# Supplementary material for: A glutamine-based single α-helix scaffold to target globular proteins
Source: Nat Commun. 2022 Nov 18;13:7073. doi: 10.1038/s41467-022-34793-6 (PMC9674830; doi:10.1038/s41467-022-34793-6)
Supplement: Supplementary file 4 — Supplementary Data 1 [file 41467_2022_34793_MOESM4_ESM.txt]

MODEL        1
ATOM      1  N   LYS A   1      56.060  14.740  31.090  1.00  0.00           N  
ATOM      2  CA  LYS A   1      54.920  13.790  31.340  1.00  0.00           C  
ATOM      3  C   LYS A   1      54.030  13.630  30.120  1.00  0.00           C  
ATOM      4  O   LYS A   1      53.500  14.570  29.550  1.00  0.00           O  
ATOM      5  CB  LYS A   1      54.050  14.180  32.560  1.00  0.00           C  
ATOM      6  CG  LYS A   1      53.300  13.010  33.160  1.00  0.00           C  
ATOM      7  CD  LYS A   1      52.600  13.520  34.430  1.00  0.00           C  
ATOM      8  CE  LYS A   1      51.950  12.360  35.170  1.00  0.00           C  
ATOM      9  NZ  LYS A   1      51.030  12.830  36.250  1.00  0.00           N  
ATOM     10  HA  LYS A   1      55.400  12.840  31.560  1.00  0.00           H  
ATOM     11  HB3 LYS A   1      53.350  14.930  32.190  1.00  0.00           H  
ATOM     12  HB2 LYS A   1      54.650  14.650  33.340  1.00  0.00           H  
ATOM     13  HG3 LYS A   1      54.030  12.220  33.350  1.00  0.00           H  
ATOM     14  HG2 LYS A   1      52.580  12.560  32.470  1.00  0.00           H  
ATOM     15  HD3 LYS A   1      51.820  14.260  34.230  1.00  0.00           H  
ATOM     16  HD2 LYS A   1      53.340  13.940  35.110  1.00  0.00           H  
ATOM     17  HE3 LYS A   1      52.720  11.770  35.670  1.00  0.00           H  
ATOM     18  HE2 LYS A   1      51.380  11.770  34.450  1.00  0.00           H  
ATOM     19  HZ1 LYS A   1      51.430  13.300  37.050  1.00  0.00           H  
ATOM     20  HZ2 LYS A   1      50.320  13.470  35.910  1.00  0.00           H  
ATOM     21  HZ3 LYS A   1      50.570  11.980  36.540  1.00  0.00           H  
ATOM     22  H   LYS A   1      56.450  14.910  32.000  1.00  0.00           H  
ATOM     23  N   LYS A   2      53.940  12.350  29.670  1.00  0.00           N  
ATOM     24  CA  LYS A   2      53.170  12.070  28.430  1.00  0.00           C  
ATOM     25  C   LYS A   2      51.670  12.430  28.590  1.00  0.00           C  
ATOM     26  O   LYS A   2      51.140  12.090  29.650  1.00  0.00           O  
ATOM     27  CB  LYS A   2      53.400  10.600  28.040  1.00  0.00           C  
ATOM     28  CG  LYS A   2      54.710  10.490  27.240  1.00  0.00           C  
ATOM     29  CD  LYS A   2      55.190   9.000  27.130  1.00  0.00           C  
ATOM     30  CE  LYS A   2      56.340   8.850  26.150  1.00  0.00           C  
ATOM     31  NZ  LYS A   2      56.690   7.460  26.060  1.00  0.00           N  
ATOM     32  H   LYS A   2      54.430  11.590  30.130  1.00  0.00           H  
ATOM     33  HA  LYS A   2      53.630  12.700  27.660  1.00  0.00           H  
ATOM     34  HB3 LYS A   2      52.640  10.190  27.380  1.00  0.00           H  
ATOM     35  HB2 LYS A   2      53.480   9.980  28.930  1.00  0.00           H  
ATOM     36  HG3 LYS A   2      55.580  11.060  27.570  1.00  0.00           H  
ATOM     37  HG2 LYS A   2      54.480  10.790  26.220  1.00  0.00           H  
ATOM     38  HD3 LYS A   2      54.350   8.370  26.840  1.00  0.00           H  
ATOM     39  HD2 LYS A   2      55.370   8.600  28.130  1.00  0.00           H  
ATOM     40  HE3 LYS A   2      57.210   9.350  26.580  1.00  0.00           H  
ATOM     41  HE2 LYS A   2      56.150   9.370  25.210  1.00  0.00           H  
ATOM     42  HZ1 LYS A   2      57.530   7.400  25.510  1.00  0.00           H  
ATOM     43  HZ2 LYS A   2      56.800   7.050  26.980  1.00  0.00           H  
ATOM     44  HZ3 LYS A   2      56.010   6.920  25.550  1.00  0.00           H  
ATOM     45  N   PRO A   3      51.120  12.990  27.540  1.00  0.00           N  
ATOM     46  CA  PRO A   3      49.760  13.610  27.600  1.00  0.00           C  
ATOM     47  C   PRO A   3      48.700  12.500  28.010  1.00  0.00           C  
ATOM     48  O   PRO A   3      48.980  11.290  28.100  1.00  0.00           O  
ATOM     49  CB  PRO A   3      49.400  14.100  26.160  1.00  0.00           C  
ATOM     50  CG  PRO A   3      50.520  13.430  25.280  1.00  0.00           C  
ATOM     51  CD  PRO A   3      51.670  13.250  26.220  1.00  0.00           C  
ATOM     52  HA  PRO A   3      49.820  14.400  28.340  1.00  0.00           H  
ATOM     53  HB3 PRO A   3      48.430  13.740  25.820  1.00  0.00           H  
ATOM     54  HB2 PRO A   3      49.520  15.180  26.130  1.00  0.00           H  
ATOM     55  HG3 PRO A   3      50.090  12.470  24.990  1.00  0.00           H  
ATOM     56  HG2 PRO A   3      50.750  13.960  24.350  1.00  0.00           H  
ATOM     57  HD3 PRO A   3      52.390  12.490  25.920  1.00  0.00           H  
ATOM     58  HD2 PRO A   3      52.220  14.190  26.250  1.00  0.00           H  
ATOM     59  N   GLY A   4      47.540  12.950  28.500  1.00  0.00           N  
ATOM     60  CA  GLY A   4      46.460  12.170  29.010  1.00  0.00           C  
ATOM     61  C   GLY A   4      46.620  11.540  30.420  1.00  0.00           C  
ATOM     62  O   GLY A   4      47.590  11.750  31.180  1.00  0.00           O  
ATOM     63  H   GLY A   4      47.380  13.950  28.460  1.00  0.00           H  
ATOM     64  HA3 GLY A   4      46.430  11.320  28.320  1.00  0.00           H  
ATOM     65  HA2 GLY A   4      45.570  12.780  28.900  1.00  0.00           H  
ATOM     66  N   ALA A   5      45.750  10.550  30.700  1.00  0.00           N  
ATOM     67  CA  ALA A   5      45.840   9.700  31.850  1.00  0.00           C  
ATOM     68  C   ALA A   5      46.720   8.510  31.590  1.00  0.00           C  
ATOM     69  O   ALA A   5      47.040   8.180  30.450  1.00  0.00           O  
ATOM     70  CB  ALA A   5      44.430   9.300  32.360  1.00  0.00           C  
ATOM     71  H   ALA A   5      44.940  10.600  30.110  1.00  0.00           H  
ATOM     72  HA  ALA A   5      46.350  10.190  32.690  1.00  0.00           H  
ATOM     73  HB1 ALA A   5      43.800  10.130  32.700  1.00  0.00           H  
ATOM     74  HB2 ALA A   5      43.920   8.710  31.600  1.00  0.00           H  
ATOM     75  HB3 ALA A   5      44.560   8.670  33.240  1.00  0.00           H  
ATOM     76  N   SER A   6      47.150   7.770  32.640  1.00  0.00           N  
ATOM     77  CA  SER A   6      48.040   6.600  32.560  1.00  0.00           C  
ATOM     78  C   SER A   6      47.360   5.480  31.770  1.00  0.00           C  
ATOM     79  O   SER A   6      46.170   5.420  31.830  1.00  0.00           O  
ATOM     80  CB  SER A   6      48.420   6.300  34.010  1.00  0.00           C  
ATOM     81  OG  SER A   6      47.270   5.940  34.800  1.00  0.00           O  
ATOM     82  H   SER A   6      46.700   7.940  33.530  1.00  0.00           H  
ATOM     83  HA  SER A   6      48.880   6.960  31.970  1.00  0.00           H  
ATOM     84  HB3 SER A   6      48.900   7.190  34.420  1.00  0.00           H  
ATOM     85  HB2 SER A   6      49.130   5.480  34.050  1.00  0.00           H  
ATOM     86  HG  SER A   6      47.620   5.480  35.570  1.00  0.00           H  
ATOM     87  N   LEU A   7      48.110   4.610  31.190  1.00  0.00           N  
ATOM     88  CA  LEU A   7      47.540   3.360  30.570  1.00  0.00           C  
ATOM     89  C   LEU A   7      46.620   2.630  31.580  1.00  0.00           C  
ATOM     90  O   LEU A   7      45.500   2.230  31.240  1.00  0.00           O  
ATOM     91  CB  LEU A   7      48.710   2.440  30.130  1.00  0.00           C  
ATOM     92  CG  LEU A   7      49.370   2.790  28.750  1.00  0.00           C  
ATOM     93  CD1 LEU A   7      50.510   3.780  28.830  1.00  0.00           C  
ATOM     94  CD2 LEU A   7      49.740   1.620  27.920  1.00  0.00           C  
ATOM     95  H   LEU A   7      49.110   4.680  31.170  1.00  0.00           H  
ATOM     96  HA  LEU A   7      46.960   3.560  29.670  1.00  0.00           H  
ATOM     97  HB3 LEU A   7      48.270   1.470  29.920  1.00  0.00           H  
ATOM     98  HB2 LEU A   7      49.470   2.370  30.910  1.00  0.00           H  
ATOM     99  HG  LEU A   7      48.580   3.220  28.130  1.00  0.00           H  
ATOM    100 HD11 LEU A   7      50.230   4.680  29.360  1.00  0.00           H  
ATOM    101 HD12 LEU A   7      51.270   3.320  29.460  1.00  0.00           H  
ATOM    102 HD13 LEU A   7      50.870   4.000  27.820  1.00  0.00           H  
ATOM    103 HD21 LEU A   7      48.900   0.930  27.930  1.00  0.00           H  
ATOM    104 HD22 LEU A   7      49.890   1.990  26.900  1.00  0.00           H  
ATOM    105 HD23 LEU A   7      50.570   1.160  28.460  1.00  0.00           H  
ATOM    106  N   ALA A   8      47.050   2.420  32.810  1.00  0.00           N  
ATOM    107  CA  ALA A   8      46.150   1.770  33.720  1.00  0.00           C  
ATOM    108  C   ALA A   8      44.790   2.440  34.010  1.00  0.00           C  
ATOM    109  O   ALA A   8      43.860   1.670  34.090  1.00  0.00           O  
ATOM    110  CB  ALA A   8      46.940   1.680  35.020  1.00  0.00           C  
ATOM    111  H   ALA A   8      47.870   2.950  33.070  1.00  0.00           H  
ATOM    112  HA  ALA A   8      45.910   0.770  33.360  1.00  0.00           H  
ATOM    113  HB1 ALA A   8      47.940   1.270  34.910  1.00  0.00           H  
ATOM    114  HB2 ALA A   8      46.850   2.580  35.630  1.00  0.00           H  
ATOM    115  HB3 ALA A   8      46.420   0.940  35.620  1.00  0.00           H  
ATOM    116  N   ALA A   9      44.720   3.760  34.070  1.00  0.00           N  
ATOM    117  CA  ALA A   9      43.460   4.540  34.080  1.00  0.00           C  
ATOM    118  C   ALA A   9      42.580   4.290  32.840  1.00  0.00           C  
ATOM    119  O   ALA A   9      41.320   4.170  32.880  1.00  0.00           O  
ATOM    120  CB  ALA A   9      43.740   6.000  34.290  1.00  0.00           C  
ATOM    121  H   ALA A   9      45.460   4.330  33.670  1.00  0.00           H  
ATOM    122  HA  ALA A   9      42.900   4.200  34.950  1.00  0.00           H  
ATOM    123  HB1 ALA A   9      44.430   6.320  33.510  1.00  0.00           H  
ATOM    124  HB2 ALA A   9      42.890   6.670  34.400  1.00  0.00           H  
ATOM    125  HB3 ALA A   9      44.450   6.010  35.120  1.00  0.00           H  
ATOM    126  N   LEU A  10      43.240   4.420  31.600  1.00  0.00           N  
ATOM    127  CA  LEU A  10      42.590   4.180  30.320  1.00  0.00           C  
ATOM    128  C   LEU A  10      42.110   2.670  30.170  1.00  0.00           C  
ATOM    129  O   LEU A  10      40.960   2.410  29.660  1.00  0.00           O  
ATOM    130  CB  LEU A  10      43.520   4.500  29.120  1.00  0.00           C  
ATOM    131  CG  LEU A  10      44.050   5.950  28.980  1.00  0.00           C  
ATOM    132  CD1 LEU A  10      45.000   5.840  27.830  1.00  0.00           C  
ATOM    133  CD2 LEU A  10      43.000   6.960  28.660  1.00  0.00           C  
ATOM    134  H   LEU A  10      44.200   4.710  31.640  1.00  0.00           H  
ATOM    135  HA  LEU A  10      41.750   4.860  30.170  1.00  0.00           H  
ATOM    136  HB3 LEU A  10      42.960   4.270  28.210  1.00  0.00           H  
ATOM    137  HB2 LEU A  10      44.410   3.860  29.120  1.00  0.00           H  
ATOM    138  HG  LEU A  10      44.540   6.280  29.890  1.00  0.00           H  
ATOM    139 HD11 LEU A  10      45.360   6.850  27.630  1.00  0.00           H  
ATOM    140 HD12 LEU A  10      45.860   5.260  28.160  1.00  0.00           H  
ATOM    141 HD13 LEU A  10      44.610   5.350  26.940  1.00  0.00           H  
ATOM    142 HD21 LEU A  10      42.330   7.170  29.500  1.00  0.00           H  
ATOM    143 HD22 LEU A  10      43.440   7.940  28.480  1.00  0.00           H  
ATOM    144 HD23 LEU A  10      42.420   6.640  27.790  1.00  0.00           H  
ATOM    145  N   GLN A  11      42.870   1.670  30.660  1.00  0.00           N  
ATOM    146  CA  GLN A  11      42.420   0.260  30.860  1.00  0.00           C  
ATOM    147  C   GLN A  11      41.190   0.160  31.830  1.00  0.00           C  
ATOM    148  O   GLN A  11      40.180  -0.430  31.460  1.00  0.00           O  
ATOM    149  CB  GLN A  11      43.460  -0.770  31.370  1.00  0.00           C  
ATOM    150  CG  GLN A  11      44.490  -1.150  30.330  1.00  0.00           C  
ATOM    151  CD  GLN A  11      45.680  -1.890  30.880  1.00  0.00           C  
ATOM    152  NE2 GLN A  11      46.640  -2.050  30.050  1.00  0.00           N  
ATOM    153  OE1 GLN A  11      45.740  -2.230  32.050  1.00  0.00           O  
ATOM    154  H   GLN A  11      43.750   1.970  31.050  1.00  0.00           H  
ATOM    155  HA  GLN A  11      42.050  -0.110  29.900  1.00  0.00           H  
ATOM    156  HB3 GLN A  11      43.030  -1.750  31.570  1.00  0.00           H  
ATOM    157  HB2 GLN A  11      43.840  -0.370  32.300  1.00  0.00           H  
ATOM    158  HG3 GLN A  11      44.930  -0.250  29.890  1.00  0.00           H  
ATOM    159  HG2 GLN A  11      44.060  -1.690  29.490  1.00  0.00           H  
ATOM    160 HE21 GLN A  11      46.500  -1.740  29.100  1.00  0.00           H  
ATOM    161 HE22 GLN A  11      47.580  -2.380  30.230  1.00  0.00           H  
ATOM    162  N   ALA A  12      41.210   0.770  33.030  1.00  0.00           N  
ATOM    163  CA  ALA A  12      40.100   0.910  33.980  1.00  0.00           C  
ATOM    164  C   ALA A  12      38.840   1.510  33.360  1.00  0.00           C  
ATOM    165  O   ALA A  12      37.750   1.080  33.730  1.00  0.00           O  
ATOM    166  CB  ALA A  12      40.680   1.660  35.150  1.00  0.00           C  
ATOM    167  H   ALA A  12      42.010   1.350  33.230  1.00  0.00           H  
ATOM    168  HA  ALA A  12      39.850  -0.110  34.270  1.00  0.00           H  
ATOM    169  HB1 ALA A  12      41.090   2.630  34.860  1.00  0.00           H  
ATOM    170  HB2 ALA A  12      39.970   1.930  35.930  1.00  0.00           H  
ATOM    171  HB3 ALA A  12      41.390   0.940  35.550  1.00  0.00           H  
ATOM    172  N   LEU A  13      38.970   2.510  32.530  1.00  0.00           N  
ATOM    173  CA  LEU A  13      37.880   3.280  31.870  1.00  0.00           C  
ATOM    174  C   LEU A  13      37.110   2.520  30.830  1.00  0.00           C  
ATOM    175  O   LEU A  13      35.910   2.570  30.820  1.00  0.00           O  
ATOM    176  CB  LEU A  13      38.490   4.510  31.240  1.00  0.00           C  
ATOM    177  CG  LEU A  13      37.520   5.430  30.560  1.00  0.00           C  
ATOM    178  CD1 LEU A  13      36.390   5.970  31.510  1.00  0.00           C  
ATOM    179  CD2 LEU A  13      38.340   6.680  30.190  1.00  0.00           C  
ATOM    180  H   LEU A  13      39.900   2.890  32.430  1.00  0.00           H  
ATOM    181  HA  LEU A  13      37.220   3.630  32.650  1.00  0.00           H  
ATOM    182  HB3 LEU A  13      39.360   4.390  30.590  1.00  0.00           H  
ATOM    183  HB2 LEU A  13      38.780   5.120  32.100  1.00  0.00           H  
ATOM    184  HG  LEU A  13      37.050   4.890  29.730  1.00  0.00           H  
ATOM    185 HD11 LEU A  13      35.730   6.630  30.950  1.00  0.00           H  
ATOM    186 HD12 LEU A  13      35.850   5.100  31.860  1.00  0.00           H  
ATOM    187 HD13 LEU A  13      36.750   6.550  32.360  1.00  0.00           H  
ATOM    188 HD21 LEU A  13      37.740   7.330  29.540  1.00  0.00           H  
ATOM    189 HD22 LEU A  13      38.710   7.280  31.010  1.00  0.00           H  
ATOM    190 HD23 LEU A  13      39.180   6.400  29.550  1.00  0.00           H  
ATOM    191  N   GLN A  14      37.830   1.770  30.030  1.00  0.00           N  
ATOM    192  CA  GLN A  14      37.250   0.880  29.100  1.00  0.00           C  
ATOM    193  C   GLN A  14      36.690  -0.360  29.880  1.00  0.00           C  
ATOM    194  O   GLN A  14      35.580  -0.750  29.580  1.00  0.00           O  
ATOM    195  CB  GLN A  14      38.260   0.620  28.050  1.00  0.00           C  
ATOM    196  CG  GLN A  14      38.500   1.900  27.220  1.00  0.00           C  
ATOM    197  CD  GLN A  14      39.690   1.770  26.230  1.00  0.00           C  
ATOM    198  NE2 GLN A  14      39.590   2.380  25.120  1.00  0.00           N  
ATOM    199  OE1 GLN A  14      40.690   1.120  26.430  1.00  0.00           O  
ATOM    200  H   GLN A  14      38.830   1.810  30.110  1.00  0.00           H  
ATOM    201  HA  GLN A  14      36.480   1.520  28.670  1.00  0.00           H  
ATOM    202  HB3 GLN A  14      37.900  -0.090  27.310  1.00  0.00           H  
ATOM    203  HB2 GLN A  14      39.180   0.230  28.490  1.00  0.00           H  
ATOM    204  HG3 GLN A  14      38.660   2.790  27.840  1.00  0.00           H  
ATOM    205  HG2 GLN A  14      37.610   2.130  26.640  1.00  0.00           H  
ATOM    206 HE21 GLN A  14      38.800   3.000  25.020  1.00  0.00           H  
ATOM    207 HE22 GLN A  14      40.480   2.510  24.660  1.00  0.00           H  
ATOM    208  N   ALA A  15      37.340  -0.870  30.870  1.00  0.00           N  
ATOM    209  CA  ALA A  15      36.830  -1.990  31.730  1.00  0.00           C  
ATOM    210  C   ALA A  15      35.580  -1.660  32.540  1.00  0.00           C  
ATOM    211  O   ALA A  15      34.590  -2.320  32.550  1.00  0.00           O  
ATOM    212  CB  ALA A  15      38.000  -2.500  32.640  1.00  0.00           C  
ATOM    213  H   ALA A  15      38.230  -0.450  31.100  1.00  0.00           H  
ATOM    214  HA  ALA A  15      36.570  -2.840  31.090  1.00  0.00           H  
ATOM    215  HB1 ALA A  15      38.790  -2.940  32.030  1.00  0.00           H  
ATOM    216  HB2 ALA A  15      38.230  -1.650  33.290  1.00  0.00           H  
ATOM    217  HB3 ALA A  15      37.710  -3.340  33.260  1.00  0.00           H  
ATOM    218  N   LEU A  16      35.580  -0.430  33.240  1.00  0.00           N  
ATOM    219  CA  LEU A  16      34.450   0.010  33.950  1.00  0.00           C  
ATOM    220  C   LEU A  16      33.160   0.100  33.090  1.00  0.00           C  
ATOM    221  O   LEU A  16      32.060  -0.340  33.460  1.00  0.00           O  
ATOM    222  CB  LEU A  16      34.740   1.370  34.620  1.00  0.00           C  
ATOM    223  CG  LEU A  16      33.640   2.060  35.460  1.00  0.00           C  
ATOM    224  CD1 LEU A  16      32.640   2.820  34.630  1.00  0.00           C  
ATOM    225  CD2 LEU A  16      32.830   1.240  36.520  1.00  0.00           C  
ATOM    226  H   LEU A  16      36.460   0.070  33.280  1.00  0.00           H  
ATOM    227  HA  LEU A  16      34.230  -0.730  34.720  1.00  0.00           H  
ATOM    228  HB3 LEU A  16      35.080   2.090  33.870  1.00  0.00           H  
ATOM    229  HB2 LEU A  16      35.560   1.320  35.330  1.00  0.00           H  
ATOM    230  HG  LEU A  16      34.110   2.930  35.930  1.00  0.00           H  
ATOM    231 HD11 LEU A  16      32.190   3.560  35.300  1.00  0.00           H  
ATOM    232 HD12 LEU A  16      33.160   3.390  33.860  1.00  0.00           H  
ATOM    233 HD13 LEU A  16      31.870   2.150  34.250  1.00  0.00           H  
ATOM    234 HD21 LEU A  16      32.200   0.530  35.980  1.00  0.00           H  
ATOM    235 HD22 LEU A  16      33.540   0.770  37.210  1.00  0.00           H  
ATOM    236 HD23 LEU A  16      32.270   1.900  37.180  1.00  0.00           H  
ATOM    237  N   GLN A  17      33.300   0.760  31.970  1.00  0.00           N  
ATOM    238  CA  GLN A  17      32.100   1.010  31.100  1.00  0.00           C  
ATOM    239  C   GLN A  17      31.550  -0.290  30.540  1.00  0.00           C  
ATOM    240  O   GLN A  17      30.330  -0.430  30.530  1.00  0.00           O  
ATOM    241  CB  GLN A  17      32.440   2.030  30.030  1.00  0.00           C  
ATOM    242  CG  GLN A  17      32.740   3.400  30.670  1.00  0.00           C  
ATOM    243  CD  GLN A  17      32.970   4.470  29.690  1.00  0.00           C  
ATOM    244  NE2 GLN A  17      34.190   4.660  29.250  1.00  0.00           N  
ATOM    245  OE1 GLN A  17      32.070   5.310  29.390  1.00  0.00           O  
ATOM    246  H   GLN A  17      34.220   1.100  31.740  1.00  0.00           H  
ATOM    247  HA  GLN A  17      31.310   1.370  31.760  1.00  0.00           H  
ATOM    248  HB3 GLN A  17      31.640   2.100  29.280  1.00  0.00           H  
ATOM    249  HB2 GLN A  17      33.320   1.680  29.510  1.00  0.00           H  
ATOM    250  HG3 GLN A  17      33.600   3.350  31.340  1.00  0.00           H  
ATOM    251  HG2 GLN A  17      31.840   3.700  31.200  1.00  0.00           H  
ATOM    252 HE21 GLN A  17      34.910   3.970  29.440  1.00  0.00           H  
ATOM    253 HE22 GLN A  17      34.390   5.360  28.550  1.00  0.00           H  
ATOM    254  N   ALA A  18      32.450  -1.210  30.100  1.00  0.00           N  
ATOM    255  CA  ALA A  18      32.140  -2.630  29.800  1.00  0.00           C  
ATOM    256  C   ALA A  18      31.450  -3.440  30.860  1.00  0.00           C  
ATOM    257  O   ALA A  18      30.390  -3.900  30.650  1.00  0.00           O  
ATOM    258  CB  ALA A  18      33.440  -3.330  29.290  1.00  0.00           C  
ATOM    259  H   ALA A  18      33.440  -1.020  30.180  1.00  0.00           H  
ATOM    260  HA  ALA A  18      31.510  -2.560  28.910  1.00  0.00           H  
ATOM    261  HB1 ALA A  18      33.120  -4.290  28.870  1.00  0.00           H  
ATOM    262  HB2 ALA A  18      33.860  -2.790  28.440  1.00  0.00           H  
ATOM    263  HB3 ALA A  18      34.200  -3.500  30.050  1.00  0.00           H  
ATOM    264  N   ALA A  19      32.040  -3.490  32.060  1.00  0.00           N  
ATOM    265  CA  ALA A  19      31.320  -3.930  33.220  1.00  0.00           C  
ATOM    266  C   ALA A  19      29.920  -3.390  33.370  1.00  0.00           C  
ATOM    267  O   ALA A  19      28.990  -4.180  33.500  1.00  0.00           O  
ATOM    268  CB  ALA A  19      32.160  -3.580  34.470  1.00  0.00           C  
ATOM    269  H   ALA A  19      32.990  -3.180  32.220  1.00  0.00           H  
ATOM    270  HA  ALA A  19      31.210  -5.020  33.160  1.00  0.00           H  
ATOM    271  HB1 ALA A  19      33.100  -4.130  34.520  1.00  0.00           H  
ATOM    272  HB2 ALA A  19      32.400  -2.520  34.420  1.00  0.00           H  
ATOM    273  HB3 ALA A  19      31.600  -3.830  35.370  1.00  0.00           H  
ATOM    274  N   GLN A  20      29.740  -2.070  33.210  1.00  0.00           N  
ATOM    275  CA  GLN A  20      28.400  -1.400  33.270  1.00  0.00           C  
ATOM    276  C   GLN A  20      27.610  -1.490  32.000  1.00  0.00           C  
ATOM    277  O   GLN A  20      27.060  -0.520  31.470  1.00  0.00           O  
ATOM    278  CB  GLN A  20      28.490  -0.070  33.990  1.00  0.00           C  
ATOM    279  CG  GLN A  20      29.060  -0.190  35.390  1.00  0.00           C  
ATOM    280  CD  GLN A  20      29.130   1.130  36.170  1.00  0.00           C  
ATOM    281  NE2 GLN A  20      29.290   1.000  37.470  1.00  0.00           N  
ATOM    282  OE1 GLN A  20      29.030   2.230  35.610  1.00  0.00           O  
ATOM    283  H   GLN A  20      30.500  -1.490  32.890  1.00  0.00           H  
ATOM    284  HA  GLN A  20      27.780  -1.950  33.990  1.00  0.00           H  
ATOM    285  HB3 GLN A  20      27.510   0.390  34.050  1.00  0.00           H  
ATOM    286  HB2 GLN A  20      29.140   0.660  33.510  1.00  0.00           H  
ATOM    287  HG3 GLN A  20      30.090  -0.530  35.420  1.00  0.00           H  
ATOM    288  HG2 GLN A  20      28.440  -0.860  35.990  1.00  0.00           H  
ATOM    289 HE21 GLN A  20      29.460   0.050  37.750  1.00  0.00           H  
ATOM    290 HE22 GLN A  20      29.200   1.800  38.090  1.00  0.00           H  
ATOM    291  N   ALA A  21      27.650  -2.670  31.370  1.00  0.00           N  
ATOM    292  CA  ALA A  21      26.830  -3.140  30.260  1.00  0.00           C  
ATOM    293  C   ALA A  21      26.990  -2.090  29.080  1.00  0.00           C  
ATOM    294  O   ALA A  21      26.030  -1.510  28.580  1.00  0.00           O  
ATOM    295  CB  ALA A  21      25.360  -3.350  30.760  1.00  0.00           C  
ATOM    296  H   ALA A  21      28.020  -3.440  31.920  1.00  0.00           H  
ATOM    297  HA  ALA A  21      27.180  -4.070  29.820  1.00  0.00           H  
ATOM    298  HB1 ALA A  21      24.720  -3.490  29.890  1.00  0.00           H  
ATOM    299  HB2 ALA A  21      25.230  -4.200  31.420  1.00  0.00           H  
ATOM    300  HB3 ALA A  21      24.970  -2.460  31.260  1.00  0.00           H  
ATOM    301  N   ALA A  22      28.250  -1.850  28.760  1.00  0.00           N  
ATOM    302  CA  ALA A  22      28.800  -0.860  27.910  1.00  0.00           C  
ATOM    303  C   ALA A  22      28.560   0.630  28.160  1.00  0.00           C  
ATOM    304  O   ALA A  22      29.020   1.490  27.380  1.00  0.00           O  
ATOM    305  CB  ALA A  22      28.590  -1.350  26.500  1.00  0.00           C  
ATOM    306  H   ALA A  22      28.970  -2.370  29.250  1.00  0.00           H  
ATOM    307  HA  ALA A  22      29.890  -0.970  27.950  1.00  0.00           H  
ATOM    308  HB1 ALA A  22      29.200  -0.680  25.900  1.00  0.00           H  
ATOM    309  HB2 ALA A  22      28.820  -2.400  26.320  1.00  0.00           H  
ATOM    310  HB3 ALA A  22      27.580  -1.080  26.190  1.00  0.00           H  
ATOM    311  N   LYS A  23      27.890   0.970  29.250  1.00  0.00           N  
ATOM    312  CA  LYS A  23      27.450   2.230  29.620  1.00  0.00           C  
ATOM    313  C   LYS A  23      26.720   2.960  28.450  1.00  0.00           C  
ATOM    314  O   LYS A  23      27.040   4.020  28.030  1.00  0.00           O  
ATOM    315  CB  LYS A  23      28.640   3.050  30.200  1.00  0.00           C  
ATOM    316  CG  LYS A  23      28.390   4.410  30.840  1.00  0.00           C  
ATOM    317  CD  LYS A  23      27.320   4.330  31.950  1.00  0.00           C  
ATOM    318  CE  LYS A  23      27.960   3.750  33.250  1.00  0.00           C  
ATOM    319  NZ  LYS A  23      27.010   3.690  34.320  1.00  0.00           N  
ATOM    320  H   LYS A  23      27.690   0.170  29.830  1.00  0.00           H  
ATOM    321  HA  LYS A  23      26.660   2.110  30.370  1.00  0.00           H  
ATOM    322  HB3 LYS A  23      29.370   3.270  29.420  1.00  0.00           H  
ATOM    323  HB2 LYS A  23      29.140   2.460  30.980  1.00  0.00           H  
ATOM    324  HG3 LYS A  23      28.210   5.100  30.030  1.00  0.00           H  
ATOM    325  HG2 LYS A  23      29.340   4.750  31.250  1.00  0.00           H  
ATOM    326  HD3 LYS A  23      26.460   3.820  31.510  1.00  0.00           H  
ATOM    327  HD2 LYS A  23      26.980   5.330  32.200  1.00  0.00           H  
ATOM    328  HE3 LYS A  23      28.800   4.380  33.540  1.00  0.00           H  
ATOM    329  HE2 LYS A  23      28.360   2.750  33.080  1.00  0.00           H  
ATOM    330  HZ1 LYS A  23      26.690   4.630  34.520  1.00  0.00           H  
ATOM    331  HZ2 LYS A  23      26.150   3.220  34.070  1.00  0.00           H  
ATOM    332  HZ3 LYS A  23      27.440   3.280  35.130  1.00  0.00           H  
ATOM    333  N   LYS A  24      25.640   2.300  28.000  1.00  0.00           N  
ATOM    334  CA  LYS A  24      24.900   2.600  26.790  1.00  0.00           C  
ATOM    335  C   LYS A  24      23.770   3.570  27.120  1.00  0.00           C  
ATOM    336  CB  LYS A  24      24.410   1.330  26.140  1.00  0.00           C  
ATOM    337  CG  LYS A  24      23.310   1.430  25.020  1.00  0.00           C  
ATOM    338  CD  LYS A  24      23.070   0.060  24.350  1.00  0.00           C  
ATOM    339  CE  LYS A  24      21.730   0.160  23.520  1.00  0.00           C  
ATOM    340  NZ  LYS A  24      20.480   0.320  24.320  1.00  0.00           N  
ATOM    341  O   LYS A  24      23.090   3.480  28.150  1.00  0.00           O  
ATOM    343  H   LYS A  24      25.280   1.510  28.530  1.00  0.00           H  
ATOM    344  HA  LYS A  24      25.590   3.130  26.130  1.00  0.00           H  
ATOM    345  HB3 LYS A  24      23.900   0.710  26.880  1.00  0.00           H  
ATOM    346  HB2 LYS A  24      25.300   0.790  25.810  1.00  0.00           H  
ATOM    347  HG3 LYS A  24      23.680   2.070  24.220  1.00  0.00           H  
ATOM    348  HG2 LYS A  24      22.390   1.800  25.480  1.00  0.00           H  
ATOM    349  HD3 LYS A  24      22.910  -0.790  25.000  1.00  0.00           H  
ATOM    350  HD2 LYS A  24      23.900  -0.190  23.690  1.00  0.00           H  
ATOM    351  HE3 LYS A  24      21.520  -0.690  22.880  1.00  0.00           H  
ATOM    352  HE2 LYS A  24      21.810   1.000  22.830  1.00  0.00           H  
ATOM    353  HZ1 LYS A  24      20.350  -0.430  24.980  1.00  0.00           H  
ATOM    354  HZ2 LYS A  24      20.520   1.160  24.880  1.00  0.00           H  
ATOM    355  HZ3 LYS A  24      19.690   0.450  23.710  1.00  0.00           H  
TER     356      LYS A  24
ENDMDL
MODEL        2
ATOM      1  N   LYS A   1      49.813  21.628  35.316  1.00  0.00           N  
ATOM      2  CA  LYS A   1      48.921  21.061  34.351  1.00  0.00           C  
ATOM      3  C   LYS A   1      48.707  19.611  34.695  1.00  0.00           C  
ATOM      4  O   LYS A   1      49.625  18.997  35.280  1.00  0.00           O  
ATOM      5  CB  LYS A   1      49.557  21.175  32.967  1.00  0.00           C  
ATOM      6  CG  LYS A   1      48.613  21.153  31.753  1.00  0.00           C  
ATOM      7  CD  LYS A   1      49.371  21.159  30.421  1.00  0.00           C  
ATOM      8  CE  LYS A   1      48.417  20.873  29.262  1.00  0.00           C  
ATOM      9  NZ  LYS A   1      49.087  20.982  27.994  1.00  0.00           N  
ATOM     10  HA  LYS A   1      47.951  21.571  34.392  1.00  0.00           H  
ATOM     11  HB3 LYS A   1      50.426  20.536  32.839  1.00  0.00           H  
ATOM     12  HB2 LYS A   1      50.037  22.152  33.009  1.00  0.00           H  
ATOM     13  HG3 LYS A   1      48.003  22.058  31.754  1.00  0.00           H  
ATOM     14  HG2 LYS A   1      47.959  20.282  31.748  1.00  0.00           H  
ATOM     15  HD3 LYS A   1      50.180  20.428  30.366  1.00  0.00           H  
ATOM     16  HD2 LYS A   1      49.794  22.161  30.338  1.00  0.00           H  
ATOM     17  HE3 LYS A   1      47.560  21.549  29.313  1.00  0.00           H  
ATOM     18  HE2 LYS A   1      47.929  19.914  29.453  1.00  0.00           H  
ATOM     19  HZ1 LYS A   1      49.782  20.249  27.952  1.00  0.00           H  
ATOM     20  HZ2 LYS A   1      48.510  20.884  27.184  1.00  0.00           H  
ATOM     21  HZ3 LYS A   1      49.543  21.890  28.062  1.00  0.00           H  
ATOM     22  H   LYS A   1      49.519  21.393  36.249  1.00  0.00           H  
ATOM     23  N   LYS A   2      47.552  19.069  34.441  1.00  0.00           N  
ATOM     24  CA  LYS A   2      47.147  17.644  34.679  1.00  0.00           C  
ATOM     25  C   LYS A   2      47.791  16.767  33.632  1.00  0.00           C  
ATOM     26  O   LYS A   2      47.492  16.936  32.468  1.00  0.00           O  
ATOM     27  CB  LYS A   2      45.618  17.581  34.767  1.00  0.00           C  
ATOM     28  CG  LYS A   2      45.016  16.183  35.132  1.00  0.00           C  
ATOM     29  CD  LYS A   2      43.465  16.222  35.290  1.00  0.00           C  
ATOM     30  CE  LYS A   2      43.028  16.919  36.572  1.00  0.00           C  
ATOM     31  NZ  LYS A   2      41.596  17.019  36.718  1.00  0.00           N  
ATOM     32  H   LYS A   2      46.834  19.665  34.049  1.00  0.00           H  
ATOM     33  HA  LYS A   2      47.412  17.310  35.683  1.00  0.00           H  
ATOM     34  HB3 LYS A   2      45.128  17.972  33.873  1.00  0.00           H  
ATOM     35  HB2 LYS A   2      45.367  18.248  35.588  1.00  0.00           H  
ATOM     36  HG3 LYS A   2      45.468  15.880  36.073  1.00  0.00           H  
ATOM     37  HG2 LYS A   2      45.119  15.526  34.271  1.00  0.00           H  
ATOM     38  HD3 LYS A   2      43.092  15.199  35.320  1.00  0.00           H  
ATOM     39  HD2 LYS A   2      43.037  16.776  34.466  1.00  0.00           H  
ATOM     40  HE3 LYS A   2      43.482  17.904  36.711  1.00  0.00           H  
ATOM     41  HE2 LYS A   2      43.447  16.399  37.438  1.00  0.00           H  
ATOM     42  HZ1 LYS A   2      41.128  16.145  36.897  1.00  0.00           H  
ATOM     43  HZ2 LYS A   2      41.435  17.508  37.581  1.00  0.00           H  
ATOM     44  HZ3 LYS A   2      41.088  17.490  35.979  1.00  0.00           H  
ATOM     45  N   PRO A   3      48.698  15.781  34.050  1.00  0.00           N  
ATOM     46  CA  PRO A   3      49.086  14.861  33.033  1.00  0.00           C  
ATOM     47  C   PRO A   3      47.913  13.911  32.605  1.00  0.00           C  
ATOM     48  O   PRO A   3      46.970  13.559  33.424  1.00  0.00           O  
ATOM     49  CB  PRO A   3      50.218  14.091  33.761  1.00  0.00           C  
ATOM     50  CG  PRO A   3      49.876  14.168  35.274  1.00  0.00           C  
ATOM     51  CD  PRO A   3      49.147  15.486  35.381  1.00  0.00           C  
ATOM     52  HA  PRO A   3      49.420  15.396  32.154  1.00  0.00           H  
ATOM     53  HB3 PRO A   3      50.300  13.043  33.478  1.00  0.00           H  
ATOM     54  HB2 PRO A   3      51.142  14.637  33.558  1.00  0.00           H  
ATOM     55  HG3 PRO A   3      49.249  13.297  35.505  1.00  0.00           H  
ATOM     56  HG2 PRO A   3      50.768  14.200  35.910  1.00  0.00           H  
ATOM     57  HD3 PRO A   3      48.239  15.309  35.956  1.00  0.00           H  
ATOM     58  HD2 PRO A   3      49.729  16.244  35.919  1.00  0.00           H  
ATOM     59  N   GLY A   4      48.017  13.322  31.425  1.00  0.00           N  
ATOM     60  CA  GLY A   4      46.972  12.509  30.766  1.00  0.00           C  
ATOM     61  C   GLY A   4      46.878  11.033  31.283  1.00  0.00           C  
ATOM     62  O   GLY A   4      47.766  10.479  31.909  1.00  0.00           O  
ATOM     63  H   GLY A   4      48.815  13.628  30.899  1.00  0.00           H  
ATOM     64  HA3 GLY A   4      47.287  12.449  29.726  1.00  0.00           H  
ATOM     65  HA2 GLY A   4      46.048  13.063  30.918  1.00  0.00           H  
ATOM     66  N   ALA A   5      45.732  10.370  31.007  1.00  0.00           N  
ATOM     67  CA  ALA A   5      45.484   8.950  31.407  1.00  0.00           C  
ATOM     68  C   ALA A   5      46.532   8.009  30.808  1.00  0.00           C  
ATOM     69  O   ALA A   5      46.886   8.154  29.673  1.00  0.00           O  
ATOM     70  CB  ALA A   5      44.058   8.631  30.998  1.00  0.00           C  
ATOM     71  H   ALA A   5      45.024  10.797  30.431  1.00  0.00           H  
ATOM     72  HA  ALA A   5      45.622   8.870  32.480  1.00  0.00           H  
ATOM     73  HB1 ALA A   5      43.375   9.339  31.467  1.00  0.00           H  
ATOM     74  HB2 ALA A   5      43.924   8.811  29.932  1.00  0.00           H  
ATOM     75  HB3 ALA A   5      43.713   7.638  31.292  1.00  0.00           H  
ATOM     76  N   SER A   6      47.044   7.041  31.566  1.00  0.00           N  
ATOM     77  CA  SER A   6      47.983   6.048  31.037  1.00  0.00           C  
ATOM     78  C   SER A   6      47.278   4.981  30.303  1.00  0.00           C  
ATOM     79  O   SER A   6      46.047   4.990  30.308  1.00  0.00           O  
ATOM     80  CB  SER A   6      48.932   5.554  32.135  1.00  0.00           C  
ATOM     81  OG  SER A   6      48.195   4.970  33.168  1.00  0.00           O  
ATOM     82  H   SER A   6      46.618   6.824  32.447  1.00  0.00           H  
ATOM     83  HA  SER A   6      48.600   6.544  30.300  1.00  0.00           H  
ATOM     84  HB3 SER A   6      49.471   6.409  32.536  1.00  0.00           H  
ATOM     85  HB2 SER A   6      49.603   4.861  31.630  1.00  0.00           H  
ATOM     86  HG  SER A   6      48.607   5.010  34.029  1.00  0.00           H  
ATOM     87  N   LEU A   7      47.975   4.069  29.664  1.00  0.00           N  
ATOM     88  CA  LEU A   7      47.274   2.944  28.952  1.00  0.00           C  
ATOM     89  C   LEU A   7      46.576   2.003  29.979  1.00  0.00           C  
ATOM     90  O   LEU A   7      45.345   1.730  29.805  1.00  0.00           O  
ATOM     91  CB  LEU A   7      48.219   2.177  28.020  1.00  0.00           C  
ATOM     92  CG  LEU A   7      48.795   2.926  26.778  1.00  0.00           C  
ATOM     93  CD1 LEU A   7      49.841   4.012  27.091  1.00  0.00           C  
ATOM     94  CD2 LEU A   7      49.442   1.828  25.907  1.00  0.00           C  
ATOM     95  H   LEU A   7      48.913   3.895  29.998  1.00  0.00           H  
ATOM     96  HA  LEU A   7      46.513   3.391  28.307  1.00  0.00           H  
ATOM     97  HB3 LEU A   7      47.719   1.242  27.772  1.00  0.00           H  
ATOM     98  HB2 LEU A   7      49.131   1.889  28.557  1.00  0.00           H  
ATOM     99  HG  LEU A   7      48.023   3.400  26.168  1.00  0.00           H  
ATOM    100 HD11 LEU A   7      50.260   4.438  26.168  1.00  0.00           H  
ATOM    101 HD12 LEU A   7      49.260   4.813  27.540  1.00  0.00           H  
ATOM    102 HD13 LEU A   7      50.674   3.688  27.713  1.00  0.00           H  
ATOM    103 HD21 LEU A   7      50.022   2.305  25.103  1.00  0.00           H  
ATOM    104 HD22 LEU A   7      50.150   1.213  26.468  1.00  0.00           H  
ATOM    105 HD23 LEU A   7      48.718   1.233  25.345  1.00  0.00           H  
ATOM    106  N   ALA A   8      47.259   1.676  31.093  1.00  0.00           N  
ATOM    107  CA  ALA A   8      46.583   1.039  32.314  1.00  0.00           C  
ATOM    108  C   ALA A   8      45.285   1.726  32.835  1.00  0.00           C  
ATOM    109  O   ALA A   8      44.222   1.090  32.822  1.00  0.00           O  
ATOM    110  CB  ALA A   8      47.532   0.973  33.493  1.00  0.00           C  
ATOM    111  H   ALA A   8      48.168   2.099  31.193  1.00  0.00           H  
ATOM    112  HA  ALA A   8      46.255   0.010  32.142  1.00  0.00           H  
ATOM    113  HB1 ALA A   8      47.182   0.353  34.328  1.00  0.00           H  
ATOM    114  HB2 ALA A   8      48.414   0.440  33.132  1.00  0.00           H  
ATOM    115  HB3 ALA A   8      47.769   1.976  33.829  1.00  0.00           H  
ATOM    116  N   ALA A   9      45.300   3.018  33.092  1.00  0.00           N  
ATOM    117  CA  ALA A   9      44.095   3.844  33.557  1.00  0.00           C  
ATOM    118  C   ALA A   9      42.980   3.906  32.479  1.00  0.00           C  
ATOM    119  O   ALA A   9      41.815   3.770  32.750  1.00  0.00           O  
ATOM    120  CB  ALA A   9      44.457   5.289  33.876  1.00  0.00           C  
ATOM    121  H   ALA A   9      46.220   3.400  32.923  1.00  0.00           H  
ATOM    122  HA  ALA A   9      43.685   3.284  34.388  1.00  0.00           H  
ATOM    123  HB1 ALA A   9      45.209   5.263  34.678  1.00  0.00           H  
ATOM    124  HB2 ALA A   9      44.772   5.880  33.024  1.00  0.00           H  
ATOM    125  HB3 ALA A   9      43.553   5.737  34.277  1.00  0.00           H  
ATOM    126  N   LEU A  10      43.367   4.072  31.204  1.00  0.00           N  
ATOM    127  CA  LEU A  10      42.350   3.940  30.097  1.00  0.00           C  
ATOM    128  C   LEU A  10      41.802   2.512  29.991  1.00  0.00           C  
ATOM    129  O   LEU A  10      40.636   2.360  29.717  1.00  0.00           O  
ATOM    130  CB  LEU A  10      43.012   4.392  28.768  1.00  0.00           C  
ATOM    131  CG  LEU A  10      41.996   4.388  27.576  1.00  0.00           C  
ATOM    132  CD1 LEU A  10      40.935   5.458  27.848  1.00  0.00           C  
ATOM    133  CD2 LEU A  10      42.799   4.747  26.292  1.00  0.00           C  
ATOM    134  H   LEU A  10      44.358   4.185  31.026  1.00  0.00           H  
ATOM    135  HA  LEU A  10      41.497   4.565  30.354  1.00  0.00           H  
ATOM    136  HB3 LEU A  10      43.885   3.805  28.470  1.00  0.00           H  
ATOM    137  HB2 LEU A  10      43.325   5.429  28.896  1.00  0.00           H  
ATOM    138  HG  LEU A  10      41.576   3.385  27.468  1.00  0.00           H  
ATOM    139 HD11 LEU A  10      40.296   5.258  28.706  1.00  0.00           H  
ATOM    140 HD12 LEU A  10      41.329   6.474  27.940  1.00  0.00           H  
ATOM    141 HD13 LEU A  10      40.191   5.550  27.068  1.00  0.00           H  
ATOM    142 HD21 LEU A  10      43.163   5.769  26.389  1.00  0.00           H  
ATOM    143 HD22 LEU A  10      43.460   3.897  26.104  1.00  0.00           H  
ATOM    144 HD23 LEU A  10      42.178   4.706  25.393  1.00  0.00           H  
ATOM    145  N   GLN A  11      42.646   1.478  30.185  1.00  0.00           N  
ATOM    146  CA  GLN A  11      42.164   0.092  30.212  1.00  0.00           C  
ATOM    147  C   GLN A  11      41.150  -0.122  31.388  1.00  0.00           C  
ATOM    148  O   GLN A  11      40.081  -0.644  31.155  1.00  0.00           O  
ATOM    149  CB  GLN A  11      43.294  -0.924  30.265  1.00  0.00           C  
ATOM    150  CG  GLN A  11      43.859  -1.015  28.811  1.00  0.00           C  
ATOM    151  CD  GLN A  11      45.156  -1.834  28.800  1.00  0.00           C  
ATOM    152  NE2 GLN A  11      46.197  -1.307  28.095  1.00  0.00           N  
ATOM    153  OE1 GLN A  11      45.276  -2.809  29.534  1.00  0.00           O  
ATOM    154  H   GLN A  11      43.630   1.673  30.198  1.00  0.00           H  
ATOM    155  HA  GLN A  11      41.663  -0.146  29.264  1.00  0.00           H  
ATOM    156  HB3 GLN A  11      42.955  -1.891  30.645  1.00  0.00           H  
ATOM    157  HB2 GLN A  11      44.142  -0.618  30.884  1.00  0.00           H  
ATOM    158  HG3 GLN A  11      44.129  -0.096  28.305  1.00  0.00           H  
ATOM    159  HG2 GLN A  11      43.090  -1.541  28.246  1.00  0.00           H  
ATOM    160 HE21 GLN A  11      46.103  -0.425  27.610  1.00  0.00           H  
ATOM    161 HE22 GLN A  11      47.108  -1.727  28.078  1.00  0.00           H  
ATOM    162  N   ALA A  12      41.357   0.425  32.606  1.00  0.00           N  
ATOM    163  CA  ALA A  12      40.405   0.403  33.745  1.00  0.00           C  
ATOM    164  C   ALA A  12      39.090   1.133  33.414  1.00  0.00           C  
ATOM    165  O   ALA A  12      38.002   0.607  33.711  1.00  0.00           O  
ATOM    166  CB  ALA A  12      41.030   0.851  34.987  1.00  0.00           C  
ATOM    167  H   ALA A  12      42.211   0.962  32.695  1.00  0.00           H  
ATOM    168  HA  ALA A  12      40.122  -0.639  33.924  1.00  0.00           H  
ATOM    169  HB1 ALA A  12      41.275   1.905  34.947  1.00  0.00           H  
ATOM    170  HB2 ALA A  12      40.385   0.661  35.851  1.00  0.00           H  
ATOM    171  HB3 ALA A  12      41.935   0.261  35.145  1.00  0.00           H  
ATOM    172  N   LEU A  13      39.215   2.285  32.784  1.00  0.00           N  
ATOM    173  CA  LEU A  13      38.084   3.064  32.390  1.00  0.00           C  
ATOM    174  C   LEU A  13      37.361   2.354  31.217  1.00  0.00           C  
ATOM    175  O   LEU A  13      36.157   2.310  31.259  1.00  0.00           O  
ATOM    176  CB  LEU A  13      38.523   4.512  32.147  1.00  0.00           C  
ATOM    177  CG  LEU A  13      37.341   5.417  31.771  1.00  0.00           C  
ATOM    178  CD1 LEU A  13      36.362   5.665  32.931  1.00  0.00           C  
ATOM    179  CD2 LEU A  13      37.848   6.799  31.370  1.00  0.00           C  
ATOM    180  H   LEU A  13      40.168   2.473  32.554  1.00  0.00           H  
ATOM    181  HA  LEU A  13      37.359   3.071  33.206  1.00  0.00           H  
ATOM    182  HB3 LEU A  13      39.233   4.543  31.330  1.00  0.00           H  
ATOM    183  HB2 LEU A  13      39.024   4.837  33.060  1.00  0.00           H  
ATOM    184  HG  LEU A  13      36.808   5.033  30.905  1.00  0.00           H  
ATOM    185 HD11 LEU A  13      35.919   4.690  33.161  1.00  0.00           H  
ATOM    186 HD12 LEU A  13      36.900   6.037  33.804  1.00  0.00           H  
ATOM    187 HD13 LEU A  13      35.639   6.425  32.617  1.00  0.00           H  
ATOM    188 HD21 LEU A  13      38.467   7.254  32.143  1.00  0.00           H  
ATOM    189 HD22 LEU A  13      38.482   6.776  30.475  1.00  0.00           H  
ATOM    190 HD23 LEU A  13      37.028   7.461  31.133  1.00  0.00           H  
ATOM    191  N   GLN A  14      38.021   1.830  30.159  1.00  0.00           N  
ATOM    192  CA  GLN A  14      37.455   1.048  29.090  1.00  0.00           C  
ATOM    193  C   GLN A  14      36.619  -0.071  29.786  1.00  0.00           C  
ATOM    194  O   GLN A  14      35.479  -0.237  29.364  1.00  0.00           O  
ATOM    195  CB  GLN A  14      38.496   0.600  28.054  1.00  0.00           C  
ATOM    196  CG  GLN A  14      38.905   1.639  27.055  1.00  0.00           C  
ATOM    197  CD  GLN A  14      40.179   1.414  26.265  1.00  0.00           C  
ATOM    198  NE2 GLN A  14      40.283   2.202  25.192  1.00  0.00           N  
ATOM    199  OE1 GLN A  14      41.091   0.645  26.672  1.00  0.00           O  
ATOM    200  H   GLN A  14      39.031   1.865  30.123  1.00  0.00           H  
ATOM    201  HA  GLN A  14      36.705   1.679  28.610  1.00  0.00           H  
ATOM    202  HB3 GLN A  14      37.994  -0.237  27.571  1.00  0.00           H  
ATOM    203  HB2 GLN A  14      39.373   0.289  28.609  1.00  0.00           H  
ATOM    204  HG3 GLN A  14      39.003   2.625  27.494  1.00  0.00           H  
ATOM    205  HG2 GLN A  14      38.110   1.675  26.300  1.00  0.00           H  
ATOM    206 HE21 GLN A  14      39.532   2.823  24.954  1.00  0.00           H  
ATOM    207 HE22 GLN A  14      41.024   1.976  24.532  1.00  0.00           H  
ATOM    208  N   ALA A  15      37.117  -0.717  30.870  1.00  0.00           N  
ATOM    209  CA  ALA A  15      36.333  -1.710  31.521  1.00  0.00           C  
ATOM    210  C   ALA A  15      35.083  -1.125  32.237  1.00  0.00           C  
ATOM    211  O   ALA A  15      33.967  -1.642  32.056  1.00  0.00           O  
ATOM    212  CB  ALA A  15      37.238  -2.470  32.537  1.00  0.00           C  
ATOM    213  H   ALA A  15      38.081  -0.530  31.101  1.00  0.00           H  
ATOM    214  HA  ALA A  15      35.923  -2.417  30.798  1.00  0.00           H  
ATOM    215  HB1 ALA A  15      38.291  -2.634  32.276  1.00  0.00           H  
ATOM    216  HB2 ALA A  15      37.212  -1.876  33.453  1.00  0.00           H  
ATOM    217  HB3 ALA A  15      36.752  -3.410  32.821  1.00  0.00           H  
ATOM    218  N   LEU A  16      35.257   0.034  32.923  1.00  0.00           N  
ATOM    219  CA  LEU A  16      34.106   0.589  33.604  1.00  0.00           C  
ATOM    220  C   LEU A  16      33.097   1.114  32.621  1.00  0.00           C  
ATOM    221  O   LEU A  16      31.939   1.004  32.964  1.00  0.00           O  
ATOM    222  CB  LEU A  16      34.481   1.713  34.511  1.00  0.00           C  
ATOM    223  CG  LEU A  16      35.229   1.386  35.807  1.00  0.00           C  
ATOM    224  CD1 LEU A  16      35.983   2.596  36.510  1.00  0.00           C  
ATOM    225  CD2 LEU A  16      34.301   0.763  36.761  1.00  0.00           C  
ATOM    226  H   LEU A  16      36.190   0.419  32.911  1.00  0.00           H  
ATOM    227  HA  LEU A  16      33.644  -0.240  34.138  1.00  0.00           H  
ATOM    228  HB3 LEU A  16      33.548   2.162  34.853  1.00  0.00           H  
ATOM    229  HB2 LEU A  16      35.039   2.458  33.947  1.00  0.00           H  
ATOM    230  HG  LEU A  16      35.932   0.589  35.545  1.00  0.00           H  
ATOM    231 HD11 LEU A  16      36.662   2.230  37.290  1.00  0.00           H  
ATOM    232 HD12 LEU A  16      36.597   3.079  35.744  1.00  0.00           H  
ATOM    233 HD13 LEU A  16      35.237   3.292  36.860  1.00  0.00           H  
ATOM    234 HD21 LEU A  16      33.625   1.536  37.103  1.00  0.00           H  
ATOM    235 HD22 LEU A  16      33.868  -0.167  36.390  1.00  0.00           H  
ATOM    236 HD23 LEU A  16      34.948   0.457  37.596  1.00  0.00           H  
ATOM    237  N   GLN A  17      33.478   1.532  31.404  1.00  0.00           N  
ATOM    238  CA  GLN A  17      32.493   1.968  30.409  1.00  0.00           C  
ATOM    239  C   GLN A  17      31.799   0.775  29.754  1.00  0.00           C  
ATOM    240  O   GLN A  17      30.624   0.873  29.430  1.00  0.00           O  
ATOM    241  CB  GLN A  17      33.186   2.873  29.361  1.00  0.00           C  
ATOM    242  CG  GLN A  17      33.451   4.285  29.878  1.00  0.00           C  
ATOM    243  CD  GLN A  17      34.428   5.052  29.056  1.00  0.00           C  
ATOM    244  NE2 GLN A  17      34.697   6.312  29.431  1.00  0.00           N  
ATOM    245  OE1 GLN A  17      34.926   4.636  28.028  1.00  0.00           O  
ATOM    246  H   GLN A  17      34.467   1.551  31.239  1.00  0.00           H  
ATOM    247  HA  GLN A  17      31.794   2.586  30.962  1.00  0.00           H  
ATOM    248  HB3 GLN A  17      32.549   2.893  28.482  1.00  0.00           H  
ATOM    249  HB2 GLN A  17      34.079   2.306  29.093  1.00  0.00           H  
ATOM    250  HG3 GLN A  17      33.892   4.127  30.861  1.00  0.00           H  
ATOM    251  HG2 GLN A  17      32.543   4.888  29.833  1.00  0.00           H  
ATOM    252 HE21 GLN A  17      34.239   6.710  30.242  1.00  0.00           H  
ATOM    253 HE22 GLN A  17      35.024   6.871  28.658  1.00  0.00           H  
ATOM    254  N   ALA A  18      32.487  -0.353  29.496  1.00  0.00           N  
ATOM    255  CA  ALA A  18      31.956  -1.623  28.988  1.00  0.00           C  
ATOM    256  C   ALA A  18      31.036  -2.221  29.999  1.00  0.00           C  
ATOM    257  O   ALA A  18      29.930  -2.679  29.614  1.00  0.00           O  
ATOM    258  CB  ALA A  18      33.108  -2.567  28.766  1.00  0.00           C  
ATOM    259  H   ALA A  18      33.437  -0.360  29.845  1.00  0.00           H  
ATOM    260  HA  ALA A  18      31.512  -1.471  28.011  1.00  0.00           H  
ATOM    261  HB1 ALA A  18      32.773  -3.595  28.678  1.00  0.00           H  
ATOM    262  HB2 ALA A  18      33.611  -2.360  27.827  1.00  0.00           H  
ATOM    263  HB3 ALA A  18      33.919  -2.547  29.509  1.00  0.00           H  
ATOM    264  N   ALA A  19      31.350  -2.182  31.264  1.00  0.00           N  
ATOM    265  CA  ALA A  19      30.474  -2.490  32.366  1.00  0.00           C  
ATOM    266  C   ALA A  19      29.169  -1.607  32.596  1.00  0.00           C  
ATOM    267  O   ALA A  19      28.296  -1.953  33.414  1.00  0.00           O  
ATOM    268  CB  ALA A  19      31.363  -2.466  33.597  1.00  0.00           C  
ATOM    269  H   ALA A  19      32.310  -2.001  31.502  1.00  0.00           H  
ATOM    270  HA  ALA A  19      30.199  -3.527  32.169  1.00  0.00           H  
ATOM    271  HB1 ALA A  19      31.690  -1.455  33.812  1.00  0.00           H  
ATOM    272  HB2 ALA A  19      30.729  -2.701  34.455  1.00  0.00           H  
ATOM    273  HB3 ALA A  19      32.219  -3.125  33.517  1.00  0.00           H  
ATOM    274  N   GLN A  20      28.995  -0.531  31.752  1.00  0.00           N  
ATOM    275  CA  GLN A  20      28.040   0.574  31.862  1.00  0.00           C  
ATOM    276  C   GLN A  20      28.148   1.457  33.151  1.00  0.00           C  
ATOM    277  O   GLN A  20      27.230   2.189  33.489  1.00  0.00           O  
ATOM    278  CB  GLN A  20      26.583   0.075  31.606  1.00  0.00           C  
ATOM    279  CG  GLN A  20      26.347  -0.110  30.126  1.00  0.00           C  
ATOM    280  CD  GLN A  20      26.237   1.278  29.536  1.00  0.00           C  
ATOM    281  NE2 GLN A  20      26.787   1.549  28.388  1.00  0.00           N  
ATOM    282  OE1 GLN A  20      25.709   2.230  30.096  1.00  0.00           O  
ATOM    283  H   GLN A  20      29.815  -0.444  31.163  1.00  0.00           H  
ATOM    284  HA  GLN A  20      28.267   1.291  31.067  1.00  0.00           H  
ATOM    285  HB3 GLN A  20      25.831   0.673  32.126  1.00  0.00           H  
ATOM    286  HB2 GLN A  20      26.443  -0.947  31.937  1.00  0.00           H  
ATOM    287  HG3 GLN A  20      25.417  -0.672  30.002  1.00  0.00           H  
ATOM    288  HG2 GLN A  20      27.161  -0.645  29.625  1.00  0.00           H  
ATOM    289 HE21 GLN A  20      27.245   0.768  27.937  1.00  0.00           H  
ATOM    290 HE22 GLN A  20      26.664   2.480  28.008  1.00  0.00           H  
ATOM    291  N   ALA A  21      29.177   1.191  33.903  1.00  0.00           N  
ATOM    292  CA  ALA A  21      29.374   1.633  35.324  1.00  0.00           C  
ATOM    293  C   ALA A  21      30.159   2.966  35.363  1.00  0.00           C  
ATOM    294  O   ALA A  21      30.400   3.599  36.399  1.00  0.00           O  
ATOM    295  CB  ALA A  21      30.012   0.546  36.155  1.00  0.00           C  
ATOM    296  H   ALA A  21      29.968   0.735  33.479  1.00  0.00           H  
ATOM    297  HA  ALA A  21      28.421   1.787  35.819  1.00  0.00           H  
ATOM    298  HB1 ALA A  21      29.842   0.748  37.213  1.00  0.00           H  
ATOM    299  HB2 ALA A  21      29.667  -0.445  35.860  1.00  0.00           H  
ATOM    300  HB3 ALA A  21      31.087   0.703  36.032  1.00  0.00           H  
ATOM    301  N   ALA A  22      30.408   3.508  34.193  1.00  0.00           N  
ATOM    302  CA  ALA A  22      30.736   4.826  33.992  1.00  0.00           C  
ATOM    303  C   ALA A  22      30.263   5.222  32.596  1.00  0.00           C  
ATOM    304  O   ALA A  22      30.188   4.377  31.713  1.00  0.00           O  
ATOM    305  CB  ALA A  22      32.253   5.024  34.187  1.00  0.00           C  
ATOM    306  H   ALA A  22      30.352   2.942  33.364  1.00  0.00           H  
ATOM    307  HA  ALA A  22      30.201   5.421  34.727  1.00  0.00           H  
ATOM    308  HB1 ALA A  22      32.561   4.732  35.195  1.00  0.00           H  
ATOM    309  HB2 ALA A  22      32.848   4.422  33.506  1.00  0.00           H  
ATOM    310  HB3 ALA A  22      32.546   6.061  33.995  1.00  0.00           H  
ATOM    311  N   LYS A  23      29.727   6.436  32.426  1.00  0.00           N  
ATOM    312  CA  LYS A  23      29.316   6.937  31.163  1.00  0.00           C  
ATOM    313  C   LYS A  23      30.511   6.925  30.134  1.00  0.00           C  
ATOM    314  O   LYS A  23      31.604   7.264  30.504  1.00  0.00           O  
ATOM    315  CB  LYS A  23      28.819   8.430  31.381  1.00  0.00           C  
ATOM    316  CG  LYS A  23      27.544   8.373  32.156  1.00  0.00           C  
ATOM    317  CD  LYS A  23      26.888   9.751  32.254  1.00  0.00           C  
ATOM    318  CE  LYS A  23      27.669  10.714  33.107  1.00  0.00           C  
ATOM    319  NZ  LYS A  23      27.927  10.124  34.485  1.00  0.00           N  
ATOM    320  H   LYS A  23      29.506   6.938  33.270  1.00  0.00           H  
ATOM    321  HA  LYS A  23      28.444   6.372  30.845  1.00  0.00           H  
ATOM    322  HB3 LYS A  23      28.767   9.011  30.473  1.00  0.00           H  
ATOM    323  HB2 LYS A  23      29.544   9.024  31.929  1.00  0.00           H  
ATOM    324  HG3 LYS A  23      27.659   7.885  33.126  1.00  0.00           H  
ATOM    325  HG2 LYS A  23      26.792   7.775  31.634  1.00  0.00           H  
ATOM    326  HD3 LYS A  23      25.877   9.654  32.659  1.00  0.00           H  
ATOM    327  HD2 LYS A  23      26.752  10.218  31.282  1.00  0.00           H  
ATOM    328  HE3 LYS A  23      27.110  11.651  33.076  1.00  0.00           H  
ATOM    329  HE2 LYS A  23      28.622  10.982  32.656  1.00  0.00           H  
ATOM    330  HZ1 LYS A  23      28.727   9.515  34.437  1.00  0.00           H  
ATOM    331  HZ2 LYS A  23      28.197  10.813  35.176  1.00  0.00           H  
ATOM    332  HZ3 LYS A  23      27.100   9.607  34.766  1.00  0.00           H  
ATOM    333  N   LYS A  24      30.296   6.534  28.839  1.00  0.00           N  
ATOM    334  CA  LYS A  24      31.142   6.713  27.600  1.00  0.00           C  
ATOM    335  C   LYS A  24      31.057   8.171  27.133  1.00  0.00           C  
ATOM    336  CB  LYS A  24      30.741   5.689  26.493  1.00  0.00           C  
ATOM    337  CG  LYS A  24      31.815   5.528  25.511  1.00  0.00           C  
ATOM    338  CD  LYS A  24      31.454   4.628  24.365  1.00  0.00           C  
ATOM    339  CE  LYS A  24      31.474   3.157  24.579  1.00  0.00           C  
ATOM    340  NZ  LYS A  24      30.994   2.353  23.417  1.00  0.00           N  
ATOM    341  O   LYS A  24      29.975   8.642  26.783  1.00  0.00           O  
ATOM    343  H   LYS A  24      29.352   6.396  28.504  1.00  0.00           H  
ATOM    344  HA  LYS A  24      32.203   6.595  27.830  1.00  0.00           H  
ATOM    345  HB3 LYS A  24      29.802   6.055  26.076  1.00  0.00           H  
ATOM    346  HB2 LYS A  24      30.501   4.733  26.952  1.00  0.00           H  
ATOM    347  HG3 LYS A  24      32.656   4.988  25.963  1.00  0.00           H  
ATOM    348  HG2 LYS A  24      32.165   6.498  25.153  1.00  0.00           H  
ATOM    349  HD3 LYS A  24      32.186   4.897  23.607  1.00  0.00           H  
ATOM    350  HD2 LYS A  24      30.471   4.857  23.958  1.00  0.00           H  
ATOM    351  HE3 LYS A  24      30.814   2.859  25.392  1.00  0.00           H  
ATOM    352  HE2 LYS A  24      32.515   2.877  24.778  1.00  0.00           H  
ATOM    353  HZ1 LYS A  24      30.059   2.698  23.262  1.00  0.00           H  
ATOM    354  HZ2 LYS A  24      31.497   2.478  22.549  1.00  0.00           H  
ATOM    355  HZ3 LYS A  24      30.868   1.397  23.700  1.00  0.00           H  
TER     356      LYS A  24
ENDMDL
MODEL        3
ATOM      1  N   LYS A   1      57.604  -0.537  31.184  1.00  0.00           N  
ATOM      2  CA  LYS A   1      56.213  -0.693  30.795  1.00  0.00           C  
ATOM      3  C   LYS A   1      56.104  -1.998  30.067  1.00  0.00           C  
ATOM      4  O   LYS A   1      57.104  -2.372  29.371  1.00  0.00           O  
ATOM      5  CB  LYS A   1      55.669   0.538  30.114  1.00  0.00           C  
ATOM      6  CG  LYS A   1      56.406   0.749  28.784  1.00  0.00           C  
ATOM      7  CD  LYS A   1      55.825   1.998  28.062  1.00  0.00           C  
ATOM      8  CE  LYS A   1      56.476   2.240  26.658  1.00  0.00           C  
ATOM      9  NZ  LYS A   1      56.090   3.422  25.932  1.00  0.00           N  
ATOM     10  HA  LYS A   1      55.686  -0.877  31.730  1.00  0.00           H  
ATOM     11  HB3 LYS A   1      55.847   1.345  30.819  1.00  0.00           H  
ATOM     12  HB2 LYS A   1      54.601   0.365  29.967  1.00  0.00           H  
ATOM     13  HG3 LYS A   1      56.252  -0.130  28.144  1.00  0.00           H  
ATOM     14  HG2 LYS A   1      57.479   0.857  28.945  1.00  0.00           H  
ATOM     15  HD3 LYS A   1      56.000   2.908  28.645  1.00  0.00           H  
ATOM     16  HD2 LYS A   1      54.762   1.886  27.890  1.00  0.00           H  
ATOM     17  HE3 LYS A   1      56.327   1.369  26.010  1.00  0.00           H  
ATOM     18  HE2 LYS A   1      57.548   2.383  26.823  1.00  0.00           H  
ATOM     19  HZ1 LYS A   1      56.171   4.280  26.464  1.00  0.00           H  
ATOM     20  HZ2 LYS A   1      56.587   3.485  25.055  1.00  0.00           H  
ATOM     21  HZ3 LYS A   1      55.114   3.371  25.692  1.00  0.00           H  
ATOM     22  H   LYS A   1      57.573   0.351  31.681  1.00  0.00           H  
ATOM     23  N   LYS A   2      55.044  -2.781  30.203  1.00  0.00           N  
ATOM     24  CA  LYS A   2      54.884  -4.055  29.575  1.00  0.00           C  
ATOM     25  C   LYS A   2      54.940  -3.936  28.040  1.00  0.00           C  
ATOM     26  O   LYS A   2      54.407  -2.888  27.503  1.00  0.00           O  
ATOM     27  CB  LYS A   2      53.557  -4.641  30.156  1.00  0.00           C  
ATOM     28  CG  LYS A   2      53.043  -5.907  29.485  1.00  0.00           C  
ATOM     29  CD  LYS A   2      51.758  -6.412  30.147  1.00  0.00           C  
ATOM     30  CE  LYS A   2      51.215  -7.704  29.543  1.00  0.00           C  
ATOM     31  NZ  LYS A   2      50.072  -8.044  30.421  1.00  0.00           N  
ATOM     32  H   LYS A   2      54.317  -2.467  30.830  1.00  0.00           H  
ATOM     33  HA  LYS A   2      55.755  -4.639  29.867  1.00  0.00           H  
ATOM     34  HB3 LYS A   2      52.762  -3.902  30.035  1.00  0.00           H  
ATOM     35  HB2 LYS A   2      53.621  -4.833  31.229  1.00  0.00           H  
ATOM     36  HG3 LYS A   2      53.813  -6.667  29.522  1.00  0.00           H  
ATOM     37  HG2 LYS A   2      52.841  -5.653  28.440  1.00  0.00           H  
ATOM     38  HD3 LYS A   2      51.002  -5.631  30.063  1.00  0.00           H  
ATOM     39  HD2 LYS A   2      52.066  -6.577  31.178  1.00  0.00           H  
ATOM     40  HE3 LYS A   2      51.929  -8.512  29.501  1.00  0.00           H  
ATOM     41  HE2 LYS A   2      50.953  -7.449  28.513  1.00  0.00           H  
ATOM     42  HZ1 LYS A   2      49.579  -7.207  30.692  1.00  0.00           H  
ATOM     43  HZ2 LYS A   2      49.449  -8.562  29.816  1.00  0.00           H  
ATOM     44  HZ3 LYS A   2      50.342  -8.598  31.231  1.00  0.00           H  
ATOM     45  N   PRO A   3      55.513  -4.873  27.261  1.00  0.00           N  
ATOM     46  CA  PRO A   3      55.624  -4.708  25.825  1.00  0.00           C  
ATOM     47  C   PRO A   3      54.253  -4.653  25.116  1.00  0.00           C  
ATOM     48  O   PRO A   3      53.345  -5.513  25.355  1.00  0.00           O  
ATOM     49  CB  PRO A   3      56.455  -5.925  25.408  1.00  0.00           C  
ATOM     50  CG  PRO A   3      57.256  -6.340  26.619  1.00  0.00           C  
ATOM     51  CD  PRO A   3      56.224  -6.069  27.685  1.00  0.00           C  
ATOM     52  HA  PRO A   3      56.179  -3.802  25.607  1.00  0.00           H  
ATOM     53  HB3 PRO A   3      55.741  -6.710  25.154  1.00  0.00           H  
ATOM     54  HB2 PRO A   3      57.101  -5.595  24.597  1.00  0.00           H  
ATOM     55  HG3 PRO A   3      57.581  -7.380  26.609  1.00  0.00           H  
ATOM     56  HG2 PRO A   3      58.087  -5.670  26.809  1.00  0.00           H  
ATOM     57  HD3 PRO A   3      55.568  -6.928  27.860  1.00  0.00           H  
ATOM     58  HD2 PRO A   3      56.817  -5.946  28.592  1.00  0.00           H  
ATOM     59  N   GLY A   4      54.138  -3.641  24.260  1.00  0.00           N  
ATOM     60  CA  GLY A   4      52.903  -3.323  23.536  1.00  0.00           C  
ATOM     61  C   GLY A   4      51.741  -2.777  24.358  1.00  0.00           C  
ATOM     62  O   GLY A   4      50.623  -2.717  23.807  1.00  0.00           O  
ATOM     63  H   GLY A   4      55.001  -3.143  24.073  1.00  0.00           H  
ATOM     64  HA3 GLY A   4      52.616  -4.258  23.053  1.00  0.00           H  
ATOM     65  HA2 GLY A   4      53.132  -2.552  22.800  1.00  0.00           H  
ATOM     66  N   ALA A   5      51.952  -2.485  25.669  1.00  0.00           N  
ATOM     67  CA  ALA A   5      50.828  -2.101  26.519  1.00  0.00           C  
ATOM     68  C   ALA A   5      50.297  -0.664  26.282  1.00  0.00           C  
ATOM     69  O   ALA A   5      51.095   0.321  26.178  1.00  0.00           O  
ATOM     70  CB  ALA A   5      51.186  -2.170  28.006  1.00  0.00           C  
ATOM     71  H   ALA A   5      52.875  -2.460  26.085  1.00  0.00           H  
ATOM     72  HA  ALA A   5      50.038  -2.800  26.268  1.00  0.00           H  
ATOM     73  HB1 ALA A   5      51.956  -1.482  28.355  1.00  0.00           H  
ATOM     74  HB2 ALA A   5      50.292  -2.019  28.606  1.00  0.00           H  
ATOM     75  HB3 ALA A   5      51.621  -3.130  28.293  1.00  0.00           H  
ATOM     76  N   SER A   6      49.005  -0.448  26.469  1.00  0.00           N  
ATOM     77  CA  SER A   6      48.421   0.818  26.836  1.00  0.00           C  
ATOM     78  C   SER A   6      48.755   1.151  28.310  1.00  0.00           C  
ATOM     79  O   SER A   6      48.992   0.236  29.103  1.00  0.00           O  
ATOM     80  CB  SER A   6      46.915   0.887  26.573  1.00  0.00           C  
ATOM     81  OG  SER A   6      46.334  -0.221  27.232  1.00  0.00           O  
ATOM     82  H   SER A   6      48.465  -1.220  26.852  1.00  0.00           H  
ATOM     83  HA  SER A   6      48.895   1.580  26.227  1.00  0.00           H  
ATOM     84  HB3 SER A   6      46.814   0.693  25.510  1.00  0.00           H  
ATOM     85  HB2 SER A   6      46.521   1.841  26.912  1.00  0.00           H  
ATOM     86  HG  SER A   6      45.415  -0.222  26.970  1.00  0.00           H  
ATOM     87  N   LEU A   7      48.567   2.421  28.693  1.00  0.00           N  
ATOM     88  CA  LEU A   7      48.315   2.754  30.069  1.00  0.00           C  
ATOM     89  C   LEU A   7      47.112   2.045  30.686  1.00  0.00           C  
ATOM     90  O   LEU A   7      45.947   2.052  30.137  1.00  0.00           O  
ATOM     91  CB  LEU A   7      48.159   4.272  30.166  1.00  0.00           C  
ATOM     92  CG  LEU A   7      49.331   5.152  29.674  1.00  0.00           C  
ATOM     93  CD1 LEU A   7      48.803   6.577  29.677  1.00  0.00           C  
ATOM     94  CD2 LEU A   7      50.581   5.003  30.497  1.00  0.00           C  
ATOM     95  H   LEU A   7      48.295   3.063  27.953  1.00  0.00           H  
ATOM     96  HA  LEU A   7      49.185   2.442  30.649  1.00  0.00           H  
ATOM     97  HB3 LEU A   7      47.872   4.421  31.209  1.00  0.00           H  
ATOM     98  HB2 LEU A   7      47.262   4.469  29.582  1.00  0.00           H  
ATOM     99  HG  LEU A   7      49.595   4.858  28.656  1.00  0.00           H  
ATOM    100 HD11 LEU A   7      49.636   7.213  29.411  1.00  0.00           H  
ATOM    101 HD12 LEU A   7      48.099   6.574  28.856  1.00  0.00           H  
ATOM    102 HD13 LEU A   7      48.327   6.801  30.635  1.00  0.00           H  
ATOM    103 HD21 LEU A   7      50.357   5.267  31.535  1.00  0.00           H  
ATOM    104 HD22 LEU A   7      50.879   3.958  30.475  1.00  0.00           H  
ATOM    105 HD23 LEU A   7      51.407   5.591  30.085  1.00  0.00           H  
ATOM    106  N   ALA A   8      47.333   1.437  31.849  1.00  0.00           N  
ATOM    107  CA  ALA A   8      46.303   0.793  32.665  1.00  0.00           C  
ATOM    108  C   ALA A   8      45.115   1.683  33.037  1.00  0.00           C  
ATOM    109  O   ALA A   8      44.012   1.162  33.135  1.00  0.00           O  
ATOM    110  CB  ALA A   8      46.956   0.133  33.822  1.00  0.00           C  
ATOM    111  H   ALA A   8      48.266   1.587  32.187  1.00  0.00           H  
ATOM    112  HA  ALA A   8      45.999  -0.133  32.193  1.00  0.00           H  
ATOM    113  HB1 ALA A   8      47.532   0.926  34.320  1.00  0.00           H  
ATOM    114  HB2 ALA A   8      46.235  -0.073  34.611  1.00  0.00           H  
ATOM    115  HB3 ALA A   8      47.571  -0.702  33.489  1.00  0.00           H  
ATOM    116  N   ALA A   9      45.373   2.957  33.208  1.00  0.00           N  
ATOM    117  CA  ALA A   9      44.301   3.896  33.380  1.00  0.00           C  
ATOM    118  C   ALA A   9      43.229   3.969  32.360  1.00  0.00           C  
ATOM    119  O   ALA A   9      42.052   4.015  32.700  1.00  0.00           O  
ATOM    120  CB  ALA A   9      44.975   5.277  33.508  1.00  0.00           C  
ATOM    121  H   ALA A   9      46.357   3.147  33.110  1.00  0.00           H  
ATOM    122  HA  ALA A   9      43.863   3.684  34.357  1.00  0.00           H  
ATOM    123  HB1 ALA A   9      45.580   5.310  34.407  1.00  0.00           H  
ATOM    124  HB2 ALA A   9      45.613   5.393  32.635  1.00  0.00           H  
ATOM    125  HB3 ALA A   9      44.237   6.087  33.569  1.00  0.00           H  
ATOM    126  N   LEU A  10      43.626   3.933  31.114  1.00  0.00           N  
ATOM    127  CA  LEU A  10      42.709   3.860  29.979  1.00  0.00           C  
ATOM    128  C   LEU A  10      41.962   2.512  30.041  1.00  0.00           C  
ATOM    129  O   LEU A  10      40.730   2.508  29.788  1.00  0.00           O  
ATOM    130  CB  LEU A  10      43.438   4.058  28.607  1.00  0.00           C  
ATOM    131  CG  LEU A  10      42.666   3.911  27.243  1.00  0.00           C  
ATOM    132  CD1 LEU A  10      41.418   4.855  27.253  1.00  0.00           C  
ATOM    133  CD2 LEU A  10      43.482   4.207  26.056  1.00  0.00           C  
ATOM    134  H   LEU A  10      44.596   4.193  31.002  1.00  0.00           H  
ATOM    135  HA  LEU A  10      41.973   4.653  30.059  1.00  0.00           H  
ATOM    136  HB3 LEU A  10      44.223   3.302  28.635  1.00  0.00           H  
ATOM    137  HB2 LEU A  10      43.864   5.058  28.581  1.00  0.00           H  
ATOM    138  HG  LEU A  10      42.321   2.888  27.141  1.00  0.00           H  
ATOM    139 HD11 LEU A  10      40.967   4.819  26.263  1.00  0.00           H  
ATOM    140 HD12 LEU A  10      40.693   4.495  27.965  1.00  0.00           H  
ATOM    141 HD13 LEU A  10      41.791   5.829  27.573  1.00  0.00           H  
ATOM    142 HD21 LEU A  10      44.382   3.592  26.086  1.00  0.00           H  
ATOM    143 HD22 LEU A  10      42.802   4.095  25.216  1.00  0.00           H  
ATOM    144 HD23 LEU A  10      43.852   5.232  26.110  1.00  0.00           H  
ATOM    145  N   GLN A  11      42.560   1.417  30.436  1.00  0.00           N  
ATOM    146  CA  GLN A  11      41.929   0.047  30.543  1.00  0.00           C  
ATOM    147  C   GLN A  11      40.927   0.070  31.688  1.00  0.00           C  
ATOM    148  O   GLN A  11      39.787  -0.379  31.449  1.00  0.00           O  
ATOM    149  CB  GLN A  11      42.978  -1.091  30.612  1.00  0.00           C  
ATOM    150  CG  GLN A  11      43.980  -1.188  29.471  1.00  0.00           C  
ATOM    151  CD  GLN A  11      45.063  -2.235  29.762  1.00  0.00           C  
ATOM    152  NE2 GLN A  11      46.316  -2.036  29.380  1.00  0.00           N  
ATOM    153  OE1 GLN A  11      44.779  -3.272  30.337  1.00  0.00           O  
ATOM    154  H   GLN A  11      43.429   1.452  30.950  1.00  0.00           H  
ATOM    155  HA  GLN A  11      41.308   0.025  29.645  1.00  0.00           H  
ATOM    156  HB3 GLN A  11      42.423  -2.033  30.565  1.00  0.00           H  
ATOM    157  HB2 GLN A  11      43.520  -1.025  31.561  1.00  0.00           H  
ATOM    158  HG3 GLN A  11      44.455  -0.203  29.416  1.00  0.00           H  
ATOM    159  HG2 GLN A  11      43.433  -1.461  28.562  1.00  0.00           H  
ATOM    160 HE21 GLN A  11      46.542  -1.159  28.927  1.00  0.00           H  
ATOM    161 HE22 GLN A  11      47.004  -2.589  29.865  1.00  0.00           H  
ATOM    162  N   ALA A  12      41.233   0.561  32.854  1.00  0.00           N  
ATOM    163  CA  ALA A  12      40.296   0.905  33.983  1.00  0.00           C  
ATOM    164  C   ALA A  12      39.032   1.711  33.516  1.00  0.00           C  
ATOM    165  O   ALA A  12      37.915   1.373  34.003  1.00  0.00           O  
ATOM    166  CB  ALA A  12      41.098   1.644  35.105  1.00  0.00           C  
ATOM    167  H   ALA A  12      42.183   0.902  32.949  1.00  0.00           H  
ATOM    168  HA  ALA A  12      39.848   0.036  34.463  1.00  0.00           H  
ATOM    169  HB1 ALA A  12      40.447   1.692  35.983  1.00  0.00           H  
ATOM    170  HB2 ALA A  12      41.907   0.999  35.427  1.00  0.00           H  
ATOM    171  HB3 ALA A  12      41.504   2.540  34.625  1.00  0.00           H  
ATOM    172  N   LEU A  13      39.165   2.772  32.701  1.00  0.00           N  
ATOM    173  CA  LEU A  13      38.063   3.478  32.013  1.00  0.00           C  
ATOM    174  C   LEU A  13      37.362   2.620  30.937  1.00  0.00           C  
ATOM    175  O   LEU A  13      36.112   2.551  30.899  1.00  0.00           O  
ATOM    176  CB  LEU A  13      38.565   4.759  31.426  1.00  0.00           C  
ATOM    177  CG  LEU A  13      37.609   5.836  31.105  1.00  0.00           C  
ATOM    178  CD1 LEU A  13      36.719   5.676  29.873  1.00  0.00           C  
ATOM    179  CD2 LEU A  13      36.753   6.267  32.269  1.00  0.00           C  
ATOM    180  H   LEU A  13      40.113   3.091  32.785  1.00  0.00           H  
ATOM    181  HA  LEU A  13      37.272   3.714  32.719  1.00  0.00           H  
ATOM    182  HB3 LEU A  13      39.176   4.558  30.540  1.00  0.00           H  
ATOM    183  HB2 LEU A  13      39.293   5.237  32.094  1.00  0.00           H  
ATOM    184  HG  LEU A  13      38.223   6.723  30.930  1.00  0.00           H  
ATOM    185 HD11 LEU A  13      36.159   6.593  29.704  1.00  0.00           H  
ATOM    186 HD12 LEU A  13      37.419   5.502  29.057  1.00  0.00           H  
ATOM    187 HD13 LEU A  13      36.089   4.802  30.029  1.00  0.00           H  
ATOM    188 HD21 LEU A  13      35.928   5.569  32.338  1.00  0.00           H  
ATOM    189 HD22 LEU A  13      37.411   6.401  33.141  1.00  0.00           H  
ATOM    190 HD23 LEU A  13      36.415   7.285  32.064  1.00  0.00           H  
ATOM    191  N   GLN A  14      38.038   1.840  30.100  1.00  0.00           N  
ATOM    192  CA  GLN A  14      37.334   0.960  29.102  1.00  0.00           C  
ATOM    193  C   GLN A  14      36.487  -0.191  29.760  1.00  0.00           C  
ATOM    194  O   GLN A  14      35.446  -0.563  29.202  1.00  0.00           O  
ATOM    195  CB  GLN A  14      38.346   0.530  27.979  1.00  0.00           C  
ATOM    196  CG  GLN A  14      38.472   1.746  27.119  1.00  0.00           C  
ATOM    197  CD  GLN A  14      39.286   1.598  25.768  1.00  0.00           C  
ATOM    198  NE2 GLN A  14      39.339   2.647  24.978  1.00  0.00           N  
ATOM    199  OE1 GLN A  14      39.926   0.584  25.480  1.00  0.00           O  
ATOM    200  H   GLN A  14      39.048   1.889  30.111  1.00  0.00           H  
ATOM    201  HA  GLN A  14      36.571   1.509  28.562  1.00  0.00           H  
ATOM    202  HB3 GLN A  14      37.905  -0.276  27.378  1.00  0.00           H  
ATOM    203  HB2 GLN A  14      39.319   0.247  28.388  1.00  0.00           H  
ATOM    204  HG3 GLN A  14      39.016   2.490  27.690  1.00  0.00           H  
ATOM    205  HG2 GLN A  14      37.468   2.127  26.929  1.00  0.00           H  
ATOM    206 HE21 GLN A  14      38.588   3.290  25.173  1.00  0.00           H  
ATOM    207 HE22 GLN A  14      39.637   2.442  24.031  1.00  0.00           H  
ATOM    208  N   ALA A  15      36.938  -0.850  30.823  1.00  0.00           N  
ATOM    209  CA  ALA A  15      36.165  -1.796  31.647  1.00  0.00           C  
ATOM    210  C   ALA A  15      34.881  -1.126  32.242  1.00  0.00           C  
ATOM    211  O   ALA A  15      33.879  -1.783  32.414  1.00  0.00           O  
ATOM    212  CB  ALA A  15      37.039  -2.393  32.703  1.00  0.00           C  
ATOM    213  H   ALA A  15      37.880  -0.632  31.148  1.00  0.00           H  
ATOM    214  HA  ALA A  15      35.854  -2.549  30.919  1.00  0.00           H  
ATOM    215  HB1 ALA A  15      36.480  -3.266  33.045  1.00  0.00           H  
ATOM    216  HB2 ALA A  15      37.921  -2.763  32.182  1.00  0.00           H  
ATOM    217  HB3 ALA A  15      37.325  -1.786  33.557  1.00  0.00           H  
ATOM    218  N   LEU A  16      34.946   0.129  32.590  1.00  0.00           N  
ATOM    219  CA  LEU A  16      33.774   0.914  33.032  1.00  0.00           C  
ATOM    220  C   LEU A  16      32.807   1.111  31.840  1.00  0.00           C  
ATOM    221  O   LEU A  16      31.608   0.865  31.969  1.00  0.00           O  
ATOM    222  CB  LEU A  16      34.013   2.198  33.828  1.00  0.00           C  
ATOM    223  CG  LEU A  16      34.603   1.863  35.183  1.00  0.00           C  
ATOM    224  CD1 LEU A  16      35.350   3.101  35.745  1.00  0.00           C  
ATOM    225  CD2 LEU A  16      33.535   1.454  36.211  1.00  0.00           C  
ATOM    226  H   LEU A  16      35.858   0.556  32.500  1.00  0.00           H  
ATOM    227  HA  LEU A  16      33.226   0.295  33.742  1.00  0.00           H  
ATOM    228  HB3 LEU A  16      33.043   2.671  34.021  1.00  0.00           H  
ATOM    229  HB2 LEU A  16      34.600   2.822  33.162  1.00  0.00           H  
ATOM    230  HG  LEU A  16      35.372   1.082  35.127  1.00  0.00           H  
ATOM    231 HD11 LEU A  16      36.222   3.246  35.112  1.00  0.00           H  
ATOM    232 HD12 LEU A  16      34.789   4.036  35.880  1.00  0.00           H  
ATOM    233 HD13 LEU A  16      35.708   2.848  36.741  1.00  0.00           H  
ATOM    234 HD21 LEU A  16      32.814   2.272  36.303  1.00  0.00           H  
ATOM    235 HD22 LEU A  16      32.998   0.558  35.927  1.00  0.00           H  
ATOM    236 HD23 LEU A  16      34.017   1.154  37.140  1.00  0.00           H  
ATOM    237  N   GLN A  17      33.307   1.581  30.711  1.00  0.00           N  
ATOM    238  CA  GLN A  17      32.466   1.624  29.512  1.00  0.00           C  
ATOM    239  C   GLN A  17      31.898   0.293  28.962  1.00  0.00           C  
ATOM    240  O   GLN A  17      30.817   0.318  28.400  1.00  0.00           O  
ATOM    241  CB  GLN A  17      33.217   2.387  28.377  1.00  0.00           C  
ATOM    242  CG  GLN A  17      33.429   3.903  28.579  1.00  0.00           C  
ATOM    243  CD  GLN A  17      34.004   4.597  27.385  1.00  0.00           C  
ATOM    244  NE2 GLN A  17      34.198   5.920  27.335  1.00  0.00           N  
ATOM    245  OE1 GLN A  17      34.317   3.975  26.338  1.00  0.00           O  
ATOM    246  H   GLN A  17      34.250   1.965  30.699  1.00  0.00           H  
ATOM    247  HA  GLN A  17      31.595   2.248  29.707  1.00  0.00           H  
ATOM    248  HB3 GLN A  17      32.648   2.263  27.451  1.00  0.00           H  
ATOM    249  HB2 GLN A  17      34.235   2.062  28.190  1.00  0.00           H  
ATOM    250  HG3 GLN A  17      34.051   4.183  29.432  1.00  0.00           H  
ATOM    251  HG2 GLN A  17      32.499   4.400  28.848  1.00  0.00           H  
ATOM    252 HE21 GLN A  17      33.892   6.424  28.160  1.00  0.00           H  
ATOM    253 HE22 GLN A  17      34.501   6.291  26.455  1.00  0.00           H  
ATOM    254  N   ALA A  18      32.595  -0.816  29.172  1.00  0.00           N  
ATOM    255  CA  ALA A  18      32.083  -2.133  28.768  1.00  0.00           C  
ATOM    256  C   ALA A  18      31.061  -2.544  29.849  1.00  0.00           C  
ATOM    257  O   ALA A  18      30.080  -3.134  29.446  1.00  0.00           O  
ATOM    258  CB  ALA A  18      33.188  -3.223  28.664  1.00  0.00           C  
ATOM    259  H   ALA A  18      33.580  -0.806  29.409  1.00  0.00           H  
ATOM    260  HA  ALA A  18      31.515  -2.018  27.846  1.00  0.00           H  
ATOM    261  HB1 ALA A  18      32.773  -4.225  28.570  1.00  0.00           H  
ATOM    262  HB2 ALA A  18      33.778  -2.888  27.819  1.00  0.00           H  
ATOM    263  HB3 ALA A  18      33.864  -3.171  29.519  1.00  0.00           H  
ATOM    264  N   ALA A  19      31.225  -2.233  31.159  1.00  0.00           N  
ATOM    265  CA  ALA A  19      30.153  -2.482  32.091  1.00  0.00           C  
ATOM    266  C   ALA A  19      28.906  -1.650  31.698  1.00  0.00           C  
ATOM    267  O   ALA A  19      27.800  -2.192  31.784  1.00  0.00           O  
ATOM    268  CB  ALA A  19      30.549  -2.163  33.548  1.00  0.00           C  
ATOM    269  H   ALA A  19      31.990  -1.663  31.506  1.00  0.00           H  
ATOM    270  HA  ALA A  19      29.902  -3.544  32.002  1.00  0.00           H  
ATOM    271  HB1 ALA A  19      29.828  -2.369  34.336  1.00  0.00           H  
ATOM    272  HB2 ALA A  19      31.491  -2.658  33.813  1.00  0.00           H  
ATOM    273  HB3 ALA A  19      30.666  -1.087  33.469  1.00  0.00           H  
ATOM    274  N   GLN A  20      29.084  -0.390  31.309  1.00  0.00           N  
ATOM    275  CA  GLN A  20      27.954   0.496  31.099  1.00  0.00           C  
ATOM    276  C   GLN A  20      27.050  -0.016  29.953  1.00  0.00           C  
ATOM    277  O   GLN A  20      25.830  -0.002  30.035  1.00  0.00           O  
ATOM    278  CB  GLN A  20      28.426   1.914  30.795  1.00  0.00           C  
ATOM    279  CG  GLN A  20      28.889   2.592  32.120  1.00  0.00           C  
ATOM    280  CD  GLN A  20      29.877   3.702  31.779  1.00  0.00           C  
ATOM    281  NE2 GLN A  20      30.253   4.484  32.776  1.00  0.00           N  
ATOM    282  OE1 GLN A  20      30.379   3.992  30.723  1.00  0.00           O  
ATOM    283  H   GLN A  20      30.047  -0.084  31.331  1.00  0.00           H  
ATOM    284  HA  GLN A  20      27.406   0.481  32.038  1.00  0.00           H  
ATOM    285  HB3 GLN A  20      27.616   2.501  30.366  1.00  0.00           H  
ATOM    286  HB2 GLN A  20      29.247   1.852  30.078  1.00  0.00           H  
ATOM    287  HG3 GLN A  20      29.343   1.844  32.772  1.00  0.00           H  
ATOM    288  HG2 GLN A  20      28.010   2.985  32.634  1.00  0.00           H  
ATOM    289 HE21 GLN A  20      30.094   4.188  33.734  1.00  0.00           H  
ATOM    290 HE22 GLN A  20      31.101   5.014  32.592  1.00  0.00           H  
ATOM    291  N   ALA A  21      27.738  -0.520  28.892  1.00  0.00           N  
ATOM    292  CA  ALA A  21      27.162  -1.115  27.759  1.00  0.00           C  
ATOM    293  C   ALA A  21      26.388  -2.429  28.124  1.00  0.00           C  
ATOM    294  O   ALA A  21      25.170  -2.558  27.850  1.00  0.00           O  
ATOM    295  CB  ALA A  21      28.287  -1.224  26.735  1.00  0.00           C  
ATOM    296  H   ALA A  21      28.747  -0.494  28.900  1.00  0.00           H  
ATOM    297  HA  ALA A  21      26.477  -0.391  27.321  1.00  0.00           H  
ATOM    298  HB1 ALA A  21      29.174  -1.785  27.040  1.00  0.00           H  
ATOM    299  HB2 ALA A  21      27.969  -1.678  25.794  1.00  0.00           H  
ATOM    300  HB3 ALA A  21      28.728  -0.255  26.516  1.00  0.00           H  
ATOM    301  N   ALA A  22      26.901  -3.250  29.024  1.00  0.00           N  
ATOM    302  CA  ALA A  22      26.200  -4.323  29.649  1.00  0.00           C  
ATOM    303  C   ALA A  22      25.195  -3.939  30.728  1.00  0.00           C  
ATOM    304  O   ALA A  22      24.556  -4.733  31.384  1.00  0.00           O  
ATOM    305  CB  ALA A  22      27.216  -5.234  30.311  1.00  0.00           C  
ATOM    306  H   ALA A  22      27.850  -3.131  29.340  1.00  0.00           H  
ATOM    307  HA  ALA A  22      25.623  -4.917  28.939  1.00  0.00           H  
ATOM    308  HB1 ALA A  22      27.981  -5.602  29.631  1.00  0.00           H  
ATOM    309  HB2 ALA A  22      27.683  -4.626  31.086  1.00  0.00           H  
ATOM    310  HB3 ALA A  22      26.785  -6.113  30.782  1.00  0.00           H  
ATOM    311  N   LYS A  23      25.031  -2.652  30.963  1.00  0.00           N  
ATOM    312  CA  LYS A  23      24.218  -1.973  31.963  1.00  0.00           C  
ATOM    313  C   LYS A  23      24.469  -2.517  33.386  1.00  0.00           C  
ATOM    314  O   LYS A  23      23.540  -2.658  34.167  1.00  0.00           O  
ATOM    315  CB  LYS A  23      22.748  -1.903  31.520  1.00  0.00           C  
ATOM    316  CG  LYS A  23      21.936  -0.766  32.162  1.00  0.00           C  
ATOM    317  CD  LYS A  23      20.668  -0.388  31.411  1.00  0.00           C  
ATOM    318  CE  LYS A  23      19.793   0.670  32.141  1.00  0.00           C  
ATOM    319  NZ  LYS A  23      20.448   1.915  32.386  1.00  0.00           N  
ATOM    320  H   LYS A  23      25.558  -1.992  30.408  1.00  0.00           H  
ATOM    321  HA  LYS A  23      24.531  -0.926  31.954  1.00  0.00           H  
ATOM    322  HB3 LYS A  23      22.328  -2.895  31.719  1.00  0.00           H  
ATOM    323  HB2 LYS A  23      22.719  -1.604  30.470  1.00  0.00           H  
ATOM    324  HG3 LYS A  23      22.571   0.115  32.098  1.00  0.00           H  
ATOM    325  HG2 LYS A  23      21.753  -0.952  33.219  1.00  0.00           H  
ATOM    326  HD3 LYS A  23      20.180  -1.357  31.335  1.00  0.00           H  
ATOM    327  HD2 LYS A  23      21.005   0.052  30.479  1.00  0.00           H  
ATOM    328  HE3 LYS A  23      19.411   0.180  33.035  1.00  0.00           H  
ATOM    329  HE2 LYS A  23      18.979   0.957  31.471  1.00  0.00           H  
ATOM    330  HZ1 LYS A  23      20.606   2.391  31.516  1.00  0.00           H  
ATOM    331  HZ2 LYS A  23      19.883   2.459  33.016  1.00  0.00           H  
ATOM    332  HZ3 LYS A  23      21.370   1.810  32.788  1.00  0.00           H  
ATOM    333  N   LYS A  24      25.636  -3.052  33.662  1.00  0.00           N  
ATOM    334  CA  LYS A  24      26.031  -3.851  34.869  1.00  0.00           C  
ATOM    335  C   LYS A  24      26.077  -3.080  36.186  1.00  0.00           C  
ATOM    336  CB  LYS A  24      27.361  -4.504  34.460  1.00  0.00           C  
ATOM    337  CG  LYS A  24      27.884  -5.530  35.492  1.00  0.00           C  
ATOM    338  CD  LYS A  24      27.111  -6.826  35.295  1.00  0.00           C  
ATOM    339  CE  LYS A  24      27.690  -8.022  35.992  1.00  0.00           C  
ATOM    340  NZ  LYS A  24      27.344  -8.127  37.408  1.00  0.00           N  
ATOM    341  O   LYS A  24      26.451  -1.847  36.199  1.00  0.00           O  
ATOM    343  H   LYS A  24      26.336  -2.823  32.975  1.00  0.00           H  
ATOM    344  HA  LYS A  24      25.242  -4.585  35.028  1.00  0.00           H  
ATOM    345  HB3 LYS A  24      28.103  -3.734  34.261  1.00  0.00           H  
ATOM    346  HB2 LYS A  24      27.255  -5.036  33.515  1.00  0.00           H  
ATOM    347  HG3 LYS A  24      27.810  -5.182  36.528  1.00  0.00           H  
ATOM    348  HG2 LYS A  24      28.931  -5.719  35.230  1.00  0.00           H  
ATOM    349  HD3 LYS A  24      27.221  -7.136  34.255  1.00  0.00           H  
ATOM    350  HD2 LYS A  24      26.065  -6.598  35.530  1.00  0.00           H  
ATOM    351  HE3 LYS A  24      28.783  -8.049  35.990  1.00  0.00           H  
ATOM    352  HE2 LYS A  24      27.403  -8.958  35.519  1.00  0.00           H  
ATOM    353  HZ1 LYS A  24      26.359  -8.300  37.559  1.00  0.00           H  
ATOM    354  HZ2 LYS A  24      27.868  -8.859  37.875  1.00  0.00           H  
ATOM    355  HZ3 LYS A  24      27.513  -7.244  37.868  1.00  0.00           H  
TER     356      LYS A  24
ENDMDL
MODEL        4
ATOM      1  N   LYS A   1      51.596  20.370  28.514  1.00  0.00           N  
ATOM      2  CA  LYS A   1      50.193  20.215  28.335  1.00  0.00           C  
ATOM      3  C   LYS A   1      49.462  19.939  29.666  1.00  0.00           C  
ATOM      4  O   LYS A   1      50.134  20.024  30.715  1.00  0.00           O  
ATOM      5  CB  LYS A   1      49.950  19.194  27.196  1.00  0.00           C  
ATOM      6  CG  LYS A   1      50.501  19.729  25.809  1.00  0.00           C  
ATOM      7  CD  LYS A   1      49.859  18.940  24.664  1.00  0.00           C  
ATOM      8  CE  LYS A   1      50.206  17.438  24.617  1.00  0.00           C  
ATOM      9  NZ  LYS A   1      49.615  16.664  23.517  1.00  0.00           N  
ATOM     10  HA  LYS A   1      49.852  21.159  27.914  1.00  0.00           H  
ATOM     11  HB3 LYS A   1      48.890  19.001  27.002  1.00  0.00           H  
ATOM     12  HB2 LYS A   1      50.399  18.240  27.436  1.00  0.00           H  
ATOM     13  HG3 LYS A   1      51.575  19.600  25.743  1.00  0.00           H  
ATOM     14  HG2 LYS A   1      50.274  20.780  25.624  1.00  0.00           H  
ATOM     15  HD3 LYS A   1      50.177  19.445  23.748  1.00  0.00           H  
ATOM     16  HD2 LYS A   1      48.773  19.005  24.760  1.00  0.00           H  
ATOM     17  HE3 LYS A   1      49.797  17.055  25.547  1.00  0.00           H  
ATOM     18  HE2 LYS A   1      51.273  17.299  24.746  1.00  0.00           H  
ATOM     19  HZ1 LYS A   1      49.638  15.660  23.645  1.00  0.00           H  
ATOM     20  HZ2 LYS A   1      48.615  16.855  23.541  1.00  0.00           H  
ATOM     21  HZ3 LYS A   1      49.986  17.060  22.665  1.00  0.00           H  
ATOM     22  H   LYS A   1      51.720  21.211  29.067  1.00  0.00           H  
ATOM     23  N   LYS A   2      48.168  19.594  29.726  1.00  0.00           N  
ATOM     24  CA  LYS A   2      47.524  19.127  30.998  1.00  0.00           C  
ATOM     25  C   LYS A   2      47.757  17.608  31.139  1.00  0.00           C  
ATOM     26  O   LYS A   2      47.787  17.006  30.044  1.00  0.00           O  
ATOM     27  CB  LYS A   2      46.047  19.587  31.061  1.00  0.00           C  
ATOM     28  CG  LYS A   2      45.237  19.286  32.398  1.00  0.00           C  
ATOM     29  CD  LYS A   2      43.807  19.692  32.227  1.00  0.00           C  
ATOM     30  CE  LYS A   2      43.717  21.165  32.002  1.00  0.00           C  
ATOM     31  NZ  LYS A   2      42.310  21.563  32.239  1.00  0.00           N  
ATOM     32  H   LYS A   2      47.710  19.441  28.840  1.00  0.00           H  
ATOM     33  HA  LYS A   2      48.056  19.645  31.795  1.00  0.00           H  
ATOM     34  HB3 LYS A   2      45.589  18.977  30.291  1.00  0.00           H  
ATOM     35  HB2 LYS A   2      45.909  20.645  30.834  1.00  0.00           H  
ATOM     36  HG3 LYS A   2      45.763  19.884  33.150  1.00  0.00           H  
ATOM     37  HG2 LYS A   2      45.187  18.248  32.738  1.00  0.00           H  
ATOM     38  HD3 LYS A   2      43.285  19.471  33.161  1.00  0.00           H  
ATOM     39  HD2 LYS A   2      43.416  19.080  31.422  1.00  0.00           H  
ATOM     40  HE3 LYS A   2      44.064  21.399  30.989  1.00  0.00           H  
ATOM     41  HE2 LYS A   2      44.411  21.636  32.703  1.00  0.00           H  
ATOM     42  HZ1 LYS A   2      42.356  22.532  32.516  1.00  0.00           H  
ATOM     43  HZ2 LYS A   2      41.848  21.519  31.339  1.00  0.00           H  
ATOM     44  HZ3 LYS A   2      41.788  21.040  32.926  1.00  0.00           H  
ATOM     45  N   PRO A   3      47.944  17.110  32.366  1.00  0.00           N  
ATOM     46  CA  PRO A   3      48.087  15.627  32.539  1.00  0.00           C  
ATOM     47  C   PRO A   3      46.845  14.741  32.214  1.00  0.00           C  
ATOM     48  O   PRO A   3      45.722  15.212  32.021  1.00  0.00           O  
ATOM     49  CB  PRO A   3      48.513  15.582  34.009  1.00  0.00           C  
ATOM     50  CG  PRO A   3      48.984  16.923  34.457  1.00  0.00           C  
ATOM     51  CD  PRO A   3      48.062  17.782  33.638  1.00  0.00           C  
ATOM     52  HA  PRO A   3      48.892  15.202  31.940  1.00  0.00           H  
ATOM     53  HB3 PRO A   3      47.727  15.136  34.607  1.00  0.00           H  
ATOM     54  HB2 PRO A   3      49.355  14.925  34.184  1.00  0.00           H  
ATOM     55  HG3 PRO A   3      49.017  17.103  35.538  1.00  0.00           H  
ATOM     56  HG2 PRO A   3      50.009  16.973  34.078  1.00  0.00           H  
ATOM     57  HD3 PRO A   3      47.140  17.860  34.207  1.00  0.00           H  
ATOM     58  HD2 PRO A   3      48.506  18.782  33.567  1.00  0.00           H  
ATOM     59  N   GLY A   4      47.040  13.417  32.087  1.00  0.00           N  
ATOM     60  CA  GLY A   4      46.132  12.306  31.736  1.00  0.00           C  
ATOM     61  C   GLY A   4      46.277  11.027  32.580  1.00  0.00           C  
ATOM     62  O   GLY A   4      47.287  10.839  33.207  1.00  0.00           O  
ATOM     63  H   GLY A   4      47.979  13.054  32.096  1.00  0.00           H  
ATOM     64  HA3 GLY A   4      46.468  11.920  30.772  1.00  0.00           H  
ATOM     65  HA2 GLY A   4      45.128  12.694  31.588  1.00  0.00           H  
ATOM     66  N   ALA A   5      45.205  10.231  32.622  1.00  0.00           N  
ATOM     67  CA  ALA A   5      45.247   8.912  33.178  1.00  0.00           C  
ATOM     68  C   ALA A   5      46.272   8.035  32.467  1.00  0.00           C  
ATOM     69  O   ALA A   5      46.508   8.216  31.288  1.00  0.00           O  
ATOM     70  CB  ALA A   5      43.819   8.335  33.172  1.00  0.00           C  
ATOM     71  H   ALA A   5      44.370  10.499  32.120  1.00  0.00           H  
ATOM     72  HA  ALA A   5      45.473   8.961  34.241  1.00  0.00           H  
ATOM     73  HB1 ALA A   5      43.198   8.321  32.274  1.00  0.00           H  
ATOM     74  HB2 ALA A   5      43.867   7.301  33.529  1.00  0.00           H  
ATOM     75  HB3 ALA A   5      43.177   8.845  33.876  1.00  0.00           H  
ATOM     76  N   SER A   6      46.745   6.990  33.051  1.00  0.00           N  
ATOM     77  CA  SER A   6      47.711   6.036  32.514  1.00  0.00           C  
ATOM     78  C   SER A   6      47.108   4.987  31.620  1.00  0.00           C  
ATOM     79  O   SER A   6      45.944   4.770  31.620  1.00  0.00           O  
ATOM     80  CB  SER A   6      48.541   5.392  33.689  1.00  0.00           C  
ATOM     81  OG  SER A   6      47.842   4.345  34.327  1.00  0.00           O  
ATOM     82  H   SER A   6      46.395   6.864  33.991  1.00  0.00           H  
ATOM     83  HA  SER A   6      48.386   6.601  31.870  1.00  0.00           H  
ATOM     84  HB3 SER A   6      48.721   6.221  34.366  1.00  0.00           H  
ATOM     85  HB2 SER A   6      49.509   4.979  33.408  1.00  0.00           H  
ATOM     86  HG  SER A   6      48.066   4.415  35.261  1.00  0.00           H  
ATOM     87  N   LEU A   7      47.907   4.273  30.780  1.00  0.00           N  
ATOM     88  CA  LEU A   7      47.362   3.223  29.933  1.00  0.00           C  
ATOM     89  C   LEU A   7      46.532   2.154  30.719  1.00  0.00           C  
ATOM     90  O   LEU A   7      45.391   1.828  30.428  1.00  0.00           O  
ATOM     91  CB  LEU A   7      48.463   2.523  29.133  1.00  0.00           C  
ATOM     92  CG  LEU A   7      47.961   1.577  28.022  1.00  0.00           C  
ATOM     93  CD1 LEU A   7      47.052   2.103  26.960  1.00  0.00           C  
ATOM     94  CD2 LEU A   7      49.205   0.927  27.257  1.00  0.00           C  
ATOM     95  H   LEU A   7      48.907   4.413  30.798  1.00  0.00           H  
ATOM     96  HA  LEU A   7      46.646   3.740  29.283  1.00  0.00           H  
ATOM     97  HB3 LEU A   7      49.215   2.040  29.747  1.00  0.00           H  
ATOM     98  HB2 LEU A   7      48.959   3.291  28.541  1.00  0.00           H  
ATOM     99  HG  LEU A   7      47.290   0.869  28.519  1.00  0.00           H  
ATOM    100 HD11 LEU A   7      46.081   2.502  27.244  1.00  0.00           H  
ATOM    101 HD12 LEU A   7      47.644   2.875  26.443  1.00  0.00           H  
ATOM    102 HD13 LEU A   7      46.915   1.297  26.241  1.00  0.00           H  
ATOM    103 HD21 LEU A   7      49.903   0.592  28.020  1.00  0.00           H  
ATOM    104 HD22 LEU A   7      48.838   0.064  26.720  1.00  0.00           H  
ATOM    105 HD23 LEU A   7      49.686   1.642  26.583  1.00  0.00           H  
ATOM    106  N   ALA A   8      47.055   1.631  31.855  1.00  0.00           N  
ATOM    107  CA  ALA A   8      46.348   0.727  32.760  1.00  0.00           C  
ATOM    108  C   ALA A   8      45.025   1.292  33.351  1.00  0.00           C  
ATOM    109  O   ALA A   8      44.040   0.610  33.573  1.00  0.00           O  
ATOM    110  CB  ALA A   8      47.332   0.297  33.883  1.00  0.00           C  
ATOM    111  H   ALA A   8      47.958   1.972  32.138  1.00  0.00           H  
ATOM    112  HA  ALA A   8      46.072  -0.191  32.237  1.00  0.00           H  
ATOM    113  HB1 ALA A   8      47.996   1.102  34.190  1.00  0.00           H  
ATOM    114  HB2 ALA A   8      46.777  -0.118  34.730  1.00  0.00           H  
ATOM    115  HB3 ALA A   8      47.935  -0.560  33.551  1.00  0.00           H  
ATOM    116  N   ALA A   9      44.995   2.637  33.566  1.00  0.00           N  
ATOM    117  CA  ALA A   9      43.815   3.408  34.043  1.00  0.00           C  
ATOM    118  C   ALA A   9      42.853   3.837  32.931  1.00  0.00           C  
ATOM    119  O   ALA A   9      41.620   3.876  33.149  1.00  0.00           O  
ATOM    120  CB  ALA A   9      44.376   4.594  34.822  1.00  0.00           C  
ATOM    121  H   ALA A   9      45.805   3.152  33.236  1.00  0.00           H  
ATOM    122  HA  ALA A   9      43.357   2.748  34.775  1.00  0.00           H  
ATOM    123  HB1 ALA A   9      43.589   5.057  35.410  1.00  0.00           H  
ATOM    124  HB2 ALA A   9      45.203   4.204  35.424  1.00  0.00           H  
ATOM    125  HB3 ALA A   9      44.767   5.288  34.074  1.00  0.00           H  
ATOM    126  N   LEU A  10      43.251   4.052  31.647  1.00  0.00           N  
ATOM    127  CA  LEU A  10      42.493   3.962  30.440  1.00  0.00           C  
ATOM    128  C   LEU A  10      41.885   2.545  30.129  1.00  0.00           C  
ATOM    129  O   LEU A  10      40.753   2.470  29.653  1.00  0.00           O  
ATOM    130  CB  LEU A  10      43.406   4.463  29.313  1.00  0.00           C  
ATOM    131  CG  LEU A  10      43.810   5.993  29.442  1.00  0.00           C  
ATOM    132  CD1 LEU A  10      44.892   6.281  28.363  1.00  0.00           C  
ATOM    133  CD2 LEU A  10      42.716   6.963  29.266  1.00  0.00           C  
ATOM    134  H   LEU A  10      44.249   4.071  31.507  1.00  0.00           H  
ATOM    135  HA  LEU A  10      41.697   4.696  30.526  1.00  0.00           H  
ATOM    136  HB3 LEU A  10      42.935   4.264  28.351  1.00  0.00           H  
ATOM    137  HB2 LEU A  10      44.275   3.813  29.365  1.00  0.00           H  
ATOM    138  HG  LEU A  10      44.261   6.193  30.416  1.00  0.00           H  
ATOM    139 HD11 LEU A  10      45.696   5.547  28.408  1.00  0.00           H  
ATOM    140 HD12 LEU A  10      44.464   6.301  27.362  1.00  0.00           H  
ATOM    141 HD13 LEU A  10      45.379   7.240  28.527  1.00  0.00           H  
ATOM    142 HD21 LEU A  10      42.114   7.135  30.150  1.00  0.00           H  
ATOM    143 HD22 LEU A  10      43.105   7.904  28.850  1.00  0.00           H  
ATOM    144 HD23 LEU A  10      42.100   6.567  28.461  1.00  0.00           H  
ATOM    145  N   GLN A  11      42.695   1.537  30.368  1.00  0.00           N  
ATOM    146  CA  GLN A  11      42.143   0.151  30.172  1.00  0.00           C  
ATOM    147  C   GLN A  11      41.033  -0.062  31.286  1.00  0.00           C  
ATOM    148  O   GLN A  11      39.972  -0.701  31.036  1.00  0.00           O  
ATOM    149  CB  GLN A  11      43.367  -0.838  30.268  1.00  0.00           C  
ATOM    150  CG  GLN A  11      44.223  -1.030  29.001  1.00  0.00           C  
ATOM    151  CD  GLN A  11      45.374  -1.937  29.241  1.00  0.00           C  
ATOM    152  NE2 GLN A  11      46.294  -2.137  28.301  1.00  0.00           N  
ATOM    153  OE1 GLN A  11      45.574  -2.573  30.229  1.00  0.00           O  
ATOM    154  H   GLN A  11      43.693   1.598  30.513  1.00  0.00           H  
ATOM    155  HA  GLN A  11      41.749   0.065  29.165  1.00  0.00           H  
ATOM    156  HB3 GLN A  11      42.912  -1.800  30.481  1.00  0.00           H  
ATOM    157  HB2 GLN A  11      43.982  -0.501  31.108  1.00  0.00           H  
ATOM    158  HG3 GLN A  11      44.584  -0.068  28.645  1.00  0.00           H  
ATOM    159  HG2 GLN A  11      43.630  -1.514  28.224  1.00  0.00           H  
ATOM    160 HE21 GLN A  11      46.141  -1.816  27.354  1.00  0.00           H  
ATOM    161 HE22 GLN A  11      47.104  -2.710  28.458  1.00  0.00           H  
ATOM    162  N   ALA A  12      41.263   0.531  32.464  1.00  0.00           N  
ATOM    163  CA  ALA A  12      40.270   0.534  33.562  1.00  0.00           C  
ATOM    164  C   ALA A  12      38.998   1.320  33.208  1.00  0.00           C  
ATOM    165  O   ALA A  12      37.874   0.786  33.354  1.00  0.00           O  
ATOM    166  CB  ALA A  12      40.910   1.013  34.904  1.00  0.00           C  
ATOM    167  H   ALA A  12      42.155   0.973  32.633  1.00  0.00           H  
ATOM    168  HA  ALA A  12      39.858  -0.468  33.716  1.00  0.00           H  
ATOM    169  HB1 ALA A  12      40.282   0.685  35.733  1.00  0.00           H  
ATOM    170  HB2 ALA A  12      41.914   0.601  34.954  1.00  0.00           H  
ATOM    171  HB3 ALA A  12      40.993   2.099  34.783  1.00  0.00           H  
ATOM    172  N   LEU A  13      39.170   2.549  32.636  1.00  0.00           N  
ATOM    173  CA  LEU A  13      38.022   3.312  32.094  1.00  0.00           C  
ATOM    174  C   LEU A  13      37.342   2.495  31.035  1.00  0.00           C  
ATOM    175  O   LEU A  13      36.106   2.490  31.014  1.00  0.00           O  
ATOM    176  CB  LEU A  13      38.546   4.629  31.479  1.00  0.00           C  
ATOM    177  CG  LEU A  13      37.444   5.547  30.823  1.00  0.00           C  
ATOM    178  CD1 LEU A  13      36.489   5.978  31.906  1.00  0.00           C  
ATOM    179  CD2 LEU A  13      38.171   6.771  30.202  1.00  0.00           C  
ATOM    180  H   LEU A  13      40.056   3.007  32.803  1.00  0.00           H  
ATOM    181  HA  LEU A  13      37.302   3.526  32.882  1.00  0.00           H  
ATOM    182  HB3 LEU A  13      39.351   4.428  30.760  1.00  0.00           H  
ATOM    183  HB2 LEU A  13      39.013   5.231  32.257  1.00  0.00           H  
ATOM    184  HG  LEU A  13      36.882   4.958  30.098  1.00  0.00           H  
ATOM    185 HD11 LEU A  13      37.049   6.280  32.793  1.00  0.00           H  
ATOM    186 HD12 LEU A  13      35.836   6.795  31.587  1.00  0.00           H  
ATOM    187 HD13 LEU A  13      35.811   5.206  32.256  1.00  0.00           H  
ATOM    188 HD21 LEU A  13      38.661   7.264  31.042  1.00  0.00           H  
ATOM    189 HD22 LEU A  13      38.947   6.494  29.482  1.00  0.00           H  
ATOM    190 HD23 LEU A  13      37.535   7.510  29.705  1.00  0.00           H  
ATOM    191  N   GLN A  14      38.075   1.781  30.171  1.00  0.00           N  
ATOM    192  CA  GLN A  14      37.357   1.075  29.074  1.00  0.00           C  
ATOM    193  C   GLN A  14      36.498  -0.092  29.621  1.00  0.00           C  
ATOM    194  O   GLN A  14      35.382  -0.395  29.086  1.00  0.00           O  
ATOM    195  CB  GLN A  14      38.340   0.479  27.983  1.00  0.00           C  
ATOM    196  CG  GLN A  14      38.888   1.597  27.103  1.00  0.00           C  
ATOM    197  CD  GLN A  14      40.367   1.375  26.682  1.00  0.00           C  
ATOM    198  NE2 GLN A  14      41.162   2.392  26.701  1.00  0.00           N  
ATOM    199  OE1 GLN A  14      40.911   0.309  26.324  1.00  0.00           O  
ATOM    200  H   GLN A  14      39.085   1.836  30.124  1.00  0.00           H  
ATOM    201  HA  GLN A  14      36.705   1.835  28.649  1.00  0.00           H  
ATOM    202  HB3 GLN A  14      37.811  -0.241  27.367  1.00  0.00           H  
ATOM    203  HB2 GLN A  14      39.109  -0.090  28.508  1.00  0.00           H  
ATOM    204  HG3 GLN A  14      38.882   2.583  27.578  1.00  0.00           H  
ATOM    205  HG2 GLN A  14      38.274   1.692  26.204  1.00  0.00           H  
ATOM    206 HE21 GLN A  14      40.854   3.280  27.071  1.00  0.00           H  
ATOM    207 HE22 GLN A  14      42.137   2.215  26.473  1.00  0.00           H  
ATOM    208  N   ALA A  15      36.876  -0.649  30.757  1.00  0.00           N  
ATOM    209  CA  ALA A  15      36.065  -1.574  31.480  1.00  0.00           C  
ATOM    210  C   ALA A  15      34.867  -1.004  32.207  1.00  0.00           C  
ATOM    211  O   ALA A  15      33.813  -1.629  32.204  1.00  0.00           O  
ATOM    212  CB  ALA A  15      36.986  -2.215  32.482  1.00  0.00           C  
ATOM    213  H   ALA A  15      37.798  -0.383  31.088  1.00  0.00           H  
ATOM    214  HA  ALA A  15      35.691  -2.345  30.800  1.00  0.00           H  
ATOM    215  HB1 ALA A  15      37.861  -2.624  31.976  1.00  0.00           H  
ATOM    216  HB2 ALA A  15      37.322  -1.590  33.317  1.00  0.00           H  
ATOM    217  HB3 ALA A  15      36.410  -3.020  32.944  1.00  0.00           H  
ATOM    218  N   LEU A  16      35.133   0.152  32.807  1.00  0.00           N  
ATOM    219  CA  LEU A  16      34.140   0.971  33.554  1.00  0.00           C  
ATOM    220  C   LEU A  16      32.955   1.378  32.600  1.00  0.00           C  
ATOM    221  O   LEU A  16      31.805   1.251  32.976  1.00  0.00           O  
ATOM    222  CB  LEU A  16      34.835   2.139  34.208  1.00  0.00           C  
ATOM    223  CG  LEU A  16      33.845   3.102  34.998  1.00  0.00           C  
ATOM    224  CD1 LEU A  16      33.234   2.435  36.217  1.00  0.00           C  
ATOM    225  CD2 LEU A  16      34.835   4.239  35.438  1.00  0.00           C  
ATOM    226  H   LEU A  16      36.049   0.550  32.701  1.00  0.00           H  
ATOM    227  HA  LEU A  16      33.688   0.322  34.305  1.00  0.00           H  
ATOM    228  HB3 LEU A  16      35.377   2.726  33.467  1.00  0.00           H  
ATOM    229  HB2 LEU A  16      35.578   1.804  34.925  1.00  0.00           H  
ATOM    230  HG  LEU A  16      33.026   3.434  34.347  1.00  0.00           H  
ATOM    231 HD11 LEU A  16      33.961   2.102  36.959  1.00  0.00           H  
ATOM    232 HD12 LEU A  16      32.473   3.031  36.736  1.00  0.00           H  
ATOM    233 HD13 LEU A  16      32.774   1.488  35.920  1.00  0.00           H  
ATOM    234 HD21 LEU A  16      35.475   4.661  34.668  1.00  0.00           H  
ATOM    235 HD22 LEU A  16      34.192   5.066  35.762  1.00  0.00           H  
ATOM    236 HD23 LEU A  16      35.309   3.883  36.359  1.00  0.00           H  
ATOM    237  N   GLN A  17      33.340   1.775  31.407  1.00  0.00           N  
ATOM    238  CA  GLN A  17      32.535   2.040  30.231  1.00  0.00           C  
ATOM    239  C   GLN A  17      31.664   0.838  29.730  1.00  0.00           C  
ATOM    240  O   GLN A  17      30.452   0.927  29.625  1.00  0.00           O  
ATOM    241  CB  GLN A  17      33.459   2.566  29.061  1.00  0.00           C  
ATOM    242  CG  GLN A  17      33.658   4.088  29.239  1.00  0.00           C  
ATOM    243  CD  GLN A  17      34.611   4.713  28.226  1.00  0.00           C  
ATOM    244  NE2 GLN A  17      34.819   5.981  28.352  1.00  0.00           N  
ATOM    245  OE1 GLN A  17      35.108   4.100  27.277  1.00  0.00           O  
ATOM    246  H   GLN A  17      34.343   1.875  31.293  1.00  0.00           H  
ATOM    247  HA  GLN A  17      31.876   2.798  30.653  1.00  0.00           H  
ATOM    248  HB3 GLN A  17      32.939   2.486  28.113  1.00  0.00           H  
ATOM    249  HB2 GLN A  17      34.400   2.028  28.972  1.00  0.00           H  
ATOM    250  HG3 GLN A  17      34.093   4.295  30.229  1.00  0.00           H  
ATOM    251  HG2 GLN A  17      32.690   4.581  29.217  1.00  0.00           H  
ATOM    252 HE21 GLN A  17      34.511   6.404  29.222  1.00  0.00           H  
ATOM    253 HE22 GLN A  17      35.357   6.547  27.704  1.00  0.00           H  
ATOM    254  N   ALA A  18      32.249  -0.330  29.627  1.00  0.00           N  
ATOM    255  CA  ALA A  18      31.564  -1.567  29.250  1.00  0.00           C  
ATOM    256  C   ALA A  18      30.682  -1.984  30.442  1.00  0.00           C  
ATOM    257  O   ALA A  18      29.631  -2.472  30.122  1.00  0.00           O  
ATOM    258  CB  ALA A  18      32.608  -2.641  28.899  1.00  0.00           C  
ATOM    259  H   ALA A  18      33.252  -0.395  29.753  1.00  0.00           H  
ATOM    260  HA  ALA A  18      30.926  -1.351  28.390  1.00  0.00           H  
ATOM    261  HB1 ALA A  18      33.366  -2.599  29.675  1.00  0.00           H  
ATOM    262  HB2 ALA A  18      32.153  -3.626  28.932  1.00  0.00           H  
ATOM    263  HB3 ALA A  18      33.074  -2.415  27.931  1.00  0.00           H  
ATOM    264  N   ALA A  19      31.063  -1.771  31.705  1.00  0.00           N  
ATOM    265  CA  ALA A  19      30.127  -2.220  32.722  1.00  0.00           C  
ATOM    266  C   ALA A  19      28.866  -1.281  32.747  1.00  0.00           C  
ATOM    267  O   ALA A  19      27.766  -1.775  32.836  1.00  0.00           O  
ATOM    268  CB  ALA A  19      30.942  -2.174  34.045  1.00  0.00           C  
ATOM    269  H   ALA A  19      32.019  -1.539  31.897  1.00  0.00           H  
ATOM    270  HA  ALA A  19      29.817  -3.249  32.531  1.00  0.00           H  
ATOM    271  HB1 ALA A  19      31.499  -1.248  34.107  1.00  0.00           H  
ATOM    272  HB2 ALA A  19      30.236  -2.131  34.880  1.00  0.00           H  
ATOM    273  HB3 ALA A  19      31.596  -3.049  34.104  1.00  0.00           H  
ATOM    274  N   GLN A  20      29.029   0.046  32.590  1.00  0.00           N  
ATOM    275  CA  GLN A  20      27.920   1.083  32.551  1.00  0.00           C  
ATOM    276  C   GLN A  20      26.979   1.000  31.296  1.00  0.00           C  
ATOM    277  O   GLN A  20      25.763   1.283  31.395  1.00  0.00           O  
ATOM    278  CB  GLN A  20      28.529   2.448  32.747  1.00  0.00           C  
ATOM    279  CG  GLN A  20      28.966   2.727  34.206  1.00  0.00           C  
ATOM    280  CD  GLN A  20      29.395   4.188  34.352  1.00  0.00           C  
ATOM    281  NE2 GLN A  20      29.928   4.587  35.452  1.00  0.00           N  
ATOM    282  OE1 GLN A  20      29.249   4.978  33.462  1.00  0.00           O  
ATOM    283  H   GLN A  20      29.967   0.301  32.325  1.00  0.00           H  
ATOM    284  HA  GLN A  20      27.214   0.903  33.365  1.00  0.00           H  
ATOM    285  HB3 GLN A  20      27.769   3.173  32.438  1.00  0.00           H  
ATOM    286  HB2 GLN A  20      29.381   2.625  32.088  1.00  0.00           H  
ATOM    287  HG3 GLN A  20      29.796   2.057  34.468  1.00  0.00           H  
ATOM    288  HG2 GLN A  20      28.131   2.468  34.849  1.00  0.00           H  
ATOM    289 HE21 GLN A  20      29.931   3.924  36.205  1.00  0.00           H  
ATOM    290 HE22 GLN A  20      30.200   5.544  35.585  1.00  0.00           H  
ATOM    291  N   ALA A  21      27.563   0.553  30.134  1.00  0.00           N  
ATOM    292  CA  ALA A  21      26.837   0.279  28.907  1.00  0.00           C  
ATOM    293  C   ALA A  21      25.904  -0.974  29.163  1.00  0.00           C  
ATOM    294  O   ALA A  21      25.060  -1.309  28.331  1.00  0.00           O  
ATOM    295  CB  ALA A  21      27.836   0.209  27.756  1.00  0.00           C  
ATOM    296  H   ALA A  21      28.571   0.600  30.082  1.00  0.00           H  
ATOM    297  HA  ALA A  21      26.204   1.145  28.714  1.00  0.00           H  
ATOM    298  HB1 ALA A  21      28.456  -0.668  27.954  1.00  0.00           H  
ATOM    299  HB2 ALA A  21      27.278   0.006  26.848  1.00  0.00           H  
ATOM    300  HB3 ALA A  21      28.437   1.116  27.724  1.00  0.00           H  
ATOM    301  N   ALA A  22      26.212  -1.703  30.200  1.00  0.00           N  
ATOM    302  CA  ALA A  22      25.552  -2.882  30.556  1.00  0.00           C  
ATOM    303  C   ALA A  22      24.946  -2.722  31.950  1.00  0.00           C  
ATOM    304  O   ALA A  22      24.509  -3.714  32.570  1.00  0.00           O  
ATOM    305  CB  ALA A  22      26.508  -4.018  30.506  1.00  0.00           C  
ATOM    306  H   ALA A  22      27.109  -1.503  30.630  1.00  0.00           H  
ATOM    307  HA  ALA A  22      24.780  -3.124  29.831  1.00  0.00           H  
ATOM    308  HB1 ALA A  22      27.173  -3.815  29.659  1.00  0.00           H  
ATOM    309  HB2 ALA A  22      27.129  -4.003  31.404  1.00  0.00           H  
ATOM    310  HB3 ALA A  22      26.017  -4.982  30.469  1.00  0.00           H  
ATOM    311  N   LYS A  23      24.917  -1.540  32.559  1.00  0.00           N  
ATOM    312  CA  LYS A  23      24.348  -1.156  33.870  1.00  0.00           C  
ATOM    313  C   LYS A  23      24.640  -2.172  35.035  1.00  0.00           C  
ATOM    314  O   LYS A  23      23.717  -2.526  35.818  1.00  0.00           O  
ATOM    315  CB  LYS A  23      22.899  -0.700  33.766  1.00  0.00           C  
ATOM    316  CG  LYS A  23      22.700   0.411  32.710  1.00  0.00           C  
ATOM    317  CD  LYS A  23      21.173   0.844  32.766  1.00  0.00           C  
ATOM    318  CE  LYS A  23      20.965   2.211  32.129  1.00  0.00           C  
ATOM    319  NZ  LYS A  23      21.797   3.210  32.739  1.00  0.00           N  
ATOM    320  H   LYS A  23      25.225  -0.756  32.007  1.00  0.00           H  
ATOM    321  HA  LYS A  23      24.950  -0.288  34.133  1.00  0.00           H  
ATOM    322  HB3 LYS A  23      22.576  -0.442  34.768  1.00  0.00           H  
ATOM    323  HB2 LYS A  23      22.350  -1.623  33.541  1.00  0.00           H  
ATOM    324  HG3 LYS A  23      23.085   0.048  31.761  1.00  0.00           H  
ATOM    325  HG2 LYS A  23      23.360   1.248  32.931  1.00  0.00           H  
ATOM    326  HD3 LYS A  23      20.904   0.966  33.815  1.00  0.00           H  
ATOM    327  HD2 LYS A  23      20.565   0.076  32.270  1.00  0.00           H  
ATOM    328  HE3 LYS A  23      19.902   2.404  32.224  1.00  0.00           H  
ATOM    329  HE2 LYS A  23      21.161   2.138  31.062  1.00  0.00           H  
ATOM    330  HZ1 LYS A  23      22.642   3.436  32.240  1.00  0.00           H  
ATOM    331  HZ2 LYS A  23      21.308   4.084  32.589  1.00  0.00           H  
ATOM    332  HZ3 LYS A  23      21.997   3.050  33.717  1.00  0.00           H  
ATOM    333  N   LYS A  24      25.915  -2.666  35.159  1.00  0.00           N  
ATOM    334  CA  LYS A  24      26.288  -3.689  36.097  1.00  0.00           C  
ATOM    335  C   LYS A  24      26.479  -3.219  37.529  1.00  0.00           C  
ATOM    336  CB  LYS A  24      27.596  -4.323  35.604  1.00  0.00           C  
ATOM    337  CG  LYS A  24      27.390  -4.978  34.198  1.00  0.00           C  
ATOM    338  CD  LYS A  24      28.531  -5.874  33.902  1.00  0.00           C  
ATOM    339  CE  LYS A  24      28.646  -7.043  34.920  1.00  0.00           C  
ATOM    340  NZ  LYS A  24      29.816  -7.924  34.504  1.00  0.00           N  
ATOM    341  O   LYS A  24      26.006  -3.824  38.495  1.00  0.00           O  
ATOM    343  H   LYS A  24      26.612  -2.392  34.474  1.00  0.00           H  
ATOM    344  HA  LYS A  24      25.457  -4.388  36.182  1.00  0.00           H  
ATOM    345  HB3 LYS A  24      27.905  -5.078  36.330  1.00  0.00           H  
ATOM    346  HB2 LYS A  24      28.441  -3.637  35.570  1.00  0.00           H  
ATOM    347  HG3 LYS A  24      27.416  -4.174  33.462  1.00  0.00           H  
ATOM    348  HG2 LYS A  24      26.506  -5.603  34.139  1.00  0.00           H  
ATOM    349  HD3 LYS A  24      29.462  -5.313  33.898  1.00  0.00           H  
ATOM    350  HD2 LYS A  24      28.397  -6.275  32.893  1.00  0.00           H  
ATOM    351  HE3 LYS A  24      27.832  -7.769  34.882  1.00  0.00           H  
ATOM    352  HE2 LYS A  24      28.844  -6.673  35.922  1.00  0.00           H  
ATOM    353  HZ1 LYS A  24      29.688  -8.417  33.638  1.00  0.00           H  
ATOM    354  HZ2 LYS A  24      30.687  -7.406  34.448  1.00  0.00           H  
ATOM    355  HZ3 LYS A  24      29.990  -8.698  35.121  1.00  0.00           H  
TER     356      LYS A  24
ENDMDL
MODEL        5
ATOM      1  N   LYS A   1      55.842  12.022  25.984  1.00  0.00           N  
ATOM      2  CA  LYS A   1      54.673  11.734  26.857  1.00  0.00           C  
ATOM      3  C   LYS A   1      53.357  11.859  26.080  1.00  0.00           C  
ATOM      4  O   LYS A   1      52.857  12.944  25.783  1.00  0.00           O  
ATOM      5  CB  LYS A   1      54.710  12.520  28.233  1.00  0.00           C  
ATOM      6  CG  LYS A   1      53.446  12.070  29.027  1.00  0.00           C  
ATOM      7  CD  LYS A   1      53.467  12.794  30.382  1.00  0.00           C  
ATOM      8  CE  LYS A   1      52.281  12.126  31.082  1.00  0.00           C  
ATOM      9  NZ  LYS A   1      52.208  12.431  32.551  1.00  0.00           N  
ATOM     10  HA  LYS A   1      54.778  10.674  27.068  1.00  0.00           H  
ATOM     11  HB3 LYS A   1      54.650  13.582  27.992  1.00  0.00           H  
ATOM     12  HB2 LYS A   1      55.615  12.254  28.767  1.00  0.00           H  
ATOM     13  HG3 LYS A   1      53.393  10.984  29.157  1.00  0.00           H  
ATOM     14  HG2 LYS A   1      52.495  12.260  28.524  1.00  0.00           H  
ATOM     15  HD3 LYS A   1      53.385  13.875  30.361  1.00  0.00           H  
ATOM     16  HD2 LYS A   1      54.401  12.546  30.884  1.00  0.00           H  
ATOM     17  HE3 LYS A   1      52.422  11.044  31.004  1.00  0.00           H  
ATOM     18  HE2 LYS A   1      51.298  12.338  30.665  1.00  0.00           H  
ATOM     19  HZ1 LYS A   1      52.030  13.409  32.705  1.00  0.00           H  
ATOM     20  HZ2 LYS A   1      51.464  11.863  32.933  1.00  0.00           H  
ATOM     21  HZ3 LYS A   1      53.057  12.288  33.084  1.00  0.00           H  
ATOM     22  H   LYS A   1      56.659  12.201  26.547  1.00  0.00           H  
ATOM     23  N   LYS A   2      52.741  10.780  25.646  1.00  0.00           N  
ATOM     24  CA  LYS A   2      51.357  10.735  25.218  1.00  0.00           C  
ATOM     25  C   LYS A   2      50.322  11.460  26.137  1.00  0.00           C  
ATOM     26  O   LYS A   2      50.240  11.204  27.300  1.00  0.00           O  
ATOM     27  CB  LYS A   2      51.016   9.237  25.030  1.00  0.00           C  
ATOM     28  CG  LYS A   2      49.740   9.012  24.259  1.00  0.00           C  
ATOM     29  CD  LYS A   2      49.988   9.144  22.757  1.00  0.00           C  
ATOM     30  CE  LYS A   2      48.856   8.609  21.907  1.00  0.00           C  
ATOM     31  NZ  LYS A   2      47.743   9.562  21.856  1.00  0.00           N  
ATOM     32  H   LYS A   2      53.119   9.877  25.911  1.00  0.00           H  
ATOM     33  HA  LYS A   2      51.343  11.050  24.176  1.00  0.00           H  
ATOM     34  HB3 LYS A   2      50.900   8.752  26.005  1.00  0.00           H  
ATOM     35  HB2 LYS A   2      51.836   8.682  24.584  1.00  0.00           H  
ATOM     36  HG3 LYS A   2      48.968   9.745  24.506  1.00  0.00           H  
ATOM     37  HG2 LYS A   2      49.359   8.013  24.497  1.00  0.00           H  
ATOM     38  HD3 LYS A   2      50.874   8.573  22.477  1.00  0.00           H  
ATOM     39  HD2 LYS A   2      50.202  10.143  22.382  1.00  0.00           H  
ATOM     40  HE3 LYS A   2      48.349   7.708  22.258  1.00  0.00           H  
ATOM     41  HE2 LYS A   2      49.252   8.556  20.894  1.00  0.00           H  
ATOM     42  HZ1 LYS A   2      47.005   9.345  21.201  1.00  0.00           H  
ATOM     43  HZ2 LYS A   2      47.267   9.494  22.745  1.00  0.00           H  
ATOM     44  HZ3 LYS A   2      48.119  10.486  21.670  1.00  0.00           H  
ATOM     45  N   PRO A   3      49.611  12.479  25.601  1.00  0.00           N  
ATOM     46  CA  PRO A   3      48.587  13.331  26.329  1.00  0.00           C  
ATOM     47  C   PRO A   3      47.604  12.503  27.171  1.00  0.00           C  
ATOM     48  O   PRO A   3      47.190  11.358  26.854  1.00  0.00           O  
ATOM     49  CB  PRO A   3      48.027  14.270  25.283  1.00  0.00           C  
ATOM     50  CG  PRO A   3      49.080  14.363  24.205  1.00  0.00           C  
ATOM     51  CD  PRO A   3      49.730  12.978  24.229  1.00  0.00           C  
ATOM     52  HA  PRO A   3      49.178  13.879  27.059  1.00  0.00           H  
ATOM     53  HB3 PRO A   3      47.178  13.795  24.797  1.00  0.00           H  
ATOM     54  HB2 PRO A   3      47.710  15.231  25.679  1.00  0.00           H  
ATOM     55  HG3 PRO A   3      48.800  14.528  23.168  1.00  0.00           H  
ATOM     56  HG2 PRO A   3      49.841  15.064  24.541  1.00  0.00           H  
ATOM     57  HD3 PRO A   3      49.243  12.353  23.484  1.00  0.00           H  
ATOM     58  HD2 PRO A   3      50.752  12.973  23.844  1.00  0.00           H  
ATOM     59  N   GLY A   4      47.159  13.084  28.292  1.00  0.00           N  
ATOM     60  CA  GLY A   4      46.043  12.594  29.056  1.00  0.00           C  
ATOM     61  C   GLY A   4      46.331  11.251  29.733  1.00  0.00           C  
ATOM     62  O   GLY A   4      47.404  11.013  30.236  1.00  0.00           O  
ATOM     63  H   GLY A   4      47.521  13.978  28.586  1.00  0.00           H  
ATOM     64  HA3 GLY A   4      45.218  12.359  28.381  1.00  0.00           H  
ATOM     65  HA2 GLY A   4      45.711  13.261  29.853  1.00  0.00           H  
ATOM     66  N   ALA A   5      45.278  10.446  29.799  1.00  0.00           N  
ATOM     67  CA  ALA A   5      45.332   9.173  30.529  1.00  0.00           C  
ATOM     68  C   ALA A   5      46.401   8.191  30.076  1.00  0.00           C  
ATOM     69  O   ALA A   5      46.733   8.119  28.872  1.00  0.00           O  
ATOM     70  CB  ALA A   5      43.946   8.519  30.339  1.00  0.00           C  
ATOM     71  H   ALA A   5      44.453  10.746  29.303  1.00  0.00           H  
ATOM     72  HA  ALA A   5      45.413   9.329  31.600  1.00  0.00           H  
ATOM     73  HB1 ALA A   5      43.732   8.375  29.282  1.00  0.00           H  
ATOM     74  HB2 ALA A   5      43.922   7.553  30.835  1.00  0.00           H  
ATOM     75  HB3 ALA A   5      43.240   9.262  30.718  1.00  0.00           H  
ATOM     76  N   SER A   6      47.128   7.497  30.987  1.00  0.00           N  
ATOM     77  CA  SER A   6      48.041   6.416  30.688  1.00  0.00           C  
ATOM     78  C   SER A   6      47.258   5.174  30.153  1.00  0.00           C  
ATOM     79  O   SER A   6      46.036   5.052  30.329  1.00  0.00           O  
ATOM     80  CB  SER A   6      48.975   6.191  31.834  1.00  0.00           C  
ATOM     81  OG  SER A   6      48.189   5.725  32.888  1.00  0.00           O  
ATOM     82  H   SER A   6      46.904   7.659  31.958  1.00  0.00           H  
ATOM     83  HA  SER A   6      48.730   6.776  29.931  1.00  0.00           H  
ATOM     84  HB3 SER A   6      49.410   7.130  32.164  1.00  0.00           H  
ATOM     85  HB2 SER A   6      49.699   5.447  31.486  1.00  0.00           H  
ATOM     86  HG  SER A   6      48.702   5.686  33.698  1.00  0.00           H  
ATOM     87  N   LEU A   7      47.938   4.137  29.516  1.00  0.00           N  
ATOM     88  CA  LEU A   7      47.255   2.973  28.941  1.00  0.00           C  
ATOM     89  C   LEU A   7      46.606   2.071  30.047  1.00  0.00           C  
ATOM     90  O   LEU A   7      45.555   1.505  29.803  1.00  0.00           O  
ATOM     91  CB  LEU A   7      48.132   2.246  27.886  1.00  0.00           C  
ATOM     92  CG  LEU A   7      48.398   3.080  26.587  1.00  0.00           C  
ATOM     93  CD1 LEU A   7      49.682   2.467  25.870  1.00  0.00           C  
ATOM     94  CD2 LEU A   7      47.273   3.149  25.551  1.00  0.00           C  
ATOM     95  H   LEU A   7      48.937   4.290  29.510  1.00  0.00           H  
ATOM     96  HA  LEU A   7      46.439   3.384  28.356  1.00  0.00           H  
ATOM     97  HB3 LEU A   7      47.569   1.393  27.518  1.00  0.00           H  
ATOM     98  HB2 LEU A   7      49.080   1.918  28.309  1.00  0.00           H  
ATOM     99  HG  LEU A   7      48.679   4.072  26.944  1.00  0.00           H  
ATOM    100 HD11 LEU A   7      49.481   1.395  25.922  1.00  0.00           H  
ATOM    101 HD12 LEU A   7      49.732   2.749  24.814  1.00  0.00           H  
ATOM    102 HD13 LEU A   7      50.625   2.760  26.326  1.00  0.00           H  
ATOM    103 HD21 LEU A   7      47.502   3.846  24.738  1.00  0.00           H  
ATOM    104 HD22 LEU A   7      47.159   2.190  25.051  1.00  0.00           H  
ATOM    105 HD23 LEU A   7      46.381   3.485  26.080  1.00  0.00           H  
ATOM    106  N   ALA A   8      47.190   2.118  31.231  1.00  0.00           N  
ATOM    107  CA  ALA A   8      46.676   1.547  32.431  1.00  0.00           C  
ATOM    108  C   ALA A   8      45.405   2.276  32.887  1.00  0.00           C  
ATOM    109  O   ALA A   8      44.377   1.593  33.107  1.00  0.00           O  
ATOM    110  CB  ALA A   8      47.858   1.653  33.410  1.00  0.00           C  
ATOM    111  H   ALA A   8      48.131   2.479  31.292  1.00  0.00           H  
ATOM    112  HA  ALA A   8      46.379   0.511  32.242  1.00  0.00           H  
ATOM    113  HB1 ALA A   8      47.637   0.990  34.248  1.00  0.00           H  
ATOM    114  HB2 ALA A   8      48.767   1.377  32.893  1.00  0.00           H  
ATOM    115  HB3 ALA A   8      47.984   2.680  33.748  1.00  0.00           H  
ATOM    116  N   ALA A   9      45.405   3.592  32.983  1.00  0.00           N  
ATOM    117  CA  ALA A   9      44.241   4.389  33.269  1.00  0.00           C  
ATOM    118  C   ALA A   9      43.169   4.250  32.227  1.00  0.00           C  
ATOM    119  O   ALA A   9      41.965   4.097  32.582  1.00  0.00           O  
ATOM    120  CB  ALA A   9      44.545   5.869  33.469  1.00  0.00           C  
ATOM    121  H   ALA A   9      46.239   4.137  32.850  1.00  0.00           H  
ATOM    122  HA  ALA A   9      43.769   4.138  34.217  1.00  0.00           H  
ATOM    123  HB1 ALA A   9      43.685   6.530  33.482  1.00  0.00           H  
ATOM    124  HB2 ALA A   9      45.230   5.961  34.315  1.00  0.00           H  
ATOM    125  HB3 ALA A   9      45.167   6.118  32.607  1.00  0.00           H  
ATOM    126  N   LEU A  10      43.509   4.323  30.939  1.00  0.00           N  
ATOM    127  CA  LEU A  10      42.563   3.944  29.898  1.00  0.00           C  
ATOM    128  C   LEU A  10      41.926   2.554  30.029  1.00  0.00           C  
ATOM    129  O   LEU A  10      40.728   2.400  29.756  1.00  0.00           O  
ATOM    130  CB  LEU A  10      43.121   4.181  28.469  1.00  0.00           C  
ATOM    131  CG  LEU A  10      43.354   5.656  28.060  1.00  0.00           C  
ATOM    132  CD1 LEU A  10      43.948   5.730  26.607  1.00  0.00           C  
ATOM    133  CD2 LEU A  10      42.026   6.378  27.999  1.00  0.00           C  
ATOM    134  H   LEU A  10      44.487   4.494  30.728  1.00  0.00           H  
ATOM    135  HA  LEU A  10      41.738   4.644  30.027  1.00  0.00           H  
ATOM    136  HB3 LEU A  10      42.490   3.705  27.716  1.00  0.00           H  
ATOM    137  HB2 LEU A  10      44.072   3.647  28.439  1.00  0.00           H  
ATOM    138  HG  LEU A  10      44.032   6.171  28.748  1.00  0.00           H  
ATOM    139 HD11 LEU A  10      44.858   5.143  26.493  1.00  0.00           H  
ATOM    140 HD12 LEU A  10      43.294   5.284  25.869  1.00  0.00           H  
ATOM    141 HD13 LEU A  10      44.173   6.740  26.261  1.00  0.00           H  
ATOM    142 HD21 LEU A  10      41.187   5.819  27.608  1.00  0.00           H  
ATOM    143 HD22 LEU A  10      41.790   6.719  29.012  1.00  0.00           H  
ATOM    144 HD23 LEU A  10      42.110   7.262  27.365  1.00  0.00           H  
ATOM    145  N   GLN A  11      42.689   1.549  30.351  1.00  0.00           N  
ATOM    146  CA  GLN A  11      42.168   0.200  30.499  1.00  0.00           C  
ATOM    147  C   GLN A  11      41.167   0.177  31.588  1.00  0.00           C  
ATOM    148  O   GLN A  11      40.170  -0.501  31.414  1.00  0.00           O  
ATOM    149  CB  GLN A  11      43.257  -0.862  30.840  1.00  0.00           C  
ATOM    150  CG  GLN A  11      43.983  -1.384  29.566  1.00  0.00           C  
ATOM    151  CD  GLN A  11      45.205  -2.185  29.869  1.00  0.00           C  
ATOM    152  NE2 GLN A  11      46.152  -2.195  28.946  1.00  0.00           N  
ATOM    153  OE1 GLN A  11      45.338  -2.853  30.850  1.00  0.00           O  
ATOM    154  H   GLN A  11      43.668   1.766  30.447  1.00  0.00           H  
ATOM    155  HA  GLN A  11      41.699  -0.101  29.561  1.00  0.00           H  
ATOM    156  HB3 GLN A  11      42.775  -1.722  31.296  1.00  0.00           H  
ATOM    157  HB2 GLN A  11      43.947  -0.468  31.588  1.00  0.00           H  
ATOM    158  HG3 GLN A  11      44.217  -0.456  29.041  1.00  0.00           H  
ATOM    159  HG2 GLN A  11      43.405  -2.040  28.924  1.00  0.00           H  
ATOM    160 HE21 GLN A  11      46.039  -1.542  28.192  1.00  0.00           H  
ATOM    161 HE22 GLN A  11      47.041  -2.629  29.172  1.00  0.00           H  
ATOM    162  N   ALA A  12      41.351   0.928  32.680  1.00  0.00           N  
ATOM    163  CA  ALA A  12      40.448   0.998  33.818  1.00  0.00           C  
ATOM    164  C   ALA A  12      39.102   1.562  33.366  1.00  0.00           C  
ATOM    165  O   ALA A  12      38.013   1.027  33.602  1.00  0.00           O  
ATOM    166  CB  ALA A  12      41.155   1.792  34.948  1.00  0.00           C  
ATOM    167  H   ALA A  12      42.217   1.415  32.861  1.00  0.00           H  
ATOM    168  HA  ALA A  12      40.213  -0.033  34.075  1.00  0.00           H  
ATOM    169  HB1 ALA A  12      40.792   1.460  35.932  1.00  0.00           H  
ATOM    170  HB2 ALA A  12      42.225   1.663  34.827  1.00  0.00           H  
ATOM    171  HB3 ALA A  12      40.997   2.869  34.956  1.00  0.00           H  
ATOM    172  N   LEU A  13      39.153   2.669  32.666  1.00  0.00           N  
ATOM    173  CA  LEU A  13      38.042   3.407  32.031  1.00  0.00           C  
ATOM    174  C   LEU A  13      37.268   2.577  30.945  1.00  0.00           C  
ATOM    175  O   LEU A  13      36.027   2.459  30.968  1.00  0.00           O  
ATOM    176  CB  LEU A  13      38.603   4.689  31.368  1.00  0.00           C  
ATOM    177  CG  LEU A  13      37.563   5.595  30.729  1.00  0.00           C  
ATOM    178  CD1 LEU A  13      36.333   5.855  31.676  1.00  0.00           C  
ATOM    179  CD2 LEU A  13      38.102   6.976  30.476  1.00  0.00           C  
ATOM    180  H   LEU A  13      40.105   2.974  32.513  1.00  0.00           H  
ATOM    181  HA  LEU A  13      37.365   3.727  32.832  1.00  0.00           H  
ATOM    182  HB3 LEU A  13      39.431   4.518  30.680  1.00  0.00           H  
ATOM    183  HB2 LEU A  13      39.066   5.160  32.229  1.00  0.00           H  
ATOM    184  HG  LEU A  13      37.157   5.132  29.829  1.00  0.00           H  
ATOM    185 HD11 LEU A  13      35.666   4.995  31.681  1.00  0.00           H  
ATOM    186 HD12 LEU A  13      36.692   6.084  32.683  1.00  0.00           H  
ATOM    187 HD13 LEU A  13      35.786   6.739  31.348  1.00  0.00           H  
ATOM    188 HD21 LEU A  13      37.302   7.531  29.970  1.00  0.00           H  
ATOM    189 HD22 LEU A  13      38.324   7.558  31.363  1.00  0.00           H  
ATOM    190 HD23 LEU A  13      39.041   6.896  29.918  1.00  0.00           H  
ATOM    191  N   GLN A  14      37.984   1.860  30.117  1.00  0.00           N  
ATOM    192  CA  GLN A  14      37.379   0.944  29.099  1.00  0.00           C  
ATOM    193  C   GLN A  14      36.735  -0.303  29.744  1.00  0.00           C  
ATOM    194  O   GLN A  14      35.614  -0.647  29.351  1.00  0.00           O  
ATOM    195  CB  GLN A  14      38.392   0.593  28.009  1.00  0.00           C  
ATOM    196  CG  GLN A  14      38.707   1.748  27.062  1.00  0.00           C  
ATOM    197  CD  GLN A  14      39.533   1.397  25.829  1.00  0.00           C  
ATOM    198  NE2 GLN A  14      39.393   2.122  24.705  1.00  0.00           N  
ATOM    199  OE1 GLN A  14      40.251   0.382  25.686  1.00  0.00           O  
ATOM    200  H   GLN A  14      38.997   1.932  30.165  1.00  0.00           H  
ATOM    201  HA  GLN A  14      36.542   1.450  28.611  1.00  0.00           H  
ATOM    202  HB3 GLN A  14      38.020  -0.222  27.385  1.00  0.00           H  
ATOM    203  HB2 GLN A  14      39.266   0.160  28.492  1.00  0.00           H  
ATOM    204  HG3 GLN A  14      39.229   2.497  27.647  1.00  0.00           H  
ATOM    205  HG2 GLN A  14      37.726   2.162  26.849  1.00  0.00           H  
ATOM    206 HE21 GLN A  14      38.719   2.870  24.811  1.00  0.00           H  
ATOM    207 HE22 GLN A  14      39.915   1.912  23.867  1.00  0.00           H  
ATOM    208  N   ALA A  15      37.219  -0.796  30.930  1.00  0.00           N  
ATOM    209  CA  ALA A  15      36.615  -1.880  31.692  1.00  0.00           C  
ATOM    210  C   ALA A  15      35.423  -1.407  32.443  1.00  0.00           C  
ATOM    211  O   ALA A  15      34.492  -2.130  32.602  1.00  0.00           O  
ATOM    212  CB  ALA A  15      37.732  -2.464  32.596  1.00  0.00           C  
ATOM    213  H   ALA A  15      38.116  -0.447  31.245  1.00  0.00           H  
ATOM    214  HA  ALA A  15      36.289  -2.599  30.945  1.00  0.00           H  
ATOM    215  HB1 ALA A  15      37.380  -3.318  33.156  1.00  0.00           H  
ATOM    216  HB2 ALA A  15      38.608  -2.730  32.005  1.00  0.00           H  
ATOM    217  HB3 ALA A  15      38.046  -1.778  33.378  1.00  0.00           H  
ATOM    218  N   LEU A  16      35.339  -0.107  32.752  1.00  0.00           N  
ATOM    219  CA  LEU A  16      34.185   0.543  33.426  1.00  0.00           C  
ATOM    220  C   LEU A  16      33.071   0.818  32.369  1.00  0.00           C  
ATOM    221  O   LEU A  16      31.916   0.615  32.712  1.00  0.00           O  
ATOM    222  CB  LEU A  16      34.740   1.821  34.071  1.00  0.00           C  
ATOM    223  CG  LEU A  16      33.713   2.659  34.780  1.00  0.00           C  
ATOM    224  CD1 LEU A  16      32.955   1.948  35.873  1.00  0.00           C  
ATOM    225  CD2 LEU A  16      34.361   3.918  35.491  1.00  0.00           C  
ATOM    226  H   LEU A  16      36.113   0.474  32.449  1.00  0.00           H  
ATOM    227  HA  LEU A  16      33.729  -0.042  34.225  1.00  0.00           H  
ATOM    228  HB3 LEU A  16      35.323   2.436  33.383  1.00  0.00           H  
ATOM    229  HB2 LEU A  16      35.478   1.466  34.796  1.00  0.00           H  
ATOM    230  HG  LEU A  16      33.018   3.051  34.040  1.00  0.00           H  
ATOM    231 HD11 LEU A  16      32.508   1.025  35.490  1.00  0.00           H  
ATOM    232 HD12 LEU A  16      33.613   1.664  36.697  1.00  0.00           H  
ATOM    233 HD13 LEU A  16      32.197   2.646  36.207  1.00  0.00           H  
ATOM    234 HD21 LEU A  16      34.920   3.633  36.382  1.00  0.00           H  
ATOM    235 HD22 LEU A  16      34.892   4.519  34.743  1.00  0.00           H  
ATOM    236 HD23 LEU A  16      33.581   4.559  35.894  1.00  0.00           H  
ATOM    237  N   GLN A  17      33.394   1.230  31.128  1.00  0.00           N  
ATOM    238  CA  GLN A  17      32.515   1.320  29.964  1.00  0.00           C  
ATOM    239  C   GLN A  17      32.101  -0.037  29.225  1.00  0.00           C  
ATOM    240  O   GLN A  17      31.258  -0.028  28.369  1.00  0.00           O  
ATOM    241  CB  GLN A  17      33.169   2.140  28.881  1.00  0.00           C  
ATOM    242  CG  GLN A  17      33.490   3.648  29.239  1.00  0.00           C  
ATOM    243  CD  GLN A  17      34.504   4.317  28.322  1.00  0.00           C  
ATOM    244  NE2 GLN A  17      34.761   5.586  28.574  1.00  0.00           N  
ATOM    245  OE1 GLN A  17      35.188   3.764  27.467  1.00  0.00           O  
ATOM    246  H   GLN A  17      34.370   1.392  30.917  1.00  0.00           H  
ATOM    247  HA  GLN A  17      31.594   1.861  30.176  1.00  0.00           H  
ATOM    248  HB3 GLN A  17      32.425   2.148  28.089  1.00  0.00           H  
ATOM    249  HB2 GLN A  17      34.169   1.776  28.603  1.00  0.00           H  
ATOM    250  HG3 GLN A  17      33.834   3.799  30.258  1.00  0.00           H  
ATOM    251  HG2 GLN A  17      32.604   4.225  28.981  1.00  0.00           H  
ATOM    252 HE21 GLN A  17      34.037   6.088  29.072  1.00  0.00           H  
ATOM    253 HE22 GLN A  17      35.458   6.009  27.970  1.00  0.00           H  
ATOM    254  N   ALA A  18      32.754  -1.114  29.606  1.00  0.00           N  
ATOM    255  CA  ALA A  18      32.439  -2.501  29.087  1.00  0.00           C  
ATOM    256  C   ALA A  18      31.507  -3.331  29.941  1.00  0.00           C  
ATOM    257  O   ALA A  18      30.841  -4.299  29.508  1.00  0.00           O  
ATOM    258  CB  ALA A  18      33.824  -3.205  28.894  1.00  0.00           C  
ATOM    259  H   ALA A  18      33.602  -1.043  30.156  1.00  0.00           H  
ATOM    260  HA  ALA A  18      31.984  -2.421  28.099  1.00  0.00           H  
ATOM    261  HB1 ALA A  18      33.590  -4.212  28.530  1.00  0.00           H  
ATOM    262  HB2 ALA A  18      34.502  -2.889  28.104  1.00  0.00           H  
ATOM    263  HB3 ALA A  18      34.485  -3.294  29.747  1.00  0.00           H  
ATOM    264  N   ALA A  19      31.324  -2.959  31.204  1.00  0.00           N  
ATOM    265  CA  ALA A  19      30.277  -3.433  32.079  1.00  0.00           C  
ATOM    266  C   ALA A  19      28.872  -3.110  31.593  1.00  0.00           C  
ATOM    267  O   ALA A  19      28.623  -2.156  30.797  1.00  0.00           O  
ATOM    268  CB  ALA A  19      30.483  -2.814  33.466  1.00  0.00           C  
ATOM    269  H   ALA A  19      31.964  -2.268  31.569  1.00  0.00           H  
ATOM    270  HA  ALA A  19      30.427  -4.490  32.261  1.00  0.00           H  
ATOM    271  HB1 ALA A  19      31.480  -3.059  33.837  1.00  0.00           H  
ATOM    272  HB2 ALA A  19      30.365  -1.735  33.363  1.00  0.00           H  
ATOM    273  HB3 ALA A  19      29.740  -3.234  34.139  1.00  0.00           H  
ATOM    274  N   GLN A  20      27.878  -3.917  31.976  1.00  0.00           N  
ATOM    275  CA  GLN A  20      26.462  -3.802  31.775  1.00  0.00           C  
ATOM    276  C   GLN A  20      25.971  -2.451  32.287  1.00  0.00           C  
ATOM    277  O   GLN A  20      26.206  -2.108  33.444  1.00  0.00           O  
ATOM    278  CB  GLN A  20      25.593  -4.920  32.463  1.00  0.00           C  
ATOM    279  CG  GLN A  20      25.671  -6.323  31.806  1.00  0.00           C  
ATOM    280  CD  GLN A  20      24.858  -7.403  32.582  1.00  0.00           C  
ATOM    281  NE2 GLN A  20      24.535  -8.523  32.132  1.00  0.00           N  
ATOM    282  OE1 GLN A  20      24.464  -7.174  33.719  1.00  0.00           O  
ATOM    283  H   GLN A  20      28.157  -4.636  32.634  1.00  0.00           H  
ATOM    284  HA  GLN A  20      26.264  -3.794  30.704  1.00  0.00           H  
ATOM    285  HB3 GLN A  20      24.544  -4.701  32.662  1.00  0.00           H  
ATOM    286  HB2 GLN A  20      26.006  -5.071  33.451  1.00  0.00           H  
ATOM    287  HG3 GLN A  20      26.631  -6.824  31.943  1.00  0.00           H  
ATOM    288  HG2 GLN A  20      25.403  -6.334  30.747  1.00  0.00           H  
ATOM    289 HE21 GLN A  20      24.848  -8.831  31.217  1.00  0.00           H  
ATOM    290 HE22 GLN A  20      23.999  -9.144  32.731  1.00  0.00           H  
ATOM    291  N   ALA A  21      25.374  -1.667  31.396  1.00  0.00           N  
ATOM    292  CA  ALA A  21      24.940  -0.199  31.607  1.00  0.00           C  
ATOM    293  C   ALA A  21      23.921   0.102  32.705  1.00  0.00           C  
ATOM    294  O   ALA A  21      23.688   1.241  33.116  1.00  0.00           O  
ATOM    295  CB  ALA A  21      24.497   0.239  30.219  1.00  0.00           C  
ATOM    296  H   ALA A  21      25.255  -2.054  30.471  1.00  0.00           H  
ATOM    297  HA  ALA A  21      25.796   0.397  31.933  1.00  0.00           H  
ATOM    298  HB1 ALA A  21      23.541  -0.246  30.005  1.00  0.00           H  
ATOM    299  HB2 ALA A  21      24.216   1.293  30.237  1.00  0.00           H  
ATOM    300  HB3 ALA A  21      25.280   0.046  29.492  1.00  0.00           H  
ATOM    301  N   ALA A  22      23.322  -0.954  33.240  1.00  0.00           N  
ATOM    302  CA  ALA A  22      22.307  -0.863  34.280  1.00  0.00           C  
ATOM    303  C   ALA A  22      22.400  -2.047  35.260  1.00  0.00           C  
ATOM    304  O   ALA A  22      23.106  -3.032  35.031  1.00  0.00           O  
ATOM    305  CB  ALA A  22      20.877  -0.874  33.633  1.00  0.00           C  
ATOM    306  H   ALA A  22      23.621  -1.860  32.895  1.00  0.00           H  
ATOM    307  HA  ALA A  22      22.370   0.051  34.867  1.00  0.00           H  
ATOM    308  HB1 ALA A  22      20.659  -1.890  33.312  1.00  0.00           H  
ATOM    309  HB2 ALA A  22      20.174  -0.451  34.356  1.00  0.00           H  
ATOM    310  HB3 ALA A  22      20.859  -0.215  32.759  1.00  0.00           H  
ATOM    311  N   LYS A  23      21.798  -1.905  36.446  1.00  0.00           N  
ATOM    312  CA  LYS A  23      21.780  -2.917  37.497  1.00  0.00           C  
ATOM    313  C   LYS A  23      20.574  -3.806  37.319  1.00  0.00           C  
ATOM    314  O   LYS A  23      19.565  -3.408  36.741  1.00  0.00           O  
ATOM    315  CB  LYS A  23      21.926  -2.184  38.884  1.00  0.00           C  
ATOM    316  CG  LYS A  23      23.163  -1.319  39.117  1.00  0.00           C  
ATOM    317  CD  LYS A  23      23.179  -0.541  40.463  1.00  0.00           C  
ATOM    318  CE  LYS A  23      24.570  -0.029  40.989  1.00  0.00           C  
ATOM    319  NZ  LYS A  23      24.455   0.719  42.285  1.00  0.00           N  
ATOM    320  H   LYS A  23      21.200  -1.104  36.596  1.00  0.00           H  
ATOM    321  HA  LYS A  23      22.714  -3.480  37.450  1.00  0.00           H  
ATOM    322  HB3 LYS A  23      22.000  -3.013  39.584  1.00  0.00           H  
ATOM    323  HB2 LYS A  23      21.101  -1.545  39.174  1.00  0.00           H  
ATOM    324  HG3 LYS A  23      23.347  -0.678  38.261  1.00  0.00           H  
ATOM    325  HG2 LYS A  23      24.042  -1.959  39.071  1.00  0.00           H  
ATOM    326  HD3 LYS A  23      22.843  -1.357  41.099  1.00  0.00           H  
ATOM    327  HD2 LYS A  23      22.352   0.168  40.368  1.00  0.00           H  
ATOM    328  HE3 LYS A  23      24.904   0.638  40.194  1.00  0.00           H  
ATOM    329  HE2 LYS A  23      25.238  -0.871  41.131  1.00  0.00           H  
ATOM    330  HZ1 LYS A  23      25.315   0.752  42.811  1.00  0.00           H  
ATOM    331  HZ2 LYS A  23      24.193   1.684  42.105  1.00  0.00           H  
ATOM    332  HZ3 LYS A  23      23.763   0.271  42.873  1.00  0.00           H  
ATOM    333  N   LYS A  24      20.641  -5.072  37.764  1.00  0.00           N  
ATOM    334  CA  LYS A  24      19.630  -6.119  37.425  1.00  0.00           C  
ATOM    335  C   LYS A  24      18.342  -5.994  38.198  1.00  0.00           C  
ATOM    336  CB  LYS A  24      20.328  -7.490  37.570  1.00  0.00           C  
ATOM    337  CG  LYS A  24      19.561  -8.698  37.091  1.00  0.00           C  
ATOM    338  CD  LYS A  24      19.248  -8.755  35.622  1.00  0.00           C  
ATOM    339  CE  LYS A  24      18.963 -10.240  35.292  1.00  0.00           C  
ATOM    340  NZ  LYS A  24      19.014 -10.576  33.847  1.00  0.00           N  
ATOM    341  O   LYS A  24      17.202  -5.871  37.701  1.00  0.00           O  
ATOM    343  H   LYS A  24      21.484  -5.346  38.257  1.00  0.00           H  
ATOM    344  HA  LYS A  24      19.324  -6.148  36.377  1.00  0.00           H  
ATOM    345  HB3 LYS A  24      20.429  -7.647  38.641  1.00  0.00           H  
ATOM    346  HB2 LYS A  24      21.346  -7.444  37.167  1.00  0.00           H  
ATOM    347  HG3 LYS A  24      18.699  -8.861  37.740  1.00  0.00           H  
ATOM    348  HG2 LYS A  24      20.268  -9.504  37.279  1.00  0.00           H  
ATOM    349  HD3 LYS A  24      20.106  -8.569  34.979  1.00  0.00           H  
ATOM    350  HD2 LYS A  24      18.455  -8.055  35.327  1.00  0.00           H  
ATOM    351  HE3 LYS A  24      18.011 -10.544  35.728  1.00  0.00           H  
ATOM    352  HE2 LYS A  24      19.750 -10.854  35.725  1.00  0.00           H  
ATOM    353  HZ1 LYS A  24      19.719 -10.021  33.375  1.00  0.00           H  
ATOM    354  HZ2 LYS A  24      19.241 -11.548  33.765  1.00  0.00           H  
ATOM    355  HZ3 LYS A  24      18.094 -10.390  33.457  1.00  0.00           H  
TER     356      LYS A  24
ENDMDL
MODEL        6
ATOM      1  N   LYS A   1      57.257   9.247  22.503  1.00  0.00           N  
ATOM      2  CA  LYS A   1      55.910   9.080  23.123  1.00  0.00           C  
ATOM      3  C   LYS A   1      54.978   9.942  22.335  1.00  0.00           C  
ATOM      4  O   LYS A   1      55.447  10.879  21.659  1.00  0.00           O  
ATOM      5  CB  LYS A   1      55.971   9.462  24.626  1.00  0.00           C  
ATOM      6  CG  LYS A   1      56.606   8.380  25.492  1.00  0.00           C  
ATOM      7  CD  LYS A   1      56.637   8.618  26.961  1.00  0.00           C  
ATOM      8  CE  LYS A   1      57.227   7.414  27.706  1.00  0.00           C  
ATOM      9  NZ  LYS A   1      57.627   7.791  29.091  1.00  0.00           N  
ATOM     10  HA  LYS A   1      55.599   8.043  22.987  1.00  0.00           H  
ATOM     11  HB3 LYS A   1      54.934   9.446  24.966  1.00  0.00           H  
ATOM     12  HB2 LYS A   1      56.484  10.394  24.865  1.00  0.00           H  
ATOM     13  HG3 LYS A   1      57.621   8.292  25.101  1.00  0.00           H  
ATOM     14  HG2 LYS A   1      56.141   7.409  25.316  1.00  0.00           H  
ATOM     15  HD3 LYS A   1      55.649   8.966  27.279  1.00  0.00           H  
ATOM     16  HD2 LYS A   1      57.230   9.497  27.208  1.00  0.00           H  
ATOM     17  HE3 LYS A   1      58.145   7.168  27.173  1.00  0.00           H  
ATOM     18  HE2 LYS A   1      56.560   6.554  27.699  1.00  0.00           H  
ATOM     19  HZ1 LYS A   1      56.917   8.172  29.695  1.00  0.00           H  
ATOM     20  HZ2 LYS A   1      58.035   7.048  29.641  1.00  0.00           H  
ATOM     21  HZ3 LYS A   1      58.340   8.487  28.945  1.00  0.00           H  
ATOM     22  H   LYS A   1      57.330   9.051  21.516  1.00  0.00           H  
ATOM     23  N   LYS A   2      53.673   9.708  22.338  1.00  0.00           N  
ATOM     24  CA  LYS A   2      52.644  10.716  22.038  1.00  0.00           C  
ATOM     25  C   LYS A   2      51.821  11.175  23.244  1.00  0.00           C  
ATOM     26  O   LYS A   2      51.603  10.361  24.127  1.00  0.00           O  
ATOM     27  CB  LYS A   2      51.725  10.363  20.887  1.00  0.00           C  
ATOM     28  CG  LYS A   2      52.361   9.859  19.589  1.00  0.00           C  
ATOM     29  CD  LYS A   2      51.501   9.890  18.266  1.00  0.00           C  
ATOM     30  CE  LYS A   2      52.354   9.437  17.129  1.00  0.00           C  
ATOM     31  NZ  LYS A   2      51.516   9.198  15.974  1.00  0.00           N  
ATOM     32  H   LYS A   2      53.387   8.920  22.905  1.00  0.00           H  
ATOM     33  HA  LYS A   2      53.215  11.539  21.624  1.00  0.00           H  
ATOM     34  HB3 LYS A   2      51.190  11.270  20.598  1.00  0.00           H  
ATOM     35  HB2 LYS A   2      51.055   9.583  21.243  1.00  0.00           H  
ATOM     36  HG3 LYS A   2      52.778   8.885  19.809  1.00  0.00           H  
ATOM     37  HG2 LYS A   2      53.226  10.490  19.373  1.00  0.00           H  
ATOM     38  HD3 LYS A   2      51.137  10.899  18.066  1.00  0.00           H  
ATOM     39  HD2 LYS A   2      50.644   9.228  18.337  1.00  0.00           H  
ATOM     40  HE3 LYS A   2      52.871   8.518  17.377  1.00  0.00           H  
ATOM     41  HE2 LYS A   2      53.023  10.220  16.753  1.00  0.00           H  
ATOM     42  HZ1 LYS A   2      52.086   9.373  15.153  1.00  0.00           H  
ATOM     43  HZ2 LYS A   2      51.163   8.261  15.884  1.00  0.00           H  
ATOM     44  HZ3 LYS A   2      50.803   9.924  15.911  1.00  0.00           H  
ATOM     45  N   PRO A   3      51.406  12.431  23.440  1.00  0.00           N  
ATOM     46  CA  PRO A   3      50.793  12.882  24.690  1.00  0.00           C  
ATOM     47  C   PRO A   3      49.429  12.151  24.944  1.00  0.00           C  
ATOM     48  O   PRO A   3      48.806  11.660  23.976  1.00  0.00           O  
ATOM     49  CB  PRO A   3      50.671  14.387  24.499  1.00  0.00           C  
ATOM     50  CG  PRO A   3      51.796  14.858  23.598  1.00  0.00           C  
ATOM     51  CD  PRO A   3      51.894  13.654  22.645  1.00  0.00           C  
ATOM     52  HA  PRO A   3      51.530  12.674  25.478  1.00  0.00           H  
ATOM     53  HB3 PRO A   3      49.739  14.541  23.952  1.00  0.00           H  
ATOM     54  HB2 PRO A   3      50.609  14.983  25.410  1.00  0.00           H  
ATOM     55  HG3 PRO A   3      51.532  15.804  23.131  1.00  0.00           H  
ATOM     56  HG2 PRO A   3      52.703  14.956  24.185  1.00  0.00           H  
ATOM     57  HD3 PRO A   3      51.257  13.874  21.780  1.00  0.00           H  
ATOM     58  HD2 PRO A   3      52.935  13.552  22.331  1.00  0.00           H  
ATOM     59  N   GLY A   4      48.927  12.106  26.179  1.00  0.00           N  
ATOM     60  CA  GLY A   4      47.620  11.431  26.444  1.00  0.00           C  
ATOM     61  C   GLY A   4      47.390  10.953  27.871  1.00  0.00           C  
ATOM     62  O   GLY A   4      48.233  11.193  28.782  1.00  0.00           O  
ATOM     63  H   GLY A   4      49.340  12.630  26.944  1.00  0.00           H  
ATOM     64  HA3 GLY A   4      47.521  10.514  25.872  1.00  0.00           H  
ATOM     65  HA2 GLY A   4      46.695  11.969  26.214  1.00  0.00           H  
ATOM     66  N   ALA A   5      46.290  10.189  28.060  1.00  0.00           N  
ATOM     67  CA  ALA A   5      46.097   9.464  29.354  1.00  0.00           C  
ATOM     68  C   ALA A   5      47.128   8.296  29.565  1.00  0.00           C  
ATOM     69  O   ALA A   5      47.780   7.729  28.672  1.00  0.00           O  
ATOM     70  CB  ALA A   5      44.618   9.146  29.291  1.00  0.00           C  
ATOM     71  H   ALA A   5      45.742   9.964  27.249  1.00  0.00           H  
ATOM     72  HA  ALA A   5      46.239  10.159  30.180  1.00  0.00           H  
ATOM     73  HB1 ALA A   5      44.055  10.062  29.106  1.00  0.00           H  
ATOM     74  HB2 ALA A   5      44.364   8.503  28.449  1.00  0.00           H  
ATOM     75  HB3 ALA A   5      44.333   8.656  30.226  1.00  0.00           H  
ATOM     76  N   SER A   6      47.287   7.935  30.854  1.00  0.00           N  
ATOM     77  CA  SER A   6      47.904   6.736  31.254  1.00  0.00           C  
ATOM     78  C   SER A   6      47.230   5.434  30.875  1.00  0.00           C  
ATOM     79  O   SER A   6      46.013   5.436  30.656  1.00  0.00           O  
ATOM     80  CB  SER A   6      48.197   6.779  32.731  1.00  0.00           C  
ATOM     81  OG  SER A   6      47.137   6.602  33.630  1.00  0.00           O  
ATOM     82  H   SER A   6      46.673   8.434  31.484  1.00  0.00           H  
ATOM     83  HA  SER A   6      48.850   6.540  30.765  1.00  0.00           H  
ATOM     84  HB3 SER A   6      48.590   7.776  32.946  1.00  0.00           H  
ATOM     85  HB2 SER A   6      48.922   6.038  33.034  1.00  0.00           H  
ATOM     86  HG  SER A   6      47.532   6.335  34.468  1.00  0.00           H  
ATOM     87  N   LEU A   7      47.974   4.358  30.704  1.00  0.00           N  
ATOM     88  CA  LEU A   7      47.514   3.011  30.312  1.00  0.00           C  
ATOM     89  C   LEU A   7      46.504   2.374  31.327  1.00  0.00           C  
ATOM     90  O   LEU A   7      45.473   1.904  30.958  1.00  0.00           O  
ATOM     91  CB  LEU A   7      48.724   2.145  30.019  1.00  0.00           C  
ATOM     92  CG  LEU A   7      48.442   0.676  29.640  1.00  0.00           C  
ATOM     93  CD1 LEU A   7      47.855   0.634  28.216  1.00  0.00           C  
ATOM     94  CD2 LEU A   7      49.711  -0.255  29.758  1.00  0.00           C  
ATOM     95  H   LEU A   7      48.970   4.532  30.677  1.00  0.00           H  
ATOM     96  HA  LEU A   7      46.931   3.066  29.384  1.00  0.00           H  
ATOM     97  HB3 LEU A   7      49.359   2.195  30.894  1.00  0.00           H  
ATOM     98  HB2 LEU A   7      49.186   2.643  29.162  1.00  0.00           H  
ATOM     99  HG  LEU A   7      47.725   0.290  30.357  1.00  0.00           H  
ATOM    100 HD11 LEU A   7      46.924   1.199  28.161  1.00  0.00           H  
ATOM    101 HD12 LEU A   7      48.512   1.207  27.555  1.00  0.00           H  
ATOM    102 HD13 LEU A   7      47.864  -0.421  27.923  1.00  0.00           H  
ATOM    103 HD21 LEU A   7      50.208  -0.093  30.718  1.00  0.00           H  
ATOM    104 HD22 LEU A   7      49.473  -1.293  29.536  1.00  0.00           H  
ATOM    105 HD23 LEU A   7      50.410   0.148  29.024  1.00  0.00           H  
ATOM    106  N   ALA A   8      46.794   2.489  32.599  1.00  0.00           N  
ATOM    107  CA  ALA A   8      45.891   2.103  33.725  1.00  0.00           C  
ATOM    108  C   ALA A   8      44.523   2.968  33.708  1.00  0.00           C  
ATOM    109  O   ALA A   8      43.467   2.392  33.652  1.00  0.00           O  
ATOM    110  CB  ALA A   8      46.628   2.379  35.113  1.00  0.00           C  
ATOM    111  H   ALA A   8      47.716   2.848  32.792  1.00  0.00           H  
ATOM    112  HA  ALA A   8      45.577   1.073  33.641  1.00  0.00           H  
ATOM    113  HB1 ALA A   8      47.615   1.926  35.036  1.00  0.00           H  
ATOM    114  HB2 ALA A   8      46.600   3.412  35.476  1.00  0.00           H  
ATOM    115  HB3 ALA A   8      46.127   1.864  35.931  1.00  0.00           H  
ATOM    116  N   ALA A   9      44.604   4.265  33.497  1.00  0.00           N  
ATOM    117  CA  ALA A   9      43.425   5.153  33.246  1.00  0.00           C  
ATOM    118  C   ALA A   9      42.649   4.735  31.935  1.00  0.00           C  
ATOM    119  O   ALA A   9      41.422   4.827  31.889  1.00  0.00           O  
ATOM    120  CB  ALA A   9      43.920   6.627  33.084  1.00  0.00           C  
ATOM    121  H   ALA A   9      45.483   4.765  33.426  1.00  0.00           H  
ATOM    122  HA  ALA A   9      42.713   5.068  34.068  1.00  0.00           H  
ATOM    123  HB1 ALA A   9      43.068   7.136  32.622  1.00  0.00           H  
ATOM    124  HB2 ALA A   9      44.304   6.995  34.045  1.00  0.00           H  
ATOM    125  HB3 ALA A   9      44.697   6.688  32.334  1.00  0.00           H  
ATOM    126  N   LEU A  10      43.324   4.336  30.848  1.00  0.00           N  
ATOM    127  CA  LEU A  10      42.602   3.827  29.684  1.00  0.00           C  
ATOM    128  C   LEU A  10      41.908   2.499  29.969  1.00  0.00           C  
ATOM    129  O   LEU A  10      40.642   2.361  29.718  1.00  0.00           O  
ATOM    130  CB  LEU A  10      43.571   3.635  28.427  1.00  0.00           C  
ATOM    131  CG  LEU A  10      43.862   5.046  27.859  1.00  0.00           C  
ATOM    132  CD1 LEU A  10      45.201   4.930  27.066  1.00  0.00           C  
ATOM    133  CD2 LEU A  10      42.636   5.584  27.036  1.00  0.00           C  
ATOM    134  H   LEU A  10      44.328   4.304  30.999  1.00  0.00           H  
ATOM    135  HA  LEU A  10      41.929   4.634  29.415  1.00  0.00           H  
ATOM    136  HB3 LEU A  10      43.094   2.956  27.719  1.00  0.00           H  
ATOM    137  HB2 LEU A  10      44.408   3.053  28.820  1.00  0.00           H  
ATOM    138  HG  LEU A  10      44.045   5.684  28.726  1.00  0.00           H  
ATOM    139 HD11 LEU A  10      46.057   4.836  27.737  1.00  0.00           H  
ATOM    140 HD12 LEU A  10      45.268   4.035  26.444  1.00  0.00           H  
ATOM    141 HD13 LEU A  10      45.209   5.771  26.385  1.00  0.00           H  
ATOM    142 HD21 LEU A  10      42.544   4.999  26.118  1.00  0.00           H  
ATOM    143 HD22 LEU A  10      41.716   5.513  27.634  1.00  0.00           H  
ATOM    144 HD23 LEU A  10      42.849   6.614  26.754  1.00  0.00           H  
ATOM    145  N   GLN A  11      42.635   1.521  30.467  1.00  0.00           N  
ATOM    146  CA  GLN A  11      41.990   0.250  30.886  1.00  0.00           C  
ATOM    147  C   GLN A  11      40.899   0.353  31.890  1.00  0.00           C  
ATOM    148  O   GLN A  11      39.859  -0.295  31.775  1.00  0.00           O  
ATOM    149  CB  GLN A  11      43.040  -0.790  31.352  1.00  0.00           C  
ATOM    150  CG  GLN A  11      44.072  -0.996  30.206  1.00  0.00           C  
ATOM    151  CD  GLN A  11      45.295  -1.872  30.459  1.00  0.00           C  
ATOM    152  NE2 GLN A  11      46.161  -1.931  29.502  1.00  0.00           N  
ATOM    153  OE1 GLN A  11      45.329  -2.504  31.518  1.00  0.00           O  
ATOM    154  H   GLN A  11      43.548   1.773  30.839  1.00  0.00           H  
ATOM    155  HA  GLN A  11      41.512  -0.304  30.072  1.00  0.00           H  
ATOM    156  HB3 GLN A  11      42.608  -1.749  31.654  1.00  0.00           H  
ATOM    157  HB2 GLN A  11      43.642  -0.331  32.126  1.00  0.00           H  
ATOM    158  HG3 GLN A  11      44.411  -0.015  29.884  1.00  0.00           H  
ATOM    159  HG2 GLN A  11      43.529  -1.434  29.374  1.00  0.00           H  
ATOM    160 HE21 GLN A  11      46.099  -1.341  28.680  1.00  0.00           H  
ATOM    161 HE22 GLN A  11      46.953  -2.524  29.684  1.00  0.00           H  
ATOM    162  N   ALA A  12      41.048   1.163  32.900  1.00  0.00           N  
ATOM    163  CA  ALA A  12      39.965   1.475  33.868  1.00  0.00           C  
ATOM    164  C   ALA A  12      38.699   2.128  33.273  1.00  0.00           C  
ATOM    165  O   ALA A  12      37.550   1.770  33.482  1.00  0.00           O  
ATOM    166  CB  ALA A  12      40.566   2.258  35.001  1.00  0.00           C  
ATOM    167  H   ALA A  12      41.908   1.684  32.995  1.00  0.00           H  
ATOM    168  HA  ALA A  12      39.689   0.484  34.250  1.00  0.00           H  
ATOM    169  HB1 ALA A  12      40.890   3.209  34.581  1.00  0.00           H  
ATOM    170  HB2 ALA A  12      39.799   2.572  35.712  1.00  0.00           H  
ATOM    171  HB3 ALA A  12      41.338   1.720  35.547  1.00  0.00           H  
ATOM    172  N   LEU A  13      38.885   3.095  32.300  1.00  0.00           N  
ATOM    173  CA  LEU A  13      37.788   3.725  31.689  1.00  0.00           C  
ATOM    174  C   LEU A  13      37.118   2.795  30.655  1.00  0.00           C  
ATOM    175  O   LEU A  13      35.903   2.808  30.427  1.00  0.00           O  
ATOM    176  CB  LEU A  13      38.148   5.100  31.183  1.00  0.00           C  
ATOM    177  CG  LEU A  13      37.096   5.961  30.535  1.00  0.00           C  
ATOM    178  CD1 LEU A  13      36.027   6.403  31.516  1.00  0.00           C  
ATOM    179  CD2 LEU A  13      37.633   7.143  29.711  1.00  0.00           C  
ATOM    180  H   LEU A  13      39.815   3.391  32.040  1.00  0.00           H  
ATOM    181  HA  LEU A  13      37.052   4.027  32.437  1.00  0.00           H  
ATOM    182  HB3 LEU A  13      39.017   4.992  30.538  1.00  0.00           H  
ATOM    183  HB2 LEU A  13      38.558   5.660  32.023  1.00  0.00           H  
ATOM    184  HG  LEU A  13      36.576   5.325  29.816  1.00  0.00           H  
ATOM    185 HD11 LEU A  13      35.422   5.566  31.850  1.00  0.00           H  
ATOM    186 HD12 LEU A  13      36.572   6.898  32.328  1.00  0.00           H  
ATOM    187 HD13 LEU A  13      35.322   7.064  31.010  1.00  0.00           H  
ATOM    188 HD21 LEU A  13      36.823   7.676  29.208  1.00  0.00           H  
ATOM    189 HD22 LEU A  13      38.074   7.841  30.423  1.00  0.00           H  
ATOM    190 HD23 LEU A  13      38.282   6.915  28.857  1.00  0.00           H  
ATOM    191  N   GLN A  14      37.871   1.865  30.127  1.00  0.00           N  
ATOM    192  CA  GLN A  14      37.422   0.937  29.116  1.00  0.00           C  
ATOM    193  C   GLN A  14      36.804  -0.262  29.804  1.00  0.00           C  
ATOM    194  O   GLN A  14      35.849  -0.905  29.400  1.00  0.00           O  
ATOM    195  CB  GLN A  14      38.566   0.688  28.081  1.00  0.00           C  
ATOM    196  CG  GLN A  14      38.865   1.883  27.236  1.00  0.00           C  
ATOM    197  CD  GLN A  14      40.201   1.732  26.500  1.00  0.00           C  
ATOM    198  NE2 GLN A  14      40.712   2.781  25.944  1.00  0.00           N  
ATOM    199  OE1 GLN A  14      40.818   0.691  26.322  1.00  0.00           O  
ATOM    200  H   GLN A  14      38.864   1.908  30.287  1.00  0.00           H  
ATOM    201  HA  GLN A  14      36.621   1.470  28.593  1.00  0.00           H  
ATOM    202  HB3 GLN A  14      38.211  -0.101  27.422  1.00  0.00           H  
ATOM    203  HB2 GLN A  14      39.488   0.426  28.595  1.00  0.00           H  
ATOM    204  HG3 GLN A  14      38.728   2.839  27.739  1.00  0.00           H  
ATOM    205  HG2 GLN A  14      38.135   1.884  26.424  1.00  0.00           H  
ATOM    206 HE21 GLN A  14      40.229   3.662  26.113  1.00  0.00           H  
ATOM    207 HE22 GLN A  14      41.554   2.692  25.395  1.00  0.00           H  
ATOM    208  N   ALA A  15      37.095  -0.597  31.105  1.00  0.00           N  
ATOM    209  CA  ALA A  15      36.350  -1.406  32.090  1.00  0.00           C  
ATOM    210  C   ALA A  15      35.039  -0.743  32.610  1.00  0.00           C  
ATOM    211  O   ALA A  15      34.010  -1.421  32.571  1.00  0.00           O  
ATOM    212  CB  ALA A  15      37.355  -1.872  33.201  1.00  0.00           C  
ATOM    213  H   ALA A  15      38.009  -0.333  31.449  1.00  0.00           H  
ATOM    214  HA  ALA A  15      35.974  -2.297  31.582  1.00  0.00           H  
ATOM    215  HB1 ALA A  15      36.891  -2.409  34.033  1.00  0.00           H  
ATOM    216  HB2 ALA A  15      38.152  -2.468  32.758  1.00  0.00           H  
ATOM    217  HB3 ALA A  15      37.703  -0.934  33.625  1.00  0.00           H  
ATOM    218  N   LEU A  16      35.197   0.561  33.000  1.00  0.00           N  
ATOM    219  CA  LEU A  16      34.024   1.378  33.376  1.00  0.00           C  
ATOM    220  C   LEU A  16      33.010   1.439  32.179  1.00  0.00           C  
ATOM    221  O   LEU A  16      31.774   1.451  32.336  1.00  0.00           O  
ATOM    222  CB  LEU A  16      34.342   2.882  33.716  1.00  0.00           C  
ATOM    223  CG  LEU A  16      33.205   3.753  34.196  1.00  0.00           C  
ATOM    224  CD1 LEU A  16      32.356   3.206  35.339  1.00  0.00           C  
ATOM    225  CD2 LEU A  16      33.681   5.168  34.483  1.00  0.00           C  
ATOM    226  H   LEU A  16      36.117   0.950  33.105  1.00  0.00           H  
ATOM    227  HA  LEU A  16      33.531   0.920  34.229  1.00  0.00           H  
ATOM    228  HB3 LEU A  16      34.818   3.356  32.855  1.00  0.00           H  
ATOM    229  HB2 LEU A  16      35.072   2.924  34.522  1.00  0.00           H  
ATOM    230  HG  LEU A  16      32.589   3.908  33.302  1.00  0.00           H  
ATOM    231 HD11 LEU A  16      31.950   2.244  35.008  1.00  0.00           H  
ATOM    232 HD12 LEU A  16      32.884   2.979  36.262  1.00  0.00           H  
ATOM    233 HD13 LEU A  16      31.573   3.918  35.623  1.00  0.00           H  
ATOM    234 HD21 LEU A  16      34.217   5.624  33.646  1.00  0.00           H  
ATOM    235 HD22 LEU A  16      32.860   5.832  34.723  1.00  0.00           H  
ATOM    236 HD23 LEU A  16      34.315   5.165  35.373  1.00  0.00           H  
ATOM    237  N   GLN A  17      33.450   1.674  30.971  1.00  0.00           N  
ATOM    238  CA  GLN A  17      32.591   1.651  29.782  1.00  0.00           C  
ATOM    239  C   GLN A  17      31.935   0.236  29.560  1.00  0.00           C  
ATOM    240  O   GLN A  17      30.723   0.273  29.395  1.00  0.00           O  
ATOM    241  CB  GLN A  17      33.446   2.059  28.552  1.00  0.00           C  
ATOM    242  CG  GLN A  17      33.633   3.571  28.519  1.00  0.00           C  
ATOM    243  CD  GLN A  17      34.815   3.918  27.670  1.00  0.00           C  
ATOM    244  NE2 GLN A  17      34.914   5.183  27.414  1.00  0.00           N  
ATOM    245  OE1 GLN A  17      35.596   3.094  27.152  1.00  0.00           O  
ATOM    246  H   GLN A  17      34.441   1.799  30.818  1.00  0.00           H  
ATOM    247  HA  GLN A  17      31.774   2.388  29.789  1.00  0.00           H  
ATOM    248  HB3 GLN A  17      32.840   1.792  27.690  1.00  0.00           H  
ATOM    249  HB2 GLN A  17      34.358   1.454  28.533  1.00  0.00           H  
ATOM    250  HG3 GLN A  17      33.879   4.006  29.489  1.00  0.00           H  
ATOM    251  HG2 GLN A  17      32.720   4.045  28.159  1.00  0.00           H  
ATOM    252 HE21 GLN A  17      34.196   5.785  27.801  1.00  0.00           H  
ATOM    253 HE22 GLN A  17      35.595   5.551  26.778  1.00  0.00           H  
ATOM    254  N   ALA A  18      32.583  -0.905  29.914  1.00  0.00           N  
ATOM    255  CA  ALA A  18      31.958  -2.173  29.918  1.00  0.00           C  
ATOM    256  C   ALA A  18      30.898  -2.277  31.037  1.00  0.00           C  
ATOM    257  O   ALA A  18      29.733  -2.669  30.880  1.00  0.00           O  
ATOM    258  CB  ALA A  18      32.913  -3.384  29.816  1.00  0.00           C  
ATOM    259  H   ALA A  18      33.550  -0.942  30.219  1.00  0.00           H  
ATOM    260  HA  ALA A  18      31.359  -2.229  29.008  1.00  0.00           H  
ATOM    261  HB1 ALA A  18      33.606  -3.252  30.646  1.00  0.00           H  
ATOM    262  HB2 ALA A  18      32.321  -4.288  29.940  1.00  0.00           H  
ATOM    263  HB3 ALA A  18      33.391  -3.377  28.831  1.00  0.00           H  
ATOM    264  N   ALA A  19      31.280  -1.860  32.257  1.00  0.00           N  
ATOM    265  CA  ALA A  19      30.295  -1.712  33.369  1.00  0.00           C  
ATOM    266  C   ALA A  19      29.029  -0.872  33.099  1.00  0.00           C  
ATOM    267  O   ALA A  19      27.933  -1.347  33.412  1.00  0.00           O  
ATOM    268  CB  ALA A  19      31.047  -1.172  34.555  1.00  0.00           C  
ATOM    269  H   ALA A  19      32.235  -1.611  32.434  1.00  0.00           H  
ATOM    270  HA  ALA A  19      29.920  -2.674  33.722  1.00  0.00           H  
ATOM    271  HB1 ALA A  19      31.776  -1.934  34.845  1.00  0.00           H  
ATOM    272  HB2 ALA A  19      31.553  -0.220  34.382  1.00  0.00           H  
ATOM    273  HB3 ALA A  19      30.395  -1.080  35.423  1.00  0.00           H  
ATOM    274  N   GLN A  20      29.293   0.289  32.495  1.00  0.00           N  
ATOM    275  CA  GLN A  20      28.271   1.185  32.051  1.00  0.00           C  
ATOM    276  C   GLN A  20      27.277   0.543  31.085  1.00  0.00           C  
ATOM    277  O   GLN A  20      26.054   0.704  31.288  1.00  0.00           O  
ATOM    278  CB  GLN A  20      28.909   2.464  31.452  1.00  0.00           C  
ATOM    279  CG  GLN A  20      29.287   3.460  32.607  1.00  0.00           C  
ATOM    280  CD  GLN A  20      30.272   4.484  32.184  1.00  0.00           C  
ATOM    281  NE2 GLN A  20      30.317   5.497  32.993  1.00  0.00           N  
ATOM    282  OE1 GLN A  20      30.867   4.584  31.100  1.00  0.00           O  
ATOM    283  H   GLN A  20      30.278   0.524  32.507  1.00  0.00           H  
ATOM    284  HA  GLN A  20      27.684   1.585  32.879  1.00  0.00           H  
ATOM    285  HB3 GLN A  20      28.202   3.001  30.831  1.00  0.00           H  
ATOM    286  HB2 GLN A  20      29.760   2.246  30.806  1.00  0.00           H  
ATOM    287  HG3 GLN A  20      29.701   2.935  33.474  1.00  0.00           H  
ATOM    288  HG2 GLN A  20      28.380   3.866  33.057  1.00  0.00           H  
ATOM    289 HE21 GLN A  20      29.892   5.441  33.908  1.00  0.00           H  
ATOM    290 HE22 GLN A  20      30.858   6.289  32.659  1.00  0.00           H  
ATOM    291  N   ALA A  21      27.807  -0.374  30.272  1.00  0.00           N  
ATOM    292  CA  ALA A  21      26.989  -0.996  29.255  1.00  0.00           C  
ATOM    293  C   ALA A  21      25.930  -1.988  29.879  1.00  0.00           C  
ATOM    294  O   ALA A  21      24.860  -2.158  29.306  1.00  0.00           O  
ATOM    295  CB  ALA A  21      27.826  -1.768  28.253  1.00  0.00           C  
ATOM    296  H   ALA A  21      28.810  -0.492  30.232  1.00  0.00           H  
ATOM    297  HA  ALA A  21      26.456  -0.193  28.752  1.00  0.00           H  
ATOM    298  HB1 ALA A  21      28.094  -2.705  28.731  1.00  0.00           H  
ATOM    299  HB2 ALA A  21      27.269  -2.077  27.373  1.00  0.00           H  
ATOM    300  HB3 ALA A  21      28.670  -1.128  28.009  1.00  0.00           H  
ATOM    301  N   ALA A  22      26.204  -2.506  31.070  1.00  0.00           N  
ATOM    302  CA  ALA A  22      25.243  -3.342  31.856  1.00  0.00           C  
ATOM    303  C   ALA A  22      24.713  -2.613  33.111  1.00  0.00           C  
ATOM    304  O   ALA A  22      24.041  -3.215  33.901  1.00  0.00           O  
ATOM    305  CB  ALA A  22      25.883  -4.664  32.271  1.00  0.00           C  
ATOM    306  H   ALA A  22      27.083  -2.292  31.501  1.00  0.00           H  
ATOM    307  HA  ALA A  22      24.280  -3.539  31.372  1.00  0.00           H  
ATOM    308  HB1 ALA A  22      26.666  -4.421  32.995  1.00  0.00           H  
ATOM    309  HB2 ALA A  22      25.120  -5.312  32.709  1.00  0.00           H  
ATOM    310  HB3 ALA A  22      26.324  -5.289  31.489  1.00  0.00           H  
ATOM    311  N   LYS A  23      25.124  -1.338  33.417  1.00  0.00           N  
ATOM    312  CA  LYS A  23      24.945  -0.649  34.661  1.00  0.00           C  
ATOM    313  C   LYS A  23      25.382  -1.372  35.917  1.00  0.00           C  
ATOM    314  O   LYS A  23      24.782  -1.143  36.949  1.00  0.00           O  
ATOM    315  CB  LYS A  23      23.508  -0.099  34.653  1.00  0.00           C  
ATOM    316  CG  LYS A  23      23.487   1.445  34.539  1.00  0.00           C  
ATOM    317  CD  LYS A  23      22.049   1.893  34.287  1.00  0.00           C  
ATOM    318  CE  LYS A  23      21.931   3.421  34.280  1.00  0.00           C  
ATOM    319  NZ  LYS A  23      22.588   3.999  33.014  1.00  0.00           N  
ATOM    320  H   LYS A  23      25.584  -0.820  32.684  1.00  0.00           H  
ATOM    321  HA  LYS A  23      25.629   0.197  34.564  1.00  0.00           H  
ATOM    322  HB3 LYS A  23      22.962  -0.482  35.519  1.00  0.00           H  
ATOM    323  HB2 LYS A  23      22.902  -0.408  33.796  1.00  0.00           H  
ATOM    324  HG3 LYS A  23      24.105   1.774  33.711  1.00  0.00           H  
ATOM    325  HG2 LYS A  23      23.921   1.879  35.434  1.00  0.00           H  
ATOM    326  HD3 LYS A  23      21.446   1.508  35.108  1.00  0.00           H  
ATOM    327  HD2 LYS A  23      21.707   1.427  33.362  1.00  0.00           H  
ATOM    328  HE3 LYS A  23      22.384   3.796  35.197  1.00  0.00           H  
ATOM    329  HE2 LYS A  23      20.862   3.649  34.217  1.00  0.00           H  
ATOM    330  HZ1 LYS A  23      22.179   3.649  32.157  1.00  0.00           H  
ATOM    331  HZ2 LYS A  23      22.449   4.993  33.118  1.00  0.00           H  
ATOM    332  HZ3 LYS A  23      23.580   3.899  32.926  1.00  0.00           H  
ATOM    333  N   LYS A  24      26.538  -2.114  35.895  1.00  0.00           N  
ATOM    334  CA  LYS A  24      27.039  -2.921  36.985  1.00  0.00           C  
ATOM    335  C   LYS A  24      27.576  -2.084  38.160  1.00  0.00           C  
ATOM    336  CB  LYS A  24      28.215  -3.721  36.409  1.00  0.00           C  
ATOM    337  CG  LYS A  24      27.678  -4.777  35.461  1.00  0.00           C  
ATOM    338  CD  LYS A  24      27.678  -6.193  36.045  1.00  0.00           C  
ATOM    339  CE  LYS A  24      27.294  -7.274  35.042  1.00  0.00           C  
ATOM    340  NZ  LYS A  24      27.957  -8.568  35.317  1.00  0.00           N  
ATOM    341  O   LYS A  24      27.621  -2.646  39.253  1.00  0.00           O  
ATOM    343  H   LYS A  24      27.083  -2.064  35.041  1.00  0.00           H  
ATOM    344  HA  LYS A  24      26.267  -3.611  37.339  1.00  0.00           H  
ATOM    345  HB3 LYS A  24      28.791  -4.128  37.236  1.00  0.00           H  
ATOM    346  HB2 LYS A  24      28.870  -3.100  35.803  1.00  0.00           H  
ATOM    347  HG3 LYS A  24      28.268  -4.723  34.543  1.00  0.00           H  
ATOM    348  HG2 LYS A  24      26.680  -4.550  35.099  1.00  0.00           H  
ATOM    349  HD3 LYS A  24      26.986  -6.284  36.876  1.00  0.00           H  
ATOM    350  HD2 LYS A  24      28.703  -6.383  36.379  1.00  0.00           H  
ATOM    351  HE3 LYS A  24      27.315  -6.964  34.006  1.00  0.00           H  
ATOM    352  HE2 LYS A  24      26.246  -7.454  35.274  1.00  0.00           H  
ATOM    353  HZ1 LYS A  24      27.521  -9.055  36.093  1.00  0.00           H  
ATOM    354  HZ2 LYS A  24      27.853  -9.172  34.519  1.00  0.00           H  
ATOM    355  HZ3 LYS A  24      28.954  -8.533  35.436  1.00  0.00           H  
TER     356      LYS A  24
ENDMDL
MODEL        7
ATOM      1  N   LYS A   1      50.277  17.987  29.028  1.00  0.00           N  
ATOM      2  CA  LYS A   1      51.669  17.829  29.681  1.00  0.00           C  
ATOM      3  C   LYS A   1      52.193  16.386  29.571  1.00  0.00           C  
ATOM      4  O   LYS A   1      51.446  15.560  29.094  1.00  0.00           O  
ATOM      5  CB  LYS A   1      51.795  18.301  31.173  1.00  0.00           C  
ATOM      6  CG  LYS A   1      50.929  17.446  32.179  1.00  0.00           C  
ATOM      7  CD  LYS A   1      51.149  17.802  33.691  1.00  0.00           C  
ATOM      8  CE  LYS A   1      50.570  16.721  34.631  1.00  0.00           C  
ATOM      9  NZ  LYS A   1      50.843  16.978  36.075  1.00  0.00           N  
ATOM     10  HA  LYS A   1      52.347  18.467  29.116  1.00  0.00           H  
ATOM     11  HB3 LYS A   1      51.526  19.341  31.336  1.00  0.00           H  
ATOM     12  HB2 LYS A   1      52.839  18.283  31.494  1.00  0.00           H  
ATOM     13  HG3 LYS A   1      51.218  16.396  32.096  1.00  0.00           H  
ATOM     14  HG2 LYS A   1      49.878  17.591  31.903  1.00  0.00           H  
ATOM     15  HD3 LYS A   1      50.615  18.754  33.764  1.00  0.00           H  
ATOM     16  HD2 LYS A   1      52.232  17.900  33.739  1.00  0.00           H  
ATOM     17  HE3 LYS A   1      51.055  15.804  34.299  1.00  0.00           H  
ATOM     18  HE2 LYS A   1      49.520  16.507  34.448  1.00  0.00           H  
ATOM     19  HZ1 LYS A   1      50.708  16.219  36.726  1.00  0.00           H  
ATOM     20  HZ2 LYS A   1      51.801  17.297  36.160  1.00  0.00           H  
ATOM     21  HZ3 LYS A   1      50.308  17.775  36.392  1.00  0.00           H  
ATOM     22  H   LYS A   1      50.187  18.993  28.965  1.00  0.00           H  
ATOM     23  N   LYS A   2      53.408  16.060  29.994  1.00  0.00           N  
ATOM     24  CA  LYS A   2      53.961  14.695  29.771  1.00  0.00           C  
ATOM     25  C   LYS A   2      53.180  13.627  30.610  1.00  0.00           C  
ATOM     26  O   LYS A   2      52.674  13.956  31.701  1.00  0.00           O  
ATOM     27  CB  LYS A   2      55.522  14.740  30.089  1.00  0.00           C  
ATOM     28  CG  LYS A   2      56.491  15.388  29.087  1.00  0.00           C  
ATOM     29  CD  LYS A   2      57.891  15.510  29.707  1.00  0.00           C  
ATOM     30  CE  LYS A   2      58.792  14.275  29.677  1.00  0.00           C  
ATOM     31  NZ  LYS A   2      60.135  14.304  30.313  1.00  0.00           N  
ATOM     32  H   LYS A   2      54.011  16.792  30.325  1.00  0.00           H  
ATOM     33  HA  LYS A   2      53.931  14.458  28.709  1.00  0.00           H  
ATOM     34  HB3 LYS A   2      55.771  13.678  30.076  1.00  0.00           H  
ATOM     35  HB2 LYS A   2      55.742  15.095  31.101  1.00  0.00           H  
ATOM     36  HG3 LYS A   2      56.042  16.372  28.952  1.00  0.00           H  
ATOM     37  HG2 LYS A   2      56.474  14.823  28.160  1.00  0.00           H  
ATOM     38  HD3 LYS A   2      57.803  15.664  30.779  1.00  0.00           H  
ATOM     39  HD2 LYS A   2      58.423  16.252  29.097  1.00  0.00           H  
ATOM     40  HE3 LYS A   2      58.759  13.836  28.681  1.00  0.00           H  
ATOM     41  HE2 LYS A   2      58.302  13.536  30.313  1.00  0.00           H  
ATOM     42  HZ1 LYS A   2      60.696  13.463  30.251  1.00  0.00           H  
ATOM     43  HZ2 LYS A   2      60.575  15.083  29.860  1.00  0.00           H  
ATOM     44  HZ3 LYS A   2      60.109  14.556  31.288  1.00  0.00           H  
ATOM     45  N   PRO A   3      53.008  12.395  30.163  1.00  0.00           N  
ATOM     46  CA  PRO A   3      52.231  11.350  30.793  1.00  0.00           C  
ATOM     47  C   PRO A   3      52.562  10.976  32.220  1.00  0.00           C  
ATOM     48  O   PRO A   3      53.673  11.037  32.636  1.00  0.00           O  
ATOM     49  CB  PRO A   3      52.576  10.051  29.987  1.00  0.00           C  
ATOM     50  CG  PRO A   3      52.739  10.519  28.615  1.00  0.00           C  
ATOM     51  CD  PRO A   3      53.228  11.964  28.767  1.00  0.00           C  
ATOM     52  HA  PRO A   3      51.173  11.616  30.853  1.00  0.00           H  
ATOM     53  HB3 PRO A   3      53.588   9.736  30.222  1.00  0.00           H  
ATOM     54  HB2 PRO A   3      51.898   9.220  30.159  1.00  0.00           H  
ATOM     55  HG3 PRO A   3      53.433   9.808  28.156  1.00  0.00           H  
ATOM     56  HG2 PRO A   3      51.786  10.536  28.102  1.00  0.00           H  
ATOM     57  HD3 PRO A   3      54.296  11.975  28.552  1.00  0.00           H  
ATOM     58  HD2 PRO A   3      52.783  12.656  28.044  1.00  0.00           H  
ATOM     59  N   GLY A   4      51.536  10.607  32.968  1.00  0.00           N  
ATOM     60  CA  GLY A   4      51.790  10.141  34.376  1.00  0.00           C  
ATOM     61  C   GLY A   4      51.021   8.860  34.637  1.00  0.00           C  
ATOM     62  O   GLY A   4      50.947   8.465  35.858  1.00  0.00           O  
ATOM     63  H   GLY A   4      50.613  10.465  32.582  1.00  0.00           H  
ATOM     64  HA3 GLY A   4      51.330  10.862  35.061  1.00  0.00           H  
ATOM     65  HA2 GLY A   4      52.855  10.023  34.573  1.00  0.00           H  
ATOM     66  N   ALA A   5      50.270   8.375  33.643  1.00  0.00           N  
ATOM     67  CA  ALA A   5      49.319   7.233  33.694  1.00  0.00           C  
ATOM     68  C   ALA A   5      49.535   6.142  32.625  1.00  0.00           C  
ATOM     69  O   ALA A   5      49.667   6.510  31.501  1.00  0.00           O  
ATOM     70  CB  ALA A   5      47.890   7.781  33.734  1.00  0.00           C  
ATOM     71  H   ALA A   5      50.235   8.939  32.804  1.00  0.00           H  
ATOM     72  HA  ALA A   5      49.446   6.767  34.674  1.00  0.00           H  
ATOM     73  HB1 ALA A   5      47.487   7.795  32.722  1.00  0.00           H  
ATOM     74  HB2 ALA A   5      47.197   7.171  34.301  1.00  0.00           H  
ATOM     75  HB3 ALA A   5      47.942   8.795  34.147  1.00  0.00           H  
ATOM     76  N   SER A   6      49.597   4.828  32.930  1.00  0.00           N  
ATOM     77  CA  SER A   6      49.894   3.741  32.008  1.00  0.00           C  
ATOM     78  C   SER A   6      48.685   3.419  31.103  1.00  0.00           C  
ATOM     79  O   SER A   6      47.551   3.781  31.255  1.00  0.00           O  
ATOM     80  CB  SER A   6      50.378   2.544  32.825  1.00  0.00           C  
ATOM     81  OG  SER A   6      49.309   1.827  33.412  1.00  0.00           O  
ATOM     82  H   SER A   6      49.365   4.527  33.863  1.00  0.00           H  
ATOM     83  HA  SER A   6      50.750   4.071  31.414  1.00  0.00           H  
ATOM     84  HB3 SER A   6      51.115   2.847  33.569  1.00  0.00           H  
ATOM     85  HB2 SER A   6      51.003   1.870  32.230  1.00  0.00           H  
ATOM     86  HG  SER A   6      49.732   1.170  33.977  1.00  0.00           H  
ATOM     87  N   LEU A   7      48.869   2.513  30.161  1.00  0.00           N  
ATOM     88  CA  LEU A   7      47.838   1.834  29.441  1.00  0.00           C  
ATOM     89  C   LEU A   7      46.763   1.322  30.361  1.00  0.00           C  
ATOM     90  O   LEU A   7      45.597   1.298  30.063  1.00  0.00           O  
ATOM     91  CB  LEU A   7      48.464   0.684  28.588  1.00  0.00           C  
ATOM     92  CG  LEU A   7      47.477   0.002  27.686  1.00  0.00           C  
ATOM     93  CD1 LEU A   7      46.830   1.020  26.728  1.00  0.00           C  
ATOM     94  CD2 LEU A   7      48.246  -1.080  26.833  1.00  0.00           C  
ATOM     95  H   LEU A   7      49.824   2.216  30.004  1.00  0.00           H  
ATOM     96  HA  LEU A   7      47.386   2.556  28.763  1.00  0.00           H  
ATOM     97  HB3 LEU A   7      48.961  -0.060  29.211  1.00  0.00           H  
ATOM     98  HB2 LEU A   7      49.292   1.040  27.976  1.00  0.00           H  
ATOM     99  HG  LEU A   7      46.639  -0.461  28.213  1.00  0.00           H  
ATOM    100 HD11 LEU A   7      46.239   1.654  27.387  1.00  0.00           H  
ATOM    101 HD12 LEU A   7      47.585   1.665  26.259  1.00  0.00           H  
ATOM    102 HD13 LEU A   7      46.182   0.564  25.976  1.00  0.00           H  
ATOM    103 HD21 LEU A   7      47.516  -1.492  26.148  1.00  0.00           H  
ATOM    104 HD22 LEU A   7      49.092  -0.621  26.320  1.00  0.00           H  
ATOM    105 HD23 LEU A   7      48.670  -1.954  27.350  1.00  0.00           H  
ATOM    106  N   ALA A   8      47.073   0.731  31.460  1.00  0.00           N  
ATOM    107  CA  ALA A   8      46.176   0.111  32.467  1.00  0.00           C  
ATOM    108  C   ALA A   8      45.236   1.182  32.983  1.00  0.00           C  
ATOM    109  O   ALA A   8      44.137   0.751  33.285  1.00  0.00           O  
ATOM    110  CB  ALA A   8      46.929  -0.717  33.451  1.00  0.00           C  
ATOM    111  H   ALA A   8      48.048   0.586  31.667  1.00  0.00           H  
ATOM    112  HA  ALA A   8      45.586  -0.620  31.910  1.00  0.00           H  
ATOM    113  HB1 ALA A   8      47.060  -0.166  34.389  1.00  0.00           H  
ATOM    114  HB2 ALA A   8      46.430  -1.632  33.755  1.00  0.00           H  
ATOM    115  HB3 ALA A   8      47.932  -1.017  33.161  1.00  0.00           H  
ATOM    116  N   ALA A   9      45.525   2.488  33.039  1.00  0.00           N  
ATOM    117  CA  ALA A   9      44.611   3.524  33.532  1.00  0.00           C  
ATOM    118  C   ALA A   9      43.532   3.741  32.438  1.00  0.00           C  
ATOM    119  O   ALA A   9      42.361   3.894  32.804  1.00  0.00           O  
ATOM    120  CB  ALA A   9      45.382   4.819  33.754  1.00  0.00           C  
ATOM    121  H   ALA A   9      46.426   2.725  32.630  1.00  0.00           H  
ATOM    122  HA  ALA A   9      44.138   3.242  34.466  1.00  0.00           H  
ATOM    123  HB1 ALA A   9      45.505   5.364  32.817  1.00  0.00           H  
ATOM    124  HB2 ALA A   9      44.778   5.430  34.434  1.00  0.00           H  
ATOM    125  HB3 ALA A   9      46.367   4.592  34.167  1.00  0.00           H  
ATOM    126  N   LEU A  10      43.833   3.681  31.124  1.00  0.00           N  
ATOM    127  CA  LEU A  10      42.897   3.698  30.023  1.00  0.00           C  
ATOM    128  C   LEU A  10      41.982   2.505  30.062  1.00  0.00           C  
ATOM    129  O   LEU A  10      40.792   2.601  29.869  1.00  0.00           O  
ATOM    130  CB  LEU A  10      43.565   3.783  28.637  1.00  0.00           C  
ATOM    131  CG  LEU A  10      44.360   5.061  28.146  1.00  0.00           C  
ATOM    132  CD1 LEU A  10      45.160   4.687  26.898  1.00  0.00           C  
ATOM    133  CD2 LEU A  10      43.395   6.116  27.833  1.00  0.00           C  
ATOM    134  H   LEU A  10      44.800   3.421  30.951  1.00  0.00           H  
ATOM    135  HA  LEU A  10      42.283   4.603  30.102  1.00  0.00           H  
ATOM    136  HB3 LEU A  10      42.790   3.738  27.867  1.00  0.00           H  
ATOM    137  HB2 LEU A  10      44.198   2.912  28.476  1.00  0.00           H  
ATOM    138  HG  LEU A  10      45.030   5.439  28.919  1.00  0.00           H  
ATOM    139 HD11 LEU A  10      45.901   3.948  27.196  1.00  0.00           H  
ATOM    140 HD12 LEU A  10      44.456   4.370  26.129  1.00  0.00           H  
ATOM    141 HD13 LEU A  10      45.745   5.523  26.508  1.00  0.00           H  
ATOM    142 HD21 LEU A  10      42.723   6.294  28.671  1.00  0.00           H  
ATOM    143 HD22 LEU A  10      43.922   7.005  27.482  1.00  0.00           H  
ATOM    144 HD23 LEU A  10      42.773   5.806  26.995  1.00  0.00           H  
ATOM    145  N   GLN A  11      42.540   1.322  30.219  1.00  0.00           N  
ATOM    146  CA  GLN A  11      41.797   0.014  30.253  1.00  0.00           C  
ATOM    147  C   GLN A  11      40.925  -0.187  31.449  1.00  0.00           C  
ATOM    148  O   GLN A  11      39.932  -0.801  31.388  1.00  0.00           O  
ATOM    149  CB  GLN A  11      42.845  -1.070  30.038  1.00  0.00           C  
ATOM    150  CG  GLN A  11      43.100  -1.166  28.524  1.00  0.00           C  
ATOM    151  CD  GLN A  11      44.266  -2.036  28.243  1.00  0.00           C  
ATOM    152  NE2 GLN A  11      44.799  -2.063  27.040  1.00  0.00           N  
ATOM    153  OE1 GLN A  11      44.799  -2.733  29.100  1.00  0.00           O  
ATOM    154  H   GLN A  11      43.538   1.372  30.296  1.00  0.00           H  
ATOM    155  HA  GLN A  11      41.083  -0.029  29.429  1.00  0.00           H  
ATOM    156  HB3 GLN A  11      42.432  -2.034  30.313  1.00  0.00           H  
ATOM    157  HB2 GLN A  11      43.742  -0.775  30.566  1.00  0.00           H  
ATOM    158  HG3 GLN A  11      43.471  -0.201  28.164  1.00  0.00           H  
ATOM    159  HG2 GLN A  11      42.198  -1.402  27.955  1.00  0.00           H  
ATOM    160 HE21 GLN A  11      44.472  -1.422  26.330  1.00  0.00           H  
ATOM    161 HE22 GLN A  11      45.559  -2.725  26.908  1.00  0.00           H  
ATOM    162  N   ALA A  12      41.301   0.397  32.593  1.00  0.00           N  
ATOM    163  CA  ALA A  12      40.402   0.510  33.737  1.00  0.00           C  
ATOM    164  C   ALA A  12      39.225   1.449  33.417  1.00  0.00           C  
ATOM    165  O   ALA A  12      38.146   1.353  33.935  1.00  0.00           O  
ATOM    166  CB  ALA A  12      41.208   1.058  34.873  1.00  0.00           C  
ATOM    167  H   ALA A  12      42.243   0.742  32.593  1.00  0.00           H  
ATOM    168  HA  ALA A  12      40.114  -0.494  34.058  1.00  0.00           H  
ATOM    169  HB1 ALA A  12      40.552   1.188  35.726  1.00  0.00           H  
ATOM    170  HB2 ALA A  12      41.979   0.337  35.152  1.00  0.00           H  
ATOM    171  HB3 ALA A  12      41.727   1.991  34.636  1.00  0.00           H  
ATOM    172  N   LEU A  13      39.357   2.583  32.605  1.00  0.00           N  
ATOM    173  CA  LEU A  13      38.225   3.374  32.069  1.00  0.00           C  
ATOM    174  C   LEU A  13      37.484   2.600  30.956  1.00  0.00           C  
ATOM    175  O   LEU A  13      36.255   2.762  30.889  1.00  0.00           O  
ATOM    176  CB  LEU A  13      38.762   4.767  31.643  1.00  0.00           C  
ATOM    177  CG  LEU A  13      39.251   5.633  32.828  1.00  0.00           C  
ATOM    178  CD1 LEU A  13      40.347   6.686  32.339  1.00  0.00           C  
ATOM    179  CD2 LEU A  13      38.148   6.414  33.466  1.00  0.00           C  
ATOM    180  H   LEU A  13      40.323   2.843  32.463  1.00  0.00           H  
ATOM    181  HA  LEU A  13      37.463   3.582  32.830  1.00  0.00           H  
ATOM    182  HB3 LEU A  13      38.023   5.246  30.996  1.00  0.00           H  
ATOM    183  HB2 LEU A  13      39.693   4.566  31.118  1.00  0.00           H  
ATOM    184  HG  LEU A  13      39.715   5.071  33.637  1.00  0.00           H  
ATOM    185 HD11 LEU A  13      40.134   6.935  31.310  1.00  0.00           H  
ATOM    186 HD12 LEU A  13      40.455   7.579  32.958  1.00  0.00           H  
ATOM    187 HD13 LEU A  13      41.281   6.139  32.231  1.00  0.00           H  
ATOM    188 HD21 LEU A  13      38.428   6.925  34.391  1.00  0.00           H  
ATOM    189 HD22 LEU A  13      37.641   7.113  32.796  1.00  0.00           H  
ATOM    190 HD23 LEU A  13      37.363   5.770  33.857  1.00  0.00           H  
ATOM    191  N   GLN A  14      38.107   1.858  30.065  1.00  0.00           N  
ATOM    192  CA  GLN A  14      37.335   0.946  29.137  1.00  0.00           C  
ATOM    193  C   GLN A  14      36.568  -0.231  29.831  1.00  0.00           C  
ATOM    194  O   GLN A  14      35.562  -0.694  29.259  1.00  0.00           O  
ATOM    195  CB  GLN A  14      38.195   0.440  27.878  1.00  0.00           C  
ATOM    196  CG  GLN A  14      38.685   1.636  26.968  1.00  0.00           C  
ATOM    197  CD  GLN A  14      39.396   1.213  25.728  1.00  0.00           C  
ATOM    198  NE2 GLN A  14      38.728   1.115  24.652  1.00  0.00           N  
ATOM    199  OE1 GLN A  14      40.632   0.920  25.809  1.00  0.00           O  
ATOM    200  H   GLN A  14      39.111   1.960  30.007  1.00  0.00           H  
ATOM    201  HA  GLN A  14      36.522   1.565  28.745  1.00  0.00           H  
ATOM    202  HB3 GLN A  14      37.518  -0.182  27.301  1.00  0.00           H  
ATOM    203  HB2 GLN A  14      39.058  -0.158  28.197  1.00  0.00           H  
ATOM    204  HG3 GLN A  14      39.389   2.311  27.459  1.00  0.00           H  
ATOM    205  HG2 GLN A  14      37.845   2.281  26.718  1.00  0.00           H  
ATOM    206 HE21 GLN A  14      37.730   1.269  24.619  1.00  0.00           H  
ATOM    207 HE22 GLN A  14      39.322   0.804  23.901  1.00  0.00           H  
ATOM    208  N   ALA A  15      37.010  -0.692  31.033  1.00  0.00           N  
ATOM    209  CA  ALA A  15      36.234  -1.697  31.886  1.00  0.00           C  
ATOM    210  C   ALA A  15      34.745  -1.322  32.227  1.00  0.00           C  
ATOM    211  O   ALA A  15      33.929  -2.199  32.337  1.00  0.00           O  
ATOM    212  CB  ALA A  15      36.972  -1.750  33.237  1.00  0.00           C  
ATOM    213  H   ALA A  15      37.887  -0.346  31.399  1.00  0.00           H  
ATOM    214  HA  ALA A  15      36.191  -2.663  31.374  1.00  0.00           H  
ATOM    215  HB1 ALA A  15      36.831  -0.847  33.837  1.00  0.00           H  
ATOM    216  HB2 ALA A  15      36.470  -2.507  33.834  1.00  0.00           H  
ATOM    217  HB3 ALA A  15      37.998  -2.044  33.025  1.00  0.00           H  
ATOM    218  N   LEU A  16      34.521  -0.038  32.255  1.00  0.00           N  
ATOM    219  CA  LEU A  16      33.349   0.697  32.603  1.00  0.00           C  
ATOM    220  C   LEU A  16      32.446   0.782  31.376  1.00  0.00           C  
ATOM    221  O   LEU A  16      31.301   1.207  31.558  1.00  0.00           O  
ATOM    222  CB  LEU A  16      33.739   2.097  33.132  1.00  0.00           C  
ATOM    223  CG  LEU A  16      34.690   2.027  34.331  1.00  0.00           C  
ATOM    224  CD1 LEU A  16      34.923   3.432  34.955  1.00  0.00           C  
ATOM    225  CD2 LEU A  16      34.194   1.082  35.433  1.00  0.00           C  
ATOM    226  H   LEU A  16      35.221   0.445  31.715  1.00  0.00           H  
ATOM    227  HA  LEU A  16      32.743   0.280  33.406  1.00  0.00           H  
ATOM    228  HB3 LEU A  16      32.818   2.596  33.461  1.00  0.00           H  
ATOM    229  HB2 LEU A  16      34.160   2.668  32.305  1.00  0.00           H  
ATOM    230  HG  LEU A  16      35.637   1.679  33.918  1.00  0.00           H  
ATOM    231 HD11 LEU A  16      35.534   3.277  35.849  1.00  0.00           H  
ATOM    232 HD12 LEU A  16      35.507   4.062  34.295  1.00  0.00           H  
ATOM    233 HD13 LEU A  16      33.956   3.893  35.157  1.00  0.00           H  
ATOM    234 HD21 LEU A  16      34.301   0.049  35.080  1.00  0.00           H  
ATOM    235 HD22 LEU A  16      34.732   1.158  36.374  1.00  0.00           H  
ATOM    236 HD23 LEU A  16      33.125   1.250  35.559  1.00  0.00           H  
ATOM    237  N   GLN A  17      32.810   0.190  30.197  1.00  0.00           N  
ATOM    238  CA  GLN A  17      32.187   0.299  28.850  1.00  0.00           C  
ATOM    239  C   GLN A  17      31.903  -1.008  28.113  1.00  0.00           C  
ATOM    240  O   GLN A  17      31.315  -1.038  27.062  1.00  0.00           O  
ATOM    241  CB  GLN A  17      33.054   1.156  27.930  1.00  0.00           C  
ATOM    242  CG  GLN A  17      33.285   2.576  28.485  1.00  0.00           C  
ATOM    243  CD  GLN A  17      33.823   3.462  27.373  1.00  0.00           C  
ATOM    244  NE2 GLN A  17      33.508   4.749  27.361  1.00  0.00           N  
ATOM    245  OE1 GLN A  17      34.634   3.088  26.515  1.00  0.00           O  
ATOM    246  H   GLN A  17      33.712  -0.267  30.215  1.00  0.00           H  
ATOM    247  HA  GLN A  17      31.197   0.728  29.002  1.00  0.00           H  
ATOM    248  HB3 GLN A  17      32.476   1.312  27.019  1.00  0.00           H  
ATOM    249  HB2 GLN A  17      34.050   0.777  27.716  1.00  0.00           H  
ATOM    250  HG3 GLN A  17      33.906   2.570  29.383  1.00  0.00           H  
ATOM    251  HG2 GLN A  17      32.366   3.085  28.783  1.00  0.00           H  
ATOM    252 HE21 GLN A  17      32.877   5.127  28.057  1.00  0.00           H  
ATOM    253 HE22 GLN A  17      34.059   5.360  26.773  1.00  0.00           H  
ATOM    254  N   ALA A  18      32.405  -2.151  28.657  1.00  0.00           N  
ATOM    255  CA  ALA A  18      32.511  -3.379  27.898  1.00  0.00           C  
ATOM    256  C   ALA A  18      31.139  -3.919  27.375  1.00  0.00           C  
ATOM    257  O   ALA A  18      31.059  -4.666  26.390  1.00  0.00           O  
ATOM    258  CB  ALA A  18      33.238  -4.312  28.898  1.00  0.00           C  
ATOM    259  H   ALA A  18      32.781  -2.091  29.596  1.00  0.00           H  
ATOM    260  HA  ALA A  18      33.094  -3.255  26.979  1.00  0.00           H  
ATOM    261  HB1 ALA A  18      34.252  -3.900  28.967  1.00  0.00           H  
ATOM    262  HB2 ALA A  18      32.796  -4.220  29.886  1.00  0.00           H  
ATOM    263  HB3 ALA A  18      33.142  -5.321  28.522  1.00  0.00           H  
ATOM    264  N   ALA A  19      30.059  -3.470  27.983  1.00  0.00           N  
ATOM    265  CA  ALA A  19      28.697  -3.929  27.718  1.00  0.00           C  
ATOM    266  C   ALA A  19      28.080  -3.222  26.486  1.00  0.00           C  
ATOM    267  O   ALA A  19      27.053  -3.664  25.909  1.00  0.00           O  
ATOM    268  CB  ALA A  19      27.882  -3.587  28.989  1.00  0.00           C  
ATOM    269  H   ALA A  19      30.125  -2.719  28.657  1.00  0.00           H  
ATOM    270  HA  ALA A  19      28.755  -5.002  27.565  1.00  0.00           H  
ATOM    271  HB1 ALA A  19      28.303  -4.018  29.909  1.00  0.00           H  
ATOM    272  HB2 ALA A  19      27.954  -2.530  29.211  1.00  0.00           H  
ATOM    273  HB3 ALA A  19      26.877  -3.992  28.831  1.00  0.00           H  
ATOM    274  N   GLN A  20      28.706  -2.128  26.019  1.00  0.00           N  
ATOM    275  CA  GLN A  20      28.457  -1.357  24.733  1.00  0.00           C  
ATOM    276  C   GLN A  20      29.530  -1.808  23.741  1.00  0.00           C  
ATOM    277  O   GLN A  20      29.239  -1.995  22.558  1.00  0.00           O  
ATOM    278  CB  GLN A  20      28.360   0.175  25.005  1.00  0.00           C  
ATOM    279  CG  GLN A  20      27.336   0.598  26.051  1.00  0.00           C  
ATOM    280  CD  GLN A  20      25.857   0.225  25.714  1.00  0.00           C  
ATOM    281  NE2 GLN A  20      25.002   0.480  26.622  1.00  0.00           N  
ATOM    282  OE1 GLN A  20      25.535  -0.382  24.704  1.00  0.00           O  
ATOM    283  H   GLN A  20      29.558  -1.846  26.480  1.00  0.00           H  
ATOM    284  HA  GLN A  20      27.502  -1.673  24.321  1.00  0.00           H  
ATOM    285  HB3 GLN A  20      28.026   0.646  24.078  1.00  0.00           H  
ATOM    286  HB2 GLN A  20      29.322   0.569  25.341  1.00  0.00           H  
ATOM    287  HG3 GLN A  20      27.409   1.683  26.187  1.00  0.00           H  
ATOM    288  HG2 GLN A  20      27.508   0.193  27.044  1.00  0.00           H  
ATOM    289 HE21 GLN A  20      25.263   0.671  27.582  1.00  0.00           H  
ATOM    290 HE22 GLN A  20      24.095   0.087  26.391  1.00  0.00           H  
ATOM    291  N   ALA A  21      30.729  -2.230  24.179  1.00  0.00           N  
ATOM    292  CA  ALA A  21      31.812  -2.678  23.316  1.00  0.00           C  
ATOM    293  C   ALA A  21      31.592  -4.120  22.809  1.00  0.00           C  
ATOM    294  O   ALA A  21      31.976  -4.332  21.618  1.00  0.00           O  
ATOM    295  CB  ALA A  21      33.157  -2.664  24.180  1.00  0.00           C  
ATOM    296  H   ALA A  21      31.080  -2.112  25.113  1.00  0.00           H  
ATOM    297  HA  ALA A  21      31.938  -1.919  22.550  1.00  0.00           H  
ATOM    298  HB1 ALA A  21      33.172  -3.528  24.853  1.00  0.00           H  
ATOM    299  HB2 ALA A  21      34.073  -2.696  23.590  1.00  0.00           H  
ATOM    300  HB3 ALA A  21      32.980  -1.759  24.759  1.00  0.00           H  
ATOM    301  N   ALA A  22      30.978  -4.946  23.643  1.00  0.00           N  
ATOM    302  CA  ALA A  22      30.408  -6.207  23.136  1.00  0.00           C  
ATOM    303  C   ALA A  22      29.398  -6.022  22.045  1.00  0.00           C  
ATOM    304  O   ALA A  22      28.366  -5.325  22.191  1.00  0.00           O  
ATOM    305  CB  ALA A  22      29.900  -7.050  24.332  1.00  0.00           C  
ATOM    306  H   ALA A  22      30.673  -4.610  24.549  1.00  0.00           H  
ATOM    307  HA  ALA A  22      31.224  -6.746  22.669  1.00  0.00           H  
ATOM    308  HB1 ALA A  22      30.644  -7.165  25.124  1.00  0.00           H  
ATOM    309  HB2 ALA A  22      29.081  -6.443  24.726  1.00  0.00           H  
ATOM    310  HB3 ALA A  22      29.497  -8.009  24.003  1.00  0.00           H  
ATOM    311  N   LYS A  23      29.572  -6.729  20.930  1.00  0.00           N  
ATOM    312  CA  LYS A  23      28.490  -6.791  19.933  1.00  0.00           C  
ATOM    313  C   LYS A  23      27.327  -7.703  20.401  1.00  0.00           C  
ATOM    314  O   LYS A  23      27.406  -8.423  21.388  1.00  0.00           O  
ATOM    315  CB  LYS A  23      29.163  -7.236  18.612  1.00  0.00           C  
ATOM    316  CG  LYS A  23      29.687  -6.076  17.709  1.00  0.00           C  
ATOM    317  CD  LYS A  23      31.144  -5.665  18.060  1.00  0.00           C  
ATOM    318  CE  LYS A  23      32.301  -6.592  17.494  1.00  0.00           C  
ATOM    319  NZ  LYS A  23      33.522  -5.834  17.194  1.00  0.00           N  
ATOM    320  H   LYS A  23      30.333  -7.404  20.952  1.00  0.00           H  
ATOM    321  HA  LYS A  23      28.052  -5.799  19.869  1.00  0.00           H  
ATOM    322  HB3 LYS A  23      28.429  -7.726  17.981  1.00  0.00           H  
ATOM    323  HB2 LYS A  23      29.949  -7.979  18.756  1.00  0.00           H  
ATOM    324  HG3 LYS A  23      29.086  -5.192  17.923  1.00  0.00           H  
ATOM    325  HG2 LYS A  23      29.613  -6.368  16.660  1.00  0.00           H  
ATOM    326  HD3 LYS A  23      31.377  -5.515  19.110  1.00  0.00           H  
ATOM    327  HD2 LYS A  23      31.206  -4.681  17.588  1.00  0.00           H  
ATOM    328  HE3 LYS A  23      31.925  -6.895  16.521  1.00  0.00           H  
ATOM    329  HE2 LYS A  23      32.482  -7.436  18.162  1.00  0.00           H  
ATOM    330  HZ1 LYS A  23      33.377  -5.198  16.417  1.00  0.00           H  
ATOM    331  HZ2 LYS A  23      33.893  -5.367  18.008  1.00  0.00           H  
ATOM    332  HZ3 LYS A  23      34.165  -6.531  16.858  1.00  0.00           H  
ATOM    333  N   LYS A  24      26.079  -7.595  19.788  1.00  0.00           N  
ATOM    334  CA  LYS A  24      24.776  -8.087  20.302  1.00  0.00           C  
ATOM    335  C   LYS A  24      24.488  -9.540  19.873  1.00  0.00           C  
ATOM    336  CB  LYS A  24      23.619  -7.116  19.982  1.00  0.00           C  
ATOM    337  CG  LYS A  24      22.323  -7.380  20.735  1.00  0.00           C  
ATOM    338  CD  LYS A  24      22.377  -7.119  22.212  1.00  0.00           C  
ATOM    339  CE  LYS A  24      22.252  -5.603  22.633  1.00  0.00           C  
ATOM    340  NZ  LYS A  24      22.067  -5.533  24.091  1.00  0.00           N  
ATOM    341  O   LYS A  24      23.999 -10.224  20.750  1.00  0.00           O  
ATOM    343  H   LYS A  24      26.002  -6.930  19.038  1.00  0.00           H  
ATOM    344  HA  LYS A  24      24.959  -8.178  21.363  1.00  0.00           H  
ATOM    345  HB3 LYS A  24      23.529  -7.218  18.900  1.00  0.00           H  
ATOM    346  HB2 LYS A  24      23.970  -6.122  20.232  1.00  0.00           H  
ATOM    347  HG3 LYS A  24      22.034  -8.416  20.541  1.00  0.00           H  
ATOM    348  HG2 LYS A  24      21.531  -6.722  20.371  1.00  0.00           H  
ATOM    349  HD3 LYS A  24      23.325  -7.326  22.709  1.00  0.00           H  
ATOM    350  HD2 LYS A  24      21.647  -7.785  22.662  1.00  0.00           H  
ATOM    351  HE3 LYS A  24      21.406  -5.165  22.102  1.00  0.00           H  
ATOM    352  HE2 LYS A  24      23.227  -5.253  22.312  1.00  0.00           H  
ATOM    353  HZ1 LYS A  24      21.323  -6.119  24.431  1.00  0.00           H  
ATOM    354  HZ2 LYS A  24      22.853  -5.800  24.653  1.00  0.00           H  
ATOM    355  HZ3 LYS A  24      21.787  -4.608  24.374  1.00  0.00           H  
TER     356      LYS A  24
ENDMDL
END
