# Supplementary material for: A glutamine-based single α-helix scaffold to target globular proteins
Source: Nat Commun. 2022 Nov 18;13:7073. doi: 10.1038/s41467-022-34793-6 (PMC9674830; doi:10.1038/s41467-022-34793-6)
Supplement: Supplementary file 5 — Supplementary Data 2 [file 41467_2022_34793_MOESM5_ESM.zip]

Archive with 42 entries (41 files):
- P372ensembles/
- __MACOSX/._P372ensembles
- P372ensembles/P372ensemble6.pdb
- __MACOSX/P372ensembles/._P372ensemble6.pdb
- P372ensembles/P372ensemble10.pdb
- __MACOSX/P372ensembles/._P372ensemble10.pdb
- P372ensembles/P372ensemble11.pdb
- __MACOSX/P372ensembles/._P372ensemble11.pdb
- P372ensembles/P372ensemble7.pdb
- __MACOSX/P372ensembles/._P372ensemble7.pdb
- P372ensembles/P372ensemble5.pdb
- __MACOSX/P372ensembles/._P372ensemble5.pdb
- P372ensembles/P372ensemble13.pdb
- __MACOSX/P372ensembles/._P372ensemble13.pdb
- P372ensembles/P372ensemble12.pdb
- __MACOSX/P372ensembles/._P372ensemble12.pdb
- P372ensembles/P372ensemble4.pdb
- __MACOSX/P372ensembles/._P372ensemble4.pdb
- P372ensembles/P372ensemble16.pdb
- __MACOSX/P372ensembles/._P372ensemble16.pdb
- P372ensembles/P372ensemble17.pdb
- __MACOSX/P372ensembles/._P372ensemble17.pdb
- P372ensembles/P372ensemble1.pdb
- __MACOSX/P372ensembles/._P372ensemble1.pdb
- P372ensembles/P372ensemble3.pdb
- __MACOSX/P372ensembles/._P372ensemble3.pdb
- P372ensembles/P372ensemble15.pdb
- __MACOSX/P372ensembles/._P372ensemble15.pdb
- P372ensembles/P372ensemble14.pdb
- __MACOSX/P372ensembles/._P372ensemble14.pdb
- P372ensembles/P372ensemble2.pdb
- __MACOSX/P372ensembles/._P372ensemble2.pdb
- P372ensembles/P372ensemble19.pdb
- __MACOSX/P372ensembles/._P372ensemble19.pdb
- P372ensembles/P372ensemble18.pdb
- __MACOSX/P372ensembles/._P372ensemble18.pdb
- P372ensembles/P372ensemble9.pdb
- __MACOSX/P372ensembles/._P372ensemble9.pdb
- P372ensembles/P372ensemble8.pdb
- __MACOSX/P372ensembles/._P372ensemble8.pdb
- P372ensembles/P372ensemble20.pdb
- __MACOSX/P372ensembles/._P372ensemble20.pdb
