# Supplementary material for: A glutamine-based single α-helix scaffold to target globular proteins
Source: Nat Commun. 2022 Nov 18;13:7073. doi: 10.1038/s41467-022-34793-6 (PMC9674830; doi:10.1038/s41467-022-34793-6)
Supplement: Supplementary file 5 — Supplementary Data 2 [file 41467_2022_34793_MOESM5_ESM.zip › P372ensembles/P372ensemble6.pdb]

MODEL        0
ATOM      1  N   LYS A   1      25.460   3.960   5.120  1.00  0.00          N   
ATOM      2  CA  LYS A   1      25.680   5.420   5.270  1.00  0.00          C   
ATOM      3  C   LYS A   1      26.350   5.800   6.550  1.00  0.00          C   
ATOM      4  O   LYS A   1      25.830   5.480   7.640  1.00  0.00          O   
ATOM      5  CB  LYS A   1      24.390   6.210   5.090  1.00  0.00          C   
ATOM      6  CG  LYS A   1      24.630   7.700   5.190  1.00  0.00          C   
ATOM      7  CD  LYS A   1      23.470   8.590   4.620  1.00  0.00          C   
ATOM      8  CE  LYS A   1      23.770  10.130   4.850  1.00  0.00          C   
ATOM      9  NZ  LYS A   1      24.970  10.570   4.070  1.00  0.00          N   
ATOM     10  HA  LYS A   1      26.270   5.750   4.420  1.00  0.00          H   
ATOM     11  HB3 LYS A   1      23.700   5.790   5.820  1.00  0.00          H   
ATOM     12  HB2 LYS A   1      24.150   6.000   4.050  1.00  0.00          H   
ATOM     13  HG3 LYS A   1      25.550   8.140   4.800  1.00  0.00          H   
ATOM     14  HG2 LYS A   1      24.650   7.990   6.240  1.00  0.00          H   
ATOM     15  HD3 LYS A   1      22.550   8.250   5.080  1.00  0.00          H   
ATOM     16  HD2 LYS A   1      23.490   8.480   3.530  1.00  0.00          H   
ATOM     17  HE3 LYS A   1      24.030  10.180   5.910  1.00  0.00          H   
ATOM     18  HE2 LYS A   1      22.890  10.640   4.460  1.00  0.00          H   
ATOM     19  HZ1 LYS A   1      25.770  10.660   4.680  1.00  0.00          H   
ATOM     20  HZ2 LYS A   1      25.170   9.960   3.290  1.00  0.00          H   
ATOM     21  HZ3 LYS A   1      24.680  11.460   3.680  1.00  0.00          H   
ATOM     22  H   LYS A   1      25.130   3.770   4.190  1.00  0.00          H   
ATOM     23  N   LYS A   2      27.420   6.590   6.410  1.00  0.00          N   
ATOM     24  CA  LYS A   2      28.300   7.110   7.410  1.00  0.00          C   
ATOM     25  C   LYS A   2      27.680   8.060   8.430  1.00  0.00          C   
ATOM     26  O   LYS A   2      26.680   8.710   8.120  1.00  0.00          O   
ATOM     27  CB  LYS A   2      29.440   7.910   6.700  1.00  0.00          C   
ATOM     28  CG  LYS A   2      30.390   6.950   6.070  1.00  0.00          C   
ATOM     29  CD  LYS A   2      31.710   7.720   5.740  1.00  0.00          C   
ATOM     30  CE  LYS A   2      32.720   6.650   5.460  1.00  0.00          C   
ATOM     31  NZ  LYS A   2      34.130   7.040   5.600  1.00  0.00          N   
ATOM     32  H   LYS A   2      27.680   6.840   5.460  1.00  0.00          H   
ATOM     33  HA  LYS A   2      28.630   6.180   7.880  1.00  0.00          H   
ATOM     34  HB3 LYS A   2      30.000   8.500   7.420  1.00  0.00          H   
ATOM     35  HB2 LYS A   2      29.000   8.620   6.000  1.00  0.00          H   
ATOM     36  HG3 LYS A   2      30.020   6.500   5.150  1.00  0.00          H   
ATOM     37  HG2 LYS A   2      30.650   6.160   6.770  1.00  0.00          H   
ATOM     38  HD3 LYS A   2      31.970   8.360   6.580  1.00  0.00          H   
ATOM     39  HD2 LYS A   2      31.630   8.300   4.820  1.00  0.00          H   
ATOM     40  HE3 LYS A   2      32.580   6.320   4.440  1.00  0.00          H   
ATOM     41  HE2 LYS A   2      32.490   5.840   6.160  1.00  0.00          H   
ATOM     42  HZ1 LYS A   2      34.780   6.420   5.150  1.00  0.00          H   
ATOM     43  HZ2 LYS A   2      34.330   7.900   5.100  1.00  0.00          H   
ATOM     44  HZ3 LYS A   2      34.260   7.180   6.590  1.00  0.00          H   
ATOM     45  N   PRO A   3      28.220   8.200   9.650  1.00  0.00          N   
ATOM     46  CA  PRO A   3      27.630   9.170  10.640  1.00  0.00          C   
ATOM     47  C   PRO A   3      28.110  10.580  10.510  1.00  0.00          C   
ATOM     48  O   PRO A   3      27.390  11.470  10.880  1.00  0.00          O   
ATOM     49  CB  PRO A   3      27.980   8.530  11.990  1.00  0.00          C   
ATOM     50  CG  PRO A   3      28.640   7.150  11.740  1.00  0.00          C   
ATOM     51  CD  PRO A   3      29.120   7.320  10.300  1.00  0.00          C   
ATOM     52  HA  PRO A   3      26.560   9.250  10.460  1.00  0.00          H   
ATOM     53  HB3 PRO A   3      28.610   9.180  12.590  1.00  0.00          H   
ATOM     54  HB2 PRO A   3      27.010   8.420  12.480  1.00  0.00          H   
ATOM     55  HG3 PRO A   3      29.490   6.880  12.350  1.00  0.00          H   
ATOM     56  HG2 PRO A   3      27.930   6.340  11.910  1.00  0.00          H   
ATOM     57  HD3 PRO A   3      30.080   7.820  10.340  1.00  0.00          H   
ATOM     58  HD2 PRO A   3      29.110   6.310   9.900  1.00  0.00          H   
ATOM     59  N   GLY A   4      29.280  10.740   9.910  1.00  0.00          N   
ATOM     60  CA  GLY A   4      29.710  12.140   9.520  1.00  0.00          C   
ATOM     61  C   GLY A   4      29.000  12.730   8.320  1.00  0.00          C   
ATOM     62  O   GLY A   4      28.190  12.080   7.610  1.00  0.00          O   
ATOM     63  H   GLY A   4      29.780   9.870   9.760  1.00  0.00          H   
ATOM     64  HA3 GLY A   4      30.760  11.980   9.280  1.00  0.00          H   
ATOM     65  HA2 GLY A   4      29.640  12.800  10.390  1.00  0.00          H   
ATOM     66  N   ALA A   5      29.210  14.050   8.210  1.00  0.00          N   
ATOM     67  CA  ALA A   5      28.670  14.890   7.180  1.00  0.00          C   
ATOM     68  C   ALA A   5      29.660  15.850   6.440  1.00  0.00          C   
ATOM     69  O   ALA A   5      29.370  16.420   5.380  1.00  0.00          O   
ATOM     70  CB  ALA A   5      27.460  15.620   7.770  1.00  0.00          C   
ATOM     71  H   ALA A   5      29.810  14.520   8.870  1.00  0.00          H   
ATOM     72  HA  ALA A   5      28.290  14.270   6.370  1.00  0.00          H   
ATOM     73  HB1 ALA A   5      26.820  14.920   8.320  1.00  0.00          H   
ATOM     74  HB2 ALA A   5      27.680  16.390   8.510  1.00  0.00          H   
ATOM     75  HB3 ALA A   5      26.970  16.200   6.990  1.00  0.00          H   
ATOM     76  N   SER A   6      30.930  15.860   6.940  1.00  0.00          N   
ATOM     77  CA  SER A   6      32.090  16.510   6.320  1.00  0.00          C   
ATOM     78  C   SER A   6      31.830  17.950   5.750  1.00  0.00          C   
ATOM     79  O   SER A   6      32.560  18.280   4.820  1.00  0.00          O   
ATOM     80  CB  SER A   6      32.660  15.640   5.190  1.00  0.00          C   
ATOM     81  OG  SER A   6      32.750  14.260   5.530  1.00  0.00          O   
ATOM     82  H   SER A   6      31.120  15.390   7.810  1.00  0.00          H   
ATOM     83  HA  SER A   6      32.970  16.520   6.970  1.00  0.00          H   
ATOM     84  HB3 SER A   6      33.680  15.870   4.900  1.00  0.00          H   
ATOM     85  HB2 SER A   6      32.030  15.630   4.300  1.00  0.00          H   
ATOM     86  HG  SER A   6      31.960  13.830   5.200  1.00  0.00          H   
ATOM     87  N   LEU A   7      30.970  18.750   6.410  1.00  0.00          N   
ATOM     88  CA  LEU A   7      30.700  20.110   5.970  1.00  0.00          C   
ATOM     89  C   LEU A   7      31.960  21.010   5.850  1.00  0.00          C   
ATOM     90  O   LEU A   7      32.930  20.740   6.540  1.00  0.00          O   
ATOM     91  CB  LEU A   7      29.750  20.850   6.950  1.00  0.00          C   
ATOM     92  CG  LEU A   7      28.230  20.640   6.820  1.00  0.00          C   
ATOM     93  CD1 LEU A   7      27.720  19.260   7.330  1.00  0.00          C   
ATOM     94  CD2 LEU A   7      27.470  21.810   7.470  1.00  0.00          C   
ATOM     95  H   LEU A   7      30.480  18.420   7.230  1.00  0.00          H   
ATOM     96  HA  LEU A   7      30.220  20.000   4.990  1.00  0.00          H   
ATOM     97  HB3 LEU A   7      29.850  21.920   6.770  1.00  0.00          H   
ATOM     98  HB2 LEU A   7      30.080  20.680   7.970  1.00  0.00          H   
ATOM     99  HG  LEU A   7      28.060  20.680   5.740  1.00  0.00          H   
ATOM    100 HD11 LEU A   7      27.880  19.240   8.410  1.00  0.00          H   
ATOM    101 HD12 LEU A   7      26.650  19.120   7.180  1.00  0.00          H   
ATOM    102 HD13 LEU A   7      28.200  18.450   6.790  1.00  0.00          H   
ATOM    103 HD21 LEU A   7      27.630  22.660   6.810  1.00  0.00          H   
ATOM    104 HD22 LEU A   7      26.410  21.580   7.490  1.00  0.00          H   
ATOM    105 HD23 LEU A   7      27.820  22.020   8.480  1.00  0.00          H   
ATOM    106  N   ALA A   8      31.840  22.080   5.030  1.00  0.00          N   
ATOM    107  CA  ALA A   8      32.770  23.120   4.730  1.00  0.00          C   
ATOM    108  C   ALA A   8      33.080  24.060   5.940  1.00  0.00          C   
ATOM    109  O   ALA A   8      33.140  25.260   5.730  1.00  0.00          O   
ATOM    110  CB  ALA A   8      32.560  23.760   3.370  1.00  0.00          C   
ATOM    111  H   ALA A   8      30.980  22.140   4.510  1.00  0.00          H   
ATOM    112  HA  ALA A   8      33.680  22.540   4.580  1.00  0.00          H   
ATOM    113  HB1 ALA A   8      31.750  24.490   3.390  1.00  0.00          H   
ATOM    114  HB2 ALA A   8      33.490  24.240   3.050  1.00  0.00          H   
ATOM    115  HB3 ALA A   8      32.280  22.980   2.650  1.00  0.00          H   
ATOM    116  N   ALA A   9      33.190  23.580   7.180  1.00  0.00          N   
ATOM    117  CA  ALA A   9      33.090  24.390   8.360  1.00  0.00          C   
ATOM    118  C   ALA A   9      34.100  25.520   8.430  1.00  0.00          C   
ATOM    119  O   ALA A   9      33.760  26.700   8.730  1.00  0.00          O   
ATOM    120  CB  ALA A   9      33.370  23.430   9.540  1.00  0.00          C   
ATOM    121  H   ALA A   9      33.260  22.580   7.320  1.00  0.00          H   
ATOM    122  HA  ALA A   9      32.110  24.830   8.540  1.00  0.00          H   
ATOM    123  HB1 ALA A   9      33.800  23.910  10.420  1.00  0.00          H   
ATOM    124  HB2 ALA A   9      32.380  23.060   9.810  1.00  0.00          H   
ATOM    125  HB3 ALA A   9      34.050  22.610   9.320  1.00  0.00          H   
ATOM    126  N   LEU A  10      35.390  25.230   8.160  1.00  0.00          N   
ATOM    127  CA  LEU A  10      36.400  26.290   8.010  1.00  0.00          C   
ATOM    128  C   LEU A  10      36.050  27.280   6.810  1.00  0.00          C   
ATOM    129  O   LEU A  10      36.190  28.490   6.950  1.00  0.00          O   
ATOM    130  CB  LEU A  10      37.830  25.760   7.740  1.00  0.00          C   
ATOM    131  CG  LEU A  10      38.380  25.200   9.010  1.00  0.00          C   
ATOM    132  CD1 LEU A  10      39.540  24.170   8.820  1.00  0.00          C   
ATOM    133  CD2 LEU A  10      38.900  26.230  10.000  1.00  0.00          C   
ATOM    134  H   LEU A  10      35.610  24.270   7.920  1.00  0.00          H   
ATOM    135  HA  LEU A  10      36.340  26.880   8.930  1.00  0.00          H   
ATOM    136  HB3 LEU A  10      38.540  26.500   7.360  1.00  0.00          H   
ATOM    137  HB2 LEU A  10      37.790  24.950   7.020  1.00  0.00          H   
ATOM    138  HG  LEU A  10      37.600  24.610   9.490  1.00  0.00          H   
ATOM    139 HD11 LEU A  10      40.300  24.610   8.170  1.00  0.00          H   
ATOM    140 HD12 LEU A  10      39.970  23.730   9.720  1.00  0.00          H   
ATOM    141 HD13 LEU A  10      39.160  23.350   8.210  1.00  0.00          H   
ATOM    142 HD21 LEU A  10      39.260  25.730  10.900  1.00  0.00          H   
ATOM    143 HD22 LEU A  10      39.730  26.750   9.540  1.00  0.00          H   
ATOM    144 HD23 LEU A  10      38.110  26.910  10.330  1.00  0.00          H   
ATOM    145  N   GLN A  11      35.690  26.750   5.630  1.00  0.00          N   
ATOM    146  CA  GLN A  11      35.410  27.650   4.450  1.00  0.00          C   
ATOM    147  C   GLN A  11      34.150  28.490   4.680  1.00  0.00          C   
ATOM    148  O   GLN A  11      34.130  29.640   4.370  1.00  0.00          O   
ATOM    149  CB  GLN A  11      35.310  26.790   3.210  1.00  0.00          C   
ATOM    150  CG  GLN A  11      34.910  27.550   1.850  1.00  0.00          C   
ATOM    151  CD  GLN A  11      35.840  28.710   1.450  1.00  0.00          C   
ATOM    152  NE2 GLN A  11      35.220  29.780   0.850  1.00  0.00          N   
ATOM    153  OE1 GLN A  11      37.060  28.710   1.600  1.00  0.00          O   
ATOM    154  H   GLN A  11      35.660  25.750   5.540  1.00  0.00          H   
ATOM    155  HA  GLN A  11      36.230  28.370   4.360  1.00  0.00          H   
ATOM    156  HB3 GLN A  11      34.500  26.080   3.320  1.00  0.00          H   
ATOM    157  HB2 GLN A  11      36.270  26.310   3.050  1.00  0.00          H   
ATOM    158  HG3 GLN A  11      33.940  27.950   2.120  1.00  0.00          H   
ATOM    159  HG2 GLN A  11      34.890  26.770   1.090  1.00  0.00          H   
ATOM    160 HE21 GLN A  11      34.260  29.720   0.540  1.00  0.00          H   
ATOM    161 HE22 GLN A  11      35.700  30.670   0.850  1.00  0.00          H   
ATOM    162  N   ALA A  12      33.090  27.910   5.310  1.00  0.00          N   
ATOM    163  CA  ALA A  12      31.920  28.730   5.760  1.00  0.00          C   
ATOM    164  C   ALA A  12      32.340  30.020   6.510  1.00  0.00          C   
ATOM    165  O   ALA A  12      31.770  31.090   6.200  1.00  0.00          O   
ATOM    166  CB  ALA A  12      31.060  27.850   6.620  1.00  0.00          C   
ATOM    167  H   ALA A  12      33.100  26.960   5.650  1.00  0.00          H   
ATOM    168  HA  ALA A  12      31.480  28.990   4.800  1.00  0.00          H   
ATOM    169  HB1 ALA A  12      31.620  27.460   7.460  1.00  0.00          H   
ATOM    170  HB2 ALA A  12      30.220  28.410   7.020  1.00  0.00          H   
ATOM    171  HB3 ALA A  12      30.810  26.970   6.020  1.00  0.00          H   
ATOM    172  N   LEU A  13      33.230  29.890   7.480  1.00  0.00          N   
ATOM    173  CA  LEU A  13      33.750  30.970   8.320  1.00  0.00          C   
ATOM    174  C   LEU A  13      34.570  31.930   7.470  1.00  0.00          C   
ATOM    175  O   LEU A  13      34.370  33.130   7.540  1.00  0.00          O   
ATOM    176  CB  LEU A  13      34.340  30.510   9.650  1.00  0.00          C   
ATOM    177  CG  LEU A  13      35.130  31.640  10.470  1.00  0.00          C   
ATOM    178  CD1 LEU A  13      34.160  32.690  11.050  1.00  0.00          C   
ATOM    179  CD2 LEU A  13      35.880  30.880  11.570  1.00  0.00          C   
ATOM    180  H   LEU A  13      33.600  28.960   7.620  1.00  0.00          H   
ATOM    181  HA  LEU A  13      32.860  31.550   8.580  1.00  0.00          H   
ATOM    182  HB3 LEU A  13      35.060  29.700   9.510  1.00  0.00          H   
ATOM    183  HB2 LEU A  13      33.450  30.260  10.220  1.00  0.00          H   
ATOM    184  HG  LEU A  13      35.890  32.180   9.910  1.00  0.00          H   
ATOM    185 HD11 LEU A  13      33.420  32.120  11.610  1.00  0.00          H   
ATOM    186 HD12 LEU A  13      34.720  33.320  11.740  1.00  0.00          H   
ATOM    187 HD13 LEU A  13      33.710  33.170  10.180  1.00  0.00          H   
ATOM    188 HD21 LEU A  13      36.570  30.190  11.090  1.00  0.00          H   
ATOM    189 HD22 LEU A  13      36.380  31.610  12.200  1.00  0.00          H   
ATOM    190 HD23 LEU A  13      35.140  30.450  12.240  1.00  0.00          H   
ATOM    191  N   GLN A  14      35.470  31.460   6.580  1.00  0.00          N   
ATOM    192  CA  GLN A  14      36.310  32.290   5.700  1.00  0.00          C   
ATOM    193  C   GLN A  14      35.530  33.190   4.750  1.00  0.00          C   
ATOM    194  O   GLN A  14      35.830  34.380   4.690  1.00  0.00          O   
ATOM    195  CB  GLN A  14      37.280  31.310   5.020  1.00  0.00          C   
ATOM    196  CG  GLN A  14      38.460  30.920   5.880  1.00  0.00          C   
ATOM    197  CD  GLN A  14      39.220  29.710   5.280  1.00  0.00          C   
ATOM    198  NE2 GLN A  14      38.700  28.530   5.330  1.00  0.00          N   
ATOM    199  OE1 GLN A  14      40.310  29.800   4.710  1.00  0.00          O   
ATOM    200  H   GLN A  14      35.560  30.460   6.520  1.00  0.00          H   
ATOM    201  HA  GLN A  14      36.850  33.050   6.260  1.00  0.00          H   
ATOM    202  HB3 GLN A  14      37.670  31.680   4.080  1.00  0.00          H   
ATOM    203  HB2 GLN A  14      36.700  30.460   4.650  1.00  0.00          H   
ATOM    204  HG3 GLN A  14      38.070  30.590   6.840  1.00  0.00          H   
ATOM    205  HG2 GLN A  14      39.120  31.790   5.940  1.00  0.00          H   
ATOM    206 HE21 GLN A  14      37.820  28.360   5.800  1.00  0.00          H   
ATOM    207 HE22 GLN A  14      39.250  27.790   4.920  1.00  0.00          H   
ATOM    208  N   ALA A  15      34.400  32.690   4.160  1.00  0.00          N   
ATOM    209  CA  ALA A  15      33.520  33.450   3.230  1.00  0.00          C   
ATOM    210  C   ALA A  15      32.760  34.550   4.000  1.00  0.00          C   
ATOM    211  O   ALA A  15      32.740  35.670   3.510  1.00  0.00          O   
ATOM    212  CB  ALA A  15      32.570  32.460   2.540  1.00  0.00          C   
ATOM    213  H   ALA A  15      34.240  31.690   4.270  1.00  0.00          H   
ATOM    214  HA  ALA A  15      34.050  33.950   2.420  1.00  0.00          H   
ATOM    215  HB1 ALA A  15      32.010  32.900   1.720  1.00  0.00          H   
ATOM    216  HB2 ALA A  15      33.030  31.570   2.110  1.00  0.00          H   
ATOM    217  HB3 ALA A  15      31.940  31.930   3.260  1.00  0.00          H   
ATOM    218  N   LEU A  16      32.350  34.230   5.180  1.00  0.00          N   
ATOM    219  CA  LEU A  16      31.870  35.220   6.160  1.00  0.00          C   
ATOM    220  C   LEU A  16      32.950  36.340   6.420  1.00  0.00          C   
ATOM    221  O   LEU A  16      32.550  37.530   6.370  1.00  0.00          O   
ATOM    222  CB  LEU A  16      31.390  34.550   7.460  1.00  0.00          C   
ATOM    223  CG  LEU A  16      30.050  33.760   7.320  1.00  0.00          C   
ATOM    224  CD1 LEU A  16      29.750  32.930   8.550  1.00  0.00          C   
ATOM    225  CD2 LEU A  16      28.800  34.640   7.110  1.00  0.00          C   
ATOM    226  H   LEU A  16      32.490  33.290   5.500  1.00  0.00          H   
ATOM    227  HA  LEU A  16      30.980  35.680   5.740  1.00  0.00          H   
ATOM    228  HB3 LEU A  16      31.280  35.350   8.190  1.00  0.00          H   
ATOM    229  HB2 LEU A  16      32.150  33.830   7.760  1.00  0.00          H   
ATOM    230  HG  LEU A  16      30.200  33.030   6.520  1.00  0.00          H   
ATOM    231 HD11 LEU A  16      30.670  32.410   8.810  1.00  0.00          H   
ATOM    232 HD12 LEU A  16      29.460  33.490   9.440  1.00  0.00          H   
ATOM    233 HD13 LEU A  16      28.960  32.220   8.290  1.00  0.00          H   
ATOM    234 HD21 LEU A  16      28.570  35.150   8.050  1.00  0.00          H   
ATOM    235 HD22 LEU A  16      29.020  35.350   6.310  1.00  0.00          H   
ATOM    236 HD23 LEU A  16      27.920  34.030   6.900  1.00  0.00          H   
ATOM    237  N   GLN A  17      34.230  35.980   6.710  1.00  0.00          N   
ATOM    238  CA  GLN A  17      35.300  36.940   7.080  1.00  0.00          C   
ATOM    239  C   GLN A  17      35.710  37.760   5.880  1.00  0.00          C   
ATOM    240  O   GLN A  17      35.700  38.990   5.950  1.00  0.00          O   
ATOM    241  CB  GLN A  17      36.410  36.190   7.830  1.00  0.00          C   
ATOM    242  CG  GLN A  17      36.040  35.740   9.260  1.00  0.00          C   
ATOM    243  CD  GLN A  17      37.050  34.940  10.020  1.00  0.00          C   
ATOM    244  NE2 GLN A  17      36.960  34.920  11.320  1.00  0.00          N   
ATOM    245  OE1 GLN A  17      37.990  34.420   9.520  1.00  0.00          O   
ATOM    246  H   GLN A  17      34.350  34.990   6.840  1.00  0.00          H   
ATOM    247  HA  GLN A  17      34.850  37.710   7.710  1.00  0.00          H   
ATOM    248  HB3 GLN A  17      37.360  36.730   7.860  1.00  0.00          H   
ATOM    249  HB2 GLN A  17      36.590  35.250   7.300  1.00  0.00          H   
ATOM    250  HG3 GLN A  17      35.200  35.070   9.110  1.00  0.00          H   
ATOM    251  HG2 GLN A  17      35.660  36.560   9.880  1.00  0.00          H   
ATOM    252 HE21 GLN A  17      36.150  35.350  11.740  1.00  0.00          H   
ATOM    253 HE22 GLN A  17      37.640  34.370  11.820  1.00  0.00          H   
ATOM    254  N   ALA A  18      35.900  37.090   4.730  1.00  0.00          N   
ATOM    255  CA  ALA A  18      36.150  37.800   3.470  1.00  0.00          C   
ATOM    256  C   ALA A  18      35.070  38.770   3.010  1.00  0.00          C   
ATOM    257  O   ALA A  18      35.390  39.840   2.480  1.00  0.00          O   
ATOM    258  CB  ALA A  18      36.410  36.770   2.370  1.00  0.00          C   
ATOM    259  H   ALA A  18      35.790  36.080   4.710  1.00  0.00          H   
ATOM    260  HA  ALA A  18      37.020  38.430   3.650  1.00  0.00          H   
ATOM    261  HB1 ALA A  18      35.540  36.130   2.210  1.00  0.00          H   
ATOM    262  HB2 ALA A  18      36.670  37.230   1.420  1.00  0.00          H   
ATOM    263  HB3 ALA A  18      37.240  36.140   2.690  1.00  0.00          H   
ATOM    264  N   ALA A  19      33.840  38.490   3.240  1.00  0.00          N   
ATOM    265  CA  ALA A  19      32.720  39.430   3.000  1.00  0.00          C   
ATOM    266  C   ALA A  19      32.660  40.540   4.180  1.00  0.00          C   
ATOM    267  O   ALA A  19      32.350  41.690   3.940  1.00  0.00          O   
ATOM    268  CB  ALA A  19      31.420  38.640   2.930  1.00  0.00          C   
ATOM    269  H   ALA A  19      33.670  37.590   3.660  1.00  0.00          H   
ATOM    270  HA  ALA A  19      32.850  39.920   2.030  1.00  0.00          H   
ATOM    271  HB1 ALA A  19      31.260  38.130   3.880  1.00  0.00          H   
ATOM    272  HB2 ALA A  19      30.580  39.310   2.760  1.00  0.00          H   
ATOM    273  HB3 ALA A  19      31.540  38.010   2.060  1.00  0.00          H   
ATOM    274  N   GLN A  20      33.070  40.140   5.410  1.00  0.00          N   
ATOM    275  CA  GLN A  20      33.350  41.180   6.460  1.00  0.00          C   
ATOM    276  C   GLN A  20      34.370  42.180   6.050  1.00  0.00          C   
ATOM    277  O   GLN A  20      34.260  43.370   6.250  1.00  0.00          O   
ATOM    278  CB  GLN A  20      33.670  40.500   7.860  1.00  0.00          C   
ATOM    279  CG  GLN A  20      33.370  41.520   8.970  1.00  0.00          C   
ATOM    280  CD  GLN A  20      34.320  41.360  10.180  1.00  0.00          C   
ATOM    281  NE2 GLN A  20      35.450  42.060  10.260  1.00  0.00          N   
ATOM    282  OE1 GLN A  20      33.970  40.610  11.090  1.00  0.00          O   
ATOM    283  H   GLN A  20      33.140  39.160   5.640  1.00  0.00          H   
ATOM    284  HA  GLN A  20      32.440  41.750   6.630  1.00  0.00          H   
ATOM    285  HB3 GLN A  20      34.710  40.210   7.980  1.00  0.00          H   
ATOM    286  HB2 GLN A  20      33.030  39.620   7.980  1.00  0.00          H   
ATOM    287  HG3 GLN A  20      32.320  41.330   9.220  1.00  0.00          H   
ATOM    288  HG2 GLN A  20      33.390  42.520   8.550  1.00  0.00          H   
ATOM    289 HE21 GLN A  20      35.660  42.590   9.420  1.00  0.00          H   
ATOM    290 HE22 GLN A  20      36.150  42.000  10.980  1.00  0.00          H   
ATOM    291  N   ALA A  21      35.310  41.740   5.290  1.00  0.00          N   
ATOM    292  CA  ALA A  21      36.480  42.590   4.970  1.00  0.00          C   
ATOM    293  C   ALA A  21      35.970  43.510   3.870  1.00  0.00          C   
ATOM    294  O   ALA A  21      36.400  44.680   3.890  1.00  0.00          O   
ATOM    295  CB  ALA A  21      37.600  41.700   4.490  1.00  0.00          C   
ATOM    296  H   ALA A  21      35.290  40.740   5.160  1.00  0.00          H   
ATOM    297  HA  ALA A  21      36.670  43.220   5.840  1.00  0.00          H   
ATOM    298  HB1 ALA A  21      38.040  41.180   5.340  1.00  0.00          H   
ATOM    299  HB2 ALA A  21      37.210  40.990   3.770  1.00  0.00          H   
ATOM    300  HB3 ALA A  21      38.440  42.300   4.120  1.00  0.00          H   
ATOM    301  N   ALA A  22      35.100  43.070   2.920  1.00  0.00          N   
ATOM    302  CA  ALA A  22      34.400  43.900   1.910  1.00  0.00          C   
ATOM    303  C   ALA A  22      33.410  44.870   2.540  1.00  0.00          C   
ATOM    304  O   ALA A  22      33.460  46.080   2.250  1.00  0.00          O   
ATOM    305  CB  ALA A  22      33.790  42.930   0.870  1.00  0.00          C   
ATOM    306  H   ALA A  22      34.790  42.110   2.950  1.00  0.00          H   
ATOM    307  HA  ALA A  22      35.120  44.520   1.400  1.00  0.00          H   
ATOM    308  HB1 ALA A  22      32.970  42.300   1.200  1.00  0.00          H   
ATOM    309  HB2 ALA A  22      33.340  43.500   0.060  1.00  0.00          H   
ATOM    310  HB3 ALA A  22      34.600  42.290   0.520  1.00  0.00          H   
ATOM    311  N   LYS A  23      32.540  44.420   3.460  1.00  0.00          N   
ATOM    312  CA  LYS A  23      31.470  45.250   4.090  1.00  0.00          C   
ATOM    313  C   LYS A  23      32.010  46.310   5.080  1.00  0.00          C   
ATOM    314  O   LYS A  23      32.630  45.960   6.060  1.00  0.00          O   
ATOM    315  CB  LYS A  23      30.370  44.330   4.640  1.00  0.00          C   
ATOM    316  CG  LYS A  23      29.620  43.520   3.600  1.00  0.00          C   
ATOM    317  CD  LYS A  23      28.540  42.570   4.200  1.00  0.00          C   
ATOM    318  CE  LYS A  23      27.690  41.940   3.130  1.00  0.00          C   
ATOM    319  NZ  LYS A  23      26.660  41.090   3.820  1.00  0.00          N   
ATOM    320  H   LYS A  23      32.580  43.470   3.830  1.00  0.00          H   
ATOM    321  HA  LYS A  23      30.990  45.840   3.310  1.00  0.00          H   
ATOM    322  HB3 LYS A  23      29.610  44.890   5.190  1.00  0.00          H   
ATOM    323  HB2 LYS A  23      30.810  43.650   5.360  1.00  0.00          H   
ATOM    324  HG3 LYS A  23      30.380  42.820   3.230  1.00  0.00          H   
ATOM    325  HG2 LYS A  23      29.230  44.150   2.810  1.00  0.00          H   
ATOM    326  HD3 LYS A  23      27.900  43.040   4.950  1.00  0.00          H   
ATOM    327  HD2 LYS A  23      29.110  41.870   4.800  1.00  0.00          H   
ATOM    328  HE3 LYS A  23      28.270  41.390   2.390  1.00  0.00          H   
ATOM    329  HE2 LYS A  23      27.120  42.650   2.530  1.00  0.00          H   
ATOM    330  HZ1 LYS A  23      26.080  40.740   3.060  1.00  0.00          H   
ATOM    331  HZ2 LYS A  23      27.140  40.330   4.270  1.00  0.00          H   
ATOM    332  HZ3 LYS A  23      26.140  41.610   4.510  1.00  0.00          H   
ATOM    333  N   LYS A  24      31.570  47.550   4.840  1.00  0.00          N   
ATOM    334  CA  LYS A  24      31.920  48.730   5.510  1.00  0.00          C   
ATOM    335  C   LYS A  24      30.760  49.240   6.410  1.00  0.00          C   
ATOM    336  CB  LYS A  24      32.430  49.870   4.590  1.00  0.00          C   
ATOM    337  CG  LYS A  24      33.800  49.590   3.890  1.00  0.00          C   
ATOM    338  CD  LYS A  24      33.970  50.300   2.560  1.00  0.00          C   
ATOM    339  CE  LYS A  24      33.730  51.770   2.560  1.00  0.00          C   
ATOM    340  NZ  LYS A  24      34.640  52.550   3.430  1.00  0.00          N   
ATOM    341  O   LYS A  24      31.080  49.560   7.610  1.00  0.00          O   
ATOM    342  OXT LYS A  24      29.620  49.280   5.910  1.00  0.00          O   
ATOM    343  H   LYS A  24      31.230  47.740   3.910  1.00  0.00          H   
ATOM    344  HA  LYS A  24      32.730  48.500   6.190  1.00  0.00          H   
ATOM    345  HB3 LYS A  24      32.470  50.810   5.130  1.00  0.00          H   
ATOM    346  HB2 LYS A  24      31.620  50.050   3.890  1.00  0.00          H   
ATOM    347  HG3 LYS A  24      33.910  48.510   3.800  1.00  0.00          H   
ATOM    348  HG2 LYS A  24      34.610  49.800   4.590  1.00  0.00          H   
ATOM    349  HD3 LYS A  24      33.270  49.860   1.850  1.00  0.00          H   
ATOM    350  HD2 LYS A  24      34.930  49.990   2.150  1.00  0.00          H   
ATOM    351  HE3 LYS A  24      32.710  51.840   2.920  1.00  0.00          H   
ATOM    352  HE2 LYS A  24      33.710  52.220   1.560  1.00  0.00          H   
ATOM    353  HZ1 LYS A  24      35.620  52.550   3.200  1.00  0.00          H   
ATOM    354  HZ2 LYS A  24      34.300  53.490   3.530  1.00  0.00          H   
ATOM    355  HZ3 LYS A  24      34.550  52.180   4.360  1.00  0.00          H   
TER     356      LYS A  24
ENDMDL
MODEL        1
ATOM      1  N   LYS A   1      45.140  19.131   5.972  1.00  0.00          N   
ATOM      2  CA  LYS A   1      43.790  19.320   5.316  1.00  0.00          C   
ATOM      3  C   LYS A   1      42.770  18.900   6.287  1.00  0.00          C   
ATOM      4  O   LYS A   1      42.888  17.777   6.780  1.00  0.00          O   
ATOM      5  CB  LYS A   1      43.650  18.595   3.915  1.00  0.00          C   
ATOM      6  CG  LYS A   1      44.643  19.105   2.849  1.00  0.00          C   
ATOM      7  CD  LYS A   1      44.238  18.443   1.477  1.00  0.00          C   
ATOM      8  CE  LYS A   1      45.016  19.162   0.292  1.00  0.00          C   
ATOM      9  NZ  LYS A   1      44.844  18.430  -0.998  1.00  0.00          N   
ATOM     10  HA  LYS A   1      43.587  20.365   5.111  1.00  0.00          H   
ATOM     11  HB3 LYS A   1      42.619  18.536   3.570  1.00  0.00          H   
ATOM     12  HB2 LYS A   1      44.017  17.581   4.078  1.00  0.00          H   
ATOM     13  HG3 LYS A   1      45.658  18.860   3.136  1.00  0.00          H   
ATOM     14  HG2 LYS A   1      44.455  20.171   2.715  1.00  0.00          H   
ATOM     15  HD3 LYS A   1      43.168  18.503   1.296  1.00  0.00          H   
ATOM     16  HD2 LYS A   1      44.419  17.373   1.460  1.00  0.00          H   
ATOM     17  HE3 LYS A   1      46.090  19.227   0.485  1.00  0.00          H   
ATOM     18  HE2 LYS A   1      44.649  20.178   0.154  1.00  0.00          H   
ATOM     19  HZ1 LYS A   1      45.304  18.894  -1.766  1.00  0.00          H   
ATOM     20  HZ2 LYS A   1      45.186  17.478  -0.922  1.00  0.00          H   
ATOM     21  HZ3 LYS A   1      43.861  18.382  -1.226  1.00  0.00          H   
ATOM     22  H   LYS A   1      45.096  19.702   6.798  1.00  0.00          H   
ATOM     23  N   LYS A   2      41.718  19.697   6.611  1.00  0.00          N   
ATOM     24  CA  LYS A   2      40.637  19.168   7.433  1.00  0.00          C   
ATOM     25  C   LYS A   2      39.767  18.002   6.786  1.00  0.00          C   
ATOM     26  O   LYS A   2      39.679  17.936   5.579  1.00  0.00          O   
ATOM     27  CB  LYS A   2      39.802  20.469   7.834  1.00  0.00          C   
ATOM     28  CG  LYS A   2      40.491  21.283   8.986  1.00  0.00          C   
ATOM     29  CD  LYS A   2      39.803  22.640   9.334  1.00  0.00          C   
ATOM     30  CE  LYS A   2      40.294  22.949  10.786  1.00  0.00          C   
ATOM     31  NZ  LYS A   2      39.586  24.049  11.478  1.00  0.00          N   
ATOM     32  H   LYS A   2      41.641  20.634   6.252  1.00  0.00          H   
ATOM     33  HA  LYS A   2      41.075  18.758   8.346  1.00  0.00          H   
ATOM     34  HB3 LYS A   2      38.838  20.168   8.232  1.00  0.00          H   
ATOM     35  HB2 LYS A   2      39.663  21.116   6.962  1.00  0.00          H   
ATOM     36  HG3 LYS A   2      41.529  21.462   8.702  1.00  0.00          H   
ATOM     37  HG2 LYS A   2      40.677  20.669   9.868  1.00  0.00          H   
ATOM     38  HD3 LYS A   2      38.720  22.551   9.351  1.00  0.00          H   
ATOM     39  HD2 LYS A   2      40.081  23.425   8.625  1.00  0.00          H   
ATOM     40  HE3 LYS A   2      41.350  23.200  10.788  1.00  0.00          H   
ATOM     41  HE2 LYS A   2      40.153  22.157  11.517  1.00  0.00          H   
ATOM     42  HZ1 LYS A   2      39.579  23.872  12.467  1.00  0.00          H   
ATOM     43  HZ2 LYS A   2      40.097  24.883  11.247  1.00  0.00          H   
ATOM     44  HZ3 LYS A   2      38.631  24.115  11.145  1.00  0.00          H   
ATOM     45  N   PRO A   3      39.046  17.135   7.514  1.00  0.00          N   
ATOM     46  CA  PRO A   3      38.029  16.164   7.097  1.00  0.00          C   
ATOM     47  C   PRO A   3      36.815  16.989   6.449  1.00  0.00          C   
ATOM     48  O   PRO A   3      36.681  18.167   6.750  1.00  0.00          O   
ATOM     49  CB  PRO A   3      37.579  15.340   8.304  1.00  0.00          C   
ATOM     50  CG  PRO A   3      37.841  16.284   9.466  1.00  0.00          C   
ATOM     51  CD  PRO A   3      39.121  16.912   8.993  1.00  0.00          C   
ATOM     52  HA  PRO A   3      38.587  15.539   6.399  1.00  0.00          H   
ATOM     53  HB3 PRO A   3      36.515  15.128   8.386  1.00  0.00          H   
ATOM     54  HB2 PRO A   3      38.180  14.446   8.467  1.00  0.00          H   
ATOM     55  HG3 PRO A   3      37.063  17.049   9.537  1.00  0.00          H   
ATOM     56  HG2 PRO A   3      37.983  15.684  10.368  1.00  0.00          H   
ATOM     57  HD3 PRO A   3      39.319  17.834   9.551  1.00  0.00          H   
ATOM     58  HD2 PRO A   3      39.923  16.190   9.160  1.00  0.00          H   
ATOM     59  N   GLY A   4      35.888  16.339   5.790  1.00  0.00          N   
ATOM     60  CA  GLY A   4      34.820  16.894   4.979  1.00  0.00          C   
ATOM     61  C   GLY A   4      34.076  18.088   5.665  1.00  0.00          C   
ATOM     62  O   GLY A   4      34.265  19.246   5.202  1.00  0.00          O   
ATOM     63  H   GLY A   4      36.017  15.344   5.657  1.00  0.00          H   
ATOM     64  HA3 GLY A   4      34.120  16.086   4.755  1.00  0.00          H   
ATOM     65  HA2 GLY A   4      35.304  17.290   4.089  1.00  0.00          H   
ATOM     66  N   ALA A   5      33.221  17.789   6.660  1.00  0.00          N   
ATOM     67  CA  ALA A   5      32.443  18.803   7.358  1.00  0.00          C   
ATOM     68  C   ALA A   5      33.276  19.921   8.049  1.00  0.00          C   
ATOM     69  O   ALA A   5      32.777  21.028   8.191  1.00  0.00          O   
ATOM     70  CB  ALA A   5      31.299  18.176   8.203  1.00  0.00          C   
ATOM     71  H   ALA A   5      33.244  16.830   6.967  1.00  0.00          H   
ATOM     72  HA  ALA A   5      31.889  19.237   6.525  1.00  0.00          H   
ATOM     73  HB1 ALA A   5      30.726  17.525   7.542  1.00  0.00          H   
ATOM     74  HB2 ALA A   5      31.637  17.591   9.058  1.00  0.00          H   
ATOM     75  HB3 ALA A   5      30.714  19.001   8.605  1.00  0.00          H   
ATOM     76  N   SER A   6      34.410  19.510   8.526  1.00  0.00          N   
ATOM     77  CA  SER A   6      35.422  20.435   9.144  1.00  0.00          C   
ATOM     78  C   SER A   6      36.022  21.530   8.192  1.00  0.00          C   
ATOM     79  O   SER A   6      36.139  22.721   8.471  1.00  0.00          O   
ATOM     80  CB  SER A   6      36.601  19.672   9.857  1.00  0.00          C   
ATOM     81  OG  SER A   6      37.509  20.532  10.470  1.00  0.00          O   
ATOM     82  H   SER A   6      34.536  18.512   8.574  1.00  0.00          H   
ATOM     83  HA  SER A   6      34.974  20.968   9.982  1.00  0.00          H   
ATOM     84  HB3 SER A   6      37.139  19.029   9.168  1.00  0.00          H   
ATOM     85  HB2 SER A   6      36.189  18.970  10.590  1.00  0.00          H   
ATOM     86  HG  SER A   6      37.945  20.029  11.156  1.00  0.00          H   
ATOM     87  N   LEU A   7      36.468  21.069   7.018  1.00  0.00          N   
ATOM     88  CA  LEU A   7      36.842  21.965   5.932  1.00  0.00          C   
ATOM     89  C   LEU A   7      35.618  22.826   5.549  1.00  0.00          C   
ATOM     90  O   LEU A   7      35.745  24.023   5.435  1.00  0.00          O   
ATOM     91  CB  LEU A   7      37.414  21.120   4.803  1.00  0.00          C   
ATOM     92  CG  LEU A   7      37.568  21.913   3.488  1.00  0.00          C   
ATOM     93  CD1 LEU A   7      38.684  22.933   3.673  1.00  0.00          C   
ATOM     94  CD2 LEU A   7      37.990  20.994   2.347  1.00  0.00          C   
ATOM     95  H   LEU A   7      36.522  20.088   6.774  1.00  0.00          H   
ATOM     96  HA  LEU A   7      37.597  22.708   6.214  1.00  0.00          H   
ATOM     97  HB3 LEU A   7      36.810  20.244   4.566  1.00  0.00          H   
ATOM     98  HB2 LEU A   7      38.370  20.697   5.098  1.00  0.00          H   
ATOM     99  HG  LEU A   7      36.655  22.479   3.257  1.00  0.00          H   
ATOM    100 HD11 LEU A   7      38.988  23.518   2.808  1.00  0.00          H   
ATOM    101 HD12 LEU A   7      38.380  23.677   4.407  1.00  0.00          H   
ATOM    102 HD13 LEU A   7      39.572  22.486   4.137  1.00  0.00          H   
ATOM    103 HD21 LEU A   7      37.146  20.323   2.229  1.00  0.00          H   
ATOM    104 HD22 LEU A   7      38.144  21.650   1.494  1.00  0.00          H   
ATOM    105 HD23 LEU A   7      38.919  20.467   2.579  1.00  0.00          H   
ATOM    106  N   ALA A   8      34.445  22.265   5.371  1.00  0.00          N   
ATOM    107  CA  ALA A   8      33.248  22.998   5.032  1.00  0.00          C   
ATOM    108  C   ALA A   8      32.923  24.025   6.198  1.00  0.00          C   
ATOM    109  O   ALA A   8      32.652  25.221   5.860  1.00  0.00          O   
ATOM    110  CB  ALA A   8      32.104  21.970   4.815  1.00  0.00          C   
ATOM    111  H   ALA A   8      34.467  21.265   5.492  1.00  0.00          H   
ATOM    112  HA  ALA A   8      33.434  23.585   4.135  1.00  0.00          H   
ATOM    113  HB1 ALA A   8      32.372  21.341   3.967  1.00  0.00          H   
ATOM    114  HB2 ALA A   8      31.951  21.367   5.709  1.00  0.00          H   
ATOM    115  HB3 ALA A   8      31.154  22.456   4.589  1.00  0.00          H   
ATOM    116  N   ALA A   9      33.097  23.732   7.497  1.00  0.00          N   
ATOM    117  CA  ALA A   9      33.037  24.776   8.530  1.00  0.00          C   
ATOM    118  C   ALA A   9      34.145  25.819   8.530  1.00  0.00          C   
ATOM    119  O   ALA A   9      33.785  27.026   8.666  1.00  0.00          O   
ATOM    120  CB  ALA A   9      32.965  24.036   9.846  1.00  0.00          C   
ATOM    121  H   ALA A   9      33.154  22.773   7.816  1.00  0.00          H   
ATOM    122  HA  ALA A   9      32.090  25.317   8.482  1.00  0.00          H   
ATOM    123  HB1 ALA A   9      32.991  24.758  10.659  1.00  0.00          H   
ATOM    124  HB2 ALA A   9      32.135  23.344   9.930  1.00  0.00          H   
ATOM    125  HB3 ALA A   9      33.861  23.443  10.050  1.00  0.00          H   
ATOM    126  N   LEU A  10      35.336  25.466   8.153  1.00  0.00          N   
ATOM    127  CA  LEU A  10      36.469  26.433   8.019  1.00  0.00          C   
ATOM    128  C   LEU A  10      36.087  27.382   6.784  1.00  0.00          C   
ATOM    129  O   LEU A  10      36.155  28.596   6.898  1.00  0.00          O   
ATOM    130  CB  LEU A  10      37.871  25.783   7.861  1.00  0.00          C   
ATOM    131  CG  LEU A  10      38.900  26.881   7.628  1.00  0.00          C   
ATOM    132  CD1 LEU A  10      38.983  27.845   8.875  1.00  0.00          C   
ATOM    133  CD2 LEU A  10      40.296  26.392   7.296  1.00  0.00          C   
ATOM    134  H   LEU A  10      35.477  24.488   7.909  1.00  0.00          H   
ATOM    135  HA  LEU A  10      36.394  27.046   8.924  1.00  0.00          H   
ATOM    136  HB3 LEU A  10      37.786  25.173   6.967  1.00  0.00          H   
ATOM    137  HB2 LEU A  10      38.185  25.261   8.765  1.00  0.00          H   
ATOM    138  HG  LEU A  10      38.647  27.543   6.800  1.00  0.00          H   
ATOM    139 HD11 LEU A  10      38.141  28.536   8.800  1.00  0.00          H   
ATOM    140 HD12 LEU A  10      39.020  27.208   9.762  1.00  0.00          H   
ATOM    141 HD13 LEU A  10      39.852  28.499   8.863  1.00  0.00          H   
ATOM    142 HD21 LEU A  10      40.606  25.951   8.240  1.00  0.00          H   
ATOM    143 HD22 LEU A  10      40.333  25.546   6.614  1.00  0.00          H   
ATOM    144 HD23 LEU A  10      40.955  27.219   7.045  1.00  0.00          H   
ATOM    145  N   GLN A  11      35.699  26.824   5.627  1.00  0.00          N   
ATOM    146  CA  GLN A  11      35.342  27.566   4.455  1.00  0.00          C   
ATOM    147  C   GLN A  11      34.154  28.502   4.672  1.00  0.00          C   
ATOM    148  O   GLN A  11      34.082  29.601   4.098  1.00  0.00          O   
ATOM    149  CB  GLN A  11      35.091  26.623   3.277  1.00  0.00          C   
ATOM    150  CG  GLN A  11      36.233  25.861   2.762  1.00  0.00          C   
ATOM    151  CD  GLN A  11      35.825  24.993   1.567  1.00  0.00          C   
ATOM    152  NE2 GLN A  11      36.720  24.666   0.723  1.00  0.00          N   
ATOM    153  OE1 GLN A  11      34.637  24.699   1.315  1.00  0.00          O   
ATOM    154  H   GLN A  11      35.779  25.821   5.630  1.00  0.00          H   
ATOM    155  HA  GLN A  11      36.198  28.209   4.203  1.00  0.00          H   
ATOM    156  HB3 GLN A  11      34.773  27.348   2.519  1.00  0.00          H   
ATOM    157  HB2 GLN A  11      34.327  25.907   3.562  1.00  0.00          H   
ATOM    158  HG3 GLN A  11      36.745  25.284   3.530  1.00  0.00          H   
ATOM    159  HG2 GLN A  11      36.988  26.555   2.397  1.00  0.00          H   
ATOM    160 HE21 GLN A  11      37.651  25.049   0.819  1.00  0.00          H   
ATOM    161 HE22 GLN A  11      36.484  24.222  -0.152  1.00  0.00          H   
ATOM    162  N   ALA A  12      33.166  28.065   5.504  1.00  0.00          N   
ATOM    163  CA  ALA A  12      32.098  28.856   5.889  1.00  0.00          C   
ATOM    164  C   ALA A  12      32.399  30.032   6.827  1.00  0.00          C   
ATOM    165  O   ALA A  12      31.905  31.152   6.683  1.00  0.00          O   
ATOM    166  CB  ALA A  12      30.940  28.035   6.358  1.00  0.00          C   
ATOM    167  H   ALA A  12      33.302  27.198   5.993  1.00  0.00          H   
ATOM    168  HA  ALA A  12      31.759  29.327   4.964  1.00  0.00          H   
ATOM    169  HB1 ALA A  12      30.176  28.674   6.793  1.00  0.00          H   
ATOM    170  HB2 ALA A  12      30.663  27.390   5.525  1.00  0.00          H   
ATOM    171  HB3 ALA A  12      31.339  27.285   7.048  1.00  0.00          H   
ATOM    172  N   LEU A  13      33.392  29.851   7.724  1.00  0.00          N   
ATOM    173  CA  LEU A  13      33.947  30.983   8.517  1.00  0.00          C   
ATOM    174  C   LEU A  13      34.740  31.969   7.617  1.00  0.00          C   
ATOM    175  O   LEU A  13      34.591  33.183   7.740  1.00  0.00          O   
ATOM    176  CB  LEU A  13      34.824  30.462   9.674  1.00  0.00          C   
ATOM    177  CG  LEU A  13      35.475  31.564  10.591  1.00  0.00          C   
ATOM    178  CD1 LEU A  13      34.474  32.133  11.588  1.00  0.00          C   
ATOM    179  CD2 LEU A  13      36.704  31.025  11.367  1.00  0.00          C   
ATOM    180  H   LEU A  13      33.835  28.941   7.692  1.00  0.00          H   
ATOM    181  HA  LEU A  13      33.131  31.581   8.939  1.00  0.00          H   
ATOM    182  HB3 LEU A  13      35.706  29.926   9.338  1.00  0.00          H   
ATOM    183  HB2 LEU A  13      34.247  29.753  10.257  1.00  0.00          H   
ATOM    184  HG  LEU A  13      35.727  32.398   9.940  1.00  0.00          H   
ATOM    185 HD11 LEU A  13      34.866  32.925  12.219  1.00  0.00          H   
ATOM    186 HD12 LEU A  13      33.693  32.600  10.979  1.00  0.00          H   
ATOM    187 HD13 LEU A  13      34.187  31.306  12.239  1.00  0.00          H   
ATOM    188 HD21 LEU A  13      37.481  31.774  11.555  1.00  0.00          H   
ATOM    189 HD22 LEU A  13      36.347  30.623  12.319  1.00  0.00          H   
ATOM    190 HD23 LEU A  13      37.235  30.251  10.798  1.00  0.00          H   
ATOM    191  N   GLN A  14      35.466  31.426   6.640  1.00  0.00          N   
ATOM    192  CA  GLN A  14      36.266  32.202   5.717  1.00  0.00          C   
ATOM    193  C   GLN A  14      35.463  33.068   4.734  1.00  0.00          C   
ATOM    194  O   GLN A  14      35.833  34.222   4.541  1.00  0.00          O   
ATOM    195  CB  GLN A  14      37.326  31.224   5.020  1.00  0.00          C   
ATOM    196  CG  GLN A  14      38.660  31.009   5.784  1.00  0.00          C   
ATOM    197  CD  GLN A  14      39.518  29.925   5.209  1.00  0.00          C   
ATOM    198  NE2 GLN A  14      40.660  29.649   5.727  1.00  0.00          N   
ATOM    199  OE1 GLN A  14      39.039  29.170   4.314  1.00  0.00          O   
ATOM    200  H   GLN A  14      35.610  30.422   6.651  1.00  0.00          H   
ATOM    201  HA  GLN A  14      36.851  32.962   6.247  1.00  0.00          H   
ATOM    202  HB3 GLN A  14      37.639  31.668   4.079  1.00  0.00          H   
ATOM    203  HB2 GLN A  14      36.880  30.263   4.764  1.00  0.00          H   
ATOM    204  HG3 GLN A  14      38.306  30.585   6.724  1.00  0.00          H   
ATOM    205  HG2 GLN A  14      39.241  31.929   5.887  1.00  0.00          H   
ATOM    206 HE21 GLN A  14      41.124  30.207   6.426  1.00  0.00          H   
ATOM    207 HE22 GLN A  14      41.176  28.953   5.190  1.00  0.00          H   
ATOM    208  N   ALA A  15      34.305  32.475   4.358  1.00  0.00          N   
ATOM    209  CA  ALA A  15      33.339  33.228   3.608  1.00  0.00          C   
ATOM    210  C   ALA A  15      32.702  34.371   4.400  1.00  0.00          C   
ATOM    211  O   ALA A  15      32.512  35.472   3.904  1.00  0.00          O   
ATOM    212  CB  ALA A  15      32.351  32.163   3.094  1.00  0.00          C   
ATOM    213  H   ALA A  15      34.041  31.519   4.494  1.00  0.00          H   
ATOM    214  HA  ALA A  15      33.800  33.678   2.732  1.00  0.00          H   
ATOM    215  HB1 ALA A  15      32.051  31.526   3.934  1.00  0.00          H   
ATOM    216  HB2 ALA A  15      31.509  32.647   2.603  1.00  0.00          H   
ATOM    217  HB3 ALA A  15      32.810  31.528   2.341  1.00  0.00          H   
ATOM    218  N   LEU A  16      32.456  34.116   5.718  1.00  0.00          N   
ATOM    219  CA  LEU A  16      31.946  35.163   6.637  1.00  0.00          C   
ATOM    220  C   LEU A  16      32.949  36.280   6.898  1.00  0.00          C   
ATOM    221  O   LEU A  16      32.546  37.411   6.757  1.00  0.00          O   
ATOM    222  CB  LEU A  16      31.426  34.511   7.945  1.00  0.00          C   
ATOM    223  CG  LEU A  16      30.531  35.424   8.907  1.00  0.00          C   
ATOM    224  CD1 LEU A  16      29.268  35.813   8.157  1.00  0.00          C   
ATOM    225  CD2 LEU A  16      30.218  34.716  10.242  1.00  0.00          C   
ATOM    226  H   LEU A  16      32.563  33.177   6.072  1.00  0.00          H   
ATOM    227  HA  LEU A  16      31.065  35.605   6.177  1.00  0.00          H   
ATOM    228  HB3 LEU A  16      32.222  34.091   8.567  1.00  0.00          H   
ATOM    229  HB2 LEU A  16      30.800  33.633   7.741  1.00  0.00          H   
ATOM    230  HG  LEU A  16      31.118  36.323   9.109  1.00  0.00          H   
ATOM    231 HD11 LEU A  16      28.946  35.026   7.488  1.00  0.00          H   
ATOM    232 HD12 LEU A  16      28.473  36.296   8.741  1.00  0.00          H   
ATOM    233 HD13 LEU A  16      29.586  36.672   7.565  1.00  0.00          H   
ATOM    234 HD21 LEU A  16      29.732  33.782   9.972  1.00  0.00          H   
ATOM    235 HD22 LEU A  16      31.122  34.458  10.804  1.00  0.00          H   
ATOM    236 HD23 LEU A  16      29.499  35.314  10.802  1.00  0.00          H   
ATOM    237  N   GLN A  17      34.227  35.976   7.119  1.00  0.00          N   
ATOM    238  CA  GLN A  17      35.355  36.865   7.145  1.00  0.00          C   
ATOM    239  C   GLN A  17      35.651  37.569   5.786  1.00  0.00          C   
ATOM    240  O   GLN A  17      36.131  38.725   5.825  1.00  0.00          O   
ATOM    241  CB  GLN A  17      36.591  36.084   7.495  1.00  0.00          C   
ATOM    242  CG  GLN A  17      36.729  35.487   8.928  1.00  0.00          C   
ATOM    243  CD  GLN A  17      37.775  34.529   9.159  1.00  0.00          C   
ATOM    244  NE2 GLN A  17      37.939  34.255  10.453  1.00  0.00          N   
ATOM    245  OE1 GLN A  17      38.438  34.064   8.243  1.00  0.00          O   
ATOM    246  H   GLN A  17      34.433  34.987   7.052  1.00  0.00          H   
ATOM    247  HA  GLN A  17      35.255  37.626   7.935  1.00  0.00          H   
ATOM    248  HB3 GLN A  17      37.491  36.692   7.356  1.00  0.00          H   
ATOM    249  HB2 GLN A  17      36.703  35.300   6.748  1.00  0.00          H   
ATOM    250  HG3 GLN A  17      35.782  34.964   9.067  1.00  0.00          H   
ATOM    251  HG2 GLN A  17      36.860  36.317   9.615  1.00  0.00          H   
ATOM    252 HE21 GLN A  17      37.391  34.605  11.221  1.00  0.00          H   
ATOM    253 HE22 GLN A  17      38.730  33.646  10.621  1.00  0.00          H   
ATOM    254  N   ALA A  18      35.279  36.996   4.674  1.00  0.00          N   
ATOM    255  CA  ALA A  18      35.363  37.673   3.350  1.00  0.00          C   
ATOM    256  C   ALA A  18      34.317  38.774   3.094  1.00  0.00          C   
ATOM    257  O   ALA A  18      34.501  39.693   2.294  1.00  0.00          O   
ATOM    258  CB  ALA A  18      35.301  36.557   2.264  1.00  0.00          C   
ATOM    259  H   ALA A  18      35.034  36.017   4.615  1.00  0.00          H   
ATOM    260  HA  ALA A  18      36.320  38.169   3.205  1.00  0.00          H   
ATOM    261  HB1 ALA A  18      34.344  36.445   1.758  1.00  0.00          H   
ATOM    262  HB2 ALA A  18      36.020  36.724   1.458  1.00  0.00          H   
ATOM    263  HB3 ALA A  18      35.543  35.602   2.722  1.00  0.00          H   
ATOM    264  N   ALA A  19      33.135  38.788   3.803  1.00  0.00          N   
ATOM    265  CA  ALA A  19      32.066  39.802   3.610  1.00  0.00          C   
ATOM    266  C   ALA A  19      32.561  41.176   4.077  1.00  0.00          C   
ATOM    267  O   ALA A  19      33.350  41.366   4.995  1.00  0.00          O   
ATOM    268  CB  ALA A  19      30.855  39.318   4.311  1.00  0.00          C   
ATOM    269  H   ALA A  19      32.950  38.064   4.485  1.00  0.00          H   
ATOM    270  HA  ALA A  19      31.870  39.875   2.546  1.00  0.00          H   
ATOM    271  HB1 ALA A  19      30.081  40.080   4.215  1.00  0.00          H   
ATOM    272  HB2 ALA A  19      30.412  38.371   4.021  1.00  0.00          H   
ATOM    273  HB3 ALA A  19      31.043  39.200   5.377  1.00  0.00          H   
ATOM    274  N   GLN A  20      32.081  42.242   3.391  1.00  0.00          N   
ATOM    275  CA  GLN A  20      32.571  43.589   3.561  1.00  0.00          C   
ATOM    276  C   GLN A  20      32.302  43.979   4.973  1.00  0.00          C   
ATOM    277  O   GLN A  20      31.243  43.636   5.582  1.00  0.00          O   
ATOM    278  CB  GLN A  20      31.829  44.595   2.656  1.00  0.00          C   
ATOM    279  CG  GLN A  20      32.688  45.888   2.394  1.00  0.00          C   
ATOM    280  CD  GLN A  20      32.130  46.779   1.254  1.00  0.00          C   
ATOM    281  NE2 GLN A  20      32.506  46.516   0.010  1.00  0.00          N   
ATOM    282  OE1 GLN A  20      31.473  47.775   1.511  1.00  0.00          O   
ATOM    283  H   GLN A  20      31.371  42.060   2.697  1.00  0.00          H   
ATOM    284  HA  GLN A  20      33.622  43.471   3.337  1.00  0.00          H   
ATOM    285  HB3 GLN A  20      30.870  44.854   3.087  1.00  0.00          H   
ATOM    286  HB2 GLN A  20      31.612  44.191   1.664  1.00  0.00          H   
ATOM    287  HG3 GLN A  20      33.659  45.516   2.072  1.00  0.00          H   
ATOM    288  HG2 GLN A  20      32.792  46.460   3.323  1.00  0.00          H   
ATOM    289 HE21 GLN A  20      33.024  45.663  -0.161  1.00  0.00          H   
ATOM    290 HE22 GLN A  20      32.065  47.066  -0.724  1.00  0.00          H   
ATOM    291  N   ALA A  21      33.302  44.665   5.515  1.00  0.00          N   
ATOM    292  CA  ALA A  21      33.345  45.278   6.818  1.00  0.00          C   
ATOM    293  C   ALA A  21      34.301  46.494   6.847  1.00  0.00          C   
ATOM    294  O   ALA A  21      35.284  46.503   6.124  1.00  0.00          O   
ATOM    295  CB  ALA A  21      33.726  44.176   7.820  1.00  0.00          C   
ATOM    296  H   ALA A  21      34.121  44.914   4.990  1.00  0.00          H   
ATOM    297  HA  ALA A  21      32.368  45.621   7.158  1.00  0.00          H   
ATOM    298  HB1 ALA A  21      33.274  44.355   8.788  1.00  0.00          H   
ATOM    299  HB2 ALA A  21      33.615  43.153   7.449  1.00  0.00          H   
ATOM    300  HB3 ALA A  21      34.756  44.292   8.170  1.00  0.00          H   
ATOM    301  N   ALA A  22      34.061  47.482   7.693  1.00  0.00          N   
ATOM    302  CA  ALA A  22      34.891  48.595   7.750  1.00  0.00          C   
ATOM    303  C   ALA A  22      36.100  48.462   8.725  1.00  0.00          C   
ATOM    304  O   ALA A  22      35.958  48.148   9.915  1.00  0.00          O   
ATOM    305  CB  ALA A  22      33.982  49.698   8.340  1.00  0.00          C   
ATOM    306  H   ALA A  22      33.178  47.572   8.176  1.00  0.00          H   
ATOM    307  HA  ALA A  22      35.289  48.823   6.765  1.00  0.00          H   
ATOM    308  HB1 ALA A  22      33.507  49.259   9.208  1.00  0.00          H   
ATOM    309  HB2 ALA A  22      34.629  50.534   8.616  1.00  0.00          H   
ATOM    310  HB3 ALA A  22      33.251  49.868   7.549  1.00  0.00          H   
ATOM    311  N   LYS A  23      37.316  48.637   8.150  1.00  0.00          N   
ATOM    312  CA  LYS A  23      38.596  48.184   8.749  1.00  0.00          C   
ATOM    313  C   LYS A  23      39.742  49.270   8.742  1.00  0.00          C   
ATOM    314  O   LYS A  23      40.666  49.015   9.500  1.00  0.00          O   
ATOM    315  CB  LYS A  23      39.045  47.006   7.899  1.00  0.00          C   
ATOM    316  CG  LYS A  23      38.308  45.789   8.286  1.00  0.00          C   
ATOM    317  CD  LYS A  23      39.134  44.612   7.828  1.00  0.00          C   
ATOM    318  CE  LYS A  23      38.262  43.338   7.863  1.00  0.00          C   
ATOM    319  NZ  LYS A  23      39.076  42.205   7.570  1.00  0.00          N   
ATOM    320  H   LYS A  23      37.294  48.991   7.203  1.00  0.00          H   
ATOM    321  HA  LYS A  23      38.486  47.903   9.794  1.00  0.00          H   
ATOM    322  HB3 LYS A  23      40.101  46.802   8.012  1.00  0.00          H   
ATOM    323  HB2 LYS A  23      38.887  47.181   6.833  1.00  0.00          H   
ATOM    324  HG3 LYS A  23      37.328  45.761   7.808  1.00  0.00          H   
ATOM    325  HG2 LYS A  23      38.190  45.784   9.371  1.00  0.00          H   
ATOM    326  HD3 LYS A  23      39.943  44.454   8.552  1.00  0.00          H   
ATOM    327  HD2 LYS A  23      39.565  44.767   6.835  1.00  0.00          H   
ATOM    328  HE3 LYS A  23      37.409  43.543   7.222  1.00  0.00          H   
ATOM    329  HE2 LYS A  23      37.803  43.147   8.834  1.00  0.00          H   
ATOM    330  HZ1 LYS A  23      39.629  42.499   6.780  1.00  0.00          H   
ATOM    331  HZ2 LYS A  23      39.679  42.141   8.378  1.00  0.00          H   
ATOM    332  HZ3 LYS A  23      38.544  41.359   7.458  1.00  0.00          H   
ATOM    333  N   LYS A  24      39.696  50.305   7.890  1.00  0.00          N   
ATOM    334  CA  LYS A  24      40.540  51.443   8.068  1.00  0.00          C   
ATOM    335  C   LYS A  24      40.444  52.057   9.506  1.00  0.00          C   
ATOM    336  CB  LYS A  24      40.111  52.530   7.103  1.00  0.00          C   
ATOM    337  CG  LYS A  24      40.291  52.226   5.625  1.00  0.00          C   
ATOM    338  CD  LYS A  24      39.605  53.334   4.778  1.00  0.00          C   
ATOM    339  CE  LYS A  24      40.175  54.712   4.835  1.00  0.00          C   
ATOM    340  NZ  LYS A  24      41.571  54.749   4.482  1.00  0.00          N   
ATOM    341  O   LYS A  24      39.469  51.899  10.259  1.00  0.00          O   
ATOM    342  OXT LYS A  24      41.392  52.700   9.875  1.00  0.00          O   
ATOM    343  H   LYS A  24      38.924  50.492   7.278  1.00  0.00          H   
ATOM    344  HA  LYS A  24      41.564  51.090   7.892  1.00  0.00          H   
ATOM    345  HB3 LYS A  24      40.619  53.472   7.328  1.00  0.00          H   
ATOM    346  HB2 LYS A  24      39.082  52.773   7.401  1.00  0.00          H   
ATOM    347  HG3 LYS A  24      39.800  51.286   5.376  1.00  0.00          H   
ATOM    348  HG2 LYS A  24      41.341  52.055   5.359  1.00  0.00          H   
ATOM    349  HD3 LYS A  24      38.581  53.558   5.089  1.00  0.00          H   
ATOM    350  HD2 LYS A  24      39.511  52.967   3.751  1.00  0.00          H   
ATOM    351  HE3 LYS A  24      40.105  55.109   5.849  1.00  0.00          H   
ATOM    352  HE2 LYS A  24      39.581  55.421   4.251  1.00  0.00          H   
ATOM    353  HZ1 LYS A  24      42.024  55.654   4.521  1.00  0.00          H   
ATOM    354  HZ2 LYS A  24      42.148  54.183   5.090  1.00  0.00          H   
ATOM    355  HZ3 LYS A  24      41.718  54.415   3.537  1.00  0.00          H   
TER     356      LYS A  24
ENDMDL
MODEL        2
ATOM      1  N   LYS A   1      26.547  18.242  21.765  1.00  0.00          N   
ATOM      2  CA  LYS A   1      27.784  17.622  21.270  1.00  0.00          C   
ATOM      3  C   LYS A   1      28.995  18.491  21.647  1.00  0.00          C   
ATOM      4  O   LYS A   1      28.816  19.701  21.625  1.00  0.00          O   
ATOM      5  CB  LYS A   1      27.787  17.427  19.782  1.00  0.00          C   
ATOM      6  CG  LYS A   1      27.973  18.629  18.900  1.00  0.00          C   
ATOM      7  CD  LYS A   1      28.076  18.218  17.401  1.00  0.00          C   
ATOM      8  CE  LYS A   1      27.912  19.471  16.627  1.00  0.00          C   
ATOM      9  NZ  LYS A   1      27.711  19.208  15.204  1.00  0.00          N   
ATOM     10  HA  LYS A   1      27.821  16.659  21.779  1.00  0.00          H   
ATOM     11  HB3 LYS A   1      26.801  16.986  19.630  1.00  0.00          H   
ATOM     12  HB2 LYS A   1      28.554  16.741  19.414  1.00  0.00          H   
ATOM     13  HG3 LYS A   1      28.891  19.200  19.053  1.00  0.00          H   
ATOM     14  HG2 LYS A   1      27.134  19.313  19.009  1.00  0.00          H   
ATOM     15  HD3 LYS A   1      27.217  17.593  17.183  1.00  0.00          H   
ATOM     16  HD2 LYS A   1      29.063  17.827  17.156  1.00  0.00          H   
ATOM     17  HE3 LYS A   1      28.842  20.026  16.699  1.00  0.00          H   
ATOM     18  HE2 LYS A   1      27.075  20.054  17.005  1.00  0.00          H   
ATOM     19  HZ1 LYS A   1      26.817  18.777  15.026  1.00  0.00          H   
ATOM     20  HZ2 LYS A   1      27.627  20.059  14.647  1.00  0.00          H   
ATOM     21  HZ3 LYS A   1      28.489  18.781  14.730  1.00  0.00          H   
ATOM     22  H   LYS A   1      26.376  19.182  21.407  1.00  0.00          H   
ATOM     23  N   LYS A   2      30.259  17.911  21.673  1.00  0.00          N   
ATOM     24  CA  LYS A   2      31.431  18.609  22.103  1.00  0.00          C   
ATOM     25  C   LYS A   2      31.940  19.605  20.954  1.00  0.00          C   
ATOM     26  O   LYS A   2      31.791  19.217  19.752  1.00  0.00          O   
ATOM     27  CB  LYS A   2      32.525  17.590  22.503  1.00  0.00          C   
ATOM     28  CG  LYS A   2      32.206  16.738  23.821  1.00  0.00          C   
ATOM     29  CD  LYS A   2      32.466  17.433  25.183  1.00  0.00          C   
ATOM     30  CE  LYS A   2      33.019  16.449  26.265  1.00  0.00          C   
ATOM     31  NZ  LYS A   2      34.492  16.272  26.188  1.00  0.00          N   
ATOM     32  H   LYS A   2      30.370  16.930  21.456  1.00  0.00          H   
ATOM     33  HA  LYS A   2      31.197  19.152  23.011  1.00  0.00          H   
ATOM     34  HB3 LYS A   2      33.471  18.118  22.643  1.00  0.00          H   
ATOM     35  HB2 LYS A   2      32.676  16.933  21.649  1.00  0.00          H   
ATOM     36  HG3 LYS A   2      32.892  15.889  23.773  1.00  0.00          H   
ATOM     37  HG2 LYS A   2      31.185  16.357  23.755  1.00  0.00          H   
ATOM     38  HD3 LYS A   2      31.515  17.902  25.403  1.00  0.00          H   
ATOM     39  HD2 LYS A   2      33.360  18.048  25.064  1.00  0.00          H   
ATOM     40  HE3 LYS A   2      32.567  15.454  26.186  1.00  0.00          H   
ATOM     41  HE2 LYS A   2      32.832  16.795  27.274  1.00  0.00          H   
ATOM     42  HZ1 LYS A   2      35.052  17.081  26.393  1.00  0.00          H   
ATOM     43  HZ2 LYS A   2      34.726  15.629  26.929  1.00  0.00          H   
ATOM     44  HZ3 LYS A   2      34.796  15.785  25.351  1.00  0.00          H   
ATOM     45  N   PRO A   3      32.602  20.746  21.272  1.00  0.00          N   
ATOM     46  CA  PRO A   3      33.027  21.787  20.339  1.00  0.00          C   
ATOM     47  C   PRO A   3      34.142  21.280  19.379  1.00  0.00          C   
ATOM     48  O   PRO A   3      34.786  20.334  19.760  1.00  0.00          O   
ATOM     49  CB  PRO A   3      33.499  22.947  21.177  1.00  0.00          C   
ATOM     50  CG  PRO A   3      33.794  22.420  22.570  1.00  0.00          C   
ATOM     51  CD  PRO A   3      32.836  21.231  22.647  1.00  0.00          C   
ATOM     52  HA  PRO A   3      32.174  22.090  19.742  1.00  0.00          H   
ATOM     53  HB3 PRO A   3      34.405  23.480  20.900  1.00  0.00          H   
ATOM     54  HB2 PRO A   3      32.761  23.750  21.274  1.00  0.00          H   
ATOM     55  HG3 PRO A   3      34.845  22.118  22.521  1.00  0.00          H   
ATOM     56  HG2 PRO A   3      33.620  23.189  23.322  1.00  0.00          H   
ATOM     57  HD3 PRO A   3      33.291  20.484  23.293  1.00  0.00          H   
ATOM     58  HD2 PRO A   3      31.904  21.634  23.031  1.00  0.00          H   
ATOM     59  N   GLY A   4      34.378  21.811  18.175  1.00  0.00          N   
ATOM     60  CA  GLY A   4      35.306  21.438  17.090  1.00  0.00          C   
ATOM     61  C   GLY A   4      35.164  22.266  15.867  1.00  0.00          C   
ATOM     62  O   GLY A   4      34.043  22.591  15.461  1.00  0.00          O   
ATOM     63  H   GLY A   4      33.855  22.677  18.099  1.00  0.00          H   
ATOM     64  HA3 GLY A   4      35.070  20.389  16.935  1.00  0.00          H   
ATOM     65  HA2 GLY A   4      36.326  21.576  17.442  1.00  0.00          H   
ATOM     66  N   ALA A   5      36.306  22.491  15.200  1.00  0.00          N   
ATOM     67  CA  ALA A   5      36.346  23.179  13.888  1.00  0.00          C   
ATOM     68  C   ALA A   5      36.626  22.200  12.763  1.00  0.00          C   
ATOM     69  O   ALA A   5      37.714  21.808  12.341  1.00  0.00          O   
ATOM     70  CB  ALA A   5      37.506  24.166  13.980  1.00  0.00          C   
ATOM     71  H   ALA A   5      37.185  22.152  15.557  1.00  0.00          H   
ATOM     72  HA  ALA A   5      35.429  23.734  13.686  1.00  0.00          H   
ATOM     73  HB1 ALA A   5      37.376  24.950  14.715  1.00  0.00          H   
ATOM     74  HB2 ALA A   5      38.416  23.600  14.203  1.00  0.00          H   
ATOM     75  HB3 ALA A   5      37.604  24.727  13.052  1.00  0.00          H   
ATOM     76  N   SER A   6      35.549  21.803  12.046  1.00  0.00          N   
ATOM     77  CA  SER A   6      35.495  21.060  10.822  1.00  0.00          C   
ATOM     78  C   SER A   6      36.015  21.795   9.615  1.00  0.00          C   
ATOM     79  O   SER A   6      36.315  22.965   9.662  1.00  0.00          O   
ATOM     80  CB  SER A   6      34.155  20.412  10.707  1.00  0.00          C   
ATOM     81  OG  SER A   6      33.191  21.313  10.159  1.00  0.00          O   
ATOM     82  H   SER A   6      34.642  21.989  12.460  1.00  0.00          H   
ATOM     83  HA  SER A   6      36.294  20.357  11.048  1.00  0.00          H   
ATOM     84  HB3 SER A   6      33.896  19.963  11.662  1.00  0.00          H   
ATOM     85  HB2 SER A   6      34.217  19.574  10.007  1.00  0.00          H   
ATOM     86  HG  SER A   6      32.268  21.066  10.290  1.00  0.00          H   
ATOM     87  N   LEU A   7      36.141  21.026   8.546  1.00  0.00          N   
ATOM     88  CA  LEU A   7      36.452  21.567   7.196  1.00  0.00          C   
ATOM     89  C   LEU A   7      35.277  22.425   6.668  1.00  0.00          C   
ATOM     90  O   LEU A   7      35.434  23.573   6.303  1.00  0.00          O   
ATOM     91  CB  LEU A   7      36.810  20.402   6.264  1.00  0.00          C   
ATOM     92  CG  LEU A   7      37.011  20.774   4.801  1.00  0.00          C   
ATOM     93  CD1 LEU A   7      38.217  21.731   4.538  1.00  0.00          C   
ATOM     94  CD2 LEU A   7      37.075  19.440   3.968  1.00  0.00          C   
ATOM     95  H   LEU A   7      36.027  20.027   8.572  1.00  0.00          H   
ATOM     96  HA  LEU A   7      37.328  22.225   7.217  1.00  0.00          H   
ATOM     97  HB3 LEU A   7      35.983  19.693   6.300  1.00  0.00          H   
ATOM     98  HB2 LEU A   7      37.736  19.963   6.653  1.00  0.00          H   
ATOM     99  HG  LEU A   7      36.164  21.324   4.408  1.00  0.00          H   
ATOM    100 HD11 LEU A   7      38.148  22.684   5.056  1.00  0.00          H   
ATOM    101 HD12 LEU A   7      39.140  21.188   4.705  1.00  0.00          H   
ATOM    102 HD13 LEU A   7      38.184  21.935   3.462  1.00  0.00          H   
ATOM    103 HD21 LEU A   7      38.129  19.181   4.142  1.00  0.00          H   
ATOM    104 HD22 LEU A   7      36.373  18.656   4.244  1.00  0.00          H   
ATOM    105 HD23 LEU A   7      36.854  19.657   2.927  1.00  0.00          H   
ATOM    106  N   ALA A   8      34.099  21.890   6.778  1.00  0.00          N   
ATOM    107  CA  ALA A   8      32.827  22.658   6.697  1.00  0.00          C   
ATOM    108  C   ALA A   8      32.715  23.878   7.653  1.00  0.00          C   
ATOM    109  O   ALA A   8      32.377  24.970   7.198  1.00  0.00          O   
ATOM    110  CB  ALA A   8      31.683  21.643   6.937  1.00  0.00          C   
ATOM    111  H   ALA A   8      34.038  20.896   6.928  1.00  0.00          H   
ATOM    112  HA  ALA A   8      32.796  23.010   5.669  1.00  0.00          H   
ATOM    113  HB1 ALA A   8      31.666  21.130   7.905  1.00  0.00          H   
ATOM    114  HB2 ALA A   8      30.707  21.994   6.601  1.00  0.00          H   
ATOM    115  HB3 ALA A   8      31.860  20.940   6.119  1.00  0.00          H   
ATOM    116  N   ALA A   9      33.232  23.828   8.899  1.00  0.00          N   
ATOM    117  CA  ALA A   9      33.261  24.975   9.767  1.00  0.00          C   
ATOM    118  C   ALA A   9      34.152  26.080   9.176  1.00  0.00          C   
ATOM    119  O   ALA A   9      33.850  27.287   9.155  1.00  0.00          O   
ATOM    120  CB  ALA A   9      33.724  24.611  11.113  1.00  0.00          C   
ATOM    121  H   ALA A   9      33.495  22.925   9.268  1.00  0.00          H   
ATOM    122  HA  ALA A   9      32.265  25.403   9.937  1.00  0.00          H   
ATOM    123  HB1 ALA A   9      33.728  25.552  11.667  1.00  0.00          H   
ATOM    124  HB2 ALA A   9      33.080  23.804  11.454  1.00  0.00          H   
ATOM    125  HB3 ALA A   9      34.775  24.296  11.090  1.00  0.00          H   
ATOM    126  N   LEU A  10      35.402  25.664   8.776  1.00  0.00          N   
ATOM    127  CA  LEU A  10      36.419  26.596   8.247  1.00  0.00          C   
ATOM    128  C   LEU A  10      35.979  27.328   6.945  1.00  0.00          C   
ATOM    129  O   LEU A  10      36.201  28.513   6.792  1.00  0.00          O   
ATOM    130  CB  LEU A  10      37.729  25.853   8.057  1.00  0.00          C   
ATOM    131  CG  LEU A  10      38.853  26.674   7.441  1.00  0.00          C   
ATOM    132  CD1 LEU A  10      39.363  27.553   8.587  1.00  0.00          C   
ATOM    133  CD2 LEU A  10      39.994  25.835   7.084  1.00  0.00          C   
ATOM    134  H   LEU A  10      35.650  24.689   8.912  1.00  0.00          H   
ATOM    135  HA  LEU A  10      36.540  27.385   8.987  1.00  0.00          H   
ATOM    136  HB3 LEU A  10      37.515  24.941   7.506  1.00  0.00          H   
ATOM    137  HB2 LEU A  10      38.066  25.512   9.044  1.00  0.00          H   
ATOM    138  HG  LEU A  10      38.557  27.293   6.595  1.00  0.00          H   
ATOM    139 HD11 LEU A  10      39.641  27.072   9.530  1.00  0.00          H   
ATOM    140 HD12 LEU A  10      40.290  28.072   8.329  1.00  0.00          H   
ATOM    141 HD13 LEU A  10      38.599  28.265   8.864  1.00  0.00          H   
ATOM    142 HD21 LEU A  10      39.878  25.397   6.096  1.00  0.00          H   
ATOM    143 HD22 LEU A  10      40.954  26.335   7.171  1.00  0.00          H   
ATOM    144 HD23 LEU A  10      39.936  25.069   7.857  1.00  0.00          H   
ATOM    145  N   GLN A  11      35.326  26.572   6.040  1.00  0.00          N   
ATOM    146  CA  GLN A  11      34.854  27.067   4.720  1.00  0.00          C   
ATOM    147  C   GLN A  11      33.699  28.100   4.951  1.00  0.00          C   
ATOM    148  O   GLN A  11      33.540  29.097   4.206  1.00  0.00          O   
ATOM    149  CB  GLN A  11      34.399  25.837   3.847  1.00  0.00          C   
ATOM    150  CG  GLN A  11      35.640  24.995   3.428  1.00  0.00          C   
ATOM    151  CD  GLN A  11      35.325  23.730   2.690  1.00  0.00          C   
ATOM    152  NE2 GLN A  11      36.332  22.869   2.609  1.00  0.00          N   
ATOM    153  OE1 GLN A  11      34.220  23.409   2.285  1.00  0.00          O   
ATOM    154  H   GLN A  11      35.103  25.632   6.312  1.00  0.00          H   
ATOM    155  HA  GLN A  11      35.716  27.522   4.213  1.00  0.00          H   
ATOM    156  HB3 GLN A  11      33.933  26.203   2.935  1.00  0.00          H   
ATOM    157  HB2 GLN A  11      33.657  25.186   4.299  1.00  0.00          H   
ATOM    158  HG3 GLN A  11      36.186  24.747   4.333  1.00  0.00          H   
ATOM    159  HG2 GLN A  11      36.346  25.564   2.827  1.00  0.00          H   
ATOM    160 HE21 GLN A  11      37.248  23.144   2.928  1.00  0.00          H   
ATOM    161 HE22 GLN A  11      36.168  21.933   2.255  1.00  0.00          H   
ATOM    162  N   ALA A  12      32.893  27.851   5.998  1.00  0.00          N   
ATOM    163  CA  ALA A  12      31.886  28.798   6.425  1.00  0.00          C   
ATOM    164  C   ALA A  12      32.435  30.038   7.115  1.00  0.00          C   
ATOM    165  O   ALA A  12      32.023  31.163   6.753  1.00  0.00          O   
ATOM    166  CB  ALA A  12      30.881  28.067   7.375  1.00  0.00          C   
ATOM    167  H   ALA A  12      33.033  27.058   6.612  1.00  0.00          H   
ATOM    168  HA  ALA A  12      31.332  29.061   5.519  1.00  0.00          H   
ATOM    169  HB1 ALA A  12      30.173  27.542   6.742  1.00  0.00          H   
ATOM    170  HB2 ALA A  12      31.409  27.446   8.090  1.00  0.00          H   
ATOM    171  HB3 ALA A  12      30.371  28.821   7.985  1.00  0.00          H   
ATOM    172  N   LEU A  13      33.376  29.921   8.055  1.00  0.00          N   
ATOM    173  CA  LEU A  13      34.179  30.975   8.747  1.00  0.00          C   
ATOM    174  C   LEU A  13      34.744  31.929   7.647  1.00  0.00          C   
ATOM    175  O   LEU A  13      34.580  33.175   7.662  1.00  0.00          O   
ATOM    176  CB  LEU A  13      35.391  30.464   9.593  1.00  0.00          C   
ATOM    177  CG  LEU A  13      36.441  31.435  10.118  1.00  0.00          C   
ATOM    178  CD1 LEU A  13      35.804  32.311  11.246  1.00  0.00          C   
ATOM    179  CD2 LEU A  13      37.666  30.725  10.748  1.00  0.00          C   
ATOM    180  H   LEU A  13      33.468  28.967   8.347  1.00  0.00          H   
ATOM    181  HA  LEU A  13      33.522  31.566   9.383  1.00  0.00          H   
ATOM    182  HB3 LEU A  13      35.949  29.743   8.996  1.00  0.00          H   
ATOM    183  HB2 LEU A  13      34.952  29.966  10.451  1.00  0.00          H   
ATOM    184  HG  LEU A  13      36.769  31.981   9.229  1.00  0.00          H   
ATOM    185 HD11 LEU A  13      34.995  32.898  10.818  1.00  0.00          H   
ATOM    186 HD12 LEU A  13      35.409  31.519  11.877  1.00  0.00          H   
ATOM    187 HD13 LEU A  13      36.503  32.793  11.926  1.00  0.00          H   
ATOM    188 HD21 LEU A  13      37.348  30.044  11.532  1.00  0.00          H   
ATOM    189 HD22 LEU A  13      38.234  30.271   9.937  1.00  0.00          H   
ATOM    190 HD23 LEU A  13      38.303  31.520  11.138  1.00  0.00          H   
ATOM    191  N   GLN A  14      35.484  31.363   6.659  1.00  0.00          N   
ATOM    192  CA  GLN A  14      36.260  32.168   5.682  1.00  0.00          C   
ATOM    193  C   GLN A  14      35.415  32.878   4.613  1.00  0.00          C   
ATOM    194  O   GLN A  14      35.887  33.739   3.846  1.00  0.00          O   
ATOM    195  CB  GLN A  14      37.377  31.459   4.982  1.00  0.00          C   
ATOM    196  CG  GLN A  14      38.553  31.045   5.938  1.00  0.00          C   
ATOM    197  CD  GLN A  14      39.406  29.959   5.347  1.00  0.00          C   
ATOM    198  NE2 GLN A  14      40.460  29.541   6.042  1.00  0.00          N   
ATOM    199  OE1 GLN A  14      39.197  29.408   4.285  1.00  0.00          O   
ATOM    200  H   GLN A  14      35.641  30.373   6.758  1.00  0.00          H   
ATOM    201  HA  GLN A  14      36.668  33.012   6.242  1.00  0.00          H   
ATOM    202  HB3 GLN A  14      37.904  32.067   4.248  1.00  0.00          H   
ATOM    203  HB2 GLN A  14      36.944  30.592   4.493  1.00  0.00          H   
ATOM    204  HG3 GLN A  14      38.103  30.529   6.788  1.00  0.00          H   
ATOM    205  HG2 GLN A  14      39.148  31.914   6.224  1.00  0.00          H   
ATOM    206 HE21 GLN A  14      40.568  29.967   6.944  1.00  0.00          H   
ATOM    207 HE22 GLN A  14      40.872  28.666   5.748  1.00  0.00          H   
ATOM    208  N   ALA A  15      34.169  32.473   4.461  1.00  0.00          N   
ATOM    209  CA  ALA A  15      33.116  33.193   3.649  1.00  0.00          C   
ATOM    210  C   ALA A  15      32.310  34.236   4.454  1.00  0.00          C   
ATOM    211  O   ALA A  15      32.274  35.415   4.042  1.00  0.00          O   
ATOM    212  CB  ALA A  15      32.178  32.175   2.999  1.00  0.00          C   
ATOM    213  H   ALA A  15      33.913  31.686   5.054  1.00  0.00          H   
ATOM    214  HA  ALA A  15      33.501  33.835   2.857  1.00  0.00          H   
ATOM    215  HB1 ALA A  15      31.792  31.418   3.689  1.00  0.00          H   
ATOM    216  HB2 ALA A  15      31.364  32.799   2.632  1.00  0.00          H   
ATOM    217  HB3 ALA A  15      32.676  31.596   2.226  1.00  0.00          H   
ATOM    218  N   LEU A  16      31.844  33.858   5.665  1.00  0.00          N   
ATOM    219  CA  LEU A  16      31.199  34.781   6.705  1.00  0.00          C   
ATOM    220  C   LEU A  16      31.994  36.044   7.052  1.00  0.00          C   
ATOM    221  O   LEU A  16      31.453  37.141   6.896  1.00  0.00          O   
ATOM    222  CB  LEU A  16      30.871  34.034   7.997  1.00  0.00          C   
ATOM    223  CG  LEU A  16      29.926  34.803   8.945  1.00  0.00          C   
ATOM    224  CD1 LEU A  16      28.529  35.002   8.428  1.00  0.00          C   
ATOM    225  CD2 LEU A  16      29.744  33.836  10.201  1.00  0.00          C   
ATOM    226  H   LEU A  16      31.957  32.884   5.897  1.00  0.00          H   
ATOM    227  HA  LEU A  16      30.280  35.115   6.222  1.00  0.00          H   
ATOM    228  HB3 LEU A  16      31.778  33.927   8.592  1.00  0.00          H   
ATOM    229  HB2 LEU A  16      30.395  33.087   7.725  1.00  0.00          H   
ATOM    230  HG  LEU A  16      30.288  35.813   9.131  1.00  0.00          H   
ATOM    231 HD11 LEU A  16      28.533  35.879   7.774  1.00  0.00          H   
ATOM    232 HD12 LEU A  16      28.217  34.147   7.832  1.00  0.00          H   
ATOM    233 HD13 LEU A  16      27.842  35.333   9.208  1.00  0.00          H   
ATOM    234 HD21 LEU A  16      29.529  32.802   9.932  1.00  0.00          H   
ATOM    235 HD22 LEU A  16      30.736  33.859  10.652  1.00  0.00          H   
ATOM    236 HD23 LEU A  16      29.064  34.239  10.944  1.00  0.00          H   
ATOM    237  N   GLN A  17      33.234  35.915   7.458  1.00  0.00          N   
ATOM    238  CA  GLN A  17      34.170  36.968   7.763  1.00  0.00          C   
ATOM    239  C   GLN A  17      34.463  38.003   6.626  1.00  0.00          C   
ATOM    240  O   GLN A  17      34.602  39.215   6.809  1.00  0.00          O   
ATOM    241  CB  GLN A  17      35.526  36.405   8.353  1.00  0.00          C   
ATOM    242  CG  GLN A  17      36.391  37.524   9.003  1.00  0.00          C   
ATOM    243  CD  GLN A  17      37.741  37.110   9.371  1.00  0.00          C   
ATOM    244  NE2 GLN A  17      38.653  38.053   9.569  1.00  0.00          N   
ATOM    245  OE1 GLN A  17      38.160  35.908   9.519  1.00  0.00          O   
ATOM    246  H   GLN A  17      33.577  34.973   7.648  1.00  0.00          H   
ATOM    247  HA  GLN A  17      33.717  37.527   8.588  1.00  0.00          H   
ATOM    248  HB3 GLN A  17      36.130  35.934   7.574  1.00  0.00          H   
ATOM    249  HB2 GLN A  17      35.440  35.652   9.129  1.00  0.00          H   
ATOM    250  HG3 GLN A  17      35.822  37.750   9.901  1.00  0.00          H   
ATOM    251  HG2 GLN A  17      36.433  38.433   8.406  1.00  0.00          H   
ATOM    252 HE21 GLN A  17      38.264  38.975   9.459  1.00  0.00          H   
ATOM    253 HE22 GLN A  17      39.604  37.740   9.710  1.00  0.00          H   
ATOM    254  N   ALA A  18      34.393  37.548   5.363  1.00  0.00          N   
ATOM    255  CA  ALA A  18      34.492  38.480   4.195  1.00  0.00          C   
ATOM    256  C   ALA A  18      33.242  39.229   3.897  1.00  0.00          C   
ATOM    257  O   ALA A  18      33.256  40.384   3.437  1.00  0.00          O   
ATOM    258  CB  ALA A  18      34.970  37.675   2.942  1.00  0.00          C   
ATOM    259  H   ALA A  18      34.411  36.558   5.159  1.00  0.00          H   
ATOM    260  HA  ALA A  18      35.308  39.179   4.309  1.00  0.00          H   
ATOM    261  HB1 ALA A  18      34.972  38.297   2.047  1.00  0.00          H   
ATOM    262  HB2 ALA A  18      35.997  37.342   3.084  1.00  0.00          H   
ATOM    263  HB3 ALA A  18      34.318  36.813   2.818  1.00  0.00          H   
ATOM    264  N   ALA A  19      32.043  38.662   4.227  1.00  0.00          N   
ATOM    265  CA  ALA A  19      30.757  39.210   3.987  1.00  0.00          C   
ATOM    266  C   ALA A  19      30.496  40.284   5.019  1.00  0.00          C   
ATOM    267  O   ALA A  19      29.900  41.312   4.662  1.00  0.00          O   
ATOM    268  CB  ALA A  19      29.632  38.136   4.035  1.00  0.00          C   
ATOM    269  H   ALA A  19      31.989  37.681   4.449  1.00  0.00          H   
ATOM    270  HA  ALA A  19      30.701  39.586   2.962  1.00  0.00          H   
ATOM    271  HB1 ALA A  19      29.888  37.417   4.811  1.00  0.00          H   
ATOM    272  HB2 ALA A  19      28.682  38.605   4.255  1.00  0.00          H   
ATOM    273  HB3 ALA A  19      29.542  37.684   3.044  1.00  0.00          H   
ATOM    274  N   GLN A  20      30.613  39.980   6.330  1.00  0.00          N   
ATOM    275  CA  GLN A  20      30.196  40.795   7.451  1.00  0.00          C   
ATOM    276  C   GLN A  20      30.913  42.218   7.539  1.00  0.00          C   
ATOM    277  O   GLN A  20      31.768  42.573   6.754  1.00  0.00          O   
ATOM    278  CB  GLN A  20      30.301  39.957   8.761  1.00  0.00          C   
ATOM    279  CG  GLN A  20      31.724  39.863   9.165  1.00  0.00          C   
ATOM    280  CD  GLN A  20      32.092  38.818  10.183  1.00  0.00          C   
ATOM    281  NE2 GLN A  20      33.230  39.020  10.816  1.00  0.00          N   
ATOM    282  OE1 GLN A  20      31.459  37.752  10.453  1.00  0.00          O   
ATOM    283  H   GLN A  20      30.952  39.058   6.528  1.00  0.00          H   
ATOM    284  HA  GLN A  20      29.164  41.106   7.358  1.00  0.00          H   
ATOM    285  HB3 GLN A  20      29.924  38.961   8.549  1.00  0.00          H   
ATOM    286  HB2 GLN A  20      29.775  40.371   9.622  1.00  0.00          H   
ATOM    287  HG3 GLN A  20      32.124  40.801   9.569  1.00  0.00          H   
ATOM    288  HG2 GLN A  20      32.406  39.751   8.317  1.00  0.00          H   
ATOM    289 HE21 GLN A  20      33.839  39.785  10.566  1.00  0.00          H   
ATOM    290 HE22 GLN A  20      33.501  38.288  11.462  1.00  0.00          H   
ATOM    291  N   ALA A  21      30.531  42.987   8.547  1.00  0.00          N   
ATOM    292  CA  ALA A  21      31.087  44.293   8.872  1.00  0.00          C   
ATOM    293  C   ALA A  21      32.552  44.263   9.164  1.00  0.00          C   
ATOM    294  O   ALA A  21      33.024  43.536  10.059  1.00  0.00          O   
ATOM    295  CB  ALA A  21      30.281  44.964   9.930  1.00  0.00          C   
ATOM    296  H   ALA A  21      29.761  42.695   9.140  1.00  0.00          H   
ATOM    297  HA  ALA A  21      30.899  44.891   7.974  1.00  0.00          H   
ATOM    298  HB1 ALA A  21      30.849  44.889  10.865  1.00  0.00          H   
ATOM    299  HB2 ALA A  21      30.201  46.009   9.631  1.00  0.00          H   
ATOM    300  HB3 ALA A  21      29.285  44.530   9.994  1.00  0.00          H   
ATOM    301  N   ALA A  22      33.396  45.106   8.505  1.00  0.00          N   
ATOM    302  CA  ALA A  22      34.849  45.206   8.702  1.00  0.00          C   
ATOM    303  C   ALA A  22      35.256  45.916  10.004  1.00  0.00          C   
ATOM    304  O   ALA A  22      36.221  46.675   9.992  1.00  0.00          O   
ATOM    305  CB  ALA A  22      35.482  45.876   7.489  1.00  0.00          C   
ATOM    306  H   ALA A  22      33.037  45.846   7.916  1.00  0.00          H   
ATOM    307  HA  ALA A  22      35.186  44.187   8.864  1.00  0.00          H   
ATOM    308  HB1 ALA A  22      35.251  46.942   7.600  1.00  0.00          H   
ATOM    309  HB2 ALA A  22      36.563  45.717   7.498  1.00  0.00          H   
ATOM    310  HB3 ALA A  22      35.073  45.463   6.566  1.00  0.00          H   
ATOM    311  N   LYS A  23      34.520  45.651  11.137  1.00  0.00          N   
ATOM    312  CA  LYS A  23      34.698  46.397  12.374  1.00  0.00          C   
ATOM    313  C   LYS A  23      36.215  46.488  12.850  1.00  0.00          C   
ATOM    314  O   LYS A  23      36.868  45.496  13.149  1.00  0.00          O   
ATOM    315  CB  LYS A  23      33.852  45.770  13.535  1.00  0.00          C   
ATOM    316  CG  LYS A  23      33.809  46.564  14.805  1.00  0.00          C   
ATOM    317  CD  LYS A  23      33.463  45.927  16.143  1.00  0.00          C   
ATOM    318  CE  LYS A  23      34.586  44.942  16.579  1.00  0.00          C   
ATOM    319  NZ  LYS A  23      34.338  44.387  17.853  1.00  0.00          N   
ATOM    320  H   LYS A  23      33.780  44.962  11.154  1.00  0.00          H   
ATOM    321  HA  LYS A  23      34.378  47.417  12.161  1.00  0.00          H   
ATOM    322  HB3 LYS A  23      34.180  44.790  13.871  1.00  0.00          H   
ATOM    323  HB2 LYS A  23      32.874  45.695  13.072  1.00  0.00          H   
ATOM    324  HG3 LYS A  23      33.065  47.338  14.609  1.00  0.00          H   
ATOM    325  HG2 LYS A  23      34.720  47.148  14.938  1.00  0.00          H   
ATOM    326  HD3 LYS A  23      32.513  45.405  16.210  1.00  0.00          H   
ATOM    327  HD2 LYS A  23      33.472  46.732  16.878  1.00  0.00          H   
ATOM    328  HE3 LYS A  23      35.567  45.411  16.620  1.00  0.00          H   
ATOM    329  HE2 LYS A  23      34.583  44.103  15.877  1.00  0.00          H   
ATOM    330  HZ1 LYS A  23      34.947  43.611  18.051  1.00  0.00          H   
ATOM    331  HZ2 LYS A  23      34.396  45.074  18.595  1.00  0.00          H   
ATOM    332  HZ3 LYS A  23      33.401  43.998  17.873  1.00  0.00          H   
ATOM    333  N   LYS A  24      36.827  47.713  12.936  1.00  0.00          N   
ATOM    334  CA  LYS A  24      38.265  48.013  13.336  1.00  0.00          C   
ATOM    335  C   LYS A  24      38.437  48.124  14.819  1.00  0.00          C   
ATOM    336  CB  LYS A  24      38.566  49.320  12.469  1.00  0.00          C   
ATOM    337  CG  LYS A  24      40.039  49.745  12.471  1.00  0.00          C   
ATOM    338  CD  LYS A  24      40.184  51.188  11.833  1.00  0.00          C   
ATOM    339  CE  LYS A  24      41.693  51.383  11.600  1.00  0.00          C   
ATOM    340  NZ  LYS A  24      41.973  52.827  11.393  1.00  0.00          N   
ATOM    341  O   LYS A  24      39.531  47.724  15.192  1.00  0.00          O   
ATOM    342  OXT LYS A  24      37.594  48.781  15.438  1.00  0.00          O   
ATOM    343  H   LYS A  24      36.362  48.488  12.479  1.00  0.00          H   
ATOM    344  HA  LYS A  24      38.993  47.291  12.975  1.00  0.00          H   
ATOM    345  HB3 LYS A  24      37.955  50.110  12.912  1.00  0.00          H   
ATOM    346  HB2 LYS A  24      38.274  49.214  11.421  1.00  0.00          H   
ATOM    347  HG3 LYS A  24      40.652  49.010  11.961  1.00  0.00          H   
ATOM    348  HG2 LYS A  24      40.376  49.755  13.508  1.00  0.00          H   
ATOM    349  HD3 LYS A  24      39.721  51.989  12.416  1.00  0.00          H   
ATOM    350  HD2 LYS A  24      39.668  51.388  10.897  1.00  0.00          H   
ATOM    351  HE3 LYS A  24      41.888  50.837  10.673  1.00  0.00          H   
ATOM    352  HE2 LYS A  24      42.210  50.927  12.443  1.00  0.00          H   
ATOM    353  HZ1 LYS A  24      41.615  53.290  10.568  1.00  0.00          H   
ATOM    354  HZ2 LYS A  24      41.786  53.411  12.195  1.00  0.00          H   
ATOM    355  HZ3 LYS A  24      42.967  52.952  11.276  1.00  0.00          H   
TER     356      LYS A  24
ENDMDL
MODEL        3
ATOM      1  N   LYS A   1      40.547  17.655  20.785  1.00  0.00          N   
ATOM      2  CA  LYS A   1      39.998  16.225  20.575  1.00  0.00          C   
ATOM      3  C   LYS A   1      39.888  15.866  19.082  1.00  0.00          C   
ATOM      4  O   LYS A   1      40.141  16.741  18.282  1.00  0.00          O   
ATOM      5  CB  LYS A   1      38.634  15.893  21.277  1.00  0.00          C   
ATOM      6  CG  LYS A   1      37.418  16.731  20.717  1.00  0.00          C   
ATOM      7  CD  LYS A   1      36.020  16.317  21.298  1.00  0.00          C   
ATOM      8  CE  LYS A   1      34.854  16.901  20.473  1.00  0.00          C   
ATOM      9  NZ  LYS A   1      33.509  16.451  20.939  1.00  0.00          N   
ATOM     10  HA  LYS A   1      40.727  15.549  21.021  1.00  0.00          H   
ATOM     11  HB3 LYS A   1      38.641  16.035  22.355  1.00  0.00          H   
ATOM     12  HB2 LYS A   1      38.406  14.829  21.189  1.00  0.00          H   
ATOM     13  HG3 LYS A   1      37.332  16.562  19.642  1.00  0.00          H   
ATOM     14  HG2 LYS A   1      37.624  17.785  20.938  1.00  0.00          H   
ATOM     15  HD3 LYS A   1      36.077  16.739  22.306  1.00  0.00          H   
ATOM     16  HD2 LYS A   1      36.085  15.231  21.272  1.00  0.00          H   
ATOM     17  HE3 LYS A   1      35.053  16.551  19.460  1.00  0.00          H   
ATOM     18  HE2 LYS A   1      34.903  17.980  20.357  1.00  0.00          H   
ATOM     19  HZ1 LYS A   1      32.721  16.594  20.324  1.00  0.00          H   
ATOM     20  HZ2 LYS A   1      33.567  15.462  21.150  1.00  0.00          H   
ATOM     21  HZ3 LYS A   1      33.298  16.865  21.837  1.00  0.00          H   
ATOM     22  H   LYS A   1      40.784  17.647  21.769  1.00  0.00          H   
ATOM     23  N   LYS A   2      39.519  14.653  18.690  1.00  0.00          N   
ATOM     24  CA  LYS A   2      39.535  14.270  17.251  1.00  0.00          C   
ATOM     25  C   LYS A   2      38.453  15.064  16.444  1.00  0.00          C   
ATOM     26  O   LYS A   2      37.400  15.415  17.013  1.00  0.00          O   
ATOM     27  CB  LYS A   2      39.367  12.688  17.162  1.00  0.00          C   
ATOM     28  CG  LYS A   2      40.550  11.769  17.507  1.00  0.00          C   
ATOM     29  CD  LYS A   2      40.086  10.307  17.565  1.00  0.00          C   
ATOM     30  CE  LYS A   2      39.967   9.546  16.245  1.00  0.00          C   
ATOM     31  NZ  LYS A   2      39.464   8.147  16.221  1.00  0.00          N   
ATOM     32  H   LYS A   2      39.380  13.947  19.391  1.00  0.00          H   
ATOM     33  HA  LYS A   2      40.531  14.437  16.841  1.00  0.00          H   
ATOM     34  HB3 LYS A   2      39.207  12.552  16.091  1.00  0.00          H   
ATOM     35  HB2 LYS A   2      38.459  12.326  17.657  1.00  0.00          H   
ATOM     36  HG3 LYS A   2      40.823  12.127  18.501  1.00  0.00          H   
ATOM     37  HG2 LYS A   2      41.353  11.942  16.798  1.00  0.00          H   
ATOM     38  HD3 LYS A   2      39.056  10.264  17.911  1.00  0.00          H   
ATOM     39  HD2 LYS A   2      40.864   9.769  18.123  1.00  0.00          H   
ATOM     40  HE3 LYS A   2      40.860   9.729  15.649  1.00  0.00          H   
ATOM     41  HE2 LYS A   2      39.167  10.039  15.690  1.00  0.00          H   
ATOM     42  HZ1 LYS A   2      39.420   7.685  15.321  1.00  0.00          H   
ATOM     43  HZ2 LYS A   2      40.088   7.679  16.852  1.00  0.00          H   
ATOM     44  HZ3 LYS A   2      38.553   8.043  16.638  1.00  0.00          H   
ATOM     45  N   PRO A   3      38.651  15.408  15.183  1.00  0.00          N   
ATOM     46  CA  PRO A   3      37.777  16.217  14.363  1.00  0.00          C   
ATOM     47  C   PRO A   3      36.339  15.777  14.202  1.00  0.00          C   
ATOM     48  O   PRO A   3      36.038  14.627  14.200  1.00  0.00          O   
ATOM     49  CB  PRO A   3      38.359  16.094  12.913  1.00  0.00          C   
ATOM     50  CG  PRO A   3      39.802  16.030  13.116  1.00  0.00          C   
ATOM     51  CD  PRO A   3      39.958  15.382  14.496  1.00  0.00          C   
ATOM     52  HA  PRO A   3      37.675  17.230  14.760  1.00  0.00          H   
ATOM     53  HB3 PRO A   3      38.158  15.101  12.523  1.00  0.00          H   
ATOM     54  HB2 PRO A   3      37.980  16.832  12.211  1.00  0.00          H   
ATOM     55  HG3 PRO A   3      40.182  15.466  12.258  1.00  0.00          H   
ATOM     56  HG2 PRO A   3      40.226  17.026  13.158  1.00  0.00          H   
ATOM     57  HD3 PRO A   3      40.263  14.348  14.342  1.00  0.00          H   
ATOM     58  HD2 PRO A   3      40.754  15.828  15.103  1.00  0.00          H   
ATOM     59  N   GLY A   4      35.450  16.750  14.093  1.00  0.00          N   
ATOM     60  CA  GLY A   4      34.008  16.397  13.848  1.00  0.00          C   
ATOM     61  C   GLY A   4      33.453  17.262  12.732  1.00  0.00          C   
ATOM     62  O   GLY A   4      32.179  17.247  12.565  1.00  0.00          O   
ATOM     63  H   GLY A   4      35.723  17.718  13.998  1.00  0.00          H   
ATOM     64  HA3 GLY A   4      33.429  16.706  14.726  1.00  0.00          H   
ATOM     65  HA2 GLY A   4      33.886  15.335  13.639  1.00  0.00          H   
ATOM     66  N   ALA A   5      34.273  18.160  12.177  1.00  0.00          N   
ATOM     67  CA  ALA A   5      33.933  19.212  11.184  1.00  0.00          C   
ATOM     68  C   ALA A   5      34.801  19.224   9.907  1.00  0.00          C   
ATOM     69  O   ALA A   5      35.979  19.175  10.059  1.00  0.00          O   
ATOM     70  CB  ALA A   5      33.872  20.566  11.898  1.00  0.00          C   
ATOM     71  H   ALA A   5      35.195  18.226  12.589  1.00  0.00          H   
ATOM     72  HA  ALA A   5      32.900  19.031  10.881  1.00  0.00          H   
ATOM     73  HB1 ALA A   5      34.831  21.070  11.786  1.00  0.00          H   
ATOM     74  HB2 ALA A   5      33.145  21.254  11.481  1.00  0.00          H   
ATOM     75  HB3 ALA A   5      33.656  20.366  12.954  1.00  0.00          H   
ATOM     76  N   SER A   6      34.267  19.266   8.668  1.00  0.00          N   
ATOM     77  CA  SER A   6      34.998  19.182   7.411  1.00  0.00          C   
ATOM     78  C   SER A   6      35.721  20.506   7.086  1.00  0.00          C   
ATOM     79  O   SER A   6      35.541  21.574   7.602  1.00  0.00          O   
ATOM     80  CB  SER A   6      34.021  18.739   6.322  1.00  0.00          C   
ATOM     81  OG  SER A   6      33.223  19.808   5.850  1.00  0.00          O   
ATOM     82  H   SER A   6      33.279  19.427   8.561  1.00  0.00          H   
ATOM     83  HA  SER A   6      35.713  18.364   7.530  1.00  0.00          H   
ATOM     84  HB3 SER A   6      33.411  17.900   6.658  1.00  0.00          H   
ATOM     85  HB2 SER A   6      34.534  18.253   5.486  1.00  0.00          H   
ATOM     86  HG  SER A   6      32.587  19.397   5.253  1.00  0.00          H   
ATOM     87  N   LEU A   7      36.495  20.517   6.017  1.00  0.00          N   
ATOM     88  CA  LEU A   7      36.987  21.683   5.353  1.00  0.00          C   
ATOM     89  C   LEU A   7      35.900  22.702   5.139  1.00  0.00          C   
ATOM     90  O   LEU A   7      36.088  23.888   5.204  1.00  0.00          O   
ATOM     91  CB  LEU A   7      37.667  21.272   4.007  1.00  0.00          C   
ATOM     92  CG  LEU A   7      38.342  22.414   3.304  1.00  0.00          C   
ATOM     93  CD1 LEU A   7      39.410  23.051   4.212  1.00  0.00          C   
ATOM     94  CD2 LEU A   7      39.046  21.855   2.007  1.00  0.00          C   
ATOM     95  H   LEU A   7      36.677  19.620   5.585  1.00  0.00          H   
ATOM     96  HA  LEU A   7      37.745  22.128   5.997  1.00  0.00          H   
ATOM     97  HB3 LEU A   7      36.964  20.791   3.327  1.00  0.00          H   
ATOM     98  HB2 LEU A   7      38.403  20.482   4.150  1.00  0.00          H   
ATOM     99  HG  LEU A   7      37.668  23.235   3.042  1.00  0.00          H   
ATOM    100 HD11 LEU A   7      38.829  23.501   5.016  1.00  0.00          H   
ATOM    101 HD12 LEU A   7      40.052  22.288   4.672  1.00  0.00          H   
ATOM    102 HD13 LEU A   7      40.007  23.818   3.715  1.00  0.00          H   
ATOM    103 HD21 LEU A   7      39.579  22.692   1.574  1.00  0.00          H   
ATOM    104 HD22 LEU A   7      39.705  21.026   2.267  1.00  0.00          H   
ATOM    105 HD23 LEU A   7      38.417  21.471   1.190  1.00  0.00          H   
ATOM    106  N   ALA A   8      34.743  22.339   4.712  1.00  0.00          N   
ATOM    107  CA  ALA A   8      33.567  23.183   4.386  1.00  0.00          C   
ATOM    108  C   ALA A   8      33.175  23.948   5.635  1.00  0.00          C   
ATOM    109  O   ALA A   8      32.706  25.048   5.396  1.00  0.00          O   
ATOM    110  CB  ALA A   8      32.517  22.419   3.655  1.00  0.00          C   
ATOM    111  H   ALA A   8      34.597  21.367   4.488  1.00  0.00          H   
ATOM    112  HA  ALA A   8      33.928  23.901   3.646  1.00  0.00          H   
ATOM    113  HB1 ALA A   8      31.710  22.134   4.339  1.00  0.00          H   
ATOM    114  HB2 ALA A   8      32.009  22.974   2.872  1.00  0.00          H   
ATOM    115  HB3 ALA A   8      32.832  21.488   3.191  1.00  0.00          H   
ATOM    116  N   ALA A   9      33.384  23.522   6.887  1.00  0.00          N   
ATOM    117  CA  ALA A   9      33.011  24.267   8.094  1.00  0.00          C   
ATOM    118  C   ALA A   9      34.030  25.428   8.248  1.00  0.00          C   
ATOM    119  O   ALA A   9      33.598  26.531   8.601  1.00  0.00          O   
ATOM    120  CB  ALA A   9      33.096  23.348   9.306  1.00  0.00          C   
ATOM    121  H   ALA A   9      33.905  22.650   6.940  1.00  0.00          H   
ATOM    122  HA  ALA A   9      32.005  24.665   8.036  1.00  0.00          H   
ATOM    123  HB1 ALA A   9      34.124  23.270   9.664  1.00  0.00          H   
ATOM    124  HB2 ALA A   9      32.490  23.811  10.092  1.00  0.00          H   
ATOM    125  HB3 ALA A   9      32.735  22.353   9.036  1.00  0.00          H   
ATOM    126  N   LEU A  10      35.331  25.275   7.928  1.00  0.00          N   
ATOM    127  CA  LEU A  10      36.333  26.316   7.868  1.00  0.00          C   
ATOM    128  C   LEU A  10      35.998  27.340   6.818  1.00  0.00          C   
ATOM    129  O   LEU A  10      36.102  28.528   7.021  1.00  0.00          O   
ATOM    130  CB  LEU A  10      37.763  25.794   7.633  1.00  0.00          C   
ATOM    131  CG  LEU A  10      38.996  26.756   7.382  1.00  0.00          C   
ATOM    132  CD1 LEU A  10      39.134  27.692   8.583  1.00  0.00          C   
ATOM    133  CD2 LEU A  10      40.200  25.938   7.234  1.00  0.00          C   
ATOM    134  H   LEU A  10      35.536  24.364   7.527  1.00  0.00          H   
ATOM    135  HA  LEU A  10      36.367  26.822   8.840  1.00  0.00          H   
ATOM    136  HB3 LEU A  10      37.782  25.221   6.702  1.00  0.00          H   
ATOM    137  HB2 LEU A  10      38.037  25.095   8.421  1.00  0.00          H   
ATOM    138  HG  LEU A  10      38.872  27.337   6.469  1.00  0.00          H   
ATOM    139 HD11 LEU A  10      38.244  28.317   8.612  1.00  0.00          H   
ATOM    140 HD12 LEU A  10      39.315  27.081   9.467  1.00  0.00          H   
ATOM    141 HD13 LEU A  10      39.963  28.395   8.473  1.00  0.00          H   
ATOM    142 HD21 LEU A  10      40.062  25.170   6.475  1.00  0.00          H   
ATOM    143 HD22 LEU A  10      41.064  26.584   7.070  1.00  0.00          H   
ATOM    144 HD23 LEU A  10      40.407  25.420   8.168  1.00  0.00          H   
ATOM    145  N   GLN A  11      35.676  26.893   5.621  1.00  0.00          N   
ATOM    146  CA  GLN A  11      35.341  27.759   4.437  1.00  0.00          C   
ATOM    147  C   GLN A  11      34.057  28.515   4.551  1.00  0.00          C   
ATOM    148  O   GLN A  11      33.921  29.567   4.058  1.00  0.00          O   
ATOM    149  CB  GLN A  11      35.444  26.856   3.215  1.00  0.00          C   
ATOM    150  CG  GLN A  11      36.931  26.775   2.830  1.00  0.00          C   
ATOM    151  CD  GLN A  11      37.149  25.740   1.792  1.00  0.00          C   
ATOM    152  NE2 GLN A  11      38.367  25.343   1.495  1.00  0.00          N   
ATOM    153  OE1 GLN A  11      36.228  25.194   1.193  1.00  0.00          O   
ATOM    154  H   GLN A  11      35.696  25.892   5.563  1.00  0.00          H   
ATOM    155  HA  GLN A  11      36.079  28.556   4.339  1.00  0.00          H   
ATOM    156  HB3 GLN A  11      34.963  27.335   2.369  1.00  0.00          H   
ATOM    157  HB2 GLN A  11      35.057  25.883   3.485  1.00  0.00          H   
ATOM    158  HG3 GLN A  11      37.491  26.347   3.668  1.00  0.00          H   
ATOM    159  HG2 GLN A  11      37.368  27.751   2.610  1.00  0.00          H   
ATOM    160 HE21 GLN A  11      39.152  25.676   2.039  1.00  0.00          H   
ATOM    161 HE22 GLN A  11      38.442  24.674   0.733  1.00  0.00          H   
ATOM    162  N   ALA A  12      33.076  27.962   5.272  1.00  0.00          N   
ATOM    163  CA  ALA A  12      31.899  28.719   5.687  1.00  0.00          C   
ATOM    164  C   ALA A  12      32.282  29.819   6.691  1.00  0.00          C   
ATOM    165  O   ALA A  12      31.665  30.842   6.815  1.00  0.00          O   
ATOM    166  CB  ALA A  12      30.955  27.744   6.321  1.00  0.00          C   
ATOM    167  H   ALA A  12      33.220  26.994   5.497  1.00  0.00          H   
ATOM    168  HA  ALA A  12      31.377  29.072   4.795  1.00  0.00          H   
ATOM    169  HB1 ALA A  12      30.087  28.289   6.673  1.00  0.00          H   
ATOM    170  HB2 ALA A  12      30.617  27.027   5.571  1.00  0.00          H   
ATOM    171  HB3 ALA A  12      31.402  27.160   7.130  1.00  0.00          H   
ATOM    172  N   LEU A  13      33.296  29.658   7.645  1.00  0.00          N   
ATOM    173  CA  LEU A  13      33.868  30.754   8.462  1.00  0.00          C   
ATOM    174  C   LEU A  13      34.752  31.684   7.603  1.00  0.00          C   
ATOM    175  O   LEU A  13      34.743  32.890   7.898  1.00  0.00          O   
ATOM    176  CB  LEU A  13      34.585  30.125   9.687  1.00  0.00          C   
ATOM    177  CG  LEU A  13      33.624  29.427  10.678  1.00  0.00          C   
ATOM    178  CD1 LEU A  13      34.389  28.286  11.493  1.00  0.00          C   
ATOM    179  CD2 LEU A  13      33.046  30.370  11.684  1.00  0.00          C   
ATOM    180  H   LEU A  13      33.565  28.692   7.759  1.00  0.00          H   
ATOM    181  HA  LEU A  13      33.095  31.405   8.888  1.00  0.00          H   
ATOM    182  HB3 LEU A  13      35.243  30.875  10.133  1.00  0.00          H   
ATOM    183  HB2 LEU A  13      35.142  29.280   9.289  1.00  0.00          H   
ATOM    184  HG  LEU A  13      32.769  28.939  10.212  1.00  0.00          H   
ATOM    185 HD11 LEU A  13      35.424  28.580  11.586  1.00  0.00          H   
ATOM    186 HD12 LEU A  13      33.955  28.022  12.459  1.00  0.00          H   
ATOM    187 HD13 LEU A  13      34.476  27.430  10.828  1.00  0.00          H   
ATOM    188 HD21 LEU A  13      32.258  29.942  12.309  1.00  0.00          H   
ATOM    189 HD22 LEU A  13      33.787  30.870  12.313  1.00  0.00          H   
ATOM    190 HD23 LEU A  13      32.479  31.170  11.215  1.00  0.00          H   
ATOM    191  N   GLN A  14      35.544  31.239   6.651  1.00  0.00          N   
ATOM    192  CA  GLN A  14      36.220  32.194   5.692  1.00  0.00          C   
ATOM    193  C   GLN A  14      35.260  33.000   4.753  1.00  0.00          C   
ATOM    194  O   GLN A  14      35.650  34.104   4.322  1.00  0.00          O   
ATOM    195  CB  GLN A  14      37.435  31.529   4.878  1.00  0.00          C   
ATOM    196  CG  GLN A  14      38.586  31.018   5.833  1.00  0.00          C   
ATOM    197  CD  GLN A  14      39.785  30.490   5.122  1.00  0.00          C   
ATOM    198  NE2 GLN A  14      40.763  31.274   4.922  1.00  0.00          N   
ATOM    199  OE1 GLN A  14      39.758  29.289   4.700  1.00  0.00          O   
ATOM    200  H   GLN A  14      35.706  30.241   6.620  1.00  0.00          H   
ATOM    201  HA  GLN A  14      36.647  32.976   6.328  1.00  0.00          H   
ATOM    202  HB3 GLN A  14      37.828  32.323   4.253  1.00  0.00          H   
ATOM    203  HB2 GLN A  14      37.088  30.703   4.245  1.00  0.00          H   
ATOM    204  HG3 GLN A  14      38.289  30.200   6.493  1.00  0.00          H   
ATOM    205  HG2 GLN A  14      38.877  31.809   6.522  1.00  0.00          H   
ATOM    206 HE21 GLN A  14      40.739  32.249   5.186  1.00  0.00          H   
ATOM    207 HE22 GLN A  14      41.494  30.798   4.417  1.00  0.00          H   
ATOM    208  N   ALA A  15      34.037  32.483   4.455  1.00  0.00          N   
ATOM    209  CA  ALA A  15      32.951  33.264   3.711  1.00  0.00          C   
ATOM    210  C   ALA A  15      32.557  34.661   4.315  1.00  0.00          C   
ATOM    211  O   ALA A  15      32.220  35.547   3.574  1.00  0.00          O   
ATOM    212  CB  ALA A  15      31.682  32.395   3.803  1.00  0.00          C   
ATOM    213  H   ALA A  15      33.817  31.541   4.750  1.00  0.00          H   
ATOM    214  HA  ALA A  15      33.272  33.459   2.684  1.00  0.00          H   
ATOM    215  HB1 ALA A  15      31.247  32.378   4.805  1.00  0.00          H   
ATOM    216  HB2 ALA A  15      30.916  32.907   3.224  1.00  0.00          H   
ATOM    217  HB3 ALA A  15      31.924  31.433   3.356  1.00  0.00          H   
ATOM    218  N   LEU A  16      32.745  34.748   5.602  1.00  0.00          N   
ATOM    219  CA  LEU A  16      32.437  35.795   6.521  1.00  0.00          C   
ATOM    220  C   LEU A  16      33.576  36.809   6.502  1.00  0.00          C   
ATOM    221  O   LEU A  16      33.377  37.878   7.087  1.00  0.00          O   
ATOM    222  CB  LEU A  16      32.208  35.209   7.935  1.00  0.00          C   
ATOM    223  CG  LEU A  16      31.102  34.149   7.957  1.00  0.00          C   
ATOM    224  CD1 LEU A  16      30.768  33.707   9.410  1.00  0.00          C   
ATOM    225  CD2 LEU A  16      29.808  34.620   7.281  1.00  0.00          C   
ATOM    226  H   LEU A  16      33.421  34.063   5.898  1.00  0.00          H   
ATOM    227  HA  LEU A  16      31.523  36.352   6.324  1.00  0.00          H   
ATOM    228  HB3 LEU A  16      31.897  36.034   8.589  1.00  0.00          H   
ATOM    229  HB2 LEU A  16      33.158  34.822   8.300  1.00  0.00          H   
ATOM    230  HG  LEU A  16      31.525  33.291   7.432  1.00  0.00          H   
ATOM    231 HD11 LEU A  16      29.916  33.024   9.339  1.00  0.00          H   
ATOM    232 HD12 LEU A  16      31.579  33.135   9.843  1.00  0.00          H   
ATOM    233 HD13 LEU A  16      30.571  34.595  10.012  1.00  0.00          H   
ATOM    234 HD21 LEU A  16      29.974  34.657   6.199  1.00  0.00          H   
ATOM    235 HD22 LEU A  16      28.946  33.980   7.452  1.00  0.00          H   
ATOM    236 HD23 LEU A  16      29.624  35.647   7.596  1.00  0.00          H   
ATOM    237  N   GLN A  17      34.655  36.635   5.678  1.00  0.00          N   
ATOM    238  CA  GLN A  17      35.941  37.383   5.627  1.00  0.00          C   
ATOM    239  C   GLN A  17      36.399  37.876   4.258  1.00  0.00          C   
ATOM    240  O   GLN A  17      37.373  38.572   4.119  1.00  0.00          O   
ATOM    241  CB  GLN A  17      37.072  36.535   6.204  1.00  0.00          C   
ATOM    242  CG  GLN A  17      36.807  36.101   7.660  1.00  0.00          C   
ATOM    243  CD  GLN A  17      38.104  35.596   8.271  1.00  0.00          C   
ATOM    244  NE2 GLN A  17      38.324  35.777   9.566  1.00  0.00          N   
ATOM    245  OE1 GLN A  17      38.946  34.924   7.661  1.00  0.00          O   
ATOM    246  H   GLN A  17      34.631  35.787   5.125  1.00  0.00          H   
ATOM    247  HA  GLN A  17      35.785  38.302   6.192  1.00  0.00          H   
ATOM    248  HB3 GLN A  17      37.943  37.186   6.270  1.00  0.00          H   
ATOM    249  HB2 GLN A  17      37.298  35.611   5.677  1.00  0.00          H   
ATOM    250  HG3 GLN A  17      35.981  35.392   7.734  1.00  0.00          H   
ATOM    251  HG2 GLN A  17      36.530  36.926   8.319  1.00  0.00          H   
ATOM    252 HE21 GLN A  17      37.657  36.288  10.131  1.00  0.00          H   
ATOM    253 HE22 GLN A  17      39.059  35.231   9.995  1.00  0.00          H   
ATOM    254  N   ALA A  18      35.702  37.440   3.173  1.00  0.00          N   
ATOM    255  CA  ALA A  18      36.231  37.541   1.829  1.00  0.00          C   
ATOM    256  C   ALA A  18      36.526  39.009   1.376  1.00  0.00          C   
ATOM    257  O   ALA A  18      37.348  39.269   0.486  1.00  0.00          O   
ATOM    258  CB  ALA A  18      35.143  36.812   1.001  1.00  0.00          C   
ATOM    259  H   ALA A  18      34.825  36.962   3.347  1.00  0.00          H   
ATOM    260  HA  ALA A  18      37.203  37.049   1.723  1.00  0.00          H   
ATOM    261  HB1 ALA A  18      35.238  35.759   1.295  1.00  0.00          H   
ATOM    262  HB2 ALA A  18      34.154  37.135   1.314  1.00  0.00          H   
ATOM    263  HB3 ALA A  18      35.319  37.051  -0.038  1.00  0.00          H   
ATOM    264  N   ALA A  19      35.919  39.966   2.049  1.00  0.00          N   
ATOM    265  CA  ALA A  19      35.978  41.389   1.718  1.00  0.00          C   
ATOM    266  C   ALA A  19      37.261  42.057   2.272  1.00  0.00          C   
ATOM    267  O   ALA A  19      37.657  43.179   1.865  1.00  0.00          O   
ATOM    268  CB  ALA A  19      34.726  42.025   2.368  1.00  0.00          C   
ATOM    269  H   ALA A  19      35.402  39.752   2.891  1.00  0.00          H   
ATOM    270  HA  ALA A  19      35.937  41.458   0.635  1.00  0.00          H   
ATOM    271  HB1 ALA A  19      33.782  41.555   2.054  1.00  0.00          H   
ATOM    272  HB2 ALA A  19      34.707  41.822   3.431  1.00  0.00          H   
ATOM    273  HB3 ALA A  19      34.720  43.077   2.066  1.00  0.00          H   
ATOM    274  N   GLN A  20      37.971  41.375   3.187  1.00  0.00          N   
ATOM    275  CA  GLN A  20      39.350  41.678   3.750  1.00  0.00          C   
ATOM    276  C   GLN A  20      40.332  40.769   3.010  1.00  0.00          C   
ATOM    277  O   GLN A  20      41.432  41.201   2.659  1.00  0.00          O   
ATOM    278  CB  GLN A  20      39.355  41.588   5.306  1.00  0.00          C   
ATOM    279  CG  GLN A  20      38.319  42.447   6.023  1.00  0.00          C   
ATOM    280  CD  GLN A  20      38.454  43.983   5.777  1.00  0.00          C   
ATOM    281  NE2 GLN A  20      37.538  44.707   6.285  1.00  0.00          N   
ATOM    282  OE1 GLN A  20      39.305  44.471   5.049  1.00  0.00          O   
ATOM    283  H   GLN A  20      37.645  40.454   3.440  1.00  0.00          H   
ATOM    284  HA  GLN A  20      39.614  42.699   3.485  1.00  0.00          H   
ATOM    285  HB3 GLN A  20      40.320  41.968   5.648  1.00  0.00          H   
ATOM    286  HB2 GLN A  20      39.180  40.560   5.634  1.00  0.00          H   
ATOM    287  HG3 GLN A  20      38.390  42.248   7.098  1.00  0.00          H   
ATOM    288  HG2 GLN A  20      37.288  42.212   5.775  1.00  0.00          H   
ATOM    289 HE21 GLN A  20      36.655  44.327   6.604  1.00  0.00          H   
ATOM    290 HE22 GLN A  20      37.614  45.669   5.970  1.00  0.00          H   
ATOM    291  N   ALA A  21      39.929  39.579   2.528  1.00  0.00          N   
ATOM    292  CA  ALA A  21      40.786  38.646   1.812  1.00  0.00          C   
ATOM    293  C   ALA A  21      41.001  39.065   0.342  1.00  0.00          C   
ATOM    294  O   ALA A  21      42.161  38.834  -0.115  1.00  0.00          O   
ATOM    295  CB  ALA A  21      40.058  37.222   1.813  1.00  0.00          C   
ATOM    296  H   ALA A  21      39.066  39.122   2.762  1.00  0.00          H   
ATOM    297  HA  ALA A  21      41.686  38.524   2.408  1.00  0.00          H   
ATOM    298  HB1 ALA A  21      39.242  37.225   1.082  1.00  0.00          H   
ATOM    299  HB2 ALA A  21      40.709  36.383   1.571  1.00  0.00          H   
ATOM    300  HB3 ALA A  21      39.640  37.244   2.819  1.00  0.00          H   
ATOM    301  N   ALA A  22      39.980  39.669  -0.248  1.00  0.00          N   
ATOM    302  CA  ALA A  22      40.198  40.416  -1.501  1.00  0.00          C   
ATOM    303  C   ALA A  22      41.213  41.512  -1.385  1.00  0.00          C   
ATOM    304  O   ALA A  22      41.108  42.445  -0.555  1.00  0.00          O   
ATOM    305  CB  ALA A  22      38.830  40.878  -2.059  1.00  0.00          C   
ATOM    306  H   ALA A  22      39.128  39.841   0.272  1.00  0.00          H   
ATOM    307  HA  ALA A  22      40.627  39.714  -2.206  1.00  0.00          H   
ATOM    308  HB1 ALA A  22      38.097  40.071  -2.125  1.00  0.00          H   
ATOM    309  HB2 ALA A  22      38.484  41.585  -1.299  1.00  0.00          H   
ATOM    310  HB3 ALA A  22      38.941  41.410  -3.005  1.00  0.00          H   
ATOM    311  N   LYS A  23      42.192  41.531  -2.289  1.00  0.00          N   
ATOM    312  CA  LYS A  23      43.064  42.712  -2.391  1.00  0.00          C   
ATOM    313  C   LYS A  23      42.339  43.907  -3.063  1.00  0.00          C   
ATOM    314  O   LYS A  23      41.248  43.799  -3.607  1.00  0.00          O   
ATOM    315  CB  LYS A  23      44.334  42.233  -3.133  1.00  0.00          C   
ATOM    316  CG  LYS A  23      45.475  41.691  -2.217  1.00  0.00          C   
ATOM    317  CD  LYS A  23      45.332  40.170  -1.929  1.00  0.00          C   
ATOM    318  CE  LYS A  23      45.817  39.181  -3.072  1.00  0.00          C   
ATOM    319  NZ  LYS A  23      46.353  37.928  -2.529  1.00  0.00          N   
ATOM    320  H   LYS A  23      42.112  40.845  -3.037  1.00  0.00          H   
ATOM    321  HA  LYS A  23      43.270  43.051  -1.379  1.00  0.00          H   
ATOM    322  HB3 LYS A  23      44.800  43.076  -3.633  1.00  0.00          H   
ATOM    323  HB2 LYS A  23      44.125  41.517  -3.930  1.00  0.00          H   
ATOM    324  HG3 LYS A  23      45.375  42.172  -1.244  1.00  0.00          H   
ATOM    325  HG2 LYS A  23      46.443  41.905  -2.673  1.00  0.00          H   
ATOM    326  HD3 LYS A  23      44.351  39.813  -1.630  1.00  0.00          H   
ATOM    327  HD2 LYS A  23      45.979  40.058  -1.055  1.00  0.00          H   
ATOM    328  HE3 LYS A  23      46.682  39.687  -3.490  1.00  0.00          H   
ATOM    329  HE2 LYS A  23      45.024  39.018  -3.804  1.00  0.00          H   
ATOM    330  HZ1 LYS A  23      47.218  38.088  -2.022  1.00  0.00          H   
ATOM    331  HZ2 LYS A  23      45.673  37.426  -1.977  1.00  0.00          H   
ATOM    332  HZ3 LYS A  23      46.611  37.399  -3.345  1.00  0.00          H   
ATOM    333  N   LYS A  24      42.852  45.196  -2.912  1.00  0.00          N   
ATOM    334  CA  LYS A  24      42.146  46.480  -3.150  1.00  0.00          C   
ATOM    335  C   LYS A  24      42.277  46.959  -4.609  1.00  0.00          C   
ATOM    336  CB  LYS A  24      42.538  47.559  -2.116  1.00  0.00          C   
ATOM    337  CG  LYS A  24      41.640  48.788  -2.089  1.00  0.00          C   
ATOM    338  CD  LYS A  24      40.246  48.551  -1.588  1.00  0.00          C   
ATOM    339  CE  LYS A  24      40.099  48.474  -0.017  1.00  0.00          C   
ATOM    340  NZ  LYS A  24      38.668  48.496   0.323  1.00  0.00          N   
ATOM    341  O   LYS A  24      41.251  47.421  -5.069  1.00  0.00          O   
ATOM    342  OXT LYS A  24      43.323  46.772  -5.231  1.00  0.00          O   
ATOM    343  H   LYS A  24      43.701  45.282  -2.381  1.00  0.00          H   
ATOM    344  HA  LYS A  24      41.106  46.196  -3.078  1.00  0.00          H   
ATOM    345  HB3 LYS A  24      43.571  47.772  -2.391  1.00  0.00          H   
ATOM    346  HB2 LYS A  24      42.504  47.083  -1.143  1.00  0.00          H   
ATOM    347  HG3 LYS A  24      41.616  49.200  -3.101  1.00  0.00          H   
ATOM    348  HG2 LYS A  24      42.049  49.542  -1.413  1.00  0.00          H   
ATOM    349  HD3 LYS A  24      39.803  47.582  -1.818  1.00  0.00          H   
ATOM    350  HD2 LYS A  24      39.620  49.294  -2.074  1.00  0.00          H   
ATOM    351  HE3 LYS A  24      40.626  49.323   0.421  1.00  0.00          H   
ATOM    352  HE2 LYS A  24      40.561  47.508   0.153  1.00  0.00          H   
ATOM    353  HZ1 LYS A  24      38.164  49.255  -0.103  1.00  0.00          H   
ATOM    354  HZ2 LYS A  24      38.136  47.686   0.064  1.00  0.00          H   
ATOM    355  HZ3 LYS A  24      38.535  48.647   1.309  1.00  0.00          H   
TER     356      LYS A  24
ENDMDL
MODEL        4
ATOM      1  N   LYS A   1      25.460   3.960   5.120  1.00  0.00          N   
ATOM      2  CA  LYS A   1      25.680   5.420   5.270  1.00  0.00          C   
ATOM      3  C   LYS A   1      26.350   5.800   6.550  1.00  0.00          C   
ATOM      4  O   LYS A   1      25.830   5.480   7.640  1.00  0.00          O   
ATOM      5  CB  LYS A   1      24.390   6.210   5.090  1.00  0.00          C   
ATOM      6  CG  LYS A   1      24.630   7.700   5.190  1.00  0.00          C   
ATOM      7  CD  LYS A   1      23.470   8.590   4.620  1.00  0.00          C   
ATOM      8  CE  LYS A   1      23.770  10.130   4.850  1.00  0.00          C   
ATOM      9  NZ  LYS A   1      24.970  10.570   4.070  1.00  0.00          N   
ATOM     10  HA  LYS A   1      26.270   5.750   4.420  1.00  0.00          H   
ATOM     11  HB3 LYS A   1      23.700   5.790   5.820  1.00  0.00          H   
ATOM     12  HB2 LYS A   1      24.150   6.000   4.050  1.00  0.00          H   
ATOM     13  HG3 LYS A   1      25.550   8.140   4.800  1.00  0.00          H   
ATOM     14  HG2 LYS A   1      24.650   7.990   6.240  1.00  0.00          H   
ATOM     15  HD3 LYS A   1      22.550   8.250   5.080  1.00  0.00          H   
ATOM     16  HD2 LYS A   1      23.490   8.480   3.530  1.00  0.00          H   
ATOM     17  HE3 LYS A   1      24.030  10.180   5.910  1.00  0.00          H   
ATOM     18  HE2 LYS A   1      22.890  10.640   4.460  1.00  0.00          H   
ATOM     19  HZ1 LYS A   1      25.770  10.660   4.680  1.00  0.00          H   
ATOM     20  HZ2 LYS A   1      25.170   9.960   3.290  1.00  0.00          H   
ATOM     21  HZ3 LYS A   1      24.680  11.460   3.680  1.00  0.00          H   
ATOM     22  H   LYS A   1      25.130   3.770   4.190  1.00  0.00          H   
ATOM     23  N   LYS A   2      27.420   6.590   6.410  1.00  0.00          N   
ATOM     24  CA  LYS A   2      28.300   7.110   7.410  1.00  0.00          C   
ATOM     25  C   LYS A   2      27.680   8.060   8.430  1.00  0.00          C   
ATOM     26  O   LYS A   2      26.680   8.710   8.120  1.00  0.00          O   
ATOM     27  CB  LYS A   2      29.440   7.910   6.700  1.00  0.00          C   
ATOM     28  CG  LYS A   2      30.390   6.950   6.070  1.00  0.00          C   
ATOM     29  CD  LYS A   2      31.710   7.720   5.740  1.00  0.00          C   
ATOM     30  CE  LYS A   2      32.720   6.650   5.460  1.00  0.00          C   
ATOM     31  NZ  LYS A   2      34.130   7.040   5.600  1.00  0.00          N   
ATOM     32  H   LYS A   2      27.680   6.840   5.460  1.00  0.00          H   
ATOM     33  HA  LYS A   2      28.630   6.180   7.880  1.00  0.00          H   
ATOM     34  HB3 LYS A   2      30.000   8.500   7.420  1.00  0.00          H   
ATOM     35  HB2 LYS A   2      29.000   8.620   6.000  1.00  0.00          H   
ATOM     36  HG3 LYS A   2      30.020   6.500   5.150  1.00  0.00          H   
ATOM     37  HG2 LYS A   2      30.650   6.160   6.770  1.00  0.00          H   
ATOM     38  HD3 LYS A   2      31.970   8.360   6.580  1.00  0.00          H   
ATOM     39  HD2 LYS A   2      31.630   8.300   4.820  1.00  0.00          H   
ATOM     40  HE3 LYS A   2      32.580   6.320   4.440  1.00  0.00          H   
ATOM     41  HE2 LYS A   2      32.490   5.840   6.160  1.00  0.00          H   
ATOM     42  HZ1 LYS A   2      34.780   6.420   5.150  1.00  0.00          H   
ATOM     43  HZ2 LYS A   2      34.330   7.900   5.100  1.00  0.00          H   
ATOM     44  HZ3 LYS A   2      34.260   7.180   6.590  1.00  0.00          H   
ATOM     45  N   PRO A   3      28.220   8.200   9.650  1.00  0.00          N   
ATOM     46  CA  PRO A   3      27.630   9.170  10.640  1.00  0.00          C   
ATOM     47  C   PRO A   3      28.110  10.580  10.510  1.00  0.00          C   
ATOM     48  O   PRO A   3      27.390  11.470  10.880  1.00  0.00          O   
ATOM     49  CB  PRO A   3      27.980   8.530  11.990  1.00  0.00          C   
ATOM     50  CG  PRO A   3      28.640   7.150  11.740  1.00  0.00          C   
ATOM     51  CD  PRO A   3      29.120   7.320  10.300  1.00  0.00          C   
ATOM     52  HA  PRO A   3      26.560   9.250  10.460  1.00  0.00          H   
ATOM     53  HB3 PRO A   3      28.610   9.180  12.590  1.00  0.00          H   
ATOM     54  HB2 PRO A   3      27.010   8.420  12.480  1.00  0.00          H   
ATOM     55  HG3 PRO A   3      29.490   6.880  12.350  1.00  0.00          H   
ATOM     56  HG2 PRO A   3      27.930   6.340  11.910  1.00  0.00          H   
ATOM     57  HD3 PRO A   3      30.080   7.820  10.340  1.00  0.00          H   
ATOM     58  HD2 PRO A   3      29.110   6.310   9.900  1.00  0.00          H   
ATOM     59  N   GLY A   4      29.280  10.740   9.910  1.00  0.00          N   
ATOM     60  CA  GLY A   4      29.710  12.140   9.520  1.00  0.00          C   
ATOM     61  C   GLY A   4      29.000  12.730   8.320  1.00  0.00          C   
ATOM     62  O   GLY A   4      28.190  12.080   7.610  1.00  0.00          O   
ATOM     63  H   GLY A   4      29.780   9.870   9.760  1.00  0.00          H   
ATOM     64  HA3 GLY A   4      30.760  11.980   9.280  1.00  0.00          H   
ATOM     65  HA2 GLY A   4      29.640  12.800  10.390  1.00  0.00          H   
ATOM     66  N   ALA A   5      29.210  14.050   8.210  1.00  0.00          N   
ATOM     67  CA  ALA A   5      28.670  14.890   7.180  1.00  0.00          C   
ATOM     68  C   ALA A   5      29.660  15.850   6.440  1.00  0.00          C   
ATOM     69  O   ALA A   5      29.370  16.420   5.380  1.00  0.00          O   
ATOM     70  CB  ALA A   5      27.460  15.620   7.770  1.00  0.00          C   
ATOM     71  H   ALA A   5      29.810  14.520   8.870  1.00  0.00          H   
ATOM     72  HA  ALA A   5      28.290  14.270   6.370  1.00  0.00          H   
ATOM     73  HB1 ALA A   5      26.820  14.920   8.320  1.00  0.00          H   
ATOM     74  HB2 ALA A   5      27.680  16.390   8.510  1.00  0.00          H   
ATOM     75  HB3 ALA A   5      26.970  16.200   6.990  1.00  0.00          H   
ATOM     76  N   SER A   6      30.930  15.860   6.940  1.00  0.00          N   
ATOM     77  CA  SER A   6      32.090  16.510   6.320  1.00  0.00          C   
ATOM     78  C   SER A   6      31.830  17.950   5.750  1.00  0.00          C   
ATOM     79  O   SER A   6      32.560  18.280   4.820  1.00  0.00          O   
ATOM     80  CB  SER A   6      32.660  15.640   5.190  1.00  0.00          C   
ATOM     81  OG  SER A   6      32.750  14.260   5.530  1.00  0.00          O   
ATOM     82  H   SER A   6      31.120  15.390   7.810  1.00  0.00          H   
ATOM     83  HA  SER A   6      32.970  16.520   6.970  1.00  0.00          H   
ATOM     84  HB3 SER A   6      33.680  15.870   4.900  1.00  0.00          H   
ATOM     85  HB2 SER A   6      32.030  15.630   4.300  1.00  0.00          H   
ATOM     86  HG  SER A   6      31.960  13.830   5.200  1.00  0.00          H   
ATOM     87  N   LEU A   7      30.970  18.750   6.410  1.00  0.00          N   
ATOM     88  CA  LEU A   7      30.700  20.110   5.970  1.00  0.00          C   
ATOM     89  C   LEU A   7      31.960  21.010   5.850  1.00  0.00          C   
ATOM     90  O   LEU A   7      32.930  20.740   6.540  1.00  0.00          O   
ATOM     91  CB  LEU A   7      29.750  20.850   6.950  1.00  0.00          C   
ATOM     92  CG  LEU A   7      28.230  20.640   6.820  1.00  0.00          C   
ATOM     93  CD1 LEU A   7      27.720  19.260   7.330  1.00  0.00          C   
ATOM     94  CD2 LEU A   7      27.470  21.810   7.470  1.00  0.00          C   
ATOM     95  H   LEU A   7      30.480  18.420   7.230  1.00  0.00          H   
ATOM     96  HA  LEU A   7      30.220  20.000   4.990  1.00  0.00          H   
ATOM     97  HB3 LEU A   7      29.850  21.920   6.770  1.00  0.00          H   
ATOM     98  HB2 LEU A   7      30.080  20.680   7.970  1.00  0.00          H   
ATOM     99  HG  LEU A   7      28.060  20.680   5.740  1.00  0.00          H   
ATOM    100 HD11 LEU A   7      27.880  19.240   8.410  1.00  0.00          H   
ATOM    101 HD12 LEU A   7      26.650  19.120   7.180  1.00  0.00          H   
ATOM    102 HD13 LEU A   7      28.200  18.450   6.790  1.00  0.00          H   
ATOM    103 HD21 LEU A   7      27.630  22.660   6.810  1.00  0.00          H   
ATOM    104 HD22 LEU A   7      26.410  21.580   7.490  1.00  0.00          H   
ATOM    105 HD23 LEU A   7      27.820  22.020   8.480  1.00  0.00          H   
ATOM    106  N   ALA A   8      31.840  22.080   5.030  1.00  0.00          N   
ATOM    107  CA  ALA A   8      32.770  23.120   4.730  1.00  0.00          C   
ATOM    108  C   ALA A   8      33.080  24.060   5.940  1.00  0.00          C   
ATOM    109  O   ALA A   8      33.140  25.260   5.730  1.00  0.00          O   
ATOM    110  CB  ALA A   8      32.560  23.760   3.370  1.00  0.00          C   
ATOM    111  H   ALA A   8      30.980  22.140   4.510  1.00  0.00          H   
ATOM    112  HA  ALA A   8      33.680  22.540   4.580  1.00  0.00          H   
ATOM    113  HB1 ALA A   8      31.750  24.490   3.390  1.00  0.00          H   
ATOM    114  HB2 ALA A   8      33.490  24.240   3.050  1.00  0.00          H   
ATOM    115  HB3 ALA A   8      32.280  22.980   2.650  1.00  0.00          H   
ATOM    116  N   ALA A   9      33.190  23.580   7.180  1.00  0.00          N   
ATOM    117  CA  ALA A   9      33.090  24.390   8.360  1.00  0.00          C   
ATOM    118  C   ALA A   9      34.100  25.520   8.430  1.00  0.00          C   
ATOM    119  O   ALA A   9      33.760  26.700   8.730  1.00  0.00          O   
ATOM    120  CB  ALA A   9      33.370  23.430   9.540  1.00  0.00          C   
ATOM    121  H   ALA A   9      33.260  22.580   7.320  1.00  0.00          H   
ATOM    122  HA  ALA A   9      32.110  24.830   8.540  1.00  0.00          H   
ATOM    123  HB1 ALA A   9      33.800  23.910  10.420  1.00  0.00          H   
ATOM    124  HB2 ALA A   9      32.380  23.060   9.810  1.00  0.00          H   
ATOM    125  HB3 ALA A   9      34.050  22.610   9.320  1.00  0.00          H   
ATOM    126  N   LEU A  10      35.390  25.230   8.160  1.00  0.00          N   
ATOM    127  CA  LEU A  10      36.400  26.290   8.010  1.00  0.00          C   
ATOM    128  C   LEU A  10      36.050  27.280   6.810  1.00  0.00          C   
ATOM    129  O   LEU A  10      36.190  28.490   6.950  1.00  0.00          O   
ATOM    130  CB  LEU A  10      37.830  25.760   7.740  1.00  0.00          C   
ATOM    131  CG  LEU A  10      38.380  25.200   9.010  1.00  0.00          C   
ATOM    132  CD1 LEU A  10      39.540  24.170   8.820  1.00  0.00          C   
ATOM    133  CD2 LEU A  10      38.900  26.230  10.000  1.00  0.00          C   
ATOM    134  H   LEU A  10      35.610  24.270   7.920  1.00  0.00          H   
ATOM    135  HA  LEU A  10      36.340  26.880   8.930  1.00  0.00          H   
ATOM    136  HB3 LEU A  10      38.540  26.500   7.360  1.00  0.00          H   
ATOM    137  HB2 LEU A  10      37.790  24.950   7.020  1.00  0.00          H   
ATOM    138  HG  LEU A  10      37.600  24.610   9.490  1.00  0.00          H   
ATOM    139 HD11 LEU A  10      40.300  24.610   8.170  1.00  0.00          H   
ATOM    140 HD12 LEU A  10      39.970  23.730   9.720  1.00  0.00          H   
ATOM    141 HD13 LEU A  10      39.160  23.350   8.210  1.00  0.00          H   
ATOM    142 HD21 LEU A  10      39.260  25.730  10.900  1.00  0.00          H   
ATOM    143 HD22 LEU A  10      39.730  26.750   9.540  1.00  0.00          H   
ATOM    144 HD23 LEU A  10      38.110  26.910  10.330  1.00  0.00          H   
ATOM    145  N   GLN A  11      35.690  26.750   5.630  1.00  0.00          N   
ATOM    146  CA  GLN A  11      35.410  27.650   4.450  1.00  0.00          C   
ATOM    147  C   GLN A  11      34.150  28.490   4.680  1.00  0.00          C   
ATOM    148  O   GLN A  11      34.130  29.640   4.370  1.00  0.00          O   
ATOM    149  CB  GLN A  11      35.310  26.790   3.210  1.00  0.00          C   
ATOM    150  CG  GLN A  11      34.910  27.550   1.850  1.00  0.00          C   
ATOM    151  CD  GLN A  11      35.840  28.710   1.450  1.00  0.00          C   
ATOM    152  NE2 GLN A  11      35.220  29.780   0.850  1.00  0.00          N   
ATOM    153  OE1 GLN A  11      37.060  28.710   1.600  1.00  0.00          O   
ATOM    154  H   GLN A  11      35.660  25.750   5.540  1.00  0.00          H   
ATOM    155  HA  GLN A  11      36.230  28.370   4.360  1.00  0.00          H   
ATOM    156  HB3 GLN A  11      34.500  26.080   3.320  1.00  0.00          H   
ATOM    157  HB2 GLN A  11      36.270  26.310   3.050  1.00  0.00          H   
ATOM    158  HG3 GLN A  11      33.940  27.950   2.120  1.00  0.00          H   
ATOM    159  HG2 GLN A  11      34.890  26.770   1.090  1.00  0.00          H   
ATOM    160 HE21 GLN A  11      34.260  29.720   0.540  1.00  0.00          H   
ATOM    161 HE22 GLN A  11      35.700  30.670   0.850  1.00  0.00          H   
ATOM    162  N   ALA A  12      33.090  27.910   5.310  1.00  0.00          N   
ATOM    163  CA  ALA A  12      31.920  28.730   5.760  1.00  0.00          C   
ATOM    164  C   ALA A  12      32.340  30.020   6.510  1.00  0.00          C   
ATOM    165  O   ALA A  12      31.770  31.090   6.200  1.00  0.00          O   
ATOM    166  CB  ALA A  12      31.060  27.850   6.620  1.00  0.00          C   
ATOM    167  H   ALA A  12      33.100  26.960   5.650  1.00  0.00          H   
ATOM    168  HA  ALA A  12      31.480  28.990   4.800  1.00  0.00          H   
ATOM    169  HB1 ALA A  12      31.620  27.460   7.460  1.00  0.00          H   
ATOM    170  HB2 ALA A  12      30.220  28.410   7.020  1.00  0.00          H   
ATOM    171  HB3 ALA A  12      30.810  26.970   6.020  1.00  0.00          H   
ATOM    172  N   LEU A  13      33.230  29.890   7.480  1.00  0.00          N   
ATOM    173  CA  LEU A  13      33.750  30.970   8.320  1.00  0.00          C   
ATOM    174  C   LEU A  13      34.570  31.930   7.470  1.00  0.00          C   
ATOM    175  O   LEU A  13      34.370  33.130   7.540  1.00  0.00          O   
ATOM    176  CB  LEU A  13      34.340  30.510   9.650  1.00  0.00          C   
ATOM    177  CG  LEU A  13      35.130  31.640  10.470  1.00  0.00          C   
ATOM    178  CD1 LEU A  13      34.160  32.690  11.050  1.00  0.00          C   
ATOM    179  CD2 LEU A  13      35.880  30.880  11.570  1.00  0.00          C   
ATOM    180  H   LEU A  13      33.600  28.960   7.620  1.00  0.00          H   
ATOM    181  HA  LEU A  13      32.860  31.550   8.580  1.00  0.00          H   
ATOM    182  HB3 LEU A  13      35.060  29.700   9.510  1.00  0.00          H   
ATOM    183  HB2 LEU A  13      33.450  30.260  10.220  1.00  0.00          H   
ATOM    184  HG  LEU A  13      35.890  32.180   9.910  1.00  0.00          H   
ATOM    185 HD11 LEU A  13      33.420  32.120  11.610  1.00  0.00          H   
ATOM    186 HD12 LEU A  13      34.720  33.320  11.740  1.00  0.00          H   
ATOM    187 HD13 LEU A  13      33.710  33.170  10.180  1.00  0.00          H   
ATOM    188 HD21 LEU A  13      36.570  30.190  11.090  1.00  0.00          H   
ATOM    189 HD22 LEU A  13      36.380  31.610  12.200  1.00  0.00          H   
ATOM    190 HD23 LEU A  13      35.140  30.450  12.240  1.00  0.00          H   
ATOM    191  N   GLN A  14      35.470  31.460   6.580  1.00  0.00          N   
ATOM    192  CA  GLN A  14      36.310  32.290   5.700  1.00  0.00          C   
ATOM    193  C   GLN A  14      35.530  33.190   4.750  1.00  0.00          C   
ATOM    194  O   GLN A  14      35.830  34.380   4.690  1.00  0.00          O   
ATOM    195  CB  GLN A  14      37.280  31.310   5.020  1.00  0.00          C   
ATOM    196  CG  GLN A  14      38.691  31.835   4.891  1.00  0.00          C   
ATOM    197  CD  GLN A  14      39.735  30.723   5.166  1.00  0.00          C   
ATOM    198  NE2 GLN A  14      40.987  31.020   5.262  1.00  0.00          N   
ATOM    199  OE1 GLN A  14      39.442  29.537   5.337  1.00  0.00          O   
ATOM    200  H   GLN A  14      35.560  30.460   6.520  1.00  0.00          H   
ATOM    201  HA  GLN A  14      36.850  33.050   6.260  1.00  0.00          H   
ATOM    202  HB3 GLN A  14      36.955  31.004   4.034  1.00  0.00          H   
ATOM    203  HB2 GLN A  14      37.209  30.349   5.537  1.00  0.00          H   
ATOM    204  HG3 GLN A  14      38.833  32.585   5.665  1.00  0.00          H   
ATOM    205  HG2 GLN A  14      38.804  32.217   3.872  1.00  0.00          H   
ATOM    206 HE21 GLN A  14      41.319  31.964   5.112  1.00  0.00          H   
ATOM    207 HE22 GLN A  14      41.609  30.246   5.443  1.00  0.00          H   
ATOM    208  N   ALA A  15      34.400  32.690   4.160  1.00  0.00          N   
ATOM    209  CA  ALA A  15      33.520  33.450   3.230  1.00  0.00          C   
ATOM    210  C   ALA A  15      32.760  34.550   4.000  1.00  0.00          C   
ATOM    211  O   ALA A  15      32.740  35.670   3.510  1.00  0.00          O   
ATOM    212  CB  ALA A  15      32.570  32.460   2.540  1.00  0.00          C   
ATOM    213  H   ALA A  15      34.240  31.690   4.270  1.00  0.00          H   
ATOM    214  HA  ALA A  15      34.050  33.950   2.420  1.00  0.00          H   
ATOM    215  HB1 ALA A  15      32.010  32.900   1.720  1.00  0.00          H   
ATOM    216  HB2 ALA A  15      33.030  31.570   2.110  1.00  0.00          H   
ATOM    217  HB3 ALA A  15      31.940  31.930   3.260  1.00  0.00          H   
ATOM    218  N   LEU A  16      32.350  34.230   5.180  1.00  0.00          N   
ATOM    219  CA  LEU A  16      31.870  35.220   6.160  1.00  0.00          C   
ATOM    220  C   LEU A  16      32.950  36.340   6.420  1.00  0.00          C   
ATOM    221  O   LEU A  16      32.550  37.530   6.370  1.00  0.00          O   
ATOM    222  CB  LEU A  16      31.390  34.550   7.460  1.00  0.00          C   
ATOM    223  CG  LEU A  16      30.050  33.760   7.320  1.00  0.00          C   
ATOM    224  CD1 LEU A  16      29.750  32.930   8.550  1.00  0.00          C   
ATOM    225  CD2 LEU A  16      28.800  34.640   7.110  1.00  0.00          C   
ATOM    226  H   LEU A  16      32.490  33.290   5.500  1.00  0.00          H   
ATOM    227  HA  LEU A  16      30.980  35.680   5.740  1.00  0.00          H   
ATOM    228  HB3 LEU A  16      31.280  35.350   8.190  1.00  0.00          H   
ATOM    229  HB2 LEU A  16      32.150  33.830   7.760  1.00  0.00          H   
ATOM    230  HG  LEU A  16      30.200  33.030   6.520  1.00  0.00          H   
ATOM    231 HD11 LEU A  16      30.670  32.410   8.810  1.00  0.00          H   
ATOM    232 HD12 LEU A  16      29.460  33.490   9.440  1.00  0.00          H   
ATOM    233 HD13 LEU A  16      28.960  32.220   8.290  1.00  0.00          H   
ATOM    234 HD21 LEU A  16      28.570  35.150   8.050  1.00  0.00          H   
ATOM    235 HD22 LEU A  16      29.020  35.350   6.310  1.00  0.00          H   
ATOM    236 HD23 LEU A  16      27.920  34.030   6.900  1.00  0.00          H   
ATOM    237  N   GLN A  17      34.230  35.980   6.710  1.00  0.00          N   
ATOM    238  CA  GLN A  17      35.300  36.940   7.080  1.00  0.00          C   
ATOM    239  C   GLN A  17      35.710  37.760   5.880  1.00  0.00          C   
ATOM    240  O   GLN A  17      35.700  38.990   5.950  1.00  0.00          O   
ATOM    241  CB  GLN A  17      36.410  36.190   7.830  1.00  0.00          C   
ATOM    242  CG  GLN A  17      36.040  35.740   9.260  1.00  0.00          C   
ATOM    243  CD  GLN A  17      37.050  34.940  10.020  1.00  0.00          C   
ATOM    244  NE2 GLN A  17      36.960  34.920  11.320  1.00  0.00          N   
ATOM    245  OE1 GLN A  17      37.990  34.420   9.520  1.00  0.00          O   
ATOM    246  H   GLN A  17      34.350  34.990   6.840  1.00  0.00          H   
ATOM    247  HA  GLN A  17      34.850  37.710   7.710  1.00  0.00          H   
ATOM    248  HB3 GLN A  17      37.360  36.730   7.860  1.00  0.00          H   
ATOM    249  HB2 GLN A  17      36.590  35.250   7.300  1.00  0.00          H   
ATOM    250  HG3 GLN A  17      35.200  35.070   9.110  1.00  0.00          H   
ATOM    251  HG2 GLN A  17      35.660  36.560   9.880  1.00  0.00          H   
ATOM    252 HE21 GLN A  17      36.150  35.350  11.740  1.00  0.00          H   
ATOM    253 HE22 GLN A  17      37.640  34.370  11.820  1.00  0.00          H   
ATOM    254  N   ALA A  18      35.900  37.090   4.730  1.00  0.00          N   
ATOM    255  CA  ALA A  18      36.150  37.800   3.470  1.00  0.00          C   
ATOM    256  C   ALA A  18      35.070  38.770   3.010  1.00  0.00          C   
ATOM    257  O   ALA A  18      35.390  39.840   2.480  1.00  0.00          O   
ATOM    258  CB  ALA A  18      36.410  36.770   2.370  1.00  0.00          C   
ATOM    259  H   ALA A  18      35.790  36.080   4.710  1.00  0.00          H   
ATOM    260  HA  ALA A  18      37.020  38.430   3.650  1.00  0.00          H   
ATOM    261  HB1 ALA A  18      35.540  36.130   2.210  1.00  0.00          H   
ATOM    262  HB2 ALA A  18      36.670  37.230   1.420  1.00  0.00          H   
ATOM    263  HB3 ALA A  18      37.240  36.140   2.690  1.00  0.00          H   
ATOM    264  N   ALA A  19      33.840  38.490   3.240  1.00  0.00          N   
ATOM    265  CA  ALA A  19      32.720  39.430   3.000  1.00  0.00          C   
ATOM    266  C   ALA A  19      32.660  40.540   4.180  1.00  0.00          C   
ATOM    267  O   ALA A  19      32.350  41.690   3.940  1.00  0.00          O   
ATOM    268  CB  ALA A  19      31.420  38.640   2.930  1.00  0.00          C   
ATOM    269  H   ALA A  19      33.670  37.590   3.660  1.00  0.00          H   
ATOM    270  HA  ALA A  19      32.850  39.920   2.030  1.00  0.00          H   
ATOM    271  HB1 ALA A  19      31.260  38.130   3.880  1.00  0.00          H   
ATOM    272  HB2 ALA A  19      30.580  39.310   2.760  1.00  0.00          H   
ATOM    273  HB3 ALA A  19      31.540  38.010   2.060  1.00  0.00          H   
ATOM    274  N   GLN A  20      33.070  40.140   5.410  1.00  0.00          N   
ATOM    275  CA  GLN A  20      33.350  41.180   6.460  1.00  0.00          C   
ATOM    276  C   GLN A  20      34.370  42.180   6.050  1.00  0.00          C   
ATOM    277  O   GLN A  20      34.260  43.370   6.250  1.00  0.00          O   
ATOM    278  CB  GLN A  20      33.670  40.500   7.860  1.00  0.00          C   
ATOM    279  CG  GLN A  20      33.370  41.520   8.970  1.00  0.00          C   
ATOM    280  CD  GLN A  20      34.320  41.360  10.180  1.00  0.00          C   
ATOM    281  NE2 GLN A  20      35.450  42.060  10.260  1.00  0.00          N   
ATOM    282  OE1 GLN A  20      33.970  40.610  11.090  1.00  0.00          O   
ATOM    283  H   GLN A  20      33.140  39.160   5.640  1.00  0.00          H   
ATOM    284  HA  GLN A  20      32.440  41.750   6.630  1.00  0.00          H   
ATOM    285  HB3 GLN A  20      34.710  40.210   7.980  1.00  0.00          H   
ATOM    286  HB2 GLN A  20      33.030  39.620   7.980  1.00  0.00          H   
ATOM    287  HG3 GLN A  20      32.320  41.330   9.220  1.00  0.00          H   
ATOM    288  HG2 GLN A  20      33.390  42.520   8.550  1.00  0.00          H   
ATOM    289 HE21 GLN A  20      35.660  42.590   9.420  1.00  0.00          H   
ATOM    290 HE22 GLN A  20      36.150  42.000  10.980  1.00  0.00          H   
ATOM    291  N   ALA A  21      35.310  41.740   5.290  1.00  0.00          N   
ATOM    292  CA  ALA A  21      36.480  42.590   4.970  1.00  0.00          C   
ATOM    293  C   ALA A  21      35.970  43.510   3.870  1.00  0.00          C   
ATOM    294  O   ALA A  21      36.400  44.680   3.890  1.00  0.00          O   
ATOM    295  CB  ALA A  21      37.600  41.700   4.490  1.00  0.00          C   
ATOM    296  H   ALA A  21      35.290  40.740   5.160  1.00  0.00          H   
ATOM    297  HA  ALA A  21      36.670  43.220   5.840  1.00  0.00          H   
ATOM    298  HB1 ALA A  21      38.040  41.180   5.340  1.00  0.00          H   
ATOM    299  HB2 ALA A  21      37.210  40.990   3.770  1.00  0.00          H   
ATOM    300  HB3 ALA A  21      38.440  42.300   4.120  1.00  0.00          H   
ATOM    301  N   ALA A  22      35.100  43.070   2.920  1.00  0.00          N   
ATOM    302  CA  ALA A  22      34.400  43.900   1.910  1.00  0.00          C   
ATOM    303  C   ALA A  22      33.410  44.870   2.540  1.00  0.00          C   
ATOM    304  O   ALA A  22      33.460  46.080   2.250  1.00  0.00          O   
ATOM    305  CB  ALA A  22      33.790  42.930   0.870  1.00  0.00          C   
ATOM    306  H   ALA A  22      34.790  42.110   2.950  1.00  0.00          H   
ATOM    307  HA  ALA A  22      35.120  44.520   1.400  1.00  0.00          H   
ATOM    308  HB1 ALA A  22      32.970  42.300   1.200  1.00  0.00          H   
ATOM    309  HB2 ALA A  22      33.340  43.500   0.060  1.00  0.00          H   
ATOM    310  HB3 ALA A  22      34.600  42.290   0.520  1.00  0.00          H   
ATOM    311  N   LYS A  23      32.540  44.420   3.460  1.00  0.00          N   
ATOM    312  CA  LYS A  23      31.470  45.250   4.090  1.00  0.00          C   
ATOM    313  C   LYS A  23      32.010  46.310   5.080  1.00  0.00          C   
ATOM    314  O   LYS A  23      32.630  45.960   6.060  1.00  0.00          O   
ATOM    315  CB  LYS A  23      30.370  44.330   4.640  1.00  0.00          C   
ATOM    316  CG  LYS A  23      29.620  43.520   3.600  1.00  0.00          C   
ATOM    317  CD  LYS A  23      28.540  42.570   4.200  1.00  0.00          C   
ATOM    318  CE  LYS A  23      27.690  41.940   3.130  1.00  0.00          C   
ATOM    319  NZ  LYS A  23      26.660  41.090   3.820  1.00  0.00          N   
ATOM    320  H   LYS A  23      32.580  43.470   3.830  1.00  0.00          H   
ATOM    321  HA  LYS A  23      30.990  45.840   3.310  1.00  0.00          H   
ATOM    322  HB3 LYS A  23      29.610  44.890   5.190  1.00  0.00          H   
ATOM    323  HB2 LYS A  23      30.810  43.650   5.360  1.00  0.00          H   
ATOM    324  HG3 LYS A  23      30.380  42.820   3.230  1.00  0.00          H   
ATOM    325  HG2 LYS A  23      29.230  44.150   2.810  1.00  0.00          H   
ATOM    326  HD3 LYS A  23      27.900  43.040   4.950  1.00  0.00          H   
ATOM    327  HD2 LYS A  23      29.110  41.870   4.800  1.00  0.00          H   
ATOM    328  HE3 LYS A  23      28.270  41.390   2.390  1.00  0.00          H   
ATOM    329  HE2 LYS A  23      27.120  42.650   2.530  1.00  0.00          H   
ATOM    330  HZ1 LYS A  23      26.080  40.740   3.060  1.00  0.00          H   
ATOM    331  HZ2 LYS A  23      27.140  40.330   4.270  1.00  0.00          H   
ATOM    332  HZ3 LYS A  23      26.140  41.610   4.510  1.00  0.00          H   
ATOM    333  N   LYS A  24      31.570  47.550   4.840  1.00  0.00          N   
ATOM    334  CA  LYS A  24      31.920  48.730   5.510  1.00  0.00          C   
ATOM    335  C   LYS A  24      30.760  49.240   6.410  1.00  0.00          C   
ATOM    336  CB  LYS A  24      32.430  49.870   4.590  1.00  0.00          C   
ATOM    337  CG  LYS A  24      33.800  49.590   3.890  1.00  0.00          C   
ATOM    338  CD  LYS A  24      33.970  50.300   2.560  1.00  0.00          C   
ATOM    339  CE  LYS A  24      33.730  51.770   2.560  1.00  0.00          C   
ATOM    340  NZ  LYS A  24      34.640  52.550   3.430  1.00  0.00          N   
ATOM    341  O   LYS A  24      31.080  49.560   7.610  1.00  0.00          O   
ATOM    342  OXT LYS A  24      29.620  49.280   5.910  1.00  0.00          O   
ATOM    343  H   LYS A  24      31.230  47.740   3.910  1.00  0.00          H   
ATOM    344  HA  LYS A  24      32.730  48.500   6.190  1.00  0.00          H   
ATOM    345  HB3 LYS A  24      32.470  50.810   5.130  1.00  0.00          H   
ATOM    346  HB2 LYS A  24      31.620  50.050   3.890  1.00  0.00          H   
ATOM    347  HG3 LYS A  24      33.910  48.510   3.800  1.00  0.00          H   
ATOM    348  HG2 LYS A  24      34.610  49.800   4.590  1.00  0.00          H   
ATOM    349  HD3 LYS A  24      33.270  49.860   1.850  1.00  0.00          H   
ATOM    350  HD2 LYS A  24      34.930  49.990   2.150  1.00  0.00          H   
ATOM    351  HE3 LYS A  24      32.710  51.840   2.920  1.00  0.00          H   
ATOM    352  HE2 LYS A  24      33.710  52.220   1.560  1.00  0.00          H   
ATOM    353  HZ1 LYS A  24      35.620  52.550   3.200  1.00  0.00          H   
ATOM    354  HZ2 LYS A  24      34.300  53.490   3.530  1.00  0.00          H   
ATOM    355  HZ3 LYS A  24      34.550  52.180   4.360  1.00  0.00          H   
TER     356      LYS A  24
ENDMDL
MODEL        5
ATOM      1  N   LYS A   1      44.118  22.985  24.109  1.00  0.00          N   
ATOM      2  CA  LYS A   1      43.371  23.675  23.062  1.00  0.00          C   
ATOM      3  C   LYS A   1      42.333  22.703  22.633  1.00  0.00          C   
ATOM      4  O   LYS A   1      42.591  21.595  22.189  1.00  0.00          O   
ATOM      5  CB  LYS A   1      44.296  24.164  21.901  1.00  0.00          C   
ATOM      6  CG  LYS A   1      43.472  25.161  21.044  1.00  0.00          C   
ATOM      7  CD  LYS A   1      44.324  25.926  20.053  1.00  0.00          C   
ATOM      8  CE  LYS A   1      43.396  27.019  19.367  1.00  0.00          C   
ATOM      9  NZ  LYS A   1      44.260  27.691  18.361  1.00  0.00          N   
ATOM     10  HA  LYS A   1      42.859  24.555  23.451  1.00  0.00          H   
ATOM     11  HB3 LYS A   1      44.653  23.326  21.312  1.00  0.00          H   
ATOM     12  HB2 LYS A   1      45.166  24.643  22.356  1.00  0.00          H   
ATOM     13  HG3 LYS A   1      43.068  25.919  21.722  1.00  0.00          H   
ATOM     14  HG2 LYS A   1      42.623  24.647  20.586  1.00  0.00          H   
ATOM     15  HD3 LYS A   1      44.673  25.290  19.238  1.00  0.00          H   
ATOM     16  HD2 LYS A   1      45.238  26.384  20.436  1.00  0.00          H   
ATOM     17  HE3 LYS A   1      43.068  27.727  20.124  1.00  0.00          H   
ATOM     18  HE2 LYS A   1      42.529  26.555  18.896  1.00  0.00          H   
ATOM     19  HZ1 LYS A   1      43.674  28.379  17.916  1.00  0.00          H   
ATOM     20  HZ2 LYS A   1      45.075  28.108  18.786  1.00  0.00          H   
ATOM     21  HZ3 LYS A   1      44.581  27.052  17.641  1.00  0.00          H   
ATOM     22  H   LYS A   1      43.538  22.630  24.854  1.00  0.00          H   
ATOM     23  N   LYS A   2      41.107  23.072  22.819  1.00  0.00          N   
ATOM     24  CA  LYS A   2      39.964  22.231  22.513  1.00  0.00          C   
ATOM     25  C   LYS A   2      39.975  22.001  20.965  1.00  0.00          C   
ATOM     26  O   LYS A   2      40.484  22.835  20.166  1.00  0.00          O   
ATOM     27  CB  LYS A   2      38.548  22.850  22.836  1.00  0.00          C   
ATOM     28  CG  LYS A   2      38.293  22.914  24.383  1.00  0.00          C   
ATOM     29  CD  LYS A   2      37.040  23.693  24.759  1.00  0.00          C   
ATOM     30  CE  LYS A   2      36.709  23.947  26.171  1.00  0.00          C   
ATOM     31  NZ  LYS A   2      36.217  22.735  26.721  1.00  0.00          N   
ATOM     32  H   LYS A   2      40.879  24.018  23.104  1.00  0.00          H   
ATOM     33  HA  LYS A   2      40.018  21.264  23.025  1.00  0.00          H   
ATOM     34  HB3 LYS A   2      37.721  22.310  22.370  1.00  0.00          H   
ATOM     35  HB2 LYS A   2      38.498  23.868  22.457  1.00  0.00          H   
ATOM     36  HG3 LYS A   2      39.165  23.290  24.934  1.00  0.00          H   
ATOM     37  HG2 LYS A   2      38.147  21.936  24.827  1.00  0.00          H   
ATOM     38  HD3 LYS A   2      36.171  23.354  24.193  1.00  0.00          H   
ATOM     39  HD2 LYS A   2      37.237  24.667  24.314  1.00  0.00          H   
ATOM     40  HE3 LYS A   2      35.981  24.754  26.252  1.00  0.00          H   
ATOM     41  HE2 LYS A   2      37.626  24.245  26.696  1.00  0.00          H   
ATOM     42  HZ1 LYS A   2      36.950  22.033  26.718  1.00  0.00          H   
ATOM     43  HZ2 LYS A   2      35.836  22.921  27.647  1.00  0.00          H   
ATOM     44  HZ3 LYS A   2      35.446  22.396  26.174  1.00  0.00          H   
ATOM     45  N   PRO A   3      39.342  20.940  20.441  1.00  0.00          N   
ATOM     46  CA  PRO A   3      39.174  20.754  19.027  1.00  0.00          C   
ATOM     47  C   PRO A   3      38.327  21.821  18.400  1.00  0.00          C   
ATOM     48  O   PRO A   3      37.369  22.340  18.992  1.00  0.00          O   
ATOM     49  CB  PRO A   3      38.513  19.339  18.970  1.00  0.00          C   
ATOM     50  CG  PRO A   3      37.762  19.190  20.289  1.00  0.00          C   
ATOM     51  CD  PRO A   3      38.761  19.831  21.239  1.00  0.00          C   
ATOM     52  HA  PRO A   3      40.182  20.729  18.605  1.00  0.00          H   
ATOM     53  HB3 PRO A   3      37.867  19.281  18.092  1.00  0.00          H   
ATOM     54  HB2 PRO A   3      39.343  18.632  18.998  1.00  0.00          H   
ATOM     55  HG3 PRO A   3      36.783  19.641  20.456  1.00  0.00          H   
ATOM     56  HG2 PRO A   3      37.780  18.157  20.623  1.00  0.00          H   
ATOM     57  HD3 PRO A   3      38.246  20.216  22.125  1.00  0.00          H   
ATOM     58  HD2 PRO A   3      39.583  19.233  21.628  1.00  0.00          H   
ATOM     59  N   GLY A   4      38.663  21.996  17.067  1.00  0.00          N   
ATOM     60  CA  GLY A   4      38.138  23.093  16.248  1.00  0.00          C   
ATOM     61  C   GLY A   4      37.066  22.742  15.199  1.00  0.00          C   
ATOM     62  O   GLY A   4      36.476  21.687  15.196  1.00  0.00          O   
ATOM     63  H   GLY A   4      39.338  21.321  16.735  1.00  0.00          H   
ATOM     64  HA3 GLY A   4      39.036  23.534  15.814  1.00  0.00          H   
ATOM     65  HA2 GLY A   4      37.709  23.809  16.950  1.00  0.00          H   
ATOM     66  N   ALA A   5      36.920  23.666  14.260  1.00  0.00          N   
ATOM     67  CA  ALA A   5      36.105  23.455  13.039  1.00  0.00          C   
ATOM     68  C   ALA A   5      36.688  22.383  12.117  1.00  0.00          C   
ATOM     69  O   ALA A   5      37.899  22.133  12.121  1.00  0.00          O   
ATOM     70  CB  ALA A   5      36.152  24.836  12.313  1.00  0.00          C   
ATOM     71  H   ALA A   5      37.614  24.387  14.199  1.00  0.00          H   
ATOM     72  HA  ALA A   5      35.098  23.148  13.300  1.00  0.00          H   
ATOM     73  HB1 ALA A   5      35.394  24.794  11.539  1.00  0.00          H   
ATOM     74  HB2 ALA A   5      36.006  25.694  12.968  1.00  0.00          H   
ATOM     75  HB3 ALA A   5      37.102  25.000  11.815  1.00  0.00          H   
ATOM     76  N   SER A   6      35.863  21.844  11.268  1.00  0.00          N   
ATOM     77  CA  SER A   6      36.193  21.020  10.076  1.00  0.00          C   
ATOM     78  C   SER A   6      36.666  21.926   8.933  1.00  0.00          C   
ATOM     79  O   SER A   6      36.453  23.113   8.927  1.00  0.00          O   
ATOM     80  CB  SER A   6      34.925  20.324   9.568  1.00  0.00          C   
ATOM     81  OG  SER A   6      33.824  21.104   9.205  1.00  0.00          O   
ATOM     82  H   SER A   6      34.921  22.217  11.243  1.00  0.00          H   
ATOM     83  HA  SER A   6      36.853  20.195  10.350  1.00  0.00          H   
ATOM     84  HB3 SER A   6      34.729  19.570  10.329  1.00  0.00          H   
ATOM     85  HB2 SER A   6      35.157  19.742   8.675  1.00  0.00          H   
ATOM     86  HG  SER A   6      32.999  20.597   9.209  1.00  0.00          H   
ATOM     87  N   LEU A   7      37.356  21.343   7.987  1.00  0.00          N   
ATOM     88  CA  LEU A   7      37.789  22.133   6.785  1.00  0.00          C   
ATOM     89  C   LEU A   7      36.566  22.745   5.997  1.00  0.00          C   
ATOM     90  O   LEU A   7      36.603  23.937   5.586  1.00  0.00          O   
ATOM     91  CB  LEU A   7      38.729  21.251   5.810  1.00  0.00          C   
ATOM     92  CG  LEU A   7      39.298  21.927   4.593  1.00  0.00          C   
ATOM     93  CD1 LEU A   7      40.350  22.942   5.106  1.00  0.00          C   
ATOM     94  CD2 LEU A   7      39.987  20.917   3.600  1.00  0.00          C   
ATOM     95  H   LEU A   7      37.764  20.426   8.086  1.00  0.00          H   
ATOM     96  HA  LEU A   7      38.420  22.942   7.159  1.00  0.00          H   
ATOM     97  HB3 LEU A   7      38.164  20.382   5.463  1.00  0.00          H   
ATOM     98  HB2 LEU A   7      39.533  20.882   6.453  1.00  0.00          H   
ATOM     99  HG  LEU A   7      38.530  22.505   4.081  1.00  0.00          H   
ATOM    100 HD11 LEU A   7      40.623  23.636   4.318  1.00  0.00          H   
ATOM    101 HD12 LEU A   7      39.933  23.488   5.956  1.00  0.00          H   
ATOM    102 HD13 LEU A   7      41.286  22.481   5.428  1.00  0.00          H   
ATOM    103 HD21 LEU A   7      39.215  20.375   3.058  1.00  0.00          H   
ATOM    104 HD22 LEU A   7      40.696  21.460   2.979  1.00  0.00          H   
ATOM    105 HD23 LEU A   7      40.599  20.268   4.232  1.00  0.00          H   
ATOM    106  N   ALA A   8      35.357  22.076   5.982  1.00  0.00          N   
ATOM    107  CA  ALA A   8      34.096  22.626   5.386  1.00  0.00          C   
ATOM    108  C   ALA A   8      33.511  23.800   6.157  1.00  0.00          C   
ATOM    109  O   ALA A   8      33.122  24.811   5.586  1.00  0.00          O   
ATOM    110  CB  ALA A   8      33.180  21.449   5.173  1.00  0.00          C   
ATOM    111  H   ALA A   8      35.380  21.158   6.391  1.00  0.00          H   
ATOM    112  HA  ALA A   8      34.227  23.031   4.382  1.00  0.00          H   
ATOM    113  HB1 ALA A   8      32.361  21.712   4.504  1.00  0.00          H   
ATOM    114  HB2 ALA A   8      33.769  20.703   4.645  1.00  0.00          H   
ATOM    115  HB3 ALA A   8      32.870  21.092   6.157  1.00  0.00          H   
ATOM    116  N   ALA A   9      33.406  23.582   7.453  1.00  0.00          N   
ATOM    117  CA  ALA A   9      32.967  24.563   8.418  1.00  0.00          C   
ATOM    118  C   ALA A   9      33.884  25.817   8.469  1.00  0.00          C   
ATOM    119  O   ALA A   9      33.438  26.995   8.563  1.00  0.00          O   
ATOM    120  CB  ALA A   9      32.978  23.950   9.852  1.00  0.00          C   
ATOM    121  H   ALA A   9      33.741  22.766   7.935  1.00  0.00          H   
ATOM    122  HA  ALA A   9      31.998  24.955   8.107  1.00  0.00          H   
ATOM    123  HB1 ALA A   9      32.870  24.812  10.523  1.00  0.00          H   
ATOM    124  HB2 ALA A   9      32.212  23.201  10.020  1.00  0.00          H   
ATOM    125  HB3 ALA A   9      33.910  23.455  10.143  1.00  0.00          H   
ATOM    126  N   LEU A  10      35.205  25.630   8.216  1.00  0.00          N   
ATOM    127  CA  LEU A  10      36.265  26.666   8.153  1.00  0.00          C   
ATOM    128  C   LEU A  10      36.109  27.447   6.842  1.00  0.00          C   
ATOM    129  O   LEU A  10      36.098  28.698   6.793  1.00  0.00          O   
ATOM    130  CB  LEU A  10      37.720  26.097   8.267  1.00  0.00          C   
ATOM    131  CG  LEU A  10      38.876  27.069   7.864  1.00  0.00          C   
ATOM    132  CD1 LEU A  10      39.193  28.300   8.763  1.00  0.00          C   
ATOM    133  CD2 LEU A  10      40.232  26.243   7.746  1.00  0.00          C   
ATOM    134  H   LEU A  10      35.449  24.664   8.106  1.00  0.00          H   
ATOM    135  HA  LEU A  10      36.065  27.397   8.936  1.00  0.00          H   
ATOM    136  HB3 LEU A  10      37.847  25.136   7.760  1.00  0.00          H   
ATOM    137  HB2 LEU A  10      37.973  25.787   9.285  1.00  0.00          H   
ATOM    138  HG  LEU A  10      38.637  27.466   6.880  1.00  0.00          H   
ATOM    139 HD11 LEU A  10      38.279  28.857   8.965  1.00  0.00          H   
ATOM    140 HD12 LEU A  10      39.485  27.918   9.740  1.00  0.00          H   
ATOM    141 HD13 LEU A  10      39.993  28.912   8.361  1.00  0.00          H   
ATOM    142 HD21 LEU A  10      40.124  25.663   6.820  1.00  0.00          H   
ATOM    143 HD22 LEU A  10      41.113  26.888   7.719  1.00  0.00          H   
ATOM    144 HD23 LEU A  10      40.362  25.593   8.615  1.00  0.00          H   
ATOM    145  N   GLN A  11      35.888  26.739   5.761  1.00  0.00          N   
ATOM    146  CA  GLN A  11      35.637  27.337   4.462  1.00  0.00          C   
ATOM    147  C   GLN A  11      34.381  28.195   4.433  1.00  0.00          C   
ATOM    148  O   GLN A  11      34.350  29.271   3.904  1.00  0.00          O   
ATOM    149  CB  GLN A  11      35.560  26.273   3.377  1.00  0.00          C   
ATOM    150  CG  GLN A  11      36.969  26.028   2.771  1.00  0.00          C   
ATOM    151  CD  GLN A  11      36.974  24.845   1.838  1.00  0.00          C   
ATOM    152  NE2 GLN A  11      38.124  24.279   1.520  1.00  0.00          N   
ATOM    153  OE1 GLN A  11      35.987  24.169   1.517  1.00  0.00          O   
ATOM    154  H   GLN A  11      35.907  25.729   5.823  1.00  0.00          H   
ATOM    155  HA  GLN A  11      36.517  27.914   4.178  1.00  0.00          H   
ATOM    156  HB3 GLN A  11      34.928  26.666   2.582  1.00  0.00          H   
ATOM    157  HB2 GLN A  11      35.064  25.374   3.735  1.00  0.00          H   
ATOM    158  HG3 GLN A  11      37.780  25.856   3.478  1.00  0.00          H   
ATOM    159  HG2 GLN A  11      37.214  26.866   2.128  1.00  0.00          H   
ATOM    160 HE21 GLN A  11      38.995  24.606   1.916  1.00  0.00          H   
ATOM    161 HE22 GLN A  11      38.147  23.463   0.923  1.00  0.00          H   
ATOM    162  N   ALA A  12      33.331  27.792   5.185  1.00  0.00          N   
ATOM    163  CA  ALA A  12      32.207  28.558   5.416  1.00  0.00          C   
ATOM    164  C   ALA A  12      32.463  29.807   6.317  1.00  0.00          C   
ATOM    165  O   ALA A  12      32.146  30.905   5.845  1.00  0.00          O   
ATOM    166  CB  ALA A  12      31.143  27.673   5.976  1.00  0.00          C   
ATOM    167  H   ALA A  12      33.596  26.998   5.765  1.00  0.00          H   
ATOM    168  HA  ALA A  12      31.838  29.067   4.525  1.00  0.00          H   
ATOM    169  HB1 ALA A  12      31.651  27.165   6.783  1.00  0.00          H   
ATOM    170  HB2 ALA A  12      30.293  28.282   6.268  1.00  0.00          H   
ATOM    171  HB3 ALA A  12      30.894  26.895   5.258  1.00  0.00          H   
ATOM    172  N   LEU A  13      32.989  29.693   7.505  1.00  0.00          N   
ATOM    173  CA  LEU A  13      33.616  30.851   8.273  1.00  0.00          C   
ATOM    174  C   LEU A  13      34.611  31.826   7.543  1.00  0.00          C   
ATOM    175  O   LEU A  13      34.493  33.051   7.681  1.00  0.00          O   
ATOM    176  CB  LEU A  13      34.149  30.449   9.689  1.00  0.00          C   
ATOM    177  CG  LEU A  13      33.064  30.089  10.734  1.00  0.00          C   
ATOM    178  CD1 LEU A  13      33.810  29.515  11.942  1.00  0.00          C   
ATOM    179  CD2 LEU A  13      32.171  31.252  11.199  1.00  0.00          C   
ATOM    180  H   LEU A  13      33.144  28.737   7.813  1.00  0.00          H   
ATOM    181  HA  LEU A  13      32.793  31.552   8.424  1.00  0.00          H   
ATOM    182  HB3 LEU A  13      34.776  31.270  10.035  1.00  0.00          H   
ATOM    183  HB2 LEU A  13      34.834  29.609   9.569  1.00  0.00          H   
ATOM    184  HG  LEU A  13      32.335  29.352  10.389  1.00  0.00          H   
ATOM    185 HD11 LEU A  13      33.072  29.291  12.714  1.00  0.00          H   
ATOM    186 HD12 LEU A  13      34.385  28.615  11.704  1.00  0.00          H   
ATOM    187 HD13 LEU A  13      34.533  30.209  12.369  1.00  0.00          H   
ATOM    188 HD21 LEU A  13      32.731  31.976  11.780  1.00  0.00          H   
ATOM    189 HD22 LEU A  13      31.889  31.913  10.384  1.00  0.00          H   
ATOM    190 HD23 LEU A  13      31.324  30.924  11.794  1.00  0.00          H   
ATOM    191  N   GLN A  14      35.478  31.306   6.681  1.00  0.00          N   
ATOM    192  CA  GLN A  14      36.305  32.113   5.712  1.00  0.00          C   
ATOM    193  C   GLN A  14      35.482  32.809   4.637  1.00  0.00          C   
ATOM    194  O   GLN A  14      35.749  33.973   4.305  1.00  0.00          O   
ATOM    195  CB  GLN A  14      37.311  31.266   5.031  1.00  0.00          C   
ATOM    196  CG  GLN A  14      38.489  31.064   5.952  1.00  0.00          C   
ATOM    197  CD  GLN A  14      39.582  30.132   5.345  1.00  0.00          C   
ATOM    198  NE2 GLN A  14      40.647  29.717   6.056  1.00  0.00          N   
ATOM    199  OE1 GLN A  14      39.453  29.686   4.207  1.00  0.00          O   
ATOM    200  H   GLN A  14      35.570  30.297   6.680  1.00  0.00          H   
ATOM    201  HA  GLN A  14      36.760  32.950   6.260  1.00  0.00          H   
ATOM    202  HB3 GLN A  14      37.672  31.875   4.207  1.00  0.00          H   
ATOM    203  HB2 GLN A  14      36.883  30.357   4.606  1.00  0.00          H   
ATOM    204  HG3 GLN A  14      38.133  30.476   6.802  1.00  0.00          H   
ATOM    205  HG2 GLN A  14      38.890  32.011   6.303  1.00  0.00          H   
ATOM    206 HE21 GLN A  14      40.745  30.094   6.985  1.00  0.00          H   
ATOM    207 HE22 GLN A  14      41.352  29.105   5.672  1.00  0.00          H   
ATOM    208  N   ALA A  15      34.476  32.134   4.094  1.00  0.00          N   
ATOM    209  CA  ALA A  15      33.588  32.747   3.095  1.00  0.00          C   
ATOM    210  C   ALA A  15      32.764  33.883   3.836  1.00  0.00          C   
ATOM    211  O   ALA A  15      32.633  34.985   3.298  1.00  0.00          O   
ATOM    212  CB  ALA A  15      32.752  31.615   2.517  1.00  0.00          C   
ATOM    213  H   ALA A  15      34.283  31.175   4.358  1.00  0.00          H   
ATOM    214  HA  ALA A  15      34.110  33.177   2.231  1.00  0.00          H   
ATOM    215  HB1 ALA A  15      32.059  32.021   1.771  1.00  0.00          H   
ATOM    216  HB2 ALA A  15      33.365  30.893   1.973  1.00  0.00          H   
ATOM    217  HB3 ALA A  15      32.168  31.084   3.278  1.00  0.00          H   
ATOM    218  N   LEU A  16      32.359  33.721   5.106  1.00  0.00          N   
ATOM    219  CA  LEU A  16      31.848  34.741   6.020  1.00  0.00          C   
ATOM    220  C   LEU A  16      32.855  35.870   6.292  1.00  0.00          C   
ATOM    221  O   LEU A  16      32.552  37.042   6.066  1.00  0.00          O   
ATOM    222  CB  LEU A  16      31.241  34.106   7.224  1.00  0.00          C   
ATOM    223  CG  LEU A  16      30.554  35.067   8.204  1.00  0.00          C   
ATOM    224  CD1 LEU A  16      29.484  35.902   7.519  1.00  0.00          C   
ATOM    225  CD2 LEU A  16      29.919  34.280   9.344  1.00  0.00          C   
ATOM    226  H   LEU A  16      32.331  32.744   5.354  1.00  0.00          H   
ATOM    227  HA  LEU A  16      31.036  35.160   5.421  1.00  0.00          H   
ATOM    228  HB3 LEU A  16      32.052  33.709   7.825  1.00  0.00          H   
ATOM    229  HB2 LEU A  16      30.580  33.296   6.899  1.00  0.00          H   
ATOM    230  HG  LEU A  16      31.261  35.763   8.660  1.00  0.00          H   
ATOM    231 HD11 LEU A  16      29.042  35.287   6.741  1.00  0.00          H   
ATOM    232 HD12 LEU A  16      28.657  36.283   8.116  1.00  0.00          H   
ATOM    233 HD13 LEU A  16      29.930  36.815   7.103  1.00  0.00          H   
ATOM    234 HD21 LEU A  16      29.565  35.003  10.079  1.00  0.00          H   
ATOM    235 HD22 LEU A  16      29.190  33.601   8.899  1.00  0.00          H   
ATOM    236 HD23 LEU A  16      30.685  33.705   9.866  1.00  0.00          H   
ATOM    237  N   GLN A  17      34.138  35.532   6.608  1.00  0.00          N   
ATOM    238  CA  GLN A  17      35.227  36.536   6.716  1.00  0.00          C   
ATOM    239  C   GLN A  17      35.332  37.346   5.422  1.00  0.00          C   
ATOM    240  O   GLN A  17      35.373  38.613   5.475  1.00  0.00          O   
ATOM    241  CB  GLN A  17      36.574  35.909   7.075  1.00  0.00          C   
ATOM    242  CG  GLN A  17      36.684  35.561   8.574  1.00  0.00          C   
ATOM    243  CD  GLN A  17      38.083  35.226   8.977  1.00  0.00          C   
ATOM    244  NE2 GLN A  17      38.462  35.458  10.193  1.00  0.00          N   
ATOM    245  OE1 GLN A  17      38.879  34.732   8.168  1.00  0.00          O   
ATOM    246  H   GLN A  17      34.352  34.557   6.715  1.00  0.00          H   
ATOM    247  HA  GLN A  17      35.107  37.218   7.557  1.00  0.00          H   
ATOM    248  HB3 GLN A  17      37.223  36.761   6.875  1.00  0.00          H   
ATOM    249  HB2 GLN A  17      36.904  35.098   6.414  1.00  0.00          H   
ATOM    250  HG3 GLN A  17      36.009  34.732   8.802  1.00  0.00          H   
ATOM    251  HG2 GLN A  17      36.322  36.334   9.243  1.00  0.00          H   
ATOM    252 HE21 GLN A  17      37.866  35.860  10.914  1.00  0.00          H   
ATOM    253 HE22 GLN A  17      39.444  35.382  10.379  1.00  0.00          H   
ATOM    254  N   ALA A  18      35.237  36.633   4.268  1.00  0.00          N   
ATOM    255  CA  ALA A  18      35.351  37.349   2.981  1.00  0.00          C   
ATOM    256  C   ALA A  18      34.102  38.183   2.591  1.00  0.00          C   
ATOM    257  O   ALA A  18      34.255  39.266   2.060  1.00  0.00          O   
ATOM    258  CB  ALA A  18      35.800  36.435   1.859  1.00  0.00          C   
ATOM    259  H   ALA A  18      35.252  35.622   4.243  1.00  0.00          H   
ATOM    260  HA  ALA A  18      36.131  38.105   3.054  1.00  0.00          H   
ATOM    261  HB1 ALA A  18      36.811  36.040   1.949  1.00  0.00          H   
ATOM    262  HB2 ALA A  18      35.100  35.613   1.686  1.00  0.00          H   
ATOM    263  HB3 ALA A  18      35.777  37.120   1.018  1.00  0.00          H   
ATOM    264  N   ALA A  19      32.920  37.666   2.969  1.00  0.00          N   
ATOM    265  CA  ALA A  19      31.672  38.343   2.894  1.00  0.00          C   
ATOM    266  C   ALA A  19      31.682  39.677   3.747  1.00  0.00          C   
ATOM    267  O   ALA A  19      31.178  40.753   3.346  1.00  0.00          O   
ATOM    268  CB  ALA A  19      30.601  37.441   3.383  1.00  0.00          C   
ATOM    269  H   ALA A  19      32.948  36.687   3.195  1.00  0.00          H   
ATOM    270  HA  ALA A  19      31.392  38.560   1.854  1.00  0.00          H   
ATOM    271  HB1 ALA A  19      31.032  36.822   4.166  1.00  0.00          H   
ATOM    272  HB2 ALA A  19      29.762  37.970   3.830  1.00  0.00          H   
ATOM    273  HB3 ALA A  19      30.339  36.756   2.570  1.00  0.00          H   
ATOM    274  N   GLN A  20      32.012  39.528   5.054  1.00  0.00          N   
ATOM    275  CA  GLN A  20      32.121  40.633   6.029  1.00  0.00          C   
ATOM    276  C   GLN A  20      33.189  41.682   5.557  1.00  0.00          C   
ATOM    277  O   GLN A  20      33.107  42.847   5.880  1.00  0.00          O   
ATOM    278  CB  GLN A  20      32.397  40.172   7.463  1.00  0.00          C   
ATOM    279  CG  GLN A  20      31.068  39.512   7.970  1.00  0.00          C   
ATOM    280  CD  GLN A  20      31.216  38.781   9.324  1.00  0.00          C   
ATOM    281  NE2 GLN A  20      30.170  38.169   9.789  1.00  0.00          N   
ATOM    282  OE1 GLN A  20      32.312  38.551   9.824  1.00  0.00          O   
ATOM    283  H   GLN A  20      32.243  38.610   5.393  1.00  0.00          H   
ATOM    284  HA  GLN A  20      31.223  41.242   6.038  1.00  0.00          H   
ATOM    285  HB3 GLN A  20      32.793  40.964   8.106  1.00  0.00          H   
ATOM    286  HB2 GLN A  20      33.248  39.502   7.536  1.00  0.00          H   
ATOM    287  HG3 GLN A  20      30.721  38.850   7.175  1.00  0.00          H   
ATOM    288  HG2 GLN A  20      30.252  40.207   8.135  1.00  0.00          H   
ATOM    289 HE21 GLN A  20      29.251  38.207   9.378  1.00  0.00          H   
ATOM    290 HE22 GLN A  20      30.344  37.500  10.531  1.00  0.00          H   
ATOM    291  N   ALA A  21      34.232  41.291   4.786  1.00  0.00          N   
ATOM    292  CA  ALA A  21      35.316  42.154   4.282  1.00  0.00          C   
ATOM    293  C   ALA A  21      34.995  42.918   2.980  1.00  0.00          C   
ATOM    294  O   ALA A  21      35.927  43.064   2.156  1.00  0.00          O   
ATOM    295  CB  ALA A  21      36.458  41.293   4.060  1.00  0.00          C   
ATOM    296  H   ALA A  21      34.336  40.347   4.454  1.00  0.00          H   
ATOM    297  HA  ALA A  21      35.647  42.907   5.004  1.00  0.00          H   
ATOM    298  HB1 ALA A  21      37.362  41.836   3.805  1.00  0.00          H   
ATOM    299  HB2 ALA A  21      36.639  40.586   4.874  1.00  0.00          H   
ATOM    300  HB3 ALA A  21      36.237  40.680   3.192  1.00  0.00          H   
ATOM    301  N   ALA A  22      33.743  43.400   2.819  1.00  0.00          N   
ATOM    302  CA  ALA A  22      33.161  44.279   1.815  1.00  0.00          C   
ATOM    303  C   ALA A  22      33.778  45.727   1.784  1.00  0.00          C   
ATOM    304  O   ALA A  22      34.484  46.140   2.672  1.00  0.00          O   
ATOM    305  CB  ALA A  22      31.622  44.159   2.040  1.00  0.00          C   
ATOM    306  H   ALA A  22      33.058  43.061   3.472  1.00  0.00          H   
ATOM    307  HA  ALA A  22      33.374  43.913   0.809  1.00  0.00          H   
ATOM    308  HB1 ALA A  22      31.082  44.459   1.136  1.00  0.00          H   
ATOM    309  HB2 ALA A  22      31.365  43.135   2.318  1.00  0.00          H   
ATOM    310  HB3 ALA A  22      31.439  44.817   2.889  1.00  0.00          H   
ATOM    311  N   LYS A  23      33.533  46.440   0.725  1.00  0.00          N   
ATOM    312  CA  LYS A  23      34.175  47.676   0.457  1.00  0.00          C   
ATOM    313  C   LYS A  23      33.151  48.873   0.433  1.00  0.00          C   
ATOM    314  O   LYS A  23      31.970  48.639   0.379  1.00  0.00          O   
ATOM    315  CB  LYS A  23      34.809  47.480  -0.997  1.00  0.00          C   
ATOM    316  CG  LYS A  23      36.052  46.544  -0.896  1.00  0.00          C   
ATOM    317  CD  LYS A  23      36.519  46.056  -2.274  1.00  0.00          C   
ATOM    318  CE  LYS A  23      37.494  44.859  -2.260  1.00  0.00          C   
ATOM    319  NZ  LYS A  23      37.823  44.479  -3.610  1.00  0.00          N   
ATOM    320  H   LYS A  23      32.697  46.242   0.196  1.00  0.00          H   
ATOM    321  HA  LYS A  23      34.882  47.959   1.233  1.00  0.00          H   
ATOM    322  HB3 LYS A  23      35.086  48.472  -1.379  1.00  0.00          H   
ATOM    323  HB2 LYS A  23      34.086  47.028  -1.687  1.00  0.00          H   
ATOM    324  HG3 LYS A  23      35.853  45.700  -0.230  1.00  0.00          H   
ATOM    325  HG2 LYS A  23      36.836  47.212  -0.523  1.00  0.00          H   
ATOM    326  HD3 LYS A  23      36.901  46.908  -2.831  1.00  0.00          H   
ATOM    327  HD2 LYS A  23      35.661  45.736  -2.845  1.00  0.00          H   
ATOM    328  HE3 LYS A  23      36.999  44.031  -1.746  1.00  0.00          H   
ATOM    329  HE2 LYS A  23      38.342  45.125  -1.636  1.00  0.00          H   
ATOM    330  HZ1 LYS A  23      38.499  43.732  -3.628  1.00  0.00          H   
ATOM    331  HZ2 LYS A  23      36.969  44.160  -4.039  1.00  0.00          H   
ATOM    332  HZ3 LYS A  23      38.090  45.291  -4.151  1.00  0.00          H   
ATOM    333  N   LYS A  24      33.650  50.084   0.378  1.00  0.00          N   
ATOM    334  CA  LYS A  24      32.967  51.338   0.812  1.00  0.00          C   
ATOM    335  C   LYS A  24      31.783  51.789  -0.024  1.00  0.00          C   
ATOM    336  CB  LYS A  24      34.032  52.359   1.260  1.00  0.00          C   
ATOM    337  CG  LYS A  24      33.477  53.785   1.551  1.00  0.00          C   
ATOM    338  CD  LYS A  24      34.607  54.696   1.979  1.00  0.00          C   
ATOM    339  CE  LYS A  24      34.173  56.025   2.596  1.00  0.00          C   
ATOM    340  NZ  LYS A  24      35.171  56.638   3.503  1.00  0.00          N   
ATOM    341  O   LYS A  24      30.685  51.871   0.500  1.00  0.00          O   
ATOM    342  OXT LYS A  24      31.957  52.016  -1.255  1.00  0.00          O   
ATOM    343  H   LYS A  24      34.648  50.172   0.379  1.00  0.00          H   
ATOM    344  HA  LYS A  24      32.446  51.034   1.724  1.00  0.00          H   
ATOM    345  HB3 LYS A  24      34.802  52.352   0.479  1.00  0.00          H   
ATOM    346  HB2 LYS A  24      34.390  51.972   2.209  1.00  0.00          H   
ATOM    347  HG3 LYS A  24      32.717  53.770   2.332  1.00  0.00          H   
ATOM    348  HG2 LYS A  24      33.056  54.265   0.663  1.00  0.00          H   
ATOM    349  HD3 LYS A  24      35.280  55.021   1.176  1.00  0.00          H   
ATOM    350  HD2 LYS A  24      35.171  54.182   2.755  1.00  0.00          H   
ATOM    351  HE3 LYS A  24      33.274  55.865   3.201  1.00  0.00          H   
ATOM    352  HE2 LYS A  24      33.864  56.776   1.871  1.00  0.00          H   
ATOM    353  HZ1 LYS A  24      35.322  56.133   4.361  1.00  0.00          H   
ATOM    354  HZ2 LYS A  24      35.961  56.895   2.936  1.00  0.00          H   
ATOM    355  HZ3 LYS A  24      34.783  57.516   3.829  1.00  0.00          H   
TER     356      LYS A  24
ENDMDL
MODEL        6
ATOM      1  N   LYS A   1      20.631  16.292  11.938  1.00  0.00          N   
ATOM      2  CA  LYS A   1      21.440  16.836  13.061  1.00  0.00          C   
ATOM      3  C   LYS A   1      22.502  17.849  12.577  1.00  0.00          C   
ATOM      4  O   LYS A   1      23.160  17.599  11.552  1.00  0.00          O   
ATOM      5  CB  LYS A   1      22.184  15.784  13.919  1.00  0.00          C   
ATOM      6  CG  LYS A   1      22.943  16.370  15.168  1.00  0.00          C   
ATOM      7  CD  LYS A   1      23.863  15.354  15.816  1.00  0.00          C   
ATOM      8  CE  LYS A   1      24.609  16.117  16.892  1.00  0.00          C   
ATOM      9  NZ  LYS A   1      25.260  15.181  17.880  1.00  0.00          N   
ATOM     10  HA  LYS A   1      20.819  17.372  13.783  1.00  0.00          H   
ATOM     11  HB3 LYS A   1      22.857  15.186  13.291  1.00  0.00          H   
ATOM     12  HB2 LYS A   1      21.493  15.090  14.396  1.00  0.00          H   
ATOM     13  HG3 LYS A   1      22.129  16.693  15.813  1.00  0.00          H   
ATOM     14  HG2 LYS A   1      23.535  17.220  14.832  1.00  0.00          H   
ATOM     15  HD3 LYS A   1      24.569  14.960  15.088  1.00  0.00          H   
ATOM     16  HD2 LYS A   1      23.186  14.614  16.221  1.00  0.00          H   
ATOM     17  HE3 LYS A   1      23.847  16.722  17.395  1.00  0.00          H   
ATOM     18  HE2 LYS A   1      25.350  16.796  16.468  1.00  0.00          H   
ATOM     19  HZ1 LYS A   1      25.897  14.529  17.436  1.00  0.00          H   
ATOM     20  HZ2 LYS A   1      25.854  15.730  18.489  1.00  0.00          H   
ATOM     21  HZ3 LYS A   1      24.622  14.677  18.467  1.00  0.00          H   
ATOM     22  H   LYS A   1      20.166  17.058  11.487  1.00  0.00          H   
ATOM     23  N   LYS A   2      22.729  19.043  13.235  1.00  0.00          N   
ATOM     24  CA  LYS A   2      23.830  19.985  12.940  1.00  0.00          C   
ATOM     25  C   LYS A   2      25.163  19.249  12.848  1.00  0.00          C   
ATOM     26  O   LYS A   2      25.494  18.501  13.752  1.00  0.00          O   
ATOM     27  CB  LYS A   2      23.773  21.120  13.920  1.00  0.00          C   
ATOM     28  CG  LYS A   2      22.591  22.061  13.637  1.00  0.00          C   
ATOM     29  CD  LYS A   2      22.452  23.091  14.773  1.00  0.00          C   
ATOM     30  CE  LYS A   2      21.288  24.023  14.663  1.00  0.00          C   
ATOM     31  NZ  LYS A   2      21.170  24.888  15.809  1.00  0.00          N   
ATOM     32  H   LYS A   2      22.164  19.298  14.034  1.00  0.00          H   
ATOM     33  HA  LYS A   2      23.624  20.401  11.954  1.00  0.00          H   
ATOM     34  HB3 LYS A   2      24.717  21.652  13.943  1.00  0.00          H   
ATOM     35  HB2 LYS A   2      23.707  20.719  14.940  1.00  0.00          H   
ATOM     36  HG3 LYS A   2      21.644  21.535  13.601  1.00  0.00          H   
ATOM     37  HG2 LYS A   2      22.584  22.624  12.706  1.00  0.00          H   
ATOM     38  HD3 LYS A   2      23.367  23.697  14.780  1.00  0.00          H   
ATOM     39  HD2 LYS A   2      22.181  22.489  15.645  1.00  0.00          H   
ATOM     40  HE3 LYS A   2      20.337  23.497  14.558  1.00  0.00          H   
ATOM     41  HE2 LYS A   2      21.457  24.632  13.780  1.00  0.00          H   
ATOM     42  HZ1 LYS A   2      20.469  25.580  15.614  1.00  0.00          H   
ATOM     43  HZ2 LYS A   2      20.800  24.366  16.591  1.00  0.00          H   
ATOM     44  HZ3 LYS A   2      22.066  25.276  16.082  1.00  0.00          H   
ATOM     45  N   PRO A   3      25.958  19.509  11.783  1.00  0.00          N   
ATOM     46  CA  PRO A   3      27.155  18.687  11.545  1.00  0.00          C   
ATOM     47  C   PRO A   3      28.310  19.057  12.458  1.00  0.00          C   
ATOM     48  O   PRO A   3      28.242  20.046  13.171  1.00  0.00          O   
ATOM     49  CB  PRO A   3      27.380  18.755  10.093  1.00  0.00          C   
ATOM     50  CG  PRO A   3      26.847  20.129   9.688  1.00  0.00          C   
ATOM     51  CD  PRO A   3      25.722  20.419  10.681  1.00  0.00          C   
ATOM     52  HA  PRO A   3      26.950  17.662  11.866  1.00  0.00          H   
ATOM     53  HB3 PRO A   3      28.428  18.728   9.805  1.00  0.00          H   
ATOM     54  HB2 PRO A   3      26.724  17.959   9.748  1.00  0.00          H   
ATOM     55  HG3 PRO A   3      27.654  20.855   9.665  1.00  0.00          H   
ATOM     56  HG2 PRO A   3      26.382  20.086   8.700  1.00  0.00          H   
ATOM     57  HD3 PRO A   3      25.715  21.471  10.979  1.00  0.00          H   
ATOM     58  HD2 PRO A   3      24.743  20.311  10.203  1.00  0.00          H   
ATOM     59  N   GLY A   4      29.296  18.210  12.443  1.00  0.00          N   
ATOM     60  CA  GLY A   4      30.558  18.287  13.281  1.00  0.00          C   
ATOM     61  C   GLY A   4      31.585  19.357  12.838  1.00  0.00          C   
ATOM     62  O   GLY A   4      31.211  20.282  12.062  1.00  0.00          O   
ATOM     63  H   GLY A   4      29.161  17.432  11.818  1.00  0.00          H   
ATOM     64  HA3 GLY A   4      31.065  17.321  13.269  1.00  0.00          H   
ATOM     65  HA2 GLY A   4      30.217  18.546  14.287  1.00  0.00          H   
ATOM     66  N   ALA A   5      32.820  19.227  13.298  1.00  0.00          N   
ATOM     67  CA  ALA A   5      33.999  20.023  12.856  1.00  0.00          C   
ATOM     68  C   ALA A   5      34.575  19.447  11.518  1.00  0.00          C   
ATOM     69  O   ALA A   5      34.817  18.217  11.306  1.00  0.00          O   
ATOM     70  CB  ALA A   5      35.125  19.945  13.897  1.00  0.00          C   
ATOM     71  H   ALA A   5      32.908  18.597  14.085  1.00  0.00          H   
ATOM     72  HA  ALA A   5      33.619  21.016  12.627  1.00  0.00          H   
ATOM     73  HB1 ALA A   5      35.670  18.996  13.883  1.00  0.00          H   
ATOM     74  HB2 ALA A   5      35.914  20.629  13.566  1.00  0.00          H   
ATOM     75  HB3 ALA A   5      34.814  20.004  14.934  1.00  0.00          H   
ATOM     76  N   SER A   6      34.870  20.335  10.575  1.00  0.00          N   
ATOM     77  CA  SER A   6      35.358  20.004   9.192  1.00  0.00          C   
ATOM     78  C   SER A   6      35.936  21.192   8.438  1.00  0.00          C   
ATOM     79  O   SER A   6      35.735  22.316   8.839  1.00  0.00          O   
ATOM     80  CB  SER A   6      34.136  19.393   8.411  1.00  0.00          C   
ATOM     81  OG  SER A   6      33.170  20.382   8.072  1.00  0.00          O   
ATOM     82  H   SER A   6      34.723  21.312  10.796  1.00  0.00          H   
ATOM     83  HA  SER A   6      36.131  19.234   9.288  1.00  0.00          H   
ATOM     84  HB3 SER A   6      33.617  18.578   8.911  1.00  0.00          H   
ATOM     85  HB2 SER A   6      34.600  18.935   7.533  1.00  0.00          H   
ATOM     86  HG  SER A   6      32.485  20.289   8.739  1.00  0.00          H   
ATOM     87  N   LEU A   7      36.600  20.921   7.299  1.00  0.00          N   
ATOM     88  CA  LEU A   7      37.073  21.986   6.421  1.00  0.00          C   
ATOM     89  C   LEU A   7      36.034  22.865   5.830  1.00  0.00          C   
ATOM     90  O   LEU A   7      36.237  24.035   5.652  1.00  0.00          O   
ATOM     91  CB  LEU A   7      37.967  21.367   5.310  1.00  0.00          C   
ATOM     92  CG  LEU A   7      39.028  22.342   4.651  1.00  0.00          C   
ATOM     93  CD1 LEU A   7      40.240  22.696   5.520  1.00  0.00          C   
ATOM     94  CD2 LEU A   7      39.473  21.753   3.300  1.00  0.00          C   
ATOM     95  H   LEU A   7      36.788  19.955   7.089  1.00  0.00          H   
ATOM     96  HA  LEU A   7      37.766  22.631   6.953  1.00  0.00          H   
ATOM     97  HB3 LEU A   7      37.240  21.043   4.556  1.00  0.00          H   
ATOM     98  HB2 LEU A   7      38.575  20.550   5.711  1.00  0.00          H   
ATOM     99  HG  LEU A   7      38.449  23.236   4.443  1.00  0.00          H   
ATOM    100 HD11 LEU A   7      39.808  23.200   6.387  1.00  0.00          H   
ATOM    101 HD12 LEU A   7      40.738  21.812   5.919  1.00  0.00          H   
ATOM    102 HD13 LEU A   7      40.956  23.288   4.953  1.00  0.00          H   
ATOM    103 HD21 LEU A   7      39.864  20.747   3.482  1.00  0.00          H   
ATOM    104 HD22 LEU A   7      38.599  21.791   2.662  1.00  0.00          H   
ATOM    105 HD23 LEU A   7      40.319  22.270   2.842  1.00  0.00          H   
ATOM    106  N   ALA A   8      34.839  22.262   5.640  1.00  0.00          N   
ATOM    107  CA  ALA A   8      33.689  22.932   5.095  1.00  0.00          C   
ATOM    108  C   ALA A   8      33.183  23.972   6.137  1.00  0.00          C   
ATOM    109  O   ALA A   8      32.821  25.057   5.705  1.00  0.00          O   
ATOM    110  CB  ALA A   8      32.509  21.955   4.800  1.00  0.00          C   
ATOM    111  H   ALA A   8      34.765  21.287   5.887  1.00  0.00          H   
ATOM    112  HA  ALA A   8      34.048  23.447   4.203  1.00  0.00          H   
ATOM    113  HB1 ALA A   8      32.190  21.442   5.708  1.00  0.00          H   
ATOM    114  HB2 ALA A   8      31.643  22.495   4.405  1.00  0.00          H   
ATOM    115  HB3 ALA A   8      32.696  21.198   4.041  1.00  0.00          H   
ATOM    116  N   ALA A   9      33.308  23.729   7.449  1.00  0.00          N   
ATOM    117  CA  ALA A   9      32.998  24.720   8.460  1.00  0.00          C   
ATOM    118  C   ALA A   9      33.928  25.900   8.462  1.00  0.00          C   
ATOM    119  O   ALA A   9      33.483  27.054   8.580  1.00  0.00          O   
ATOM    120  CB  ALA A   9      32.994  23.938   9.796  1.00  0.00          C   
ATOM    121  H   ALA A   9      33.547  22.820   7.798  1.00  0.00          H   
ATOM    122  HA  ALA A   9      32.013  25.151   8.276  1.00  0.00          H   
ATOM    123  HB1 ALA A   9      32.407  23.016   9.790  1.00  0.00          H   
ATOM    124  HB2 ALA A   9      34.008  23.559   9.956  1.00  0.00          H   
ATOM    125  HB3 ALA A   9      32.685  24.606  10.594  1.00  0.00          H   
ATOM    126  N   LEU A  10      35.251  25.667   8.300  1.00  0.00          N   
ATOM    127  CA  LEU A  10      36.326  26.700   8.099  1.00  0.00          C   
ATOM    128  C   LEU A  10      36.054  27.494   6.789  1.00  0.00          C   
ATOM    129  O   LEU A  10      36.196  28.749   6.822  1.00  0.00          O   
ATOM    130  CB  LEU A  10      37.745  26.019   8.192  1.00  0.00          C   
ATOM    131  CG  LEU A  10      38.100  25.550   9.554  1.00  0.00          C   
ATOM    132  CD1 LEU A  10      39.388  24.632   9.369  1.00  0.00          C   
ATOM    133  CD2 LEU A  10      38.633  26.632  10.522  1.00  0.00          C   
ATOM    134  H   LEU A  10      35.494  24.689   8.246  1.00  0.00          H   
ATOM    135  HA  LEU A  10      36.245  27.478   8.857  1.00  0.00          H   
ATOM    136  HB3 LEU A  10      38.452  26.755   7.810  1.00  0.00          H   
ATOM    137  HB2 LEU A  10      37.768  25.189   7.497  1.00  0.00          H   
ATOM    138  HG  LEU A  10      37.234  24.997   9.930  1.00  0.00          H   
ATOM    139 HD11 LEU A  10      39.788  24.251  10.314  1.00  0.00          H   
ATOM    140 HD12 LEU A  10      39.181  23.809   8.679  1.00  0.00          H   
ATOM    141 HD13 LEU A  10      40.187  25.219   8.906  1.00  0.00          H   
ATOM    142 HD21 LEU A  10      39.014  26.121  11.400  1.00  0.00          H   
ATOM    143 HD22 LEU A  10      39.300  27.323  10.011  1.00  0.00          H   
ATOM    144 HD23 LEU A  10      37.711  27.139  10.824  1.00  0.00          H   
ATOM    145  N   GLN A  11      35.724  26.823   5.681  1.00  0.00          N   
ATOM    146  CA  GLN A  11      35.491  27.624   4.467  1.00  0.00          C   
ATOM    147  C   GLN A  11      34.204  28.454   4.581  1.00  0.00          C   
ATOM    148  O   GLN A  11      34.125  29.576   4.016  1.00  0.00          O   
ATOM    149  CB  GLN A  11      35.714  26.686   3.216  1.00  0.00          C   
ATOM    150  CG  GLN A  11      37.173  26.323   3.075  1.00  0.00          C   
ATOM    151  CD  GLN A  11      37.661  25.498   1.846  1.00  0.00          C   
ATOM    152  NE2 GLN A  11      38.893  25.319   1.517  1.00  0.00          N   
ATOM    153  OE1 GLN A  11      36.898  24.966   1.042  1.00  0.00          O   
ATOM    154  H   GLN A  11      35.775  25.819   5.639  1.00  0.00          H   
ATOM    155  HA  GLN A  11      36.233  28.411   4.344  1.00  0.00          H   
ATOM    156  HB3 GLN A  11      35.380  27.174   2.301  1.00  0.00          H   
ATOM    157  HB2 GLN A  11      35.096  25.787   3.228  1.00  0.00          H   
ATOM    158  HG3 GLN A  11      37.415  25.807   4.000  1.00  0.00          H   
ATOM    159  HG2 GLN A  11      37.799  27.210   2.945  1.00  0.00          H   
ATOM    160 HE21 GLN A  11      39.618  25.666   2.132  1.00  0.00          H   
ATOM    161 HE22 GLN A  11      38.968  24.739   0.705  1.00  0.00          H   
ATOM    162  N   ALA A  12      33.153  27.993   5.273  1.00  0.00          N   
ATOM    163  CA  ALA A  12      31.987  28.773   5.596  1.00  0.00          C   
ATOM    164  C   ALA A  12      32.339  30.062   6.392  1.00  0.00          C   
ATOM    165  O   ALA A  12      31.956  31.116   5.960  1.00  0.00          O   
ATOM    166  CB  ALA A  12      31.059  27.885   6.451  1.00  0.00          C   
ATOM    167  H   ALA A  12      33.179  27.082   5.706  1.00  0.00          H   
ATOM    168  HA  ALA A  12      31.469  29.059   4.678  1.00  0.00          H   
ATOM    169  HB1 ALA A  12      31.622  27.273   7.159  1.00  0.00          H   
ATOM    170  HB2 ALA A  12      30.359  28.519   7.006  1.00  0.00          H   
ATOM    171  HB3 ALA A  12      30.494  27.225   5.802  1.00  0.00          H   
ATOM    172  N   LEU A  13      33.047  29.866   7.476  1.00  0.00          N   
ATOM    173  CA  LEU A  13      33.511  30.930   8.248  1.00  0.00          C   
ATOM    174  C   LEU A  13      34.494  31.783   7.476  1.00  0.00          C   
ATOM    175  O   LEU A  13      34.284  33.011   7.482  1.00  0.00          O   
ATOM    176  CB  LEU A  13      34.391  30.393   9.410  1.00  0.00          C   
ATOM    177  CG  LEU A  13      34.657  31.513  10.461  1.00  0.00          C   
ATOM    178  CD1 LEU A  13      33.462  32.056  11.218  1.00  0.00          C   
ATOM    179  CD2 LEU A  13      35.718  31.100  11.506  1.00  0.00          C   
ATOM    180  H   LEU A  13      33.057  28.922   7.835  1.00  0.00          H   
ATOM    181  HA  LEU A  13      32.670  31.484   8.669  1.00  0.00          H   
ATOM    182  HB3 LEU A  13      35.369  30.098   9.029  1.00  0.00          H   
ATOM    183  HB2 LEU A  13      33.880  29.577   9.931  1.00  0.00          H   
ATOM    184  HG  LEU A  13      35.077  32.408   9.990  1.00  0.00          H   
ATOM    185 HD11 LEU A  13      32.758  31.281  11.520  1.00  0.00          H   
ATOM    186 HD12 LEU A  13      33.850  32.546  12.121  1.00  0.00          H   
ATOM    187 HD13 LEU A  13      32.933  32.718  10.532  1.00  0.00          H   
ATOM    188 HD21 LEU A  13      35.866  31.903  12.233  1.00  0.00          H   
ATOM    189 HD22 LEU A  13      35.481  30.160  11.999  1.00  0.00          H   
ATOM    190 HD23 LEU A  13      36.653  31.045  10.941  1.00  0.00          H   
ATOM    191  N   GLN A  14      35.435  31.296   6.680  1.00  0.00          N   
ATOM    192  CA  GLN A  14      36.290  32.094   5.733  1.00  0.00          C   
ATOM    193  C   GLN A  14      35.447  32.941   4.747  1.00  0.00          C   
ATOM    194  O   GLN A  14      35.842  34.045   4.453  1.00  0.00          O   
ATOM    195  CB  GLN A  14      37.324  31.197   5.035  1.00  0.00          C   
ATOM    196  CG  GLN A  14      38.499  30.881   5.983  1.00  0.00          C   
ATOM    197  CD  GLN A  14      39.483  29.906   5.390  1.00  0.00          C   
ATOM    198  NE2 GLN A  14      40.480  29.567   6.150  1.00  0.00          N   
ATOM    199  OE1 GLN A  14      39.334  29.349   4.263  1.00  0.00          O   
ATOM    200  H   GLN A  14      35.582  30.302   6.706  1.00  0.00          H   
ATOM    201  HA  GLN A  14      36.820  32.807   6.366  1.00  0.00          H   
ATOM    202  HB3 GLN A  14      37.655  31.772   4.168  1.00  0.00          H   
ATOM    203  HB2 GLN A  14      36.832  30.283   4.717  1.00  0.00          H   
ATOM    204  HG3 GLN A  14      38.132  30.447   6.905  1.00  0.00          H   
ATOM    205  HG2 GLN A  14      38.989  31.823   6.243  1.00  0.00          H   
ATOM    206 HE21 GLN A  14      40.629  29.872   7.094  1.00  0.00          H   
ATOM    207 HE22 GLN A  14      41.163  28.888   5.848  1.00  0.00          H   
ATOM    208  N   ALA A  15      34.345  32.436   4.196  1.00  0.00          N   
ATOM    209  CA  ALA A  15      33.448  33.221   3.322  1.00  0.00          C   
ATOM    210  C   ALA A  15      32.674  34.334   4.098  1.00  0.00          C   
ATOM    211  O   ALA A  15      32.408  35.437   3.612  1.00  0.00          O   
ATOM    212  CB  ALA A  15      32.483  32.212   2.683  1.00  0.00          C   
ATOM    213  H   ALA A  15      34.159  31.446   4.220  1.00  0.00          H   
ATOM    214  HA  ALA A  15      34.106  33.685   2.587  1.00  0.00          H   
ATOM    215  HB1 ALA A  15      31.645  31.996   3.335  1.00  0.00          H   
ATOM    216  HB2 ALA A  15      32.078  32.599   1.750  1.00  0.00          H   
ATOM    217  HB3 ALA A  15      33.111  31.339   2.477  1.00  0.00          H   
ATOM    218  N   LEU A  16      32.277  33.994   5.307  1.00  0.00          N   
ATOM    219  CA  LEU A  16      31.656  34.952   6.286  1.00  0.00          C   
ATOM    220  C   LEU A  16      32.678  36.012   6.744  1.00  0.00          C   
ATOM    221  O   LEU A  16      32.332  37.211   6.794  1.00  0.00          O   
ATOM    222  CB  LEU A  16      31.136  34.116   7.474  1.00  0.00          C   
ATOM    223  CG  LEU A  16      29.832  33.266   7.249  1.00  0.00          C   
ATOM    224  CD1 LEU A  16      29.593  32.352   8.507  1.00  0.00          C   
ATOM    225  CD2 LEU A  16      28.617  34.162   7.264  1.00  0.00          C   
ATOM    226  H   LEU A  16      32.354  33.021   5.573  1.00  0.00          H   
ATOM    227  HA  LEU A  16      30.810  35.494   5.855  1.00  0.00          H   
ATOM    228  HB3 LEU A  16      30.943  34.830   8.278  1.00  0.00          H   
ATOM    229  HB2 LEU A  16      31.956  33.521   7.879  1.00  0.00          H   
ATOM    230  HG  LEU A  16      29.807  32.654   6.345  1.00  0.00          H   
ATOM    231 HD11 LEU A  16      28.642  31.808   8.504  1.00  0.00          H   
ATOM    232 HD12 LEU A  16      30.358  31.580   8.525  1.00  0.00          H   
ATOM    233 HD13 LEU A  16      29.469  32.957   9.405  1.00  0.00          H   
ATOM    234 HD21 LEU A  16      28.493  34.734   8.187  1.00  0.00          H   
ATOM    235 HD22 LEU A  16      28.827  34.838   6.439  1.00  0.00          H   
ATOM    236 HD23 LEU A  16      27.741  33.567   7.030  1.00  0.00          H   
ATOM    237  N   GLN A  17      33.937  35.743   7.057  1.00  0.00          N   
ATOM    238  CA  GLN A  17      34.985  36.684   7.385  1.00  0.00          C   
ATOM    239  C   GLN A  17      35.480  37.513   6.224  1.00  0.00          C   
ATOM    240  O   GLN A  17      35.809  38.685   6.435  1.00  0.00          O   
ATOM    241  CB  GLN A  17      36.158  35.882   8.032  1.00  0.00          C   
ATOM    242  CG  GLN A  17      35.839  35.352   9.423  1.00  0.00          C   
ATOM    243  CD  GLN A  17      37.079  34.516  10.015  1.00  0.00          C   
ATOM    244  NE2 GLN A  17      36.986  34.520  11.347  1.00  0.00          N   
ATOM    245  OE1 GLN A  17      38.031  34.110   9.418  1.00  0.00          O   
ATOM    246  H   GLN A  17      34.194  34.762   7.069  1.00  0.00          H   
ATOM    247  HA  GLN A  17      34.661  37.366   8.161  1.00  0.00          H   
ATOM    248  HB3 GLN A  17      36.938  36.640   8.092  1.00  0.00          H   
ATOM    249  HB2 GLN A  17      36.399  35.048   7.361  1.00  0.00          H   
ATOM    250  HG3 GLN A  17      34.964  34.701   9.354  1.00  0.00          H   
ATOM    251  HG2 GLN A  17      35.624  36.202  10.063  1.00  0.00          H   
ATOM    252 HE21 GLN A  17      36.274  35.055  11.830  1.00  0.00          H   
ATOM    253 HE22 GLN A  17      37.560  33.848  11.836  1.00  0.00          H   
ATOM    254  N   ALA A  18      35.396  37.034   4.973  1.00  0.00          N   
ATOM    255  CA  ALA A  18      35.676  37.833   3.766  1.00  0.00          C   
ATOM    256  C   ALA A  18      34.644  38.912   3.506  1.00  0.00          C   
ATOM    257  O   ALA A  18      34.931  39.897   2.814  1.00  0.00          O   
ATOM    258  CB  ALA A  18      35.848  36.929   2.645  1.00  0.00          C   
ATOM    259  H   ALA A  18      35.110  36.083   4.816  1.00  0.00          H   
ATOM    260  HA  ALA A  18      36.687  38.168   4.003  1.00  0.00          H   
ATOM    261  HB1 ALA A  18      35.903  37.464   1.694  1.00  0.00          H   
ATOM    262  HB2 ALA A  18      36.797  36.387   2.702  1.00  0.00          H   
ATOM    263  HB3 ALA A  18      34.980  36.271   2.540  1.00  0.00          H   
ATOM    264  N   ALA A  19      33.498  38.699   4.132  1.00  0.00          N   
ATOM    265  CA  ALA A  19      32.354  39.676   4.125  1.00  0.00          C   
ATOM    266  C   ALA A  19      32.175  40.508   5.374  1.00  0.00          C   
ATOM    267  O   ALA A  19      31.163  41.219   5.542  1.00  0.00          O   
ATOM    268  CB  ALA A  19      31.069  38.820   4.012  1.00  0.00          C   
ATOM    269  H   ALA A  19      33.393  37.793   4.568  1.00  0.00          H   
ATOM    270  HA  ALA A  19      32.426  40.323   3.251  1.00  0.00          H   
ATOM    271  HB1 ALA A  19      30.962  38.212   4.912  1.00  0.00          H   
ATOM    272  HB2 ALA A  19      30.167  39.437   3.961  1.00  0.00          H   
ATOM    273  HB3 ALA A  19      31.157  38.217   3.108  1.00  0.00          H   
ATOM    274  N   GLN A  20      33.045  40.212   6.406  1.00  0.00          N   
ATOM    275  CA  GLN A  20      32.669  40.720   7.768  1.00  0.00          C   
ATOM    276  C   GLN A  20      31.257  40.287   8.309  1.00  0.00          C   
ATOM    277  O   GLN A  20      30.556  41.098   8.839  1.00  0.00          O   
ATOM    278  CB  GLN A  20      33.032  42.237   7.917  1.00  0.00          C   
ATOM    279  CG  GLN A  20      34.541  42.606   7.950  1.00  0.00          C   
ATOM    280  CD  GLN A  20      35.234  42.391   6.606  1.00  0.00          C   
ATOM    281  NE2 GLN A  20      36.367  41.836   6.517  1.00  0.00          N   
ATOM    282  OE1 GLN A  20      34.844  42.848   5.541  1.00  0.00          O   
ATOM    283  H   GLN A  20      33.953  39.784   6.270  1.00  0.00          H   
ATOM    284  HA  GLN A  20      33.451  40.286   8.389  1.00  0.00          H   
ATOM    285  HB3 GLN A  20      32.567  42.527   8.864  1.00  0.00          H   
ATOM    286  HB2 GLN A  20      32.524  42.822   7.143  1.00  0.00          H   
ATOM    287  HG3 GLN A  20      35.064  42.039   8.719  1.00  0.00          H   
ATOM    288  HG2 GLN A  20      34.558  43.688   8.080  1.00  0.00          H   
ATOM    289 HE21 GLN A  20      36.925  41.473   7.280  1.00  0.00          H   
ATOM    290 HE22 GLN A  20      36.712  41.637   5.591  1.00  0.00          H   
ATOM    291  N   ALA A  21      30.924  38.976   8.108  1.00  0.00          N   
ATOM    292  CA  ALA A  21      29.624  38.416   8.573  1.00  0.00          C   
ATOM    293  C   ALA A  21      29.899  37.443   9.741  1.00  0.00          C   
ATOM    294  O   ALA A  21      29.000  36.708  10.172  1.00  0.00          O   
ATOM    295  CB  ALA A  21      28.894  37.789   7.433  1.00  0.00          C   
ATOM    296  H   ALA A  21      31.487  38.336   7.577  1.00  0.00          H   
ATOM    297  HA  ALA A  21      29.082  39.259   8.999  1.00  0.00          H   
ATOM    298  HB1 ALA A  21      29.566  37.042   7.010  1.00  0.00          H   
ATOM    299  HB2 ALA A  21      27.928  37.367   7.733  1.00  0.00          H   
ATOM    300  HB3 ALA A  21      28.757  38.596   6.729  1.00  0.00          H   
ATOM    301  N   ALA A  22      31.125  37.362  10.256  1.00  0.00          N   
ATOM    302  CA  ALA A  22      31.539  36.595  11.425  1.00  0.00          C   
ATOM    303  C   ALA A  22      32.695  37.370  11.993  1.00  0.00          C   
ATOM    304  O   ALA A  22      33.551  37.944  11.280  1.00  0.00          O   
ATOM    305  CB  ALA A  22      31.876  35.151  11.134  1.00  0.00          C   
ATOM    306  H   ALA A  22      31.890  37.861   9.834  1.00  0.00          H   
ATOM    307  HA  ALA A  22      30.688  36.519  12.109  1.00  0.00          H   
ATOM    308  HB1 ALA A  22      32.554  35.166  10.276  1.00  0.00          H   
ATOM    309  HB2 ALA A  22      32.308  34.649  11.994  1.00  0.00          H   
ATOM    310  HB3 ALA A  22      30.966  34.631  10.839  1.00  0.00          H   
ATOM    311  N   LYS A  23      32.776  37.300  13.375  1.00  0.00          N   
ATOM    312  CA  LYS A  23      33.945  37.837  14.105  1.00  0.00          C   
ATOM    313  C   LYS A  23      35.217  37.067  13.641  1.00  0.00          C   
ATOM    314  O   LYS A  23      35.270  35.852  13.506  1.00  0.00          O   
ATOM    315  CB  LYS A  23      33.744  37.870  15.658  1.00  0.00          C   
ATOM    316  CG  LYS A  23      34.767  38.703  16.412  1.00  0.00          C   
ATOM    317  CD  LYS A  23      34.677  38.624  17.968  1.00  0.00          C   
ATOM    318  CE  LYS A  23      34.910  37.279  18.642  1.00  0.00          C   
ATOM    319  NZ  LYS A  23      36.351  36.933  18.908  1.00  0.00          N   
ATOM    320  H   LYS A  23      32.207  36.602  13.828  1.00  0.00          H   
ATOM    321  HA  LYS A  23      34.025  38.848  13.698  1.00  0.00          H   
ATOM    322  HB3 LYS A  23      33.675  36.838  16.022  1.00  0.00          H   
ATOM    323  HB2 LYS A  23      32.850  38.407  15.981  1.00  0.00          H   
ATOM    324  HG3 LYS A  23      34.657  39.723  16.024  1.00  0.00          H   
ATOM    325  HG2 LYS A  23      35.729  38.314  16.066  1.00  0.00          H   
ATOM    326  HD3 LYS A  23      33.624  38.819  18.141  1.00  0.00          H   
ATOM    327  HD2 LYS A  23      35.294  39.431  18.375  1.00  0.00          H   
ATOM    328  HE3 LYS A  23      34.418  36.485  18.083  1.00  0.00          H   
ATOM    329  HE2 LYS A  23      34.380  37.388  19.590  1.00  0.00          H   
ATOM    330  HZ1 LYS A  23      36.446  36.133  19.523  1.00  0.00          H   
ATOM    331  HZ2 LYS A  23      36.858  36.695  18.060  1.00  0.00          H   
ATOM    332  HZ3 LYS A  23      36.810  37.689  19.380  1.00  0.00          H   
ATOM    333  N   LYS A  24      36.299  37.856  13.418  1.00  0.00          N   
ATOM    334  CA  LYS A  24      37.689  37.374  13.099  1.00  0.00          C   
ATOM    335  C   LYS A  24      38.671  38.196  13.961  1.00  0.00          C   
ATOM    336  CB  LYS A  24      38.066  37.713  11.602  1.00  0.00          C   
ATOM    337  CG  LYS A  24      39.439  37.179  11.193  1.00  0.00          C   
ATOM    338  CD  LYS A  24      39.716  37.381   9.684  1.00  0.00          C   
ATOM    339  CE  LYS A  24      41.032  36.756   9.139  1.00  0.00          C   
ATOM    340  NZ  LYS A  24      41.295  37.233   7.786  1.00  0.00          N   
ATOM    341  O   LYS A  24      38.772  39.434  13.783  1.00  0.00          O   
ATOM    342  OXT LYS A  24      39.368  37.554  14.781  1.00  0.00          O   
ATOM    343  H   LYS A  24      36.272  38.854  13.618  1.00  0.00          H   
ATOM    344  HA  LYS A  24      37.791  36.313  13.352  1.00  0.00          H   
ATOM    345  HB3 LYS A  24      38.076  38.797  11.450  1.00  0.00          H   
ATOM    346  HB2 LYS A  24      37.406  37.174  10.927  1.00  0.00          H   
ATOM    347  HG3 LYS A  24      39.534  36.107  11.348  1.00  0.00          H   
ATOM    348  HG2 LYS A  24      40.207  37.682  11.770  1.00  0.00          H   
ATOM    349  HD3 LYS A  24      39.786  38.427   9.398  1.00  0.00          H   
ATOM    350  HD2 LYS A  24      38.890  36.952   9.131  1.00  0.00          H   
ATOM    351  HE3 LYS A  24      40.952  35.674   9.159  1.00  0.00          H   
ATOM    352  HE2 LYS A  24      41.836  37.140   9.757  1.00  0.00          H   
ATOM    353  HZ1 LYS A  24      42.026  36.665   7.379  1.00  0.00          H   
ATOM    354  HZ2 LYS A  24      40.488  37.241   7.174  1.00  0.00          H   
ATOM    355  HZ3 LYS A  24      41.523  38.215   7.852  1.00  0.00          H   
TER     356      LYS A  24
ENDMDL
MODEL        7
ATOM      1  N   LYS A   1      35.481  15.437   1.122  1.00  0.00          N   
ATOM      2  CA  LYS A   1      34.309  16.342   1.464  1.00  0.00          C   
ATOM      3  C   LYS A   1      33.349  15.555   2.272  1.00  0.00          C   
ATOM      4  O   LYS A   1      33.165  14.365   2.060  1.00  0.00          O   
ATOM      5  CB  LYS A   1      33.735  16.974   0.146  1.00  0.00          C   
ATOM      6  CG  LYS A   1      32.640  17.985   0.500  1.00  0.00          C   
ATOM      7  CD  LYS A   1      32.119  18.670  -0.742  1.00  0.00          C   
ATOM      8  CE  LYS A   1      30.919  19.567  -0.313  1.00  0.00          C   
ATOM      9  NZ  LYS A   1      30.267  20.192  -1.481  1.00  0.00          N   
ATOM     10  HA  LYS A   1      34.680  17.205   2.030  1.00  0.00          H   
ATOM     11  HB3 LYS A   1      33.509  16.256  -0.646  1.00  0.00          H   
ATOM     12  HB2 LYS A   1      34.583  17.605  -0.136  1.00  0.00          H   
ATOM     13  HG3 LYS A   1      32.985  18.812   1.117  1.00  0.00          H   
ATOM     14  HG2 LYS A   1      31.864  17.471   1.062  1.00  0.00          H   
ATOM     15  HD3 LYS A   1      31.776  17.852  -1.362  1.00  0.00          H   
ATOM     16  HD2 LYS A   1      32.908  19.251  -1.224  1.00  0.00          H   
ATOM     17  HE3 LYS A   1      31.148  20.373   0.374  1.00  0.00          H   
ATOM     18  HE2 LYS A   1      30.239  18.838   0.129  1.00  0.00          H   
ATOM     19  HZ1 LYS A   1      29.935  19.463  -2.100  1.00  0.00          H   
ATOM     20  HZ2 LYS A   1      29.454  20.625  -1.071  1.00  0.00          H   
ATOM     21  HZ3 LYS A   1      30.834  20.886  -1.956  1.00  0.00          H   
ATOM     22  H   LYS A   1      36.374  15.884   0.950  1.00  0.00          H   
ATOM     23  N   LYS A   2      32.746  16.199   3.291  1.00  0.00          N   
ATOM     24  CA  LYS A   2      31.753  15.570   4.089  1.00  0.00          C   
ATOM     25  C   LYS A   2      30.507  15.200   3.125  1.00  0.00          C   
ATOM     26  O   LYS A   2      30.246  15.803   2.072  1.00  0.00          O   
ATOM     27  CB  LYS A   2      31.276  16.540   5.232  1.00  0.00          C   
ATOM     28  CG  LYS A   2      32.298  16.709   6.344  1.00  0.00          C   
ATOM     29  CD  LYS A   2      31.899  17.794   7.318  1.00  0.00          C   
ATOM     30  CE  LYS A   2      32.899  17.729   8.481  1.00  0.00          C   
ATOM     31  NZ  LYS A   2      32.723  18.917   9.393  1.00  0.00          N   
ATOM     32  H   LYS A   2      33.054  17.127   3.527  1.00  0.00          H   
ATOM     33  HA  LYS A   2      32.138  14.657   4.543  1.00  0.00          H   
ATOM     34  HB3 LYS A   2      30.470  16.030   5.752  1.00  0.00          H   
ATOM     35  HB2 LYS A   2      30.959  17.473   4.772  1.00  0.00          H   
ATOM     36  HG3 LYS A   2      33.274  16.966   5.922  1.00  0.00          H   
ATOM     37  HG2 LYS A   2      32.307  15.796   6.944  1.00  0.00          H   
ATOM     38  HD3 LYS A   2      30.846  17.779   7.607  1.00  0.00          H   
ATOM     39  HD2 LYS A   2      31.947  18.745   6.793  1.00  0.00          H   
ATOM     40  HE3 LYS A   2      33.912  17.794   8.096  1.00  0.00          H   
ATOM     41  HE2 LYS A   2      32.660  16.809   9.010  1.00  0.00          H   
ATOM     42  HZ1 LYS A   2      31.745  19.167   9.414  1.00  0.00          H   
ATOM     43  HZ2 LYS A   2      33.079  18.860  10.326  1.00  0.00          H   
ATOM     44  HZ3 LYS A   2      33.166  19.750   9.028  1.00  0.00          H   
ATOM     45  N   PRO A   3      29.735  14.173   3.479  1.00  0.00          N   
ATOM     46  CA  PRO A   3      28.551  13.801   2.681  1.00  0.00          C   
ATOM     47  C   PRO A   3      27.585  14.834   2.111  1.00  0.00          C   
ATOM     48  O   PRO A   3      27.143  14.652   0.949  1.00  0.00          O   
ATOM     49  CB  PRO A   3      27.815  12.708   3.564  1.00  0.00          C   
ATOM     50  CG  PRO A   3      28.908  12.167   4.518  1.00  0.00          C   
ATOM     51  CD  PRO A   3      29.847  13.351   4.648  1.00  0.00          C   
ATOM     52  HA  PRO A   3      28.908  13.178   1.850  1.00  0.00          H   
ATOM     53  HB3 PRO A   3      27.051  13.204   4.172  1.00  0.00          H   
ATOM     54  HB2 PRO A   3      27.347  11.935   2.974  1.00  0.00          H   
ATOM     55  HG3 PRO A   3      28.502  11.781   5.449  1.00  0.00          H   
ATOM     56  HG2 PRO A   3      29.453  11.393   3.971  1.00  0.00          H   
ATOM     57  HD3 PRO A   3      29.687  13.925   5.568  1.00  0.00          H   
ATOM     58  HD2 PRO A   3      30.836  12.903   4.634  1.00  0.00          H   
ATOM     59  N   GLY A   4      27.216  15.864   2.915  1.00  0.00          N   
ATOM     60  CA  GLY A   4      26.168  16.826   2.552  1.00  0.00          C   
ATOM     61  C   GLY A   4      26.699  17.926   1.607  1.00  0.00          C   
ATOM     62  O   GLY A   4      27.866  18.168   1.593  1.00  0.00          O   
ATOM     63  H   GLY A   4      27.578  15.799   3.858  1.00  0.00          H   
ATOM     64  HA3 GLY A   4      25.767  17.345   3.426  1.00  0.00          H   
ATOM     65  HA2 GLY A   4      25.285  16.333   2.136  1.00  0.00          H   
ATOM     66  N   ALA A   5      25.895  18.446   0.673  1.00  0.00          N   
ATOM     67  CA  ALA A   5      26.338  19.370  -0.417  1.00  0.00          C   
ATOM     68  C   ALA A   5      26.875  20.740   0.070  1.00  0.00          C   
ATOM     69  O   ALA A   5      27.546  21.456  -0.705  1.00  0.00          O   
ATOM     70  CB  ALA A   5      25.086  19.550  -1.319  1.00  0.00          C   
ATOM     71  H   ALA A   5      24.915  18.230   0.756  1.00  0.00          H   
ATOM     72  HA  ALA A   5      27.131  18.884  -0.980  1.00  0.00          H   
ATOM     73  HB1 ALA A   5      24.710  18.572  -1.614  1.00  0.00          H   
ATOM     74  HB2 ALA A   5      24.306  20.050  -0.740  1.00  0.00          H   
ATOM     75  HB3 ALA A   5      25.423  20.131  -2.182  1.00  0.00          H   
ATOM     76  N   SER A   6      26.673  21.124   1.344  1.00  0.00          N   
ATOM     77  CA  SER A   6      27.247  22.334   2.033  1.00  0.00          C   
ATOM     78  C   SER A   6      28.756  22.520   2.049  1.00  0.00          C   
ATOM     79  O   SER A   6      29.468  21.547   1.866  1.00  0.00          O   
ATOM     80  CB  SER A   6      26.838  22.158   3.540  1.00  0.00          C   
ATOM     81  OG  SER A   6      27.059  20.950   4.082  1.00  0.00          O   
ATOM     82  H   SER A   6      26.233  20.447   1.948  1.00  0.00          H   
ATOM     83  HA  SER A   6      26.778  23.250   1.672  1.00  0.00          H   
ATOM     84  HB3 SER A   6      25.774  22.417   3.590  1.00  0.00          H   
ATOM     85  HB2 SER A   6      27.405  22.929   4.048  1.00  0.00          H   
ATOM     86  HG  SER A   6      26.689  20.896   4.960  1.00  0.00          H   
ATOM     87  N   LEU A   7      29.245  23.724   2.341  1.00  0.00          N   
ATOM     88  CA  LEU A   7      30.632  23.991   2.466  1.00  0.00          C   
ATOM     89  C   LEU A   7      31.173  23.465   3.841  1.00  0.00          C   
ATOM     90  O   LEU A   7      30.508  23.174   4.764  1.00  0.00          O   
ATOM     91  CB  LEU A   7      30.908  25.477   2.239  1.00  0.00          C   
ATOM     92  CG  LEU A   7      30.376  26.184   0.913  1.00  0.00          C   
ATOM     93  CD1 LEU A   7      30.620  27.698   1.023  1.00  0.00          C   
ATOM     94  CD2 LEU A   7      30.936  25.654  -0.413  1.00  0.00          C   
ATOM     95  H   LEU A   7      28.540  24.387   2.654  1.00  0.00          H   
ATOM     96  HA  LEU A   7      30.990  23.321   1.684  1.00  0.00          H   
ATOM     97  HB3 LEU A   7      31.991  25.615   2.237  1.00  0.00          H   
ATOM     98  HB2 LEU A   7      30.511  26.057   3.072  1.00  0.00          H   
ATOM     99  HG  LEU A   7      29.290  26.118   0.819  1.00  0.00          H   
ATOM    100 HD11 LEU A   7      31.662  27.938   0.811  1.00  0.00          H   
ATOM    101 HD12 LEU A   7      29.981  28.227   0.300  1.00  0.00          H   
ATOM    102 HD13 LEU A   7      30.504  28.132   2.020  1.00  0.00          H   
ATOM    103 HD21 LEU A   7      30.352  26.137  -1.191  1.00  0.00          H   
ATOM    104 HD22 LEU A   7      32.005  25.775  -0.561  1.00  0.00          H   
ATOM    105 HD23 LEU A   7      30.751  24.578  -0.430  1.00  0.00          H   
ATOM    106  N   ALA A   8      32.554  23.353   3.917  1.00  0.00          N   
ATOM    107  CA  ALA A   8      33.313  23.026   5.185  1.00  0.00          C   
ATOM    108  C   ALA A   8      33.157  24.126   6.220  1.00  0.00          C   
ATOM    109  O   ALA A   8      32.978  25.268   5.789  1.00  0.00          O   
ATOM    110  CB  ALA A   8      34.741  22.699   4.957  1.00  0.00          C   
ATOM    111  H   ALA A   8      33.107  23.608   3.108  1.00  0.00          H   
ATOM    112  HA  ALA A   8      32.817  22.132   5.554  1.00  0.00          H   
ATOM    113  HB1 ALA A   8      34.819  22.218   3.979  1.00  0.00          H   
ATOM    114  HB2 ALA A   8      35.281  23.654   4.973  1.00  0.00          H   
ATOM    115  HB3 ALA A   8      35.130  22.018   5.713  1.00  0.00          H   
ATOM    116  N   ALA A   9      33.337  23.747   7.472  1.00  0.00          N   
ATOM    117  CA  ALA A   9      33.214  24.723   8.565  1.00  0.00          C   
ATOM    118  C   ALA A   9      34.110  25.945   8.473  1.00  0.00          C   
ATOM    119  O   ALA A   9      33.594  27.052   8.316  1.00  0.00          O   
ATOM    120  CB  ALA A   9      33.369  23.964   9.825  1.00  0.00          C   
ATOM    121  H   ALA A   9      33.747  22.857   7.695  1.00  0.00          H   
ATOM    122  HA  ALA A   9      32.197  25.114   8.584  1.00  0.00          H   
ATOM    123  HB1 ALA A   9      34.372  23.536   9.938  1.00  0.00          H   
ATOM    124  HB2 ALA A   9      33.140  24.629  10.667  1.00  0.00          H   
ATOM    125  HB3 ALA A   9      32.680  23.119   9.788  1.00  0.00          H   
ATOM    126  N   LEU A  10      35.405  25.628   8.367  1.00  0.00          N   
ATOM    127  CA  LEU A  10      36.469  26.620   8.077  1.00  0.00          C   
ATOM    128  C   LEU A  10      36.093  27.413   6.825  1.00  0.00          C   
ATOM    129  O   LEU A  10      36.111  28.672   6.842  1.00  0.00          O   
ATOM    130  CB  LEU A  10      37.857  25.968   8.040  1.00  0.00          C   
ATOM    131  CG  LEU A  10      38.897  27.066   7.960  1.00  0.00          C   
ATOM    132  CD1 LEU A  10      38.816  28.171   8.962  1.00  0.00          C   
ATOM    133  CD2 LEU A  10      40.301  26.348   8.115  1.00  0.00          C   
ATOM    134  H   LEU A  10      35.656  24.675   8.586  1.00  0.00          H   
ATOM    135  HA  LEU A  10      36.391  27.304   8.921  1.00  0.00          H   
ATOM    136  HB3 LEU A  10      37.896  25.302   7.181  1.00  0.00          H   
ATOM    137  HB2 LEU A  10      38.010  25.345   8.921  1.00  0.00          H   
ATOM    138  HG  LEU A  10      38.889  27.450   6.943  1.00  0.00          H   
ATOM    139 HD11 LEU A  10      37.948  28.821   8.880  1.00  0.00          H   
ATOM    140 HD12 LEU A  10      38.925  27.817   9.994  1.00  0.00          H   
ATOM    141 HD13 LEU A  10      39.702  28.769   8.763  1.00  0.00          H   
ATOM    142 HD21 LEU A  10      41.120  27.071   8.035  1.00  0.00          H   
ATOM    143 HD22 LEU A  10      40.474  25.794   9.035  1.00  0.00          H   
ATOM    144 HD23 LEU A  10      40.373  25.690   7.247  1.00  0.00          H   
ATOM    145  N   GLN A  11      35.908  26.795   5.684  1.00  0.00          N   
ATOM    146  CA  GLN A  11      35.454  27.456   4.438  1.00  0.00          C   
ATOM    147  C   GLN A  11      34.204  28.365   4.585  1.00  0.00          C   
ATOM    148  O   GLN A  11      34.218  29.485   4.100  1.00  0.00          O   
ATOM    149  CB  GLN A  11      35.222  26.420   3.332  1.00  0.00          C   
ATOM    150  CG  GLN A  11      35.166  26.939   1.900  1.00  0.00          C   
ATOM    151  CD  GLN A  11      34.756  25.823   0.962  1.00  0.00          C   
ATOM    152  NE2 GLN A  11      34.566  26.117  -0.308  1.00  0.00          N   
ATOM    153  OE1 GLN A  11      34.449  24.716   1.385  1.00  0.00          O   
ATOM    154  H   GLN A  11      35.930  25.780   5.725  1.00  0.00          H   
ATOM    155  HA  GLN A  11      36.157  28.200   4.048  1.00  0.00          H   
ATOM    156  HB3 GLN A  11      34.291  25.886   3.538  1.00  0.00          H   
ATOM    157  HB2 GLN A  11      36.028  25.691   3.497  1.00  0.00          H   
ATOM    158  HG3 GLN A  11      36.143  27.342   1.620  1.00  0.00          H   
ATOM    159  HG2 GLN A  11      34.466  27.751   1.742  1.00  0.00          H   
ATOM    160 HE21 GLN A  11      34.573  27.087  -0.601  1.00  0.00          H   
ATOM    161 HE22 GLN A  11      34.162  25.490  -0.984  1.00  0.00          H   
ATOM    162  N   ALA A  12      33.127  27.918   5.243  1.00  0.00          N   
ATOM    163  CA  ALA A  12      31.963  28.757   5.625  1.00  0.00          C   
ATOM    164  C   ALA A  12      32.364  30.007   6.473  1.00  0.00          C   
ATOM    165  O   ALA A  12      31.961  31.116   6.154  1.00  0.00          O   
ATOM    166  CB  ALA A  12      30.945  27.737   6.235  1.00  0.00          C   
ATOM    167  H   ALA A  12      33.194  27.004   5.684  1.00  0.00          H   
ATOM    168  HA  ALA A  12      31.523  29.121   4.696  1.00  0.00          H   
ATOM    169  HB1 ALA A  12      31.300  27.175   7.098  1.00  0.00          H   
ATOM    170  HB2 ALA A  12      30.086  28.274   6.637  1.00  0.00          H   
ATOM    171  HB3 ALA A  12      30.591  27.033   5.479  1.00  0.00          H   
ATOM    172  N   LEU A  13      33.200  29.808   7.475  1.00  0.00          N   
ATOM    173  CA  LEU A  13      33.681  30.864   8.337  1.00  0.00          C   
ATOM    174  C   LEU A  13      34.584  31.833   7.484  1.00  0.00          C   
ATOM    175  O   LEU A  13      34.402  33.014   7.533  1.00  0.00          O   
ATOM    176  CB  LEU A  13      34.421  30.300   9.602  1.00  0.00          C   
ATOM    177  CG  LEU A  13      34.943  31.332  10.543  1.00  0.00          C   
ATOM    178  CD1 LEU A  13      33.745  32.009  11.368  1.00  0.00          C   
ATOM    179  CD2 LEU A  13      35.905  30.720  11.520  1.00  0.00          C   
ATOM    180  H   LEU A  13      33.513  28.861   7.678  1.00  0.00          H   
ATOM    181  HA  LEU A  13      32.876  31.437   8.783  1.00  0.00          H   
ATOM    182  HB3 LEU A  13      35.335  29.794   9.308  1.00  0.00          H   
ATOM    183  HB2 LEU A  13      33.788  29.568  10.097  1.00  0.00          H   
ATOM    184  HG  LEU A  13      35.426  32.137   9.995  1.00  0.00          H   
ATOM    185 HD11 LEU A  13      33.104  32.436  10.601  1.00  0.00          H   
ATOM    186 HD12 LEU A  13      33.327  31.124  11.865  1.00  0.00          H   
ATOM    187 HD13 LEU A  13      34.086  32.794  12.041  1.00  0.00          H   
ATOM    188 HD21 LEU A  13      36.807  30.284  11.092  1.00  0.00          H   
ATOM    189 HD22 LEU A  13      36.345  31.546  12.079  1.00  0.00          H   
ATOM    190 HD23 LEU A  13      35.472  30.116  12.311  1.00  0.00          H   
ATOM    191  N   GLN A  14      35.493  31.312   6.656  1.00  0.00          N   
ATOM    192  CA  GLN A  14      36.287  32.163   5.717  1.00  0.00          C   
ATOM    193  C   GLN A  14      35.408  33.017   4.775  1.00  0.00          C   
ATOM    194  O   GLN A  14      35.780  34.138   4.480  1.00  0.00          O   
ATOM    195  CB  GLN A  14      37.316  31.270   5.020  1.00  0.00          C   
ATOM    196  CG  GLN A  14      38.458  30.801   5.989  1.00  0.00          C   
ATOM    197  CD  GLN A  14      39.673  30.115   5.257  1.00  0.00          C   
ATOM    198  NE2 GLN A  14      40.308  30.725   4.253  1.00  0.00          N   
ATOM    199  OE1 GLN A  14      40.082  28.964   5.537  1.00  0.00          O   
ATOM    200  H   GLN A  14      35.650  30.319   6.669  1.00  0.00          H   
ATOM    201  HA  GLN A  14      36.830  32.919   6.276  1.00  0.00          H   
ATOM    202  HB3 GLN A  14      37.770  31.832   4.203  1.00  0.00          H   
ATOM    203  HB2 GLN A  14      36.857  30.458   4.451  1.00  0.00          H   
ATOM    204  HG3 GLN A  14      38.085  30.192   6.816  1.00  0.00          H   
ATOM    205  HG2 GLN A  14      38.936  31.690   6.415  1.00  0.00          H   
ATOM    206 HE21 GLN A  14      39.991  31.680   4.186  1.00  0.00          H   
ATOM    207 HE22 GLN A  14      40.875  30.213   3.590  1.00  0.00          H   
ATOM    208  N   ALA A  15      34.241  32.506   4.385  1.00  0.00          N   
ATOM    209  CA  ALA A  15      33.262  33.240   3.657  1.00  0.00          C   
ATOM    210  C   ALA A  15      32.595  34.330   4.521  1.00  0.00          C   
ATOM    211  O   ALA A  15      32.420  35.460   4.117  1.00  0.00          O   
ATOM    212  CB  ALA A  15      32.322  32.203   3.097  1.00  0.00          C   
ATOM    213  H   ALA A  15      33.999  31.575   4.687  1.00  0.00          H   
ATOM    214  HA  ALA A  15      33.798  33.771   2.882  1.00  0.00          H   
ATOM    215  HB1 ALA A  15      31.742  31.714   3.880  1.00  0.00          H   
ATOM    216  HB2 ALA A  15      31.596  32.577   2.376  1.00  0.00          H   
ATOM    217  HB3 ALA A  15      32.911  31.414   2.625  1.00  0.00          H   
ATOM    218  N   LEU A  16      32.205  33.989   5.710  1.00  0.00          N   
ATOM    219  CA  LEU A  16      31.643  35.010   6.750  1.00  0.00          C   
ATOM    220  C   LEU A  16      32.679  36.178   6.968  1.00  0.00          C   
ATOM    221  O   LEU A  16      32.198  37.328   6.880  1.00  0.00          O   
ATOM    222  CB  LEU A  16      31.328  34.409   8.158  1.00  0.00          C   
ATOM    223  CG  LEU A  16      30.381  35.272   9.145  1.00  0.00          C   
ATOM    224  CD1 LEU A  16      28.903  35.293   8.754  1.00  0.00          C   
ATOM    225  CD2 LEU A  16      30.433  34.731  10.502  1.00  0.00          C   
ATOM    226  H   LEU A  16      32.142  33.003   5.927  1.00  0.00          H   
ATOM    227  HA  LEU A  16      30.664  35.372   6.440  1.00  0.00          H   
ATOM    228  HB3 LEU A  16      32.310  34.264   8.590  1.00  0.00          H   
ATOM    229  HB2 LEU A  16      30.970  33.387   8.055  1.00  0.00          H   
ATOM    230  HG  LEU A  16      30.830  36.262   9.196  1.00  0.00          H   
ATOM    231 HD11 LEU A  16      28.429  34.307   8.768  1.00  0.00          H   
ATOM    232 HD12 LEU A  16      28.342  35.941   9.439  1.00  0.00          H   
ATOM    233 HD13 LEU A  16      28.888  35.676   7.731  1.00  0.00          H   
ATOM    234 HD21 LEU A  16      29.926  35.403  11.181  1.00  0.00          H   
ATOM    235 HD22 LEU A  16      30.015  33.722  10.460  1.00  0.00          H   
ATOM    236 HD23 LEU A  16      31.460  34.679  10.872  1.00  0.00          H   
ATOM    237  N   GLN A  17      33.993  35.946   7.035  1.00  0.00          N   
ATOM    238  CA  GLN A  17      35.032  36.926   7.172  1.00  0.00          C   
ATOM    239  C   GLN A  17      35.176  37.834   5.978  1.00  0.00          C   
ATOM    240  O   GLN A  17      35.136  39.064   6.088  1.00  0.00          O   
ATOM    241  CB  GLN A  17      36.354  36.460   7.561  1.00  0.00          C   
ATOM    242  CG  GLN A  17      36.510  35.981   9.028  1.00  0.00          C   
ATOM    243  CD  GLN A  17      37.741  35.103   9.282  1.00  0.00          C   
ATOM    244  NE2 GLN A  17      37.809  34.437  10.406  1.00  0.00          N   
ATOM    245  OE1 GLN A  17      38.672  35.090   8.495  1.00  0.00          O   
ATOM    246  H   GLN A  17      34.273  34.978   6.920  1.00  0.00          H   
ATOM    247  HA  GLN A  17      34.646  37.583   7.957  1.00  0.00          H   
ATOM    248  HB3 GLN A  17      37.080  37.240   7.338  1.00  0.00          H   
ATOM    249  HB2 GLN A  17      36.485  35.630   6.865  1.00  0.00          H   
ATOM    250  HG3 GLN A  17      35.690  35.300   9.223  1.00  0.00          H   
ATOM    251  HG2 GLN A  17      36.516  36.841   9.692  1.00  0.00          H   
ATOM    252 HE21 GLN A  17      37.029  34.536  11.043  1.00  0.00          H   
ATOM    253 HE22 GLN A  17      38.629  33.885  10.614  1.00  0.00          H   
ATOM    254  N   ALA A  18      35.307  37.208   4.753  1.00  0.00          N   
ATOM    255  CA  ALA A  18      35.295  37.920   3.521  1.00  0.00          C   
ATOM    256  C   ALA A  18      33.943  38.646   3.298  1.00  0.00          C   
ATOM    257  O   ALA A  18      33.975  39.658   2.643  1.00  0.00          O   
ATOM    258  CB  ALA A  18      35.552  36.875   2.305  1.00  0.00          C   
ATOM    259  H   ALA A  18      35.348  36.199   4.672  1.00  0.00          H   
ATOM    260  HA  ALA A  18      36.138  38.605   3.575  1.00  0.00          H   
ATOM    261  HB1 ALA A  18      35.416  37.410   1.370  1.00  0.00          H   
ATOM    262  HB2 ALA A  18      36.413  36.220   2.445  1.00  0.00          H   
ATOM    263  HB3 ALA A  18      34.685  36.213   2.332  1.00  0.00          H   
ATOM    264  N   ALA A  19      32.816  38.151   3.791  1.00  0.00          N   
ATOM    265  CA  ALA A  19      31.585  38.903   3.687  1.00  0.00          C   
ATOM    266  C   ALA A  19      31.564  40.174   4.543  1.00  0.00          C   
ATOM    267  O   ALA A  19      31.137  41.199   4.076  1.00  0.00          O   
ATOM    268  CB  ALA A  19      30.383  37.980   4.025  1.00  0.00          C   
ATOM    269  H   ALA A  19      32.824  37.273   4.292  1.00  0.00          H   
ATOM    270  HA  ALA A  19      31.476  39.139   2.625  1.00  0.00          H   
ATOM    271  HB1 ALA A  19      29.432  38.502   4.103  1.00  0.00          H   
ATOM    272  HB2 ALA A  19      30.344  37.307   3.169  1.00  0.00          H   
ATOM    273  HB3 ALA A  19      30.557  37.486   4.975  1.00  0.00          H   
ATOM    274  N   GLN A  20      31.986  40.080   5.818  1.00  0.00          N   
ATOM    275  CA  GLN A  20      31.969  41.228   6.736  1.00  0.00          C   
ATOM    276  C   GLN A  20      32.951  42.309   6.156  1.00  0.00          C   
ATOM    277  O   GLN A  20      32.712  43.514   6.114  1.00  0.00          O   
ATOM    278  CB  GLN A  20      32.118  40.908   8.241  1.00  0.00          C   
ATOM    279  CG  GLN A  20      32.122  42.299   9.028  1.00  0.00          C   
ATOM    280  CD  GLN A  20      32.048  42.051  10.526  1.00  0.00          C   
ATOM    281  NE2 GLN A  20      32.467  42.957  11.391  1.00  0.00          N   
ATOM    282  OE1 GLN A  20      31.608  41.001  11.023  1.00  0.00          O   
ATOM    283  H   GLN A  20      32.231  39.155   6.142  1.00  0.00          H   
ATOM    284  HA  GLN A  20      30.991  41.685   6.606  1.00  0.00          H   
ATOM    285  HB3 GLN A  20      32.996  40.294   8.408  1.00  0.00          H   
ATOM    286  HB2 GLN A  20      31.337  40.365   8.761  1.00  0.00          H   
ATOM    287  HG3 GLN A  20      31.325  42.887   8.592  1.00  0.00          H   
ATOM    288  HG2 GLN A  20      33.007  42.850   8.701  1.00  0.00          H   
ATOM    289 HE21 GLN A  20      33.055  43.673  11.004  1.00  0.00          H   
ATOM    290 HE22 GLN A  20      32.585  42.698  12.360  1.00  0.00          H   
ATOM    291  N   ALA A  21      34.066  41.856   5.600  1.00  0.00          N   
ATOM    292  CA  ALA A  21      35.031  42.702   4.900  1.00  0.00          C   
ATOM    293  C   ALA A  21      34.473  43.395   3.623  1.00  0.00          C   
ATOM    294  O   ALA A  21      34.994  44.404   3.220  1.00  0.00          O   
ATOM    295  CB  ALA A  21      36.261  41.819   4.645  1.00  0.00          C   
ATOM    296  H   ALA A  21      34.437  40.920   5.695  1.00  0.00          H   
ATOM    297  HA  ALA A  21      35.362  43.504   5.552  1.00  0.00          H   
ATOM    298  HB1 ALA A  21      37.145  42.469   4.581  1.00  0.00          H   
ATOM    299  HB2 ALA A  21      36.373  41.113   5.467  1.00  0.00          H   
ATOM    300  HB3 ALA A  21      36.022  41.243   3.753  1.00  0.00          H   
ATOM    301  N   ALA A  22      33.469  42.834   2.973  1.00  0.00          N   
ATOM    302  CA  ALA A  22      33.186  43.186   1.560  1.00  0.00          C   
ATOM    303  C   ALA A  22      32.875  44.684   1.277  1.00  0.00          C   
ATOM    304  O   ALA A  22      32.291  45.349   2.106  1.00  0.00          O   
ATOM    305  CB  ALA A  22      32.025  42.284   1.153  1.00  0.00          C   
ATOM    306  H   ALA A  22      32.978  42.050   3.383  1.00  0.00          H   
ATOM    307  HA  ALA A  22      34.021  42.931   0.904  1.00  0.00          H   
ATOM    308  HB1 ALA A  22      31.956  42.284   0.060  1.00  0.00          H   
ATOM    309  HB2 ALA A  22      32.266  41.253   1.420  1.00  0.00          H   
ATOM    310  HB3 ALA A  22      31.056  42.582   1.556  1.00  0.00          H   
ATOM    311  N   LYS A  23      33.489  45.255   0.300  1.00  0.00          N   
ATOM    312  CA  LYS A  23      33.262  46.656  -0.008  1.00  0.00          C   
ATOM    313  C   LYS A  23      31.832  46.956  -0.434  1.00  0.00          C   
ATOM    314  O   LYS A  23      31.303  46.321  -1.392  1.00  0.00          O   
ATOM    315  CB  LYS A  23      34.335  47.131  -1.055  1.00  0.00          C   
ATOM    316  CG  LYS A  23      35.559  47.629  -0.377  1.00  0.00          C   
ATOM    317  CD  LYS A  23      36.629  47.912  -1.417  1.00  0.00          C   
ATOM    318  CE  LYS A  23      37.345  46.634  -1.682  1.00  0.00          C   
ATOM    319  NZ  LYS A  23      38.013  46.637  -2.948  1.00  0.00          N   
ATOM    320  H   LYS A  23      33.986  44.626  -0.318  1.00  0.00          H   
ATOM    321  HA  LYS A  23      33.443  47.285   0.859  1.00  0.00          H   
ATOM    322  HB3 LYS A  23      33.917  47.971  -1.613  1.00  0.00          H   
ATOM    323  HB2 LYS A  23      34.551  46.427  -1.864  1.00  0.00          H   
ATOM    324  HG3 LYS A  23      35.950  46.934   0.376  1.00  0.00          H   
ATOM    325  HG2 LYS A  23      35.272  48.560   0.124  1.00  0.00          H   
ATOM    326  HD3 LYS A  23      37.290  48.690  -1.047  1.00  0.00          H   
ATOM    327  HD2 LYS A  23      36.174  48.272  -2.342  1.00  0.00          H   
ATOM    328  HE3 LYS A  23      36.611  45.824  -1.678  1.00  0.00          H   
ATOM    329  HE2 LYS A  23      38.136  46.438  -0.952  1.00  0.00          H   
ATOM    330  HZ1 LYS A  23      37.328  46.812  -3.669  1.00  0.00          H   
ATOM    331  HZ2 LYS A  23      38.766  47.315  -2.974  1.00  0.00          H   
ATOM    332  HZ3 LYS A  23      38.385  45.735  -3.200  1.00  0.00          H   
ATOM    333  N   LYS A  24      31.181  47.921   0.197  1.00  0.00          N   
ATOM    334  CA  LYS A  24      29.791  48.270   0.030  1.00  0.00          C   
ATOM    335  C   LYS A  24      29.547  49.315  -1.054  1.00  0.00          C   
ATOM    336  CB  LYS A  24      29.197  48.733   1.336  1.00  0.00          C   
ATOM    337  CG  LYS A  24      27.668  48.749   1.143  1.00  0.00          C   
ATOM    338  CD  LYS A  24      26.981  48.805   2.498  1.00  0.00          C   
ATOM    339  CE  LYS A  24      26.588  47.466   3.154  1.00  0.00          C   
ATOM    340  NZ  LYS A  24      26.142  47.702   4.551  1.00  0.00          N   
ATOM    341  O   LYS A  24      29.090  48.915  -2.127  1.00  0.00          O   
ATOM    342  OXT LYS A  24      30.101  50.412  -0.896  1.00  0.00          O   
ATOM    343  H   LYS A  24      31.759  48.528   0.761  1.00  0.00          H   
ATOM    344  HA  LYS A  24      29.254  47.456  -0.452  1.00  0.00          H   
ATOM    345  HB3 LYS A  24      29.529  49.672   1.787  1.00  0.00          H   
ATOM    346  HB2 LYS A  24      29.451  48.030   2.120  1.00  0.00          H   
ATOM    347  HG3 LYS A  24      27.307  47.772   0.814  1.00  0.00          H   
ATOM    348  HG2 LYS A  24      27.194  49.574   0.610  1.00  0.00          H   
ATOM    349  HD3 LYS A  24      25.997  49.282   2.407  1.00  0.00          H   
ATOM    350  HD2 LYS A  24      27.632  49.439   3.098  1.00  0.00          H   
ATOM    351  HE3 LYS A  24      27.347  46.683   3.118  1.00  0.00          H   
ATOM    352  HE2 LYS A  24      25.781  47.047   2.554  1.00  0.00          H   
ATOM    353  HZ1 LYS A  24      25.435  48.401   4.719  1.00  0.00          H   
ATOM    354  HZ2 LYS A  24      25.905  46.857   5.042  1.00  0.00          H   
ATOM    355  HZ3 LYS A  24      26.981  48.049   4.995  1.00  0.00          H   
TER     356      LYS A  24
ENDMDL
MODEL        8
ATOM      1  N   LYS A   1      38.419  12.045  17.265  1.00  0.00          N   
ATOM      2  CA  LYS A   1      37.904  13.243  16.513  1.00  0.00          C   
ATOM      3  C   LYS A   1      38.991  14.273  16.263  1.00  0.00          C   
ATOM      4  O   LYS A   1      39.667  14.763  17.154  1.00  0.00          O   
ATOM      5  CB  LYS A   1      36.698  13.929  17.200  1.00  0.00          C   
ATOM      6  CG  LYS A   1      35.836  14.725  16.243  1.00  0.00          C   
ATOM      7  CD  LYS A   1      34.617  15.225  17.035  1.00  0.00          C   
ATOM      8  CE  LYS A   1      33.629  15.906  16.099  1.00  0.00          C   
ATOM      9  NZ  LYS A   1      32.570  16.648  16.848  1.00  0.00          N   
ATOM     10  HA  LYS A   1      37.565  12.842  15.561  1.00  0.00          H   
ATOM     11  HB3 LYS A   1      37.129  14.584  17.958  1.00  0.00          H   
ATOM     12  HB2 LYS A   1      36.070  13.202  17.716  1.00  0.00          H   
ATOM     13  HG3 LYS A   1      35.577  14.064  15.413  1.00  0.00          H   
ATOM     14  HG2 LYS A   1      36.368  15.559  15.776  1.00  0.00          H   
ATOM     15  HD3 LYS A   1      34.873  15.942  17.821  1.00  0.00          H   
ATOM     16  HD2 LYS A   1      34.091  14.376  17.469  1.00  0.00          H   
ATOM     17  HE3 LYS A   1      33.105  15.151  15.511  1.00  0.00          H   
ATOM     18  HE2 LYS A   1      34.180  16.610  15.472  1.00  0.00          H   
ATOM     19  HZ1 LYS A   1      31.904  16.117  17.391  1.00  0.00          H   
ATOM     20  HZ2 LYS A   1      32.951  17.322  17.504  1.00  0.00          H   
ATOM     21  HZ3 LYS A   1      32.095  17.159  16.118  1.00  0.00          H   
ATOM     22  H   LYS A   1      37.592  11.542  17.534  1.00  0.00          H   
ATOM     23  N   LYS A   2      39.199  14.544  14.947  1.00  0.00          N   
ATOM     24  CA  LYS A   2      40.296  15.470  14.562  1.00  0.00          C   
ATOM     25  C   LYS A   2      40.067  16.898  15.121  1.00  0.00          C   
ATOM     26  O   LYS A   2      38.920  17.341  15.026  1.00  0.00          O   
ATOM     27  CB  LYS A   2      40.441  15.437  13.031  1.00  0.00          C   
ATOM     28  CG  LYS A   2      41.325  14.241  12.634  1.00  0.00          C   
ATOM     29  CD  LYS A   2      41.215  13.933  11.100  1.00  0.00          C   
ATOM     30  CE  LYS A   2      42.253  12.919  10.653  1.00  0.00          C   
ATOM     31  NZ  LYS A   2      42.129  12.726   9.235  1.00  0.00          N   
ATOM     32  H   LYS A   2      38.660  14.087  14.219  1.00  0.00          H   
ATOM     33  HA  LYS A   2      41.203  15.035  14.997  1.00  0.00          H   
ATOM     34  HB3 LYS A   2      40.948  16.303  12.613  1.00  0.00          H   
ATOM     35  HB2 LYS A   2      39.467  15.324  12.560  1.00  0.00          H   
ATOM     36  HG3 LYS A   2      41.180  13.286  13.142  1.00  0.00          H   
ATOM     37  HG2 LYS A   2      42.357  14.550  12.788  1.00  0.00          H   
ATOM     38  HD3 LYS A   2      41.312  14.860  10.536  1.00  0.00          H   
ATOM     39  HD2 LYS A   2      40.180  13.686  10.850  1.00  0.00          H   
ATOM     40  HE3 LYS A   2      41.998  11.960  11.109  1.00  0.00          H   
ATOM     41  HE2 LYS A   2      43.249  13.156  11.031  1.00  0.00          H   
ATOM     42  HZ1 LYS A   2      42.734  11.962   8.985  1.00  0.00          H   
ATOM     43  HZ2 LYS A   2      41.165  12.559   8.972  1.00  0.00          H   
ATOM     44  HZ3 LYS A   2      42.473  13.510   8.705  1.00  0.00          H   
ATOM     45  N   PRO A   3      41.144  17.499  15.563  1.00  0.00          N   
ATOM     46  CA  PRO A   3      41.071  18.773  16.344  1.00  0.00          C   
ATOM     47  C   PRO A   3      40.379  19.891  15.452  1.00  0.00          C   
ATOM     48  O   PRO A   3      40.103  19.729  14.249  1.00  0.00          O   
ATOM     49  CB  PRO A   3      42.536  19.237  16.631  1.00  0.00          C   
ATOM     50  CG  PRO A   3      43.383  18.295  15.695  1.00  0.00          C   
ATOM     51  CD  PRO A   3      42.534  17.074  15.535  1.00  0.00          C   
ATOM     52  HA  PRO A   3      40.490  18.551  17.232  1.00  0.00          H   
ATOM     53  HB3 PRO A   3      42.719  20.270  16.339  1.00  0.00          H   
ATOM     54  HB2 PRO A   3      42.766  19.010  17.669  1.00  0.00          H   
ATOM     55  HG3 PRO A   3      43.460  18.851  14.760  1.00  0.00          H   
ATOM     56  HG2 PRO A   3      44.408  18.115  16.034  1.00  0.00          H   
ATOM     57  HD3 PRO A   3      42.760  16.473  14.655  1.00  0.00          H   
ATOM     58  HD2 PRO A   3      42.719  16.430  16.394  1.00  0.00          H   
ATOM     59  N   GLY A   4      39.872  20.937  16.113  1.00  0.00          N   
ATOM     60  CA  GLY A   4      39.137  22.029  15.563  1.00  0.00          C   
ATOM     61  C   GLY A   4      37.659  21.781  15.159  1.00  0.00          C   
ATOM     62  O   GLY A   4      37.039  20.717  15.372  1.00  0.00          O   
ATOM     63  H   GLY A   4      40.072  20.997  17.105  1.00  0.00          H   
ATOM     64  HA3 GLY A   4      39.662  22.223  14.621  1.00  0.00          H   
ATOM     65  HA2 GLY A   4      39.272  22.858  16.250  1.00  0.00          H   
ATOM     66  N   ALA A   5      37.132  22.713  14.340  1.00  0.00          N   
ATOM     67  CA  ALA A   5      35.864  22.585  13.686  1.00  0.00          C   
ATOM     68  C   ALA A   5      35.989  21.867  12.372  1.00  0.00          C   
ATOM     69  O   ALA A   5      37.078  21.710  11.823  1.00  0.00          O   
ATOM     70  CB  ALA A   5      35.166  23.965  13.548  1.00  0.00          C   
ATOM     71  H   ALA A   5      37.646  23.573  14.390  1.00  0.00          H   
ATOM     72  HA  ALA A   5      35.172  21.938  14.242  1.00  0.00          H   
ATOM     73  HB1 ALA A   5      34.921  24.464  14.492  1.00  0.00          H   
ATOM     74  HB2 ALA A   5      35.761  24.613  12.907  1.00  0.00          H   
ATOM     75  HB3 ALA A   5      34.204  23.804  13.060  1.00  0.00          H   
ATOM     76  N   SER A   6      34.869  21.403  11.768  1.00  0.00          N   
ATOM     77  CA  SER A   6      34.823  20.652  10.502  1.00  0.00          C   
ATOM     78  C   SER A   6      35.339  21.527   9.358  1.00  0.00          C   
ATOM     79  O   SER A   6      35.162  22.703   9.452  1.00  0.00          O   
ATOM     80  CB  SER A   6      33.383  20.149  10.401  1.00  0.00          C   
ATOM     81  OG  SER A   6      32.441  21.236  10.317  1.00  0.00          O   
ATOM     82  H   SER A   6      33.986  21.732  12.135  1.00  0.00          H   
ATOM     83  HA  SER A   6      35.540  19.850  10.657  1.00  0.00          H   
ATOM     84  HB3 SER A   6      33.181  19.537  11.282  1.00  0.00          H   
ATOM     85  HB2 SER A   6      33.264  19.527   9.519  1.00  0.00          H   
ATOM     86  HG  SER A   6      31.637  20.853   9.951  1.00  0.00          H   
ATOM     87  N   LEU A   7      35.823  20.939   8.321  1.00  0.00          N   
ATOM     88  CA  LEU A   7      36.160  21.700   7.064  1.00  0.00          C   
ATOM     89  C   LEU A   7      34.958  22.574   6.626  1.00  0.00          C   
ATOM     90  O   LEU A   7      35.120  23.759   6.313  1.00  0.00          O   
ATOM     91  CB  LEU A   7      36.535  20.686   5.950  1.00  0.00          C   
ATOM     92  CG  LEU A   7      38.009  20.149   5.987  1.00  0.00          C   
ATOM     93  CD1 LEU A   7      38.208  18.911   6.832  1.00  0.00          C   
ATOM     94  CD2 LEU A   7      38.651  19.995   4.660  1.00  0.00          C   
ATOM     95  H   LEU A   7      35.945  19.945   8.266  1.00  0.00          H   
ATOM     96  HA  LEU A   7      37.024  22.351   7.182  1.00  0.00          H   
ATOM     97  HB3 LEU A   7      36.531  21.244   5.019  1.00  0.00          H   
ATOM     98  HB2 LEU A   7      35.827  19.857   5.918  1.00  0.00          H   
ATOM     99  HG  LEU A   7      38.621  20.954   6.401  1.00  0.00          H   
ATOM    100 HD11 LEU A   7      37.821  19.037   7.834  1.00  0.00          H   
ATOM    101 HD12 LEU A   7      37.579  18.138   6.393  1.00  0.00          H   
ATOM    102 HD13 LEU A   7      39.269  18.644   6.838  1.00  0.00          H   
ATOM    103 HD21 LEU A   7      38.444  20.896   4.087  1.00  0.00          H   
ATOM    104 HD22 LEU A   7      39.730  19.921   4.837  1.00  0.00          H   
ATOM    105 HD23 LEU A   7      38.116  19.163   4.199  1.00  0.00          H   
ATOM    106  N   ALA A   8      33.754  22.035   6.570  1.00  0.00          N   
ATOM    107  CA  ALA A   8      32.667  22.892   6.192  1.00  0.00          C   
ATOM    108  C   ALA A   8      32.377  24.135   7.059  1.00  0.00          C   
ATOM    109  O   ALA A   8      32.079  25.125   6.430  1.00  0.00          O   
ATOM    110  CB  ALA A   8      31.448  21.977   6.222  1.00  0.00          C   
ATOM    111  H   ALA A   8      33.667  21.141   7.033  1.00  0.00          H   
ATOM    112  HA  ALA A   8      32.822  23.272   5.182  1.00  0.00          H   
ATOM    113  HB1 ALA A   8      31.574  21.043   5.682  1.00  0.00          H   
ATOM    114  HB2 ALA A   8      31.000  21.907   7.214  1.00  0.00          H   
ATOM    115  HB3 ALA A   8      30.683  22.502   5.658  1.00  0.00          H   
ATOM    116  N   ALA A   9      32.543  24.062   8.370  1.00  0.00          N   
ATOM    117  CA  ALA A   9      32.556  25.226   9.287  1.00  0.00          C   
ATOM    118  C   ALA A   9      33.648  26.258   8.944  1.00  0.00          C   
ATOM    119  O   ALA A   9      33.474  27.511   8.985  1.00  0.00          O   
ATOM    120  CB  ALA A   9      32.632  24.775  10.717  1.00  0.00          C   
ATOM    121  H   ALA A   9      33.103  23.315   8.773  1.00  0.00          H   
ATOM    122  HA  ALA A   9      31.593  25.719   9.164  1.00  0.00          H   
ATOM    123  HB1 ALA A   9      33.515  24.146  10.819  1.00  0.00          H   
ATOM    124  HB2 ALA A   9      32.565  25.534  11.493  1.00  0.00          H   
ATOM    125  HB3 ALA A   9      31.884  23.981  10.777  1.00  0.00          H   
ATOM    126  N   LEU A  10      34.946  25.728   8.789  1.00  0.00          N   
ATOM    127  CA  LEU A  10      36.100  26.536   8.422  1.00  0.00          C   
ATOM    128  C   LEU A  10      35.939  27.183   6.977  1.00  0.00          C   
ATOM    129  O   LEU A  10      36.289  28.402   6.777  1.00  0.00          O   
ATOM    130  CB  LEU A  10      37.417  25.715   8.426  1.00  0.00          C   
ATOM    131  CG  LEU A  10      37.857  25.057   9.759  1.00  0.00          C   
ATOM    132  CD1 LEU A  10      39.051  24.256   9.348  1.00  0.00          C   
ATOM    133  CD2 LEU A  10      38.253  26.026  10.822  1.00  0.00          C   
ATOM    134  H   LEU A  10      35.045  24.745   8.963  1.00  0.00          H   
ATOM    135  HA  LEU A  10      36.291  27.313   9.164  1.00  0.00          H   
ATOM    136  HB3 LEU A  10      38.218  26.393   8.119  1.00  0.00          H   
ATOM    137  HB2 LEU A  10      37.385  24.902   7.692  1.00  0.00          H   
ATOM    138  HG  LEU A  10      37.067  24.439  10.172  1.00  0.00          H   
ATOM    139 HD11 LEU A  10      39.457  23.817  10.261  1.00  0.00          H   
ATOM    140 HD12 LEU A  10      38.703  23.429   8.731  1.00  0.00          H   
ATOM    141 HD13 LEU A  10      39.802  24.789   8.769  1.00  0.00          H   
ATOM    142 HD21 LEU A  10      37.405  26.574  11.246  1.00  0.00          H   
ATOM    143 HD22 LEU A  10      38.641  25.510  11.699  1.00  0.00          H   
ATOM    144 HD23 LEU A  10      38.997  26.728  10.435  1.00  0.00          H   
ATOM    145  N   GLN A  11      35.352  26.481   5.986  1.00  0.00          N   
ATOM    146  CA  GLN A  11      34.867  27.049   4.693  1.00  0.00          C   
ATOM    147  C   GLN A  11      33.788  28.169   4.902  1.00  0.00          C   
ATOM    148  O   GLN A  11      33.955  29.269   4.386  1.00  0.00          O   
ATOM    149  CB  GLN A  11      34.281  26.071   3.643  1.00  0.00          C   
ATOM    150  CG  GLN A  11      35.327  25.207   2.976  1.00  0.00          C   
ATOM    151  CD  GLN A  11      34.766  24.046   2.199  1.00  0.00          C   
ATOM    152  NE2 GLN A  11      35.638  23.205   1.790  1.00  0.00          N   
ATOM    153  OE1 GLN A  11      33.565  23.893   2.051  1.00  0.00          O   
ATOM    154  H   GLN A  11      35.102  25.537   6.238  1.00  0.00          H   
ATOM    155  HA  GLN A  11      35.710  27.559   4.218  1.00  0.00          H   
ATOM    156  HB3 GLN A  11      33.874  26.576   2.768  1.00  0.00          H   
ATOM    157  HB2 GLN A  11      33.474  25.552   4.142  1.00  0.00          H   
ATOM    158  HG3 GLN A  11      35.956  24.727   3.732  1.00  0.00          H   
ATOM    159  HG2 GLN A  11      36.017  25.780   2.361  1.00  0.00          H   
ATOM    160 HE21 GLN A  11      36.611  23.415   1.955  1.00  0.00          H   
ATOM    161 HE22 GLN A  11      35.489  22.290   1.383  1.00  0.00          H   
ATOM    162  N   ALA A  12      32.720  27.954   5.694  1.00  0.00          N   
ATOM    163  CA  ALA A  12      31.713  28.933   6.121  1.00  0.00          C   
ATOM    164  C   ALA A  12      32.312  30.185   6.758  1.00  0.00          C   
ATOM    165  O   ALA A  12      31.775  31.266   6.529  1.00  0.00          O   
ATOM    166  CB  ALA A  12      30.750  28.154   6.978  1.00  0.00          C   
ATOM    167  H   ALA A  12      32.698  27.082   6.199  1.00  0.00          H   
ATOM    168  HA  ALA A  12      31.227  29.254   5.200  1.00  0.00          H   
ATOM    169  HB1 ALA A  12      31.242  27.680   7.830  1.00  0.00          H   
ATOM    170  HB2 ALA A  12      29.969  28.742   7.455  1.00  0.00          H   
ATOM    171  HB3 ALA A  12      30.296  27.482   6.253  1.00  0.00          H   
ATOM    172  N   LEU A  13      33.313  30.044   7.586  1.00  0.00          N   
ATOM    173  CA  LEU A  13      33.996  31.115   8.362  1.00  0.00          C   
ATOM    174  C   LEU A  13      34.813  32.069   7.540  1.00  0.00          C   
ATOM    175  O   LEU A  13      34.722  33.251   7.732  1.00  0.00          O   
ATOM    176  CB  LEU A  13      34.885  30.454   9.390  1.00  0.00          C   
ATOM    177  CG  LEU A  13      35.625  31.393  10.296  1.00  0.00          C   
ATOM    178  CD1 LEU A  13      34.686  32.350  11.116  1.00  0.00          C   
ATOM    179  CD2 LEU A  13      36.282  30.494  11.360  1.00  0.00          C   
ATOM    180  H   LEU A  13      33.562  29.097   7.829  1.00  0.00          H   
ATOM    181  HA  LEU A  13      33.233  31.646   8.913  1.00  0.00          H   
ATOM    182  HB3 LEU A  13      35.580  29.678   9.061  1.00  0.00          H   
ATOM    183  HB2 LEU A  13      34.175  30.010  10.093  1.00  0.00          H   
ATOM    184  HG  LEU A  13      36.301  32.004   9.687  1.00  0.00          H   
ATOM    185 HD11 LEU A  13      35.291  32.996  11.750  1.00  0.00          H   
ATOM    186 HD12 LEU A  13      34.142  32.935  10.387  1.00  0.00          H   
ATOM    187 HD13 LEU A  13      33.987  31.841  11.780  1.00  0.00          H   
ATOM    188 HD21 LEU A  13      36.979  31.091  11.962  1.00  0.00          H   
ATOM    189 HD22 LEU A  13      35.617  29.976  12.037  1.00  0.00          H   
ATOM    190 HD23 LEU A  13      36.936  29.762  10.879  1.00  0.00          H   
ATOM    191  N   GLN A  14      35.530  31.522   6.588  1.00  0.00          N   
ATOM    192  CA  GLN A  14      36.233  32.289   5.634  1.00  0.00          C   
ATOM    193  C   GLN A  14      35.200  32.885   4.615  1.00  0.00          C   
ATOM    194  O   GLN A  14      35.325  34.056   4.318  1.00  0.00          O   
ATOM    195  CB  GLN A  14      37.308  31.433   5.085  1.00  0.00          C   
ATOM    196  CG  GLN A  14      38.369  31.155   6.173  1.00  0.00          C   
ATOM    197  CD  GLN A  14      39.424  30.101   5.740  1.00  0.00          C   
ATOM    198  NE2 GLN A  14      40.610  30.258   6.167  1.00  0.00          N   
ATOM    199  OE1 GLN A  14      39.204  29.157   5.016  1.00  0.00          O   
ATOM    200  H   GLN A  14      35.550  30.521   6.520  1.00  0.00          H   
ATOM    201  HA  GLN A  14      36.697  33.032   6.282  1.00  0.00          H   
ATOM    202  HB3 GLN A  14      37.877  31.944   4.312  1.00  0.00          H   
ATOM    203  HB2 GLN A  14      36.892  30.516   4.665  1.00  0.00          H   
ATOM    204  HG3 GLN A  14      37.931  30.837   7.127  1.00  0.00          H   
ATOM    205  HG2 GLN A  14      38.897  32.075   6.410  1.00  0.00          H   
ATOM    206 HE21 GLN A  14      40.745  30.986   6.853  1.00  0.00          H   
ATOM    207 HE22 GLN A  14      41.165  29.416   6.112  1.00  0.00          H   
ATOM    208  N   ALA A  15      34.199  32.187   4.200  1.00  0.00          N   
ATOM    209  CA  ALA A  15      33.113  32.712   3.306  1.00  0.00          C   
ATOM    210  C   ALA A  15      32.264  33.825   3.913  1.00  0.00          C   
ATOM    211  O   ALA A  15      32.049  34.870   3.387  1.00  0.00          O   
ATOM    212  CB  ALA A  15      32.238  31.508   2.815  1.00  0.00          C   
ATOM    213  H   ALA A  15      34.128  31.238   4.542  1.00  0.00          H   
ATOM    214  HA  ALA A  15      33.568  33.127   2.400  1.00  0.00          H   
ATOM    215  HB1 ALA A  15      32.830  30.840   2.189  1.00  0.00          H   
ATOM    216  HB2 ALA A  15      31.771  31.122   3.727  1.00  0.00          H   
ATOM    217  HB3 ALA A  15      31.456  31.813   2.130  1.00  0.00          H   
ATOM    218  N   LEU A  16      31.794  33.621   5.232  1.00  0.00          N   
ATOM    219  CA  LEU A  16      31.073  34.615   5.915  1.00  0.00          C   
ATOM    220  C   LEU A  16      31.815  35.975   6.018  1.00  0.00          C   
ATOM    221  O   LEU A  16      31.275  37.067   5.780  1.00  0.00          O   
ATOM    222  CB  LEU A  16      30.681  34.114   7.322  1.00  0.00          C   
ATOM    223  CG  LEU A  16      29.879  35.038   8.268  1.00  0.00          C   
ATOM    224  CD1 LEU A  16      30.735  36.039   8.996  1.00  0.00          C   
ATOM    225  CD2 LEU A  16      28.622  35.807   7.737  1.00  0.00          C   
ATOM    226  H   LEU A  16      31.922  32.695   5.622  1.00  0.00          H   
ATOM    227  HA  LEU A  16      30.168  34.824   5.344  1.00  0.00          H   
ATOM    228  HB3 LEU A  16      31.573  33.786   7.863  1.00  0.00          H   
ATOM    229  HB2 LEU A  16      30.050  33.231   7.291  1.00  0.00          H   
ATOM    230  HG  LEU A  16      29.613  34.432   9.140  1.00  0.00          H   
ATOM    231 HD11 LEU A  16      30.168  36.334   9.885  1.00  0.00          H   
ATOM    232 HD12 LEU A  16      31.637  35.551   9.365  1.00  0.00          H   
ATOM    233 HD13 LEU A  16      30.920  36.911   8.371  1.00  0.00          H   
ATOM    234 HD21 LEU A  16      28.970  36.562   7.029  1.00  0.00          H   
ATOM    235 HD22 LEU A  16      27.928  35.078   7.304  1.00  0.00          H   
ATOM    236 HD23 LEU A  16      28.041  36.220   8.559  1.00  0.00          H   
ATOM    237  N   GLN A  17      33.041  35.892   6.463  1.00  0.00          N   
ATOM    238  CA  GLN A  17      33.829  37.148   6.710  1.00  0.00          C   
ATOM    239  C   GLN A  17      34.100  37.887   5.411  1.00  0.00          C   
ATOM    240  O   GLN A  17      33.975  39.109   5.419  1.00  0.00          O   
ATOM    241  CB  GLN A  17      35.088  36.824   7.492  1.00  0.00          C   
ATOM    242  CG  GLN A  17      34.728  36.316   8.902  1.00  0.00          C   
ATOM    243  CD  GLN A  17      35.897  36.085   9.761  1.00  0.00          C   
ATOM    244  NE2 GLN A  17      36.473  34.908   9.728  1.00  0.00          N   
ATOM    245  OE1 GLN A  17      36.257  36.921  10.642  1.00  0.00          O   
ATOM    246  H   GLN A  17      33.410  34.972   6.647  1.00  0.00          H   
ATOM    247  HA  GLN A  17      33.174  37.819   7.266  1.00  0.00          H   
ATOM    248  HB3 GLN A  17      35.763  37.690   7.533  1.00  0.00          H   
ATOM    249  HB2 GLN A  17      35.616  36.047   6.958  1.00  0.00          H   
ATOM    250  HG3 GLN A  17      34.140  35.397   8.859  1.00  0.00          H   
ATOM    251  HG2 GLN A  17      34.180  37.116   9.391  1.00  0.00          H   
ATOM    252 HE21 GLN A  17      36.230  34.247   8.997  1.00  0.00          H   
ATOM    253 HE22 GLN A  17      37.300  34.715  10.274  1.00  0.00          H   
ATOM    254  N   ALA A  18      34.451  37.141   4.330  1.00  0.00          N   
ATOM    255  CA  ALA A  18      34.468  37.626   2.928  1.00  0.00          C   
ATOM    256  C   ALA A  18      33.224  38.276   2.392  1.00  0.00          C   
ATOM    257  O   ALA A  18      33.254  39.394   2.034  1.00  0.00          O   
ATOM    258  CB  ALA A  18      34.963  36.470   2.002  1.00  0.00          C   
ATOM    259  H   ALA A  18      34.496  36.133   4.410  1.00  0.00          H   
ATOM    260  HA  ALA A  18      35.296  38.340   2.926  1.00  0.00          H   
ATOM    261  HB1 ALA A  18      35.177  36.931   1.032  1.00  0.00          H   
ATOM    262  HB2 ALA A  18      35.929  36.092   2.341  1.00  0.00          H   
ATOM    263  HB3 ALA A  18      34.257  35.652   1.869  1.00  0.00          H   
ATOM    264  N   ALA A  19      32.093  37.566   2.469  1.00  0.00          N   
ATOM    265  CA  ALA A  19      30.813  38.196   2.315  1.00  0.00          C   
ATOM    266  C   ALA A  19      30.634  39.508   3.037  1.00  0.00          C   
ATOM    267  O   ALA A  19      30.284  40.494   2.397  1.00  0.00          O   
ATOM    268  CB  ALA A  19      29.725  37.192   2.762  1.00  0.00          C   
ATOM    269  H   ALA A  19      32.076  36.577   2.684  1.00  0.00          H   
ATOM    270  HA  ALA A  19      30.671  38.424   1.251  1.00  0.00          H   
ATOM    271  HB1 ALA A  19      29.665  36.314   2.118  1.00  0.00          H   
ATOM    272  HB2 ALA A  19      29.982  36.851   3.762  1.00  0.00          H   
ATOM    273  HB3 ALA A  19      28.748  37.672   2.732  1.00  0.00          H   
ATOM    274  N   GLN A  20      31.006  39.567   4.325  1.00  0.00          N   
ATOM    275  CA  GLN A  20      30.944  40.816   5.152  1.00  0.00          C   
ATOM    276  C   GLN A  20      32.101  41.746   4.950  1.00  0.00          C   
ATOM    277  O   GLN A  20      32.741  42.247   5.879  1.00  0.00          O   
ATOM    278  CB  GLN A  20      30.480  40.510   6.561  1.00  0.00          C   
ATOM    279  CG  GLN A  20      29.138  39.806   6.605  1.00  0.00          C   
ATOM    280  CD  GLN A  20      28.611  39.515   8.017  1.00  0.00          C   
ATOM    281  NE2 GLN A  20      27.328  39.227   8.084  1.00  0.00          N   
ATOM    282  OE1 GLN A  20      29.344  39.561   9.014  1.00  0.00          O   
ATOM    283  H   GLN A  20      31.491  38.791   4.749  1.00  0.00          H   
ATOM    284  HA  GLN A  20      30.085  41.406   4.806  1.00  0.00          H   
ATOM    285  HB3 GLN A  20      30.413  41.425   7.140  1.00  0.00          H   
ATOM    286  HB2 GLN A  20      31.137  39.845   7.119  1.00  0.00          H   
ATOM    287  HG3 GLN A  20      29.142  38.819   6.153  1.00  0.00          H   
ATOM    288  HG2 GLN A  20      28.376  40.422   6.122  1.00  0.00          H   
ATOM    289 HE21 GLN A  20      26.903  39.126   7.179  1.00  0.00          H   
ATOM    290 HE22 GLN A  20      26.853  39.165   8.980  1.00  0.00          H   
ATOM    291  N   ALA A  21      32.515  41.897   3.687  1.00  0.00          N   
ATOM    292  CA  ALA A  21      33.447  42.878   3.143  1.00  0.00          C   
ATOM    293  C   ALA A  21      34.802  42.741   3.958  1.00  0.00          C   
ATOM    294  O   ALA A  21      35.307  43.685   4.560  1.00  0.00          O   
ATOM    295  CB  ALA A  21      32.787  44.298   3.197  1.00  0.00          C   
ATOM    296  H   ALA A  21      31.875  41.550   2.979  1.00  0.00          H   
ATOM    297  HA  ALA A  21      33.747  42.676   2.118  1.00  0.00          H   
ATOM    298  HB1 ALA A  21      33.557  45.041   2.994  1.00  0.00          H   
ATOM    299  HB2 ALA A  21      31.979  44.442   2.489  1.00  0.00          H   
ATOM    300  HB3 ALA A  21      32.417  44.537   4.197  1.00  0.00          H   
ATOM    301  N   ALA A  22      35.272  41.506   3.989  1.00  0.00          N   
ATOM    302  CA  ALA A  22      36.329  40.953   4.752  1.00  0.00          C   
ATOM    303  C   ALA A  22      36.324  41.009   6.281  1.00  0.00          C   
ATOM    304  O   ALA A  22      37.281  40.551   6.940  1.00  0.00          O   
ATOM    305  CB  ALA A  22      37.606  41.366   4.067  1.00  0.00          C   
ATOM    306  H   ALA A  22      34.766  40.794   3.474  1.00  0.00          H   
ATOM    307  HA  ALA A  22      36.369  39.883   4.520  1.00  0.00          H   
ATOM    308  HB1 ALA A  22      38.367  40.760   4.551  1.00  0.00          H   
ATOM    309  HB2 ALA A  22      37.619  41.267   2.981  1.00  0.00          H   
ATOM    310  HB3 ALA A  22      37.866  42.371   4.402  1.00  0.00          H   
ATOM    311  N   LYS A  23      35.254  41.517   6.874  1.00  0.00          N   
ATOM    312  CA  LYS A  23      35.073  41.781   8.221  1.00  0.00          C   
ATOM    313  C   LYS A  23      36.282  42.556   8.832  1.00  0.00          C   
ATOM    314  O   LYS A  23      36.909  42.176   9.762  1.00  0.00          O   
ATOM    315  CB  LYS A  23      34.756  40.456   8.976  1.00  0.00          C   
ATOM    316  CG  LYS A  23      34.345  40.493  10.442  1.00  0.00          C   
ATOM    317  CD  LYS A  23      33.146  41.437  10.675  1.00  0.00          C   
ATOM    318  CE  LYS A  23      31.827  40.721  10.244  1.00  0.00          C   
ATOM    319  NZ  LYS A  23      30.682  41.549  10.475  1.00  0.00          N   
ATOM    320  H   LYS A  23      34.527  41.733   6.210  1.00  0.00          H   
ATOM    321  HA  LYS A  23      34.245  42.492   8.322  1.00  0.00          H   
ATOM    322  HB3 LYS A  23      35.625  39.798   8.975  1.00  0.00          H   
ATOM    323  HB2 LYS A  23      33.933  39.937   8.466  1.00  0.00          H   
ATOM    324  HG3 LYS A  23      35.244  40.689  11.007  1.00  0.00          H   
ATOM    325  HG2 LYS A  23      34.089  39.474  10.728  1.00  0.00          H   
ATOM    326  HD3 LYS A  23      33.410  42.388  10.207  1.00  0.00          H   
ATOM    327  HD2 LYS A  23      33.045  41.643  11.736  1.00  0.00          H   
ATOM    328  HE3 LYS A  23      31.730  39.794  10.807  1.00  0.00          H   
ATOM    329  HE2 LYS A  23      31.855  40.448   9.189  1.00  0.00          H   
ATOM    330  HZ1 LYS A  23      30.622  41.747  11.467  1.00  0.00          H   
ATOM    331  HZ2 LYS A  23      30.767  42.475  10.077  1.00  0.00          H   
ATOM    332  HZ3 LYS A  23      29.855  41.078  10.155  1.00  0.00          H   
ATOM    333  N   LYS A  24      36.509  43.741   8.242  1.00  0.00          N   
ATOM    334  CA  LYS A  24      37.681  44.575   8.426  1.00  0.00          C   
ATOM    335  C   LYS A  24      37.426  45.555   9.566  1.00  0.00          C   
ATOM    336  CB  LYS A  24      38.051  45.261   7.135  1.00  0.00          C   
ATOM    337  CG  LYS A  24      39.067  46.462   7.181  1.00  0.00          C   
ATOM    338  CD  LYS A  24      39.462  46.914   5.759  1.00  0.00          C   
ATOM    339  CE  LYS A  24      40.171  48.319   5.882  1.00  0.00          C   
ATOM    340  NZ  LYS A  24      39.302  49.451   6.320  1.00  0.00          N   
ATOM    341  O   LYS A  24      36.338  46.124   9.729  1.00  0.00          O   
ATOM    342  OXT LYS A  24      38.468  45.714  10.294  1.00  0.00          O   
ATOM    343  H   LYS A  24      35.819  44.120   7.599  1.00  0.00          H   
ATOM    344  HA  LYS A  24      38.484  43.910   8.753  1.00  0.00          H   
ATOM    345  HB3 LYS A  24      37.171  45.748   6.711  1.00  0.00          H   
ATOM    346  HB2 LYS A  24      38.360  44.474   6.445  1.00  0.00          H   
ATOM    347  HG3 LYS A  24      39.997  46.118   7.632  1.00  0.00          H   
ATOM    348  HG2 LYS A  24      38.598  47.282   7.730  1.00  0.00          H   
ATOM    349  HD3 LYS A  24      38.661  47.088   5.053  1.00  0.00          H   
ATOM    350  HD2 LYS A  24      40.140  46.192   5.306  1.00  0.00          H   
ATOM    351  HE3 LYS A  24      40.631  48.685   4.970  1.00  0.00          H   
ATOM    352  HE2 LYS A  24      41.002  48.229   6.581  1.00  0.00          H   
ATOM    353  HZ1 LYS A  24      38.512  49.584   5.710  1.00  0.00          H   
ATOM    354  HZ2 LYS A  24      38.904  49.263   7.230  1.00  0.00          H   
ATOM    355  HZ3 LYS A  24      39.851  50.285   6.443  1.00  0.00          H   
TER     356      LYS A  24
ENDMDL
MODEL        9
ATOM      1  N   LYS A   1      11.014  20.796  19.309  1.00  0.00          N   
ATOM      2  CA  LYS A   1      12.294  21.030  18.473  1.00  0.00          C   
ATOM      3  C   LYS A   1      13.524  20.439  19.248  1.00  0.00          C   
ATOM      4  O   LYS A   1      13.743  20.749  20.376  1.00  0.00          O   
ATOM      5  CB  LYS A   1      12.609  22.556  18.146  1.00  0.00          C   
ATOM      6  CG  LYS A   1      13.791  22.819  17.150  1.00  0.00          C   
ATOM      7  CD  LYS A   1      13.763  24.373  16.821  1.00  0.00          C   
ATOM      8  CE  LYS A   1      15.115  24.776  16.344  1.00  0.00          C   
ATOM      9  NZ  LYS A   1      15.267  26.239  16.066  1.00  0.00          N   
ATOM     10  HA  LYS A   1      12.121  20.478  17.549  1.00  0.00          H   
ATOM     11  HB3 LYS A   1      12.831  23.098  19.060  1.00  0.00          H   
ATOM     12  HB2 LYS A   1      11.676  22.871  17.681  1.00  0.00          H   
ATOM     13  HG3 LYS A   1      13.664  22.233  16.237  1.00  0.00          H   
ATOM     14  HG2 LYS A   1      14.686  22.518  17.698  1.00  0.00          H   
ATOM     15  HD3 LYS A   1      13.513  24.990  17.687  1.00  0.00          H   
ATOM     16  HD2 LYS A   1      13.029  24.509  16.036  1.00  0.00          H   
ATOM     17  HE3 LYS A   1      15.373  24.169  15.472  1.00  0.00          H   
ATOM     18  HE2 LYS A   1      15.847  24.465  17.087  1.00  0.00          H   
ATOM     19  HZ1 LYS A   1      15.102  26.716  16.938  1.00  0.00          H   
ATOM     20  HZ2 LYS A   1      16.192  26.413  15.699  1.00  0.00          H   
ATOM     21  HZ3 LYS A   1      14.597  26.626  15.431  1.00  0.00          H   
ATOM     22  H   LYS A   1      10.790  19.811  19.334  1.00  0.00          H   
ATOM     23  N   LYS A   2      14.195  19.471  18.621  1.00  0.00          N   
ATOM     24  CA  LYS A   2      15.473  18.851  19.094  1.00  0.00          C   
ATOM     25  C   LYS A   2      16.644  19.914  19.289  1.00  0.00          C   
ATOM     26  O   LYS A   2      16.729  20.891  18.597  1.00  0.00          O   
ATOM     27  CB  LYS A   2      15.747  17.800  17.990  1.00  0.00          C   
ATOM     28  CG  LYS A   2      15.230  16.399  18.337  1.00  0.00          C   
ATOM     29  CD  LYS A   2      15.791  15.365  17.289  1.00  0.00          C   
ATOM     30  CE  LYS A   2      15.581  13.869  17.730  1.00  0.00          C   
ATOM     31  NZ  LYS A   2      16.127  12.920  16.775  1.00  0.00          N   
ATOM     32  H   LYS A   2      13.987  19.344  17.642  1.00  0.00          H   
ATOM     33  HA  LYS A   2      15.207  18.346  20.021  1.00  0.00          H   
ATOM     34  HB3 LYS A   2      16.839  17.794  17.878  1.00  0.00          H   
ATOM     35  HB2 LYS A   2      15.357  18.227  17.059  1.00  0.00          H   
ATOM     36  HG3 LYS A   2      14.144  16.413  18.322  1.00  0.00          H   
ATOM     37  HG2 LYS A   2      15.512  16.133  19.359  1.00  0.00          H   
ATOM     38  HD3 LYS A   2      16.863  15.577  17.254  1.00  0.00          H   
ATOM     39  HD2 LYS A   2      15.383  15.587  16.299  1.00  0.00          H   
ATOM     40  HE3 LYS A   2      14.579  13.562  18.048  1.00  0.00          H   
ATOM     41  HE2 LYS A   2      16.180  13.749  18.626  1.00  0.00          H   
ATOM     42  HZ1 LYS A   2      15.917  11.965  17.028  1.00  0.00          H   
ATOM     43  HZ2 LYS A   2      15.680  13.158  15.901  1.00  0.00          H   
ATOM     44  HZ3 LYS A   2      17.131  13.001  16.722  1.00  0.00          H   
ATOM     45  N   PRO A   3      17.703  19.578  20.048  1.00  0.00          N   
ATOM     46  CA  PRO A   3      18.899  20.339  19.931  1.00  0.00          C   
ATOM     47  C   PRO A   3      19.673  20.311  18.565  1.00  0.00          C   
ATOM     48  O   PRO A   3      19.381  19.469  17.698  1.00  0.00          O   
ATOM     49  CB  PRO A   3      19.682  19.824  21.071  1.00  0.00          C   
ATOM     50  CG  PRO A   3      19.255  18.388  21.262  1.00  0.00          C   
ATOM     51  CD  PRO A   3      17.762  18.428  20.843  1.00  0.00          C   
ATOM     52  HA  PRO A   3      18.608  21.365  20.105  1.00  0.00          H   
ATOM     53  HB3 PRO A   3      20.762  20.015  21.064  1.00  0.00          H   
ATOM     54  HB2 PRO A   3      19.366  20.368  21.962  1.00  0.00          H   
ATOM     55  HG3 PRO A   3      19.877  17.748  20.643  1.00  0.00          H   
ATOM     56  HG2 PRO A   3      19.414  18.079  22.291  1.00  0.00          H   
ATOM     57  HD3 PRO A   3      17.671  17.539  20.204  1.00  0.00          H   
ATOM     58  HD2 PRO A   3      17.143  18.429  21.731  1.00  0.00          H   
ATOM     59  N   GLY A   4      20.607  21.255  18.407  1.00  0.00          N   
ATOM     60  CA  GLY A   4      21.451  21.518  17.208  1.00  0.00          C   
ATOM     61  C   GLY A   4      22.814  20.857  17.362  1.00  0.00          C   
ATOM     62  O   GLY A   4      23.250  20.728  18.486  1.00  0.00          O   
ATOM     63  H   GLY A   4      20.763  21.915  19.162  1.00  0.00          H   
ATOM     64  HA3 GLY A   4      21.565  22.567  16.946  1.00  0.00          H   
ATOM     65  HA2 GLY A   4      20.937  21.139  16.326  1.00  0.00          H   
ATOM     66  N   ALA A   5      23.497  20.677  16.225  1.00  0.00          N   
ATOM     67  CA  ALA A   5      24.796  20.014  16.153  1.00  0.00          C   
ATOM     68  C   ALA A   5      25.883  20.740  15.404  1.00  0.00          C   
ATOM     69  O   ALA A   5      25.660  21.348  14.366  1.00  0.00          O   
ATOM     70  CB  ALA A   5      24.678  18.614  15.497  1.00  0.00          C   
ATOM     71  H   ALA A   5      23.014  20.631  15.338  1.00  0.00          H   
ATOM     72  HA  ALA A   5      25.204  19.877  17.144  1.00  0.00          H   
ATOM     73  HB1 ALA A   5      24.210  18.684  14.516  1.00  0.00          H   
ATOM     74  HB2 ALA A   5      25.625  18.078  15.611  1.00  0.00          H   
ATOM     75  HB3 ALA A   5      23.887  18.125  16.081  1.00  0.00          H   
ATOM     76  N   SER A   6      27.151  20.552  15.834  1.00  0.00          N   
ATOM     77  CA  SER A   6      28.416  20.909  15.166  1.00  0.00          C   
ATOM     78  C   SER A   6      28.887  19.833  14.205  1.00  0.00          C   
ATOM     79  O   SER A   6      28.874  18.664  14.639  1.00  0.00          O   
ATOM     80  CB  SER A   6      29.474  21.297  16.277  1.00  0.00          C   
ATOM     81  OG  SER A   6      30.532  21.921  15.609  1.00  0.00          O   
ATOM     82  H   SER A   6      27.266  19.912  16.605  1.00  0.00          H   
ATOM     83  HA  SER A   6      28.263  21.865  14.661  1.00  0.00          H   
ATOM     84  HB3 SER A   6      29.779  20.397  16.805  1.00  0.00          H   
ATOM     85  HB2 SER A   6      28.963  21.911  17.030  1.00  0.00          H   
ATOM     86  HG  SER A   6      31.241  22.141  16.231  1.00  0.00          H   
ATOM     87  N   LEU A   7      29.193  20.190  12.945  1.00  0.00          N   
ATOM     88  CA  LEU A   7      29.678  19.341  11.958  1.00  0.00          C   
ATOM     89  C   LEU A   7      30.998  18.678  12.358  1.00  0.00          C   
ATOM     90  O   LEU A   7      31.763  19.384  12.953  1.00  0.00          O   
ATOM     91  CB  LEU A   7      29.705  20.115  10.629  1.00  0.00          C   
ATOM     92  CG  LEU A   7      28.330  20.409  10.110  1.00  0.00          C   
ATOM     93  CD1 LEU A   7      28.573  21.252   8.881  1.00  0.00          C   
ATOM     94  CD2 LEU A   7      27.555  19.156   9.631  1.00  0.00          C   
ATOM     95  H   LEU A   7      29.241  21.191  12.777  1.00  0.00          H   
ATOM     96  HA  LEU A   7      28.898  18.584  11.854  1.00  0.00          H   
ATOM     97  HB3 LEU A   7      30.251  19.530   9.888  1.00  0.00          H   
ATOM     98  HB2 LEU A   7      30.221  21.043  10.898  1.00  0.00          H   
ATOM     99  HG  LEU A   7      27.686  20.904  10.836  1.00  0.00          H   
ATOM    100 HD11 LEU A   7      27.601  21.528   8.465  1.00  0.00          H   
ATOM    101 HD12 LEU A   7      29.090  22.170   9.154  1.00  0.00          H   
ATOM    102 HD13 LEU A   7      29.217  20.788   8.121  1.00  0.00          H   
ATOM    103 HD21 LEU A   7      28.046  18.891   8.694  1.00  0.00          H   
ATOM    104 HD22 LEU A   7      27.616  18.379  10.392  1.00  0.00          H   
ATOM    105 HD23 LEU A   7      26.562  19.513   9.356  1.00  0.00          H   
ATOM    106  N   ALA A   8      31.266  17.411  11.995  1.00  0.00          N   
ATOM    107  CA  ALA A   8      32.546  16.799  12.220  1.00  0.00          C   
ATOM    108  C   ALA A   8      33.678  17.538  11.553  1.00  0.00          C   
ATOM    109  O   ALA A   8      34.686  17.785  12.167  1.00  0.00          O   
ATOM    110  CB  ALA A   8      32.353  15.356  11.703  1.00  0.00          C   
ATOM    111  H   ALA A   8      30.531  16.857  11.577  1.00  0.00          H   
ATOM    112  HA  ALA A   8      32.728  16.818  13.293  1.00  0.00          H   
ATOM    113  HB1 ALA A   8      31.378  15.028  12.043  1.00  0.00          H   
ATOM    114  HB2 ALA A   8      32.331  15.419  10.607  1.00  0.00          H   
ATOM    115  HB3 ALA A   8      33.181  14.768  12.093  1.00  0.00          H   
ATOM    116  N   ALA A   9      33.369  18.029  10.363  1.00  0.00          N   
ATOM    117  CA  ALA A   9      34.326  18.834   9.632  1.00  0.00          C   
ATOM    118  C   ALA A   9      33.791  20.264   9.275  1.00  0.00          C   
ATOM    119  O   ALA A   9      32.549  20.408   9.043  1.00  0.00          O   
ATOM    120  CB  ALA A   9      34.696  17.980   8.458  1.00  0.00          C   
ATOM    121  H   ALA A   9      32.449  17.916   9.949  1.00  0.00          H   
ATOM    122  HA  ALA A   9      35.184  18.905  10.302  1.00  0.00          H   
ATOM    123  HB1 ALA A   9      35.510  18.478   7.920  1.00  0.00          H   
ATOM    124  HB2 ALA A   9      35.028  16.991   8.790  1.00  0.00          H   
ATOM    125  HB3 ALA A   9      33.829  17.986   7.794  1.00  0.00          H   
ATOM    126  N   LEU A  10      34.604  21.304   9.238  1.00  0.00          N   
ATOM    127  CA  LEU A  10      34.231  22.725   9.050  1.00  0.00          C   
ATOM    128  C   LEU A  10      35.213  23.546   8.149  1.00  0.00          C   
ATOM    129  O   LEU A  10      36.408  23.718   8.472  1.00  0.00          O   
ATOM    130  CB  LEU A  10      34.207  23.436  10.413  1.00  0.00          C   
ATOM    131  CG  LEU A  10      33.168  22.931  11.440  1.00  0.00          C   
ATOM    132  CD1 LEU A  10      33.521  23.590  12.849  1.00  0.00          C   
ATOM    133  CD2 LEU A  10      31.794  23.325  10.960  1.00  0.00          C   
ATOM    134  H   LEU A  10      35.493  21.108   9.692  1.00  0.00          H   
ATOM    135  HA  LEU A  10      33.266  22.725   8.549  1.00  0.00          H   
ATOM    136  HB3 LEU A  10      33.989  24.493  10.299  1.00  0.00          H   
ATOM    137  HB2 LEU A  10      35.163  23.340  10.920  1.00  0.00          H   
ATOM    138  HG  LEU A  10      33.276  21.858  11.570  1.00  0.00          H   
ATOM    139 HD11 LEU A  10      33.474  24.682  12.783  1.00  0.00          H   
ATOM    140 HD12 LEU A  10      32.765  23.167  13.518  1.00  0.00          H   
ATOM    141 HD13 LEU A  10      34.449  23.167  13.224  1.00  0.00          H   
ATOM    142 HD21 LEU A  10      31.677  24.405  10.908  1.00  0.00          H   
ATOM    143 HD22 LEU A  10      31.614  22.920   9.970  1.00  0.00          H   
ATOM    144 HD23 LEU A  10      30.975  22.867  11.518  1.00  0.00          H   
ATOM    145  N   GLN A  11      34.700  24.058   7.044  1.00  0.00          N   
ATOM    146  CA  GLN A  11      35.490  24.717   5.983  1.00  0.00          C   
ATOM    147  C   GLN A  11      35.668  26.210   6.375  1.00  0.00          C   
ATOM    148  O   GLN A  11      34.857  26.835   7.065  1.00  0.00          O   
ATOM    149  CB  GLN A  11      34.843  24.521   4.635  1.00  0.00          C   
ATOM    150  CG  GLN A  11      34.812  23.055   4.247  1.00  0.00          C   
ATOM    151  CD  GLN A  11      34.234  22.754   2.886  1.00  0.00          C   
ATOM    152  NE2 GLN A  11      33.945  21.512   2.540  1.00  0.00          N   
ATOM    153  OE1 GLN A  11      33.939  23.610   1.995  1.00  0.00          O   
ATOM    154  H   GLN A  11      33.753  23.838   6.756  1.00  0.00          H   
ATOM    155  HA  GLN A  11      36.447  24.213   5.915  1.00  0.00          H   
ATOM    156  HB3 GLN A  11      35.547  25.058   4.003  1.00  0.00          H   
ATOM    157  HB2 GLN A  11      33.902  25.064   4.540  1.00  0.00          H   
ATOM    158  HG3 GLN A  11      34.289  22.509   5.042  1.00  0.00          H   
ATOM    159  HG2 GLN A  11      35.846  22.696   4.266  1.00  0.00          H   
ATOM    160 HE21 GLN A  11      34.133  20.800   3.240  1.00  0.00          H   
ATOM    161 HE22 GLN A  11      33.557  21.358   1.623  1.00  0.00          H   
ATOM    162  N   ALA A  12      36.745  26.871   5.954  1.00  0.00          N   
ATOM    163  CA  ALA A  12      37.137  28.178   6.333  1.00  0.00          C   
ATOM    164  C   ALA A  12      36.252  29.321   5.811  1.00  0.00          C   
ATOM    165  O   ALA A  12      35.746  29.267   4.701  1.00  0.00          O   
ATOM    166  CB  ALA A  12      38.617  28.339   5.979  1.00  0.00          C   
ATOM    167  H   ALA A  12      37.385  26.452   5.288  1.00  0.00          H   
ATOM    168  HA  ALA A  12      37.001  28.202   7.418  1.00  0.00          H   
ATOM    169  HB1 ALA A  12      39.041  29.258   6.400  1.00  0.00          H   
ATOM    170  HB2 ALA A  12      39.129  27.508   6.465  1.00  0.00          H   
ATOM    171  HB3 ALA A  12      38.734  28.230   4.900  1.00  0.00          H   
ATOM    172  N   LEU A  13      35.994  30.404   6.609  1.00  0.00          N   
ATOM    173  CA  LEU A  13      35.117  31.531   6.191  1.00  0.00          C   
ATOM    174  C   LEU A  13      35.997  32.789   6.239  1.00  0.00          C   
ATOM    175  O   LEU A  13      36.909  32.824   7.062  1.00  0.00          O   
ATOM    176  CB  LEU A  13      33.887  31.519   7.126  1.00  0.00          C   
ATOM    177  CG  LEU A  13      32.846  30.377   6.913  1.00  0.00          C   
ATOM    178  CD1 LEU A  13      31.728  30.509   7.949  1.00  0.00          C   
ATOM    179  CD2 LEU A  13      32.099  30.538   5.577  1.00  0.00          C   
ATOM    180  H   LEU A  13      36.594  30.565   7.396  1.00  0.00          H   
ATOM    181  HA  LEU A  13      34.675  31.449   5.195  1.00  0.00          H   
ATOM    182  HB3 LEU A  13      33.319  32.437   6.989  1.00  0.00          H   
ATOM    183  HB2 LEU A  13      34.237  31.297   8.133  1.00  0.00          H   
ATOM    184  HG  LEU A  13      33.401  29.435   6.897  1.00  0.00          H   
ATOM    185 HD11 LEU A  13      31.978  30.379   9.005  1.00  0.00          H   
ATOM    186 HD12 LEU A  13      31.224  31.464   7.779  1.00  0.00          H   
ATOM    187 HD13 LEU A  13      30.978  29.783   7.625  1.00  0.00          H   
ATOM    188 HD21 LEU A  13      31.462  29.649   5.539  1.00  0.00          H   
ATOM    189 HD22 LEU A  13      31.563  31.490   5.585  1.00  0.00          H   
ATOM    190 HD23 LEU A  13      32.769  30.479   4.720  1.00  0.00          H   
ATOM    191  N   GLN A  14      35.729  33.773   5.368  1.00  0.00          N   
ATOM    192  CA  GLN A  14      36.484  35.011   5.126  1.00  0.00          C   
ATOM    193  C   GLN A  14      35.448  36.062   4.805  1.00  0.00          C   
ATOM    194  O   GLN A  14      34.341  35.732   4.285  1.00  0.00          O   
ATOM    195  CB  GLN A  14      37.466  34.782   3.945  1.00  0.00          C   
ATOM    196  CG  GLN A  14      38.358  33.515   4.091  1.00  0.00          C   
ATOM    197  CD  GLN A  14      39.298  33.332   2.870  1.00  0.00          C   
ATOM    198  NE2 GLN A  14      40.365  32.514   2.970  1.00  0.00          N   
ATOM    199  OE1 GLN A  14      39.127  33.849   1.831  1.00  0.00          O   
ATOM    200  H   GLN A  14      34.927  33.579   4.785  1.00  0.00          H   
ATOM    201  HA  GLN A  14      37.122  35.282   5.970  1.00  0.00          H   
ATOM    202  HB3 GLN A  14      38.082  35.662   3.726  1.00  0.00          H   
ATOM    203  HB2 GLN A  14      36.876  34.614   3.047  1.00  0.00          H   
ATOM    204  HG3 GLN A  14      37.728  32.645   4.221  1.00  0.00          H   
ATOM    205  HG2 GLN A  14      38.978  33.652   4.981  1.00  0.00          H   
ATOM    206 HE21 GLN A  14      40.564  32.049   3.848  1.00  0.00          H   
ATOM    207 HE22 GLN A  14      40.942  32.396   2.151  1.00  0.00          H   
ATOM    208  N   ALA A  15      35.760  37.339   4.976  1.00  0.00          N   
ATOM    209  CA  ALA A  15      34.882  38.404   4.592  1.00  0.00          C   
ATOM    210  C   ALA A  15      35.150  38.952   3.159  1.00  0.00          C   
ATOM    211  O   ALA A  15      35.882  38.321   2.416  1.00  0.00          O   
ATOM    212  CB  ALA A  15      35.131  39.478   5.670  1.00  0.00          C   
ATOM    213  H   ALA A  15      36.683  37.610   5.294  1.00  0.00          H   
ATOM    214  HA  ALA A  15      33.824  38.131   4.603  1.00  0.00          H   
ATOM    215  HB1 ALA A  15      35.022  39.145   6.708  1.00  0.00          H   
ATOM    216  HB2 ALA A  15      36.100  39.961   5.526  1.00  0.00          H   
ATOM    217  HB3 ALA A  15      34.382  40.255   5.517  1.00  0.00          H   
ATOM    218  N   LEU A  16      34.602  40.121   2.764  1.00  0.00          N   
ATOM    219  CA  LEU A  16      34.885  40.836   1.495  1.00  0.00          C   
ATOM    220  C   LEU A  16      36.385  41.289   1.354  1.00  0.00          C   
ATOM    221  O   LEU A  16      37.106  41.470   2.343  1.00  0.00          O   
ATOM    222  CB  LEU A  16      34.033  42.038   1.306  1.00  0.00          C   
ATOM    223  CG  LEU A  16      32.547  41.699   0.987  1.00  0.00          C   
ATOM    224  CD1 LEU A  16      31.736  43.010   1.090  1.00  0.00          C   
ATOM    225  CD2 LEU A  16      32.199  41.133  -0.403  1.00  0.00          C   
ATOM    226  H   LEU A  16      34.199  40.684   3.494  1.00  0.00          H   
ATOM    227  HA  LEU A  16      34.718  40.188   0.628  1.00  0.00          H   
ATOM    228  HB3 LEU A  16      34.346  42.645   0.470  1.00  0.00          H   
ATOM    229  HB2 LEU A  16      34.099  42.568   2.259  1.00  0.00          H   
ATOM    230  HG  LEU A  16      32.222  41.058   1.818  1.00  0.00          H   
ATOM    231 HD11 LEU A  16      31.862  43.387   2.106  1.00  0.00          H   
ATOM    232 HD12 LEU A  16      32.140  43.726   0.385  1.00  0.00          H   
ATOM    233 HD13 LEU A  16      30.668  42.886   0.956  1.00  0.00          H   
ATOM    234 HD21 LEU A  16      32.621  41.781  -1.186  1.00  0.00          H   
ATOM    235 HD22 LEU A  16      32.575  40.126  -0.609  1.00  0.00          H   
ATOM    236 HD23 LEU A  16      31.127  41.119  -0.589  1.00  0.00          H   
ATOM    237  N   GLN A  17      36.855  41.513   0.122  1.00  0.00          N   
ATOM    238  CA  GLN A  17      38.136  42.114  -0.168  1.00  0.00          C   
ATOM    239  C   GLN A  17      38.284  43.526   0.485  1.00  0.00          C   
ATOM    240  O   GLN A  17      37.318  44.288   0.412  1.00  0.00          O   
ATOM    241  CB  GLN A  17      38.398  41.991  -1.684  1.00  0.00          C   
ATOM    242  CG  GLN A  17      39.665  42.734  -2.169  1.00  0.00          C   
ATOM    243  CD  GLN A  17      39.813  42.751  -3.650  1.00  0.00          C   
ATOM    244  NE2 GLN A  17      40.313  43.822  -4.165  1.00  0.00          N   
ATOM    245  OE1 GLN A  17      39.499  41.818  -4.376  1.00  0.00          O   
ATOM    246  H   GLN A  17      36.224  41.456  -0.663  1.00  0.00          H   
ATOM    247  HA  GLN A  17      38.851  41.436   0.300  1.00  0.00          H   
ATOM    248  HB3 GLN A  17      37.596  42.414  -2.272  1.00  0.00          H   
ATOM    249  HB2 GLN A  17      38.316  40.959  -2.037  1.00  0.00          H   
ATOM    250  HG3 GLN A  17      40.445  42.208  -1.623  1.00  0.00          H   
ATOM    251  HG2 GLN A  17      39.688  43.762  -1.808  1.00  0.00          H   
ATOM    252 HE21 GLN A  17      40.777  44.448  -3.531  1.00  0.00          H   
ATOM    253 HE22 GLN A  17      40.286  43.971  -5.170  1.00  0.00          H   
ATOM    254  N   ALA A  18      39.371  43.793   1.191  1.00  0.00          N   
ATOM    255  CA  ALA A  18      39.582  44.954   1.990  1.00  0.00          C   
ATOM    256  C   ALA A  18      39.576  46.244   1.125  1.00  0.00          C   
ATOM    257  O   ALA A  18      40.074  46.273  -0.006  1.00  0.00          O   
ATOM    258  CB  ALA A  18      40.877  44.819   2.737  1.00  0.00          C   
ATOM    259  H   ALA A  18      40.154  43.135   1.132  1.00  0.00          H   
ATOM    260  HA  ALA A  18      38.699  44.973   2.647  1.00  0.00          H   
ATOM    261  HB1 ALA A  18      40.931  43.883   3.295  1.00  0.00          H   
ATOM    262  HB2 ALA A  18      41.659  44.818   1.980  1.00  0.00          H   
ATOM    263  HB3 ALA A  18      41.073  45.687   3.377  1.00  0.00          H   
ATOM    264  N   ALA A  19      39.109  47.413   1.628  1.00  0.00          N   
ATOM    265  CA  ALA A  19      39.112  48.718   1.010  1.00  0.00          C   
ATOM    266  C   ALA A  19      40.520  49.270   1.202  1.00  0.00          C   
ATOM    267  O   ALA A  19      41.032  49.470   2.332  1.00  0.00          O   
ATOM    268  CB  ALA A  19      38.118  49.548   1.818  1.00  0.00          C   
ATOM    269  H   ALA A  19      38.673  47.450   2.538  1.00  0.00          H   
ATOM    270  HA  ALA A  19      38.755  48.591  -0.015  1.00  0.00          H   
ATOM    271  HB1 ALA A  19      37.208  49.007   2.023  1.00  0.00          H   
ATOM    272  HB2 ALA A  19      38.556  49.721   2.802  1.00  0.00          H   
ATOM    273  HB3 ALA A  19      37.935  50.537   1.354  1.00  0.00          H   
ATOM    274  N   GLN A  20      41.121  49.669   0.064  1.00  0.00          N   
ATOM    275  CA  GLN A  20      42.486  50.138   0.068  1.00  0.00          C   
ATOM    276  C   GLN A  20      42.698  51.604   0.615  1.00  0.00          C   
ATOM    277  O   GLN A  20      41.874  52.510   0.456  1.00  0.00          O   
ATOM    278  CB  GLN A  20      43.060  50.021  -1.340  1.00  0.00          C   
ATOM    279  CG  GLN A  20      43.503  48.642  -1.709  1.00  0.00          C   
ATOM    280  CD  GLN A  20      44.133  48.653  -3.105  1.00  0.00          C   
ATOM    281  NE2 GLN A  20      43.697  47.717  -3.894  1.00  0.00          N   
ATOM    282  OE1 GLN A  20      44.915  49.559  -3.504  1.00  0.00          O   
ATOM    283  H   GLN A  20      40.614  49.544  -0.796  1.00  0.00          H   
ATOM    284  HA  GLN A  20      43.068  49.503   0.724  1.00  0.00          H   
ATOM    285  HB3 GLN A  20      43.986  50.590  -1.382  1.00  0.00          H   
ATOM    286  HB2 GLN A  20      42.418  50.420  -2.132  1.00  0.00          H   
ATOM    287  HG3 GLN A  20      42.614  48.030  -1.828  1.00  0.00          H   
ATOM    288  HG2 GLN A  20      44.267  48.225  -1.034  1.00  0.00          H   
ATOM    289 HE21 GLN A  20      42.961  47.125  -3.553  1.00  0.00          H   
ATOM    290 HE22 GLN A  20      44.108  47.619  -4.818  1.00  0.00          H   
ATOM    291  N   ALA A  21      43.905  51.794   1.161  1.00  0.00          N   
ATOM    292  CA  ALA A  21      44.226  53.020   1.870  1.00  0.00          C   
ATOM    293  C   ALA A  21      44.727  54.163   0.961  1.00  0.00          C   
ATOM    294  O   ALA A  21      44.906  54.010  -0.230  1.00  0.00          O   
ATOM    295  CB  ALA A  21      45.290  52.624   2.939  1.00  0.00          C   
ATOM    296  H   ALA A  21      44.465  50.960   1.268  1.00  0.00          H   
ATOM    297  HA  ALA A  21      43.309  53.281   2.410  1.00  0.00          H   
ATOM    298  HB1 ALA A  21      46.259  52.690   2.435  1.00  0.00          H   
ATOM    299  HB2 ALA A  21      45.348  53.349   3.752  1.00  0.00          H   
ATOM    300  HB3 ALA A  21      45.183  51.662   3.410  1.00  0.00          H   
ATOM    301  N   ALA A  22      44.959  55.316   1.580  1.00  0.00          N   
ATOM    302  CA  ALA A  22      45.343  56.577   0.914  1.00  0.00          C   
ATOM    303  C   ALA A  22      46.653  56.426   0.185  1.00  0.00          C   
ATOM    304  O   ALA A  22      47.548  55.627   0.593  1.00  0.00          O   
ATOM    305  CB  ALA A  22      45.411  57.703   1.979  1.00  0.00          C   
ATOM    306  H   ALA A  22      44.686  55.391   2.551  1.00  0.00          H   
ATOM    307  HA  ALA A  22      44.541  56.822   0.216  1.00  0.00          H   
ATOM    308  HB1 ALA A  22      44.483  57.741   2.553  1.00  0.00          H   
ATOM    309  HB2 ALA A  22      46.182  57.446   2.712  1.00  0.00          H   
ATOM    310  HB3 ALA A  22      45.750  58.615   1.483  1.00  0.00          H   
ATOM    311  N   LYS A  23      46.767  57.141  -0.946  1.00  0.00          N   
ATOM    312  CA  LYS A  23      47.978  57.214  -1.767  1.00  0.00          C   
ATOM    313  C   LYS A  23      49.104  57.901  -1.002  1.00  0.00          C   
ATOM    314  O   LYS A  23      48.863  58.469   0.113  1.00  0.00          O   
ATOM    315  CB  LYS A  23      47.572  57.974  -3.044  1.00  0.00          C   
ATOM    316  CG  LYS A  23      46.700  57.143  -4.015  1.00  0.00          C   
ATOM    317  CD  LYS A  23      46.785  57.816  -5.466  1.00  0.00          C   
ATOM    318  CE  LYS A  23      46.200  59.219  -5.376  1.00  0.00          C   
ATOM    319  NZ  LYS A  23      46.161  59.928  -6.572  1.00  0.00          N   
ATOM    320  H   LYS A  23      45.940  57.702  -1.115  1.00  0.00          H   
ATOM    321  HA  LYS A  23      48.335  56.223  -2.040  1.00  0.00          H   
ATOM    322  HB3 LYS A  23      48.509  58.195  -3.554  1.00  0.00          H   
ATOM    323  HB2 LYS A  23      47.049  58.902  -2.809  1.00  0.00          H   
ATOM    324  HG3 LYS A  23      45.699  57.090  -3.585  1.00  0.00          H   
ATOM    325  HG2 LYS A  23      47.169  56.171  -4.150  1.00  0.00          H   
ATOM    326  HD3 LYS A  23      46.125  57.306  -6.167  1.00  0.00          H   
ATOM    327  HD2 LYS A  23      47.818  57.846  -5.819  1.00  0.00          H   
ATOM    328  HE3 LYS A  23      46.656  59.825  -4.587  1.00  0.00          H   
ATOM    329  HE2 LYS A  23      45.150  59.123  -5.081  1.00  0.00          H   
ATOM    330  HZ1 LYS A  23      47.098  60.074  -6.931  1.00  0.00          H   
ATOM    331  HZ2 LYS A  23      45.602  59.386  -7.212  1.00  0.00          H   
ATOM    332  HZ3 LYS A  23      45.736  60.837  -6.536  1.00  0.00          H   
ATOM    333  N   LYS A  24      50.333  57.903  -1.578  1.00  0.00          N   
ATOM    334  CA  LYS A  24      51.561  58.362  -0.998  1.00  0.00          C   
ATOM    335  C   LYS A  24      51.562  59.861  -0.569  1.00  0.00          C   
ATOM    336  CB  LYS A  24      52.653  57.912  -1.904  1.00  0.00          C   
ATOM    337  CG  LYS A  24      54.092  58.248  -1.492  1.00  0.00          C   
ATOM    338  CD  LYS A  24      54.609  57.549  -0.193  1.00  0.00          C   
ATOM    339  CE  LYS A  24      56.150  57.800  -0.044  1.00  0.00          C   
ATOM    340  NZ  LYS A  24      56.687  57.660   1.288  1.00  0.00          N   
ATOM    341  O   LYS A  24      51.133  60.755  -1.348  1.00  0.00          O   
ATOM    342  OXT LYS A  24      51.822  60.103   0.628  1.00  0.00          O   
ATOM    343  H   LYS A  24      50.316  57.504  -2.506  1.00  0.00          H   
ATOM    344  HA  LYS A  24      51.606  57.803  -0.072  1.00  0.00          H   
ATOM    345  HB3 LYS A  24      52.416  58.339  -2.878  1.00  0.00          H   
ATOM    346  HB2 LYS A  24      52.605  56.829  -2.025  1.00  0.00          H   
ATOM    347  HG3 LYS A  24      54.258  59.319  -1.467  1.00  0.00          H   
ATOM    348  HG2 LYS A  24      54.708  57.917  -2.318  1.00  0.00          H   
ATOM    349  HD3 LYS A  24      54.458  56.469  -0.275  1.00  0.00          H   
ATOM    350  HD2 LYS A  24      54.063  57.867   0.696  1.00  0.00          H   
ATOM    351  HE3 LYS A  24      56.278  58.842  -0.330  1.00  0.00          H   
ATOM    352  HE2 LYS A  24      56.753  57.199  -0.728  1.00  0.00          H   
ATOM    353  HZ1 LYS A  24      56.653  58.568   1.745  1.00  0.00          H   
ATOM    354  HZ2 LYS A  24      56.260  56.976   1.909  1.00  0.00          H   
ATOM    355  HZ3 LYS A  24      57.639  57.351   1.201  1.00  0.00          H   
TER     356      LYS A  24
ENDMDL
MODEL       10
ATOM      1  N   LYS A   1      45.911  14.410  13.517  1.00  0.00          N   
ATOM      2  CA  LYS A   1      46.111  14.237  12.083  1.00  0.00          C   
ATOM      3  C   LYS A   1      44.987  14.895  11.247  1.00  0.00          C   
ATOM      4  O   LYS A   1      43.829  14.857  11.716  1.00  0.00          O   
ATOM      5  CB  LYS A   1      46.330  12.743  11.675  1.00  0.00          C   
ATOM      6  CG  LYS A   1      46.455  12.273  10.220  1.00  0.00          C   
ATOM      7  CD  LYS A   1      46.941  10.816  10.179  1.00  0.00          C   
ATOM      8  CE  LYS A   1      46.951  10.279   8.685  1.00  0.00          C   
ATOM      9  NZ  LYS A   1      47.372   8.876   8.722  1.00  0.00          N   
ATOM     10  HA  LYS A   1      47.017  14.761  11.790  1.00  0.00          H   
ATOM     11  HB3 LYS A   1      45.565  12.150  12.174  1.00  0.00          H   
ATOM     12  HB2 LYS A   1      47.245  12.392  12.151  1.00  0.00          H   
ATOM     13  HG3 LYS A   1      47.158  12.889   9.659  1.00  0.00          H   
ATOM     14  HG2 LYS A   1      45.453  12.288   9.781  1.00  0.00          H   
ATOM     15  HD3 LYS A   1      46.293  10.221  10.822  1.00  0.00          H   
ATOM     16  HD2 LYS A   1      47.941  10.795  10.597  1.00  0.00          H   
ATOM     17  HE3 LYS A   1      47.633  10.901   8.110  1.00  0.00          H   
ATOM     18  HE2 LYS A   1      46.023  10.292   8.122  1.00  0.00          H   
ATOM     19  HZ1 LYS A   1      48.289   8.811   9.145  1.00  0.00          H   
ATOM     20  HZ2 LYS A   1      46.655   8.394   9.245  1.00  0.00          H   
ATOM     21  HZ3 LYS A   1      47.447   8.623   7.750  1.00  0.00          H   
ATOM     22  H   LYS A   1      46.695  14.620  14.106  1.00  0.00          H   
ATOM     23  N   LYS A   2      45.245  15.524  10.129  1.00  0.00          N   
ATOM     24  CA  LYS A   2      44.303  16.201   9.277  1.00  0.00          C   
ATOM     25  C   LYS A   2      43.369  15.284   8.457  1.00  0.00          C   
ATOM     26  O   LYS A   2      43.770  14.183   8.058  1.00  0.00          O   
ATOM     27  CB  LYS A   2      45.126  17.102   8.349  1.00  0.00          C   
ATOM     28  CG  LYS A   2      45.972  16.274   7.257  1.00  0.00          C   
ATOM     29  CD  LYS A   2      46.939  17.194   6.511  1.00  0.00          C   
ATOM     30  CE  LYS A   2      46.141  18.304   5.768  1.00  0.00          C   
ATOM     31  NZ  LYS A   2      45.447  17.763   4.589  1.00  0.00          N   
ATOM     32  H   LYS A   2      46.222  15.516   9.868  1.00  0.00          H   
ATOM     33  HA  LYS A   2      43.711  16.799   9.963  1.00  0.00          H   
ATOM     34  HB3 LYS A   2      45.837  17.694   8.924  1.00  0.00          H   
ATOM     35  HB2 LYS A   2      44.404  17.703   7.789  1.00  0.00          H   
ATOM     36  HG3 LYS A   2      45.275  15.758   6.603  1.00  0.00          H   
ATOM     37  HG2 LYS A   2      46.554  15.511   7.770  1.00  0.00          H   
ATOM     38  HD3 LYS A   2      47.584  16.630   5.830  1.00  0.00          H   
ATOM     39  HD2 LYS A   2      47.693  17.541   7.219  1.00  0.00          H   
ATOM     40  HE3 LYS A   2      46.833  19.067   5.410  1.00  0.00          H   
ATOM     41  HE2 LYS A   2      45.482  18.820   6.471  1.00  0.00          H   
ATOM     42  HZ1 LYS A   2      45.658  18.309   3.759  1.00  0.00          H   
ATOM     43  HZ2 LYS A   2      45.767  16.819   4.412  1.00  0.00          H   
ATOM     44  HZ3 LYS A   2      44.456  17.854   4.764  1.00  0.00          H   
ATOM     45  N   PRO A   3      42.087  15.654   8.261  1.00  0.00          N   
ATOM     46  CA  PRO A   3      41.315  14.991   7.290  1.00  0.00          C   
ATOM     47  C   PRO A   3      41.693  15.163   5.792  1.00  0.00          C   
ATOM     48  O   PRO A   3      42.606  15.957   5.511  1.00  0.00          O   
ATOM     49  CB  PRO A   3      39.868  15.453   7.599  1.00  0.00          C   
ATOM     50  CG  PRO A   3      40.207  16.909   7.913  1.00  0.00          C   
ATOM     51  CD  PRO A   3      41.422  16.855   8.812  1.00  0.00          C   
ATOM     52  HA  PRO A   3      41.289  13.915   7.443  1.00  0.00          H   
ATOM     53  HB3 PRO A   3      39.260  15.389   6.693  1.00  0.00          H   
ATOM     54  HB2 PRO A   3      39.488  14.996   8.507  1.00  0.00          H   
ATOM     55  HG3 PRO A   3      40.539  17.379   6.985  1.00  0.00          H   
ATOM     56  HG2 PRO A   3      39.436  17.513   8.397  1.00  0.00          H   
ATOM     57  HD3 PRO A   3      41.962  17.799   8.803  1.00  0.00          H   
ATOM     58  HD2 PRO A   3      41.012  16.617   9.793  1.00  0.00          H   
ATOM     59  N   GLY A   4      41.015  14.468   4.840  1.00  0.00          N   
ATOM     60  CA  GLY A   4      41.177  14.536   3.392  1.00  0.00          C   
ATOM     61  C   GLY A   4      39.965  15.165   2.772  1.00  0.00          C   
ATOM     62  O   GLY A   4      40.026  15.634   1.631  1.00  0.00          O   
ATOM     63  H   GLY A   4      40.571  13.643   5.221  1.00  0.00          H   
ATOM     64  HA3 GLY A   4      41.258  13.538   2.946  1.00  0.00          H   
ATOM     65  HA2 GLY A   4      42.023  15.100   3.019  1.00  0.00          H   
ATOM     66  N   ALA A   5      38.785  15.241   3.485  1.00  0.00          N   
ATOM     67  CA  ALA A   5      37.709  15.994   3.060  1.00  0.00          C   
ATOM     68  C   ALA A   5      38.164  17.484   2.942  1.00  0.00          C   
ATOM     69  O   ALA A   5      39.159  17.920   3.477  1.00  0.00          O   
ATOM     70  CB  ALA A   5      36.516  15.813   4.098  1.00  0.00          C   
ATOM     71  H   ALA A   5      38.602  14.626   4.276  1.00  0.00          H   
ATOM     72  HA  ALA A   5      37.333  15.722   2.078  1.00  0.00          H   
ATOM     73  HB1 ALA A   5      36.777  15.879   5.151  1.00  0.00          H   
ATOM     74  HB2 ALA A   5      35.755  16.578   3.915  1.00  0.00          H   
ATOM     75  HB3 ALA A   5      36.076  14.839   3.898  1.00  0.00          H   
ATOM     76  N   SER A   6      37.312  18.251   2.289  1.00  0.00          N   
ATOM     77  CA  SER A   6      37.463  19.661   2.358  1.00  0.00          C   
ATOM     78  C   SER A   6      37.213  20.172   3.799  1.00  0.00          C   
ATOM     79  O   SER A   6      36.341  19.653   4.474  1.00  0.00          O   
ATOM     80  CB  SER A   6      36.491  20.336   1.367  1.00  0.00          C   
ATOM     81  OG  SER A   6      35.098  20.183   1.617  1.00  0.00          O   
ATOM     82  H   SER A   6      36.470  17.861   1.873  1.00  0.00          H   
ATOM     83  HA  SER A   6      38.507  19.835   2.065  1.00  0.00          H   
ATOM     84  HB3 SER A   6      36.762  20.150   0.320  1.00  0.00          H   
ATOM     85  HB2 SER A   6      36.834  21.365   1.468  1.00  0.00          H   
ATOM     86  HG  SER A   6      34.638  20.813   1.070  1.00  0.00          H   
ATOM     87  N   LEU A   7      37.891  21.296   4.144  1.00  0.00          N   
ATOM     88  CA  LEU A   7      37.698  22.043   5.386  1.00  0.00          C   
ATOM     89  C   LEU A   7      36.479  22.977   5.306  1.00  0.00          C   
ATOM     90  O   LEU A   7      36.538  24.177   5.333  1.00  0.00          O   
ATOM     91  CB  LEU A   7      38.922  22.867   5.800  1.00  0.00          C   
ATOM     92  CG  LEU A   7      40.219  22.015   5.953  1.00  0.00          C   
ATOM     93  CD1 LEU A   7      41.443  22.948   5.931  1.00  0.00          C   
ATOM     94  CD2 LEU A   7      40.405  21.028   7.137  1.00  0.00          C   
ATOM     95  H   LEU A   7      38.592  21.648   3.505  1.00  0.00          H   
ATOM     96  HA  LEU A   7      37.384  21.342   6.152  1.00  0.00          H   
ATOM     97  HB3 LEU A   7      38.699  23.221   6.808  1.00  0.00          H   
ATOM     98  HB2 LEU A   7      39.147  23.642   5.073  1.00  0.00          H   
ATOM     99  HG  LEU A   7      40.410  21.463   5.032  1.00  0.00          H   
ATOM    100 HD11 LEU A   7      41.448  23.657   6.766  1.00  0.00          H   
ATOM    101 HD12 LEU A   7      42.380  22.400   6.025  1.00  0.00          H   
ATOM    102 HD13 LEU A   7      41.524  23.493   4.993  1.00  0.00          H   
ATOM    103 HD21 LEU A   7      39.557  20.347   6.988  1.00  0.00          H   
ATOM    104 HD22 LEU A   7      41.354  20.501   7.045  1.00  0.00          H   
ATOM    105 HD23 LEU A   7      40.257  21.437   8.142  1.00  0.00          H   
ATOM    106  N   ALA A   8      35.356  22.292   5.121  1.00  0.00          N   
ATOM    107  CA  ALA A   8      34.005  22.883   4.826  1.00  0.00          C   
ATOM    108  C   ALA A   8      33.460  23.871   5.957  1.00  0.00          C   
ATOM    109  O   ALA A   8      32.674  24.727   5.595  1.00  0.00          O   
ATOM    110  CB  ALA A   8      32.911  21.836   4.531  1.00  0.00          C   
ATOM    111  H   ALA A   8      35.361  21.290   5.184  1.00  0.00          H   
ATOM    112  HA  ALA A   8      34.086  23.462   3.903  1.00  0.00          H   
ATOM    113  HB1 ALA A   8      32.916  21.021   5.249  1.00  0.00          H   
ATOM    114  HB2 ALA A   8      31.922  22.256   4.704  1.00  0.00          H   
ATOM    115  HB3 ALA A   8      32.962  21.526   3.492  1.00  0.00          H   
ATOM    116  N   ALA A   9      33.879  23.652   7.214  1.00  0.00          N   
ATOM    117  CA  ALA A   9      33.453  24.517   8.359  1.00  0.00          C   
ATOM    118  C   ALA A   9      34.395  25.714   8.495  1.00  0.00          C   
ATOM    119  O   ALA A   9      33.935  26.793   8.953  1.00  0.00          O   
ATOM    120  CB  ALA A   9      33.423  23.664   9.653  1.00  0.00          C   
ATOM    121  H   ALA A   9      34.429  22.839   7.465  1.00  0.00          H   
ATOM    122  HA  ALA A   9      32.433  24.879   8.235  1.00  0.00          H   
ATOM    123  HB1 ALA A   9      33.222  24.376  10.465  1.00  0.00          H   
ATOM    124  HB2 ALA A   9      32.602  22.953   9.678  1.00  0.00          H   
ATOM    125  HB3 ALA A   9      34.355  23.105   9.741  1.00  0.00          H   
ATOM    126  N   LEU A  10      35.673  25.600   8.046  1.00  0.00          N   
ATOM    127  CA  LEU A  10      36.644  26.676   7.911  1.00  0.00          C   
ATOM    128  C   LEU A  10      36.221  27.523   6.713  1.00  0.00          C   
ATOM    129  O   LEU A  10      36.024  28.688   6.884  1.00  0.00          O   
ATOM    130  CB  LEU A  10      38.094  26.081   7.880  1.00  0.00          C   
ATOM    131  CG  LEU A  10      39.161  27.216   7.664  1.00  0.00          C   
ATOM    132  CD1 LEU A  10      39.166  28.392   8.659  1.00  0.00          C   
ATOM    133  CD2 LEU A  10      40.518  26.509   7.616  1.00  0.00          C   
ATOM    134  H   LEU A  10      35.851  24.740   7.548  1.00  0.00          H   
ATOM    135  HA  LEU A  10      36.645  27.306   8.805  1.00  0.00          H   
ATOM    136  HB3 LEU A  10      38.082  25.398   7.032  1.00  0.00          H   
ATOM    137  HB2 LEU A  10      38.350  25.541   8.801  1.00  0.00          H   
ATOM    138  HG  LEU A  10      38.977  27.630   6.667  1.00  0.00          H   
ATOM    139 HD11 LEU A  10      38.219  28.896   8.831  1.00  0.00          H   
ATOM    140 HD12 LEU A  10      39.490  28.012   9.627  1.00  0.00          H   
ATOM    141 HD13 LEU A  10      39.951  29.079   8.344  1.00  0.00          H   
ATOM    142 HD21 LEU A  10      41.281  27.244   7.389  1.00  0.00          H   
ATOM    143 HD22 LEU A  10      40.654  25.967   8.555  1.00  0.00          H   
ATOM    144 HD23 LEU A  10      40.497  25.791   6.794  1.00  0.00          H   
ATOM    145  N   GLN A  11      35.885  26.943   5.537  1.00  0.00          N   
ATOM    146  CA  GLN A  11      35.363  27.515   4.331  1.00  0.00          C   
ATOM    147  C   GLN A  11      34.176  28.489   4.516  1.00  0.00          C   
ATOM    148  O   GLN A  11      34.223  29.619   4.001  1.00  0.00          O   
ATOM    149  CB  GLN A  11      35.115  26.485   3.276  1.00  0.00          C   
ATOM    150  CG  GLN A  11      36.326  25.898   2.566  1.00  0.00          C   
ATOM    151  CD  GLN A  11      35.841  24.889   1.529  1.00  0.00          C   
ATOM    152  NE2 GLN A  11      36.832  24.225   0.950  1.00  0.00          N   
ATOM    153  OE1 GLN A  11      34.695  24.758   1.164  1.00  0.00          O   
ATOM    154  H   GLN A  11      36.048  25.949   5.455  1.00  0.00          H   
ATOM    155  HA  GLN A  11      36.109  28.248   4.005  1.00  0.00          H   
ATOM    156  HB3 GLN A  11      34.361  26.880   2.582  1.00  0.00          H   
ATOM    157  HB2 GLN A  11      34.624  25.633   3.733  1.00  0.00          H   
ATOM    158  HG3 GLN A  11      37.085  25.473   3.215  1.00  0.00          H   
ATOM    159  HG2 GLN A  11      36.800  26.754   2.082  1.00  0.00          H   
ATOM    160 HE21 GLN A  11      37.748  24.487   1.276  1.00  0.00          H   
ATOM    161 HE22 GLN A  11      36.717  23.636   0.134  1.00  0.00          H   
ATOM    162  N   ALA A  12      33.180  28.015   5.288  1.00  0.00          N   
ATOM    163  CA  ALA A  12      31.975  28.794   5.524  1.00  0.00          C   
ATOM    164  C   ALA A  12      32.302  30.109   6.315  1.00  0.00          C   
ATOM    165  O   ALA A  12      31.850  31.220   5.993  1.00  0.00          O   
ATOM    166  CB  ALA A  12      31.012  27.896   6.273  1.00  0.00          C   
ATOM    167  H   ALA A  12      33.133  27.054   5.597  1.00  0.00          H   
ATOM    168  HA  ALA A  12      31.409  29.099   4.652  1.00  0.00          H   
ATOM    169  HB1 ALA A  12      30.239  28.543   6.673  1.00  0.00          H   
ATOM    170  HB2 ALA A  12      30.557  27.157   5.615  1.00  0.00          H   
ATOM    171  HB3 ALA A  12      31.504  27.404   7.109  1.00  0.00          H   
ATOM    172  N   LEU A  13      33.022  29.980   7.382  1.00  0.00          N   
ATOM    173  CA  LEU A  13      33.569  31.096   8.187  1.00  0.00          C   
ATOM    174  C   LEU A  13      34.528  32.016   7.447  1.00  0.00          C   
ATOM    175  O   LEU A  13      34.391  33.219   7.358  1.00  0.00          O   
ATOM    176  CB  LEU A  13      34.150  30.473   9.380  1.00  0.00          C   
ATOM    177  CG  LEU A  13      33.088  29.603  10.186  1.00  0.00          C   
ATOM    178  CD1 LEU A  13      33.722  28.789  11.309  1.00  0.00          C   
ATOM    179  CD2 LEU A  13      32.174  30.575  10.826  1.00  0.00          C   
ATOM    180  H   LEU A  13      33.307  29.058   7.680  1.00  0.00          H   
ATOM    181  HA  LEU A  13      32.712  31.694   8.484  1.00  0.00          H   
ATOM    182  HB3 LEU A  13      34.537  31.254  10.039  1.00  0.00          H   
ATOM    183  HB2 LEU A  13      34.991  29.842   9.098  1.00  0.00          H   
ATOM    184  HG  LEU A  13      32.442  29.060   9.499  1.00  0.00          H   
ATOM    185 HD11 LEU A  13      34.424  28.077  10.881  1.00  0.00          H   
ATOM    186 HD12 LEU A  13      34.216  29.399  12.062  1.00  0.00          H   
ATOM    187 HD13 LEU A  13      32.877  28.382  11.854  1.00  0.00          H   
ATOM    188 HD21 LEU A  13      31.318  30.070  11.276  1.00  0.00          H   
ATOM    189 HD22 LEU A  13      32.671  31.271  11.496  1.00  0.00          H   
ATOM    190 HD23 LEU A  13      31.718  31.222  10.075  1.00  0.00          H   
ATOM    191  N   GLN A  14      35.484  31.411   6.678  1.00  0.00          N   
ATOM    192  CA  GLN A  14      36.291  32.098   5.718  1.00  0.00          C   
ATOM    193  C   GLN A  14      35.543  32.923   4.647  1.00  0.00          C   
ATOM    194  O   GLN A  14      35.995  34.013   4.302  1.00  0.00          O   
ATOM    195  CB  GLN A  14      37.279  31.111   5.066  1.00  0.00          C   
ATOM    196  CG  GLN A  14      38.535  30.895   5.919  1.00  0.00          C   
ATOM    197  CD  GLN A  14      39.584  30.007   5.237  1.00  0.00          C   
ATOM    198  NE2 GLN A  14      40.814  30.303   5.489  1.00  0.00          N   
ATOM    199  OE1 GLN A  14      39.311  29.222   4.368  1.00  0.00          O   
ATOM    200  H   GLN A  14      35.594  30.413   6.682  1.00  0.00          H   
ATOM    201  HA  GLN A  14      36.876  32.814   6.284  1.00  0.00          H   
ATOM    202  HB3 GLN A  14      37.620  31.571   4.135  1.00  0.00          H   
ATOM    203  HB2 GLN A  14      36.801  30.177   4.783  1.00  0.00          H   
ATOM    204  HG3 GLN A  14      38.139  30.377   6.791  1.00  0.00          H   
ATOM    205  HG2 GLN A  14      38.982  31.796   6.342  1.00  0.00          H   
ATOM    206 HE21 GLN A  14      41.062  30.944   6.227  1.00  0.00          H   
ATOM    207 HE22 GLN A  14      41.542  29.679   5.163  1.00  0.00          H   
ATOM    208  N   ALA A  15      34.408  32.451   4.179  1.00  0.00          N   
ATOM    209  CA  ALA A  15      33.494  33.180   3.232  1.00  0.00          C   
ATOM    210  C   ALA A  15      32.830  34.323   4.032  1.00  0.00          C   
ATOM    211  O   ALA A  15      32.942  35.493   3.723  1.00  0.00          O   
ATOM    212  CB  ALA A  15      32.585  32.099   2.821  1.00  0.00          C   
ATOM    213  H   ALA A  15      34.275  31.443   4.250  1.00  0.00          H   
ATOM    214  HA  ALA A  15      34.026  33.554   2.368  1.00  0.00          H   
ATOM    215  HB1 ALA A  15      31.671  32.485   2.361  1.00  0.00          H   
ATOM    216  HB2 ALA A  15      33.113  31.452   2.118  1.00  0.00          H   
ATOM    217  HB3 ALA A  15      32.217  31.575   3.701  1.00  0.00          H   
ATOM    218  N   LEU A  16      32.192  34.063   5.161  1.00  0.00          N   
ATOM    219  CA  LEU A  16      31.595  35.031   6.122  1.00  0.00          C   
ATOM    220  C   LEU A  16      32.589  36.087   6.630  1.00  0.00          C   
ATOM    221  O   LEU A  16      32.309  37.218   6.533  1.00  0.00          O   
ATOM    222  CB  LEU A  16      30.848  34.171   7.124  1.00  0.00          C   
ATOM    223  CG  LEU A  16      29.732  34.895   7.870  1.00  0.00          C   
ATOM    224  CD1 LEU A  16      28.433  34.998   7.076  1.00  0.00          C   
ATOM    225  CD2 LEU A  16      29.480  34.042   9.227  1.00  0.00          C   
ATOM    226  H   LEU A  16      32.138  33.072   5.334  1.00  0.00          H   
ATOM    227  HA  LEU A  16      30.854  35.532   5.489  1.00  0.00          H   
ATOM    228  HB3 LEU A  16      31.557  33.837   7.870  1.00  0.00          H   
ATOM    229  HB2 LEU A  16      30.382  33.302   6.667  1.00  0.00          H   
ATOM    230  HG  LEU A  16      30.036  35.870   8.248  1.00  0.00          H   
ATOM    231 HD11 LEU A  16      28.036  34.010   6.851  1.00  0.00          H   
ATOM    232 HD12 LEU A  16      27.737  35.562   7.680  1.00  0.00          H   
ATOM    233 HD13 LEU A  16      28.657  35.560   6.172  1.00  0.00          H   
ATOM    234 HD21 LEU A  16      30.447  33.836   9.692  1.00  0.00          H   
ATOM    235 HD22 LEU A  16      28.860  34.592   9.932  1.00  0.00          H   
ATOM    236 HD23 LEU A  16      28.995  33.088   8.991  1.00  0.00          H   
ATOM    237  N   GLN A  17      33.844  35.802   7.032  1.00  0.00          N   
ATOM    238  CA  GLN A  17      34.885  36.735   7.480  1.00  0.00          C   
ATOM    239  C   GLN A  17      35.259  37.693   6.333  1.00  0.00          C   
ATOM    240  O   GLN A  17      35.653  38.862   6.586  1.00  0.00          O   
ATOM    241  CB  GLN A  17      36.081  36.017   8.122  1.00  0.00          C   
ATOM    242  CG  GLN A  17      35.626  35.444   9.407  1.00  0.00          C   
ATOM    243  CD  GLN A  17      36.725  34.680  10.238  1.00  0.00          C   
ATOM    244  NE2 GLN A  17      36.536  34.676  11.564  1.00  0.00          N   
ATOM    245  OE1 GLN A  17      37.742  34.234   9.707  1.00  0.00          O   
ATOM    246  H   GLN A  17      34.095  34.827   7.009  1.00  0.00          H   
ATOM    247  HA  GLN A  17      34.344  37.362   8.185  1.00  0.00          H   
ATOM    248  HB3 GLN A  17      36.819  36.780   8.349  1.00  0.00          H   
ATOM    249  HB2 GLN A  17      36.418  35.181   7.499  1.00  0.00          H   
ATOM    250  HG3 GLN A  17      34.855  34.678   9.314  1.00  0.00          H   
ATOM    251  HG2 GLN A  17      35.241  36.200  10.097  1.00  0.00          H   
ATOM    252 HE21 GLN A  17      35.725  35.117  11.969  1.00  0.00          H   
ATOM    253 HE22 GLN A  17      37.261  34.356  12.184  1.00  0.00          H   
ATOM    254  N   ALA A  18      35.317  37.241   5.068  1.00  0.00          N   
ATOM    255  CA  ALA A  18      35.614  38.093   3.927  1.00  0.00          C   
ATOM    256  C   ALA A  18      34.391  39.009   3.584  1.00  0.00          C   
ATOM    257  O   ALA A  18      34.651  40.207   3.315  1.00  0.00          O   
ATOM    258  CB  ALA A  18      35.924  37.214   2.753  1.00  0.00          C   
ATOM    259  H   ALA A  18      35.358  36.241   4.946  1.00  0.00          H   
ATOM    260  HA  ALA A  18      36.420  38.793   4.174  1.00  0.00          H   
ATOM    261  HB1 ALA A  18      36.361  37.850   1.982  1.00  0.00          H   
ATOM    262  HB2 ALA A  18      36.604  36.416   3.036  1.00  0.00          H   
ATOM    263  HB3 ALA A  18      34.982  36.825   2.367  1.00  0.00          H   
ATOM    264  N   ALA A  19      33.175  38.476   3.642  1.00  0.00          N   
ATOM    265  CA  ALA A  19      31.909  39.235   3.530  1.00  0.00          C   
ATOM    266  C   ALA A  19      31.790  40.360   4.561  1.00  0.00          C   
ATOM    267  O   ALA A  19      31.393  41.482   4.174  1.00  0.00          O   
ATOM    268  CB  ALA A  19      30.808  38.204   3.717  1.00  0.00          C   
ATOM    269  H   ALA A  19      33.066  37.495   3.876  1.00  0.00          H   
ATOM    270  HA  ALA A  19      31.793  39.675   2.542  1.00  0.00          H   
ATOM    271  HB1 ALA A  19      29.820  38.630   3.505  1.00  0.00          H   
ATOM    272  HB2 ALA A  19      30.974  37.222   3.272  1.00  0.00          H   
ATOM    273  HB3 ALA A  19      30.669  37.946   4.767  1.00  0.00          H   
ATOM    274  N   GLN A  20      32.199  40.155   5.783  1.00  0.00          N   
ATOM    275  CA  GLN A  20      32.134  41.115   6.845  1.00  0.00          C   
ATOM    276  C   GLN A  20      33.149  42.259   6.402  1.00  0.00          C   
ATOM    277  O   GLN A  20      32.750  43.389   6.287  1.00  0.00          O   
ATOM    278  CB  GLN A  20      32.471  40.534   8.154  1.00  0.00          C   
ATOM    279  CG  GLN A  20      31.816  41.249   9.333  1.00  0.00          C   
ATOM    280  CD  GLN A  20      32.341  42.686   9.513  1.00  0.00          C   
ATOM    281  NE2 GLN A  20      33.648  42.853   9.625  1.00  0.00          N   
ATOM    282  OE1 GLN A  20      31.537  43.631   9.645  1.00  0.00          O   
ATOM    283  H   GLN A  20      32.466  39.242   6.128  1.00  0.00          H   
ATOM    284  HA  GLN A  20      31.154  41.595   6.823  1.00  0.00          H   
ATOM    285  HB3 GLN A  20      33.548  40.614   8.308  1.00  0.00          H   
ATOM    286  HB2 GLN A  20      32.162  39.495   8.180  1.00  0.00          H   
ATOM    287  HG3 GLN A  20      32.018  40.709  10.264  1.00  0.00          H   
ATOM    288  HG2 GLN A  20      30.725  41.218   9.261  1.00  0.00          H   
ATOM    289 HE21 GLN A  20      34.307  42.097   9.504  1.00  0.00          H   
ATOM    290 HE22 GLN A  20      34.055  43.761   9.766  1.00  0.00          H   
ATOM    291  N   ALA A  21      34.411  41.872   6.111  1.00  0.00          N   
ATOM    292  CA  ALA A  21      35.374  42.813   5.559  1.00  0.00          C   
ATOM    293  C   ALA A  21      34.968  43.575   4.250  1.00  0.00          C   
ATOM    294  O   ALA A  21      35.324  44.747   4.022  1.00  0.00          O   
ATOM    295  CB  ALA A  21      36.726  42.060   5.489  1.00  0.00          C   
ATOM    296  H   ALA A  21      34.645  40.888   6.102  1.00  0.00          H   
ATOM    297  HA  ALA A  21      35.515  43.570   6.339  1.00  0.00          H   
ATOM    298  HB1 ALA A  21      37.556  42.767   5.534  1.00  0.00          H   
ATOM    299  HB2 ALA A  21      36.685  41.408   6.355  1.00  0.00          H   
ATOM    300  HB3 ALA A  21      36.865  41.441   4.608  1.00  0.00          H   
ATOM    301  N   ALA A  22      34.220  42.923   3.370  1.00  0.00          N   
ATOM    302  CA  ALA A  22      33.824  43.509   2.100  1.00  0.00          C   
ATOM    303  C   ALA A  22      32.544  44.323   2.143  1.00  0.00          C   
ATOM    304  O   ALA A  22      32.122  44.770   1.088  1.00  0.00          O   
ATOM    305  CB  ALA A  22      33.816  42.475   1.008  1.00  0.00          C   
ATOM    306  H   ALA A  22      34.145  41.918   3.439  1.00  0.00          H   
ATOM    307  HA  ALA A  22      34.625  44.177   1.792  1.00  0.00          H   
ATOM    308  HB1 ALA A  22      34.799  42.024   0.922  1.00  0.00          H   
ATOM    309  HB2 ALA A  22      33.061  41.737   1.267  1.00  0.00          H   
ATOM    310  HB3 ALA A  22      33.535  42.877   0.030  1.00  0.00          H   
ATOM    311  N   LYS A  23      31.879  44.425   3.293  1.00  0.00          N   
ATOM    312  CA  LYS A  23      30.624  45.161   3.623  1.00  0.00          C   
ATOM    313  C   LYS A  23      30.843  46.629   3.385  1.00  0.00          C   
ATOM    314  O   LYS A  23      31.863  47.203   3.793  1.00  0.00          O   
ATOM    315  CB  LYS A  23      30.134  44.845   5.061  1.00  0.00          C   
ATOM    316  CG  LYS A  23      28.944  45.630   5.594  1.00  0.00          C   
ATOM    317  CD  LYS A  23      28.247  45.057   6.857  1.00  0.00          C   
ATOM    318  CE  LYS A  23      29.189  44.333   7.771  1.00  0.00          C   
ATOM    319  NZ  LYS A  23      28.507  44.014   8.969  1.00  0.00          N   
ATOM    320  H   LYS A  23      32.230  43.904   4.082  1.00  0.00          H   
ATOM    321  HA  LYS A  23      29.940  44.805   2.858  1.00  0.00          H   
ATOM    322  HB3 LYS A  23      30.994  45.098   5.686  1.00  0.00          H   
ATOM    323  HB2 LYS A  23      29.845  43.799   5.100  1.00  0.00          H   
ATOM    324  HG3 LYS A  23      28.158  45.724   4.853  1.00  0.00          H   
ATOM    325  HG2 LYS A  23      29.394  46.612   5.736  1.00  0.00          H   
ATOM    326  HD3 LYS A  23      27.371  44.460   6.580  1.00  0.00          H   
ATOM    327  HD2 LYS A  23      27.873  45.991   7.282  1.00  0.00          H   
ATOM    328  HE3 LYS A  23      29.991  45.019   8.050  1.00  0.00          H   
ATOM    329  HE2 LYS A  23      29.566  43.454   7.268  1.00  0.00          H   
ATOM    330  HZ1 LYS A  23      29.124  43.700   9.698  1.00  0.00          H   
ATOM    331  HZ2 LYS A  23      28.047  44.808   9.390  1.00  0.00          H   
ATOM    332  HZ3 LYS A  23      27.767  43.338   8.856  1.00  0.00          H   
ATOM    333  N   LYS A  24      29.904  47.407   2.800  1.00  0.00          N   
ATOM    334  CA  LYS A  24      30.191  48.753   2.314  1.00  0.00          C   
ATOM    335  C   LYS A  24      29.021  49.695   2.582  1.00  0.00          C   
ATOM    336  CB  LYS A  24      30.579  48.671   0.827  1.00  0.00          C   
ATOM    337  CG  LYS A  24      31.133  50.051   0.324  1.00  0.00          C   
ATOM    338  CD  LYS A  24      31.592  50.087  -1.069  1.00  0.00          C   
ATOM    339  CE  LYS A  24      31.767  51.495  -1.570  1.00  0.00          C   
ATOM    340  NZ  LYS A  24      31.652  51.685  -3.036  1.00  0.00          N   
ATOM    341  O   LYS A  24      27.916  49.503   2.068  1.00  0.00          O   
ATOM    342  OXT LYS A  24      29.252  50.745   3.223  1.00  0.00          O   
ATOM    343  H   LYS A  24      29.040  46.935   2.581  1.00  0.00          H   
ATOM    344  HA  LYS A  24      31.081  49.220   2.738  1.00  0.00          H   
ATOM    345  HB3 LYS A  24      29.647  48.437   0.307  1.00  0.00          H   
ATOM    346  HB2 LYS A  24      31.354  47.923   0.662  1.00  0.00          H   
ATOM    347  HG3 LYS A  24      31.871  50.354   1.068  1.00  0.00          H   
ATOM    348  HG2 LYS A  24      30.383  50.834   0.450  1.00  0.00          H   
ATOM    349  HD3 LYS A  24      30.845  49.463  -1.548  1.00  0.00          H   
ATOM    350  HD2 LYS A  24      32.524  49.518  -1.164  1.00  0.00          H   
ATOM    351  HE3 LYS A  24      32.792  51.746  -1.278  1.00  0.00          H   
ATOM    352  HE2 LYS A  24      31.093  52.067  -0.933  1.00  0.00          H   
ATOM    353  HZ1 LYS A  24      30.709  51.734  -3.389  1.00  0.00          H   
ATOM    354  HZ2 LYS A  24      31.963  52.594  -3.374  1.00  0.00          H   
ATOM    355  HZ3 LYS A  24      32.146  50.982  -3.566  1.00  0.00          H   
TER     356      LYS A  24
ENDMDL
MODEL       11
ATOM      1  N   LYS A   1      40.547  17.655  20.785  1.00  0.00          N   
ATOM      2  CA  LYS A   1      39.998  16.225  20.575  1.00  0.00          C   
ATOM      3  C   LYS A   1      39.888  15.866  19.082  1.00  0.00          C   
ATOM      4  O   LYS A   1      40.141  16.741  18.282  1.00  0.00          O   
ATOM      5  CB  LYS A   1      38.634  15.893  21.277  1.00  0.00          C   
ATOM      6  CG  LYS A   1      37.418  16.731  20.717  1.00  0.00          C   
ATOM      7  CD  LYS A   1      36.020  16.317  21.298  1.00  0.00          C   
ATOM      8  CE  LYS A   1      34.854  16.901  20.473  1.00  0.00          C   
ATOM      9  NZ  LYS A   1      33.509  16.451  20.939  1.00  0.00          N   
ATOM     10  HA  LYS A   1      40.727  15.549  21.021  1.00  0.00          H   
ATOM     11  HB3 LYS A   1      38.641  16.035  22.355  1.00  0.00          H   
ATOM     12  HB2 LYS A   1      38.406  14.829  21.189  1.00  0.00          H   
ATOM     13  HG3 LYS A   1      37.332  16.562  19.642  1.00  0.00          H   
ATOM     14  HG2 LYS A   1      37.624  17.785  20.938  1.00  0.00          H   
ATOM     15  HD3 LYS A   1      36.077  16.739  22.306  1.00  0.00          H   
ATOM     16  HD2 LYS A   1      36.085  15.231  21.272  1.00  0.00          H   
ATOM     17  HE3 LYS A   1      35.053  16.551  19.460  1.00  0.00          H   
ATOM     18  HE2 LYS A   1      34.903  17.980  20.357  1.00  0.00          H   
ATOM     19  HZ1 LYS A   1      32.721  16.594  20.324  1.00  0.00          H   
ATOM     20  HZ2 LYS A   1      33.567  15.462  21.150  1.00  0.00          H   
ATOM     21  HZ3 LYS A   1      33.298  16.865  21.837  1.00  0.00          H   
ATOM     22  H   LYS A   1      40.784  17.647  21.769  1.00  0.00          H   
ATOM     23  N   LYS A   2      39.519  14.653  18.690  1.00  0.00          N   
ATOM     24  CA  LYS A   2      39.535  14.270  17.251  1.00  0.00          C   
ATOM     25  C   LYS A   2      38.453  15.064  16.444  1.00  0.00          C   
ATOM     26  O   LYS A   2      37.400  15.415  17.013  1.00  0.00          O   
ATOM     27  CB  LYS A   2      39.367  12.688  17.162  1.00  0.00          C   
ATOM     28  CG  LYS A   2      40.550  11.769  17.507  1.00  0.00          C   
ATOM     29  CD  LYS A   2      40.086  10.307  17.565  1.00  0.00          C   
ATOM     30  CE  LYS A   2      39.967   9.546  16.245  1.00  0.00          C   
ATOM     31  NZ  LYS A   2      39.464   8.147  16.221  1.00  0.00          N   
ATOM     32  H   LYS A   2      39.380  13.947  19.391  1.00  0.00          H   
ATOM     33  HA  LYS A   2      40.531  14.437  16.841  1.00  0.00          H   
ATOM     34  HB3 LYS A   2      39.207  12.552  16.091  1.00  0.00          H   
ATOM     35  HB2 LYS A   2      38.459  12.326  17.657  1.00  0.00          H   
ATOM     36  HG3 LYS A   2      40.823  12.127  18.501  1.00  0.00          H   
ATOM     37  HG2 LYS A   2      41.353  11.942  16.798  1.00  0.00          H   
ATOM     38  HD3 LYS A   2      39.056  10.264  17.911  1.00  0.00          H   
ATOM     39  HD2 LYS A   2      40.864   9.769  18.123  1.00  0.00          H   
ATOM     40  HE3 LYS A   2      40.860   9.729  15.649  1.00  0.00          H   
ATOM     41  HE2 LYS A   2      39.167  10.039  15.690  1.00  0.00          H   
ATOM     42  HZ1 LYS A   2      39.420   7.685  15.321  1.00  0.00          H   
ATOM     43  HZ2 LYS A   2      40.088   7.679  16.852  1.00  0.00          H   
ATOM     44  HZ3 LYS A   2      38.553   8.043  16.638  1.00  0.00          H   
ATOM     45  N   PRO A   3      38.651  15.408  15.183  1.00  0.00          N   
ATOM     46  CA  PRO A   3      37.777  16.217  14.363  1.00  0.00          C   
ATOM     47  C   PRO A   3      36.339  15.777  14.202  1.00  0.00          C   
ATOM     48  O   PRO A   3      36.038  14.627  14.200  1.00  0.00          O   
ATOM     49  CB  PRO A   3      38.359  16.094  12.913  1.00  0.00          C   
ATOM     50  CG  PRO A   3      39.802  16.030  13.116  1.00  0.00          C   
ATOM     51  CD  PRO A   3      39.958  15.382  14.496  1.00  0.00          C   
ATOM     52  HA  PRO A   3      37.675  17.230  14.760  1.00  0.00          H   
ATOM     53  HB3 PRO A   3      38.158  15.101  12.523  1.00  0.00          H   
ATOM     54  HB2 PRO A   3      37.980  16.832  12.211  1.00  0.00          H   
ATOM     55  HG3 PRO A   3      40.182  15.466  12.258  1.00  0.00          H   
ATOM     56  HG2 PRO A   3      40.226  17.026  13.158  1.00  0.00          H   
ATOM     57  HD3 PRO A   3      40.263  14.348  14.342  1.00  0.00          H   
ATOM     58  HD2 PRO A   3      40.754  15.828  15.103  1.00  0.00          H   
ATOM     59  N   GLY A   4      35.450  16.750  14.093  1.00  0.00          N   
ATOM     60  CA  GLY A   4      34.008  16.397  13.848  1.00  0.00          C   
ATOM     61  C   GLY A   4      33.453  17.262  12.732  1.00  0.00          C   
ATOM     62  O   GLY A   4      32.179  17.247  12.565  1.00  0.00          O   
ATOM     63  H   GLY A   4      35.723  17.718  13.998  1.00  0.00          H   
ATOM     64  HA3 GLY A   4      33.429  16.706  14.726  1.00  0.00          H   
ATOM     65  HA2 GLY A   4      33.886  15.335  13.639  1.00  0.00          H   
ATOM     66  N   ALA A   5      34.273  18.160  12.177  1.00  0.00          N   
ATOM     67  CA  ALA A   5      33.933  19.212  11.184  1.00  0.00          C   
ATOM     68  C   ALA A   5      34.801  19.224   9.907  1.00  0.00          C   
ATOM     69  O   ALA A   5      35.979  19.175  10.059  1.00  0.00          O   
ATOM     70  CB  ALA A   5      33.872  20.566  11.898  1.00  0.00          C   
ATOM     71  H   ALA A   5      35.195  18.226  12.589  1.00  0.00          H   
ATOM     72  HA  ALA A   5      32.900  19.031  10.881  1.00  0.00          H   
ATOM     73  HB1 ALA A   5      34.831  21.070  11.786  1.00  0.00          H   
ATOM     74  HB2 ALA A   5      33.145  21.254  11.481  1.00  0.00          H   
ATOM     75  HB3 ALA A   5      33.656  20.366  12.954  1.00  0.00          H   
ATOM     76  N   SER A   6      34.267  19.266   8.668  1.00  0.00          N   
ATOM     77  CA  SER A   6      34.998  19.182   7.411  1.00  0.00          C   
ATOM     78  C   SER A   6      35.721  20.506   7.086  1.00  0.00          C   
ATOM     79  O   SER A   6      35.541  21.574   7.602  1.00  0.00          O   
ATOM     80  CB  SER A   6      34.021  18.739   6.322  1.00  0.00          C   
ATOM     81  OG  SER A   6      33.223  19.808   5.850  1.00  0.00          O   
ATOM     82  H   SER A   6      33.279  19.427   8.561  1.00  0.00          H   
ATOM     83  HA  SER A   6      35.713  18.364   7.530  1.00  0.00          H   
ATOM     84  HB3 SER A   6      33.411  17.900   6.658  1.00  0.00          H   
ATOM     85  HB2 SER A   6      34.534  18.253   5.486  1.00  0.00          H   
ATOM     86  HG  SER A   6      32.587  19.397   5.253  1.00  0.00          H   
ATOM     87  N   LEU A   7      36.495  20.517   6.017  1.00  0.00          N   
ATOM     88  CA  LEU A   7      36.987  21.683   5.353  1.00  0.00          C   
ATOM     89  C   LEU A   7      35.900  22.702   5.139  1.00  0.00          C   
ATOM     90  O   LEU A   7      36.088  23.888   5.204  1.00  0.00          O   
ATOM     91  CB  LEU A   7      37.667  21.272   4.007  1.00  0.00          C   
ATOM     92  CG  LEU A   7      38.342  22.414   3.304  1.00  0.00          C   
ATOM     93  CD1 LEU A   7      39.410  23.051   4.212  1.00  0.00          C   
ATOM     94  CD2 LEU A   7      39.046  21.855   2.007  1.00  0.00          C   
ATOM     95  H   LEU A   7      36.677  19.620   5.585  1.00  0.00          H   
ATOM     96  HA  LEU A   7      37.745  22.128   5.997  1.00  0.00          H   
ATOM     97  HB3 LEU A   7      36.964  20.791   3.327  1.00  0.00          H   
ATOM     98  HB2 LEU A   7      38.403  20.482   4.150  1.00  0.00          H   
ATOM     99  HG  LEU A   7      37.668  23.235   3.042  1.00  0.00          H   
ATOM    100 HD11 LEU A   7      38.829  23.501   5.016  1.00  0.00          H   
ATOM    101 HD12 LEU A   7      40.052  22.288   4.672  1.00  0.00          H   
ATOM    102 HD13 LEU A   7      40.007  23.818   3.715  1.00  0.00          H   
ATOM    103 HD21 LEU A   7      39.579  22.692   1.574  1.00  0.00          H   
ATOM    104 HD22 LEU A   7      39.705  21.026   2.267  1.00  0.00          H   
ATOM    105 HD23 LEU A   7      38.417  21.471   1.190  1.00  0.00          H   
ATOM    106  N   ALA A   8      34.743  22.339   4.712  1.00  0.00          N   
ATOM    107  CA  ALA A   8      33.567  23.183   4.386  1.00  0.00          C   
ATOM    108  C   ALA A   8      33.175  23.948   5.635  1.00  0.00          C   
ATOM    109  O   ALA A   8      32.706  25.048   5.396  1.00  0.00          O   
ATOM    110  CB  ALA A   8      32.517  22.419   3.655  1.00  0.00          C   
ATOM    111  H   ALA A   8      34.597  21.367   4.488  1.00  0.00          H   
ATOM    112  HA  ALA A   8      33.928  23.901   3.646  1.00  0.00          H   
ATOM    113  HB1 ALA A   8      31.710  22.134   4.339  1.00  0.00          H   
ATOM    114  HB2 ALA A   8      32.009  22.974   2.872  1.00  0.00          H   
ATOM    115  HB3 ALA A   8      32.832  21.488   3.191  1.00  0.00          H   
ATOM    116  N   ALA A   9      33.384  23.522   6.887  1.00  0.00          N   
ATOM    117  CA  ALA A   9      33.011  24.267   8.094  1.00  0.00          C   
ATOM    118  C   ALA A   9      34.030  25.428   8.248  1.00  0.00          C   
ATOM    119  O   ALA A   9      33.598  26.531   8.601  1.00  0.00          O   
ATOM    120  CB  ALA A   9      33.096  23.348   9.306  1.00  0.00          C   
ATOM    121  H   ALA A   9      33.905  22.650   6.940  1.00  0.00          H   
ATOM    122  HA  ALA A   9      32.005  24.665   8.036  1.00  0.00          H   
ATOM    123  HB1 ALA A   9      34.124  23.270   9.664  1.00  0.00          H   
ATOM    124  HB2 ALA A   9      32.490  23.811  10.092  1.00  0.00          H   
ATOM    125  HB3 ALA A   9      32.735  22.353   9.036  1.00  0.00          H   
ATOM    126  N   LEU A  10      35.331  25.275   7.928  1.00  0.00          N   
ATOM    127  CA  LEU A  10      36.333  26.316   7.868  1.00  0.00          C   
ATOM    128  C   LEU A  10      35.998  27.340   6.818  1.00  0.00          C   
ATOM    129  O   LEU A  10      36.102  28.528   7.021  1.00  0.00          O   
ATOM    130  CB  LEU A  10      37.763  25.794   7.633  1.00  0.00          C   
ATOM    131  CG  LEU A  10      38.996  26.756   7.382  1.00  0.00          C   
ATOM    132  CD1 LEU A  10      39.134  27.692   8.583  1.00  0.00          C   
ATOM    133  CD2 LEU A  10      40.200  25.938   7.234  1.00  0.00          C   
ATOM    134  H   LEU A  10      35.536  24.364   7.527  1.00  0.00          H   
ATOM    135  HA  LEU A  10      36.367  26.822   8.840  1.00  0.00          H   
ATOM    136  HB3 LEU A  10      37.782  25.221   6.702  1.00  0.00          H   
ATOM    137  HB2 LEU A  10      38.037  25.095   8.421  1.00  0.00          H   
ATOM    138  HG  LEU A  10      38.872  27.337   6.469  1.00  0.00          H   
ATOM    139 HD11 LEU A  10      38.244  28.317   8.612  1.00  0.00          H   
ATOM    140 HD12 LEU A  10      39.315  27.081   9.467  1.00  0.00          H   
ATOM    141 HD13 LEU A  10      39.963  28.395   8.473  1.00  0.00          H   
ATOM    142 HD21 LEU A  10      40.062  25.170   6.475  1.00  0.00          H   
ATOM    143 HD22 LEU A  10      41.064  26.584   7.070  1.00  0.00          H   
ATOM    144 HD23 LEU A  10      40.407  25.420   8.168  1.00  0.00          H   
ATOM    145  N   GLN A  11      35.676  26.893   5.621  1.00  0.00          N   
ATOM    146  CA  GLN A  11      35.341  27.759   4.437  1.00  0.00          C   
ATOM    147  C   GLN A  11      34.057  28.515   4.551  1.00  0.00          C   
ATOM    148  O   GLN A  11      33.921  29.567   4.058  1.00  0.00          O   
ATOM    149  CB  GLN A  11      35.444  26.856   3.215  1.00  0.00          C   
ATOM    150  CG  GLN A  11      36.931  26.775   2.830  1.00  0.00          C   
ATOM    151  CD  GLN A  11      37.149  25.740   1.792  1.00  0.00          C   
ATOM    152  NE2 GLN A  11      38.367  25.343   1.495  1.00  0.00          N   
ATOM    153  OE1 GLN A  11      36.228  25.194   1.193  1.00  0.00          O   
ATOM    154  H   GLN A  11      35.696  25.892   5.563  1.00  0.00          H   
ATOM    155  HA  GLN A  11      36.079  28.556   4.339  1.00  0.00          H   
ATOM    156  HB3 GLN A  11      34.963  27.335   2.369  1.00  0.00          H   
ATOM    157  HB2 GLN A  11      35.057  25.883   3.485  1.00  0.00          H   
ATOM    158  HG3 GLN A  11      37.491  26.347   3.668  1.00  0.00          H   
ATOM    159  HG2 GLN A  11      37.368  27.751   2.610  1.00  0.00          H   
ATOM    160 HE21 GLN A  11      39.152  25.676   2.039  1.00  0.00          H   
ATOM    161 HE22 GLN A  11      38.442  24.674   0.733  1.00  0.00          H   
ATOM    162  N   ALA A  12      33.076  27.962   5.272  1.00  0.00          N   
ATOM    163  CA  ALA A  12      31.899  28.719   5.687  1.00  0.00          C   
ATOM    164  C   ALA A  12      32.282  29.819   6.691  1.00  0.00          C   
ATOM    165  O   ALA A  12      31.665  30.842   6.815  1.00  0.00          O   
ATOM    166  CB  ALA A  12      30.955  27.744   6.321  1.00  0.00          C   
ATOM    167  H   ALA A  12      33.220  26.994   5.497  1.00  0.00          H   
ATOM    168  HA  ALA A  12      31.377  29.072   4.795  1.00  0.00          H   
ATOM    169  HB1 ALA A  12      30.087  28.289   6.673  1.00  0.00          H   
ATOM    170  HB2 ALA A  12      30.617  27.027   5.571  1.00  0.00          H   
ATOM    171  HB3 ALA A  12      31.402  27.160   7.130  1.00  0.00          H   
ATOM    172  N   LEU A  13      33.296  29.658   7.645  1.00  0.00          N   
ATOM    173  CA  LEU A  13      33.868  30.754   8.462  1.00  0.00          C   
ATOM    174  C   LEU A  13      34.752  31.684   7.603  1.00  0.00          C   
ATOM    175  O   LEU A  13      34.743  32.890   7.898  1.00  0.00          O   
ATOM    176  CB  LEU A  13      34.585  30.125   9.687  1.00  0.00          C   
ATOM    177  CG  LEU A  13      33.624  29.427  10.678  1.00  0.00          C   
ATOM    178  CD1 LEU A  13      34.389  28.286  11.493  1.00  0.00          C   
ATOM    179  CD2 LEU A  13      33.046  30.370  11.684  1.00  0.00          C   
ATOM    180  H   LEU A  13      33.565  28.692   7.759  1.00  0.00          H   
ATOM    181  HA  LEU A  13      33.095  31.405   8.888  1.00  0.00          H   
ATOM    182  HB3 LEU A  13      35.243  30.875  10.133  1.00  0.00          H   
ATOM    183  HB2 LEU A  13      35.142  29.280   9.289  1.00  0.00          H   
ATOM    184  HG  LEU A  13      32.769  28.939  10.212  1.00  0.00          H   
ATOM    185 HD11 LEU A  13      35.424  28.580  11.586  1.00  0.00          H   
ATOM    186 HD12 LEU A  13      33.955  28.022  12.459  1.00  0.00          H   
ATOM    187 HD13 LEU A  13      34.476  27.430  10.828  1.00  0.00          H   
ATOM    188 HD21 LEU A  13      32.258  29.942  12.309  1.00  0.00          H   
ATOM    189 HD22 LEU A  13      33.787  30.870  12.313  1.00  0.00          H   
ATOM    190 HD23 LEU A  13      32.479  31.170  11.215  1.00  0.00          H   
ATOM    191  N   GLN A  14      35.544  31.239   6.651  1.00  0.00          N   
ATOM    192  CA  GLN A  14      36.220  32.194   5.692  1.00  0.00          C   
ATOM    193  C   GLN A  14      35.260  33.000   4.753  1.00  0.00          C   
ATOM    194  O   GLN A  14      35.650  34.104   4.322  1.00  0.00          O   
ATOM    195  CB  GLN A  14      37.435  31.529   4.878  1.00  0.00          C   
ATOM    196  CG  GLN A  14      38.586  31.018   5.833  1.00  0.00          C   
ATOM    197  CD  GLN A  14      39.785  30.490   5.122  1.00  0.00          C   
ATOM    198  NE2 GLN A  14      40.763  31.274   4.922  1.00  0.00          N   
ATOM    199  OE1 GLN A  14      39.758  29.289   4.700  1.00  0.00          O   
ATOM    200  H   GLN A  14      35.706  30.241   6.620  1.00  0.00          H   
ATOM    201  HA  GLN A  14      36.647  32.976   6.328  1.00  0.00          H   
ATOM    202  HB3 GLN A  14      37.828  32.323   4.253  1.00  0.00          H   
ATOM    203  HB2 GLN A  14      37.088  30.703   4.245  1.00  0.00          H   
ATOM    204  HG3 GLN A  14      38.289  30.200   6.493  1.00  0.00          H   
ATOM    205  HG2 GLN A  14      38.877  31.809   6.522  1.00  0.00          H   
ATOM    206 HE21 GLN A  14      40.739  32.249   5.186  1.00  0.00          H   
ATOM    207 HE22 GLN A  14      41.494  30.798   4.417  1.00  0.00          H   
ATOM    208  N   ALA A  15      34.037  32.483   4.455  1.00  0.00          N   
ATOM    209  CA  ALA A  15      32.951  33.264   3.711  1.00  0.00          C   
ATOM    210  C   ALA A  15      32.557  34.661   4.315  1.00  0.00          C   
ATOM    211  O   ALA A  15      32.220  35.547   3.574  1.00  0.00          O   
ATOM    212  CB  ALA A  15      31.682  32.395   3.803  1.00  0.00          C   
ATOM    213  H   ALA A  15      33.817  31.541   4.750  1.00  0.00          H   
ATOM    214  HA  ALA A  15      33.272  33.459   2.684  1.00  0.00          H   
ATOM    215  HB1 ALA A  15      31.247  32.378   4.805  1.00  0.00          H   
ATOM    216  HB2 ALA A  15      30.916  32.907   3.224  1.00  0.00          H   
ATOM    217  HB3 ALA A  15      31.924  31.433   3.356  1.00  0.00          H   
ATOM    218  N   LEU A  16      32.745  34.748   5.602  1.00  0.00          N   
ATOM    219  CA  LEU A  16      32.437  35.795   6.521  1.00  0.00          C   
ATOM    220  C   LEU A  16      33.576  36.809   6.502  1.00  0.00          C   
ATOM    221  O   LEU A  16      33.377  37.878   7.087  1.00  0.00          O   
ATOM    222  CB  LEU A  16      32.208  35.209   7.935  1.00  0.00          C   
ATOM    223  CG  LEU A  16      31.102  34.149   7.957  1.00  0.00          C   
ATOM    224  CD1 LEU A  16      30.768  33.707   9.410  1.00  0.00          C   
ATOM    225  CD2 LEU A  16      29.808  34.620   7.281  1.00  0.00          C   
ATOM    226  H   LEU A  16      33.421  34.063   5.898  1.00  0.00          H   
ATOM    227  HA  LEU A  16      31.523  36.352   6.324  1.00  0.00          H   
ATOM    228  HB3 LEU A  16      31.897  36.034   8.589  1.00  0.00          H   
ATOM    229  HB2 LEU A  16      33.158  34.822   8.300  1.00  0.00          H   
ATOM    230  HG  LEU A  16      31.525  33.291   7.432  1.00  0.00          H   
ATOM    231 HD11 LEU A  16      29.916  33.024   9.339  1.00  0.00          H   
ATOM    232 HD12 LEU A  16      31.579  33.135   9.843  1.00  0.00          H   
ATOM    233 HD13 LEU A  16      30.571  34.595  10.012  1.00  0.00          H   
ATOM    234 HD21 LEU A  16      29.974  34.657   6.199  1.00  0.00          H   
ATOM    235 HD22 LEU A  16      28.946  33.980   7.452  1.00  0.00          H   
ATOM    236 HD23 LEU A  16      29.624  35.647   7.596  1.00  0.00          H   
ATOM    237  N   GLN A  17      34.655  36.635   5.678  1.00  0.00          N   
ATOM    238  CA  GLN A  17      35.941  37.383   5.627  1.00  0.00          C   
ATOM    239  C   GLN A  17      36.399  37.876   4.258  1.00  0.00          C   
ATOM    240  O   GLN A  17      37.373  38.572   4.119  1.00  0.00          O   
ATOM    241  CB  GLN A  17      37.072  36.535   6.204  1.00  0.00          C   
ATOM    242  CG  GLN A  17      36.807  36.101   7.660  1.00  0.00          C   
ATOM    243  CD  GLN A  17      38.104  35.596   8.271  1.00  0.00          C   
ATOM    244  NE2 GLN A  17      38.324  35.777   9.566  1.00  0.00          N   
ATOM    245  OE1 GLN A  17      38.946  34.924   7.661  1.00  0.00          O   
ATOM    246  H   GLN A  17      34.631  35.787   5.125  1.00  0.00          H   
ATOM    247  HA  GLN A  17      35.785  38.302   6.192  1.00  0.00          H   
ATOM    248  HB3 GLN A  17      37.943  37.186   6.270  1.00  0.00          H   
ATOM    249  HB2 GLN A  17      37.298  35.611   5.677  1.00  0.00          H   
ATOM    250  HG3 GLN A  17      35.981  35.392   7.734  1.00  0.00          H   
ATOM    251  HG2 GLN A  17      36.530  36.926   8.319  1.00  0.00          H   
ATOM    252 HE21 GLN A  17      37.657  36.288  10.131  1.00  0.00          H   
ATOM    253 HE22 GLN A  17      39.059  35.231   9.995  1.00  0.00          H   
ATOM    254  N   ALA A  18      35.702  37.440   3.173  1.00  0.00          N   
ATOM    255  CA  ALA A  18      36.231  37.541   1.829  1.00  0.00          C   
ATOM    256  C   ALA A  18      36.526  39.009   1.376  1.00  0.00          C   
ATOM    257  O   ALA A  18      37.348  39.269   0.486  1.00  0.00          O   
ATOM    258  CB  ALA A  18      35.143  36.812   1.001  1.00  0.00          C   
ATOM    259  H   ALA A  18      34.825  36.962   3.347  1.00  0.00          H   
ATOM    260  HA  ALA A  18      37.203  37.049   1.723  1.00  0.00          H   
ATOM    261  HB1 ALA A  18      35.238  35.759   1.295  1.00  0.00          H   
ATOM    262  HB2 ALA A  18      34.154  37.135   1.314  1.00  0.00          H   
ATOM    263  HB3 ALA A  18      35.319  37.051  -0.038  1.00  0.00          H   
ATOM    264  N   ALA A  19      35.919  39.966   2.049  1.00  0.00          N   
ATOM    265  CA  ALA A  19      35.978  41.389   1.718  1.00  0.00          C   
ATOM    266  C   ALA A  19      37.261  42.057   2.272  1.00  0.00          C   
ATOM    267  O   ALA A  19      37.657  43.179   1.865  1.00  0.00          O   
ATOM    268  CB  ALA A  19      34.726  42.025   2.368  1.00  0.00          C   
ATOM    269  H   ALA A  19      35.402  39.752   2.891  1.00  0.00          H   
ATOM    270  HA  ALA A  19      35.937  41.458   0.635  1.00  0.00          H   
ATOM    271  HB1 ALA A  19      33.782  41.555   2.054  1.00  0.00          H   
ATOM    272  HB2 ALA A  19      34.707  41.822   3.431  1.00  0.00          H   
ATOM    273  HB3 ALA A  19      34.720  43.077   2.066  1.00  0.00          H   
ATOM    274  N   GLN A  20      37.971  41.375   3.187  1.00  0.00          N   
ATOM    275  CA  GLN A  20      39.350  41.678   3.750  1.00  0.00          C   
ATOM    276  C   GLN A  20      40.332  40.769   3.010  1.00  0.00          C   
ATOM    277  O   GLN A  20      41.432  41.201   2.659  1.00  0.00          O   
ATOM    278  CB  GLN A  20      39.355  41.588   5.306  1.00  0.00          C   
ATOM    279  CG  GLN A  20      38.319  42.447   6.023  1.00  0.00          C   
ATOM    280  CD  GLN A  20      38.454  43.983   5.777  1.00  0.00          C   
ATOM    281  NE2 GLN A  20      37.538  44.707   6.285  1.00  0.00          N   
ATOM    282  OE1 GLN A  20      39.305  44.471   5.049  1.00  0.00          O   
ATOM    283  H   GLN A  20      37.645  40.454   3.440  1.00  0.00          H   
ATOM    284  HA  GLN A  20      39.614  42.699   3.485  1.00  0.00          H   
ATOM    285  HB3 GLN A  20      40.320  41.968   5.648  1.00  0.00          H   
ATOM    286  HB2 GLN A  20      39.180  40.560   5.634  1.00  0.00          H   
ATOM    287  HG3 GLN A  20      38.390  42.248   7.098  1.00  0.00          H   
ATOM    288  HG2 GLN A  20      37.288  42.212   5.775  1.00  0.00          H   
ATOM    289 HE21 GLN A  20      36.655  44.327   6.604  1.00  0.00          H   
ATOM    290 HE22 GLN A  20      37.614  45.669   5.970  1.00  0.00          H   
ATOM    291  N   ALA A  21      39.929  39.579   2.528  1.00  0.00          N   
ATOM    292  CA  ALA A  21      40.786  38.646   1.812  1.00  0.00          C   
ATOM    293  C   ALA A  21      41.001  39.065   0.342  1.00  0.00          C   
ATOM    294  O   ALA A  21      42.161  38.834  -0.115  1.00  0.00          O   
ATOM    295  CB  ALA A  21      40.058  37.222   1.813  1.00  0.00          C   
ATOM    296  H   ALA A  21      39.066  39.122   2.762  1.00  0.00          H   
ATOM    297  HA  ALA A  21      41.686  38.524   2.408  1.00  0.00          H   
ATOM    298  HB1 ALA A  21      39.242  37.225   1.082  1.00  0.00          H   
ATOM    299  HB2 ALA A  21      40.709  36.383   1.571  1.00  0.00          H   
ATOM    300  HB3 ALA A  21      39.640  37.244   2.819  1.00  0.00          H   
ATOM    301  N   ALA A  22      39.980  39.669  -0.248  1.00  0.00          N   
ATOM    302  CA  ALA A  22      40.198  40.416  -1.501  1.00  0.00          C   
ATOM    303  C   ALA A  22      41.213  41.512  -1.385  1.00  0.00          C   
ATOM    304  O   ALA A  22      41.108  42.445  -0.555  1.00  0.00          O   
ATOM    305  CB  ALA A  22      38.830  40.878  -2.059  1.00  0.00          C   
ATOM    306  H   ALA A  22      39.128  39.841   0.272  1.00  0.00          H   
ATOM    307  HA  ALA A  22      40.627  39.714  -2.206  1.00  0.00          H   
ATOM    308  HB1 ALA A  22      38.097  40.071  -2.125  1.00  0.00          H   
ATOM    309  HB2 ALA A  22      38.484  41.585  -1.299  1.00  0.00          H   
ATOM    310  HB3 ALA A  22      38.941  41.410  -3.005  1.00  0.00          H   
ATOM    311  N   LYS A  23      42.192  41.531  -2.289  1.00  0.00          N   
ATOM    312  CA  LYS A  23      43.064  42.712  -2.391  1.00  0.00          C   
ATOM    313  C   LYS A  23      42.339  43.907  -3.063  1.00  0.00          C   
ATOM    314  O   LYS A  23      41.248  43.799  -3.607  1.00  0.00          O   
ATOM    315  CB  LYS A  23      44.334  42.233  -3.133  1.00  0.00          C   
ATOM    316  CG  LYS A  23      45.475  41.691  -2.217  1.00  0.00          C   
ATOM    317  CD  LYS A  23      45.332  40.170  -1.929  1.00  0.00          C   
ATOM    318  CE  LYS A  23      45.817  39.181  -3.072  1.00  0.00          C   
ATOM    319  NZ  LYS A  23      46.353  37.928  -2.529  1.00  0.00          N   
ATOM    320  H   LYS A  23      42.112  40.845  -3.037  1.00  0.00          H   
ATOM    321  HA  LYS A  23      43.270  43.051  -1.379  1.00  0.00          H   
ATOM    322  HB3 LYS A  23      44.800  43.076  -3.633  1.00  0.00          H   
ATOM    323  HB2 LYS A  23      44.125  41.517  -3.930  1.00  0.00          H   
ATOM    324  HG3 LYS A  23      45.375  42.172  -1.244  1.00  0.00          H   
ATOM    325  HG2 LYS A  23      46.443  41.905  -2.673  1.00  0.00          H   
ATOM    326  HD3 LYS A  23      44.351  39.813  -1.630  1.00  0.00          H   
ATOM    327  HD2 LYS A  23      45.979  40.058  -1.055  1.00  0.00          H   
ATOM    328  HE3 LYS A  23      46.682  39.687  -3.490  1.00  0.00          H   
ATOM    329  HE2 LYS A  23      45.024  39.018  -3.804  1.00  0.00          H   
ATOM    330  HZ1 LYS A  23      47.218  38.088  -2.022  1.00  0.00          H   
ATOM    331  HZ2 LYS A  23      45.673  37.426  -1.977  1.00  0.00          H   
ATOM    332  HZ3 LYS A  23      46.611  37.399  -3.345  1.00  0.00          H   
ATOM    333  N   LYS A  24      42.852  45.196  -2.912  1.00  0.00          N   
ATOM    334  CA  LYS A  24      42.146  46.480  -3.150  1.00  0.00          C   
ATOM    335  C   LYS A  24      42.277  46.959  -4.609  1.00  0.00          C   
ATOM    336  CB  LYS A  24      42.538  47.559  -2.116  1.00  0.00          C   
ATOM    337  CG  LYS A  24      41.640  48.788  -2.089  1.00  0.00          C   
ATOM    338  CD  LYS A  24      40.246  48.551  -1.588  1.00  0.00          C   
ATOM    339  CE  LYS A  24      40.099  48.474  -0.017  1.00  0.00          C   
ATOM    340  NZ  LYS A  24      38.668  48.496   0.323  1.00  0.00          N   
ATOM    341  O   LYS A  24      41.251  47.421  -5.069  1.00  0.00          O   
ATOM    342  OXT LYS A  24      43.323  46.772  -5.231  1.00  0.00          O   
ATOM    343  H   LYS A  24      43.701  45.282  -2.381  1.00  0.00          H   
ATOM    344  HA  LYS A  24      41.106  46.196  -3.078  1.00  0.00          H   
ATOM    345  HB3 LYS A  24      43.571  47.772  -2.391  1.00  0.00          H   
ATOM    346  HB2 LYS A  24      42.504  47.083  -1.143  1.00  0.00          H   
ATOM    347  HG3 LYS A  24      41.616  49.200  -3.101  1.00  0.00          H   
ATOM    348  HG2 LYS A  24      42.049  49.542  -1.413  1.00  0.00          H   
ATOM    349  HD3 LYS A  24      39.803  47.582  -1.818  1.00  0.00          H   
ATOM    350  HD2 LYS A  24      39.620  49.294  -2.074  1.00  0.00          H   
ATOM    351  HE3 LYS A  24      40.626  49.323   0.421  1.00  0.00          H   
ATOM    352  HE2 LYS A  24      40.561  47.508   0.153  1.00  0.00          H   
ATOM    353  HZ1 LYS A  24      38.164  49.255  -0.103  1.00  0.00          H   
ATOM    354  HZ2 LYS A  24      38.136  47.686   0.064  1.00  0.00          H   
ATOM    355  HZ3 LYS A  24      38.535  48.647   1.309  1.00  0.00          H   
TER     356      LYS A  24
ENDMDL
MODEL       12
ATOM      1  N   LYS A   1      33.881  10.783  15.460  1.00  0.00          N   
ATOM      2  CA  LYS A   1      33.806  12.259  15.703  1.00  0.00          C   
ATOM      3  C   LYS A   1      32.335  12.830  15.901  1.00  0.00          C   
ATOM      4  O   LYS A   1      31.345  12.419  15.269  1.00  0.00          O   
ATOM      5  CB  LYS A   1      34.627  13.070  14.645  1.00  0.00          C   
ATOM      6  CG  LYS A   1      36.054  12.622  14.308  1.00  0.00          C   
ATOM      7  CD  LYS A   1      36.633  13.445  13.150  1.00  0.00          C   
ATOM      8  CE  LYS A   1      37.159  14.869  13.562  1.00  0.00          C   
ATOM      9  NZ  LYS A   1      38.025  15.571  12.473  1.00  0.00          N   
ATOM     10  HA  LYS A   1      34.259  12.416  16.689  1.00  0.00          H   
ATOM     11  HB3 LYS A   1      34.658  14.110  14.963  1.00  0.00          H   
ATOM     12  HB2 LYS A   1      33.920  13.091  13.819  1.00  0.00          H   
ATOM     13  HG3 LYS A   1      36.040  11.564  14.090  1.00  0.00          H   
ATOM     14  HG2 LYS A   1      36.619  12.872  15.210  1.00  0.00          H   
ATOM     15  HD3 LYS A   1      35.880  13.544  12.369  1.00  0.00          H   
ATOM     16  HD2 LYS A   1      37.488  12.891  12.745  1.00  0.00          H   
ATOM     17  HE3 LYS A   1      37.756  14.814  14.475  1.00  0.00          H   
ATOM     18  HE2 LYS A   1      36.222  15.365  13.817  1.00  0.00          H   
ATOM     19  HZ1 LYS A   1      37.477  15.683  11.633  1.00  0.00          H   
ATOM     20  HZ2 LYS A   1      38.363  16.472  12.767  1.00  0.00          H   
ATOM     21  HZ3 LYS A   1      38.847  15.031  12.226  1.00  0.00          H   
ATOM     22  H   LYS A   1      33.583  10.590  14.517  1.00  0.00          H   
ATOM     23  N   LYS A   2      32.261  14.006  16.549  1.00  0.00          N   
ATOM     24  CA  LYS A   2      31.165  14.969  16.453  1.00  0.00          C   
ATOM     25  C   LYS A   2      30.788  15.140  14.932  1.00  0.00          C   
ATOM     26  O   LYS A   2      31.680  15.097  14.074  1.00  0.00          O   
ATOM     27  CB  LYS A   2      31.603  16.327  17.082  1.00  0.00          C   
ATOM     28  CG  LYS A   2      30.607  16.606  18.195  1.00  0.00          C   
ATOM     29  CD  LYS A   2      30.902  17.938  18.816  1.00  0.00          C   
ATOM     30  CE  LYS A   2      29.841  18.493  19.707  1.00  0.00          C   
ATOM     31  NZ  LYS A   2      29.693  17.561  20.870  1.00  0.00          N   
ATOM     32  H   LYS A   2      32.978  14.281  17.203  1.00  0.00          H   
ATOM     33  HA  LYS A   2      30.302  14.523  16.940  1.00  0.00          H   
ATOM     34  HB3 LYS A   2      31.584  17.139  16.365  1.00  0.00          H   
ATOM     35  HB2 LYS A   2      32.569  16.259  17.589  1.00  0.00          H   
ATOM     36  HG3 LYS A   2      30.756  15.944  19.043  1.00  0.00          H   
ATOM     37  HG2 LYS A   2      29.603  16.557  17.765  1.00  0.00          H   
ATOM     38  HD3 LYS A   2      31.059  18.690  18.043  1.00  0.00          H   
ATOM     39  HD2 LYS A   2      31.829  17.779  19.372  1.00  0.00          H   
ATOM     40  HE3 LYS A   2      28.949  18.477  19.073  1.00  0.00          H   
ATOM     41  HE2 LYS A   2      30.076  19.538  19.908  1.00  0.00          H   
ATOM     42  HZ1 LYS A   2      30.527  17.227  21.327  1.00  0.00          H   
ATOM     43  HZ2 LYS A   2      29.117  18.046  21.545  1.00  0.00          H   
ATOM     44  HZ3 LYS A   2      29.230  16.749  20.501  1.00  0.00          H   
ATOM     45  N   PRO A   3      29.507  15.395  14.561  1.00  0.00          N   
ATOM     46  CA  PRO A   3      29.156  15.444  13.163  1.00  0.00          C   
ATOM     47  C   PRO A   3      29.706  16.640  12.343  1.00  0.00          C   
ATOM     48  O   PRO A   3      30.169  17.609  12.952  1.00  0.00          O   
ATOM     49  CB  PRO A   3      27.596  15.352  13.132  1.00  0.00          C   
ATOM     50  CG  PRO A   3      27.182  15.082  14.589  1.00  0.00          C   
ATOM     51  CD  PRO A   3      28.368  15.554  15.397  1.00  0.00          C   
ATOM     52  HA  PRO A   3      29.538  14.550  12.667  1.00  0.00          H   
ATOM     53  HB3 PRO A   3      27.259  16.295  12.706  1.00  0.00          H   
ATOM     54  HB2 PRO A   3      27.333  14.479  12.537  1.00  0.00          H   
ATOM     55  HG3 PRO A   3      26.288  15.635  14.863  1.00  0.00          H   
ATOM     56  HG2 PRO A   3      26.998  14.023  14.771  1.00  0.00          H   
ATOM     57  HD3 PRO A   3      28.212  16.578  15.743  1.00  0.00          H   
ATOM     58  HD2 PRO A   3      28.493  14.995  16.332  1.00  0.00          H   
ATOM     59  N   GLY A   4      29.673  16.649  11.001  1.00  0.00          N   
ATOM     60  CA  GLY A   4      30.251  17.682  10.144  1.00  0.00          C   
ATOM     61  C   GLY A   4      31.743  17.495   9.829  1.00  0.00          C   
ATOM     62  O   GLY A   4      32.324  16.565  10.327  1.00  0.00          O   
ATOM     63  H   GLY A   4      29.183  15.932  10.490  1.00  0.00          H   
ATOM     64  HA3 GLY A   4      30.156  18.673  10.588  1.00  0.00          H   
ATOM     65  HA2 GLY A   4      29.750  17.838   9.191  1.00  0.00          H   
ATOM     66  N   ALA A   5      32.356  18.341   8.993  1.00  0.00          N   
ATOM     67  CA  ALA A   5      33.767  18.287   8.675  1.00  0.00          C   
ATOM     68  C   ALA A   5      34.427  19.615   8.893  1.00  0.00          C   
ATOM     69  O   ALA A   5      33.761  20.592   9.135  1.00  0.00          O   
ATOM     70  CB  ALA A   5      33.985  17.874   7.195  1.00  0.00          C   
ATOM     71  H   ALA A   5      31.837  19.083   8.561  1.00  0.00          H   
ATOM     72  HA  ALA A   5      34.288  17.603   9.352  1.00  0.00          H   
ATOM     73  HB1 ALA A   5      35.014  17.552   6.992  1.00  0.00          H   
ATOM     74  HB2 ALA A   5      33.337  17.016   7.038  1.00  0.00          H   
ATOM     75  HB3 ALA A   5      33.777  18.654   6.466  1.00  0.00          H   
ATOM     76  N   SER A   6      35.793  19.621   8.991  1.00  0.00          N   
ATOM     77  CA  SER A   6      36.662  20.720   9.444  1.00  0.00          C   
ATOM     78  C   SER A   6      36.906  21.791   8.356  1.00  0.00          C   
ATOM     79  O   SER A   6      36.637  22.967   8.513  1.00  0.00          O   
ATOM     80  CB  SER A   6      37.966  20.184  10.010  1.00  0.00          C   
ATOM     81  OG  SER A   6      38.766  19.396   9.107  1.00  0.00          O   
ATOM     82  H   SER A   6      36.288  18.742   8.903  1.00  0.00          H   
ATOM     83  HA  SER A   6      36.146  21.229  10.246  1.00  0.00          H   
ATOM     84  HB3 SER A   6      37.669  19.547  10.836  1.00  0.00          H   
ATOM     85  HB2 SER A   6      38.616  20.954  10.438  1.00  0.00          H   
ATOM     86  HG  SER A   6      39.611  19.452   9.545  1.00  0.00          H   
ATOM     87  N   LEU A   7      37.221  21.369   7.102  1.00  0.00          N   
ATOM     88  CA  LEU A   7      37.476  22.279   6.008  1.00  0.00          C   
ATOM     89  C   LEU A   7      36.162  22.852   5.481  1.00  0.00          C   
ATOM     90  O   LEU A   7      36.101  23.937   4.976  1.00  0.00          O   
ATOM     91  CB  LEU A   7      38.190  21.434   4.901  1.00  0.00          C   
ATOM     92  CG  LEU A   7      38.425  22.184   3.576  1.00  0.00          C   
ATOM     93  CD1 LEU A   7      39.342  23.321   3.663  1.00  0.00          C   
ATOM     94  CD2 LEU A   7      39.012  21.153   2.555  1.00  0.00          C   
ATOM     95  H   LEU A   7      37.286  20.396   6.837  1.00  0.00          H   
ATOM     96  HA  LEU A   7      38.107  23.074   6.418  1.00  0.00          H   
ATOM     97  HB3 LEU A   7      37.572  20.606   4.544  1.00  0.00          H   
ATOM     98  HB2 LEU A   7      39.150  21.097   5.286  1.00  0.00          H   
ATOM     99  HG  LEU A   7      37.470  22.556   3.198  1.00  0.00          H   
ATOM    100 HD11 LEU A   7      39.549  23.774   2.689  1.00  0.00          H   
ATOM    101 HD12 LEU A   7      38.726  24.051   4.176  1.00  0.00          H   
ATOM    102 HD13 LEU A   7      40.229  23.022   4.243  1.00  0.00          H   
ATOM    103 HD21 LEU A   7      38.414  20.247   2.635  1.00  0.00          H   
ATOM    104 HD22 LEU A   7      38.899  21.587   1.567  1.00  0.00          H   
ATOM    105 HD23 LEU A   7      40.039  20.950   2.833  1.00  0.00          H   
ATOM    106  N   ALA A   8      35.107  22.110   5.493  1.00  0.00          N   
ATOM    107  CA  ALA A   8      33.791  22.616   5.313  1.00  0.00          C   
ATOM    108  C   ALA A   8      33.396  23.655   6.302  1.00  0.00          C   
ATOM    109  O   ALA A   8      32.777  24.655   5.819  1.00  0.00          O   
ATOM    110  CB  ALA A   8      32.872  21.410   5.241  1.00  0.00          C   
ATOM    111  H   ALA A   8      35.167  21.130   5.765  1.00  0.00          H   
ATOM    112  HA  ALA A   8      33.729  23.092   4.336  1.00  0.00          H   
ATOM    113  HB1 ALA A   8      31.863  21.790   5.062  1.00  0.00          H   
ATOM    114  HB2 ALA A   8      33.228  20.725   4.475  1.00  0.00          H   
ATOM    115  HB3 ALA A   8      32.893  20.813   6.157  1.00  0.00          H   
ATOM    116  N   ALA A   9      33.640  23.491   7.591  1.00  0.00          N   
ATOM    117  CA  ALA A   9      33.354  24.467   8.659  1.00  0.00          C   
ATOM    118  C   ALA A   9      34.293  25.718   8.563  1.00  0.00          C   
ATOM    119  O   ALA A   9      33.712  26.825   8.504  1.00  0.00          O   
ATOM    120  CB  ALA A   9      33.577  23.714   9.972  1.00  0.00          C   
ATOM    121  H   ALA A   9      34.264  22.752   7.895  1.00  0.00          H   
ATOM    122  HA  ALA A   9      32.351  24.867   8.540  1.00  0.00          H   
ATOM    123  HB1 ALA A   9      34.483  23.106  10.031  1.00  0.00          H   
ATOM    124  HB2 ALA A   9      33.583  24.469  10.758  1.00  0.00          H   
ATOM    125  HB3 ALA A   9      32.754  23.018  10.127  1.00  0.00          H   
ATOM    126  N   LEU A  10      35.621  25.559   8.402  1.00  0.00          N   
ATOM    127  CA  LEU A  10      36.551  26.657   8.049  1.00  0.00          C   
ATOM    128  C   LEU A  10      36.074  27.460   6.791  1.00  0.00          C   
ATOM    129  O   LEU A  10      36.168  28.643   6.881  1.00  0.00          O   
ATOM    130  CB  LEU A  10      37.921  26.148   7.756  1.00  0.00          C   
ATOM    131  CG  LEU A  10      38.682  25.697   8.981  1.00  0.00          C   
ATOM    132  CD1 LEU A  10      39.896  24.878   8.513  1.00  0.00          C   
ATOM    133  CD2 LEU A  10      39.119  26.674  10.004  1.00  0.00          C   
ATOM    134  H   LEU A  10      35.944  24.602   8.385  1.00  0.00          H   
ATOM    135  HA  LEU A  10      36.584  27.284   8.945  1.00  0.00          H   
ATOM    136  HB3 LEU A  10      38.438  26.936   7.212  1.00  0.00          H   
ATOM    137  HB2 LEU A  10      37.832  25.282   7.115  1.00  0.00          H   
ATOM    138  HG  LEU A  10      38.063  24.961   9.497  1.00  0.00          H   
ATOM    139 HD11 LEU A  10      40.517  24.574   9.367  1.00  0.00          H   
ATOM    140 HD12 LEU A  10      39.599  23.981   7.961  1.00  0.00          H   
ATOM    141 HD13 LEU A  10      40.563  25.495   7.917  1.00  0.00          H   
ATOM    142 HD21 LEU A  10      39.626  27.511   9.524  1.00  0.00          H   
ATOM    143 HD22 LEU A  10      38.306  27.076  10.608  1.00  0.00          H   
ATOM    144 HD23 LEU A  10      39.923  26.215  10.589  1.00  0.00          H   
ATOM    145  N   GLN A  11      35.561  26.835   5.745  1.00  0.00          N   
ATOM    146  CA  GLN A  11      35.149  27.504   4.475  1.00  0.00          C   
ATOM    147  C   GLN A  11      34.009  28.473   4.688  1.00  0.00          C   
ATOM    148  O   GLN A  11      33.992  29.573   4.120  1.00  0.00          O   
ATOM    149  CB  GLN A  11      34.728  26.489   3.468  1.00  0.00          C   
ATOM    150  CG  GLN A  11      35.906  26.028   2.594  1.00  0.00          C   
ATOM    151  CD  GLN A  11      35.486  24.926   1.618  1.00  0.00          C   
ATOM    152  NE2 GLN A  11      36.439  24.084   1.199  1.00  0.00          N   
ATOM    153  OE1 GLN A  11      34.393  24.790   1.160  1.00  0.00          O   
ATOM    154  H   GLN A  11      35.657  25.832   5.685  1.00  0.00          H   
ATOM    155  HA  GLN A  11      35.985  28.153   4.185  1.00  0.00          H   
ATOM    156  HB3 GLN A  11      33.960  26.843   2.790  1.00  0.00          H   
ATOM    157  HB2 GLN A  11      34.420  25.598   4.020  1.00  0.00          H   
ATOM    158  HG3 GLN A  11      36.733  25.656   3.193  1.00  0.00          H   
ATOM    159  HG2 GLN A  11      36.459  26.863   2.183  1.00  0.00          H   
ATOM    160 HE21 GLN A  11      37.427  24.258   1.341  1.00  0.00          H   
ATOM    161 HE22 GLN A  11      36.158  23.240   0.724  1.00  0.00          H   
ATOM    162  N   ALA A  12      33.037  28.045   5.494  1.00  0.00          N   
ATOM    163  CA  ALA A  12      31.915  28.840   5.900  1.00  0.00          C   
ATOM    164  C   ALA A  12      32.278  30.002   6.851  1.00  0.00          C   
ATOM    165  O   ALA A  12      31.794  31.119   6.693  1.00  0.00          O   
ATOM    166  CB  ALA A  12      30.982  27.875   6.636  1.00  0.00          C   
ATOM    167  H   ALA A  12      33.229  27.231   6.060  1.00  0.00          H   
ATOM    168  HA  ALA A  12      31.311  29.160   5.055  1.00  0.00          H   
ATOM    169  HB1 ALA A  12      31.446  27.729   7.609  1.00  0.00          H   
ATOM    170  HB2 ALA A  12      30.031  28.381   6.786  1.00  0.00          H   
ATOM    171  HB3 ALA A  12      30.982  26.848   6.249  1.00  0.00          H   
ATOM    172  N   LEU A  13      33.288  29.854   7.748  1.00  0.00          N   
ATOM    173  CA  LEU A  13      33.933  30.970   8.495  1.00  0.00          C   
ATOM    174  C   LEU A  13      34.620  31.894   7.498  1.00  0.00          C   
ATOM    175  O   LEU A  13      34.555  33.116   7.583  1.00  0.00          O   
ATOM    176  CB  LEU A  13      34.984  30.360   9.479  1.00  0.00          C   
ATOM    177  CG  LEU A  13      35.800  31.459  10.198  1.00  0.00          C   
ATOM    178  CD1 LEU A  13      34.973  32.512  10.984  1.00  0.00          C   
ATOM    179  CD2 LEU A  13      36.733  30.837  11.246  1.00  0.00          C   
ATOM    180  H   LEU A  13      33.751  28.961   7.683  1.00  0.00          H   
ATOM    181  HA  LEU A  13      33.204  31.568   9.047  1.00  0.00          H   
ATOM    182  HB3 LEU A  13      35.719  29.812   8.882  1.00  0.00          H   
ATOM    183  HB2 LEU A  13      34.494  29.809  10.273  1.00  0.00          H   
ATOM    184  HG  LEU A  13      36.415  31.919   9.433  1.00  0.00          H   
ATOM    185 HD11 LEU A  13      34.246  32.027  11.646  1.00  0.00          H   
ATOM    186 HD12 LEU A  13      35.563  33.216  11.559  1.00  0.00          H   
ATOM    187 HD13 LEU A  13      34.464  33.090  10.214  1.00  0.00          H   
ATOM    188 HD21 LEU A  13      36.121  30.346  12.001  1.00  0.00          H   
ATOM    189 HD22 LEU A  13      37.465  30.128  10.844  1.00  0.00          H   
ATOM    190 HD23 LEU A  13      37.199  31.644  11.818  1.00  0.00          H   
ATOM    191  N   GLN A  14      35.460  31.346   6.611  1.00  0.00          N   
ATOM    192  CA  GLN A  14      36.304  32.145   5.766  1.00  0.00          C   
ATOM    193  C   GLN A  14      35.475  33.053   4.796  1.00  0.00          C   
ATOM    194  O   GLN A  14      35.807  34.278   4.682  1.00  0.00          O   
ATOM    195  CB  GLN A  14      37.295  31.236   5.012  1.00  0.00          C   
ATOM    196  CG  GLN A  14      38.467  30.712   5.769  1.00  0.00          C   
ATOM    197  CD  GLN A  14      39.064  29.407   5.157  1.00  0.00          C   
ATOM    198  NE2 GLN A  14      40.172  28.927   5.625  1.00  0.00          N   
ATOM    199  OE1 GLN A  14      38.539  28.875   4.178  1.00  0.00          O   
ATOM    200  H   GLN A  14      35.793  30.398   6.729  1.00  0.00          H   
ATOM    201  HA  GLN A  14      36.860  32.769   6.471  1.00  0.00          H   
ATOM    202  HB3 GLN A  14      37.649  31.797   4.148  1.00  0.00          H   
ATOM    203  HB2 GLN A  14      36.681  30.461   4.577  1.00  0.00          H   
ATOM    204  HG3 GLN A  14      38.185  30.445   6.787  1.00  0.00          H   
ATOM    205  HG2 GLN A  14      39.327  31.339   6.000  1.00  0.00          H   
ATOM    206 HE21 GLN A  14      40.619  29.391   6.405  1.00  0.00          H   
ATOM    207 HE22 GLN A  14      40.675  28.257   5.058  1.00  0.00          H   
ATOM    208  N   ALA A  15      34.361  32.553   4.300  1.00  0.00          N   
ATOM    209  CA  ALA A  15      33.487  33.358   3.494  1.00  0.00          C   
ATOM    210  C   ALA A  15      32.639  34.418   4.223  1.00  0.00          C   
ATOM    211  O   ALA A  15      32.422  35.501   3.677  1.00  0.00          O   
ATOM    212  CB  ALA A  15      32.555  32.326   2.803  1.00  0.00          C   
ATOM    213  H   ALA A  15      34.189  31.556   4.323  1.00  0.00          H   
ATOM    214  HA  ALA A  15      34.045  33.751   2.645  1.00  0.00          H   
ATOM    215  HB1 ALA A  15      31.991  31.781   3.566  1.00  0.00          H   
ATOM    216  HB2 ALA A  15      31.827  32.687   2.075  1.00  0.00          H   
ATOM    217  HB3 ALA A  15      33.234  31.676   2.260  1.00  0.00          H   
ATOM    218  N   LEU A  16      32.243  34.171   5.506  1.00  0.00          N   
ATOM    219  CA  LEU A  16      31.623  35.147   6.343  1.00  0.00          C   
ATOM    220  C   LEU A  16      32.631  36.253   6.790  1.00  0.00          C   
ATOM    221  O   LEU A  16      32.211  37.446   6.921  1.00  0.00          O   
ATOM    222  CB  LEU A  16      30.973  34.522   7.546  1.00  0.00          C   
ATOM    223  CG  LEU A  16      29.667  33.750   7.223  1.00  0.00          C   
ATOM    224  CD1 LEU A  16      29.211  33.055   8.405  1.00  0.00          C   
ATOM    225  CD2 LEU A  16      28.551  34.671   6.736  1.00  0.00          C   
ATOM    226  H   LEU A  16      32.526  33.299   5.933  1.00  0.00          H   
ATOM    227  HA  LEU A  16      30.834  35.685   5.809  1.00  0.00          H   
ATOM    228  HB3 LEU A  16      30.722  35.379   8.163  1.00  0.00          H   
ATOM    229  HB2 LEU A  16      31.712  33.852   8.010  1.00  0.00          H   
ATOM    230  HG  LEU A  16      29.703  33.088   6.363  1.00  0.00          H   
ATOM    231 HD11 LEU A  16      30.073  32.495   8.738  1.00  0.00          H   
ATOM    232 HD12 LEU A  16      28.868  33.784   9.143  1.00  0.00          H   
ATOM    233 HD13 LEU A  16      28.398  32.382   8.116  1.00  0.00          H   
ATOM    234 HD21 LEU A  16      28.334  35.594   7.276  1.00  0.00          H   
ATOM    235 HD22 LEU A  16      28.684  34.998   5.704  1.00  0.00          H   
ATOM    236 HD23 LEU A  16      27.710  33.987   6.732  1.00  0.00          H   
ATOM    237  N   GLN A  17      33.896  35.943   7.039  1.00  0.00          N   
ATOM    238  CA  GLN A  17      34.894  36.985   7.243  1.00  0.00          C   
ATOM    239  C   GLN A  17      34.964  37.894   6.054  1.00  0.00          C   
ATOM    240  O   GLN A  17      34.895  39.128   6.110  1.00  0.00          O   
ATOM    241  CB  GLN A  17      36.280  36.395   7.652  1.00  0.00          C   
ATOM    242  CG  GLN A  17      36.218  36.017   9.139  1.00  0.00          C   
ATOM    243  CD  GLN A  17      37.457  35.463   9.776  1.00  0.00          C   
ATOM    244  NE2 GLN A  17      37.423  35.086  10.998  1.00  0.00          N   
ATOM    245  OE1 GLN A  17      38.451  35.324   9.105  1.00  0.00          O   
ATOM    246  H   GLN A  17      34.200  34.997   6.863  1.00  0.00          H   
ATOM    247  HA  GLN A  17      34.620  37.684   8.031  1.00  0.00          H   
ATOM    248  HB3 GLN A  17      37.071  37.130   7.511  1.00  0.00          H   
ATOM    249  HB2 GLN A  17      36.509  35.496   7.078  1.00  0.00          H   
ATOM    250  HG3 GLN A  17      35.390  35.328   9.253  1.00  0.00          H   
ATOM    251  HG2 GLN A  17      35.967  36.909   9.709  1.00  0.00          H   
ATOM    252 HE21 GLN A  17      36.670  35.424  11.589  1.00  0.00          H   
ATOM    253 HE22 GLN A  17      38.256  34.698  11.418  1.00  0.00          H   
ATOM    254  N   ALA A  18      35.095  37.272   4.864  1.00  0.00          N   
ATOM    255  CA  ALA A  18      35.175  38.023   3.590  1.00  0.00          C   
ATOM    256  C   ALA A  18      33.932  38.777   3.104  1.00  0.00          C   
ATOM    257  O   ALA A  18      34.100  39.822   2.478  1.00  0.00          O   
ATOM    258  CB  ALA A  18      35.726  36.997   2.622  1.00  0.00          C   
ATOM    259  H   ALA A  18      35.235  36.275   4.762  1.00  0.00          H   
ATOM    260  HA  ALA A  18      35.955  38.772   3.722  1.00  0.00          H   
ATOM    261  HB1 ALA A  18      36.045  37.488   1.697  1.00  0.00          H   
ATOM    262  HB2 ALA A  18      36.566  36.548   3.146  1.00  0.00          H   
ATOM    263  HB3 ALA A  18      35.005  36.218   2.385  1.00  0.00          H   
ATOM    264  N   ALA A  19      32.735  38.293   3.531  1.00  0.00          N   
ATOM    265  CA  ALA A  19      31.520  39.114   3.394  1.00  0.00          C   
ATOM    266  C   ALA A  19      31.497  40.372   4.259  1.00  0.00          C   
ATOM    267  O   ALA A  19      31.176  41.482   3.782  1.00  0.00          O   
ATOM    268  CB  ALA A  19      30.309  38.245   3.638  1.00  0.00          C   
ATOM    269  H   ALA A  19      32.689  37.359   3.902  1.00  0.00          H   
ATOM    270  HA  ALA A  19      31.437  39.454   2.354  1.00  0.00          H   
ATOM    271  HB1 ALA A  19      29.382  38.809   3.622  1.00  0.00          H   
ATOM    272  HB2 ALA A  19      30.308  37.513   2.834  1.00  0.00          H   
ATOM    273  HB3 ALA A  19      30.452  37.744   4.593  1.00  0.00          H   
ATOM    274  N   GLN A  20      31.994  40.227   5.502  1.00  0.00          N   
ATOM    275  CA  GLN A  20      32.087  41.333   6.486  1.00  0.00          C   
ATOM    276  C   GLN A  20      33.092  42.421   5.957  1.00  0.00          C   
ATOM    277  O   GLN A  20      32.830  43.626   5.993  1.00  0.00          O   
ATOM    278  CB  GLN A  20      32.432  40.724   7.816  1.00  0.00          C   
ATOM    279  CG  GLN A  20      32.092  41.797   8.857  1.00  0.00          C   
ATOM    280  CD  GLN A  20      32.559  41.369  10.274  1.00  0.00          C   
ATOM    281  NE2 GLN A  20      32.451  42.236  11.192  1.00  0.00          N   
ATOM    282  OE1 GLN A  20      33.012  40.256  10.540  1.00  0.00          O   
ATOM    283  H   GLN A  20      32.047  39.319   5.936  1.00  0.00          H   
ATOM    284  HA  GLN A  20      31.100  41.794   6.502  1.00  0.00          H   
ATOM    285  HB3 GLN A  20      33.466  40.400   7.908  1.00  0.00          H   
ATOM    286  HB2 GLN A  20      31.719  39.910   7.897  1.00  0.00          H   
ATOM    287  HG3 GLN A  20      31.034  42.026   8.933  1.00  0.00          H   
ATOM    288  HG2 GLN A  20      32.598  42.732   8.612  1.00  0.00          H   
ATOM    289 HE21 GLN A  20      31.952  43.102  11.037  1.00  0.00          H   
ATOM    290 HE22 GLN A  20      32.659  41.990  12.155  1.00  0.00          H   
ATOM    291  N   ALA A  21      34.165  41.942   5.264  1.00  0.00          N   
ATOM    292  CA  ALA A  21      35.170  42.807   4.603  1.00  0.00          C   
ATOM    293  C   ALA A  21      34.598  43.680   3.456  1.00  0.00          C   
ATOM    294  O   ALA A  21      35.163  44.800   3.258  1.00  0.00          O   
ATOM    295  CB  ALA A  21      36.405  41.951   4.252  1.00  0.00          C   
ATOM    296  H   ALA A  21      34.278  40.936   5.253  1.00  0.00          H   
ATOM    297  HA  ALA A  21      35.513  43.537   5.336  1.00  0.00          H   
ATOM    298  HB1 ALA A  21      37.199  42.665   4.035  1.00  0.00          H   
ATOM    299  HB2 ALA A  21      36.714  41.319   5.090  1.00  0.00          H   
ATOM    300  HB3 ALA A  21      36.343  41.276   3.400  1.00  0.00          H   
ATOM    301  N   ALA A  22      33.563  43.206   2.666  1.00  0.00          N   
ATOM    302  CA  ALA A  22      33.006  43.905   1.496  1.00  0.00          C   
ATOM    303  C   ALA A  22      31.936  44.987   1.811  1.00  0.00          C   
ATOM    304  O   ALA A  22      31.274  45.568   0.898  1.00  0.00          O   
ATOM    305  CB  ALA A  22      32.586  42.781   0.514  1.00  0.00          C   
ATOM    306  H   ALA A  22      33.150  42.301   2.841  1.00  0.00          H   
ATOM    307  HA  ALA A  22      33.861  44.442   1.085  1.00  0.00          H   
ATOM    308  HB1 ALA A  22      31.881  42.069   0.952  1.00  0.00          H   
ATOM    309  HB2 ALA A  22      32.333  43.171  -0.466  1.00  0.00          H   
ATOM    310  HB3 ALA A  22      33.506  42.233   0.298  1.00  0.00          H   
ATOM    311  N   LYS A  23      31.786  45.286   3.169  1.00  0.00          N   
ATOM    312  CA  LYS A  23      30.947  46.375   3.583  1.00  0.00          C   
ATOM    313  C   LYS A  23      31.668  47.669   3.133  1.00  0.00          C   
ATOM    314  O   LYS A  23      32.838  47.700   2.908  1.00  0.00          O   
ATOM    315  CB  LYS A  23      30.644  46.260   5.122  1.00  0.00          C   
ATOM    316  CG  LYS A  23      29.960  45.021   5.570  1.00  0.00          C   
ATOM    317  CD  LYS A  23      30.000  44.773   7.057  1.00  0.00          C   
ATOM    318  CE  LYS A  23      28.787  45.381   7.750  1.00  0.00          C   
ATOM    319  NZ  LYS A  23      27.499  44.875   7.300  1.00  0.00          N   
ATOM    320  H   LYS A  23      32.420  44.839   3.815  1.00  0.00          H   
ATOM    321  HA  LYS A  23      29.977  46.300   3.094  1.00  0.00          H   
ATOM    322  HB3 LYS A  23      30.012  47.120   5.361  1.00  0.00          H   
ATOM    323  HB2 LYS A  23      31.588  46.399   5.653  1.00  0.00          H   
ATOM    324  HG3 LYS A  23      30.451  44.132   5.162  1.00  0.00          H   
ATOM    325  HG2 LYS A  23      28.925  44.992   5.240  1.00  0.00          H   
ATOM    326  HD3 LYS A  23      30.933  45.139   7.487  1.00  0.00          H   
ATOM    327  HD2 LYS A  23      29.827  43.702   7.129  1.00  0.00          H   
ATOM    328  HE3 LYS A  23      28.841  46.449   7.552  1.00  0.00          H   
ATOM    329  HE2 LYS A  23      28.787  45.237   8.829  1.00  0.00          H   
ATOM    330  HZ1 LYS A  23      27.329  45.260   6.382  1.00  0.00          H   
ATOM    331  HZ2 LYS A  23      27.365  43.877   7.408  1.00  0.00          H   
ATOM    332  HZ3 LYS A  23      26.722  45.254   7.812  1.00  0.00          H   
ATOM    333  N   LYS A  24      30.933  48.761   2.892  1.00  0.00          N   
ATOM    334  CA  LYS A  24      31.371  50.040   2.310  1.00  0.00          C   
ATOM    335  C   LYS A  24      31.869  51.019   3.338  1.00  0.00          C   
ATOM    336  CB  LYS A  24      30.202  50.510   1.375  1.00  0.00          C   
ATOM    337  CG  LYS A  24      30.630  51.640   0.457  1.00  0.00          C   
ATOM    338  CD  LYS A  24      29.481  52.048  -0.459  1.00  0.00          C   
ATOM    339  CE  LYS A  24      29.416  51.023  -1.627  1.00  0.00          C   
ATOM    340  NZ  LYS A  24      28.348  51.344  -2.606  1.00  0.00          N   
ATOM    341  O   LYS A  24      32.860  51.693   2.971  1.00  0.00          O   
ATOM    342  OXT LYS A  24      31.467  51.160   4.541  1.00  0.00          O   
ATOM    343  H   LYS A  24      29.969  48.711   3.197  1.00  0.00          H   
ATOM    344  HA  LYS A  24      32.271  49.840   1.723  1.00  0.00          H   
ATOM    345  HB3 LYS A  24      29.445  50.931   2.038  1.00  0.00          H   
ATOM    346  HB2 LYS A  24      29.653  49.741   0.842  1.00  0.00          H   
ATOM    347  HG3 LYS A  24      31.479  51.397  -0.187  1.00  0.00          H   
ATOM    348  HG2 LYS A  24      30.731  52.472   1.151  1.00  0.00          H   
ATOM    349  HD3 LYS A  24      29.753  52.949  -0.992  1.00  0.00          H   
ATOM    350  HD2 LYS A  24      28.608  52.041   0.204  1.00  0.00          H   
ATOM    351  HE3 LYS A  24      29.259  50.049  -1.181  1.00  0.00          H   
ATOM    352  HE2 LYS A  24      30.369  50.909  -2.145  1.00  0.00          H   
ATOM    353  HZ1 LYS A  24      28.375  50.713  -3.395  1.00  0.00          H   
ATOM    354  HZ2 LYS A  24      27.431  51.193  -2.226  1.00  0.00          H   
ATOM    355  HZ3 LYS A  24      28.494  52.226  -3.073  1.00  0.00          H   
TER     356      LYS A  24
ENDMDL
MODEL       13
ATOM      1  N   LYS A   1      38.419  12.045  17.265  1.00  0.00          N   
ATOM      2  CA  LYS A   1      37.904  13.243  16.513  1.00  0.00          C   
ATOM      3  C   LYS A   1      38.991  14.273  16.263  1.00  0.00          C   
ATOM      4  O   LYS A   1      39.667  14.763  17.154  1.00  0.00          O   
ATOM      5  CB  LYS A   1      36.698  13.929  17.200  1.00  0.00          C   
ATOM      6  CG  LYS A   1      35.836  14.725  16.243  1.00  0.00          C   
ATOM      7  CD  LYS A   1      34.617  15.225  17.035  1.00  0.00          C   
ATOM      8  CE  LYS A   1      33.629  15.906  16.099  1.00  0.00          C   
ATOM      9  NZ  LYS A   1      32.570  16.648  16.848  1.00  0.00          N   
ATOM     10  HA  LYS A   1      37.565  12.842  15.561  1.00  0.00          H   
ATOM     11  HB3 LYS A   1      37.129  14.584  17.958  1.00  0.00          H   
ATOM     12  HB2 LYS A   1      36.070  13.202  17.716  1.00  0.00          H   
ATOM     13  HG3 LYS A   1      35.577  14.064  15.413  1.00  0.00          H   
ATOM     14  HG2 LYS A   1      36.368  15.559  15.776  1.00  0.00          H   
ATOM     15  HD3 LYS A   1      34.873  15.942  17.821  1.00  0.00          H   
ATOM     16  HD2 LYS A   1      34.091  14.376  17.469  1.00  0.00          H   
ATOM     17  HE3 LYS A   1      33.105  15.151  15.511  1.00  0.00          H   
ATOM     18  HE2 LYS A   1      34.180  16.610  15.472  1.00  0.00          H   
ATOM     19  HZ1 LYS A   1      31.904  16.117  17.391  1.00  0.00          H   
ATOM     20  HZ2 LYS A   1      32.951  17.322  17.504  1.00  0.00          H   
ATOM     21  HZ3 LYS A   1      32.095  17.159  16.118  1.00  0.00          H   
ATOM     22  H   LYS A   1      37.592  11.542  17.534  1.00  0.00          H   
ATOM     23  N   LYS A   2      39.199  14.544  14.947  1.00  0.00          N   
ATOM     24  CA  LYS A   2      40.296  15.470  14.562  1.00  0.00          C   
ATOM     25  C   LYS A   2      40.067  16.898  15.121  1.00  0.00          C   
ATOM     26  O   LYS A   2      38.920  17.341  15.026  1.00  0.00          O   
ATOM     27  CB  LYS A   2      40.441  15.437  13.031  1.00  0.00          C   
ATOM     28  CG  LYS A   2      41.325  14.241  12.634  1.00  0.00          C   
ATOM     29  CD  LYS A   2      41.215  13.933  11.100  1.00  0.00          C   
ATOM     30  CE  LYS A   2      42.253  12.919  10.653  1.00  0.00          C   
ATOM     31  NZ  LYS A   2      42.129  12.726   9.235  1.00  0.00          N   
ATOM     32  H   LYS A   2      38.660  14.087  14.219  1.00  0.00          H   
ATOM     33  HA  LYS A   2      41.203  15.035  14.997  1.00  0.00          H   
ATOM     34  HB3 LYS A   2      40.948  16.303  12.613  1.00  0.00          H   
ATOM     35  HB2 LYS A   2      39.467  15.324  12.560  1.00  0.00          H   
ATOM     36  HG3 LYS A   2      41.180  13.286  13.142  1.00  0.00          H   
ATOM     37  HG2 LYS A   2      42.357  14.550  12.788  1.00  0.00          H   
ATOM     38  HD3 LYS A   2      41.312  14.860  10.536  1.00  0.00          H   
ATOM     39  HD2 LYS A   2      40.180  13.686  10.850  1.00  0.00          H   
ATOM     40  HE3 LYS A   2      41.998  11.960  11.109  1.00  0.00          H   
ATOM     41  HE2 LYS A   2      43.249  13.156  11.031  1.00  0.00          H   
ATOM     42  HZ1 LYS A   2      42.734  11.962   8.985  1.00  0.00          H   
ATOM     43  HZ2 LYS A   2      41.165  12.559   8.972  1.00  0.00          H   
ATOM     44  HZ3 LYS A   2      42.473  13.510   8.705  1.00  0.00          H   
ATOM     45  N   PRO A   3      41.144  17.499  15.563  1.00  0.00          N   
ATOM     46  CA  PRO A   3      41.071  18.773  16.344  1.00  0.00          C   
ATOM     47  C   PRO A   3      40.379  19.891  15.452  1.00  0.00          C   
ATOM     48  O   PRO A   3      40.103  19.729  14.249  1.00  0.00          O   
ATOM     49  CB  PRO A   3      42.536  19.237  16.631  1.00  0.00          C   
ATOM     50  CG  PRO A   3      43.383  18.295  15.695  1.00  0.00          C   
ATOM     51  CD  PRO A   3      42.534  17.074  15.535  1.00  0.00          C   
ATOM     52  HA  PRO A   3      40.490  18.551  17.232  1.00  0.00          H   
ATOM     53  HB3 PRO A   3      42.719  20.270  16.339  1.00  0.00          H   
ATOM     54  HB2 PRO A   3      42.766  19.010  17.669  1.00  0.00          H   
ATOM     55  HG3 PRO A   3      43.460  18.851  14.760  1.00  0.00          H   
ATOM     56  HG2 PRO A   3      44.408  18.115  16.034  1.00  0.00          H   
ATOM     57  HD3 PRO A   3      42.760  16.473  14.655  1.00  0.00          H   
ATOM     58  HD2 PRO A   3      42.719  16.430  16.394  1.00  0.00          H   
ATOM     59  N   GLY A   4      39.872  20.937  16.113  1.00  0.00          N   
ATOM     60  CA  GLY A   4      39.137  22.029  15.563  1.00  0.00          C   
ATOM     61  C   GLY A   4      37.659  21.781  15.159  1.00  0.00          C   
ATOM     62  O   GLY A   4      37.039  20.717  15.372  1.00  0.00          O   
ATOM     63  H   GLY A   4      40.072  20.997  17.105  1.00  0.00          H   
ATOM     64  HA3 GLY A   4      39.662  22.223  14.621  1.00  0.00          H   
ATOM     65  HA2 GLY A   4      39.272  22.858  16.250  1.00  0.00          H   
ATOM     66  N   ALA A   5      37.132  22.713  14.340  1.00  0.00          N   
ATOM     67  CA  ALA A   5      35.864  22.585  13.686  1.00  0.00          C   
ATOM     68  C   ALA A   5      35.989  21.867  12.372  1.00  0.00          C   
ATOM     69  O   ALA A   5      37.078  21.710  11.823  1.00  0.00          O   
ATOM     70  CB  ALA A   5      35.166  23.965  13.548  1.00  0.00          C   
ATOM     71  H   ALA A   5      37.646  23.573  14.390  1.00  0.00          H   
ATOM     72  HA  ALA A   5      35.172  21.938  14.242  1.00  0.00          H   
ATOM     73  HB1 ALA A   5      34.921  24.464  14.492  1.00  0.00          H   
ATOM     74  HB2 ALA A   5      35.761  24.613  12.907  1.00  0.00          H   
ATOM     75  HB3 ALA A   5      34.204  23.804  13.060  1.00  0.00          H   
ATOM     76  N   SER A   6      34.869  21.403  11.768  1.00  0.00          N   
ATOM     77  CA  SER A   6      34.823  20.652  10.502  1.00  0.00          C   
ATOM     78  C   SER A   6      35.339  21.527   9.358  1.00  0.00          C   
ATOM     79  O   SER A   6      35.162  22.703   9.452  1.00  0.00          O   
ATOM     80  CB  SER A   6      33.383  20.149  10.401  1.00  0.00          C   
ATOM     81  OG  SER A   6      32.441  21.236  10.317  1.00  0.00          O   
ATOM     82  H   SER A   6      33.986  21.732  12.135  1.00  0.00          H   
ATOM     83  HA  SER A   6      35.540  19.850  10.657  1.00  0.00          H   
ATOM     84  HB3 SER A   6      33.181  19.537  11.282  1.00  0.00          H   
ATOM     85  HB2 SER A   6      33.264  19.527   9.519  1.00  0.00          H   
ATOM     86  HG  SER A   6      31.637  20.853   9.951  1.00  0.00          H   
ATOM     87  N   LEU A   7      35.823  20.939   8.321  1.00  0.00          N   
ATOM     88  CA  LEU A   7      36.160  21.700   7.064  1.00  0.00          C   
ATOM     89  C   LEU A   7      34.958  22.574   6.626  1.00  0.00          C   
ATOM     90  O   LEU A   7      35.120  23.759   6.313  1.00  0.00          O   
ATOM     91  CB  LEU A   7      36.535  20.686   5.950  1.00  0.00          C   
ATOM     92  CG  LEU A   7      38.009  20.149   5.987  1.00  0.00          C   
ATOM     93  CD1 LEU A   7      38.208  18.911   6.832  1.00  0.00          C   
ATOM     94  CD2 LEU A   7      38.651  19.995   4.660  1.00  0.00          C   
ATOM     95  H   LEU A   7      35.945  19.945   8.266  1.00  0.00          H   
ATOM     96  HA  LEU A   7      37.024  22.351   7.182  1.00  0.00          H   
ATOM     97  HB3 LEU A   7      36.531  21.244   5.019  1.00  0.00          H   
ATOM     98  HB2 LEU A   7      35.827  19.857   5.918  1.00  0.00          H   
ATOM     99  HG  LEU A   7      38.621  20.954   6.401  1.00  0.00          H   
ATOM    100 HD11 LEU A   7      37.821  19.037   7.834  1.00  0.00          H   
ATOM    101 HD12 LEU A   7      37.579  18.138   6.393  1.00  0.00          H   
ATOM    102 HD13 LEU A   7      39.269  18.644   6.838  1.00  0.00          H   
ATOM    103 HD21 LEU A   7      38.444  20.896   4.087  1.00  0.00          H   
ATOM    104 HD22 LEU A   7      39.730  19.921   4.837  1.00  0.00          H   
ATOM    105 HD23 LEU A   7      38.116  19.163   4.199  1.00  0.00          H   
ATOM    106  N   ALA A   8      33.754  22.035   6.570  1.00  0.00          N   
ATOM    107  CA  ALA A   8      32.667  22.892   6.192  1.00  0.00          C   
ATOM    108  C   ALA A   8      32.377  24.135   7.059  1.00  0.00          C   
ATOM    109  O   ALA A   8      32.079  25.125   6.430  1.00  0.00          O   
ATOM    110  CB  ALA A   8      31.448  21.977   6.222  1.00  0.00          C   
ATOM    111  H   ALA A   8      33.667  21.141   7.033  1.00  0.00          H   
ATOM    112  HA  ALA A   8      32.822  23.272   5.182  1.00  0.00          H   
ATOM    113  HB1 ALA A   8      31.574  21.043   5.682  1.00  0.00          H   
ATOM    114  HB2 ALA A   8      31.000  21.907   7.214  1.00  0.00          H   
ATOM    115  HB3 ALA A   8      30.683  22.502   5.658  1.00  0.00          H   
ATOM    116  N   ALA A   9      32.543  24.062   8.370  1.00  0.00          N   
ATOM    117  CA  ALA A   9      32.556  25.226   9.287  1.00  0.00          C   
ATOM    118  C   ALA A   9      33.648  26.258   8.944  1.00  0.00          C   
ATOM    119  O   ALA A   9      33.474  27.511   8.985  1.00  0.00          O   
ATOM    120  CB  ALA A   9      32.632  24.775  10.717  1.00  0.00          C   
ATOM    121  H   ALA A   9      33.103  23.315   8.773  1.00  0.00          H   
ATOM    122  HA  ALA A   9      31.593  25.719   9.164  1.00  0.00          H   
ATOM    123  HB1 ALA A   9      33.515  24.146  10.819  1.00  0.00          H   
ATOM    124  HB2 ALA A   9      32.565  25.534  11.493  1.00  0.00          H   
ATOM    125  HB3 ALA A   9      31.884  23.981  10.777  1.00  0.00          H   
ATOM    126  N   LEU A  10      34.946  25.728   8.789  1.00  0.00          N   
ATOM    127  CA  LEU A  10      36.100  26.536   8.422  1.00  0.00          C   
ATOM    128  C   LEU A  10      35.939  27.183   6.977  1.00  0.00          C   
ATOM    129  O   LEU A  10      36.289  28.402   6.777  1.00  0.00          O   
ATOM    130  CB  LEU A  10      37.417  25.715   8.426  1.00  0.00          C   
ATOM    131  CG  LEU A  10      37.857  25.057   9.759  1.00  0.00          C   
ATOM    132  CD1 LEU A  10      39.051  24.256   9.348  1.00  0.00          C   
ATOM    133  CD2 LEU A  10      38.253  26.026  10.822  1.00  0.00          C   
ATOM    134  H   LEU A  10      35.045  24.745   8.963  1.00  0.00          H   
ATOM    135  HA  LEU A  10      36.291  27.313   9.164  1.00  0.00          H   
ATOM    136  HB3 LEU A  10      38.218  26.393   8.119  1.00  0.00          H   
ATOM    137  HB2 LEU A  10      37.385  24.902   7.692  1.00  0.00          H   
ATOM    138  HG  LEU A  10      37.067  24.439  10.172  1.00  0.00          H   
ATOM    139 HD11 LEU A  10      39.457  23.817  10.261  1.00  0.00          H   
ATOM    140 HD12 LEU A  10      38.703  23.429   8.731  1.00  0.00          H   
ATOM    141 HD13 LEU A  10      39.802  24.789   8.769  1.00  0.00          H   
ATOM    142 HD21 LEU A  10      37.405  26.574  11.246  1.00  0.00          H   
ATOM    143 HD22 LEU A  10      38.641  25.510  11.699  1.00  0.00          H   
ATOM    144 HD23 LEU A  10      38.997  26.728  10.435  1.00  0.00          H   
ATOM    145  N   GLN A  11      35.352  26.481   5.986  1.00  0.00          N   
ATOM    146  CA  GLN A  11      34.867  27.049   4.693  1.00  0.00          C   
ATOM    147  C   GLN A  11      33.788  28.169   4.902  1.00  0.00          C   
ATOM    148  O   GLN A  11      33.955  29.269   4.386  1.00  0.00          O   
ATOM    149  CB  GLN A  11      34.281  26.071   3.643  1.00  0.00          C   
ATOM    150  CG  GLN A  11      35.327  25.207   2.976  1.00  0.00          C   
ATOM    151  CD  GLN A  11      34.766  24.046   2.199  1.00  0.00          C   
ATOM    152  NE2 GLN A  11      35.638  23.205   1.790  1.00  0.00          N   
ATOM    153  OE1 GLN A  11      33.565  23.893   2.051  1.00  0.00          O   
ATOM    154  H   GLN A  11      35.102  25.537   6.238  1.00  0.00          H   
ATOM    155  HA  GLN A  11      35.710  27.559   4.218  1.00  0.00          H   
ATOM    156  HB3 GLN A  11      33.874  26.576   2.768  1.00  0.00          H   
ATOM    157  HB2 GLN A  11      33.474  25.552   4.142  1.00  0.00          H   
ATOM    158  HG3 GLN A  11      35.956  24.727   3.732  1.00  0.00          H   
ATOM    159  HG2 GLN A  11      36.017  25.780   2.361  1.00  0.00          H   
ATOM    160 HE21 GLN A  11      36.611  23.415   1.955  1.00  0.00          H   
ATOM    161 HE22 GLN A  11      35.489  22.290   1.383  1.00  0.00          H   
ATOM    162  N   ALA A  12      32.720  27.954   5.694  1.00  0.00          N   
ATOM    163  CA  ALA A  12      31.713  28.933   6.121  1.00  0.00          C   
ATOM    164  C   ALA A  12      32.312  30.185   6.758  1.00  0.00          C   
ATOM    165  O   ALA A  12      31.775  31.266   6.529  1.00  0.00          O   
ATOM    166  CB  ALA A  12      30.750  28.154   6.978  1.00  0.00          C   
ATOM    167  H   ALA A  12      32.698  27.082   6.199  1.00  0.00          H   
ATOM    168  HA  ALA A  12      31.227  29.254   5.200  1.00  0.00          H   
ATOM    169  HB1 ALA A  12      31.242  27.680   7.830  1.00  0.00          H   
ATOM    170  HB2 ALA A  12      29.969  28.742   7.455  1.00  0.00          H   
ATOM    171  HB3 ALA A  12      30.296  27.482   6.253  1.00  0.00          H   
ATOM    172  N   LEU A  13      33.313  30.044   7.586  1.00  0.00          N   
ATOM    173  CA  LEU A  13      33.996  31.115   8.362  1.00  0.00          C   
ATOM    174  C   LEU A  13      34.813  32.069   7.540  1.00  0.00          C   
ATOM    175  O   LEU A  13      34.722  33.251   7.732  1.00  0.00          O   
ATOM    176  CB  LEU A  13      34.885  30.454   9.390  1.00  0.00          C   
ATOM    177  CG  LEU A  13      35.625  31.393  10.296  1.00  0.00          C   
ATOM    178  CD1 LEU A  13      34.686  32.350  11.116  1.00  0.00          C   
ATOM    179  CD2 LEU A  13      36.282  30.494  11.360  1.00  0.00          C   
ATOM    180  H   LEU A  13      33.562  29.097   7.829  1.00  0.00          H   
ATOM    181  HA  LEU A  13      33.233  31.646   8.913  1.00  0.00          H   
ATOM    182  HB3 LEU A  13      35.580  29.678   9.061  1.00  0.00          H   
ATOM    183  HB2 LEU A  13      34.175  30.010  10.093  1.00  0.00          H   
ATOM    184  HG  LEU A  13      36.301  32.004   9.687  1.00  0.00          H   
ATOM    185 HD11 LEU A  13      35.291  32.996  11.750  1.00  0.00          H   
ATOM    186 HD12 LEU A  13      34.142  32.935  10.387  1.00  0.00          H   
ATOM    187 HD13 LEU A  13      33.987  31.841  11.780  1.00  0.00          H   
ATOM    188 HD21 LEU A  13      36.979  31.091  11.962  1.00  0.00          H   
ATOM    189 HD22 LEU A  13      35.617  29.976  12.037  1.00  0.00          H   
ATOM    190 HD23 LEU A  13      36.936  29.762  10.879  1.00  0.00          H   
ATOM    191  N   GLN A  14      35.530  31.522   6.588  1.00  0.00          N   
ATOM    192  CA  GLN A  14      36.233  32.289   5.634  1.00  0.00          C   
ATOM    193  C   GLN A  14      35.200  32.885   4.615  1.00  0.00          C   
ATOM    194  O   GLN A  14      35.325  34.056   4.318  1.00  0.00          O   
ATOM    195  CB  GLN A  14      37.308  31.433   5.085  1.00  0.00          C   
ATOM    196  CG  GLN A  14      38.369  31.155   6.173  1.00  0.00          C   
ATOM    197  CD  GLN A  14      39.424  30.101   5.740  1.00  0.00          C   
ATOM    198  NE2 GLN A  14      40.610  30.258   6.167  1.00  0.00          N   
ATOM    199  OE1 GLN A  14      39.204  29.157   5.016  1.00  0.00          O   
ATOM    200  H   GLN A  14      35.550  30.521   6.520  1.00  0.00          H   
ATOM    201  HA  GLN A  14      36.697  33.032   6.282  1.00  0.00          H   
ATOM    202  HB3 GLN A  14      37.877  31.944   4.312  1.00  0.00          H   
ATOM    203  HB2 GLN A  14      36.892  30.516   4.665  1.00  0.00          H   
ATOM    204  HG3 GLN A  14      37.931  30.837   7.127  1.00  0.00          H   
ATOM    205  HG2 GLN A  14      38.897  32.075   6.410  1.00  0.00          H   
ATOM    206 HE21 GLN A  14      40.745  30.986   6.853  1.00  0.00          H   
ATOM    207 HE22 GLN A  14      41.165  29.416   6.112  1.00  0.00          H   
ATOM    208  N   ALA A  15      34.199  32.187   4.200  1.00  0.00          N   
ATOM    209  CA  ALA A  15      33.113  32.712   3.306  1.00  0.00          C   
ATOM    210  C   ALA A  15      32.264  33.825   3.913  1.00  0.00          C   
ATOM    211  O   ALA A  15      32.049  34.870   3.387  1.00  0.00          O   
ATOM    212  CB  ALA A  15      32.238  31.508   2.815  1.00  0.00          C   
ATOM    213  H   ALA A  15      34.128  31.238   4.542  1.00  0.00          H   
ATOM    214  HA  ALA A  15      33.568  33.127   2.400  1.00  0.00          H   
ATOM    215  HB1 ALA A  15      32.830  30.840   2.189  1.00  0.00          H   
ATOM    216  HB2 ALA A  15      31.771  31.122   3.727  1.00  0.00          H   
ATOM    217  HB3 ALA A  15      31.456  31.813   2.130  1.00  0.00          H   
ATOM    218  N   LEU A  16      31.794  33.621   5.232  1.00  0.00          N   
ATOM    219  CA  LEU A  16      31.073  34.615   5.915  1.00  0.00          C   
ATOM    220  C   LEU A  16      31.815  35.975   6.018  1.00  0.00          C   
ATOM    221  O   LEU A  16      31.275  37.067   5.780  1.00  0.00          O   
ATOM    222  CB  LEU A  16      30.681  34.114   7.322  1.00  0.00          C   
ATOM    223  CG  LEU A  16      29.879  35.038   8.268  1.00  0.00          C   
ATOM    224  CD1 LEU A  16      30.735  36.039   8.996  1.00  0.00          C   
ATOM    225  CD2 LEU A  16      28.622  35.807   7.737  1.00  0.00          C   
ATOM    226  H   LEU A  16      31.922  32.695   5.622  1.00  0.00          H   
ATOM    227  HA  LEU A  16      30.168  34.824   5.344  1.00  0.00          H   
ATOM    228  HB3 LEU A  16      31.573  33.786   7.863  1.00  0.00          H   
ATOM    229  HB2 LEU A  16      30.050  33.231   7.291  1.00  0.00          H   
ATOM    230  HG  LEU A  16      29.613  34.432   9.140  1.00  0.00          H   
ATOM    231 HD11 LEU A  16      30.168  36.334   9.885  1.00  0.00          H   
ATOM    232 HD12 LEU A  16      31.637  35.551   9.365  1.00  0.00          H   
ATOM    233 HD13 LEU A  16      30.920  36.911   8.371  1.00  0.00          H   
ATOM    234 HD21 LEU A  16      28.970  36.562   7.029  1.00  0.00          H   
ATOM    235 HD22 LEU A  16      27.928  35.078   7.304  1.00  0.00          H   
ATOM    236 HD23 LEU A  16      28.041  36.220   8.559  1.00  0.00          H   
ATOM    237  N   GLN A  17      33.041  35.892   6.463  1.00  0.00          N   
ATOM    238  CA  GLN A  17      33.829  37.148   6.710  1.00  0.00          C   
ATOM    239  C   GLN A  17      34.100  37.887   5.411  1.00  0.00          C   
ATOM    240  O   GLN A  17      33.975  39.109   5.419  1.00  0.00          O   
ATOM    241  CB  GLN A  17      35.088  36.824   7.492  1.00  0.00          C   
ATOM    242  CG  GLN A  17      34.728  36.316   8.902  1.00  0.00          C   
ATOM    243  CD  GLN A  17      35.897  36.085   9.761  1.00  0.00          C   
ATOM    244  NE2 GLN A  17      36.473  34.908   9.728  1.00  0.00          N   
ATOM    245  OE1 GLN A  17      36.257  36.921  10.642  1.00  0.00          O   
ATOM    246  H   GLN A  17      33.410  34.972   6.647  1.00  0.00          H   
ATOM    247  HA  GLN A  17      33.174  37.819   7.266  1.00  0.00          H   
ATOM    248  HB3 GLN A  17      35.763  37.690   7.533  1.00  0.00          H   
ATOM    249  HB2 GLN A  17      35.616  36.047   6.958  1.00  0.00          H   
ATOM    250  HG3 GLN A  17      34.140  35.397   8.859  1.00  0.00          H   
ATOM    251  HG2 GLN A  17      34.180  37.116   9.391  1.00  0.00          H   
ATOM    252 HE21 GLN A  17      36.230  34.247   8.997  1.00  0.00          H   
ATOM    253 HE22 GLN A  17      37.300  34.715  10.274  1.00  0.00          H   
ATOM    254  N   ALA A  18      34.451  37.141   4.330  1.00  0.00          N   
ATOM    255  CA  ALA A  18      34.468  37.626   2.928  1.00  0.00          C   
ATOM    256  C   ALA A  18      33.224  38.276   2.392  1.00  0.00          C   
ATOM    257  O   ALA A  18      33.254  39.394   2.034  1.00  0.00          O   
ATOM    258  CB  ALA A  18      34.963  36.470   2.002  1.00  0.00          C   
ATOM    259  H   ALA A  18      34.496  36.133   4.410  1.00  0.00          H   
ATOM    260  HA  ALA A  18      35.296  38.340   2.926  1.00  0.00          H   
ATOM    261  HB1 ALA A  18      35.177  36.931   1.032  1.00  0.00          H   
ATOM    262  HB2 ALA A  18      35.929  36.092   2.341  1.00  0.00          H   
ATOM    263  HB3 ALA A  18      34.257  35.652   1.869  1.00  0.00          H   
ATOM    264  N   ALA A  19      32.093  37.566   2.469  1.00  0.00          N   
ATOM    265  CA  ALA A  19      30.813  38.196   2.315  1.00  0.00          C   
ATOM    266  C   ALA A  19      30.634  39.508   3.037  1.00  0.00          C   
ATOM    267  O   ALA A  19      30.284  40.494   2.397  1.00  0.00          O   
ATOM    268  CB  ALA A  19      29.725  37.192   2.762  1.00  0.00          C   
ATOM    269  H   ALA A  19      32.076  36.577   2.684  1.00  0.00          H   
ATOM    270  HA  ALA A  19      30.671  38.424   1.251  1.00  0.00          H   
ATOM    271  HB1 ALA A  19      29.665  36.314   2.118  1.00  0.00          H   
ATOM    272  HB2 ALA A  19      29.982  36.851   3.762  1.00  0.00          H   
ATOM    273  HB3 ALA A  19      28.748  37.672   2.732  1.00  0.00          H   
ATOM    274  N   GLN A  20      31.006  39.567   4.325  1.00  0.00          N   
ATOM    275  CA  GLN A  20      30.944  40.816   5.152  1.00  0.00          C   
ATOM    276  C   GLN A  20      32.101  41.746   4.950  1.00  0.00          C   
ATOM    277  O   GLN A  20      32.741  42.247   5.879  1.00  0.00          O   
ATOM    278  CB  GLN A  20      30.480  40.510   6.561  1.00  0.00          C   
ATOM    279  CG  GLN A  20      29.138  39.806   6.605  1.00  0.00          C   
ATOM    280  CD  GLN A  20      28.611  39.515   8.017  1.00  0.00          C   
ATOM    281  NE2 GLN A  20      27.328  39.227   8.084  1.00  0.00          N   
ATOM    282  OE1 GLN A  20      29.344  39.561   9.014  1.00  0.00          O   
ATOM    283  H   GLN A  20      31.491  38.791   4.749  1.00  0.00          H   
ATOM    284  HA  GLN A  20      30.085  41.406   4.806  1.00  0.00          H   
ATOM    285  HB3 GLN A  20      30.413  41.425   7.140  1.00  0.00          H   
ATOM    286  HB2 GLN A  20      31.137  39.845   7.119  1.00  0.00          H   
ATOM    287  HG3 GLN A  20      29.142  38.819   6.153  1.00  0.00          H   
ATOM    288  HG2 GLN A  20      28.376  40.422   6.122  1.00  0.00          H   
ATOM    289 HE21 GLN A  20      26.903  39.126   7.179  1.00  0.00          H   
ATOM    290 HE22 GLN A  20      26.853  39.165   8.980  1.00  0.00          H   
ATOM    291  N   ALA A  21      32.515  41.897   3.687  1.00  0.00          N   
ATOM    292  CA  ALA A  21      33.447  42.878   3.143  1.00  0.00          C   
ATOM    293  C   ALA A  21      34.802  42.741   3.958  1.00  0.00          C   
ATOM    294  O   ALA A  21      35.307  43.685   4.560  1.00  0.00          O   
ATOM    295  CB  ALA A  21      32.787  44.298   3.197  1.00  0.00          C   
ATOM    296  H   ALA A  21      31.875  41.550   2.979  1.00  0.00          H   
ATOM    297  HA  ALA A  21      33.747  42.676   2.118  1.00  0.00          H   
ATOM    298  HB1 ALA A  21      33.557  45.041   2.994  1.00  0.00          H   
ATOM    299  HB2 ALA A  21      31.979  44.442   2.489  1.00  0.00          H   
ATOM    300  HB3 ALA A  21      32.417  44.537   4.197  1.00  0.00          H   
ATOM    301  N   ALA A  22      35.272  41.506   3.989  1.00  0.00          N   
ATOM    302  CA  ALA A  22      36.329  40.953   4.752  1.00  0.00          C   
ATOM    303  C   ALA A  22      36.324  41.009   6.281  1.00  0.00          C   
ATOM    304  O   ALA A  22      37.281  40.551   6.940  1.00  0.00          O   
ATOM    305  CB  ALA A  22      37.606  41.366   4.067  1.00  0.00          C   
ATOM    306  H   ALA A  22      34.766  40.794   3.474  1.00  0.00          H   
ATOM    307  HA  ALA A  22      36.369  39.883   4.520  1.00  0.00          H   
ATOM    308  HB1 ALA A  22      38.367  40.760   4.551  1.00  0.00          H   
ATOM    309  HB2 ALA A  22      37.619  41.267   2.981  1.00  0.00          H   
ATOM    310  HB3 ALA A  22      37.866  42.371   4.402  1.00  0.00          H   
ATOM    311  N   LYS A  23      35.254  41.517   6.874  1.00  0.00          N   
ATOM    312  CA  LYS A  23      35.073  41.781   8.221  1.00  0.00          C   
ATOM    313  C   LYS A  23      36.282  42.556   8.832  1.00  0.00          C   
ATOM    314  O   LYS A  23      36.909  42.176   9.762  1.00  0.00          O   
ATOM    315  CB  LYS A  23      34.756  40.456   8.976  1.00  0.00          C
[truncated: 118,495 more chars]
