# Supplementary material for: A glutamine-based single α-helix scaffold to target globular proteins
Source: Nat Commun. 2022 Nov 18;13:7073. doi: 10.1038/s41467-022-34793-6 (PMC9674830; doi:10.1038/s41467-022-34793-6)
Supplement: Supplementary file 5 — Supplementary Data 2 [file 41467_2022_34793_MOESM5_ESM.zip › P372ensembles/P372ensemble10.pdb]

MODEL        0
ATOM      1  N   LYS A   1      25.740  44.210  65.110  1.00  0.00          N   
ATOM      2  CA  LYS A   1      25.410  43.040  64.290  1.00  0.00          C   
ATOM      3  C   LYS A   1      26.680  42.650  63.520  1.00  0.00          C   
ATOM      4  O   LYS A   1      27.010  43.230  62.520  1.00  0.00          O   
ATOM      5  CB  LYS A   1      24.050  43.130  63.450  1.00  0.00          C   
ATOM      6  CG  LYS A   1      22.800  43.420  64.340  1.00  0.00          C   
ATOM      7  CD  LYS A   1      21.710  44.010  63.470  1.00  0.00          C   
ATOM      8  CE  LYS A   1      20.630  44.630  64.310  1.00  0.00          C   
ATOM      9  NZ  LYS A   1      19.580  45.240  63.520  1.00  0.00          N   
ATOM     10  HA  LYS A   1      25.260  42.190  64.960  1.00  0.00          H   
ATOM     11  HB3 LYS A   1      23.790  42.210  62.930  1.00  0.00          H   
ATOM     12  HB2 LYS A   1      24.100  43.840  62.640  1.00  0.00          H   
ATOM     13  HG3 LYS A   1      23.000  44.140  65.130  1.00  0.00          H   
ATOM     14  HG2 LYS A   1      22.470  42.470  64.780  1.00  0.00          H   
ATOM     15  HD3 LYS A   1      21.370  43.220  62.800  1.00  0.00          H   
ATOM     16  HD2 LYS A   1      22.200  44.810  62.910  1.00  0.00          H   
ATOM     17  HE3 LYS A   1      21.080  45.400  64.940  1.00  0.00          H   
ATOM     18  HE2 LYS A   1      20.140  43.890  64.940  1.00  0.00          H   
ATOM     19  HZ1 LYS A   1      18.880  45.590  64.160  1.00  0.00          H   
ATOM     20  HZ2 LYS A   1      19.840  45.970  62.870  1.00  0.00          H   
ATOM     21  HZ3 LYS A   1      19.230  44.530  62.890  1.00  0.00          H   
ATOM     22  H   LYS A   1      25.780  45.080  64.610  1.00  0.00          H   
ATOM     23  N   LYS A   2      27.480  41.700  64.100  1.00  0.00          N   
ATOM     24  CA  LYS A   2      28.730  41.250  63.440  1.00  0.00          C   
ATOM     25  C   LYS A   2      28.350  40.570  62.040  1.00  0.00          C   
ATOM     26  O   LYS A   2      27.500  39.670  62.030  1.00  0.00          O   
ATOM     27  CB  LYS A   2      29.360  40.230  64.410  1.00  0.00          C   
ATOM     28  CG  LYS A   2      30.720  39.610  63.900  1.00  0.00          C   
ATOM     29  CD  LYS A   2      31.640  39.240  65.050  1.00  0.00          C   
ATOM     30  CE  LYS A   2      33.020  38.980  64.480  1.00  0.00          C   
ATOM     31  NZ  LYS A   2      34.040  38.660  65.460  1.00  0.00          N   
ATOM     32  H   LYS A   2      27.240  41.350  65.020  1.00  0.00          H   
ATOM     33  HA  LYS A   2      29.390  42.090  63.220  1.00  0.00          H   
ATOM     34  HB3 LYS A   2      28.610  39.440  64.520  1.00  0.00          H   
ATOM     35  HB2 LYS A   2      29.580  40.870  65.260  1.00  0.00          H   
ATOM     36  HG3 LYS A   2      31.180  40.360  63.270  1.00  0.00          H   
ATOM     37  HG2 LYS A   2      30.480  38.690  63.350  1.00  0.00          H   
ATOM     38  HD3 LYS A   2      31.290  38.270  65.400  1.00  0.00          H   
ATOM     39  HD2 LYS A   2      31.680  40.020  65.800  1.00  0.00          H   
ATOM     40  HE3 LYS A   2      33.340  39.930  64.050  1.00  0.00          H   
ATOM     41  HE2 LYS A   2      32.920  38.160  63.770  1.00  0.00          H   
ATOM     42  HZ1 LYS A   2      34.330  39.460  66.010  1.00  0.00          H   
ATOM     43  HZ2 LYS A   2      33.780  37.920  66.090  1.00  0.00          H   
ATOM     44  HZ3 LYS A   2      34.860  38.360  64.950  1.00  0.00          H   
ATOM     45  N   PRO A   3      28.980  40.910  60.940  1.00  0.00          N   
ATOM     46  CA  PRO A   3      28.800  40.180  59.630  1.00  0.00          C   
ATOM     47  C   PRO A   3      28.990  38.680  59.720  1.00  0.00          C   
ATOM     48  O   PRO A   3      29.640  38.180  60.680  1.00  0.00          O   
ATOM     49  CB  PRO A   3      29.830  40.900  58.660  1.00  0.00          C   
ATOM     50  CG  PRO A   3      29.760  42.310  59.130  1.00  0.00          C   
ATOM     51  CD  PRO A   3      29.680  42.100  60.690  1.00  0.00          C   
ATOM     52  HA  PRO A   3      27.760  40.320  59.360  1.00  0.00          H   
ATOM     53  HB3 PRO A   3      30.820  40.530  58.940  1.00  0.00          H   
ATOM     54  HB2 PRO A   3      29.570  40.850  57.610  1.00  0.00          H   
ATOM     55  HG3 PRO A   3      30.730  42.740  58.900  1.00  0.00          H   
ATOM     56  HG2 PRO A   3      28.910  42.850  58.720  1.00  0.00          H   
ATOM     57  HD3 PRO A   3      30.700  41.920  61.030  1.00  0.00          H   
ATOM     58  HD2 PRO A   3      29.270  42.970  61.210  1.00  0.00          H   
ATOM     59  N   GLY A   4      28.460  37.960  58.760  1.00  0.00          N   
ATOM     60  CA  GLY A   4      28.650  36.470  58.580  1.00  0.00          C   
ATOM     61  C   GLY A   4      29.610  36.140  57.480  1.00  0.00          C   
ATOM     62  O   GLY A   4      30.590  36.840  57.220  1.00  0.00          O   
ATOM     63  H   GLY A   4      27.920  38.380  58.020  1.00  0.00          H   
ATOM     64  HA3 GLY A   4      27.680  36.010  58.420  1.00  0.00          H   
ATOM     65  HA2 GLY A   4      29.110  36.160  59.520  1.00  0.00          H   
ATOM     66  N   ALA A   5      29.310  35.080  56.740  1.00  0.00          N   
ATOM     67  CA  ALA A   5      30.260  34.590  55.720  1.00  0.00          C   
ATOM     68  C   ALA A   5      30.280  35.420  54.410  1.00  0.00          C   
ATOM     69  O   ALA A   5      29.240  36.000  54.090  1.00  0.00          O   
ATOM     70  CB  ALA A   5      29.900  33.150  55.250  1.00  0.00          C   
ATOM     71  H   ALA A   5      28.400  34.650  56.850  1.00  0.00          H   
ATOM     72  HA  ALA A   5      31.280  34.610  56.110  1.00  0.00          H   
ATOM     73  HB1 ALA A   5      30.580  32.720  54.510  1.00  0.00          H   
ATOM     74  HB2 ALA A   5      30.010  32.530  56.140  1.00  0.00          H   
ATOM     75  HB3 ALA A   5      28.880  33.130  54.890  1.00  0.00          H   
ATOM     76  N   SER A   6      31.390  35.530  53.650  1.00  0.00          N   
ATOM     77  CA  SER A   6      31.550  36.360  52.390  1.00  0.00          C   
ATOM     78  C   SER A   6      30.560  35.980  51.360  1.00  0.00          C   
ATOM     79  O   SER A   6      30.460  34.830  50.990  1.00  0.00          O   
ATOM     80  CB  SER A   6      32.910  36.350  51.890  1.00  0.00          C   
ATOM     81  OG  SER A   6      33.890  36.870  52.780  1.00  0.00          O   
ATOM     82  H   SER A   6      32.210  35.020  53.980  1.00  0.00          H   
ATOM     83  HA  SER A   6      31.270  37.340  52.780  1.00  0.00          H   
ATOM     84  HB3 SER A   6      32.780  37.060  51.070  1.00  0.00          H   
ATOM     85  HB2 SER A   6      33.170  35.390  51.450  1.00  0.00          H   
ATOM     86  HG  SER A   6      34.650  37.040  52.230  1.00  0.00          H   
ATOM     87  N   LEU A   7      29.700  36.850  50.850  1.00  0.00          N   
ATOM     88  CA  LEU A   7      28.820  36.540  49.750  1.00  0.00          C   
ATOM     89  C   LEU A   7      29.590  36.330  48.400  1.00  0.00          C   
ATOM     90  O   LEU A   7      30.750  36.760  48.250  1.00  0.00          O   
ATOM     91  CB  LEU A   7      27.710  37.630  49.630  1.00  0.00          C   
ATOM     92  CG  LEU A   7      26.710  37.560  50.820  1.00  0.00          C   
ATOM     93  CD1 LEU A   7      25.600  38.650  50.820  1.00  0.00          C   
ATOM     94  CD2 LEU A   7      25.950  36.240  50.980  1.00  0.00          C   
ATOM     95  H   LEU A   7      29.580  37.760  51.270  1.00  0.00          H   
ATOM     96  HA  LEU A   7      28.300  35.610  50.000  1.00  0.00          H   
ATOM     97  HB3 LEU A   7      27.150  37.370  48.740  1.00  0.00          H   
ATOM     98  HB2 LEU A   7      28.220  38.590  49.580  1.00  0.00          H   
ATOM     99  HG  LEU A   7      27.250  37.680  51.750  1.00  0.00          H   
ATOM    100 HD11 LEU A   7      24.800  38.360  50.140  1.00  0.00          H   
ATOM    101 HD12 LEU A   7      25.260  38.760  51.840  1.00  0.00          H   
ATOM    102 HD13 LEU A   7      26.000  39.610  50.490  1.00  0.00          H   
ATOM    103 HD21 LEU A   7      25.150  36.290  51.720  1.00  0.00          H   
ATOM    104 HD22 LEU A   7      25.570  35.990  49.990  1.00  0.00          H   
ATOM    105 HD23 LEU A   7      26.710  35.550  51.340  1.00  0.00          H   
ATOM    106  N   ALA A   8      28.980  35.780  47.360  1.00  0.00          N   
ATOM    107  CA  ALA A   8      29.410  35.840  45.970  1.00  0.00          C   
ATOM    108  C   ALA A   8      28.220  36.070  45.010  1.00  0.00          C   
ATOM    109  O   ALA A   8      27.020  35.900  45.430  1.00  0.00          O   
ATOM    110  CB  ALA A   8      30.110  34.510  45.610  1.00  0.00          C   
ATOM    111  H   ALA A   8      28.100  35.330  47.550  1.00  0.00          H   
ATOM    112  HA  ALA A   8      30.240  36.550  45.910  1.00  0.00          H   
ATOM    113  HB1 ALA A   8      29.420  33.670  45.470  1.00  0.00          H   
ATOM    114  HB2 ALA A   8      30.710  34.520  44.700  1.00  0.00          H   
ATOM    115  HB3 ALA A   8      30.880  34.230  46.340  1.00  0.00          H   
ATOM    116  N   ALA A   9      28.470  36.490  43.730  1.00  0.00          N   
ATOM    117  CA  ALA A   9      27.460  37.010  42.770  1.00  0.00          C   
ATOM    118  C   ALA A   9      27.800  36.590  41.320  1.00  0.00          C   
ATOM    119  O   ALA A   9      28.960  36.280  41.000  1.00  0.00          O   
ATOM    120  CB  ALA A   9      27.360  38.570  42.780  1.00  0.00          C   
ATOM    121  H   ALA A   9      29.420  36.470  43.390  1.00  0.00          H   
ATOM    122  HA  ALA A   9      26.490  36.650  43.120  1.00  0.00          H   
ATOM    123  HB1 ALA A   9      26.410  38.880  42.340  1.00  0.00          H   
ATOM    124  HB2 ALA A   9      27.470  38.940  43.800  1.00  0.00          H   
ATOM    125  HB3 ALA A   9      28.100  39.090  42.160  1.00  0.00          H   
ATOM    126  N   LEU A  10      26.830  36.730  40.400  1.00  0.00          N   
ATOM    127  CA  LEU A  10      27.040  36.660  38.960  1.00  0.00          C   
ATOM    128  C   LEU A  10      27.200  38.050  38.320  1.00  0.00          C   
ATOM    129  O   LEU A  10      26.600  39.060  38.760  1.00  0.00          O   
ATOM    130  CB  LEU A  10      25.960  35.820  38.290  1.00  0.00          C   
ATOM    131  CG  LEU A  10      25.670  34.460  38.870  1.00  0.00          C   
ATOM    132  CD1 LEU A  10      24.670  33.680  38.070  1.00  0.00          C   
ATOM    133  CD2 LEU A  10      26.980  33.580  39.010  1.00  0.00          C   
ATOM    134  H   LEU A  10      25.950  37.150  40.670  1.00  0.00          H   
ATOM    135  HA  LEU A  10      27.970  36.130  38.750  1.00  0.00          H   
ATOM    136  HB3 LEU A  10      26.370  35.620  37.300  1.00  0.00          H   
ATOM    137  HB2 LEU A  10      25.100  36.480  38.250  1.00  0.00          H   
ATOM    138  HG  LEU A  10      25.220  34.580  39.850  1.00  0.00          H   
ATOM    139 HD11 LEU A  10      24.720  32.620  38.320  1.00  0.00          H   
ATOM    140 HD12 LEU A  10      23.690  34.120  38.260  1.00  0.00          H   
ATOM    141 HD13 LEU A  10      24.920  33.650  37.020  1.00  0.00          H   
ATOM    142 HD21 LEU A  10      26.630  32.560  39.190  1.00  0.00          H   
ATOM    143 HD22 LEU A  10      27.520  33.490  38.070  1.00  0.00          H   
ATOM    144 HD23 LEU A  10      27.690  34.010  39.710  1.00  0.00          H   
ATOM    145  N   GLN A  11      28.020  38.120  37.310  1.00  0.00          N   
ATOM    146  CA  GLN A  11      28.080  39.260  36.380  1.00  0.00          C   
ATOM    147  C   GLN A  11      28.460  40.610  36.970  1.00  0.00          C   
ATOM    148  O   GLN A  11      28.140  41.610  36.350  1.00  0.00          O   
ATOM    149  CB  GLN A  11      26.720  39.390  35.580  1.00  0.00          C   
ATOM    150  CG  GLN A  11      26.230  38.100  35.050  1.00  0.00          C   
ATOM    151  CD  GLN A  11      24.930  38.310  34.280  1.00  0.00          C   
ATOM    152  NE2 GLN A  11      23.920  38.750  35.000  1.00  0.00          N   
ATOM    153  OE1 GLN A  11      24.810  38.080  33.090  1.00  0.00          O   
ATOM    154  H   GLN A  11      28.600  37.350  36.980  1.00  0.00          H   
ATOM    155  HA  GLN A  11      28.860  39.080  35.640  1.00  0.00          H   
ATOM    156  HB3 GLN A  11      26.730  40.040  34.710  1.00  0.00          H   
ATOM    157  HB2 GLN A  11      25.990  39.860  36.240  1.00  0.00          H   
ATOM    158  HG3 GLN A  11      26.120  37.360  35.840  1.00  0.00          H   
ATOM    159  HG2 GLN A  11      26.980  37.910  34.280  1.00  0.00          H   
ATOM    160 HE21 GLN A  11      23.990  39.080  35.950  1.00  0.00          H   
ATOM    161 HE22 GLN A  11      23.050  38.820  34.490  1.00  0.00          H   
ATOM    162  N   ALA A  12      29.170  40.690  38.060  1.00  0.00          N   
ATOM    163  CA  ALA A  12      29.800  41.900  38.630  1.00  0.00          C   
ATOM    164  C   ALA A  12      30.740  42.560  37.640  1.00  0.00          C   
ATOM    165  O   ALA A  12      31.320  41.790  36.800  1.00  0.00          O   
ATOM    166  CB  ALA A  12      30.520  41.630  39.920  1.00  0.00          C   
ATOM    167  H   ALA A  12      29.570  39.830  38.410  1.00  0.00          H   
ATOM    168  HA  ALA A  12      28.980  42.600  38.780  1.00  0.00          H   
ATOM    169  HB1 ALA A  12      29.950  40.940  40.550  1.00  0.00          H   
ATOM    170  HB2 ALA A  12      31.530  41.320  39.630  1.00  0.00          H   
ATOM    171  HB3 ALA A  12      30.470  42.570  40.470  1.00  0.00          H   
ATOM    172  N   LEU A  13      30.810  43.890  37.660  1.00  0.00          N   
ATOM    173  CA  LEU A  13      31.460  44.700  36.630  1.00  0.00          C   
ATOM    174  C   LEU A  13      32.830  45.290  37.090  1.00  0.00          C   
ATOM    175  O   LEU A  13      33.130  45.300  38.260  1.00  0.00          O   
ATOM    176  CB  LEU A  13      30.470  45.810  36.180  1.00  0.00          C   
ATOM    177  CG  LEU A  13      29.100  45.240  35.670  1.00  0.00          C   
ATOM    178  CD1 LEU A  13      28.300  46.380  35.050  1.00  0.00          C   
ATOM    179  CD2 LEU A  13      29.290  44.180  34.540  1.00  0.00          C   
ATOM    180  H   LEU A  13      30.390  44.320  38.470  1.00  0.00          H   
ATOM    181  HA  LEU A  13      31.850  44.100  35.810  1.00  0.00          H   
ATOM    182  HB3 LEU A  13      30.970  46.390  35.400  1.00  0.00          H   
ATOM    183  HB2 LEU A  13      30.350  46.500  37.020  1.00  0.00          H   
ATOM    184  HG  LEU A  13      28.590  44.750  36.500  1.00  0.00          H   
ATOM    185 HD11 LEU A  13      28.140  47.200  35.750  1.00  0.00          H   
ATOM    186 HD12 LEU A  13      28.840  46.620  34.140  1.00  0.00          H   
ATOM    187 HD13 LEU A  13      27.270  46.130  34.800  1.00  0.00          H   
ATOM    188 HD21 LEU A  13      28.340  43.900  34.080  1.00  0.00          H   
ATOM    189 HD22 LEU A  13      29.890  44.570  33.720  1.00  0.00          H   
ATOM    190 HD23 LEU A  13      29.630  43.260  35.030  1.00  0.00          H   
ATOM    191  N   GLN A  14      33.550  45.880  36.140  1.00  0.00          N   
ATOM    192  CA  GLN A  14      34.740  46.650  36.370  1.00  0.00          C   
ATOM    193  C   GLN A  14      34.540  47.680  37.470  1.00  0.00          C   
ATOM    194  O   GLN A  14      35.410  48.020  38.250  1.00  0.00          O   
ATOM    195  CB  GLN A  14      35.300  47.150  35.030  1.00  0.00          C   
ATOM    196  CG  GLN A  14      36.740  47.590  35.180  1.00  0.00          C   
ATOM    197  CD  GLN A  14      37.500  47.840  33.880  1.00  0.00          C   
ATOM    198  NE2 GLN A  14      38.690  48.390  33.960  1.00  0.00          N   
ATOM    199  OE1 GLN A  14      36.990  47.590  32.770  1.00  0.00          O   
ATOM    200  H   GLN A  14      33.320  45.800  35.160  1.00  0.00          H   
ATOM    201  HA  GLN A  14      35.480  45.960  36.770  1.00  0.00          H   
ATOM    202  HB3 GLN A  14      34.770  48.030  34.660  1.00  0.00          H   
ATOM    203  HB2 GLN A  14      35.280  46.380  34.250  1.00  0.00          H   
ATOM    204  HG3 GLN A  14      37.290  46.820  35.720  1.00  0.00          H   
ATOM    205  HG2 GLN A  14      36.870  48.490  35.770  1.00  0.00          H   
ATOM    206 HE21 GLN A  14      39.090  48.280  34.880  1.00  0.00          H   
ATOM    207 HE22 GLN A  14      39.340  48.390  33.180  1.00  0.00          H   
ATOM    208  N   ALA A  15      33.370  48.290  37.510  1.00  0.00          N   
ATOM    209  CA  ALA A  15      32.880  49.180  38.500  1.00  0.00          C   
ATOM    210  C   ALA A  15      31.840  48.620  39.480  1.00  0.00          C   
ATOM    211  O   ALA A  15      30.920  47.840  39.060  1.00  0.00          O   
ATOM    212  CB  ALA A  15      32.270  50.340  37.710  1.00  0.00          C   
ATOM    213  H   ALA A  15      32.690  48.010  36.810  1.00  0.00          H   
ATOM    214  HA  ALA A  15      33.710  49.720  38.960  1.00  0.00          H   
ATOM    215  HB1 ALA A  15      31.680  49.890  36.920  1.00  0.00          H   
ATOM    216  HB2 ALA A  15      31.650  50.930  38.390  1.00  0.00          H   
ATOM    217  HB3 ALA A  15      33.030  50.970  37.250  1.00  0.00          H   
ATOM    218  N   LEU A  16      31.870  49.070  40.740  1.00  0.00          N   
ATOM    219  CA  LEU A  16      30.790  48.640  41.600  1.00  0.00          C   
ATOM    220  C   LEU A  16      29.410  49.100  41.050  1.00  0.00          C   
ATOM    221  O   LEU A  16      29.240  50.010  40.240  1.00  0.00          O   
ATOM    222  CB  LEU A  16      31.090  49.230  43.080  1.00  0.00          C   
ATOM    223  CG  LEU A  16      32.200  48.610  43.960  1.00  0.00          C   
ATOM    224  CD1 LEU A  16      33.620  48.830  43.530  1.00  0.00          C   
ATOM    225  CD2 LEU A  16      32.040  49.240  45.330  1.00  0.00          C   
ATOM    226  H   LEU A  16      32.580  49.740  40.970  1.00  0.00          H   
ATOM    227  HA  LEU A  16      30.730  47.560  41.670  1.00  0.00          H   
ATOM    228  HB3 LEU A  16      30.230  48.900  43.670  1.00  0.00          H   
ATOM    229  HB2 LEU A  16      31.040  50.310  43.000  1.00  0.00          H   
ATOM    230  HG  LEU A  16      32.020  47.550  44.130  1.00  0.00          H   
ATOM    231 HD11 LEU A  16      33.840  48.270  42.620  1.00  0.00          H   
ATOM    232 HD12 LEU A  16      33.830  49.890  43.400  1.00  0.00          H   
ATOM    233 HD13 LEU A  16      34.250  48.500  44.360  1.00  0.00          H   
ATOM    234 HD21 LEU A  16      32.730  48.900  46.100  1.00  0.00          H   
ATOM    235 HD22 LEU A  16      32.270  50.300  45.280  1.00  0.00          H   
ATOM    236 HD23 LEU A  16      31.010  49.140  45.700  1.00  0.00          H   
ATOM    237  N   GLN A  17      28.330  48.390  41.580  1.00  0.00          N   
ATOM    238  CA  GLN A  17      26.970  48.940  41.450  1.00  0.00          C   
ATOM    239  C   GLN A  17      26.780  50.340  42.060  1.00  0.00          C   
ATOM    240  O   GLN A  17      27.260  50.600  43.140  1.00  0.00          O   
ATOM    241  CB  GLN A  17      25.930  47.940  42.120  1.00  0.00          C   
ATOM    242  CG  GLN A  17      24.480  48.220  41.670  1.00  0.00          C   
ATOM    243  CD  GLN A  17      24.220  47.520  40.310  1.00  0.00          C   
ATOM    244  NE2 GLN A  17      23.060  47.000  40.120  1.00  0.00          N   
ATOM    245  OE1 GLN A  17      25.050  47.450  39.400  1.00  0.00          O   
ATOM    246  H   GLN A  17      28.530  47.660  42.240  1.00  0.00          H   
ATOM    247  HA  GLN A  17      26.670  49.010  40.410  1.00  0.00          H   
ATOM    248  HB3 GLN A  17      25.920  48.150  43.180  1.00  0.00          H   
ATOM    249  HB2 GLN A  17      26.190  46.900  41.910  1.00  0.00          H   
ATOM    250  HG3 GLN A  17      24.240  49.290  41.630  1.00  0.00          H   
ATOM    251  HG2 GLN A  17      23.840  47.790  42.440  1.00  0.00          H   
ATOM    252 HE21 GLN A  17      22.270  47.280  40.680  1.00  0.00          H   
ATOM    253 HE22 GLN A  17      22.820  46.490  39.280  1.00  0.00          H   
ATOM    254  N   ALA A  18      26.010  51.250  41.430  1.00  0.00          N   
ATOM    255  CA  ALA A  18      25.630  52.540  41.860  1.00  0.00          C   
ATOM    256  C   ALA A  18      24.300  52.580  42.660  1.00  0.00          C   
ATOM    257  O   ALA A  18      23.470  51.670  42.460  1.00  0.00          O   
ATOM    258  CB  ALA A  18      25.590  53.470  40.730  1.00  0.00          C   
ATOM    259  H   ALA A  18      25.760  51.050  40.470  1.00  0.00          H   
ATOM    260  HA  ALA A  18      26.410  52.950  42.510  1.00  0.00          H   
ATOM    261  HB1 ALA A  18      24.750  53.130  40.120  1.00  0.00          H   
ATOM    262  HB2 ALA A  18      25.430  54.520  40.990  1.00  0.00          H   
ATOM    263  HB3 ALA A  18      26.500  53.390  40.140  1.00  0.00          H   
ATOM    264  N   ALA A  19      24.100  53.610  43.490  1.00  0.00          N   
ATOM    265  CA  ALA A  19      22.940  53.880  44.350  1.00  0.00          C   
ATOM    266  C   ALA A  19      22.620  55.410  44.350  1.00  0.00          C   
ATOM    267  O   ALA A  19      23.570  56.110  44.070  1.00  0.00          O   
ATOM    268  CB  ALA A  19      23.330  53.420  45.730  1.00  0.00          C   
ATOM    269  H   ALA A  19      24.950  54.120  43.660  1.00  0.00          H   
ATOM    270  HA  ALA A  19      22.050  53.320  44.040  1.00  0.00          H   
ATOM    271  HB1 ALA A  19      24.310  53.850  45.960  1.00  0.00          H   
ATOM    272  HB2 ALA A  19      22.620  53.860  46.440  1.00  0.00          H   
ATOM    273  HB3 ALA A  19      23.320  52.340  45.800  1.00  0.00          H   
ATOM    274  N   GLN A  20      21.430  55.950  44.630  1.00  0.00          N   
ATOM    275  CA  GLN A  20      21.170  57.430  44.700  1.00  0.00          C   
ATOM    276  C   GLN A  20      21.980  58.260  45.700  1.00  0.00          C   
ATOM    277  O   GLN A  20      22.210  57.940  46.840  1.00  0.00          O   
ATOM    278  CB  GLN A  20      19.680  57.670  44.920  1.00  0.00          C   
ATOM    279  CG  GLN A  20      19.130  57.400  46.390  1.00  0.00          C   
ATOM    280  CD  GLN A  20      17.640  57.780  46.410  1.00  0.00          C   
ATOM    281  NE2 GLN A  20      17.000  57.580  47.510  1.00  0.00          N   
ATOM    282  OE1 GLN A  20      17.100  58.350  45.460  1.00  0.00          O   
ATOM    283  H   GLN A  20      20.580  55.410  44.570  1.00  0.00          H   
ATOM    284  HA  GLN A  20      21.370  57.930  43.750  1.00  0.00          H   
ATOM    285  HB3 GLN A  20      19.110  57.040  44.240  1.00  0.00          H   
ATOM    286  HB2 GLN A  20      19.420  58.680  44.610  1.00  0.00          H   
ATOM    287  HG3 GLN A  20      19.720  57.890  47.170  1.00  0.00          H   
ATOM    288  HG2 GLN A  20      19.230  56.340  46.620  1.00  0.00          H   
ATOM    289 HE21 GLN A  20      17.360  57.470  48.450  1.00  0.00          H   
ATOM    290 HE22 GLN A  20      16.050  57.920  47.530  1.00  0.00          H   
ATOM    291  N   ALA A  21      22.340  59.490  45.230  1.00  0.00          N   
ATOM    292  CA  ALA A  21      23.170  60.370  46.050  1.00  0.00          C   
ATOM    293  C   ALA A  21      22.340  61.540  46.720  1.00  0.00          C   
ATOM    294  O   ALA A  21      21.300  62.010  46.260  1.00  0.00          O   
ATOM    295  CB  ALA A  21      24.310  60.740  45.090  1.00  0.00          C   
ATOM    296  H   ALA A  21      22.220  59.780  44.270  1.00  0.00          H   
ATOM    297  HA  ALA A  21      23.520  59.860  46.950  1.00  0.00          H   
ATOM    298  HB1 ALA A  21      24.890  61.430  45.690  1.00  0.00          H   
ATOM    299  HB2 ALA A  21      24.920  59.850  44.950  1.00  0.00          H   
ATOM    300  HB3 ALA A  21      24.070  61.080  44.080  1.00  0.00          H   
ATOM    301  N   ALA A  22      22.880  62.170  47.780  1.00  0.00          N   
ATOM    302  CA  ALA A  22      22.230  63.220  48.600  1.00  0.00          C   
ATOM    303  C   ALA A  22      22.330  64.540  47.830  1.00  0.00          C   
ATOM    304  O   ALA A  22      23.370  64.780  47.240  1.00  0.00          O   
ATOM    305  CB  ALA A  22      22.900  63.200  49.990  1.00  0.00          C   
ATOM    306  H   ALA A  22      23.780  61.790  48.050  1.00  0.00          H   
ATOM    307  HA  ALA A  22      21.180  62.990  48.770  1.00  0.00          H   
ATOM    308  HB1 ALA A  22      23.850  63.740  49.960  1.00  0.00          H   
ATOM    309  HB2 ALA A  22      22.150  63.640  50.660  1.00  0.00          H   
ATOM    310  HB3 ALA A  22      22.990  62.180  50.360  1.00  0.00          H   
ATOM    311  N   LYS A  23      21.290  65.340  47.730  1.00  0.00          N   
ATOM    312  CA  LYS A  23      21.270  66.580  46.970  1.00  0.00          C   
ATOM    313  C   LYS A  23      20.930  67.810  47.820  1.00  0.00          C   
ATOM    314  O   LYS A  23      20.100  68.630  47.440  1.00  0.00          O   
ATOM    315  CB  LYS A  23      20.410  66.350  45.690  1.00  0.00          C   
ATOM    316  CG  LYS A  23      20.970  67.370  44.620  1.00  0.00          C   
ATOM    317  CD  LYS A  23      20.140  67.270  43.300  1.00  0.00          C   
ATOM    318  CE  LYS A  23      20.770  68.160  42.210  1.00  0.00          C   
ATOM    319  NZ  LYS A  23      20.620  69.620  42.490  1.00  0.00          N   
ATOM    320  H   LYS A  23      20.430  64.940  48.100  1.00  0.00          H   
ATOM    321  HA  LYS A  23      22.270  66.780  46.580  1.00  0.00          H   
ATOM    322  HB3 LYS A  23      19.390  66.570  46.000  1.00  0.00          H   
ATOM    323  HB2 LYS A  23      20.400  65.280  45.500  1.00  0.00          H   
ATOM    324  HG3 LYS A  23      21.980  67.090  44.330  1.00  0.00          H   
ATOM    325  HG2 LYS A  23      20.910  68.380  45.030  1.00  0.00          H   
ATOM    326  HD3 LYS A  23      19.060  67.340  43.460  1.00  0.00          H   
ATOM    327  HD2 LYS A  23      20.300  66.240  42.990  1.00  0.00          H   
ATOM    328  HE3 LYS A  23      20.300  67.850  41.270  1.00  0.00          H   
ATOM    329  HE2 LYS A  23      21.830  67.910  42.180  1.00  0.00          H   
ATOM    330  HZ1 LYS A  23      20.800  70.040  41.590  1.00  0.00          H   
ATOM    331  HZ2 LYS A  23      19.690  69.790  42.840  1.00  0.00          H   
ATOM    332  HZ3 LYS A  23      21.310  69.910  43.160  1.00  0.00          H   
ATOM    333  N   LYS A  24      21.580  67.950  48.970  1.00  0.00          N   
ATOM    334  CA  LYS A  24      21.290  68.890  50.090  1.00  0.00          C   
ATOM    335  C   LYS A  24      21.510  70.340  49.630  1.00  0.00          C   
ATOM    336  CB  LYS A  24      22.110  68.550  51.300  1.00  0.00          C   
ATOM    337  CG  LYS A  24      21.730  67.240  52.020  1.00  0.00          C   
ATOM    338  CD  LYS A  24      22.740  66.780  53.080  1.00  0.00          C   
ATOM    339  CE  LYS A  24      22.350  65.310  53.390  1.00  0.00          C   
ATOM    340  NZ  LYS A  24      22.130  65.100  54.890  1.00  0.00          N   
ATOM    341  O   LYS A  24      20.520  71.110  49.840  1.00  0.00          O   
ATOM    342  OXT LYS A  24      22.620  70.640  49.130  1.00  0.00          O   
ATOM    343  H   LYS A  24      22.360  67.350  49.180  1.00  0.00          H   
ATOM    344  HA  LYS A  24      20.210  68.930  50.260  1.00  0.00          H   
ATOM    345  HB3 LYS A  24      22.060  69.390  51.990  1.00  0.00          H   
ATOM    346  HB2 LYS A  24      23.150  68.490  50.980  1.00  0.00          H   
ATOM    347  HG3 LYS A  24      21.760  66.510  51.210  1.00  0.00          H   
ATOM    348  HG2 LYS A  24      20.740  67.480  52.410  1.00  0.00          H   
ATOM    349  HD3 LYS A  24      22.620  67.420  53.950  1.00  0.00          H   
ATOM    350  HD2 LYS A  24      23.750  66.890  52.680  1.00  0.00          H   
ATOM    351  HE3 LYS A  24      23.150  64.640  53.040  1.00  0.00          H   
ATOM    352  HE2 LYS A  24      21.440  65.050  52.850  1.00  0.00          H   
ATOM    353  HZ1 LYS A  24      21.400  65.640  55.310  1.00  0.00          H   
ATOM    354  HZ2 LYS A  24      21.810  64.150  55.010  1.00  0.00          H   
ATOM    355  HZ3 LYS A  24      22.950  65.110  55.480  1.00  0.00          H   
TER     356      LYS A  24
ENDMDL
MODEL        1
ATOM      1  N   LYS A   1      22.530  25.800  45.100  1.00  0.00          N   
ATOM      2  CA  LYS A   1      22.853  27.201  44.655  1.00  0.00          C   
ATOM      3  C   LYS A   1      24.287  27.333  44.172  1.00  0.00          C   
ATOM      4  O   LYS A   1      25.253  27.016  44.848  1.00  0.00          O   
ATOM      5  CB  LYS A   1      22.580  28.270  45.742  1.00  0.00          C   
ATOM      6  CG  LYS A   1      22.348  29.655  45.176  1.00  0.00          C   
ATOM      7  CD  LYS A   1      21.957  30.568  46.349  1.00  0.00          C   
ATOM      8  CE  LYS A   1      21.560  31.943  45.832  1.00  0.00          C   
ATOM      9  NZ  LYS A   1      21.440  32.943  46.936  1.00  0.00          N   
ATOM     10  HA  LYS A   1      22.177  27.387  43.825  1.00  0.00          H   
ATOM     11  HB3 LYS A   1      23.462  28.265  46.383  1.00  0.00          H   
ATOM     12  HB2 LYS A   1      21.725  27.996  46.361  1.00  0.00          H   
ATOM     13  HG3 LYS A   1      21.572  29.567  44.412  1.00  0.00          H   
ATOM     14  HG2 LYS A   1      23.216  30.053  44.642  1.00  0.00          H   
ATOM     15  HD3 LYS A   1      22.761  30.710  47.077  1.00  0.00          H   
ATOM     16  HD2 LYS A   1      21.077  30.163  46.848  1.00  0.00          H   
ATOM     17  HE3 LYS A   1      20.572  31.887  45.371  1.00  0.00          H   
ATOM     18  HE2 LYS A   1      22.325  32.279  45.129  1.00  0.00          H   
ATOM     19  HZ1 LYS A   1      20.697  32.827  47.610  1.00  0.00          H   
ATOM     20  HZ2 LYS A   1      22.282  33.010  47.497  1.00  0.00          H   
ATOM     21  HZ3 LYS A   1      21.327  33.814  46.439  1.00  0.00          H   
ATOM     22  H   LYS A   1      21.645  25.883  45.567  1.00  0.00          H   
ATOM     23  N   LYS A   2      24.396  27.760  42.886  1.00  0.00          N   
ATOM     24  CA  LYS A   2      25.742  27.847  42.262  1.00  0.00          C   
ATOM     25  C   LYS A   2      26.648  28.874  42.990  1.00  0.00          C   
ATOM     26  O   LYS A   2      26.119  29.945  43.296  1.00  0.00          O   
ATOM     27  CB  LYS A   2      25.562  28.154  40.766  1.00  0.00          C   
ATOM     28  CG  LYS A   2      25.307  26.838  40.009  1.00  0.00          C   
ATOM     29  CD  LYS A   2      24.758  27.107  38.564  1.00  0.00          C   
ATOM     30  CE  LYS A   2      24.729  25.839  37.728  1.00  0.00          C   
ATOM     31  NZ  LYS A   2      24.268  26.168  36.408  1.00  0.00          N   
ATOM     32  H   LYS A   2      23.577  27.970  42.325  1.00  0.00          H   
ATOM     33  HA  LYS A   2      26.164  26.840  42.353  1.00  0.00          H   
ATOM     34  HB3 LYS A   2      26.442  28.579  40.289  1.00  0.00          H   
ATOM     35  HB2 LYS A   2      24.713  28.816  40.614  1.00  0.00          H   
ATOM     36  HG3 LYS A   2      24.639  26.097  40.449  1.00  0.00          H   
ATOM     37  HG2 LYS A   2      26.278  26.369  39.861  1.00  0.00          H   
ATOM     38  HD3 LYS A   2      25.364  27.873  38.083  1.00  0.00          H   
ATOM     39  HD2 LYS A   2      23.812  27.649  38.628  1.00  0.00          H   
ATOM     40  HE3 LYS A   2      23.970  25.179  38.153  1.00  0.00          H   
ATOM     41  HE2 LYS A   2      25.663  25.280  37.797  1.00  0.00          H   
ATOM     42  HZ1 LYS A   2      24.134  25.302  35.916  1.00  0.00          H   
ATOM     43  HZ2 LYS A   2      23.423  26.727  36.444  1.00  0.00          H   
ATOM     44  HZ3 LYS A   2      24.957  26.667  35.869  1.00  0.00          H   
ATOM     45  N   PRO A   3      27.900  28.509  43.126  1.00  0.00          N   
ATOM     46  CA  PRO A   3      28.850  29.265  44.000  1.00  0.00          C   
ATOM     47  C   PRO A   3      28.968  30.758  43.472  1.00  0.00          C   
ATOM     48  O   PRO A   3      28.457  31.146  42.404  1.00  0.00          O   
ATOM     49  CB  PRO A   3      30.256  28.599  43.857  1.00  0.00          C   
ATOM     50  CG  PRO A   3      30.057  27.640  42.624  1.00  0.00          C   
ATOM     51  CD  PRO A   3      28.593  27.332  42.629  1.00  0.00          C   
ATOM     52  HA  PRO A   3      28.436  29.225  45.002  1.00  0.00          H   
ATOM     53  HB3 PRO A   3      31.042  29.314  43.616  1.00  0.00          H   
ATOM     54  HB2 PRO A   3      30.442  28.003  44.747  1.00  0.00          H   
ATOM     55  HG3 PRO A   3      30.332  28.253  41.765  1.00  0.00          H   
ATOM     56  HG2 PRO A   3      30.721  26.769  42.609  1.00  0.00          H   
ATOM     57  HD3 PRO A   3      28.194  26.997  41.672  1.00  0.00          H   
ATOM     58  HD2 PRO A   3      28.431  26.511  43.326  1.00  0.00          H   
ATOM     59  N   GLY A   4      29.434  31.655  44.347  1.00  0.00          N   
ATOM     60  CA  GLY A   4      29.563  33.062  44.153  1.00  0.00          C   
ATOM     61  C   GLY A   4      28.274  33.926  44.208  1.00  0.00          C   
ATOM     62  O   GLY A   4      27.143  33.486  44.509  1.00  0.00          O   
ATOM     63  H   GLY A   4      29.786  31.298  45.229  1.00  0.00          H   
ATOM     64  HA3 GLY A   4      29.908  33.131  43.116  1.00  0.00          H   
ATOM     65  HA2 GLY A   4      30.341  33.390  44.834  1.00  0.00          H   
ATOM     66  N   ALA A   5      28.395  35.159  43.681  1.00  0.00          N   
ATOM     67  CA  ALA A   5      27.295  36.047  43.446  1.00  0.00          C   
ATOM     68  C   ALA A   5      26.671  35.808  42.100  1.00  0.00          C   
ATOM     69  O   ALA A   5      27.245  35.159  41.227  1.00  0.00          O   
ATOM     70  CB  ALA A   5      27.716  37.526  43.655  1.00  0.00          C   
ATOM     71  H   ALA A   5      29.356  35.446  43.644  1.00  0.00          H   
ATOM     72  HA  ALA A   5      26.457  35.860  44.130  1.00  0.00          H   
ATOM     73  HB1 ALA A   5      28.044  37.782  44.669  1.00  0.00          H   
ATOM     74  HB2 ALA A   5      28.473  37.798  42.920  1.00  0.00          H   
ATOM     75  HB3 ALA A   5      26.841  38.150  43.478  1.00  0.00          H   
ATOM     76  N   SER A   6      25.455  36.344  41.836  1.00  0.00          N   
ATOM     77  CA  SER A   6      24.695  36.177  40.586  1.00  0.00          C   
ATOM     78  C   SER A   6      25.464  36.802  39.420  1.00  0.00          C   
ATOM     79  O   SER A   6      26.157  37.741  39.669  1.00  0.00          O   
ATOM     80  CB  SER A   6      23.310  36.747  40.894  1.00  0.00          C   
ATOM     81  OG  SER A   6      23.368  38.153  41.204  1.00  0.00          O   
ATOM     82  H   SER A   6      25.114  37.039  42.487  1.00  0.00          H   
ATOM     83  HA  SER A   6      24.684  35.100  40.437  1.00  0.00          H   
ATOM     84  HB3 SER A   6      22.899  36.188  41.736  1.00  0.00          H   
ATOM     85  HB2 SER A   6      22.652  36.614  40.041  1.00  0.00          H   
ATOM     86  HG  SER A   6      22.473  38.483  41.074  1.00  0.00          H   
ATOM     87  N   LEU A   7      25.231  36.356  38.236  1.00  0.00          N   
ATOM     88  CA  LEU A   7      25.775  37.042  37.009  1.00  0.00          C   
ATOM     89  C   LEU A   7      25.443  38.555  37.047  1.00  0.00          C   
ATOM     90  O   LEU A   7      26.314  39.399  36.806  1.00  0.00          O   
ATOM     91  CB  LEU A   7      25.162  36.377  35.749  1.00  0.00          C   
ATOM     92  CG  LEU A   7      25.850  35.048  35.277  1.00  0.00          C   
ATOM     93  CD1 LEU A   7      25.290  33.791  35.904  1.00  0.00          C   
ATOM     94  CD2 LEU A   7      25.976  34.897  33.808  1.00  0.00          C   
ATOM     95  H   LEU A   7      24.631  35.573  38.057  1.00  0.00          H   
ATOM     96  HA  LEU A   7      26.855  36.937  36.910  1.00  0.00          H   
ATOM     97  HB3 LEU A   7      25.381  37.041  34.918  1.00  0.00          H   
ATOM     98  HB2 LEU A   7      24.087  36.230  35.865  1.00  0.00          H   
ATOM     99  HG  LEU A   7      26.904  35.132  35.550  1.00  0.00          H   
ATOM    100 HD11 LEU A   7      25.271  33.850  36.984  1.00  0.00          H   
ATOM    101 HD12 LEU A   7      24.241  33.748  35.617  1.00  0.00          H   
ATOM    102 HD13 LEU A   7      25.864  32.926  35.556  1.00  0.00          H   
ATOM    103 HD21 LEU A   7      26.346  35.839  33.411  1.00  0.00          H   
ATOM    104 HD22 LEU A   7      26.722  34.115  33.633  1.00  0.00          H   
ATOM    105 HD23 LEU A   7      24.949  34.757  33.464  1.00  0.00          H   
ATOM    106  N   ALA A   8      24.210  38.938  37.321  1.00  0.00          N   
ATOM    107  CA  ALA A   8      23.957  40.350  37.378  1.00  0.00          C   
ATOM    108  C   ALA A   8      24.746  41.196  38.399  1.00  0.00          C   
ATOM    109  O   ALA A   8      25.103  42.275  37.985  1.00  0.00          O   
ATOM    110  CB  ALA A   8      22.471  40.446  37.705  1.00  0.00          C   
ATOM    111  H   ALA A   8      23.617  38.217  37.707  1.00  0.00          H   
ATOM    112  HA  ALA A   8      24.155  40.805  36.408  1.00  0.00          H   
ATOM    113  HB1 ALA A   8      21.832  39.837  37.072  1.00  0.00          H   
ATOM    114  HB2 ALA A   8      22.273  40.404  38.777  1.00  0.00          H   
ATOM    115  HB3 ALA A   8      22.189  41.464  37.457  1.00  0.00          H   
ATOM    116  N   ALA A   9      25.038  40.676  39.581  1.00  0.00          N   
ATOM    117  CA  ALA A   9      25.997  41.260  40.548  1.00  0.00          C   
ATOM    118  C   ALA A   9      27.419  41.415  39.975  1.00  0.00          C   
ATOM    119  O   ALA A   9      28.157  42.423  40.180  1.00  0.00          O   
ATOM    120  CB  ALA A   9      25.987  40.491  41.837  1.00  0.00          C   
ATOM    121  H   ALA A   9      24.994  39.671  39.722  1.00  0.00          H   
ATOM    122  HA  ALA A   9      25.627  42.259  40.776  1.00  0.00          H   
ATOM    123  HB1 ALA A   9      26.203  39.449  41.603  1.00  0.00          H   
ATOM    124  HB2 ALA A   9      26.589  40.871  42.660  1.00  0.00          H   
ATOM    125  HB3 ALA A   9      24.923  40.370  42.057  1.00  0.00          H   
ATOM    126  N   LEU A  10      27.954  40.255  39.377  1.00  0.00          N   
ATOM    127  CA  LEU A  10      29.264  40.215  38.742  1.00  0.00          C   
ATOM    128  C   LEU A  10      29.344  41.185  37.483  1.00  0.00          C   
ATOM    129  O   LEU A  10      30.391  41.904  37.293  1.00  0.00          O   
ATOM    130  CB  LEU A  10      29.641  38.788  38.263  1.00  0.00          C   
ATOM    131  CG  LEU A  10      29.731  37.666  39.329  1.00  0.00          C   
ATOM    132  CD1 LEU A  10      29.964  36.445  38.497  1.00  0.00          C   
ATOM    133  CD2 LEU A  10      30.854  37.827  40.297  1.00  0.00          C   
ATOM    134  H   LEU A  10      27.383  39.431  39.424  1.00  0.00          H   
ATOM    135  HA  LEU A  10      30.055  40.454  39.454  1.00  0.00          H   
ATOM    136  HB3 LEU A  10      30.620  38.860  37.783  1.00  0.00          H   
ATOM    137  HB2 LEU A  10      28.938  38.420  37.507  1.00  0.00          H   
ATOM    138  HG  LEU A  10      28.818  37.601  39.911  1.00  0.00          H   
ATOM    139 HD11 LEU A  10      30.108  35.620  39.195  1.00  0.00          H   
ATOM    140 HD12 LEU A  10      29.048  36.234  37.948  1.00  0.00          H   
ATOM    141 HD13 LEU A  10      30.763  36.519  37.763  1.00  0.00          H   
ATOM    142 HD21 LEU A  10      30.698  38.642  41.011  1.00  0.00          H   
ATOM    143 HD22 LEU A  10      30.927  36.966  40.960  1.00  0.00          H   
ATOM    144 HD23 LEU A  10      31.797  37.974  39.762  1.00  0.00          H   
ATOM    145  N   GLN A  11      28.280  41.318  36.666  1.00  0.00          N   
ATOM    146  CA  GLN A  11      28.103  42.393  35.644  1.00  0.00          C   
ATOM    147  C   GLN A  11      28.135  43.828  36.278  1.00  0.00          C   
ATOM    148  O   GLN A  11      28.917  44.663  35.834  1.00  0.00          O   
ATOM    149  CB  GLN A  11      26.840  42.342  34.746  1.00  0.00          C   
ATOM    150  CG  GLN A  11      26.881  41.239  33.713  1.00  0.00          C   
ATOM    151  CD  GLN A  11      25.558  40.965  33.049  1.00  0.00          C   
ATOM    152  NE2 GLN A  11      25.535  39.917  32.316  1.00  0.00          N   
ATOM    153  OE1 GLN A  11      24.574  41.652  33.269  1.00  0.00          O   
ATOM    154  H   GLN A  11      27.501  40.722  36.898  1.00  0.00          H   
ATOM    155  HA  GLN A  11      28.969  42.362  34.977  1.00  0.00          H   
ATOM    156  HB3 GLN A  11      26.746  43.206  34.090  1.00  0.00          H   
ATOM    157  HB2 GLN A  11      25.997  42.337  35.423  1.00  0.00          H   
ATOM    158  HG3 GLN A  11      27.130  40.286  34.189  1.00  0.00          H   
ATOM    159  HG2 GLN A  11      27.658  41.389  32.967  1.00  0.00          H   
ATOM    160 HE21 GLN A  11      26.399  39.411  32.187  1.00  0.00          H   
ATOM    161 HE22 GLN A  11      24.735  39.459  31.896  1.00  0.00          H   
ATOM    162  N   ALA A  12      27.364  44.127  37.340  1.00  0.00          N   
ATOM    163  CA  ALA A  12      27.388  45.355  38.144  1.00  0.00          C   
ATOM    164  C   ALA A  12      28.776  45.710  38.672  1.00  0.00          C   
ATOM    165  O   ALA A  12      29.093  46.896  38.719  1.00  0.00          O   
ATOM    166  CB  ALA A  12      26.317  45.160  39.185  1.00  0.00          C   
ATOM    167  H   ALA A  12      26.839  43.369  37.747  1.00  0.00          H   
ATOM    168  HA  ALA A  12      27.104  46.147  37.453  1.00  0.00          H   
ATOM    169  HB1 ALA A  12      26.489  44.271  39.797  1.00  0.00          H   
ATOM    170  HB2 ALA A  12      26.244  45.948  39.933  1.00  0.00          H   
ATOM    171  HB3 ALA A  12      25.413  45.159  38.582  1.00  0.00          H   
ATOM    172  N   LEU A  13      29.533  44.749  39.130  1.00  0.00          N   
ATOM    173  CA  LEU A  13      30.881  44.881  39.748  1.00  0.00          C   
ATOM    174  C   LEU A  13      31.973  45.285  38.800  1.00  0.00          C   
ATOM    175  O   LEU A  13      32.748  46.147  39.115  1.00  0.00          O   
ATOM    176  CB  LEU A  13      31.237  43.558  40.384  1.00  0.00          C   
ATOM    177  CG  LEU A  13      32.558  43.523  41.094  1.00  0.00          C   
ATOM    178  CD1 LEU A  13      32.683  44.583  42.248  1.00  0.00          C   
ATOM    179  CD2 LEU A  13      32.592  42.164  41.817  1.00  0.00          C   
ATOM    180  H   LEU A  13      29.105  43.837  39.199  1.00  0.00          H   
ATOM    181  HA  LEU A  13      30.794  45.595  40.553  1.00  0.00          H   
ATOM    182  HB3 LEU A  13      31.146  42.647  39.788  1.00  0.00          H   
ATOM    183  HB2 LEU A  13      30.549  43.489  41.231  1.00  0.00          H   
ATOM    184  HG  LEU A  13      33.352  43.708  40.362  1.00  0.00          H   
ATOM    185 HD11 LEU A  13      33.661  44.496  42.716  1.00  0.00          H   
ATOM    186 HD12 LEU A  13      32.571  45.552  41.780  1.00  0.00          H   
ATOM    187 HD13 LEU A  13      31.951  44.471  43.049  1.00  0.00          H   
ATOM    188 HD21 LEU A  13      33.598  41.992  42.222  1.00  0.00          H   
ATOM    189 HD22 LEU A  13      31.881  42.020  42.619  1.00  0.00          H   
ATOM    190 HD23 LEU A  13      32.477  41.353  41.094  1.00  0.00          H   
ATOM    191  N   GLN A  14      31.948  44.699  37.627  1.00  0.00          N   
ATOM    192  CA  GLN A  14      32.809  45.075  36.574  1.00  0.00          C   
ATOM    193  C   GLN A  14      32.308  46.440  35.985  1.00  0.00          C   
ATOM    194  O   GLN A  14      33.145  47.292  35.768  1.00  0.00          O   
ATOM    195  CB  GLN A  14      32.896  43.927  35.644  1.00  0.00          C   
ATOM    196  CG  GLN A  14      33.645  42.757  36.318  1.00  0.00          C   
ATOM    197  CD  GLN A  14      33.603  41.446  35.486  1.00  0.00          C   
ATOM    198  NE2 GLN A  14      34.627  40.695  35.535  1.00  0.00          N   
ATOM    199  OE1 GLN A  14      32.680  41.099  34.786  1.00  0.00          O   
ATOM    200  H   GLN A  14      31.267  43.978  37.468  1.00  0.00          H   
ATOM    201  HA  GLN A  14      33.756  45.143  37.109  1.00  0.00          H   
ATOM    202  HB3 GLN A  14      33.517  44.153  34.781  1.00  0.00          H   
ATOM    203  HB2 GLN A  14      31.903  43.640  35.294  1.00  0.00          H   
ATOM    204  HG3 GLN A  14      33.280  42.539  37.329  1.00  0.00          H   
ATOM    205  HG2 GLN A  14      34.689  43.026  36.460  1.00  0.00          H   
ATOM    206 HE21 GLN A  14      35.336  40.949  36.206  1.00  0.00          H   
ATOM    207 HE22 GLN A  14      34.437  39.750  35.235  1.00  0.00          H   
ATOM    208  N   ALA A  15      31.049  46.678  35.842  1.00  0.00          N   
ATOM    209  CA  ALA A  15      30.483  47.990  35.381  1.00  0.00          C   
ATOM    210  C   ALA A  15      30.742  49.166  36.318  1.00  0.00          C   
ATOM    211  O   ALA A  15      31.213  50.205  35.981  1.00  0.00          O   
ATOM    212  CB  ALA A  15      28.956  47.804  35.082  1.00  0.00          C   
ATOM    213  H   ALA A  15      30.410  45.940  36.103  1.00  0.00          H   
ATOM    214  HA  ALA A  15      30.936  48.254  34.419  1.00  0.00          H   
ATOM    215  HB1 ALA A  15      28.814  47.118  34.246  1.00  0.00          H   
ATOM    216  HB2 ALA A  15      28.515  47.566  36.055  1.00  0.00          H   
ATOM    217  HB3 ALA A  15      28.492  48.707  34.704  1.00  0.00          H   
ATOM    218  N   LEU A  16      30.492  48.951  37.694  1.00  0.00          N   
ATOM    219  CA  LEU A  16      30.774  49.938  38.654  1.00  0.00          C   
ATOM    220  C   LEU A  16      32.247  50.430  38.640  1.00  0.00          C   
ATOM    221  O   LEU A  16      32.568  51.628  38.680  1.00  0.00          O   
ATOM    222  CB  LEU A  16      30.393  49.434  40.062  1.00  0.00          C   
ATOM    223  CG  LEU A  16      30.614  50.350  41.289  1.00  0.00          C   
ATOM    224  CD1 LEU A  16      32.030  50.336  41.800  1.00  0.00          C   
ATOM    225  CD2 LEU A  16      30.155  51.846  41.246  1.00  0.00          C   
ATOM    226  H   LEU A  16      30.018  48.091  37.941  1.00  0.00          H   
ATOM    227  HA  LEU A  16      30.176  50.818  38.413  1.00  0.00          H   
ATOM    228  HB3 LEU A  16      30.896  48.485  40.267  1.00  0.00          H   
ATOM    229  HB2 LEU A  16      29.336  49.199  40.151  1.00  0.00          H   
ATOM    230  HG  LEU A  16      30.160  49.837  42.143  1.00  0.00          H   
ATOM    231 HD11 LEU A  16      31.978  50.663  42.844  1.00  0.00          H   
ATOM    232 HD12 LEU A  16      32.401  49.311  41.825  1.00  0.00          H   
ATOM    233 HD13 LEU A  16      32.650  51.024  41.228  1.00  0.00          H   
ATOM    234 HD21 LEU A  16      30.797  52.370  40.535  1.00  0.00          H   
ATOM    235 HD22 LEU A  16      29.090  51.874  40.988  1.00  0.00          H   
ATOM    236 HD23 LEU A  16      30.162  52.286  42.241  1.00  0.00          H   
ATOM    237  N   GLN A  17      33.138  49.473  38.672  1.00  0.00          N   
ATOM    238  CA  GLN A  17      34.597  49.820  38.772  1.00  0.00          C   
ATOM    239  C   GLN A  17      35.073  50.544  37.524  1.00  0.00          C   
ATOM    240  O   GLN A  17      35.819  51.507  37.680  1.00  0.00          O   
ATOM    241  CB  GLN A  17      35.404  48.576  39.091  1.00  0.00          C   
ATOM    242  CG  GLN A  17      35.041  48.045  40.492  1.00  0.00          C   
ATOM    243  CD  GLN A  17      35.862  46.904  40.920  1.00  0.00          C   
ATOM    244  NE2 GLN A  17      35.462  45.697  40.605  1.00  0.00          N   
ATOM    245  OE1 GLN A  17      36.838  47.041  41.716  1.00  0.00          O   
ATOM    246  H   GLN A  17      32.804  48.523  38.650  1.00  0.00          H   
ATOM    247  HA  GLN A  17      34.684  50.567  39.561  1.00  0.00          H   
ATOM    248  HB3 GLN A  17      36.482  48.767  38.997  1.00  0.00          H   
ATOM    249  HB2 GLN A  17      35.159  47.827  38.352  1.00  0.00          H   
ATOM    250  HG3 GLN A  17      33.990  47.761  40.553  1.00  0.00          H   
ATOM    251  HG2 GLN A  17      35.281  48.837  41.197  1.00  0.00          H   
ATOM    252 HE21 GLN A  17      34.714  45.571  39.930  1.00  0.00          H   
ATOM    253 HE22 GLN A  17      36.011  44.884  40.847  1.00  0.00          H   
ATOM    254  N   ALA A  18      34.630  50.078  36.326  1.00  0.00          N   
ATOM    255  CA  ALA A  18      34.735  50.807  35.037  1.00  0.00          C   
ATOM    256  C   ALA A  18      34.203  52.210  34.975  1.00  0.00          C   
ATOM    257  O   ALA A  18      34.926  53.102  34.727  1.00  0.00          O   
ATOM    258  CB  ALA A  18      34.140  49.910  33.904  1.00  0.00          C   
ATOM    259  H   ALA A  18      33.988  49.297  36.298  1.00  0.00          H   
ATOM    260  HA  ALA A  18      35.810  50.803  34.841  1.00  0.00          H   
ATOM    261  HB1 ALA A  18      34.443  50.378  32.961  1.00  0.00          H   
ATOM    262  HB2 ALA A  18      34.627  48.934  33.890  1.00  0.00          H   
ATOM    263  HB3 ALA A  18      33.058  49.799  33.926  1.00  0.00          H   
ATOM    264  N   ALA A  19      32.927  52.387  35.337  1.00  0.00          N   
ATOM    265  CA  ALA A  19      32.420  53.693  35.646  1.00  0.00          C   
ATOM    266  C   ALA A  19      33.311  54.559  36.501  1.00  0.00          C   
ATOM    267  O   ALA A  19      33.626  55.672  36.092  1.00  0.00          O   
ATOM    268  CB  ALA A  19      31.038  53.527  36.318  1.00  0.00          C   
ATOM    269  H   ALA A  19      32.277  51.620  35.458  1.00  0.00          H   
ATOM    270  HA  ALA A  19      32.293  54.241  34.704  1.00  0.00          H   
ATOM    271  HB1 ALA A  19      30.286  53.105  35.650  1.00  0.00          H   
ATOM    272  HB2 ALA A  19      31.158  52.842  37.155  1.00  0.00          H   
ATOM    273  HB3 ALA A  19      30.666  54.500  36.637  1.00  0.00          H   
ATOM    274  N   GLN A  20      33.835  54.012  37.609  1.00  0.00          N   
ATOM    275  CA  GLN A  20      34.783  54.730  38.522  1.00  0.00          C   
ATOM    276  C   GLN A  20      36.206  54.731  38.054  1.00  0.00          C   
ATOM    277  O   GLN A  20      37.162  54.436  38.778  1.00  0.00          O   
ATOM    278  CB  GLN A  20      34.484  54.413  39.973  1.00  0.00          C   
ATOM    279  CG  GLN A  20      33.057  54.735  40.370  1.00  0.00          C   
ATOM    280  CD  GLN A  20      32.724  54.467  41.844  1.00  0.00          C   
ATOM    281  NE2 GLN A  20      31.627  55.048  42.281  1.00  0.00          N   
ATOM    282  OE1 GLN A  20      33.446  53.764  42.563  1.00  0.00          O   
ATOM    283  H   GLN A  20      33.722  53.027  37.790  1.00  0.00          H   
ATOM    284  HA  GLN A  20      34.517  55.795  38.515  1.00  0.00          H   
ATOM    285  HB3 GLN A  20      35.159  54.960  40.622  1.00  0.00          H   
ATOM    286  HB2 GLN A  20      34.593  53.362  40.237  1.00  0.00          H   
ATOM    287  HG3 GLN A  20      32.310  54.141  39.853  1.00  0.00          H   
ATOM    288  HG2 GLN A  20      32.853  55.796  40.205  1.00  0.00          H   
ATOM    289 HE21 GLN A  20      31.101  55.493  41.549  1.00  0.00          H   
ATOM    290 HE22 GLN A  20      31.399  55.056  43.271  1.00  0.00          H   
ATOM    291  N   ALA A  21      36.389  54.928  36.743  1.00  0.00          N   
ATOM    292  CA  ALA A  21      37.628  55.203  36.025  1.00  0.00          C   
ATOM    293  C   ALA A  21      38.637  54.024  36.362  1.00  0.00          C   
ATOM    294  O   ALA A  21      39.743  54.225  36.858  1.00  0.00          O   
ATOM    295  CB  ALA A  21      38.137  56.634  36.408  1.00  0.00          C   
ATOM    296  H   ALA A  21      35.576  55.275  36.241  1.00  0.00          H   
ATOM    297  HA  ALA A  21      37.529  55.150  34.944  1.00  0.00          H   
ATOM    298  HB1 ALA A  21      39.157  56.744  36.042  1.00  0.00          H   
ATOM    299  HB2 ALA A  21      37.540  57.443  36.002  1.00  0.00          H   
ATOM    300  HB3 ALA A  21      38.207  56.765  37.490  1.00  0.00          H   
ATOM    301  N   ALA A  22      38.134  52.823  36.135  1.00  0.00          N   
ATOM    302  CA  ALA A  22      38.638  51.545  36.479  1.00  0.00          C   
ATOM    303  C   ALA A  22      38.933  51.168  37.932  1.00  0.00          C   
ATOM    304  O   ALA A  22      39.413  50.051  38.217  1.00  0.00          O   
ATOM    305  CB  ALA A  22      39.712  51.229  35.469  1.00  0.00          C   
ATOM    306  H   ALA A  22      37.201  52.767  35.742  1.00  0.00          H   
ATOM    307  HA  ALA A  22      37.897  50.807  36.152  1.00  0.00          H   
ATOM    308  HB1 ALA A  22      39.921  50.176  35.636  1.00  0.00          H   
ATOM    309  HB2 ALA A  22      39.469  51.448  34.430  1.00  0.00          H   
ATOM    310  HB3 ALA A  22      40.639  51.702  35.795  1.00  0.00          H   
ATOM    311  N   LYS A  23      38.619  52.047  38.871  1.00  0.00          N   
ATOM    312  CA  LYS A  23      38.900  51.982  40.226  1.00  0.00          C   
ATOM    313  C   LYS A  23      40.392  51.614  40.496  1.00  0.00          C   
ATOM    314  O   LYS A  23      40.737  50.687  41.147  1.00  0.00          O   
ATOM    315  CB  LYS A  23      37.899  51.012  40.921  1.00  0.00          C   
ATOM    316  CG  LYS A  23      37.881  50.894  42.440  1.00  0.00          C   
ATOM    317  CD  LYS A  23      37.712  52.271  43.117  1.00  0.00          C   
ATOM    318  CE  LYS A  23      36.213  52.702  43.056  1.00  0.00          C   
ATOM    319  NZ  LYS A  23      36.002  53.961  43.705  1.00  0.00          N   
ATOM    320  H   LYS A  23      38.137  52.846  38.489  1.00  0.00          H   
ATOM    321  HA  LYS A  23      38.813  52.992  40.642  1.00  0.00          H   
ATOM    322  HB3 LYS A  23      38.068  49.987  40.591  1.00  0.00          H   
ATOM    323  HB2 LYS A  23      36.873  51.295  40.649  1.00  0.00          H   
ATOM    324  HG3 LYS A  23      38.749  50.314  42.711  1.00  0.00          H   
ATOM    325  HG2 LYS A  23      37.052  50.237  42.700  1.00  0.00          H   
ATOM    326  HD3 LYS A  23      38.469  52.924  42.677  1.00  0.00          H   
ATOM    327  HD2 LYS A  23      37.961  52.191  44.171  1.00  0.00          H   
ATOM    328  HE3 LYS A  23      35.606  51.935  43.537  1.00  0.00          H   
ATOM    329  HE2 LYS A  23      35.866  52.777  42.025  1.00  0.00          H   
ATOM    330  HZ1 LYS A  23      36.263  53.868  44.680  1.00  0.00          H   
ATOM    331  HZ2 LYS A  23      36.627  54.689  43.385  1.00  0.00          H   
ATOM    332  HZ3 LYS A  23      35.038  54.228  43.618  1.00  0.00          H   
ATOM    333  N   LYS A  24      41.262  52.493  39.972  1.00  0.00          N   
ATOM    334  CA  LYS A  24      42.695  52.309  39.855  1.00  0.00          C   
ATOM    335  C   LYS A  24      43.376  52.868  41.100  1.00  0.00          C   
ATOM    336  CB  LYS A  24      43.207  52.930  38.580  1.00  0.00          C   
ATOM    337  CG  LYS A  24      44.756  53.148  38.414  1.00  0.00          C   
ATOM    338  CD  LYS A  24      45.103  53.619  36.985  1.00  0.00          C   
ATOM    339  CE  LYS A  24      46.588  54.158  37.005  1.00  0.00          C   
ATOM    340  NZ  LYS A  24      46.816  55.406  37.791  1.00  0.00          N   
ATOM    341  O   LYS A  24      43.019  53.920  41.644  1.00  0.00          O   
ATOM    342  OXT LYS A  24      44.350  52.125  41.479  1.00  0.00          O   
ATOM    343  H   LYS A  24      40.920  53.381  39.612  1.00  0.00          H   
ATOM    344  HA  LYS A  24      42.868  51.231  39.856  1.00  0.00          H   
ATOM    345  HB3 LYS A  24      42.841  53.955  38.496  1.00  0.00          H   
ATOM    346  HB2 LYS A  24      42.772  52.353  37.760  1.00  0.00          H   
ATOM    347  HG3 LYS A  24      45.259  52.188  38.520  1.00  0.00          H   
ATOM    348  HG2 LYS A  24      45.076  53.888  39.152  1.00  0.00          H   
ATOM    349  HD3 LYS A  24      44.533  54.445  36.582  1.00  0.00          H   
ATOM    350  HD2 LYS A  24      45.016  52.792  36.281  1.00  0.00          H   
ATOM    351  HE3 LYS A  24      47.009  54.385  36.032  1.00  0.00          H   
ATOM    352  HE2 LYS A  24      47.236  53.376  37.400  1.00  0.00          H   
ATOM    353  HZ1 LYS A  24      46.241  56.169  37.472  1.00  0.00          H   
ATOM    354  HZ2 LYS A  24      46.560  55.270  38.759  1.00  0.00          H   
ATOM    355  HZ3 LYS A  24      47.797  55.632  37.810  1.00  0.00          H   
TER     356      LYS A  24
ENDMDL
MODEL        2
ATOM      1  N   LYS A   1      27.504  28.563  49.276  1.00  0.00          N   
ATOM      2  CA  LYS A   1      26.187  27.814  48.966  1.00  0.00          C   
ATOM      3  C   LYS A   1      25.845  27.852  47.466  1.00  0.00          C   
ATOM      4  O   LYS A   1      26.563  28.517  46.751  1.00  0.00          O   
ATOM      5  CB  LYS A   1      24.925  28.260  49.785  1.00  0.00          C   
ATOM      6  CG  LYS A   1      24.468  29.741  49.481  1.00  0.00          C   
ATOM      7  CD  LYS A   1      23.125  30.164  50.175  1.00  0.00          C   
ATOM      8  CE  LYS A   1      22.546  31.462  49.572  1.00  0.00          C   
ATOM      9  NZ  LYS A   1      21.220  31.843  50.142  1.00  0.00          N   
ATOM     10  HA  LYS A   1      26.356  26.773  49.237  1.00  0.00          H   
ATOM     11  HB3 LYS A   1      25.042  28.185  50.863  1.00  0.00          H   
ATOM     12  HB2 LYS A   1      24.088  27.582  49.600  1.00  0.00          H   
ATOM     13  HG3 LYS A   1      24.272  29.842  48.412  1.00  0.00          H   
ATOM     14  HG2 LYS A   1      25.284  30.401  49.799  1.00  0.00          H   
ATOM     15  HD3 LYS A   1      23.453  30.289  51.211  1.00  0.00          H   
ATOM     16  HD2 LYS A   1      22.508  29.282  50.012  1.00  0.00          H   
ATOM     17  HE3 LYS A   1      22.463  31.239  48.509  1.00  0.00          H   
ATOM     18  HE2 LYS A   1      23.246  32.292  49.581  1.00  0.00          H   
ATOM     19  HZ1 LYS A   1      20.672  32.534  49.649  1.00  0.00          H   
ATOM     20  HZ2 LYS A   1      20.662  31.002  50.226  1.00  0.00          H   
ATOM     21  HZ3 LYS A   1      21.329  32.141  51.102  1.00  0.00          H   
ATOM     22  H   LYS A   1      27.709  28.248  50.216  1.00  0.00          H   
ATOM     23  N   LYS A   2      24.799  27.195  46.981  1.00  0.00          N   
ATOM     24  CA  LYS A   2      24.543  27.130  45.515  1.00  0.00          C   
ATOM     25  C   LYS A   2      24.159  28.537  44.946  1.00  0.00          C   
ATOM     26  O   LYS A   2      23.558  29.350  45.677  1.00  0.00          O   
ATOM     27  CB  LYS A   2      23.436  26.013  45.260  1.00  0.00          C   
ATOM     28  CG  LYS A   2      23.811  24.525  45.347  1.00  0.00          C   
ATOM     29  CD  LYS A   2      22.547  23.655  45.287  1.00  0.00          C   
ATOM     30  CE  LYS A   2      21.954  23.356  43.910  1.00  0.00          C   
ATOM     31  NZ  LYS A   2      20.698  22.572  43.781  1.00  0.00          N   
ATOM     32  H   LYS A   2      24.272  26.611  47.605  1.00  0.00          H   
ATOM     33  HA  LYS A   2      25.420  26.728  45.009  1.00  0.00          H   
ATOM     34  HB3 LYS A   2      23.201  26.184  44.208  1.00  0.00          H   
ATOM     35  HB2 LYS A   2      22.509  26.195  45.815  1.00  0.00          H   
ATOM     36  HG3 LYS A   2      24.269  24.471  46.336  1.00  0.00          H   
ATOM     37  HG2 LYS A   2      24.534  24.295  44.571  1.00  0.00          H   
ATOM     38  HD3 LYS A   2      21.717  24.184  45.748  1.00  0.00          H   
ATOM     39  HD2 LYS A   2      22.842  22.672  45.678  1.00  0.00          H   
ATOM     40  HE3 LYS A   2      22.758  23.060  43.236  1.00  0.00          H   
ATOM     41  HE2 LYS A   2      21.615  24.316  43.519  1.00  0.00          H   
ATOM     42  HZ1 LYS A   2      20.358  22.391  42.845  1.00  0.00          H   
ATOM     43  HZ2 LYS A   2      20.917  21.725  44.272  1.00  0.00          H   
ATOM     44  HZ3 LYS A   2      19.926  22.971  44.291  1.00  0.00          H   
ATOM     45  N   PRO A   3      24.497  28.899  43.720  1.00  0.00          N   
ATOM     46  CA  PRO A   3      24.287  30.195  43.115  1.00  0.00          C   
ATOM     47  C   PRO A   3      22.878  30.746  43.079  1.00  0.00          C   
ATOM     48  O   PRO A   3      21.935  30.032  42.977  1.00  0.00          O   
ATOM     49  CB  PRO A   3      24.636  29.992  41.600  1.00  0.00          C   
ATOM     50  CG  PRO A   3      25.739  29.038  41.617  1.00  0.00          C   
ATOM     51  CD  PRO A   3      25.496  28.206  42.881  1.00  0.00          C   
ATOM     52  HA  PRO A   3      24.838  30.979  43.639  1.00  0.00          H   
ATOM     53  HB3 PRO A   3      23.858  29.405  41.123  1.00  0.00          H   
ATOM     54  HB2 PRO A   3      24.775  30.914  41.042  1.00  0.00          H   
ATOM     55  HG3 PRO A   3      25.671  28.514  40.659  1.00  0.00          H   
ATOM     56  HG2 PRO A   3      26.686  29.552  41.725  1.00  0.00          H   
ATOM     57  HD3 PRO A   3      25.096  27.241  42.569  1.00  0.00          H   
ATOM     58  HD2 PRO A   3      26.412  27.971  43.435  1.00  0.00          H   
ATOM     59  N   GLY A   4      22.774  32.059  43.195  1.00  0.00          N   
ATOM     60  CA  GLY A   4      21.415  32.695  43.087  1.00  0.00          C   
ATOM     61  C   GLY A   4      21.483  33.893  42.158  1.00  0.00          C   
ATOM     62  O   GLY A   4      20.465  34.677  42.147  1.00  0.00          O   
ATOM     63  H   GLY A   4      23.582  32.665  43.184  1.00  0.00          H   
ATOM     64  HA3 GLY A   4      21.169  33.137  44.060  1.00  0.00          H   
ATOM     65  HA2 GLY A   4      20.660  31.976  42.770  1.00  0.00          H   
ATOM     66  N   ALA A   5      22.669  34.191  41.618  1.00  0.00          N   
ATOM     67  CA  ALA A   5      23.025  35.384  40.806  1.00  0.00          C   
ATOM     68  C   ALA A   5      23.686  35.085  39.444  1.00  0.00          C   
ATOM     69  O   ALA A   5      24.588  34.310  39.444  1.00  0.00          O   
ATOM     70  CB  ALA A   5      23.825  36.356  41.678  1.00  0.00          C   
ATOM     71  H   ALA A   5      23.445  33.617  41.920  1.00  0.00          H   
ATOM     72  HA  ALA A   5      22.092  35.917  40.612  1.00  0.00          H   
ATOM     73  HB1 ALA A   5      24.888  36.189  41.511  1.00  0.00          H   
ATOM     74  HB2 ALA A   5      23.666  37.400  41.437  1.00  0.00          H   
ATOM     75  HB3 ALA A   5      23.557  36.152  42.721  1.00  0.00          H   
ATOM     76  N   SER A   6      23.262  35.648  38.292  1.00  0.00          N   
ATOM     77  CA  SER A   6      23.757  35.353  36.955  1.00  0.00          C   
ATOM     78  C   SER A   6      25.134  36.005  36.703  1.00  0.00          C   
ATOM     79  O   SER A   6      25.661  36.859  37.361  1.00  0.00          O   
ATOM     80  CB  SER A   6      22.689  35.781  35.948  1.00  0.00          C   
ATOM     81  OG  SER A   6      22.706  37.175  35.707  1.00  0.00          O   
ATOM     82  H   SER A   6      22.579  36.388  38.327  1.00  0.00          H   
ATOM     83  HA  SER A   6      23.821  34.265  36.887  1.00  0.00          H   
ATOM     84  HB3 SER A   6      21.700  35.438  36.254  1.00  0.00          H   
ATOM     85  HB2 SER A   6      22.776  35.234  35.004  1.00  0.00          H   
ATOM     86  HG  SER A   6      21.939  37.340  35.148  1.00  0.00          H   
ATOM     87  N   LEU A   7      25.726  35.727  35.557  1.00  0.00          N   
ATOM     88  CA  LEU A   7      26.815  36.451  34.981  1.00  0.00          C   
ATOM     89  C   LEU A   7      26.580  37.936  35.023  1.00  0.00          C   
ATOM     90  O   LEU A   7      27.459  38.737  35.206  1.00  0.00          O   
ATOM     91  CB  LEU A   7      27.067  35.947  33.524  1.00  0.00          C   
ATOM     92  CG  LEU A   7      28.285  36.549  32.884  1.00  0.00          C   
ATOM     93  CD1 LEU A   7      29.539  36.248  33.725  1.00  0.00          C   
ATOM     94  CD2 LEU A   7      28.466  35.907  31.454  1.00  0.00          C   
ATOM     95  H   LEU A   7      25.307  34.990  35.003  1.00  0.00          H   
ATOM     96  HA  LEU A   7      27.700  36.232  35.576  1.00  0.00          H   
ATOM     97  HB3 LEU A   7      26.201  36.111  32.882  1.00  0.00          H   
ATOM     98  HB2 LEU A   7      27.164  34.863  33.481  1.00  0.00          H   
ATOM     99  HG  LEU A   7      28.252  37.639  32.805  1.00  0.00          H   
ATOM    100 HD11 LEU A   7      29.376  36.814  34.641  1.00  0.00          H   
ATOM    101 HD12 LEU A   7      29.587  35.189  34.009  1.00  0.00          H   
ATOM    102 HD13 LEU A   7      30.470  36.570  33.253  1.00  0.00          H   
ATOM    103 HD21 LEU A   7      29.390  36.311  31.061  1.00  0.00          H   
ATOM    104 HD22 LEU A   7      28.481  34.819  31.531  1.00  0.00          H   
ATOM    105 HD23 LEU A   7      27.714  36.124  30.680  1.00  0.00          H   
ATOM    106  N   ALA A   8      25.434  38.424  34.701  1.00  0.00          N   
ATOM    107  CA  ALA A   8      25.018  39.846  34.624  1.00  0.00          C   
ATOM    108  C   ALA A   8      25.209  40.468  35.992  1.00  0.00          C   
ATOM    109  O   ALA A   8      25.510  41.648  35.945  1.00  0.00          O   
ATOM    110  CB  ALA A   8      23.705  40.007  33.940  1.00  0.00          C   
ATOM    111  H   ALA A   8      24.717  37.791  34.383  1.00  0.00          H   
ATOM    112  HA  ALA A   8      25.728  40.313  33.936  1.00  0.00          H   
ATOM    113  HB1 ALA A   8      22.908  40.156  34.678  1.00  0.00          H   
ATOM    114  HB2 ALA A   8      23.627  40.878  33.296  1.00  0.00          H   
ATOM    115  HB3 ALA A   8      23.369  39.169  33.334  1.00  0.00          H   
ATOM    116  N   ALA A   9      25.141  39.799  37.150  1.00  0.00          N   
ATOM    117  CA  ALA A   9      25.334  40.402  38.474  1.00  0.00          C   
ATOM    118  C   ALA A   9      26.854  40.666  38.639  1.00  0.00          C   
ATOM    119  O   ALA A   9      27.200  41.727  39.171  1.00  0.00          O   
ATOM    120  CB  ALA A   9      24.864  39.430  39.548  1.00  0.00          C   
ATOM    121  H   ALA A   9      25.017  38.796  37.035  1.00  0.00          H   
ATOM    122  HA  ALA A   9      24.784  41.329  38.586  1.00  0.00          H   
ATOM    123  HB1 ALA A   9      25.634  38.688  39.766  1.00  0.00          H   
ATOM    124  HB2 ALA A   9      24.689  40.024  40.452  1.00  0.00          H   
ATOM    125  HB3 ALA A   9      23.961  38.917  39.208  1.00  0.00          H   
ATOM    126  N   LEU A  10      27.779  39.816  38.147  1.00  0.00          N   
ATOM    127  CA  LEU A  10      29.207  40.034  38.090  1.00  0.00          C   
ATOM    128  C   LEU A  10      29.548  41.211  37.217  1.00  0.00          C   
ATOM    129  O   LEU A  10      30.365  42.040  37.546  1.00  0.00          O   
ATOM    130  CB  LEU A  10      30.007  38.804  37.622  1.00  0.00          C   
ATOM    131  CG  LEU A  10      31.566  38.852  37.339  1.00  0.00          C   
ATOM    132  CD1 LEU A  10      32.277  39.296  38.616  1.00  0.00          C   
ATOM    133  CD2 LEU A  10      32.008  37.513  36.949  1.00  0.00          C   
ATOM    134  H   LEU A  10      27.371  39.050  37.619  1.00  0.00          H   
ATOM    135  HA  LEU A  10      29.567  40.244  39.103  1.00  0.00          H   
ATOM    136  HB3 LEU A  10      29.648  38.502  36.635  1.00  0.00          H   
ATOM    137  HB2 LEU A  10      29.812  37.960  38.282  1.00  0.00          H   
ATOM    138  HG  LEU A  10      31.803  39.534  36.523  1.00  0.00          H   
ATOM    139 HD11 LEU A  10      31.961  40.316  38.828  1.00  0.00          H   
ATOM    140 HD12 LEU A  10      32.065  38.562  39.394  1.00  0.00          H   
ATOM    141 HD13 LEU A  10      33.360  39.363  38.491  1.00  0.00          H   
ATOM    142 HD21 LEU A  10      31.409  37.126  36.127  1.00  0.00          H   
ATOM    143 HD22 LEU A  10      33.083  37.523  36.759  1.00  0.00          H   
ATOM    144 HD23 LEU A  10      31.874  36.827  37.783  1.00  0.00          H   
ATOM    145  N   GLN A  11      28.991  41.258  36.024  1.00  0.00          N   
ATOM    146  CA  GLN A  11      29.232  42.334  35.001  1.00  0.00          C   
ATOM    147  C   GLN A  11      28.688  43.679  35.359  1.00  0.00          C   
ATOM    148  O   GLN A  11      29.215  44.665  35.015  1.00  0.00          O   
ATOM    149  CB  GLN A  11      28.730  41.775  33.677  1.00  0.00          C   
ATOM    150  CG  GLN A  11      29.843  40.879  33.107  1.00  0.00          C   
ATOM    151  CD  GLN A  11      29.354  40.117  31.934  1.00  0.00          C   
ATOM    152  NE2 GLN A  11      30.063  39.122  31.446  1.00  0.00          N   
ATOM    153  OE1 GLN A  11      28.278  40.347  31.391  1.00  0.00          O   
ATOM    154  H   GLN A  11      28.391  40.475  35.846  1.00  0.00          H   
ATOM    155  HA  GLN A  11      30.302  42.528  34.909  1.00  0.00          H   
ATOM    156  HB3 GLN A  11      28.625  42.580  32.958  1.00  0.00          H   
ATOM    157  HB2 GLN A  11      27.833  41.204  33.875  1.00  0.00          H   
ATOM    158  HG3 GLN A  11      30.041  40.066  33.813  1.00  0.00          H   
ATOM    159  HG2 GLN A  11      30.783  41.414  32.952  1.00  0.00          H   
ATOM    160 HE21 GLN A  11      30.899  38.817  31.926  1.00  0.00          H   
ATOM    161 HE22 GLN A  11      29.693  38.684  30.607  1.00  0.00          H   
ATOM    162  N   ALA A  12      27.591  43.718  36.124  1.00  0.00          N   
ATOM    163  CA  ALA A  12      27.138  44.948  36.765  1.00  0.00          C   
ATOM    164  C   ALA A  12      28.140  45.406  37.840  1.00  0.00          C   
ATOM    165  O   ALA A  12      28.285  46.555  38.159  1.00  0.00          O   
ATOM    166  CB  ALA A  12      25.810  44.651  37.390  1.00  0.00          C   
ATOM    167  H   ALA A  12      27.115  42.839  36.213  1.00  0.00          H   
ATOM    168  HA  ALA A  12      26.923  45.689  35.992  1.00  0.00          H   
ATOM    169  HB1 ALA A  12      25.469  45.541  37.907  1.00  0.00          H   
ATOM    170  HB2 ALA A  12      25.085  44.422  36.607  1.00  0.00          H   
ATOM    171  HB3 ALA A  12      25.822  43.790  38.064  1.00  0.00          H   
ATOM    172  N   LEU A  13      28.863  44.508  38.637  1.00  0.00          N   
ATOM    173  CA  LEU A  13      30.006  44.880  39.502  1.00  0.00          C   
ATOM    174  C   LEU A  13      31.255  45.216  38.659  1.00  0.00          C   
ATOM    175  O   LEU A  13      31.996  46.113  39.094  1.00  0.00          O   
ATOM    176  CB  LEU A  13      30.213  43.750  40.547  1.00  0.00          C   
ATOM    177  CG  LEU A  13      29.050  43.619  41.558  1.00  0.00          C   
ATOM    178  CD1 LEU A  13      28.970  42.130  42.133  1.00  0.00          C   
ATOM    179  CD2 LEU A  13      29.198  44.533  42.732  1.00  0.00          C   
ATOM    180  H   LEU A  13      28.484  43.573  38.602  1.00  0.00          H   
ATOM    181  HA  LEU A  13      29.807  45.782  40.093  1.00  0.00          H   
ATOM    182  HB3 LEU A  13      31.203  43.863  40.996  1.00  0.00          H   
ATOM    183  HB2 LEU A  13      30.124  42.823  39.987  1.00  0.00          H   
ATOM    184  HG  LEU A  13      28.065  43.833  41.145  1.00  0.00          H   
ATOM    185 HD11 LEU A  13      29.969  41.720  42.133  1.00  0.00          H   
ATOM    186 HD12 LEU A  13      28.489  42.024  43.106  1.00  0.00          H   
ATOM    187 HD13 LEU A  13      28.497  41.523  41.365  1.00  0.00          H   
ATOM    188 HD21 LEU A  13      28.327  44.570  43.392  1.00  0.00          H   
ATOM    189 HD22 LEU A  13      30.104  44.370  43.321  1.00  0.00          H   
ATOM    190 HD23 LEU A  13      29.232  45.578  42.434  1.00  0.00          H   
ATOM    191  N   GLN A  14      31.583  44.552  37.571  1.00  0.00          N   
ATOM    192  CA  GLN A  14      32.682  45.051  36.657  1.00  0.00          C   
ATOM    193  C   GLN A  14      32.398  46.416  35.944  1.00  0.00          C   
ATOM    194  O   GLN A  14      33.374  47.115  35.604  1.00  0.00          O   
ATOM    195  CB  GLN A  14      33.211  43.936  35.629  1.00  0.00          C   
ATOM    196  CG  GLN A  14      33.826  42.683  36.368  1.00  0.00          C   
ATOM    197  CD  GLN A  14      34.431  41.668  35.459  1.00  0.00          C   
ATOM    198  NE2 GLN A  14      35.679  41.723  35.236  1.00  0.00          N   
ATOM    199  OE1 GLN A  14      33.661  40.819  34.904  1.00  0.00          O   
ATOM    200  H   GLN A  14      31.097  43.682  37.403  1.00  0.00          H   
ATOM    201  HA  GLN A  14      33.513  45.296  37.325  1.00  0.00          H   
ATOM    202  HB3 GLN A  14      33.995  44.424  35.058  1.00  0.00          H   
ATOM    203  HB2 GLN A  14      32.415  43.609  34.948  1.00  0.00          H   
ATOM    204  HG3 GLN A  14      33.105  42.113  36.958  1.00  0.00          H   
ATOM    205  HG2 GLN A  14      34.558  43.008  37.105  1.00  0.00          H   
ATOM    206 HE21 GLN A  14      36.265  42.454  35.614  1.00  0.00          H   
ATOM    207 HE22 GLN A  14      35.951  40.996  34.593  1.00  0.00          H   
ATOM    208  N   ALA A  15      31.109  46.802  35.738  1.00  0.00          N   
ATOM    209  CA  ALA A  15      30.716  48.190  35.231  1.00  0.00          C   
ATOM    210  C   ALA A  15      31.279  49.415  36.039  1.00  0.00          C   
ATOM    211  O   ALA A  15      31.541  50.435  35.456  1.00  0.00          O   
ATOM    212  CB  ALA A  15      29.184  48.264  35.372  1.00  0.00          C   
ATOM    213  H   ALA A  15      30.364  46.150  35.944  1.00  0.00          H   
ATOM    214  HA  ALA A  15      31.066  48.322  34.203  1.00  0.00          H   
ATOM    215  HB1 ALA A  15      28.854  48.344  36.411  1.00  0.00          H   
ATOM    216  HB2 ALA A  15      28.881  49.221  34.956  1.00  0.00          H   
ATOM    217  HB3 ALA A  15      28.773  47.442  34.788  1.00  0.00          H   
ATOM    218  N   LEU A  16      31.510  49.153  37.295  1.00  0.00          N   
ATOM    219  CA  LEU A  16      31.933  50.000  38.363  1.00  0.00          C   
ATOM    220  C   LEU A  16      33.454  50.107  38.325  1.00  0.00          C   
ATOM    221  O   LEU A  16      33.968  50.962  39.053  1.00  0.00          O   
ATOM    222  CB  LEU A  16      31.425  49.444  39.714  1.00  0.00          C   
ATOM    223  CG  LEU A  16      29.902  49.280  39.745  1.00  0.00          C   
ATOM    224  CD1 LEU A  16      29.401  48.893  41.165  1.00  0.00          C   
ATOM    225  CD2 LEU A  16      29.156  50.541  39.293  1.00  0.00          C   
ATOM    226  H   LEU A  16      31.629  48.161  37.423  1.00  0.00          H   
ATOM    227  HA  LEU A  16      31.550  51.020  38.346  1.00  0.00          H   
ATOM    228  HB3 LEU A  16      31.702  50.164  40.495  1.00  0.00          H   
ATOM    229  HB2 LEU A  16      31.944  48.507  39.912  1.00  0.00          H   
ATOM    230  HG  LEU A  16      29.696  48.445  39.074  1.00  0.00          H   
ATOM    231 HD11 LEU A  16      28.308  48.886  41.117  1.00  0.00          H   
ATOM    232 HD12 LEU A  16      29.699  47.884  41.425  1.00  0.00          H   
ATOM    233 HD13 LEU A  16      29.806  49.602  41.887  1.00  0.00          H   
ATOM    234 HD21 LEU A  16      29.284  50.653  38.210  1.00  0.00          H   
ATOM    235 HD22 LEU A  16      28.087  50.534  39.490  1.00  0.00          H   
ATOM    236 HD23 LEU A  16      29.649  51.400  39.747  1.00  0.00          H   
ATOM    237  N   GLN A  17      34.178  49.459  37.361  1.00  0.00          N   
ATOM    238  CA  GLN A  17      35.650  49.275  37.244  1.00  0.00          C   
ATOM    239  C   GLN A  17      36.283  49.614  35.897  1.00  0.00          C   
ATOM    240  O   GLN A  17      37.475  49.593  35.724  1.00  0.00          O   
ATOM    241  CB  GLN A  17      36.034  47.835  37.573  1.00  0.00          C   
ATOM    242  CG  GLN A  17      35.593  47.411  38.989  1.00  0.00          C   
ATOM    243  CD  GLN A  17      36.319  46.132  39.373  1.00  0.00          C   
ATOM    244  NE2 GLN A  17      36.633  45.922  40.644  1.00  0.00          N   
ATOM    245  OE1 GLN A  17      36.555  45.203  38.590  1.00  0.00          O   
ATOM    246  H   GLN A  17      33.625  48.906  36.719  1.00  0.00          H   
ATOM    247  HA  GLN A  17      36.106  49.991  37.929  1.00  0.00          H   
ATOM    248  HB3 GLN A  17      37.123  47.806  37.610  1.00  0.00          H   
ATOM    249  HB2 GLN A  17      35.632  47.067  36.917  1.00  0.00          H   
ATOM    250  HG3 GLN A  17      34.507  47.345  39.078  1.00  0.00          H   
ATOM    251  HG2 GLN A  17      35.897  48.111  39.770  1.00  0.00          H   
ATOM    252 HE21 GLN A  17      36.435  46.628  41.342  1.00  0.00          H   
ATOM    253 HE22 GLN A  17      36.887  44.981  40.913  1.00  0.00          H   
ATOM    254  N   ALA A  18      35.440  49.877  34.861  1.00  0.00          N   
ATOM    255  CA  ALA A  18      35.887  49.864  33.485  1.00  0.00          C   
ATOM    256  C   ALA A  18      37.013  50.907  33.176  1.00  0.00          C   
ATOM    257  O   ALA A  18      37.799  50.763  32.230  1.00  0.00          O   
ATOM    258  CB  ALA A  18      34.562  50.091  32.714  1.00  0.00          C   
ATOM    259  H   ALA A  18      34.459  50.004  35.083  1.00  0.00          H   
ATOM    260  HA  ALA A  18      36.349  48.912  33.203  1.00  0.00          H   
ATOM    261  HB1 ALA A  18      33.997  49.163  32.867  1.00  0.00          H   
ATOM    262  HB2 ALA A  18      33.989  50.887  33.181  1.00  0.00          H   
ATOM    263  HB3 ALA A  18      34.824  50.346  31.697  1.00  0.00          H   
ATOM    264  N   ALA A  19      37.138  51.905  34.028  1.00  0.00          N   
ATOM    265  CA  ALA A  19      38.052  53.035  33.863  1.00  0.00          C   
ATOM    266  C   ALA A  19      39.487  52.688  34.332  1.00  0.00          C   
ATOM    267  O   ALA A  19      40.479  53.394  34.016  1.00  0.00          O   
ATOM    268  CB  ALA A  19      37.471  54.176  34.732  1.00  0.00          C   
ATOM    269  H   ALA A  19      36.619  51.909  34.894  1.00  0.00          H   
ATOM    270  HA  ALA A  19      38.037  53.296  32.809  1.00  0.00          H   
ATOM    271  HB1 ALA A  19      36.431  54.432  34.481  1.00  0.00          H   
ATOM    272  HB2 ALA A  19      37.356  53.850  35.757  1.00  0.00          H   
ATOM    273  HB3 ALA A  19      38.107  55.051  34.559  1.00  0.00          H   
ATOM    274  N   GLN A  20      39.649  51.574  35.066  1.00  0.00          N   
ATOM    275  CA  GLN A  20      40.935  50.884  35.489  1.00  0.00          C   
ATOM    276  C   GLN A  20      41.132  49.708  34.532  1.00  0.00          C   
ATOM    277  O   GLN A  20      42.257  49.441  34.103  1.00  0.00          O   
ATOM    278  CB  GLN A  20      40.920  50.549  37.011  1.00  0.00          C   
ATOM    279  CG  GLN A  20      40.648  51.722  37.945  1.00  0.00          C   
ATOM    280  CD  GLN A  20      41.693  52.880  37.869  1.00  0.00          C   
ATOM    281  NE2 GLN A  20      41.428  53.911  38.567  1.00  0.00          N   
ATOM    282  OE1 GLN A  20      42.647  52.869  37.106  1.00  0.00          O   
ATOM    283  H   GLN A  20      38.831  51.011  35.245  1.00  0.00          H   
ATOM    284  HA  GLN A  20      41.764  51.566  35.317  1.00  0.00          H   
ATOM    285  HB3 GLN A  20      41.922  50.205  37.276  1.00  0.00          H   
ATOM    286  HB2 GLN A  20      40.158  49.798  37.233  1.00  0.00          H   
ATOM    287  HG3 GLN A  20      40.607  51.343  38.973  1.00  0.00          H   
ATOM    288  HG2 GLN A  20      39.685  52.203  37.799  1.00  0.00          H   
ATOM    289 HE21 GLN A  20      40.506  54.094  38.944  1.00  0.00          H   
ATOM    290 HE22 GLN A  20      42.072  54.668  38.361  1.00  0.00          H   
ATOM    291  N   ALA A  21      40.073  49.104  33.965  1.00  0.00          N   
ATOM    292  CA  ALA A  21      40.157  47.981  33.045  1.00  0.00          C   
ATOM    293  C   ALA A  21      40.550  48.426  31.619  1.00  0.00          C   
ATOM    294  O   ALA A  21      41.312  47.623  31.000  1.00  0.00          O   
ATOM    295  CB  ALA A  21      38.708  47.310  32.964  1.00  0.00          C   
ATOM    296  H   ALA A  21      39.116  49.229  34.247  1.00  0.00          H   
ATOM    297  HA  ALA A  21      40.806  47.243  33.507  1.00  0.00          H   
ATOM    298  HB1 ALA A  21      38.050  47.927  32.344  1.00  0.00          H   
ATOM    299  HB2 ALA A  21      38.699  46.303  32.547  1.00  0.00          H   
ATOM    300  HB3 ALA A  21      38.416  47.409  34.009  1.00  0.00          H   
ATOM    301  N   ALA A  22      40.103  49.612  31.233  1.00  0.00          N   
ATOM    302  CA  ALA A  22      40.705  50.274  30.061  1.00  0.00          C   
ATOM    303  C   ALA A  22      42.182  50.496  30.182  1.00  0.00          C   
ATOM    304  O   ALA A  22      42.692  51.147  31.123  1.00  0.00          O   
ATOM    305  CB  ALA A  22      39.898  51.554  29.733  1.00  0.00          C   
ATOM    306  H   ALA A  22      39.549  50.172  31.870  1.00  0.00          H   
ATOM    307  HA  ALA A  22      40.595  49.586  29.231  1.00  0.00          H   
ATOM    308  HB1 ALA A  22      38.822  51.377  29.661  1.00  0.00          H   
ATOM    309  HB2 ALA A  22      40.077  52.185  30.607  1.00  0.00          H   
ATOM    310  HB3 ALA A  22      40.291  52.060  28.850  1.00  0.00          H   
ATOM    311  N   LYS A  23      42.944  50.073  29.174  1.00  0.00          N   
ATOM    312  CA  LYS A  23      44.355  50.485  29.108  1.00  0.00          C   
ATOM    313  C   LYS A  23      44.503  51.967  28.676  1.00  0.00          C   
ATOM    314  O   LYS A  23      43.564  52.632  28.260  1.00  0.00          O   
ATOM    315  CB  LYS A  23      45.045  49.471  28.165  1.00  0.00          C   
ATOM    316  CG  LYS A  23      45.632  48.205  28.864  1.00  0.00          C   
ATOM    317  CD  LYS A  23      44.591  47.058  28.985  1.00  0.00          C   
ATOM    318  CE  LYS A  23      44.338  46.186  27.682  1.00  0.00          C   
ATOM    319  NZ  LYS A  23      44.003  44.794  28.003  1.00  0.00          N   
ATOM    320  H   LYS A  23      42.442  49.712  28.365  1.00  0.00          H   
ATOM    321  HA  LYS A  23      44.750  50.454  30.120  1.00  0.00          H   
ATOM    322  HB3 LYS A  23      45.918  49.931  27.716  1.00  0.00          H   
ATOM    323  HB2 LYS A  23      44.421  49.172  27.321  1.00  0.00          H   
ATOM    324  HG3 LYS A  23      45.872  48.477  29.893  1.00  0.00          H   
ATOM    325  HG2 LYS A  23      46.516  47.865  28.323  1.00  0.00          H   
ATOM    326  HD3 LYS A  23      43.605  47.320  29.356  1.00  0.00          H   
ATOM    327  HD2 LYS A  23      45.052  46.433  29.754  1.00  0.00          H   
ATOM    328  HE3 LYS A  23      45.322  46.129  27.225  1.00  0.00          H   
ATOM    329  HE2 LYS A  23      43.596  46.661  27.038  1.00  0.00          H   
ATOM    330  HZ1 LYS A  23      44.795  44.312  28.417  1.00  0.00          H   
ATOM    331  HZ2 LYS A  23      43.172  44.721  28.570  1.00  0.00          H   
ATOM    332  HZ3 LYS A  23      43.863  44.364  27.105  1.00  0.00          H   
ATOM    333  N   LYS A  24      45.703  52.637  28.915  1.00  0.00          N   
ATOM    334  CA  LYS A  24      45.931  54.104  28.920  1.00  0.00          C   
ATOM    335  C   LYS A  24      46.295  54.645  27.523  1.00  0.00          C   
ATOM    336  CB  LYS A  24      46.927  54.534  30.019  1.00  0.00          C   
ATOM    337  CG  LYS A  24      46.976  56.029  30.300  1.00  0.00          C   
ATOM    338  CD  LYS A  24      45.743  56.602  30.936  1.00  0.00          C   
ATOM    339  CE  LYS A  24      45.616  56.365  32.492  1.00  0.00          C   
ATOM    340  NZ  LYS A  24      44.509  57.188  33.005  1.00  0.00          N   
ATOM    341  O   LYS A  24      45.759  55.701  27.249  1.00  0.00          O   
ATOM    342  OXT LYS A  24      46.990  53.972  26.760  1.00  0.00          O   
ATOM    343  H   LYS A  24      46.438  52.103  29.345  1.00  0.00          H   
ATOM    344  HA  LYS A  24      44.938  54.497  29.083  1.00  0.00          H   
ATOM    345  HB3 LYS A  24      47.867  54.124  29.647  1.00  0.00          H   
ATOM    346  HB2 LYS A  24      46.630  54.020  30.925  1.00  0.00          H   
ATOM    347  HG3 LYS A  24      47.187  56.536  29.355  1.00  0.00          H   
ATOM    348  HG2 LYS A  24      47.778  56.257  31.006  1.00  0.00          H   
ATOM    349  HD3 LYS A  24      44.792  56.152  30.648  1.00  0.00          H   
ATOM    350  HD2 LYS A  24      45.695  57.640  30.621  1.00  0.00          H   
ATOM    351  HE3 LYS A  24      46.564  56.635  32.961  1.00  0.00          H   
ATOM    352  HE2 LYS A  24      45.391  55.305  32.489  1.00  0.00          H   
ATOM    353  HZ1 LYS A  24      44.570  58.156  32.737  1.00  0.00          H   
ATOM    354  HZ2 LYS A  24      43.586  56.922  32.718  1.00  0.00          H   
ATOM    355  HZ3 LYS A  24      44.521  57.220  34.011  1.00  0.00          H   
TER     356      LYS A  24
ENDMDL
MODEL        3
ATOM      1  N   LYS A   1      27.504  28.563  49.276  1.00  0.00          N   
ATOM      2  CA  LYS A   1      26.187  27.814  48.966  1.00  0.00          C   
ATOM      3  C   LYS A   1      25.845  27.852  47.466  1.00  0.00          C   
ATOM      4  O   LYS A   1      26.563  28.517  46.751  1.00  0.00          O   
ATOM      5  CB  LYS A   1      24.925  28.260  49.785  1.00  0.00          C   
ATOM      6  CG  LYS A   1      24.468  29.741  49.481  1.00  0.00          C   
ATOM      7  CD  LYS A   1      23.125  30.164  50.175  1.00  0.00          C   
ATOM      8  CE  LYS A   1      22.546  31.462  49.572  1.00  0.00          C   
ATOM      9  NZ  LYS A   1      21.220  31.843  50.142  1.00  0.00          N   
ATOM     10  HA  LYS A   1      26.356  26.773  49.237  1.00  0.00          H   
ATOM     11  HB3 LYS A   1      25.042  28.185  50.863  1.00  0.00          H   
ATOM     12  HB2 LYS A   1      24.088  27.582  49.600  1.00  0.00          H   
ATOM     13  HG3 LYS A   1      24.272  29.842  48.412  1.00  0.00          H   
ATOM     14  HG2 LYS A   1      25.284  30.401  49.799  1.00  0.00          H   
ATOM     15  HD3 LYS A   1      23.453  30.289  51.211  1.00  0.00          H   
ATOM     16  HD2 LYS A   1      22.508  29.282  50.012  1.00  0.00          H   
ATOM     17  HE3 LYS A   1      22.463  31.239  48.509  1.00  0.00          H   
ATOM     18  HE2 LYS A   1      23.246  32.292  49.581  1.00  0.00          H   
ATOM     19  HZ1 LYS A   1      20.672  32.534  49.649  1.00  0.00          H   
ATOM     20  HZ2 LYS A   1      20.662  31.002  50.226  1.00  0.00          H   
ATOM     21  HZ3 LYS A   1      21.329  32.141  51.102  1.00  0.00          H   
ATOM     22  H   LYS A   1      27.709  28.248  50.216  1.00  0.00          H   
ATOM     23  N   LYS A   2      24.799  27.195  46.981  1.00  0.00          N   
ATOM     24  CA  LYS A   2      24.543  27.130  45.515  1.00  0.00          C   
ATOM     25  C   LYS A   2      24.159  28.537  44.946  1.00  0.00          C   
ATOM     26  O   LYS A   2      23.558  29.350  45.677  1.00  0.00          O   
ATOM     27  CB  LYS A   2      23.436  26.013  45.260  1.00  0.00          C   
ATOM     28  CG  LYS A   2      23.811  24.525  45.347  1.00  0.00          C   
ATOM     29  CD  LYS A   2      22.547  23.655  45.287  1.00  0.00          C   
ATOM     30  CE  LYS A   2      21.954  23.356  43.910  1.00  0.00          C   
ATOM     31  NZ  LYS A   2      20.698  22.572  43.781  1.00  0.00          N   
ATOM     32  H   LYS A   2      24.272  26.611  47.605  1.00  0.00          H   
ATOM     33  HA  LYS A   2      25.420  26.728  45.009  1.00  0.00          H   
ATOM     34  HB3 LYS A   2      23.201  26.184  44.208  1.00  0.00          H   
ATOM     35  HB2 LYS A   2      22.509  26.195  45.815  1.00  0.00          H   
ATOM     36  HG3 LYS A   2      24.269  24.471  46.336  1.00  0.00          H   
ATOM     37  HG2 LYS A   2      24.534  24.295  44.571  1.00  0.00          H   
ATOM     38  HD3 LYS A   2      21.717  24.184  45.748  1.00  0.00          H   
ATOM     39  HD2 LYS A   2      22.842  22.672  45.678  1.00  0.00          H   
ATOM     40  HE3 LYS A   2      22.758  23.060  43.236  1.00  0.00          H   
ATOM     41  HE2 LYS A   2      21.615  24.316  43.519  1.00  0.00          H   
ATOM     42  HZ1 LYS A   2      20.358  22.391  42.845  1.00  0.00          H   
ATOM     43  HZ2 LYS A   2      20.917  21.725  44.272  1.00  0.00          H   
ATOM     44  HZ3 LYS A   2      19.926  22.971  44.291  1.00  0.00          H   
ATOM     45  N   PRO A   3      24.497  28.899  43.720  1.00  0.00          N   
ATOM     46  CA  PRO A   3      24.287  30.195  43.115  1.00  0.00          C   
ATOM     47  C   PRO A   3      22.878  30.746  43.079  1.00  0.00          C   
ATOM     48  O   PRO A   3      21.935  30.032  42.977  1.00  0.00          O   
ATOM     49  CB  PRO A   3      24.636  29.992  41.600  1.00  0.00          C   
ATOM     50  CG  PRO A   3      25.739  29.038  41.617  1.00  0.00          C   
ATOM     51  CD  PRO A   3      25.496  28.206  42.881  1.00  0.00          C   
ATOM     52  HA  PRO A   3      24.838  30.979  43.639  1.00  0.00          H   
ATOM     53  HB3 PRO A   3      23.858  29.405  41.123  1.00  0.00          H   
ATOM     54  HB2 PRO A   3      24.775  30.914  41.042  1.00  0.00          H   
ATOM     55  HG3 PRO A   3      25.671  28.514  40.659  1.00  0.00          H   
ATOM     56  HG2 PRO A   3      26.686  29.552  41.725  1.00  0.00          H   
ATOM     57  HD3 PRO A   3      25.096  27.241  42.569  1.00  0.00          H   
ATOM     58  HD2 PRO A   3      26.412  27.971  43.435  1.00  0.00          H   
ATOM     59  N   GLY A   4      22.774  32.059  43.195  1.00  0.00          N   
ATOM     60  CA  GLY A   4      21.415  32.695  43.087  1.00  0.00          C   
ATOM     61  C   GLY A   4      21.483  33.893  42.158  1.00  0.00          C   
ATOM     62  O   GLY A   4      20.465  34.677  42.147  1.00  0.00          O   
ATOM     63  H   GLY A   4      23.582  32.665  43.184  1.00  0.00          H   
ATOM     64  HA3 GLY A   4      21.169  33.137  44.060  1.00  0.00          H   
ATOM     65  HA2 GLY A   4      20.660  31.976  42.770  1.00  0.00          H   
ATOM     66  N   ALA A   5      22.669  34.191  41.618  1.00  0.00          N   
ATOM     67  CA  ALA A   5      23.025  35.384  40.806  1.00  0.00          C   
ATOM     68  C   ALA A   5      23.686  35.085  39.444  1.00  0.00          C   
ATOM     69  O   ALA A   5      24.588  34.310  39.444  1.00  0.00          O   
ATOM     70  CB  ALA A   5      23.825  36.356  41.678  1.00  0.00          C   
ATOM     71  H   ALA A   5      23.445  33.617  41.920  1.00  0.00          H   
ATOM     72  HA  ALA A   5      22.092  35.917  40.612  1.00  0.00          H   
ATOM     73  HB1 ALA A   5      24.888  36.189  41.511  1.00  0.00          H   
ATOM     74  HB2 ALA A   5      23.666  37.400  41.437  1.00  0.00          H   
ATOM     75  HB3 ALA A   5      23.557  36.152  42.721  1.00  0.00          H   
ATOM     76  N   SER A   6      23.262  35.648  38.292  1.00  0.00          N   
ATOM     77  CA  SER A   6      23.757  35.353  36.955  1.00  0.00          C   
ATOM     78  C   SER A   6      25.134  36.005  36.703  1.00  0.00          C   
ATOM     79  O   SER A   6      25.661  36.859  37.361  1.00  0.00          O   
ATOM     80  CB  SER A   6      22.689  35.781  35.948  1.00  0.00          C   
ATOM     81  OG  SER A   6      22.706  37.175  35.707  1.00  0.00          O   
ATOM     82  H   SER A   6      22.579  36.388  38.327  1.00  0.00          H   
ATOM     83  HA  SER A   6      23.821  34.265  36.887  1.00  0.00          H   
ATOM     84  HB3 SER A   6      21.700  35.438  36.254  1.00  0.00          H   
ATOM     85  HB2 SER A   6      22.776  35.234  35.004  1.00  0.00          H   
ATOM     86  HG  SER A   6      21.939  37.340  35.148  1.00  0.00          H   
ATOM     87  N   LEU A   7      25.726  35.727  35.557  1.00  0.00          N   
ATOM     88  CA  LEU A   7      26.815  36.451  34.981  1.00  0.00          C   
ATOM     89  C   LEU A   7      26.580  37.936  35.023  1.00  0.00          C   
ATOM     90  O   LEU A   7      27.459  38.737  35.206  1.00  0.00          O   
ATOM     91  CB  LEU A   7      27.067  35.947  33.524  1.00  0.00          C   
ATOM     92  CG  LEU A   7      28.285  36.549  32.884  1.00  0.00          C   
ATOM     93  CD1 LEU A   7      29.539  36.248  33.725  1.00  0.00          C   
ATOM     94  CD2 LEU A   7      28.466  35.907  31.454  1.00  0.00          C   
ATOM     95  H   LEU A   7      25.307  34.990  35.003  1.00  0.00          H   
ATOM     96  HA  LEU A   7      27.700  36.232  35.576  1.00  0.00          H   
ATOM     97  HB3 LEU A   7      26.201  36.111  32.882  1.00  0.00          H   
ATOM     98  HB2 LEU A   7      27.164  34.863  33.481  1.00  0.00          H   
ATOM     99  HG  LEU A   7      28.252  37.639  32.805  1.00  0.00          H   
ATOM    100 HD11 LEU A   7      29.376  36.814  34.641  1.00  0.00          H   
ATOM    101 HD12 LEU A   7      29.587  35.189  34.009  1.00  0.00          H   
ATOM    102 HD13 LEU A   7      30.470  36.570  33.253  1.00  0.00          H   
ATOM    103 HD21 LEU A   7      29.390  36.311  31.061  1.00  0.00          H   
ATOM    104 HD22 LEU A   7      28.481  34.819  31.531  1.00  0.00          H   
ATOM    105 HD23 LEU A   7      27.714  36.124  30.680  1.00  0.00          H   
ATOM    106  N   ALA A   8      25.434  38.424  34.701  1.00  0.00          N   
ATOM    107  CA  ALA A   8      25.018  39.846  34.624  1.00  0.00          C   
ATOM    108  C   ALA A   8      25.209  40.468  35.992  1.00  0.00          C   
ATOM    109  O   ALA A   8      25.510  41.648  35.945  1.00  0.00          O   
ATOM    110  CB  ALA A   8      23.705  40.007  33.940  1.00  0.00          C   
ATOM    111  H   ALA A   8      24.717  37.791  34.383  1.00  0.00          H   
ATOM    112  HA  ALA A   8      25.728  40.313  33.936  1.00  0.00          H   
ATOM    113  HB1 ALA A   8      22.908  40.156  34.678  1.00  0.00          H   
ATOM    114  HB2 ALA A   8      23.627  40.878  33.296  1.00  0.00          H   
ATOM    115  HB3 ALA A   8      23.369  39.169  33.334  1.00  0.00          H   
ATOM    116  N   ALA A   9      25.141  39.799  37.150  1.00  0.00          N   
ATOM    117  CA  ALA A   9      25.334  40.402  38.474  1.00  0.00          C   
ATOM    118  C   ALA A   9      26.854  40.666  38.639  1.00  0.00          C   
ATOM    119  O   ALA A   9      27.200  41.727  39.171  1.00  0.00          O   
ATOM    120  CB  ALA A   9      24.864  39.430  39.548  1.00  0.00          C   
ATOM    121  H   ALA A   9      25.017  38.796  37.035  1.00  0.00          H   
ATOM    122  HA  ALA A   9      24.784  41.329  38.586  1.00  0.00          H   
ATOM    123  HB1 ALA A   9      25.634  38.688  39.766  1.00  0.00          H   
ATOM    124  HB2 ALA A   9      24.689  40.024  40.452  1.00  0.00          H   
ATOM    125  HB3 ALA A   9      23.961  38.917  39.208  1.00  0.00          H   
ATOM    126  N   LEU A  10      27.779  39.816  38.147  1.00  0.00          N   
ATOM    127  CA  LEU A  10      29.207  40.034  38.090  1.00  0.00          C   
ATOM    128  C   LEU A  10      29.548  41.211  37.217  1.00  0.00          C   
ATOM    129  O   LEU A  10      30.365  42.040  37.546  1.00  0.00          O   
ATOM    130  CB  LEU A  10      30.007  38.804  37.622  1.00  0.00          C   
ATOM    131  CG  LEU A  10      31.566  38.852  37.339  1.00  0.00          C   
ATOM    132  CD1 LEU A  10      32.277  39.296  38.616  1.00  0.00          C   
ATOM    133  CD2 LEU A  10      32.008  37.513  36.949  1.00  0.00          C   
ATOM    134  H   LEU A  10      27.371  39.050  37.619  1.00  0.00          H   
ATOM    135  HA  LEU A  10      29.567  40.244  39.103  1.00  0.00          H   
ATOM    136  HB3 LEU A  10      29.648  38.502  36.635  1.00  0.00          H   
ATOM    137  HB2 LEU A  10      29.812  37.960  38.282  1.00  0.00          H   
ATOM    138  HG  LEU A  10      31.803  39.534  36.523  1.00  0.00          H   
ATOM    139 HD11 LEU A  10      31.961  40.316  38.828  1.00  0.00          H   
ATOM    140 HD12 LEU A  10      32.065  38.562  39.394  1.00  0.00          H   
ATOM    141 HD13 LEU A  10      33.360  39.363  38.491  1.00  0.00          H   
ATOM    142 HD21 LEU A  10      31.409  37.126  36.127  1.00  0.00          H   
ATOM    143 HD22 LEU A  10      33.083  37.523  36.759  1.00  0.00          H   
ATOM    144 HD23 LEU A  10      31.874  36.827  37.783  1.00  0.00          H   
ATOM    145  N   GLN A  11      28.991  41.258  36.024  1.00  0.00          N   
ATOM    146  CA  GLN A  11      29.232  42.334  35.001  1.00  0.00          C   
ATOM    147  C   GLN A  11      28.688  43.679  35.359  1.00  0.00          C   
ATOM    148  O   GLN A  11      29.215  44.665  35.015  1.00  0.00          O   
ATOM    149  CB  GLN A  11      28.730  41.775  33.677  1.00  0.00          C   
ATOM    150  CG  GLN A  11      29.843  40.879  33.107  1.00  0.00          C   
ATOM    151  CD  GLN A  11      29.354  40.117  31.934  1.00  0.00          C   
ATOM    152  NE2 GLN A  11      30.063  39.122  31.446  1.00  0.00          N   
ATOM    153  OE1 GLN A  11      28.278  40.347  31.391  1.00  0.00          O   
ATOM    154  H   GLN A  11      28.391  40.475  35.846  1.00  0.00          H   
ATOM    155  HA  GLN A  11      30.302  42.528  34.909  1.00  0.00          H   
ATOM    156  HB3 GLN A  11      28.625  42.580  32.958  1.00  0.00          H   
ATOM    157  HB2 GLN A  11      27.833  41.204  33.875  1.00  0.00          H   
ATOM    158  HG3 GLN A  11      30.041  40.066  33.813  1.00  0.00          H   
ATOM    159  HG2 GLN A  11      30.783  41.414  32.952  1.00  0.00          H   
ATOM    160 HE21 GLN A  11      30.899  38.817  31.926  1.00  0.00          H   
ATOM    161 HE22 GLN A  11      29.693  38.684  30.607  1.00  0.00          H   
ATOM    162  N   ALA A  12      27.591  43.718  36.124  1.00  0.00          N   
ATOM    163  CA  ALA A  12      27.138  44.948  36.765  1.00  0.00          C   
ATOM    164  C   ALA A  12      28.140  45.406  37.840  1.00  0.00          C   
ATOM    165  O   ALA A  12      28.285  46.555  38.159  1.00  0.00          O   
ATOM    166  CB  ALA A  12      25.810  44.651  37.390  1.00  0.00          C   
ATOM    167  H   ALA A  12      27.115  42.839  36.213  1.00  0.00          H   
ATOM    168  HA  ALA A  12      26.923  45.689  35.992  1.00  0.00          H   
ATOM    169  HB1 ALA A  12      25.469  45.541  37.907  1.00  0.00          H   
ATOM    170  HB2 ALA A  12      25.085  44.422  36.607  1.00  0.00          H   
ATOM    171  HB3 ALA A  12      25.822  43.790  38.064  1.00  0.00          H   
ATOM    172  N   LEU A  13      28.863  44.508  38.637  1.00  0.00          N   
ATOM    173  CA  LEU A  13      30.006  44.880  39.502  1.00  0.00          C   
ATOM    174  C   LEU A  13      31.255  45.216  38.659  1.00  0.00          C   
ATOM    175  O   LEU A  13      31.996  46.113  39.094  1.00  0.00          O   
ATOM    176  CB  LEU A  13      30.213  43.750  40.547  1.00  0.00          C   
ATOM    177  CG  LEU A  13      29.050  43.619  41.558  1.00  0.00          C   
ATOM    178  CD1 LEU A  13      28.970  42.130  42.133  1.00  0.00          C   
ATOM    179  CD2 LEU A  13      29.198  44.533  42.732  1.00  0.00          C   
ATOM    180  H   LEU A  13      28.484  43.573  38.602  1.00  0.00          H   
ATOM    181  HA  LEU A  13      29.807  45.782  40.093  1.00  0.00          H   
ATOM    182  HB3 LEU A  13      31.203  43.863  40.996  1.00  0.00          H   
ATOM    183  HB2 LEU A  13      30.124  42.823  39.987  1.00  0.00          H   
ATOM    184  HG  LEU A  13      28.065  43.833  41.145  1.00  0.00          H   
ATOM    185 HD11 LEU A  13      29.969  41.720  42.133  1.00  0.00          H   
ATOM    186 HD12 LEU A  13      28.489  42.024  43.106  1.00  0.00          H   
ATOM    187 HD13 LEU A  13      28.497  41.523  41.365  1.00  0.00          H   
ATOM    188 HD21 LEU A  13      28.327  44.570  43.392  1.00  0.00          H   
ATOM    189 HD22 LEU A  13      30.104  44.370  43.321  1.00  0.00          H   
ATOM    190 HD23 LEU A  13      29.232  45.578  42.434  1.00  0.00          H   
ATOM    191  N   GLN A  14      31.583  44.552  37.571  1.00  0.00          N   
ATOM    192  CA  GLN A  14      32.682  45.051  36.657  1.00  0.00          C   
ATOM    193  C   GLN A  14      32.398  46.416  35.944  1.00  0.00          C   
ATOM    194  O   GLN A  14      33.374  47.115  35.604  1.00  0.00          O   
ATOM    195  CB  GLN A  14      33.211  43.936  35.629  1.00  0.00          C   
ATOM    196  CG  GLN A  14      33.826  42.683  36.368  1.00  0.00          C   
ATOM    197  CD  GLN A  14      34.431  41.668  35.459  1.00  0.00          C   
ATOM    198  NE2 GLN A  14      35.679  41.723  35.236  1.00  0.00          N   
ATOM    199  OE1 GLN A  14      33.661  40.819  34.904  1.00  0.00          O   
ATOM    200  H   GLN A  14      31.097  43.682  37.403  1.00  0.00          H   
ATOM    201  HA  GLN A  14      33.513  45.296  37.325  1.00  0.00          H   
ATOM    202  HB3 GLN A  14      33.995  44.424  35.058  1.00  0.00          H   
ATOM    203  HB2 GLN A  14      32.415  43.609  34.948  1.00  0.00          H   
ATOM    204  HG3 GLN A  14      33.105  42.113  36.958  1.00  0.00          H   
ATOM    205  HG2 GLN A  14      34.558  43.008  37.105  1.00  0.00          H   
ATOM    206 HE21 GLN A  14      36.265  42.454  35.614  1.00  0.00          H   
ATOM    207 HE22 GLN A  14      35.951  40.996  34.593  1.00  0.00          H   
ATOM    208  N   ALA A  15      31.109  46.802  35.738  1.00  0.00          N   
ATOM    209  CA  ALA A  15      30.716  48.190  35.231  1.00  0.00          C   
ATOM    210  C   ALA A  15      31.279  49.415  36.039  1.00  0.00          C   
ATOM    211  O   ALA A  15      31.541  50.435  35.456  1.00  0.00          O   
ATOM    212  CB  ALA A  15      29.184  48.264  35.372  1.00  0.00          C   
ATOM    213  H   ALA A  15      30.364  46.150  35.944  1.00  0.00          H   
ATOM    214  HA  ALA A  15      31.066  48.322  34.203  1.00  0.00          H   
ATOM    215  HB1 ALA A  15      28.854  48.344  36.411  1.00  0.00          H   
ATOM    216  HB2 ALA A  15      28.881  49.221  34.956  1.00  0.00          H   
ATOM    217  HB3 ALA A  15      28.773  47.442  34.788  1.00  0.00          H   
ATOM    218  N   LEU A  16      31.510  49.153  37.295  1.00  0.00          N   
ATOM    219  CA  LEU A  16      31.933  50.000  38.363  1.00  0.00          C   
ATOM    220  C   LEU A  16      33.454  50.107  38.325  1.00  0.00          C   
ATOM    221  O   LEU A  16      33.968  50.962  39.053  1.00  0.00          O   
ATOM    222  CB  LEU A  16      31.425  49.444  39.714  1.00  0.00          C   
ATOM    223  CG  LEU A  16      29.902  49.280  39.745  1.00  0.00          C   
ATOM    224  CD1 LEU A  16      29.401  48.893  41.165  1.00  0.00          C   
ATOM    225  CD2 LEU A  16      29.156  50.541  39.293  1.00  0.00          C   
ATOM    226  H   LEU A  16      31.629  48.161  37.423  1.00  0.00          H   
ATOM    227  HA  LEU A  16      31.550  51.020  38.346  1.00  0.00          H   
ATOM    228  HB3 LEU A  16      31.702  50.164  40.495  1.00  0.00          H   
ATOM    229  HB2 LEU A  16      31.944  48.507  39.912  1.00  0.00          H   
ATOM    230  HG  LEU A  16      29.696  48.445  39.074  1.00  0.00          H   
ATOM    231 HD11 LEU A  16      28.308  48.886  41.117  1.00  0.00          H   
ATOM    232 HD12 LEU A  16      29.699  47.884  41.425  1.00  0.00          H   
ATOM    233 HD13 LEU A  16      29.806  49.602  41.887  1.00  0.00          H   
ATOM    234 HD21 LEU A  16      29.284  50.653  38.210  1.00  0.00          H   
ATOM    235 HD22 LEU A  16      28.087  50.534  39.490  1.00  0.00          H   
ATOM    236 HD23 LEU A  16      29.649  51.400  39.747  1.00  0.00          H   
ATOM    237  N   GLN A  17      34.178  49.459  37.361  1.00  0.00          N   
ATOM    238  CA  GLN A  17      35.650  49.275  37.244  1.00  0.00          C   
ATOM    239  C   GLN A  17      36.283  49.614  35.897  1.00  0.00          C   
ATOM    240  O   GLN A  17      37.475  49.593  35.724  1.00  0.00          O   
ATOM    241  CB  GLN A  17      36.034  47.835  37.573  1.00  0.00          C   
ATOM    242  CG  GLN A  17      35.593  47.411  38.989  1.00  0.00          C   
ATOM    243  CD  GLN A  17      36.319  46.132  39.373  1.00  0.00          C   
ATOM    244  NE2 GLN A  17      36.633  45.922  40.644  1.00  0.00          N   
ATOM    245  OE1 GLN A  17      36.555  45.203  38.590  1.00  0.00          O   
ATOM    246  H   GLN A  17      33.625  48.906  36.719  1.00  0.00          H   
ATOM    247  HA  GLN A  17      36.106  49.991  37.929  1.00  0.00          H   
ATOM    248  HB3 GLN A  17      37.123  47.806  37.610  1.00  0.00          H   
ATOM    249  HB2 GLN A  17      35.632  47.067  36.917  1.00  0.00          H   
ATOM    250  HG3 GLN A  17      34.507  47.345  39.078  1.00  0.00          H   
ATOM    251  HG2 GLN A  17      35.897  48.111  39.770  1.00  0.00          H   
ATOM    252 HE21 GLN A  17      36.435  46.628  41.342  1.00  0.00          H   
ATOM    253 HE22 GLN A  17      36.887  44.981  40.913  1.00  0.00          H   
ATOM    254  N   ALA A  18      35.440  49.877  34.861  1.00  0.00          N   
ATOM    255  CA  ALA A  18      35.887  49.864  33.485  1.00  0.00          C   
ATOM    256  C   ALA A  18      37.013  50.907  33.176  1.00  0.00          C   
ATOM    257  O   ALA A  18      37.799  50.763  32.230  1.00  0.00          O   
ATOM    258  CB  ALA A  18      34.562  50.091  32.714  1.00  0.00          C   
ATOM    259  H   ALA A  18      34.459  50.004  35.083  1.00  0.00          H   
ATOM    260  HA  ALA A  18      36.349  48.912  33.203  1.00  0.00          H   
ATOM    261  HB1 ALA A  18      33.997  49.163  32.867  1.00  0.00          H   
ATOM    262  HB2 ALA A  18      33.989  50.887  33.181  1.00  0.00          H   
ATOM    263  HB3 ALA A  18      34.824  50.346  31.697  1.00  0.00          H   
ATOM    264  N   ALA A  19      37.138  51.905  34.028  1.00  0.00          N   
ATOM    265  CA  ALA A  19      38.052  53.035  33.863  1.00  0.00          C   
ATOM    266  C   ALA A  19      39.487  52.688  34.332  1.00  0.00          C   
ATOM    267  O   ALA A  19      40.479  53.394  34.016  1.00  0.00          O   
ATOM    268  CB  ALA A  19      37.471  54.176  34.732  1.00  0.00          C   
ATOM    269  H   ALA A  19      36.619  51.909  34.894  1.00  0.00          H   
ATOM    270  HA  ALA A  19      38.037  53.296  32.809  1.00  0.00          H   
ATOM    271  HB1 ALA A  19      36.431  54.432  34.481  1.00  0.00          H   
ATOM    272  HB2 ALA A  19      37.356  53.850  35.757  1.00  0.00          H   
ATOM    273  HB3 ALA A  19      38.107  55.051  34.559  1.00  0.00          H   
ATOM    274  N   GLN A  20      39.649  51.574  35.066  1.00  0.00          N   
ATOM    275  CA  GLN A  20      40.935  50.884  35.489  1.00  0.00          C   
ATOM    276  C   GLN A  20      41.132  49.708  34.532  1.00  0.00          C   
ATOM    277  O   GLN A  20      42.257  49.441  34.103  1.00  0.00          O   
ATOM    278  CB  GLN A  20      40.920  50.549  37.011  1.00  0.00          C   
ATOM    279  CG  GLN A  20      40.648  51.722  37.945  1.00  0.00          C   
ATOM    280  CD  GLN A  20      41.693  52.880  37.869  1.00  0.00          C   
ATOM    281  NE2 GLN A  20      41.428  53.911  38.567  1.00  0.00          N   
ATOM    282  OE1 GLN A  20      42.647  52.869  37.106  1.00  0.00          O   
ATOM    283  H   GLN A  20      38.831  51.011  35.245  1.00  0.00          H   
ATOM    284  HA  GLN A  20      41.764  51.566  35.317  1.00  0.00          H   
ATOM    285  HB3 GLN A  20      41.922  50.205  37.276  1.00  0.00          H   
ATOM    286  HB2 GLN A  20      40.158  49.798  37.233  1.00  0.00          H   
ATOM    287  HG3 GLN A  20      40.607  51.343  38.973  1.00  0.00          H   
ATOM    288  HG2 GLN A  20      39.685  52.203  37.799  1.00  0.00          H   
ATOM    289 HE21 GLN A  20      40.506  54.094  38.944  1.00  0.00          H   
ATOM    290 HE22 GLN A  20      42.072  54.668  38.361  1.00  0.00          H   
ATOM    291  N   ALA A  21      40.073  49.104  33.965  1.00  0.00          N   
ATOM    292  CA  ALA A  21      40.157  47.981  33.045  1.00  0.00          C   
ATOM    293  C   ALA A  21      40.550  48.426  31.619  1.00  0.00          C   
ATOM    294  O   ALA A  21      41.312  47.623  31.000  1.00  0.00          O   
ATOM    295  CB  ALA A  21      38.708  47.310  32.964  1.00  0.00          C   
ATOM    296  H   ALA A  21      39.116  49.229  34.247  1.00  0.00          H   
ATOM    297  HA  ALA A  21      40.806  47.243  33.507  1.00  0.00          H   
ATOM    298  HB1 ALA A  21      38.050  47.927  32.344  1.00  0.00          H   
ATOM    299  HB2 ALA A  21      38.699  46.303  32.547  1.00  0.00          H   
ATOM    300  HB3 ALA A  21      38.416  47.409  34.009  1.00  0.00          H   
ATOM    301  N   ALA A  22      40.103  49.612  31.233  1.00  0.00          N   
ATOM    302  CA  ALA A  22      40.705  50.274  30.061  1.00  0.00          C   
ATOM    303  C   ALA A  22      42.182  50.496  30.182  1.00  0.00          C   
ATOM    304  O   ALA A  22      42.692  51.147  31.123  1.00  0.00          O   
ATOM    305  CB  ALA A  22      39.898  51.554  29.733  1.00  0.00          C   
ATOM    306  H   ALA A  22      39.549  50.172  31.870  1.00  0.00          H   
ATOM    307  HA  ALA A  22      40.595  49.586  29.231  1.00  0.00          H   
ATOM    308  HB1 ALA A  22      38.822  51.377  29.661  1.00  0.00          H   
ATOM    309  HB2 ALA A  22      40.077  52.185  30.607  1.00  0.00          H   
ATOM    310  HB3 ALA A  22      40.291  52.060  28.850  1.00  0.00          H   
ATOM    311  N   LYS A  23      42.944  50.073  29.174  1.00  0.00          N   
ATOM    312  CA  LYS A  23      44.355  50.485  29.108  1.00  0.00          C   
ATOM    313  C   LYS A  23      44.503  51.967  28.676  1.00  0.00          C   
ATOM    314  O   LYS A  23      43.564  52.632  28.260  1.00  0.00          O   
ATOM    315  CB  LYS A  23      45.045  49.471  28.165  1.00  0.00          C   
ATOM    316  CG  LYS A  23      45.632  48.205  28.864  1.00  0.00          C   
ATOM    317  CD  LYS A  23      44.591  47.058  28.985  1.00  0.00          C   
ATOM    318  CE  LYS A  23      44.338  46.186  27.682  1.00  0.00          C   
ATOM    319  NZ  LYS A  23      44.003  44.794  28.003  1.00  0.00          N   
ATOM    320  H   LYS A  23      42.442  49.712  28.365  1.00  0.00          H   
ATOM    321  HA  LYS A  23      44.750  50.454  30.120  1.00  0.00          H   
ATOM    322  HB3 LYS A  23      45.918  49.931  27.716  1.00  0.00          H   
ATOM    323  HB2 LYS A  23      44.421  49.172  27.321  1.00  0.00          H   
ATOM    324  HG3 LYS A  23      45.872  48.477  29.893  1.00  0.00          H   
ATOM    325  HG2 LYS A  23      46.516  47.865  28.323  1.00  0.00          H   
ATOM    326  HD3 LYS A  23      43.605  47.320  29.356  1.00  0.00          H   
ATOM    327  HD2 LYS A  23      45.052  46.433  29.754  1.00  0.00          H   
ATOM    328  HE3 LYS A  23      45.322  46.129  27.225  1.00  0.00          H   
ATOM    329  HE2 LYS A  23      43.596  46.661  27.038  1.00  0.00          H   
ATOM    330  HZ1 LYS A  23      44.795  44.312  28.417  1.00  0.00          H   
ATOM    331  HZ2 LYS A  23      43.172  44.721  28.570  1.00  0.00          H   
ATOM    332  HZ3 LYS A  23      43.863  44.364  27.105  1.00  0.00          H   
ATOM    333  N   LYS A  24      45.703  52.637  28.915  1.00  0.00          N   
ATOM    334  CA  LYS A  24      45.931  54.104  28.920  1.00  0.00          C   
ATOM    335  C   LYS A  24      46.295  54.645  27.523  1.00  0.00          C   
ATOM    336  CB  LYS A  24      46.927  54.534  30.019  1.00  0.00          C   
ATOM    337  CG  LYS A  24      46.976  56.029  30.300  1.00  0.00          C   
ATOM    338  CD  LYS A  24      45.743  56.602  30.936  1.00  0.00          C   
ATOM    339  CE  LYS A  24      45.616  56.365  32.492  1.00  0.00          C   
ATOM    340  NZ  LYS A  24      44.509  57.188  33.005  1.00  0.00          N   
ATOM    341  O   LYS A  24      45.759  55.701  27.249  1.00  0.00          O   
ATOM    342  OXT LYS A  24      46.990  53.972  26.760  1.00  0.00          O   
ATOM    343  H   LYS A  24      46.438  52.103  29.345  1.00  0.00          H   
ATOM    344  HA  LYS A  24      44.938  54.497  29.083  1.00  0.00          H   
ATOM    345  HB3 LYS A  24      47.867  54.124  29.647  1.00  0.00          H   
ATOM    346  HB2 LYS A  24      46.630  54.020  30.925  1.00  0.00          H   
ATOM    347  HG3 LYS A  24      47.187  56.536  29.355  1.00  0.00          H   
ATOM    348  HG2 LYS A  24      47.778  56.257  31.006  1.00  0.00          H   
ATOM    349  HD3 LYS A  24      44.792  56.152  30.648  1.00  0.00          H   
ATOM    350  HD2 LYS A  24      45.695  57.640  30.621  1.00  0.00          H   
ATOM    351  HE3 LYS A  24      46.564  56.635  32.961  1.00  0.00          H   
ATOM    352  HE2 LYS A  24      45.391  55.305  32.489  1.00  0.00          H   
ATOM    353  HZ1 LYS A  24      44.570  58.156  32.737  1.00  0.00          H   
ATOM    354  HZ2 LYS A  24      43.586  56.922  32.718  1.00  0.00          H   
ATOM    355  HZ3 LYS A  24      44.521  57.220  34.011  1.00  0.00          H   
TER     356      LYS A  24
ENDMDL
MODEL        4
ATOM      1  N   LYS A   1      22.207  26.154  48.105  1.00  0.00          N   
ATOM      2  CA  LYS A   1      22.118  27.562  47.594  1.00  0.00          C   
ATOM      3  C   LYS A   1      23.544  28.082  47.644  1.00  0.00          C   
ATOM      4  O   LYS A   1      24.200  28.236  48.637  1.00  0.00          O   
ATOM      5  CB  LYS A   1      21.204  28.367  48.574  1.00  0.00          C   
ATOM      6  CG  LYS A   1      19.772  28.365  48.079  1.00  0.00          C   
ATOM      7  CD  LYS A   1      18.911  28.993  49.195  1.00  0.00          C   
ATOM      8  CE  LYS A   1      17.529  29.475  48.616  1.00  0.00          C   
ATOM      9  NZ  LYS A   1      16.786  28.434  47.888  1.00  0.00          N   
ATOM     10  HA  LYS A   1      21.795  27.515  46.556  1.00  0.00          H   
ATOM     11  HB3 LYS A   1      21.373  29.442  48.602  1.00  0.00          H   
ATOM     12  HB2 LYS A   1      21.229  28.041  49.604  1.00  0.00          H   
ATOM     13  HG3 LYS A   1      19.409  27.366  47.850  1.00  0.00          H   
ATOM     14  HG2 LYS A   1      19.741  28.956  47.162  1.00  0.00          H   
ATOM     15  HD3 LYS A   1      19.436  29.833  49.639  1.00  0.00          H   
ATOM     16  HD2 LYS A   1      18.764  28.267  49.987  1.00  0.00          H   
ATOM     17  HE3 LYS A   1      17.646  30.298  47.911  1.00  0.00          H   
ATOM     18  HE2 LYS A   1      16.918  29.902  49.406  1.00  0.00          H   
ATOM     19  HZ1 LYS A   1      17.285  28.146  47.055  1.00  0.00          H   
ATOM     20  HZ2 LYS A   1      16.663  27.629  48.483  1.00  0.00          H   
ATOM     21  HZ3 LYS A   1      15.898  28.869  47.689  1.00  0.00          H   
ATOM     22  H   LYS A   1      21.373  25.584  48.035  1.00  0.00          H   
ATOM     23  N   LYS A   2      23.989  28.353  46.413  1.00  0.00          N   
ATOM     24  CA  LYS A   2      25.394  28.641  45.980  1.00  0.00          C   
ATOM     25  C   LYS A   2      26.013  29.893  46.631  1.00  0.00          C   
ATOM     26  O   LYS A   2      25.279  30.903  46.754  1.00  0.00          O   
ATOM     27  CB  LYS A   2      25.331  28.948  44.460  1.00  0.00          C   
ATOM     28  CG  LYS A   2      26.549  28.498  43.629  1.00  0.00          C   
ATOM     29  CD  LYS A   2      26.462  29.000  42.224  1.00  0.00          C   
ATOM     30  CE  LYS A   2      27.827  28.991  41.469  1.00  0.00          C   
ATOM     31  NZ  LYS A   2      27.666  29.670  40.149  1.00  0.00          N   
ATOM     32  H   LYS A   2      23.417  28.157  45.601  1.00  0.00          H   
ATOM     33  HA  LYS A   2      25.915  27.734  46.264  1.00  0.00          H   
ATOM     34  HB3 LYS A   2      25.188  30.024  44.379  1.00  0.00          H   
ATOM     35  HB2 LYS A   2      24.465  28.461  44.018  1.00  0.00          H   
ATOM     36  HG3 LYS A   2      26.685  27.425  43.559  1.00  0.00          H   
ATOM     37  HG2 LYS A   2      27.495  28.921  43.973  1.00  0.00          H   
ATOM     38  HD3 LYS A   2      26.097  30.028  42.225  1.00  0.00          H   
ATOM     39  HD2 LYS A   2      25.767  28.393  41.634  1.00  0.00          H   
ATOM     40  HE3 LYS A   2      28.295  28.014  41.475  1.00  0.00          H   
ATOM     41  HE2 LYS A   2      28.515  29.592  42.069  1.00  0.00          H   
ATOM     42  HZ1 LYS A   2      27.143  30.531  40.196  1.00  0.00          H   
ATOM     43  HZ2 LYS A   2      28.606  29.760  39.783  1.00  0.00          H   
ATOM     44  HZ3 LYS A   2      27.030  29.103  39.597  1.00  0.00          H   
ATOM     45  N   PRO A   3      27.315  29.857  47.018  1.00  0.00          N   
ATOM     46  CA  PRO A   3      28.128  31.020  47.461  1.00  0.00          C   
ATOM     47  C   PRO A   3      28.147  32.122  46.408  1.00  0.00          C   
ATOM     48  O   PRO A   3      28.038  31.860  45.246  1.00  0.00          O   
ATOM     49  CB  PRO A   3      29.548  30.468  47.642  1.00  0.00          C   
ATOM     50  CG  PRO A   3      29.381  28.930  47.777  1.00  0.00          C   
ATOM     51  CD  PRO A   3      28.093  28.609  47.081  1.00  0.00          C   
ATOM     52  HA  PRO A   3      27.810  31.365  48.442  1.00  0.00          H   
ATOM     53  HB3 PRO A   3      30.143  30.626  46.735  1.00  0.00          H   
ATOM     54  HB2 PRO A   3      30.096  30.977  48.435  1.00  0.00          H   
ATOM     55  HG3 PRO A   3      30.174  28.338  47.311  1.00  0.00          H   
ATOM     56  HG2 PRO A   3      29.302  28.874  48.860  1.00  0.00          H   
ATOM     57  HD3 PRO A   3      28.355  28.400  46.046  1.00  0.00          H   
ATOM     58  HD2 PRO A   3      27.580  27.818  47.626  1.00  0.00          H   
ATOM     59  N   GLY A   4      28.486  33.305  46.843  1.00  0.00          N   
ATOM     60  CA  GLY A   4      28.917  34.400  45.899  1.00  0.00          C   
ATOM     61  C   GLY A   4      27.820  35.063  45.063  1.00  0.00          C   
ATOM     62  O   GLY A   4      26.671  35.013  45.419  1.00  0.00          O   
ATOM     63  H   GLY A   4      28.690  33.365  47.831  1.00  0.00          H   
ATOM     64  HA3 GLY A   4      29.594  33.901  45.200  1.00  0.00          H   
ATOM     65  HA2 GLY A   4      29.420  35.106  46.556  1.00  0.00          H   
ATOM     66  N   ALA A   5      28.244  35.802  44.029  1.00  0.00          N   
ATOM     67  CA  ALA A   5      27.376  36.735  43.215  1.00  0.00          C   
ATOM     68  C   ALA A   5      27.111  36.010  41.877  1.00  0.00          C   
ATOM     69  O   ALA A   5      27.867  35.130  41.409  1.00  0.00          O   
ATOM     70  CB  ALA A   5      28.092  38.089  42.943  1.00  0.00          C   
ATOM     71  H   ALA A   5      29.217  35.738  43.778  1.00  0.00          H   
ATOM     72  HA  ALA A   5      26.411  36.932  43.663  1.00  0.00          H   
ATOM     73  HB1 ALA A   5      28.201  38.586  43.908  1.00  0.00          H   
ATOM     74  HB2 ALA A   5      29.089  37.842  42.556  1.00  0.00          H   
ATOM     75  HB3 ALA A   5      27.646  38.730  42.185  1.00  0.00          H   
ATOM     76  N   SER A   6      26.059  36.451  41.277  1.00  0.00          N   
ATOM     77  CA  SER A   6      25.598  35.992  39.962  1.00  0.00          C   
ATOM     78  C   SER A   6      26.472  36.566  38.781  1.00  0.00          C   
ATOM     79  O   SER A   6      27.092  37.604  38.929  1.00  0.00          O   
ATOM     80  CB  SER A   6      24.139  36.241  39.760  1.00  0.00          C   
ATOM     81  OG  SER A   6      23.834  37.480  39.105  1.00  0.00          O   
ATOM     82  H   SER A   6      25.492  37.163  41.729  1.00  0.00          H   
ATOM     83  HA  SER A   6      25.804  34.919  40.022  1.00  0.00          H   
ATOM     84  HB3 SER A   6      23.653  36.142  40.735  1.00  0.00          H   
ATOM     85  HB2 SER A   6      23.795  35.346  39.247  1.00  0.00          H   
ATOM     86  HG  SER A   6      22.883  37.449  39.049  1.00  0.00          H   
ATOM     87  N   LEU A   7      26.600  35.888  37.660  1.00  0.00          N   
ATOM     88  CA  LEU A   7      27.352  36.324  36.414  1.00  0.00          C   
ATOM     89  C   LEU A   7      26.960  37.746  36.034  1.00  0.00          C   
ATOM     90  O   LEU A   7      27.791  38.639  35.755  1.00  0.00          O   
ATOM     91  CB  LEU A   7      27.064  35.303  35.315  1.00  0.00          C   
ATOM     92  CG  LEU A   7      27.740  33.900  35.453  1.00  0.00          C   
ATOM     93  CD1 LEU A   7      27.300  32.943  34.352  1.00  0.00          C   
ATOM     94  CD2 LEU A   7      29.250  34.034  35.294  1.00  0.00          C   
ATOM     95  H   LEU A   7      26.262  34.954  37.529  1.00  0.00          H   
ATOM     96  HA  LEU A   7      28.429  36.324  36.610  1.00  0.00          H   
ATOM     97  HB3 LEU A   7      27.394  35.773  34.389  1.00  0.00          H   
ATOM     98  HB2 LEU A   7      25.990  35.225  35.131  1.00  0.00          H   
ATOM     99  HG  LEU A   7      27.546  33.443  36.418  1.00  0.00          H   
ATOM    100 HD11 LEU A   7      27.500  33.486  33.435  1.00  0.00          H   
ATOM    101 HD12 LEU A   7      27.913  32.042  34.306  1.00  0.00          H   
ATOM    102 HD13 LEU A   7      26.285  32.538  34.458  1.00  0.00          H   
ATOM    103 HD21 LEU A   7      29.619  34.756  36.021  1.00  0.00          H   
ATOM    104 HD22 LEU A   7      29.702  33.048  35.451  1.00  0.00          H   
ATOM    105 HD23 LEU A   7      29.491  34.437  34.310  1.00  0.00          H   
ATOM    106  N   ALA A   8      25.608  38.001  35.982  1.00  0.00          N   
ATOM    107  CA  ALA A   8      25.007  39.251  35.637  1.00  0.00          C   
ATOM    108  C   ALA A   8      25.236  40.354  36.715  1.00  0.00          C   
ATOM    109  O   ALA A   8      25.536  41.496  36.390  1.00  0.00          O   
ATOM    110  CB  ALA A   8      23.513  39.023  35.289  1.00  0.00          C   
ATOM    111  H   ALA A   8      24.906  37.372  36.353  1.00  0.00          H   
ATOM    112  HA  ALA A   8      25.514  39.599  34.735  1.00  0.00          H   
ATOM    113  HB1 ALA A   8      23.401  38.353  34.439  1.00  0.00          H   
ATOM    114  HB2 ALA A   8      23.053  38.515  36.136  1.00  0.00          H   
ATOM    115  HB3 ALA A   8      22.987  39.970  35.103  1.00  0.00          H   
ATOM    116  N   ALA A   9      25.182  39.977  38.026  1.00  0.00          N   
ATOM    117  CA  ALA A   9      25.500  40.785  39.132  1.00  0.00          C   
ATOM    118  C   ALA A   9      27.020  41.094  39.167  1.00  0.00          C   
ATOM    119  O   ALA A   9      27.494  42.179  39.414  1.00  0.00          O   
ATOM    120  CB  ALA A   9      25.049  40.055  40.416  1.00  0.00          C   
ATOM    121  H   ALA A   9      24.928  39.020  38.225  1.00  0.00          H   
ATOM    122  HA  ALA A   9      24.946  41.724  39.117  1.00  0.00          H   
ATOM    123  HB1 ALA A   9      23.970  39.884  40.395  1.00  0.00          H   
ATOM    124  HB2 ALA A   9      25.615  39.174  40.709  1.00  0.00          H   
ATOM    125  HB3 ALA A   9      25.319  40.771  41.184  1.00  0.00          H   
ATOM    126  N   LEU A  10      27.920  40.145  38.792  1.00  0.00          N   
ATOM    127  CA  LEU A  10      29.306  40.475  38.527  1.00  0.00          C   
ATOM    128  C   LEU A  10      29.621  41.313  37.291  1.00  0.00          C   
ATOM    129  O   LEU A  10      30.507  42.170  37.362  1.00  0.00          O   
ATOM    130  CB  LEU A  10      30.112  39.127  38.383  1.00  0.00          C   
ATOM    131  CG  LEU A  10      30.218  38.344  39.696  1.00  0.00          C   
ATOM    132  CD1 LEU A  10      30.559  36.910  39.317  1.00  0.00          C   
ATOM    133  CD2 LEU A  10      31.330  38.915  40.586  1.00  0.00          C   
ATOM    134  H   LEU A  10      27.630  39.187  38.631  1.00  0.00          H   
ATOM    135  HA  LEU A  10      29.735  41.013  39.370  1.00  0.00          H   
ATOM    136  HB3 LEU A  10      31.105  39.290  37.954  1.00  0.00          H   
ATOM    137  HB2 LEU A  10      29.664  38.506  37.593  1.00  0.00          H   
ATOM    138  HG  LEU A  10      29.225  38.423  40.148  1.00  0.00          H   
ATOM    139 HD11 LEU A  10      30.522  36.366  40.253  1.00  0.00          H   
ATOM    140 HD12 LEU A  10      29.813  36.536  38.610  1.00  0.00          H   
ATOM    141 HD13 LEU A  10      31.549  36.790  38.876  1.00  0.00          H   
ATOM    142 HD21 LEU A  10      32.242  39.029  39.999  1.00  0.00          H   
ATOM    143 HD22 LEU A  10      30.954  39.862  40.960  1.00  0.00          H   
ATOM    144 HD23 LEU A  10      31.551  38.196  41.376  1.00  0.00          H   
ATOM    145  N   GLN A  11      28.771  41.223  36.176  1.00  0.00          N   
ATOM    146  CA  GLN A  11      28.833  42.201  35.077  1.00  0.00          C   
ATOM    147  C   GLN A  11      28.346  43.547  35.559  1.00  0.00          C   
ATOM    148  O   GLN A  11      28.923  44.588  35.247  1.00  0.00          O   
ATOM    149  CB  GLN A  11      27.881  41.833  33.940  1.00  0.00          C   
ATOM    150  CG  GLN A  11      28.643  40.841  33.026  1.00  0.00          C   
ATOM    151  CD  GLN A  11      27.834  40.237  31.846  1.00  0.00          C   
ATOM    152  NE2 GLN A  11      28.410  39.338  31.120  1.00  0.00          N   
ATOM    153  OE1 GLN A  11      26.645  40.513  31.663  1.00  0.00          O   
ATOM    154  H   GLN A  11      28.232  40.367  36.103  1.00  0.00          H   
ATOM    155  HA  GLN A  11      29.823  42.307  34.630  1.00  0.00          H   
ATOM    156  HB3 GLN A  11      27.509  42.637  33.298  1.00  0.00          H   
ATOM    157  HB2 GLN A  11      27.035  41.387  34.457  1.00  0.00          H   
ATOM    158  HG3 GLN A  11      28.928  39.999  33.660  1.00  0.00          H   
ATOM    159  HG2 GLN A  11      29.582  41.278  32.660  1.00  0.00          H   
ATOM    160 HE21 GLN A  11      29.422  39.317  31.177  1.00  0.00          H   
ATOM    161 HE22 GLN A  11      27.976  38.852  30.346  1.00  0.00          H   
ATOM    162  N   ALA A  12      27.369  43.652  36.460  1.00  0.00          N   
ATOM    163  CA  ALA A  12      27.068  44.901  37.145  1.00  0.00          C   
ATOM    164  C   ALA A  12      28.200  45.464  38.045  1.00  0.00          C   
ATOM    165  O   ALA A  12      28.478  46.702  38.048  1.00  0.00          O   
ATOM    166  CB  ALA A  12      25.789  44.681  37.977  1.00  0.00          C   
ATOM    167  H   ALA A  12      27.069  42.751  36.798  1.00  0.00          H   
ATOM    168  HA  ALA A  12      26.821  45.681  36.423  1.00  0.00          H   
ATOM    169  HB1 ALA A  12      26.035  43.901  38.689  1.00  0.00          H   
ATOM    170  HB2 ALA A  12      25.497  45.612  38.461  1.00  0.00          H   
ATOM    171  HB3 ALA A  12      25.013  44.268  37.322  1.00  0.00          H   
ATOM    172  N   LEU A  13      28.890  44.516  38.751  1.00  0.00          N   
ATOM    173  CA  LEU A  13      30.082  44.889  39.556  1.00  0.00          C   
ATOM    174  C   LEU A  13      31.279  45.275  38.680  1.00  0.00          C   
ATOM    175  O   LEU A  13      31.856  46.304  38.928  1.00  0.00          O   
ATOM    176  CB  LEU A  13      30.399  43.723  40.559  1.00  0.00          C   
ATOM    177  CG  LEU A  13      31.612  43.850  41.501  1.00  0.00          C   
ATOM    178  CD1 LEU A  13      31.448  45.015  42.468  1.00  0.00          C   
ATOM    179  CD2 LEU A  13      31.821  42.655  42.466  1.00  0.00          C   
ATOM    180  H   LEU A  13      28.558  43.563  38.700  1.00  0.00          H   
ATOM    181  HA  LEU A  13      29.882  45.680  40.274  1.00  0.00          H   
ATOM    182  HB3 LEU A  13      30.519  42.773  40.036  1.00  0.00          H   
ATOM    183  HB2 LEU A  13      29.504  43.666  41.174  1.00  0.00          H   
ATOM    184  HG  LEU A  13      32.543  44.036  40.972  1.00  0.00          H   
ATOM    185 HD11 LEU A  13      31.244  45.902  41.873  1.00  0.00          H   
ATOM    186 HD12 LEU A  13      30.690  44.855  43.246  1.00  0.00          H   
ATOM    187 HD13 LEU A  13      32.424  45.212  42.909  1.00  0.00          H   
ATOM    188 HD21 LEU A  13      32.172  41.775  41.920  1.00  0.00          H   
ATOM    189 HD22 LEU A  13      32.639  42.812  43.168  1.00  0.00          H   
ATOM    190 HD23 LEU A  13      30.940  42.355  43.038  1.00  0.00          H   
ATOM    191  N   GLN A  14      31.674  44.556  37.649  1.00  0.00          N   
ATOM    192  CA  GLN A  14      32.681  44.971  36.652  1.00  0.00          C   
ATOM    193  C   GLN A  14      32.275  46.304  35.895  1.00  0.00          C   
ATOM    194  O   GLN A  14      33.274  46.929  35.503  1.00  0.00          O   
ATOM    195  CB  GLN A  14      32.907  43.781  35.666  1.00  0.00          C   
ATOM    196  CG  GLN A  14      34.114  42.842  36.019  1.00  0.00          C   
ATOM    197  CD  GLN A  14      33.660  41.822  37.061  1.00  0.00          C   
ATOM    198  NE2 GLN A  14      33.868  42.081  38.343  1.00  0.00          N   
ATOM    199  OE1 GLN A  14      33.231  40.791  36.812  1.00  0.00          O   
ATOM    200  H   GLN A  14      31.322  43.635  37.467  1.00  0.00          H   
ATOM    201  HA  GLN A  14      33.585  45.162  37.234  1.00  0.00          H   
ATOM    202  HB3 GLN A  14      33.155  44.299  34.739  1.00  0.00          H   
ATOM    203  HB2 GLN A  14      32.008  43.190  35.496  1.00  0.00          H   
ATOM    204  HG3 GLN A  14      34.987  43.348  36.411  1.00  0.00          H   
ATOM    205  HG2 GLN A  14      34.511  42.277  35.174  1.00  0.00          H   
ATOM    206 HE21 GLN A  14      34.405  42.900  38.577  1.00  0.00          H   
ATOM    207 HE22 GLN A  14      33.729  41.359  39.035  1.00  0.00          H   
ATOM    208  N   ALA A  15      31.062  46.650  35.609  1.00  0.00          N   
ATOM    209  CA  ALA A  15      30.692  47.856  34.935  1.00  0.00          C   
ATOM    210  C   ALA A  15      30.983  49.038  35.920  1.00  0.00          C   
ATOM    211  O   ALA A  15      31.683  50.001  35.619  1.00  0.00          O   
ATOM    212  CB  ALA A  15      29.174  47.579  34.548  1.00  0.00          C   
ATOM    213  H   ALA A  15      30.409  45.884  35.734  1.00  0.00          H   
ATOM    214  HA  ALA A  15      31.249  47.967  34.009  1.00  0.00          H   
ATOM    215  HB1 ALA A  15      28.779  48.474  34.064  1.00  0.00          H   
ATOM    216  HB2 ALA A  15      29.149  46.697  33.914  1.00  0.00          H   
ATOM    217  HB3 ALA A  15      28.598  47.384  35.457  1.00  0.00          H   
ATOM    218  N   LEU A  16      30.569  48.823  37.188  1.00  0.00          N   
ATOM    219  CA  LEU A  16      30.886  49.723  38.331  1.00  0.00          C   
ATOM    220  C   LEU A  16      32.391  49.771  38.604  1.00  0.00          C   
ATOM    221  O   LEU A  16      32.958  50.858  38.831  1.00  0.00          O   
ATOM    222  CB  LEU A  16      30.030  49.342  39.556  1.00  0.00          C   
ATOM    223  CG  LEU A  16      30.031  50.402  40.665  1.00  0.00          C   
ATOM    224  CD1 LEU A  16      29.354  51.681  40.401  1.00  0.00          C   
ATOM    225  CD2 LEU A  16      29.373  49.769  41.927  1.00  0.00          C   
ATOM    226  H   LEU A  16      30.066  47.964  37.345  1.00  0.00          H   
ATOM    227  HA  LEU A  16      30.526  50.722  38.083  1.00  0.00          H   
ATOM    228  HB3 LEU A  16      30.336  48.379  39.973  1.00  0.00          H   
ATOM    229  HB2 LEU A  16      28.982  49.351  39.259  1.00  0.00          H   
ATOM    230  HG  LEU A  16      31.062  50.591  40.956  1.00  0.00          H   
ATOM    231 HD11 LEU A  16      28.309  51.507  40.129  1.00  0.00          H   
ATOM    232 HD12 LEU A  16      29.434  52.297  41.293  1.00  0.00          H   
ATOM    233 HD13 LEU A  16      29.791  52.276  39.591  1.00  0.00          H   
ATOM    234 HD21 LEU A  16      29.285  50.540  42.685  1.00  0.00          H   
ATOM    235 HD22 LEU A  16      28.372  49.368  41.752  1.00  0.00          H   
ATOM    236 HD23 LEU A  16      29.991  48.934  42.259  1.00  0.00          H   
ATOM    237  N   GLN A  17      33.097  48.644  38.525  1.00  0.00          N   
ATOM    238  CA  GLN A  17      34.535  48.645  38.749  1.00  0.00          C   
ATOM    239  C   GLN A  17      35.346  49.352  37.655  1.00  0.00          C   
ATOM    240  O   GLN A  17      36.502  49.611  37.913  1.00  0.00          O   
ATOM    241  CB  GLN A  17      35.129  47.287  38.837  1.00  0.00          C   
ATOM    242  CG  GLN A  17      34.817  46.495  40.172  1.00  0.00          C   
ATOM    243  CD  GLN A  17      35.176  45.005  40.114  1.00  0.00          C   
ATOM    244  NE2 GLN A  17      35.064  44.263  41.156  1.00  0.00          N   
ATOM    245  OE1 GLN A  17      35.366  44.543  39.006  1.00  0.00          O   
ATOM    246  H   GLN A  17      32.593  47.777  38.412  1.00  0.00          H   
ATOM    247  HA  GLN A  17      34.667  49.175  39.694  1.00  0.00          H   
ATOM    248  HB3 GLN A  17      36.213  47.288  38.853  1.00  0.00          H   
ATOM    249  HB2 GLN A  17      34.842  46.767  37.923  1.00  0.00          H   
ATOM    250  HG3 GLN A  17      33.752  46.571  40.413  1.00  0.00          H   
ATOM    251  HG2 GLN A  17      35.357  46.983  40.986  1.00  0.00          H   
ATOM    252 HE21 GLN A  17      34.985  44.698  42.064  1.00  0.00          H   
ATOM    253 HE22 GLN A  17      35.076  43.266  41.005  1.00  0.00          H   
ATOM    254  N   ALA A  18      34.832  49.558  36.431  1.00  0.00          N   
ATOM    255  CA  ALA A  18      35.438  50.271  35.357  1.00  0.00          C   
ATOM    256  C   ALA A  18      35.430  51.824  35.642  1.00  0.00          C   
ATOM    257  O   ALA A  18      36.201  52.549  35.058  1.00  0.00          O   
ATOM    258  CB  ALA A  18      34.833  49.898  34.010  1.00  0.00          C   
ATOM    259  H   ALA A  18      34.007  49.018  36.199  1.00  0.00          H   
ATOM    260  HA  ALA A  18      36.522  50.150  35.317  1.00  0.00          H   
ATOM    261  HB1 ALA A  18      35.137  50.645  33.266  1.00  0.00          H   
ATOM    262  HB2 ALA A  18      34.976  48.841  33.770  1.00  0.00          H   
ATOM    263  HB3 ALA A  18      33.746  49.964  34.102  1.00  0.00          H   
ATOM    264  N   ALA A  19      34.608  52.401  36.528  1.00  0.00          N   
ATOM    265  CA  ALA A  19      34.395  53.844  36.487  1.00  0.00          C   
ATOM    266  C   ALA A  19      35.501  54.699  37.138  1.00  0.00          C   
ATOM    267  O   ALA A  19      36.360  54.210  37.890  1.00  0.00          O   
ATOM    268  CB  ALA A  19      33.088  54.239  37.221  1.00  0.00          C   
ATOM    269  H   ALA A  19      34.117  51.848  37.227  1.00  0.00          H   
ATOM    270  HA  ALA A  19      34.309  54.102  35.439  1.00  0.00          H   
ATOM    271  HB1 ALA A  19      33.282  54.011  38.267  1.00  0.00          H   
ATOM    272  HB2 ALA A  19      32.951  55.306  37.070  1.00  0.00          H   
ATOM    273  HB3 ALA A  19      32.325  53.564  36.853  1.00  0.00          H   
ATOM    274  N   GLN A  20      35.586  56.050  36.759  1.00  0.00          N   
ATOM    275  CA  GLN A  20      36.647  56.977  37.108  1.00  0.00          C   
ATOM    276  C   GLN A  20      36.047  58.330  37.621  1.00  0.00          C   
ATOM    277  O   GLN A  20      34.872  58.593  37.467  1.00  0.00          O   
ATOM    278  CB  GLN A  20      37.613  57.189  35.897  1.00  0.00          C   
ATOM    279  CG  GLN A  20      38.199  55.837  35.414  1.00  0.00          C   
ATOM    280  CD  GLN A  20      39.435  56.043  34.514  1.00  0.00          C   
ATOM    281  NE2 GLN A  20      39.215  56.202  33.209  1.00  0.00          N   
ATOM    282  OE1 GLN A  20      40.540  56.396  34.939  1.00  0.00          O   
ATOM    283  H   GLN A  20      34.819  56.397  36.201  1.00  0.00          H   
ATOM    284  HA  GLN A  20      37.215  56.485  37.890  1.00  0.00          H   
ATOM    285  HB3 GLN A  20      38.498  57.770  36.187  1.00  0.00          H   
ATOM    286  HB2 GLN A  20      36.978  57.622  35.127  1.00  0.00          H   
ATOM    287  HG3 GLN A  20      37.338  55.418  34.890  1.00  0.00          H   
ATOM    288  HG2 GLN A  20      38.495  55.171  36.223  1.00  0.00          H   
ATOM    289 HE21 GLN A  20      38.334  55.930  32.800  1.00  0.00          H   
ATOM    290 HE22 GLN A  20      40.049  56.436  32.689  1.00  0.00          H   
ATOM    291  N   ALA A  21      36.898  59.184  38.203  1.00  0.00          N   
ATOM    292  CA  ALA A  21      36.563  60.455  38.857  1.00  0.00          C   
ATOM    293  C   ALA A  21      35.909  61.427  37.841  1.00  0.00          C   
ATOM    294  O   ALA A  21      35.053  62.149  38.273  1.00  0.00          O   
ATOM    295  CB  ALA A  21      37.867  61.055  39.405  1.00  0.00          C   
ATOM    296  H   ALA A  21      37.824  58.778  38.291  1.00  0.00          H   
ATOM    297  HA  ALA A  21      35.838  60.259  39.646  1.00  0.00          H   
ATOM    298  HB1 ALA A  21      38.606  61.251  38.626  1.00  0.00          H   
ATOM    299  HB2 ALA A  21      37.661  61.995  39.899  1.00  0.00          H   
ATOM    300  HB3 ALA A  21      38.369  60.409  40.123  1.00  0.00          H   
ATOM    301  N   ALA A  22      36.171  61.346  36.542  1.00  0.00          N   
ATOM    302  CA  ALA A  22      35.361  61.938  35.547  1.00  0.00          C   
ATOM    303  C   ALA A  22      34.436  60.922  34.840  1.00  0.00          C   
ATOM    304  O   ALA A  22      34.728  59.745  34.683  1.00  0.00          O   
ATOM    305  CB  ALA A  22      36.363  62.644  34.582  1.00  0.00          C   
ATOM    306  H   ALA A  22      36.973  60.897  36.132  1.00  0.00          H   
ATOM    307  HA  ALA A  22      34.757  62.737  35.996  1.00  0.00          H   
ATOM    308  HB1 ALA A  22      36.957  63.465  34.996  1.00  0.00          H   
ATOM    309  HB2 ALA A  22      37.144  61.952  34.270  1.00  0.00          H   
ATOM    310  HB3 ALA A  22      35.826  63.055  33.732  1.00  0.00          H   
ATOM    311  N   LYS A  23      33.211  61.430  34.499  1.00  0.00          N   
ATOM    312  CA  LYS A  23      32.020  60.704  33.985  1.00  0.00          C   
ATOM    313  C   LYS A  23      32.273  60.101  32.521  1.00  0.00          C   
ATOM    314  O   LYS A  23      32.841  60.759  31.669  1.00  0.00          O   
ATOM    315  CB  LYS A  23      30.761  61.577  33.934  1.00  0.00          C   
ATOM    316  CG  LYS A  23      30.280  62.029  35.323  1.00  0.00          C   
ATOM    317  CD  LYS A  23      28.871  62.646  35.220  1.00  0.00          C   
ATOM    318  CE  LYS A  23      28.316  63.044  36.571  1.00  0.00          C   
ATOM    319  NZ  LYS A  23      28.109  62.015  37.542  1.00  0.00          N   
ATOM    320  H   LYS A  23      33.071  62.430  34.491  1.00  0.00          H   
ATOM    321  HA  LYS A  23      31.886  59.839  34.641  1.00  0.00          H   
ATOM    322  HB3 LYS A  23      29.947  60.989  33.524  1.00  0.00          H   
ATOM    323  HB2 LYS A  23      30.878  62.511  33.396  1.00  0.00          H   
ATOM    324  HG3 LYS A  23      30.968  62.759  35.749  1.00  0.00          H   
ATOM    325  HG2 LYS A  23      30.220  61.106  35.890  1.00  0.00          H   
ATOM    326  HD3 LYS A  23      28.188  61.882  34.855  1.00  0.00          H   
ATOM    327  HD2 LYS A  23      28.879  63.424  34.457  1.00  0.00          H   
ATOM    328  HE3 LYS A  23      27.363  63.587  36.509  1.00  0.00          H   
ATOM    329  HE2 LYS A  23      28.959  63.866  36.885  1.00  0.00          H   
ATOM    330  HZ1 LYS A  23      29.025  61.672  37.809  1.00  0.00          H   
ATOM    331  HZ2 LYS A  23      27.585  62.477  38.261  1.00  0.00          H   
ATOM    332  HZ3 LYS A  23      27.608  61.212  37.198  1.00  0.00          H   
ATOM    333  N   LYS A  24      31.791  58.890  32.298  1.00  0.00          N   
ATOM    334  CA  LYS A  24      32.079  58.045  31.141  1.00  0.00          C   
ATOM    335  C   LYS A  24      31.476  58.559  29.818  1.00  0.00          C   
ATOM    336  CB  LYS A  24      31.663  56.602  31.605  1.00  0.00          C   
ATOM    337  CG  LYS A  24      32.388  55.577  30.702  1.00  0.00          C   
ATOM    338  CD  LYS A  24      32.293  54.181  31.253  1.00  0.00          C   
ATOM    339  CE  LYS A  24      33.226  53.058  30.802  1.00  0.00          C   
ATOM    340  NZ  LYS A  24      33.091  52.860  29.358  1.00  0.00          N   
ATOM    341  O   LYS A  24      32.254  59.164  29.047  1.00  0.00          O   
ATOM    342  OXT LYS A  24      30.259  58.460  29.595  1.00  0.00          O   
ATOM    343  H   LYS A  24      31.412  58.440  33.123  1.00  0.00          H   
ATOM    344  HA  LYS A  24      33.148  58.163  30.993  1.00  0.00          H   
ATOM    345  HB3 LYS A  24      30.583  56.549  31.530  1.00  0.00          H   
ATOM    346  HB2 LYS A  24      31.971  56.380  32.630  1.00  0.00          H   
ATOM    347  HG3 LYS A  24      33.412  55.908  30.508  1.00  0.00          H   
ATOM    348  HG2 LYS A  24      31.952  55.551  29.703  1.00  0.00          H   
ATOM    349  HD3 LYS A  24      31.364  53.682  30.991  1.00  0.00          H   
ATOM    350  HD2 LYS A  24      32.335  54.260  32.341  1.00  0.00          H   
ATOM    351  HE3 LYS A  24      33.090  52.163  31.419  1.00  0.00          H   
ATOM    352  HE2 LYS A  24      34.262  53.341  30.930  1.00  0.00          H   
ATOM    353  HZ1 LYS A  24      33.730  52.174  28.975  1.00  0.00          H   
ATOM    354  HZ2 LYS A  24      32.157  52.650  29.047  1.00  0.00          H   
ATOM    355  HZ3 LYS A  24      33.294  53.697  28.832  1.00  0.00          H   
TER     356      LYS A  24
ENDMDL
MODEL        5
ATOM      1  N   LYS A   1      23.345  30.569  54.658  1.00  0.00          N   
ATOM      2  CA  LYS A   1      24.560  31.005  54.040  1.00  0.00          C   
ATOM      3  C   LYS A   1      24.209  31.884  52.868  1.00  0.00          C   
ATOM      4  O   LYS A   1      23.128  31.680  52.275  1.00  0.00          O   
ATOM      5  CB  LYS A   1      25.331  29.780  53.554  1.00  0.00          C   
ATOM      6  CG  LYS A   1      26.851  29.930  53.370  1.00  0.00          C   
ATOM      7  CD  LYS A   1      27.495  28.675  52.773  1.00  0.00          C   
ATOM      8  CE  LYS A   1      28.941  28.958  52.365  1.00  0.00          C   
ATOM      9  NZ  LYS A   1      29.598  27.766  51.904  1.00  0.00          N   
ATOM     10  HA  LYS A   1      25.150  31.598  54.750  1.00  0.00          H   
ATOM     11  HB3 LYS A   1      24.851  29.272  52.722  1.00  0.00          H   
ATOM     12  HB2 LYS A   1      25.154  29.060  54.352  1.00  0.00          H   
ATOM     13  HG3 LYS A   1      27.320  30.073  54.344  1.00  0.00          H   
ATOM     14  HG2 LYS A   1      27.112  30.766  52.722  1.00  0.00          H   
ATOM     15  HD3 LYS A   1      26.980  28.284  51.894  1.00  0.00          H   
ATOM     16  HD2 LYS A   1      27.455  27.928  53.567  1.00  0.00          H   
ATOM     17  HE3 LYS A   1      29.481  29.405  53.204  1.00  0.00          H   
ATOM     18  HE2 LYS A   1      28.937  29.793  51.660  1.00  0.00          H   
ATOM     19  HZ1 LYS A   1      29.136  27.471  51.054  1.00  0.00          H   
ATOM     20  HZ2 LYS A   1      30.571  27.855  51.692  1.00  0.00          H   
ATOM     21  HZ3 LYS A   1      29.404  27.103  52.653  1.00  0.00          H   
ATOM     22  H   LYS A   1      22.726  31.349  54.809  1.00  0.00          H   
ATOM     23  N   LYS A   2      25.003  32.867  52.561  1.00  0.00          N   
ATOM     24  CA  LYS A   2      24.851  33.834  51.424  1.00  0.00          C   
ATOM     25  C   LYS A   2      25.212  33.137  50.134  1.00  0.00          C   
ATOM     26  O   LYS A   2      26.348  32.735  49.989  1.00  0.00          O   
ATOM     27  CB  LYS A   2      25.646  35.102  51.754  1.00  0.00          C   
ATOM     28  CG  LYS A   2      25.507  36.276  50.728  1.00  0.00          C   
ATOM     29  CD  LYS A   2      26.272  37.558  51.178  1.00  0.00          C   
ATOM     30  CE  LYS A   2      25.578  38.275  52.330  1.00  0.00          C   
ATOM     31  NZ  LYS A   2      26.293  39.435  52.805  1.00  0.00          N   
ATOM     32  H   LYS A   2      25.812  33.016  53.153  1.00  0.00          H   
ATOM     33  HA  LYS A   2      23.842  34.246  51.375  1.00  0.00          H   
ATOM     34  HB3 LYS A   2      26.702  34.901  51.943  1.00  0.00          H   
ATOM     35  HB2 LYS A   2      25.214  35.456  52.686  1.00  0.00          H   
ATOM     36  HG3 LYS A   2      24.447  36.499  50.642  1.00  0.00          H   
ATOM     37  HG2 LYS A   2      26.057  36.015  49.826  1.00  0.00          H   
ATOM     38  HD3 LYS A   2      26.325  38.247  50.336  1.00  0.00          H   
ATOM     39  HD2 LYS A   2      27.258  37.281  51.525  1.00  0.00          H   
ATOM     40  HE3 LYS A   2      25.338  37.620  53.172  1.00  0.00          H   
ATOM     41  HE2 LYS A   2      24.568  38.567  52.030  1.00  0.00          H   
ATOM     42  HZ1 LYS A   2      26.298  40.217  52.170  1.00  0.00          H   
ATOM     43  HZ2 LYS A   2      25.753  39.806  53.566  1.00  0.00          H   
ATOM     44  HZ3 LYS A   2      27.244  39.294  53.121  1.00  0.00          H   
ATOM     45  N   PRO A   3      24.223  32.999  49.148  1.00  0.00          N   
ATOM     46  CA  PRO A   3      24.701  32.534  47.888  1.00  0.00          C   
ATOM     47  C   PRO A   3      25.591  33.598  47.155  1.00  0.00          C   
ATOM     48  O   PRO A   3      25.420  34.874  47.315  1.00  0.00          O   
ATOM     49  CB  PRO A   3      23.361  32.291  47.146  1.00  0.00          C   
ATOM     50  CG  PRO A   3      22.342  33.278  47.779  1.00  0.00          C   
ATOM     51  CD  PRO A   3      22.850  33.413  49.196  1.00  0.00          C   
ATOM     52  HA  PRO A   3      25.293  31.638  48.021  1.00  0.00          H   
ATOM     53  HB3 PRO A   3      23.402  32.477  46.075  1.00  0.00          H   
ATOM     54  HB2 PRO A   3      23.069  31.261  47.366  1.00  0.00          H   
ATOM     55  HG3 PRO A   3      22.397  34.209  47.201  1.00  0.00          H   
ATOM     56  HG2 PRO A   3      21.322  32.880  47.802  1.00  0.00          H   
ATOM     57  HD3 PRO A   3      22.880  34.476  49.429  1.00  0.00          H   
ATOM     58  HD2 PRO A   3      22.183  32.939  49.926  1.00  0.00          H   
ATOM     59  N   GLY A   4      26.407  33.154  46.214  1.00  0.00          N   
ATOM     60  CA  GLY A   4      27.429  33.952  45.504  1.00  0.00          C   
ATOM     61  C   GLY A   4      26.866  34.831  44.335  1.00  0.00          C   
ATOM     62  O   GLY A   4      25.778  34.649  43.817  1.00  0.00          O   
ATOM     63  H   GLY A   4      26.416  32.152  46.140  1.00  0.00          H   
ATOM     64  HA3 GLY A   4      28.082  33.214  45.043  1.00  0.00          H   
ATOM     65  HA2 GLY A   4      27.908  34.546  46.278  1.00  0.00          H   
ATOM     66  N   ALA A   5      27.656  35.842  43.908  1.00  0.00          N   
ATOM     67  CA  ALA A   5      27.284  36.763  42.789  1.00  0.00          C   
ATOM     68  C   ALA A   5      27.043  35.994  41.488  1.00  0.00          C   
ATOM     69  O   ALA A   5      27.778  35.102  41.176  1.00  0.00          O   
ATOM     70  CB  ALA A   5      28.388  37.800  42.701  1.00  0.00          C   
ATOM     71  H   ALA A   5      28.585  35.955  44.283  1.00  0.00          H   
ATOM     72  HA  ALA A   5      26.326  37.215  43.025  1.00  0.00          H   
ATOM     73  HB1 ALA A   5      28.494  38.305  43.662  1.00  0.00          H   
ATOM     74  HB2 ALA A   5      29.352  37.313  42.558  1.00  0.00          H   
ATOM     75  HB3 ALA A   5      28.214  38.587  41.965  1.00  0.00          H   
ATOM     76  N   SER A   6      26.007  36.327  40.720  1.00  0.00          N   
ATOM     77  CA  SER A   6      25.765  35.698  39.418  1.00  0.00          C   
ATOM     78  C   SER A   6      26.619  36.287  38.371  1.00  0.00          C   
ATOM     79  O   SER A   6      27.320  37.253  38.671  1.00  0.00          O   
ATOM     80  CB  SER A   6      24.267  35.678  39.092  1.00  0.00          C   
ATOM     81  OG  SER A   6      23.774  36.985  39.057  1.00  0.00          O   
ATOM     82  H   SER A   6      25.509  37.178  40.902  1.00  0.00          H   
ATOM     83  HA  SER A   6      26.075  34.664  39.494  1.00  0.00          H   
ATOM     84  HB3 SER A   6      23.749  35.134  39.878  1.00  0.00          H   
ATOM     85  HB2 SER A   6      24.199  35.160  38.137  1.00  0.00          H   
ATOM     86  HG  SER A   6      22.847  37.071  39.272  1.00  0.00          H   
ATOM     87  N   LEU A   7      26.614  35.763  37.166  1.00  0.00          N   
ATOM     88  CA  LEU A   7      27.441  36.382  36.071  1.00  0.00          C   
ATOM     89  C   LEU A   7      26.883  37.787  35.698  1.00  0.00          C   
ATOM     90  O   LEU A   7      27.692  38.771  35.682  1.00  0.00          O   
ATOM     91  CB  LEU A   7      27.551  35.465  34.848  1.00  0.00          C   
ATOM     92  CG  LEU A   7      28.328  34.120  35.004  1.00  0.00          C   
ATOM     93  CD1 LEU A   7      27.621  33.047  35.855  1.00  0.00          C   
ATOM     94  CD2 LEU A   7      28.515  33.590  33.566  1.00  0.00          C   
ATOM     95  H   LEU A   7      25.785  35.256  36.892  1.00  0.00          H   
ATOM     96  HA  LEU A   7      28.458  36.494  36.455  1.00  0.00          H   
ATOM     97  HB3 LEU A   7      27.913  36.083  34.027  1.00  0.00          H   
ATOM     98  HB2 LEU A   7      26.557  35.120  34.540  1.00  0.00          H   
ATOM     99  HG  LEU A   7      29.326  34.248  35.427  1.00  0.00          H   
ATOM    100 HD11 LEU A   7      28.186  32.104  35.854  1.00  0.00          H   
ATOM    101 HD12 LEU A   7      27.698  33.427  36.871  1.00  0.00          H   
ATOM    102 HD13 LEU A   7      26.598  32.821  35.560  1.00  0.00          H   
ATOM    103 HD21 LEU A   7      28.898  32.559  33.613  1.00  0.00          H   
ATOM    104 HD22 LEU A   7      27.573  33.540  33.015  1.00  0.00          H   
ATOM    105 HD23 LEU A   7      29.304  34.102  33.012  1.00  0.00          H   
ATOM    106  N   ALA A   8      25.547  37.923  35.592  1.00  0.00          N   
ATOM    107  CA  ALA A   8      24.860  39.295  35.555  1.00  0.00          C   
ATOM    108  C   ALA A   8      25.273  40.316  36.657  1.00  0.00          C   
ATOM    109  O   ALA A   8      25.807  41.381  36.319  1.00  0.00          O   
ATOM    110  CB  ALA A   8      23.354  39.155  35.647  1.00  0.00          C   
ATOM    111  H   ALA A   8      25.002  37.100  35.799  1.00  0.00          H   
ATOM    112  HA  ALA A   8      25.049  39.850  34.633  1.00  0.00          H   
ATOM    113  HB1 ALA A   8      22.796  40.074  35.425  1.00  0.00          H   
ATOM    114  HB2 ALA A   8      23.070  38.483  34.835  1.00  0.00          H   
ATOM    115  HB3 ALA A   8      23.082  38.761  36.619  1.00  0.00          H   
ATOM    116  N   ALA A   9      25.231  39.949  37.922  1.00  0.00          N   
ATOM    117  CA  ALA A   9      25.654  40.818  39.112  1.00  0.00          C   
ATOM    118  C   ALA A   9      27.173  41.139  39.087  1.00  0.00          C   
ATOM    119  O   ALA A   9      27.601  42.239  39.323  1.00  0.00          O   
ATOM    120  CB  ALA A   9      25.383  40.153  40.455  1.00  0.00          C   
ATOM    121  H   ALA A   9      24.892  39.001  38.003  1.00  0.00          H   
ATOM    122  HA  ALA A   9      25.142  41.759  38.958  1.00  0.00          H   
ATOM    123  HB1 ALA A   9      24.300  39.968  40.510  1.00  0.00          H   
ATOM    124  HB2 ALA A   9      25.971  39.264  40.652  1.00  0.00          H   
ATOM    125  HB3 ALA A   9      25.635  40.894  41.207  1.00  0.00          H   
ATOM    126  N   LEU A  10      28.005  40.144  38.743  1.00  0.00          N   
ATOM    127  CA  LEU A  10      29.465  40.446  38.508  1.00  0.00          C   
ATOM    128  C   LEU A  10      29.673  41.356  37.292  1.00  0.00          C   
ATOM    129  O   LEU A  10      30.542  42.192  37.340  1.00  0.00          O   
ATOM    130  CB  LEU A  10      30.223  39.100  38.345  1.00  0.00          C   
ATOM    131  CG  LEU A  10      31.767  39.312  38.200  1.00  0.00          C   
ATOM    132  CD1 LEU A  10      32.298  39.881  39.519  1.00  0.00          C   
ATOM    133  CD2 LEU A  10      32.395  37.913  37.932  1.00  0.00          C   
ATOM    134  H   LEU A  10      27.598  39.235  38.557  1.00  0.00          H   
ATOM    135  HA  LEU A  10      29.828  41.009  39.365  1.00  0.00          H   
ATOM    136  HB3 LEU A  10      29.885  38.485  37.505  1.00  0.00          H   
ATOM    137  HB2 LEU A  10      30.079  38.531  39.264  1.00  0.00          H   
ATOM    138  HG  LEU A  10      31.961  39.962  37.344  1.00  0.00          H   
ATOM    139 HD11 LEU A  10      31.943  40.881  39.759  1.00  0.00          H   
ATOM    140 HD12 LEU A  10      32.134  39.238  40.388  1.00  0.00          H   
ATOM    141 HD13 LEU A  10      33.367  40.046  39.530  1.00  0.00          H   
ATOM    142 HD21 LEU A  10      32.245  37.294  38.816  1.00  0.00          H   
ATOM    143 HD22 LEU A  10      32.055  37.618  36.936  1.00  0.00          H   
ATOM    144 HD23 LEU A  10      33.472  37.972  37.754  1.00  0.00          H   
ATOM    145  N   GLN A  11      28.894  41.173  36.206  1.00  0.00          N   
ATOM    146  CA  GLN A  11      28.962  42.081  35.055  1.00  0.00          C   
ATOM    147  C   GLN A  11      28.562  43.539  35.471  1.00  0.00          C   
ATOM    148  O   GLN A  11      29.293  44.458  35.170  1.00  0.00          O   
ATOM    149  CB  GLN A  11      28.137  41.597  33.873  1.00  0.00          C   
ATOM    150  CG  GLN A  11      28.978  40.470  33.193  1.00  0.00          C   
ATOM    151  CD  GLN A  11      28.135  39.750  32.133  1.00  0.00          C   
ATOM    152  NE2 GLN A  11      28.180  38.388  32.148  1.00  0.00          N   
ATOM    153  OE1 GLN A  11      27.341  40.382  31.444  1.00  0.00          O   
ATOM    154  H   GLN A  11      28.347  40.334  36.158  1.00  0.00          H   
ATOM    155  HA  GLN A  11      29.984  42.096  34.653  1.00  0.00          H   
ATOM    156  HB3 GLN A  11      27.893  42.412  33.186  1.00  0.00          H   
ATOM    157  HB2 GLN A  11      27.191  41.124  34.152  1.00  0.00          H   
ATOM    158  HG3 GLN A  11      29.356  39.665  33.813  1.00  0.00          H   
ATOM    159  HG2 GLN A  11      29.804  40.991  32.711  1.00  0.00          H   
ATOM    160 HE21 GLN A  11      28.745  37.894  32.826  1.00  0.00          H   
ATOM    161 HE22 GLN A  11      27.616  37.820  31.542  1.00  0.00          H   
ATOM    162  N   ALA A  12      27.532  43.773  36.313  1.00  0.00          N   
ATOM    163  CA  ALA A  12      27.151  45.092  36.879  1.00  0.00          C   
ATOM    164  C   ALA A  12      28.269  45.690  37.754  1.00  0.00          C   
ATOM    165  O   ALA A  12      28.581  46.887  37.621  1.00  0.00          O   
ATOM    166  CB  ALA A  12      25.849  45.047  37.539  1.00  0.00          C   
ATOM    167  H   ALA A  12      27.043  42.947  36.634  1.00  0.00          H   
ATOM    168  HA  ALA A  12      27.029  45.790  36.046  1.00  0.00          H   
ATOM    169  HB1 ALA A  12      25.883  44.443  38.437  1.00  0.00          H   
ATOM    170  HB2 ALA A  12      25.493  46.052  37.792  1.00  0.00          H   
ATOM    171  HB3 ALA A  12      25.124  44.634  36.835  1.00  0.00          H   
ATOM    172  N   LEU A  13      28.862  44.852  38.582  1.00  0.00          N   
ATOM    173  CA  LEU A  13      29.933  45.255  39.437  1.00  0.00          C   
ATOM    174  C   LEU A  13      31.200  45.509  38.582  1.00  0.00          C   
ATOM    175  O   LEU A  13      31.849  46.493  38.838  1.00  0.00          O   
ATOM    176  CB  LEU A  13      30.072  44.252  40.586  1.00  0.00          C   
ATOM    177  CG  LEU A  13      31.175  44.658  41.575  1.00  0.00          C   
ATOM    178  CD1 LEU A  13      30.829  45.907  42.403  1.00  0.00          C   
ATOM    179  CD2 LEU A  13      31.394  43.546  42.598  1.00  0.00          C   
ATOM    180  H   LEU A  13      28.529  43.919  38.457  1.00  0.00          H   
ATOM    181  HA  LEU A  13      29.687  46.225  39.874  1.00  0.00          H   
ATOM    182  HB3 LEU A  13      30.332  43.278  40.188  1.00  0.00          H   
ATOM    183  HB2 LEU A  13      29.091  44.187  41.058  1.00  0.00          H   
ATOM    184  HG  LEU A  13      32.128  44.791  41.073  1.00  0.00          H   
ATOM    185 HD11 LEU A  13      30.765  46.732  41.686  1.00  0.00          H   
ATOM    186 HD12 LEU A  13      29.865  45.777  42.896  1.00  0.00          H   
ATOM    187 HD13 LEU A  13      31.598  46.037  43.171  1.00  0.00          H   
ATOM    188 HD21 LEU A  13      30.475  43.272  43.116  1.00  0.00          H   
ATOM    189 HD22 LEU A  13      31.752  42.615  42.142  1.00  0.00          H   
ATOM    190 HD23 LEU A  13      32.143  43.827  43.323  1.00  0.00          H   
ATOM    191  N   GLN A  14      31.609  44.663  37.609  1.00  0.00          N   
ATOM    192  CA  GLN A  14      32.692  44.871  36.683  1.00  0.00          C   
ATOM    193  C   GLN A  14      32.458  46.289  36.074  1.00  0.00          C   
ATOM    194  O   GLN A  14      33.428  47.038  36.055  1.00  0.00          O   
ATOM    195  CB  GLN A  14      32.875  43.709  35.697  1.00  0.00          C   
ATOM    196  CG  GLN A  14      33.589  42.507  36.237  1.00  0.00          C   
ATOM    197  CD  GLN A  14      33.469  41.200  35.479  1.00  0.00          C   
ATOM    198  NE2 GLN A  14      34.383  40.295  35.836  1.00  0.00          N   
ATOM    199  OE1 GLN A  14      32.515  40.970  34.688  1.00  0.00          O   
ATOM    200  H   GLN A  14      31.064  43.838  37.392  1.00  0.00          H   
ATOM    201  HA  GLN A  14      33.594  44.988  37.286  1.00  0.00          H   
ATOM    202  HB3 GLN A  14      33.441  44.177  34.892  1.00  0.00          H   
ATOM    203  HB2 GLN A  14      31.882  43.409  35.382  1.00  0.00          H   
ATOM    204  HG3 GLN A  14      33.310  42.279  37.259  1.00  0.00          H   
ATOM    205  HG2 GLN A  14      34.660  42.745  36.216  1.00  0.00          H   
ATOM    206 HE21 GLN A  14      35.089  40.535  36.508  1.00  0.00          H   
ATOM    207 HE22 GLN A  14      34.463  39.470  35.244  1.00  0.00          H   
ATOM    208  N   ALA A  15      31.208  46.673  35.709  1.00  0.00          N   
ATOM    209  CA  ALA A  15      30.997  47.981  35.188  1.00  0.00          C   
ATOM    210  C   ALA A  15      31.212  49.099  36.248  1.00  0.00          C   
ATOM    211  O   ALA A  15      31.927  50.078  35.978  1.00  0.00          O   
ATOM    212  CB  ALA A  15      29.556  48.054  34.602  1.00  0.00          C   
ATOM    213  H   ALA A  15      30.495  45.960  35.728  1.00  0.00          H   
ATOM    214  HA  ALA A  15      31.722  48.209  34.405  1.00  0.00          H   
ATOM    215  HB1 ALA A  15      29.142  47.159  34.120  1.00  0.00          H   
ATOM    216  HB2 ALA A  15      28.909  48.306  35.445  1.00  0.00          H   
ATOM    217  HB3 ALA A  15      29.478  48.927  33.943  1.00  0.00          H   
ATOM    218  N   LEU A  16      30.712  48.868  37.489  1.00  0.00          N   
ATOM    219  CA  LEU A  16      30.894  49.902  38.487  1.00  0.00          C   
ATOM    220  C   LEU A  16      32.337  50.015  38.894  1.00  0.00          C   
ATOM    221  O   LEU A  16      32.707  51.135  39.174  1.00  0.00          O   
ATOM    222  CB  LEU A  16      30.097  49.637  39.719  1.00  0.00          C   
ATOM    223  CG  LEU A  16      28.576  49.811  39.656  1.00  0.00          C   
ATOM    224  CD1 LEU A  16      27.738  49.115  40.813  1.00  0.00          C   
ATOM    225  CD2 LEU A  16      28.251  51.244  39.606  1.00  0.00          C   
ATOM    226  H   LEU A  16      30.240  47.987  37.620  1.00  0.00          H   
ATOM    227  HA  LEU A  16      30.615  50.838  38.004  1.00  0.00          H   
ATOM    228  HB3 LEU A  16      30.414  50.372  40.460  1.00  0.00          H   
ATOM    229  HB2 LEU A  16      30.333  48.643  40.093  1.00  0.00          H   
ATOM    230  HG  LEU A  16      28.279  49.426  38.675  1.00  0.00          H   
ATOM    231 HD11 LEU A  16      26.669  49.104  40.566  1.00  0.00          H   
ATOM    232 HD12 LEU A  16      28.072  48.075  40.869  1.00  0.00          H   
ATOM    233 HD13 LEU A  16      27.975  49.615  41.740  1.00  0.00          H   
ATOM    234 HD21 LEU A  16      28.465  51.656  40.584  1.00  0.00          H   
ATOM    235 HD22 LEU A  16      28.675  51.747  38.735  1.00  0.00          H   
ATOM    236 HD23 LEU A  16      27.164  51.262  39.439  1.00  0.00          H   
ATOM    237  N   GLN A  17      33.160  48.959  38.800  1.00  0.00          N   
ATOM    238  CA  GLN A  17      34.587  49.079  39.115  1.00  0.00          C   
ATOM    239  C   GLN A  17      35.354  49.745  37.974  1.00  0.00          C   
ATOM    240  O   GLN A  17      36.301  50.472  38.237  1.00  0.00          O   
ATOM    241  CB  GLN A  17      35.160  47.680  39.449  1.00  0.00          C   
ATOM    242  CG  GLN A  17      34.779  47.200  40.848  1.00  0.00          C   
ATOM    243  CD  GLN A  17      34.988  45.742  41.061  1.00  0.00          C   
ATOM    244  NE2 GLN A  17      34.700  45.246  42.274  1.00  0.00          N   
ATOM    245  OE1 GLN A  17      35.479  44.997  40.235  1.00  0.00          O   
ATOM    246  H   GLN A  17      32.730  48.093  38.532  1.00  0.00          H   
ATOM    247  HA  GLN A  17      34.623  49.671  40.023  1.00  0.00          H   
ATOM    248  HB3 GLN A  17      36.238  47.739  39.338  1.00  0.00          H   
ATOM    249  HB2 GLN A  17      34.790  47.057  38.634  1.00  0.00          H   
ATOM    250  HG3 GLN A  17      33.711  47.399  40.912  1.00  0.00          H   
ATOM    251  HG2 GLN A  17      35.416  47.667  41.601  1.00  0.00          H   
ATOM    252 HE21 GLN A  17      34.360  45.858  43.006  1.00  0.00          H   
ATOM    253 HE22 GLN A  17      35.214  44.399  42.464  1.00  0.00          H   
ATOM    254  N   ALA A  18      35.018  49.497  36.694  1.00  0.00          N   
ATOM    255  CA  ALA A  18      35.563  50.137  35.491  1.00  0.00          C   
ATOM    256  C   ALA A  18      35.191  51.582  35.481  1.00  0.00          C   
ATOM    257  O   ALA A  18      36.073  52.431  35.197  1.00  0.00          O   
ATOM    258  CB  ALA A  18      34.957  49.473  34.283  1.00  0.00          C   
ATOM    259  H   ALA A  18      34.191  48.926  36.575  1.00  0.00          H   
ATOM    260  HA  ALA A  18      36.628  49.947  35.424  1.00  0.00          H   
ATOM    261  HB1 ALA A  18      35.081  50.076  33.389  1.00  0.00          H   
ATOM    262  HB2 ALA A  18      35.456  48.537  34.055  1.00  0.00          H   
ATOM    263  HB3 ALA A  18      33.894  49.196  34.346  1.00  0.00          H   
ATOM    264  N   ALA A  19      33.992  51.945  35.845  1.00  0.00          N   
ATOM    265  CA  ALA A  19      33.561  53.292  36.119  1.00  0.00          C   
ATOM    266  C   ALA A  19      34.239  54.102  37.310  1.00  0.00          C   
ATOM    267  O   ALA A  19      34.030  55.321  37.458  1.00  0.00          O   
ATOM    268  CB  ALA A  19      32.059  53.193  36.324  1.00  0.00          C   
ATOM    269  H   ALA A  19      33.275  51.240  35.861  1.00  0.00          H   
ATOM    270  HA  ALA A  19      33.738  53.797  35.168  1.00  0.00          H   
ATOM    271  HB1 ALA A  19      31.834  52.665  37.244  1.00  0.00          H   
ATOM    272  HB2 ALA A  19      31.696  54.201  36.531  1.00  0.00          H   
ATOM    273  HB3 ALA A  19      31.546  52.726  35.493  1.00  0.00          H   
ATOM    274  N   GLN A  20      35.166  53.421  38.071  1.00  0.00          N   
ATOM    275  CA  GLN A  20      35.772  53.814  39.345  1.00  0.00          C   
ATOM    276  C   GLN A  20      34.785  54.037  40.541  1.00  0.00          C   
ATOM    277  O   GLN A  20      35.135  54.653  41.537  1.00  0.00          O   
ATOM    278  CB  GLN A  20      36.746  55.019  39.148  1.00  0.00          C   
ATOM    279  CG  GLN A  20      38.054  54.542  38.561  1.00  0.00          C   
ATOM    280  CD  GLN A  20      38.780  53.820  39.674  1.00  0.00          C   
ATOM    281  NE2 GLN A  20      39.430  52.720  39.428  1.00  0.00          N   
ATOM    282  OE1 GLN A  20      38.756  54.157  40.851  1.00  0.00          O   
ATOM    283  H   GLN A  20      35.186  52.454  37.770  1.00  0.00          H   
ATOM    284  HA  GLN A  20      36.381  52.977  39.697  1.00  0.00          H   
ATOM    285  HB3 GLN A  20      36.835  55.643  40.039  1.00  0.00          H   
ATOM    286  HB2 GLN A  20      36.421  55.673  38.348  1.00  0.00          H   
ATOM    287  HG3 GLN A  20      38.610  55.421  38.225  1.00  0.00          H   
ATOM    288  HG2 GLN A  20      37.921  53.854  37.720  1.00  0.00          H   
ATOM    289 HE21 GLN A  20      39.429  52.429  38.459  1.00  0.00          H   
ATOM    290 HE22 GLN A  20      39.934  52.283  40.191  1.00  0.00          H   
ATOM    291  N   ALA A  21      33.553  53.699  40.294  1.00  0.00          N   
ATOM    292  CA  ALA A  21      32.349  54.081  41.106  1.00  0.00          C   
ATOM    293  C   ALA A  21      32.047  52.987  42.157  1.00  0.00          C   
ATOM    294  O   ALA A  21      31.157  53.074  43.013  1.00  0.00          O   
ATOM    295  CB  ALA A  21      31.167  54.395  40.223  1.00  0.00          C   
ATOM    296  H   ALA A  21      33.383  53.038  39.554  1.00  0.00          H   
ATOM    297  HA  ALA A  21      32.514  55.017  41.629  1.00  0.00          H   
ATOM    298  HB1 ALA A  21      30.434  54.976  40.785  1.00  0.00          H   
ATOM    299  HB2 ALA A  21      31.469  54.890  39.300  1.00  0.00          H   
ATOM    300  HB3 ALA A  21      30.672  53.431  40.075  1.00  0.00          H   
ATOM    301  N   ALA A  22      32.924  52.013  42.225  1.00  0.00          N   
ATOM    302  CA  ALA A  22      33.076  51.164  43.294  1.00  0.00          C   
ATOM    303  C   ALA A  22      34.530  50.699  43.324  1.00  0.00          C   
ATOM    304  O   ALA A  22      35.174  50.637  42.284  1.00  0.00          O   
ATOM    305  CB  ALA A  22      32.077  49.994  43.181  1.00  0.00          C   
ATOM    306  H   ALA A  22      33.552  51.858  41.454  1.00  0.00          H   
ATOM    307  HA  ALA A  22      32.868  51.726  44.200  1.00  0.00          H   
ATOM    308  HB1 ALA A  22      31.047  50.359  43.162  1.00  0.00          H   
ATOM    309  HB2 ALA A  22      32.207  49.415  42.272  1.00  0.00          H   
ATOM    310  HB3 ALA A  22      32.204  49.283  44.004  1.00  0.00          H   
ATOM    311  N   LYS A  23      35.137  50.584  44.511  1.00  0.00          N   
ATOM    312  CA  LYS A  23      36.460  50.097  44.665  1.00  0.00          C   
ATOM    313  C   LYS A  23      36.608  48.654  44.046  1.00  0.00          C   
ATOM    314  O   LYS A  23      35.729  47.851  44.217  1.00  0.00          O   
ATOM    315  CB  LYS A  23      36.769  50.039  46.222  1.00  0.00          C   
ATOM    316  CG  LYS A  23      36.864  51.444  46.717  1.00  0.00          C   
ATOM    317  CD  LYS A  23      37.344  51.495  48.168  1.00  0.00          C   
ATOM    318  CE  LYS A  23      36.337  50.944  49.140  1.00  0.00          C   
ATOM    319  NZ  LYS A  23      34.995  51.641  48.977  1.00  0.00          N   
ATOM    320  H   LYS A  23      34.648  50.988  45.292  1.00  0.00          H   
ATOM    321  HA  LYS A  23      37.141  50.835  44.250  1.00  0.00          H   
ATOM    322  HB3 LYS A  23      37.612  49.415  46.479  1.00  0.00          H   
ATOM    323  HB2 LYS A  23      35.990  49.518  46.772  1.00  0.00          H   
ATOM    324  HG3 LYS A  23      35.947  52.015  46.551  1.00  0.00          H   
ATOM    325  HG2 LYS A  23      37.636  52.000  46.178  1.00  0.00          H   
ATOM    326  HD3 LYS A  23      37.583  52.526  48.446  1.00  0.00          H   
ATOM    327  HD2 LYS A  23      38.272  50.948  48.319  1.00  0.00          H   
ATOM    328  HE3 LYS A  23      36.807  51.019  50.122  1.00  0.00          H   
ATOM    329  HE2 LYS A  23      36.193  49.873  49.019  1.00  0.00          H   
ATOM    330  HZ1 LYS A  23      34.495  51.216  48.214  1.00  0.00          H   
ATOM    331  HZ2 LYS A  23      34.374  51.513  49.766  1.00  0.00          H   
ATOM    332  HZ3 LYS A  23      35.171  52.623  48.786  1.00  0.00          H   
ATOM    333  N   LYS A  24      37.727  48.330  43.324  1.00  0.00          N   
ATOM    334  CA  LYS A  24      38.269  46.986  42.896  1.00  0.00          C   
ATOM    335  C   LYS A  24      38.891  46.279  44.105  1.00  0.00          C   
ATOM    336  CB  LYS A  24      39.257  47.136  41.697  1.00  0.00          C   
ATOM    337  CG  LYS A  24      39.415  45.866  40.984  1.00  0.00          C   
ATOM    338  CD  LYS A  24      40.428  45.920  39.877  1.00  0.00          C   
ATOM    339  CE  LYS A  24      40.047  46.557  38.590  1.00  0.00          C   
ATOM    340  NZ  LYS A  24      41.154  46.661  37.594  1.00  0.00          N   
ATOM    341  O   LYS A  24      39.857  46.781  44.681  1.00  0.00          O   
ATOM    342  OXT LYS A  24      38.391  45.178  44.456  1.00  0.00          O   
ATOM    343  H   LYS A  24      38.519  48.957  43.313  1.00  0.00          H   
ATOM    344  HA  LYS A  24      37.460  46.310  42.611  1.00  0.00          H   
ATOM    345  HB3 LYS A  24      40.181  47.531  42.120  1.00  0.00          H   
ATOM    346  HB2 LYS A  24      38.895  47.907  41.021  1.00  0.00          H   
ATOM    347  HG3 LYS A  24      38.496  45.630  40.434  1.00  0.00          H   
ATOM    348  HG2 LYS A  24      39.635  45.053  41.678  1.00  0.00          H   
ATOM    349  HD3 LYS A  24      40.659  44.870  39.711  1.00  0.00          H   
ATOM    350  HD2 LYS A  24      41.351  46.405  40.189  1.00  0.00          H   
ATOM    351  HE3 LYS A  24      39.727  47.589  38.730  1.00  0.00          H   
ATOM    352  HE2 LYS A  24      39.253  45.942  38.151  1.00  0.00          H   
ATOM    353  HZ1 LYS A  24      41.860  47.190  38.082  1.00  0.00          H   
ATOM    354  HZ2 LYS A  24      41.585  45.790  37.314  1.00  0.00          H   
ATOM    355  HZ3 LYS A  24      40.869  47.256  36.836  1.00  0.00          H   
TER     356      LYS A  24
ENDMDL
MODEL        6
ATOM      1  N   LYS A   1      23.267  31.330  44.157  1.00  0.00          N   
ATOM      2  CA  LYS A   1      23.940  32.269  43.242  1.00  0.00          C   
ATOM      3  C   LYS A   1      23.590  33.738  43.528  1.00  0.00          C   
ATOM      4  O   LYS A   1      22.795  33.990  44.464  1.00  0.00          O   
ATOM      5  CB  LYS A   1      23.619  31.892  41.786  1.00  0.00          C   
ATOM      6  CG  LYS A   1      22.136  31.682  41.505  1.00  0.00          C   
ATOM      7  CD  LYS A   1      21.953  30.915  40.168  1.00  0.00          C   
ATOM      8  CE  LYS A   1      20.438  30.809  39.851  1.00  0.00          C   
ATOM      9  NZ  LYS A   1      20.242  29.842  38.705  1.00  0.00          N   
ATOM     10  HA  LYS A   1      25.014  32.100  43.425  1.00  0.00          H   
ATOM     11  HB3 LYS A   1      24.203  31.018  41.517  1.00  0.00          H   
ATOM     12  HB2 LYS A   1      23.858  32.736  41.136  1.00  0.00          H   
ATOM     13  HG3 LYS A   1      21.728  32.690  41.456  1.00  0.00          H   
ATOM     14  HG2 LYS A   1      21.530  31.218  42.284  1.00  0.00          H   
ATOM     15  HD3 LYS A   1      22.274  29.890  40.362  1.00  0.00          H   
ATOM     16  HD2 LYS A   1      22.453  31.394  39.318  1.00  0.00          H   
ATOM     17  HE3 LYS A   1      20.056  31.824  39.751  1.00  0.00          H   
ATOM     18  HE2 LYS A   1      20.023  30.384  40.768  1.00  0.00          H   
ATOM     19  HZ1 LYS A   1      20.901  29.086  38.779  1.00  0.00          H   
ATOM     20  HZ2 LYS A   1      19.314  29.506  38.517  1.00  0.00          H   
ATOM     21  HZ3 LYS A   1      20.470  30.346  37.851  1.00  0.00          H   
ATOM     22  H   LYS A   1      23.532  31.578  45.099  1.00  0.00          H   
ATOM     23  N   LYS A   2      24.139  34.679  42.793  1.00  0.00          N   
ATOM     24  CA  LYS A   2      23.844  36.102  42.940  1.00  0.00          C   
ATOM     25  C   LYS A   2      22.586  36.451  42.163  1.00  0.00          C   
ATOM     26  O   LYS A   2      22.232  35.603  41.357  1.00  0.00          O   
ATOM     27  CB  LYS A   2      25.087  36.912  42.479  1.00  0.00          C   
ATOM     28  CG  LYS A   2      26.225  36.831  43.447  1.00  0.00          C   
ATOM     29  CD  LYS A   2      27.521  37.526  43.028  1.00  0.00          C   
ATOM     30  CE  LYS A   2      28.497  37.365  44.143  1.00  0.00          C   
ATOM     31  NZ  LYS A   2      29.832  37.942  43.798  1.00  0.00          N   
ATOM     32  H   LYS A   2      24.867  34.426  42.139  1.00  0.00          H   
ATOM     33  HA  LYS A   2      23.611  36.380  43.964  1.00  0.00          H   
ATOM     34  HB3 LYS A   2      24.891  37.966  42.259  1.00  0.00          H   
ATOM     35  HB2 LYS A   2      25.522  36.538  41.557  1.00  0.00          H   
ATOM     36  HG3 LYS A   2      26.485  35.784  43.632  1.00  0.00          H   
ATOM     37  HG2 LYS A   2      25.890  37.250  44.396  1.00  0.00          H   
ATOM     38  HD3 LYS A   2      27.317  38.558  42.762  1.00  0.00          H   
ATOM     39  HD2 LYS A   2      27.971  37.020  42.174  1.00  0.00          H   
ATOM     40  HE3 LYS A   2      28.546  36.376  44.588  1.00  0.00          H   
ATOM     41  HE2 LYS A   2      28.080  38.024  44.898  1.00  0.00          H   
ATOM     42  HZ1 LYS A   2      29.686  38.906  43.554  1.00  0.00          H   
ATOM     43  HZ2 LYS A   2      30.410  37.841  44.627  1.00  0.00          H   
ATOM     44  HZ3 LYS A   2      30.337  37.479  43.054  1.00  0.00          H   
ATOM     45  N   PRO A   3      21.941  37.618  42.478  1.00  0.00          N   
ATOM     46  CA  PRO A   3      20.573  37.879  42.015  1.00  0.00          C   
ATOM     47  C   PRO A   3      20.691  38.270  40.538  1.00  0.00          C   
ATOM     48  O   PRO A   3      21.806  38.579  39.993  1.00  0.00          O   
ATOM     49  CB  PRO A   3      19.947  39.054  42.766  1.00  0.00          C   
ATOM     50  CG  PRO A   3      21.056  39.599  43.670  1.00  0.00          C   
ATOM     51  CD  PRO A   3      22.282  38.735  43.386  1.00  0.00          C   
ATOM     52  HA  PRO A   3      19.936  36.997  42.143  1.00  0.00          H   
ATOM     53  HB3 PRO A   3      19.531  39.848  42.142  1.00  0.00          H   
ATOM     54  HB2 PRO A   3      19.144  38.646  43.384  1.00  0.00          H   
ATOM     55  HG3 PRO A   3      21.229  40.657  43.466  1.00  0.00          H   
ATOM     56  HG2 PRO A   3      20.679  39.572  44.696  1.00  0.00          H   
ATOM     57  HD3 PRO A   3      23.019  39.374  42.900  1.00  0.00          H   
ATOM     58  HD2 PRO A   3      22.584  38.345  44.359  1.00  0.00          H   
ATOM     59  N   GLY A   4      19.495  38.263  39.845  1.00  0.00          N   
ATOM     60  CA  GLY A   4      19.359  38.424  38.430  1.00  0.00          C   
ATOM     61  C   GLY A   4      19.797  37.132  37.628  1.00  0.00          C   
ATOM     62  O   GLY A   4      19.908  36.019  38.197  1.00  0.00          O   
ATOM     63  H   GLY A   4      18.681  37.836  40.263  1.00  0.00          H   
ATOM     64  HA3 GLY A   4      20.092  39.178  38.150  1.00  0.00          H   
ATOM     65  HA2 GLY A   4      18.352  38.717  38.142  1.00  0.00          H   
ATOM     66  N   ALA A   5      20.039  37.279  36.327  1.00  0.00          N   
ATOM     67  CA  ALA A   5      20.555  36.173  35.496  1.00  0.00          C   
ATOM     68  C   ALA A   5      22.061  35.838  35.695  1.00  0.00          C   
ATOM     69  O   ALA A   5      22.773  36.602  36.308  1.00  0.00          O   
ATOM     70  CB  ALA A   5      20.265  36.571  34.089  1.00  0.00          C   
ATOM     71  H   ALA A   5      20.037  38.227  35.981  1.00  0.00          H   
ATOM     72  HA  ALA A   5      19.922  35.337  35.795  1.00  0.00          H   
ATOM     73  HB1 ALA A   5      19.210  36.814  34.057  1.00  0.00          H   
ATOM     74  HB2 ALA A   5      20.816  37.432  33.703  1.00  0.00          H   
ATOM     75  HB3 ALA A   5      20.348  35.702  33.441  1.00  0.00          H   
ATOM     76  N   SER A   6      22.515  34.686  35.221  1.00  0.00          N   
ATOM     77  CA  SER A   6      23.763  33.985  35.690  1.00  0.00          C   
ATOM     78  C   SER A   6      24.993  34.847  35.972  1.00  0.00          C   
ATOM     79  O   SER A   6      25.651  34.522  36.944  1.00  0.00          O   
ATOM     80  CB  SER A   6      24.238  32.888  34.747  1.00  0.00          C   
ATOM     81  OG  SER A   6      24.310  33.364  33.413  1.00  0.00          O   
ATOM     82  H   SER A   6      21.896  34.196  34.584  1.00  0.00          H   
ATOM     83  HA  SER A   6      23.538  33.493  36.634  1.00  0.00          H   
ATOM     84  HB3 SER A   6      23.562  32.037  34.742  1.00  0.00          H   
ATOM     85  HB2 SER A   6      25.223  32.591  35.095  1.00  0.00          H   
ATOM     86  HG  SER A   6      24.691  32.685  32.838  1.00  0.00          H   
ATOM     87  N   LEU A   7      25.325  35.811  35.159  1.00  0.00          N   
ATOM     88  CA  LEU A   7      26.527  36.638  35.279  1.00  0.00          C   
ATOM     89  C   LEU A   7      26.137  38.083  35.453  1.00  0.00          C   
ATOM     90  O   LEU A   7      26.990  38.963  35.300  1.00  0.00          O   
ATOM     91  CB  LEU A   7      27.456  36.363  34.049  1.00  0.00          C   
ATOM     92  CG  LEU A   7      28.080  35.024  34.084  1.00  0.00          C   
ATOM     93  CD1 LEU A   7      28.749  34.748  32.771  1.00  0.00          C   
ATOM     94  CD2 LEU A   7      29.134  35.186  35.166  1.00  0.00          C   
ATOM     95  H   LEU A   7      24.720  35.996  34.382  1.00  0.00          H   
ATOM     96  HA  LEU A   7      27.021  36.357  36.208  1.00  0.00          H   
ATOM     97  HB3 LEU A   7      28.227  37.120  33.902  1.00  0.00          H   
ATOM     98  HB2 LEU A   7      26.887  36.468  33.120  1.00  0.00          H   
ATOM     99  HG  LEU A   7      27.475  34.206  34.492  1.00  0.00          H   
ATOM    100 HD11 LEU A   7      29.439  33.909  32.874  1.00  0.00          H   
ATOM    101 HD12 LEU A   7      28.011  34.676  31.971  1.00  0.00          H   
ATOM    102 HD13 LEU A   7      29.399  35.570  32.470  1.00  0.00          H   
ATOM    103 HD21 LEU A   7      28.639  35.031  36.123  1.00  0.00          H   
ATOM    104 HD22 LEU A   7      29.890  34.414  35.067  1.00  0.00          H   
ATOM    105 HD23 LEU A   7      29.673  36.134  35.166  1.00  0.00          H   
ATOM    106  N   ALA A   8      24.898  38.400  35.886  1.00  0.00          N   
ATOM    107  CA  ALA A   8      24.315  39.757  35.906  1.00  0.00          C   
ATOM    108  C   ALA A   8      25.048  40.641  36.935  1.00  0.00          C   
ATOM    109  O   ALA A   8      25.592  41.683  36.565  1.00  0.00          O   
ATOM    110  CB  ALA A   8      22.827  39.762  36.182  1.00  0.00          C   
ATOM    111  H   ALA A   8      24.227  37.655  35.978  1.00  0.00          H   
ATOM    112  HA  ALA A   8      24.580  40.199  34.951  1.00  0.00          H   
ATOM    113  HB1 ALA A   8      22.558  39.243  37.099  1.00  0.00          H   
ATOM    114  HB2 ALA A   8      22.392  40.756  36.141  1.00  0.00          H   
ATOM    115  HB3 ALA A   8      22.370  39.339  35.297  1.00  0.00          H   
ATOM    116  N   ALA A   9      24.965  40.231  38.202  1.00  0.00          N   
ATOM    117  CA  ALA A   9      25.672  40.918  39.309  1.00  0.00          C   
ATOM    118  C   ALA A   9      27.153  41.163  39.056  1.00  0.00          C   
ATOM    119  O   ALA A   9      27.686  42.281  39.065  1.00  0.00          O   
ATOM    120  CB  ALA A   9      25.359  40.072  40.612  1.00  0.00          C   
ATOM    121  H   ALA A   9      24.627  39.296  38.357  1.00  0.00          H   
ATOM    122  HA  ALA A   9      25.189  41.880  39.481  1.00  0.00          H   
ATOM    123  HB1 ALA A   9      25.612  39.018  40.496  1.00  0.00          H   
ATOM    124  HB2 ALA A   9      25.943  40.400  41.471  1.00  0.00          H   
ATOM    125  HB3 ALA A   9      24.302  40.110  40.863  1.00  0.00          H   
ATOM    126  N   LEU A  10      27.855  40.085  38.750  1.00  0.00          N   
ATOM    127  CA  LEU A  10      29.315  40.072  38.349  1.00  0.00          C   
ATOM    128  C   LEU A  10      29.601  41.135  37.247  1.00  0.00          C   
ATOM    129  O   LEU A  10      30.320  42.107  37.492  1.00  0.00          O   
ATOM    130  CB  LEU A  10      29.994  38.696  38.040  1.00  0.00          C   
ATOM    131  CG  LEU A  10      31.493  38.783  37.994  1.00  0.00          C   
ATOM    132  CD1 LEU A  10      32.049  39.270  39.337  1.00  0.00          C   
ATOM    133  CD2 LEU A  10      32.126  37.389  37.833  1.00  0.00          C   
ATOM    134  H   LEU A  10      27.317  39.260  38.547  1.00  0.00          H   
ATOM    135  HA  LEU A  10      29.814  40.525  39.202  1.00  0.00          H   
ATOM    136  HB3 LEU A  10      29.672  38.344  37.059  1.00  0.00          H   
ATOM    137  HB2 LEU A  10      29.698  37.985  38.808  1.00  0.00          H   
ATOM    138  HG  LEU A  10      31.794  39.458  37.190  1.00  0.00          H   
ATOM    139 HD11 LEU A  10      31.395  39.027  40.172  1.00  0.00          H   
ATOM    140 HD12 LEU A  10      33.015  38.781  39.510  1.00  0.00          H   
ATOM    141 HD13 LEU A  10      32.204  40.343  39.232  1.00  0.00          H   
ATOM    142 HD21 LEU A  10      31.798  37.068  36.844  1.00  0.00          H   
ATOM    143 HD22 LEU A  10      33.214  37.396  37.716  1.00  0.00          H   
ATOM    144 HD23 LEU A  10      31.920  36.711  38.662  1.00  0.00          H   
ATOM    145  N   GLN A  11      28.905  41.125  36.130  1.00  0.00          N   
ATOM    146  CA  GLN A  11      29.103  42.038  35.024  1.00  0.00          C   
ATOM    147  C   GLN A  11      28.742  43.467  35.402  1.00  0.00          C   
ATOM    148  O   GLN A  11      29.418  44.317  34.947  1.00  0.00          O   
ATOM    149  CB  GLN A  11      28.417  41.476  33.821  1.00  0.00          C   
ATOM    150  CG  GLN A  11      29.229  40.349  33.207  1.00  0.00          C   
ATOM    151  CD  GLN A  11      28.537  39.636  32.008  1.00  0.00          C   
ATOM    152  NE2 GLN A  11      29.071  38.619  31.359  1.00  0.00          N   
ATOM    153  OE1 GLN A  11      27.348  39.831  31.707  1.00  0.00          O   
ATOM    154  H   GLN A  11      28.195  40.426  36.022  1.00  0.00          H   
ATOM    155  HA  GLN A  11      30.182  42.089  34.846  1.00  0.00          H   
ATOM    156  HB3 GLN A  11      28.324  42.281  33.092  1.00  0.00          H   
ATOM    157  HB2 GLN A  11      27.393  41.132  33.980  1.00  0.00          H   
ATOM    158  HG3 GLN A  11      29.443  39.615  33.991  1.00  0.00          H   
ATOM    159  HG2 GLN A  11      30.089  40.767  32.699  1.00  0.00          H   
ATOM    160 HE21 GLN A  11      29.969  38.258  31.669  1.00  0.00          H   
ATOM    161 HE22 GLN A  11      28.601  38.201  30.572  1.00  0.00          H   
ATOM    162  N   ALA A  12      27.793  43.709  36.371  1.00  0.00          N   
ATOM    163  CA  ALA A  12      27.493  45.051  36.801  1.00  0.00          C   
ATOM    164  C   ALA A  12      28.556  45.687  37.716  1.00  0.00          C   
ATOM    165  O   ALA A  12      28.925  46.873  37.507  1.00  0.00          O   
ATOM    166  CB  ALA A  12      26.152  44.943  37.545  1.00  0.00          C   
ATOM    167  H   ALA A  12      27.343  42.922  36.820  1.00  0.00          H   
ATOM    168  HA  ALA A  12      27.230  45.670  35.944  1.00  0.00          H   
ATOM    169  HB1 ALA A  12      26.009  45.899  38.047  1.00  0.00          H   
ATOM    170  HB2 ALA A  12      25.392  44.728  36.788  1.00  0.00          H   
ATOM    171  HB3 ALA A  12      26.165  44.221  38.365  1.00  0.00          H   
ATOM    172  N   LEU A  13      29.019  44.888  38.732  1.00  0.00          N   
ATOM    173  CA  LEU A  13      30.218  45.236  39.503  1.00  0.00          C   
ATOM    174  C   LEU A  13      31.387  45.602  38.542  1.00  0.00          C   
ATOM    175  O   LEU A  13      32.035  46.672  38.594  1.00  0.00          O   
ATOM    176  CB  LEU A  13      30.650  44.029  40.316  1.00  0.00          C   
ATOM    177  CG  LEU A  13      31.898  44.428  41.100  1.00  0.00          C   
ATOM    178  CD1 LEU A  13      31.674  45.541  42.197  1.00  0.00          C   
ATOM    179  CD2 LEU A  13      32.327  43.179  41.861  1.00  0.00          C   
ATOM    180  H   LEU A  13      28.630  43.964  38.837  1.00  0.00          H   
ATOM    181  HA  LEU A  13      30.012  46.016  40.235  1.00  0.00          H   
ATOM    182  HB3 LEU A  13      30.959  43.321  39.539  1.00  0.00          H   
ATOM    183  HB2 LEU A  13      29.903  43.601  40.985  1.00  0.00          H   
ATOM    184  HG  LEU A  13      32.714  44.746  40.441  1.00  0.00          H   
ATOM    185 HD11 LEU A  13      32.586  45.632  42.773  1.00  0.00          H   
ATOM    186 HD12 LEU A  13      31.608  46.533  41.748  1.00  0.00          H   
ATOM    187 HD13 LEU A  13      30.788  45.340  42.811  1.00  0.00          H   
ATOM    188 HD21 LEU A  13      33.076  43.487  42.587  1.00  0.00          H   
ATOM    189 HD22 LEU A  13      31.443  42.833  42.400  1.00  0.00          H   
ATOM    190 HD23 LEU A  13      32.709  42.461  41.147  1.00  0.00          H   
ATOM    191  N   GLN A  14      31.703  44.749  37.582  1.00  0.00          N   
ATOM    192  CA  GLN A  14      32.774  45.033  36.572  1.00  0.00          C   
ATOM    193  C   GLN A  14      32.518  46.268  35.696  1.00  0.00          C   
ATOM    194  O   GLN A  14      33.414  47.087  35.415  1.00  0.00          O   
ATOM    195  CB  GLN A  14      32.992  43.766  35.727  1.00  0.00          C   
ATOM    196  CG  GLN A  14      33.548  42.516  36.389  1.00  0.00          C   
ATOM    197  CD  GLN A  14      33.694  41.392  35.359  1.00  0.00          C   
ATOM    198  NE2 GLN A  14      34.879  40.942  35.100  1.00  0.00          N   
ATOM    199  OE1 GLN A  14      32.796  41.187  34.632  1.00  0.00          O   
ATOM    200  H   GLN A  14      31.069  43.966  37.493  1.00  0.00          H   
ATOM    201  HA  GLN A  14      33.616  45.189  37.240  1.00  0.00          H   
ATOM    202  HB3 GLN A  14      33.580  43.979  34.831  1.00  0.00          H   
ATOM    203  HB2 GLN A  14      32.012  43.545  35.308  1.00  0.00          H   
ATOM    204  HG3 GLN A  14      32.862  42.155  37.155  1.00  0.00          H   
ATOM    205  HG2 GLN A  14      34.514  42.679  36.863  1.00  0.00          H   
ATOM    206 HE21 GLN A  14      35.664  41.402  35.523  1.00  0.00          H   
ATOM    207 HE22 GLN A  14      35.038  40.536  34.186  1.00  0.00          H   
ATOM    208  N   ALA A  15      31.272  46.571  35.404  1.00  0.00          N   
ATOM    209  CA  ALA A  15      30.988  47.821  34.667  1.00  0.00          C   
ATOM    210  C   ALA A  15      31.203  49.051  35.558  1.00  0.00          C   
ATOM    211  O   ALA A  15      31.865  49.985  35.101  1.00  0.00          O   
ATOM    212  CB  ALA A  15      29.555  47.686  34.320  1.00  0.00          C   
ATOM    213  H   ALA A  15      30.541  45.932  35.687  1.00  0.00          H   
ATOM    214  HA  ALA A  15      31.574  47.858  33.746  1.00  0.00          H   
ATOM    215  HB1 ALA A  15      28.882  47.477  35.150  1.00  0.00          H   
ATOM    216  HB2 ALA A  15      29.240  48.675  33.996  1.00  0.00          H   
ATOM    217  HB3 ALA A  15      29.377  46.966  33.518  1.00  0.00          H   
ATOM    218  N   LEU A  16      30.720  49.060  36.777  1.00  0.00          N   
ATOM    219  CA  LEU A  16      31.044  49.986  37.781  1.00  0.00          C   
ATOM    220  C   LEU A  16      32.500  50.119  38.199  1.00  0.00          C   
ATOM    221  O   LEU A  16      32.875  51.270  38.320  1.00  0.00          O   
ATOM    222  CB  LEU A  16      30.149  49.713  39.042  1.00  0.00          C   
ATOM    223  CG  LEU A  16      29.951  50.834  40.087  1.00  0.00          C   
ATOM    224  CD1 LEU A  16      29.012  51.931  39.652  1.00  0.00          C   
ATOM    225  CD2 LEU A  16      29.326  50.167  41.333  1.00  0.00          C   
ATOM    226  H   LEU A  16      30.176  48.239  36.990  1.00  0.00          H   
ATOM    227  HA  LEU A  16      30.749  50.970  37.425  1.00  0.00          H   
ATOM    228  HB3 LEU A  16      30.530  48.814  39.524  1.00  0.00          H   
ATOM    229  HB2 LEU A  16      29.155  49.437  38.698  1.00  0.00          H   
ATOM    230  HG  LEU A  16      30.879  51.339  40.351  1.00  0.00          H   
ATOM    231 HD11 LEU A  16      29.039  52.693  40.429  1.00  0.00          H   
ATOM    232 HD12 LEU A  16      29.319  52.434  38.723  1.00  0.00          H   
ATOM    233 HD13 LEU A  16      27.998  51.530  39.579  1.00  0.00          H   
ATOM    234 HD21 LEU A  16      28.418  49.618  41.088  1.00  0.00          H   
ATOM    235 HD22 LEU A  16      30.083  49.493  41.740  1.00  0.00          H   
ATOM    236 HD23 LEU A  16      29.075  50.914  42.088  1.00  0.00          H   
ATOM    237  N   GLN A  17      33.300  49.036  38.343  1.00  0.00          N   
ATOM    238  CA  GLN A  17      34.772  49.016  38.376  1.00  0.00          C   
ATOM    239  C   GLN A  17      35.423  49.717  37.211  1.00  0.00          C   
ATOM    240  O   GLN A  17      36.211  50.640  37.488  1.00  0.00          O   
ATOM    241  CB  GLN A  17      35.309  47.568  38.284  1.00  0.00          C   
ATOM    242  CG  GLN A  17      35.173  46.784  39.605  1.00  0.00          C   
ATOM    243  CD  GLN A  17      35.492  45.323  39.508  1.00  0.00          C   
ATOM    244  NE2 GLN A  17      35.304  44.568  40.559  1.00  0.00          N   
ATOM    245  OE1 GLN A  17      35.939  44.717  38.505  1.00  0.00          O   
ATOM    246  H   GLN A  17      32.851  48.141  38.206  1.00  0.00          H   
ATOM    247  HA  GLN A  17      35.024  49.487  39.333  1.00  0.00          H   
ATOM    248  HB3 GLN A  17      36.376  47.516  38.058  1.00  0.00          H   
ATOM    249  HB2 GLN A  17      34.750  47.057  37.496  1.00  0.00          H   
ATOM    250  HG3 GLN A  17      34.145  46.751  39.987  1.00  0.00          H   
ATOM    251  HG2 GLN A  17      35.810  47.251  40.348  1.00  0.00          H   
ATOM    252 HE21 GLN A  17      35.067  45.072  41.403  1.00  0.00          H   
ATOM    253 HE22 GLN A  17      35.556  43.596  40.553  1.00  0.00          H   
ATOM    254  N   ALA A  18      35.055  49.450  35.912  1.00  0.00          N   
ATOM    255  CA  ALA A  18      35.527  50.095  34.692  1.00  0.00          C   
ATOM    256  C   ALA A  18      35.263  51.622  34.534  1.00  0.00          C   
ATOM    257  O   ALA A  18      36.120  52.368  33.935  1.00  0.00          O   
ATOM    258  CB  ALA A  18      34.933  49.201  33.538  1.00  0.00          C   
ATOM    259  H   ALA A  18      34.592  48.554  35.830  1.00  0.00          H   
ATOM    260  HA  ALA A  18      36.600  50.025  34.482  1.00  0.00          H   
ATOM    261  HB1 ALA A  18      35.293  48.196  33.728  1.00  0.00          H   
ATOM    262  HB2 ALA A  18      33.845  49.118  33.509  1.00  0.00          H   
ATOM    263  HB3 ALA A  18      35.256  49.463  32.530  1.00  0.00          H   
ATOM    264  N   ALA A  19      34.113  52.096  35.110  1.00  0.00          N   
ATOM    265  CA  ALA A  19      33.771  53.495  35.172  1.00  0.00          C   
ATOM    266  C   ALA A  19      34.597  54.216  36.230  1.00  0.00          C   
ATOM    267  O   ALA A  19      35.302  55.175  35.967  1.00  0.00          O   
ATOM    268  CB  ALA A  19      32.274  53.696  35.412  1.00  0.00          C   
ATOM    269  H   ALA A  19      33.477  51.402  35.461  1.00  0.00          H   
ATOM    270  HA  ALA A  19      34.027  53.859  34.169  1.00  0.00          H   
ATOM    271  HB1 ALA A  19      31.946  54.702  35.194  1.00  0.00          H   
ATOM    272  HB2 ALA A  19      31.677  53.129  34.700  1.00  0.00          H   
ATOM    273  HB3 ALA A  19      31.993  53.340  36.401  1.00  0.00          H   
ATOM    274  N   GLN A  20      34.604  53.712  37.453  1.00  0.00          N   
ATOM    275  CA  GLN A  20      35.486  54.053  38.514  1.00  0.00          C   
ATOM    276  C   GLN A  20      36.970  54.084  38.084  1.00  0.00          C   
ATOM    277  O   GLN A  20      37.708  55.039  38.384  1.00  0.00          O   
ATOM    278  CB  GLN A  20      35.199  53.130  39.728  1.00  0.00          C   
ATOM    279  CG  GLN A  20      33.895  53.443  40.407  1.00  0.00          C   
ATOM    280  CD  GLN A  20      33.568  52.720  41.752  1.00  0.00          C   
ATOM    281  NE2 GLN A  20      32.297  52.733  42.166  1.00  0.00          N   
ATOM    282  OE1 GLN A  20      34.389  52.032  42.322  1.00  0.00          O   
ATOM    283  H   GLN A  20      33.956  52.939  37.580  1.00  0.00          H   
ATOM    284  HA  GLN A  20      35.244  55.087  38.786  1.00  0.00          H   
ATOM    285  HB3 GLN A  20      36.024  53.246  40.420  1.00  0.00          H   
ATOM    286  HB2 GLN A  20      35.136  52.071  39.463  1.00  0.00          H   
ATOM    287  HG3 GLN A  20      33.053  53.353  39.725  1.00  0.00          H   
ATOM    288  HG2 GLN A  20      33.918  54.518  40.603  1.00  0.00          H   
ATOM    289 HE21 GLN A  20      31.562  53.242  41.717  1.00  0.00          H   
ATOM    290 HE22 GLN A  20      31.945  52.097  42.861  1.00  0.00          H   
ATOM    291  N   ALA A  21      37.468  53.004  37.358  1.00  0.00          N   
ATOM    292  CA  ALA A  21      38.855  52.943  36.894  1.00  0.00          C   
ATOM    293  C   ALA A  21      39.201  54.183  36.036  1.00  0.00          C   
ATOM    294  O   ALA A  21      40.198  54.801  36.269  1.00  0.00          O   
ATOM    295  CB  ALA A  21      39.203  51.598  36.323  1.00  0.00          C   
ATOM    296  H   ALA A  21      36.886  52.182  37.283  1.00  0.00          H   
ATOM    297  HA  ALA A  21      39.597  52.994  37.688  1.00  0.00          H   
ATOM    298  HB1 ALA A  21      38.905  50.781  36.980  1.00  0.00          H   
ATOM    299  HB2 ALA A  21      38.590  51.501  35.424  1.00  0.00          H   
ATOM    300  HB3 ALA A  21      40.285  51.517  36.349  1.00  0.00          H   
ATOM    301  N   ALA A  22      38.447  54.554  35.106  1.00  0.00          N   
ATOM    302  CA  ALA A  22      38.741  55.579  34.122  1.00  0.00          C   
ATOM    303  C   ALA A  22      38.564  56.992  34.688  1.00  0.00          C   
ATOM    304  O   ALA A  22      39.046  57.933  34.139  1.00  0.00          O   
ATOM    305  CB  ALA A  22      37.860  55.515  32.905  1.00  0.00          C   
ATOM    306  H   ALA A  22      37.637  53.972  34.909  1.00  0.00          H   
ATOM    307  HA  ALA A  22      39.797  55.495  33.878  1.00  0.00          H   
ATOM    308  HB1 ALA A  22      36.792  55.592  33.146  1.00  0.00          H   
ATOM    309  HB2 ALA A  22      38.196  56.320  32.258  1.00  0.00          H   
ATOM    310  HB3 ALA A  22      37.943  54.606  32.308  1.00  0.00          H   
ATOM    311  N   LYS A  23      37.943  57.138  35.850  1.00  0.00          N   
ATOM    312  CA  LYS A  23      37.713  58.476  36.495  1.00  0.00          C   
ATOM    313  C   LYS A  23      38.977  59.232  36.967  1.00  0.00          C   
ATOM    314  O   LYS A  23      39.922  58.696  37.499  1.00  0.00          O   
ATOM    315  CB  LYS A  23      36.714  58.278  37.613  1.00  0.00          C   
ATOM    316  CG  LYS A  23      35.992  59.582  38.078  1.00  0.00          C   
ATOM    317  CD  LYS A  23      35.047  59.460  39.306  1.00  0.00          C   
ATOM    318  CE  LYS A  23      35.807  58.779  40.460  1.00  0.00          C   
ATOM    319  NZ  LYS A  23      35.064  58.797  41.757  1.00  0.00          N   
ATOM    320  H   LYS A  23      37.665  56.300  36.351  1.00  0.00          H   
ATOM    321  HA  LYS A  23      37.144  59.128  35.837  1.00  0.00          H   
ATOM    322  HB3 LYS A  23      37.304  57.912  38.457  1.00  0.00          H   
ATOM    323  HB2 LYS A  23      35.956  57.572  37.296  1.00  0.00          H   
ATOM    324  HG3 LYS A  23      35.414  59.870  37.200  1.00  0.00          H   
ATOM    325  HG2 LYS A  23      36.684  60.338  38.445  1.00  0.00          H   
ATOM    326  HD3 LYS A  23      34.120  58.910  39.130  1.00  0.00          H   
ATOM    327  HD2 LYS A  23      34.773  60.480  39.599  1.00  0.00          H   
ATOM    328  HE3 LYS A  23      36.817  59.141  40.597  1.00  0.00          H   
ATOM    329  HE2 LYS A  23      35.881  57.734  40.180  1.00  0.00          H   
ATOM    330  HZ1 LYS A  23      35.459  58.194  42.459  1.00  0.00          H   
ATOM    331  HZ2 LYS A  23      35.115  59.755  42.091  1.00  0.00          H   
ATOM    332  HZ3 LYS A  23      34.115  58.460  41.651  1.00  0.00          H   
ATOM    333  N   LYS A  24      38.831  60.573  36.823  1.00  0.00          N   
ATOM    334  CA  LYS A  24      39.788  61.585  37.372  1.00  0.00          C   
ATOM    335  C   LYS A  24      39.321  62.414  38.511  1.00  0.00          C   
ATOM    336  CB  LYS A  24      40.294  62.426  36.200  1.00  0.00          C   
ATOM    337  CG  LYS A  24      41.578  61.978  35.536  1.00  0.00          C   
ATOM    338  CD  LYS A  24      41.575  60.649  34.778  1.00  0.00          C   
ATOM    339  CE  LYS A  24      40.855  60.867  33.395  1.00  0.00          C   
ATOM    340  NZ  LYS A  24      40.681  59.694  32.602  1.00  0.00          N   
ATOM    341  O   LYS A  24      39.937  62.309  39.606  1.00  0.00          O   
ATOM    342  OXT LYS A  24      38.335  63.183  38.381  1.00  0.00          O   
ATOM    343  H   LYS A  24      37.964  60.968  36.485  1.00  0.00          H   
ATOM    344  HA  LYS A  24      40.605  61.029  37.834  1.00  0.00          H   
ATOM    345  HB3 LYS A  24      40.567  63.416  36.577  1.00  0.00          H   
ATOM    346  HB2 LYS A  24      39.460  62.532  35.509  1.00  0.00          H   
ATOM    347  HG3 LYS A  24      42.345  61.891  36.312  1.00  0.00          H   
ATOM    348  HG2 LYS A  24      41.847  62.802  34.879  1.00  0.00          H   
ATOM    349  HD3 LYS A  24      40.958  60.012  35.405  1.00  0.00          H   
ATOM    350  HD2 LYS A  24      42.605  60.287  34.692  1.00  0.00          H   
ATOM    351  HE3 LYS A  24      41.234  61.608  32.692  1.00  0.00          H   
ATOM    352  HE2 LYS A  24      39.888  61.334  33.587  1.00  0.00          H   
ATOM    353  HZ1 LYS A  24      41.522  59.173  32.778  1.00  0.00          H   
ATOM    354  HZ2 LYS A  24      39.891  59.124  32.863  1.00  0.00          H   
ATOM    355  HZ3 LYS A  24      40.595  59.913  31.625  1.00  0.00          H   
TER     356      LYS A  24
ENDMDL
MODEL        7
ATOM      1  N   LYS A   1      27.504  28.563  49.276  1.00  0.00          N   
ATOM      2  CA  LYS A   1      26.187  27.814  48.966  1.00  0.00          C   
ATOM      3  C   LYS A   1      25.845  27.852  47.466  1.00  0.00          C   
ATOM      4  O   LYS A   1      26.563  28.517  46.751  1.00  0.00          O   
ATOM      5  CB  LYS A   1      24.925  28.260  49.785  1.00  0.00          C   
ATOM      6  CG  LYS A   1      24.468  29.741  49.481  1.00  0.00          C   
ATOM      7  CD  LYS A   1      23.125  30.164  50.175  1.00  0.00          C   
ATOM      8  CE  LYS A   1      22.546  31.462  49.572  1.00  0.00          C   
ATOM      9  NZ  LYS A   1      21.220  31.843  50.142  1.00  0.00          N   
ATOM     10  HA  LYS A   1      26.356  26.773  49.237  1.00  0.00          H   
ATOM     11  HB3 LYS A   1      25.042  28.185  50.863  1.00  0.00          H   
ATOM     12  HB2 LYS A   1      24.088  27.582  49.600  1.00  0.00          H   
ATOM     13  HG3 LYS A   1      24.272  29.842  48.412  1.00  0.00          H   
ATOM     14  HG2 LYS A   1      25.284  30.401  49.799  1.00  0.00          H   
ATOM     15  HD3 LYS A   1      23.453  30.289  51.211  1.00  0.00          H   
ATOM     16  HD2 LYS A   1      22.508  29.282  50.012  1.00  0.00          H   
ATOM     17  HE3 LYS A   1      22.463  31.239  48.509  1.00  0.00          H   
ATOM     18  HE2 LYS A   1      23.246  32.292  49.581  1.00  0.00          H   
ATOM     19  HZ1 LYS A   1      20.672  32.534  49.649  1.00  0.00          H   
ATOM     20  HZ2 LYS A   1      20.662  31.002  50.226  1.00  0.00          H   
ATOM     21  HZ3 LYS A   1      21.329  32.141  51.102  1.00  0.00          H   
ATOM     22  H   LYS A   1      27.709  28.248  50.216  1.00  0.00          H   
ATOM     23  N   LYS A   2      24.799  27.195  46.981  1.00  0.00          N   
ATOM     24  CA  LYS A   2      24.543  27.130  45.515  1.00  0.00          C   
ATOM     25  C   LYS A   2      24.159  28.537  44.946  1.00  0.00          C   
ATOM     26  O   LYS A   2      23.558  29.350  45.677  1.00  0.00          O   
ATOM     27  CB  LYS A   2      23.436  26.013  45.260  1.00  0.00          C   
ATOM     28  CG  LYS A   2      23.811  24.525  45.347  1.00  0.00          C   
ATOM     29  CD  LYS A   2      22.547  23.655  45.287  1.00  0.00          C   
ATOM     30  CE  LYS A   2      21.954  23.356  43.910  1.00  0.00          C   
ATOM     31  NZ  LYS A   2      20.698  22.572  43.781  1.00  0.00          N   
ATOM     32  H   LYS A   2      24.272  26.611  47.605  1.00  0.00          H   
ATOM     33  HA  LYS A   2      25.420  26.728  45.009  1.00  0.00          H   
ATOM     34  HB3 LYS A   2      23.201  26.184  44.208  1.00  0.00          H   
ATOM     35  HB2 LYS A   2      22.509  26.195  45.815  1.00  0.00          H   
ATOM     36  HG3 LYS A   2      24.269  24.471  46.336  1.00  0.00          H   
ATOM     37  HG2 LYS A   2      24.534  24.295  44.571  1.00  0.00          H   
ATOM     38  HD3 LYS A   2      21.717  24.184  45.748  1.00  0.00          H   
ATOM     39  HD2 LYS A   2      22.842  22.672  45.678  1.00  0.00          H   
ATOM     40  HE3 LYS A   2      22.758  23.060  43.236  1.00  0.00          H   
ATOM     41  HE2 LYS A   2      21.615  24.316  43.519  1.00  0.00          H   
ATOM     42  HZ1 LYS A   2      20.358  22.391  42.845  1.00  0.00          H   
ATOM     43  HZ2 LYS A   2      20.917  21.725  44.272  1.00  0.00          H   
ATOM     44  HZ3 LYS A   2      19.926  22.971  44.291  1.00  0.00          H   
ATOM     45  N   PRO A   3      24.497  28.899  43.720  1.00  0.00          N   
ATOM     46  CA  PRO A   3      24.287  30.195  43.115  1.00  0.00          C   
ATOM     47  C   PRO A   3      22.878  30.746  43.079  1.00  0.00          C   
ATOM     48  O   PRO A   3      21.935  30.032  42.977  1.00  0.00          O   
ATOM     49  CB  PRO A   3      24.636  29.992  41.600  1.00  0.00          C   
ATOM     50  CG  PRO A   3      25.739  29.038  41.617  1.00  0.00          C   
ATOM     51  CD  PRO A   3      25.496  28.206  42.881  1.00  0.00          C   
ATOM     52  HA  PRO A   3      24.838  30.979  43.639  1.00  0.00          H   
ATOM     53  HB3 PRO A   3      23.858  29.405  41.123  1.00  0.00          H   
ATOM     54  HB2 PRO A   3      24.775  30.914  41.042  1.00  0.00          H   
ATOM     55  HG3 PRO A   3      25.671  28.514  40.659  1.00  0.00          H   
ATOM     56  HG2 PRO A   3      26.686  29.552  41.725  1.00  0.00          H   
ATOM     57  HD3 PRO A   3      25.096  27.241  42.569  1.00  0.00          H   
ATOM     58  HD2 PRO A   3      26.412  27.971  43.435  1.00  0.00          H   
ATOM     59  N   GLY A   4      22.774  32.059  43.195  1.00  0.00          N   
ATOM     60  CA  GLY A   4      21.415  32.695  43.087  1.00  0.00          C   
ATOM     61  C   GLY A   4      21.483  33.893  42.158  1.00  0.00          C   
ATOM     62  O   GLY A   4      20.465  34.677  42.147  1.00  0.00          O   
ATOM     63  H   GLY A   4      23.582  32.665  43.184  1.00  0.00          H   
ATOM     64  HA3 GLY A   4      21.169  33.137  44.060  1.00  0.00          H   
ATOM     65  HA2 GLY A   4      20.660  31.976  42.770  1.00  0.00          H   
ATOM     66  N   ALA A   5      22.669  34.191  41.618  1.00  0.00          N   
ATOM     67  CA  ALA A   5      23.025  35.384  40.806  1.00  0.00          C   
ATOM     68  C   ALA A   5      23.686  35.085  39.444  1.00  0.00          C   
ATOM     69  O   ALA A   5      24.588  34.310  39.444  1.00  0.00          O   
ATOM     70  CB  ALA A   5      23.825  36.356  41.678  1.00  0.00          C   
ATOM     71  H   ALA A   5      23.445  33.617  41.920  1.00  0.00          H   
ATOM     72  HA  ALA A   5      22.092  35.917  40.612  1.00  0.00          H   
ATOM     73  HB1 ALA A   5      24.888  36.189  41.511  1.00  0.00          H   
ATOM     74  HB2 ALA A   5      23.666  37.400  41.437  1.00  0.00          H   
ATOM     75  HB3 ALA A   5      23.557  36.152  42.721  1.00  0.00          H   
ATOM     76  N   SER A   6      23.262  35.648  38.292  1.00  0.00          N   
ATOM     77  CA  SER A   6      23.757  35.353  36.955  1.00  0.00          C   
ATOM     78  C   SER A   6      25.134  36.005  36.703  1.00  0.00          C   
ATOM     79  O   SER A   6      25.661  36.859  37.361  1.00  0.00          O   
ATOM     80  CB  SER A   6      22.689  35.781  35.948  1.00  0.00          C   
ATOM     81  OG  SER A   6      22.706  37.175  35.707  1.00  0.00          O   
ATOM     82  H   SER A   6      22.579  36.388  38.327  1.00  0.00          H   
ATOM     83  HA  SER A   6      23.821  34.265  36.887  1.00  0.00          H   
ATOM     84  HB3 SER A   6      21.700  35.438  36.254  1.00  0.00          H   
ATOM     85  HB2 SER A   6      22.776  35.234  35.004  1.00  0.00          H   
ATOM     86  HG  SER A   6      21.939  37.340  35.148  1.00  0.00          H   
ATOM     87  N   LEU A   7      25.726  35.727  35.557  1.00  0.00          N   
ATOM     88  CA  LEU A   7      26.815  36.451  34.981  1.00  0.00          C   
ATOM     89  C   LEU A   7      26.580  37.936  35.023  1.00  0.00          C   
ATOM     90  O   LEU A   7      27.459  38.737  35.206  1.00  0.00          O   
ATOM     91  CB  LEU A   7      27.067  35.947  33.524  1.00  0.00          C   
ATOM     92  CG  LEU A   7      28.285  36.549  32.884  1.00  0.00          C   
ATOM     93  CD1 LEU A   7      29.539  36.248  33.725  1.00  0.00          C   
ATOM     94  CD2 LEU A   7      28.466  35.907  31.454  1.00  0.00          C   
ATOM     95  H   LEU A   7      25.307  34.990  35.003  1.00  0.00          H   
ATOM     96  HA  LEU A   7      27.700  36.232  35.576  1.00  0.00          H   
ATOM     97  HB3 LEU A   7      26.201  36.111  32.882  1.00  0.00          H   
ATOM     98  HB2 LEU A   7      27.164  34.863  33.481  1.00  0.00          H   
ATOM     99  HG  LEU A   7      28.252  37.639  32.805  1.00  0.00          H   
ATOM    100 HD11 LEU A   7      29.376  36.814  34.641  1.00  0.00          H   
ATOM    101 HD12 LEU A   7      29.587  35.189  34.009  1.00  0.00          H   
ATOM    102 HD13 LEU A   7      30.470  36.570  33.253  1.00  0.00          H   
ATOM    103 HD21 LEU A   7      29.390  36.311  31.061  1.00  0.00          H   
ATOM    104 HD22 LEU A   7      28.481  34.819  31.531  1.00  0.00          H   
ATOM    105 HD23 LEU A   7      27.714  36.124  30.680  1.00  0.00          H   
ATOM    106  N   ALA A   8      25.434  38.424  34.701  1.00  0.00          N   
ATOM    107  CA  ALA A   8      25.018  39.846  34.624  1.00  0.00          C   
ATOM    108  C   ALA A   8      25.209  40.468  35.992  1.00  0.00          C   
ATOM    109  O   ALA A   8      25.510  41.648  35.945  1.00  0.00          O   
ATOM    110  CB  ALA A   8      23.705  40.007  33.940  1.00  0.00          C   
ATOM    111  H   ALA A   8      24.717  37.791  34.383  1.00  0.00          H   
ATOM    112  HA  ALA A   8      25.728  40.313  33.936  1.00  0.00          H   
ATOM    113  HB1 ALA A   8      22.908  40.156  34.678  1.00  0.00          H   
ATOM    114  HB2 ALA A   8      23.627  40.878  33.296  1.00  0.00          H   
ATOM    115  HB3 ALA A   8      23.369  39.169  33.334  1.00  0.00          H   
ATOM    116  N   ALA A   9      25.141  39.799  37.150  1.00  0.00          N   
ATOM    117  CA  ALA A   9      25.334  40.402  38.474  1.00  0.00          C   
ATOM    118  C   ALA A   9      26.854  40.666  38.639  1.00  0.00          C   
ATOM    119  O   ALA A   9      27.200  41.727  39.171  1.00  0.00          O   
ATOM    120  CB  ALA A   9      24.864  39.430  39.548  1.00  0.00          C   
ATOM    121  H   ALA A   9      25.017  38.796  37.035  1.00  0.00          H   
ATOM    122  HA  ALA A   9      24.784  41.329  38.586  1.00  0.00          H   
ATOM    123  HB1 ALA A   9      25.634  38.688  39.766  1.00  0.00          H   
ATOM    124  HB2 ALA A   9      24.689  40.024  40.452  1.00  0.00          H   
ATOM    125  HB3 ALA A   9      23.961  38.917  39.208  1.00  0.00          H   
ATOM    126  N   LEU A  10      27.779  39.816  38.147  1.00  0.00          N   
ATOM    127  CA  LEU A  10      29.207  40.034  38.090  1.00  0.00          C   
ATOM    128  C   LEU A  10      29.548  41.211  37.217  1.00  0.00          C   
ATOM    129  O   LEU A  10      30.365  42.040  37.546  1.00  0.00          O   
ATOM    130  CB  LEU A  10      30.007  38.804  37.622  1.00  0.00          C   
ATOM    131  CG  LEU A  10      31.566  38.852  37.339  1.00  0.00          C   
ATOM    132  CD1 LEU A  10      32.277  39.296  38.616  1.00  0.00          C   
ATOM    133  CD2 LEU A  10      32.008  37.513  36.949  1.00  0.00          C   
ATOM    134  H   LEU A  10      27.371  39.050  37.619  1.00  0.00          H   
ATOM    135  HA  LEU A  10      29.567  40.244  39.103  1.00  0.00          H   
ATOM    136  HB3 LEU A  10      29.648  38.502  36.635  1.00  0.00          H   
ATOM    137  HB2 LEU A  10      29.812  37.960  38.282  1.00  0.00          H   
ATOM    138  HG  LEU A  10      31.803  39.534  36.523  1.00  0.00          H   
ATOM    139 HD11 LEU A  10      31.961  40.316  38.828  1.00  0.00          H   
ATOM    140 HD12 LEU A  10      32.065  38.562  39.394  1.00  0.00          H   
ATOM    141 HD13 LEU A  10      33.360  39.363  38.491  1.00  0.00          H   
ATOM    142 HD21 LEU A  10      31.409  37.126  36.127  1.00  0.00          H   
ATOM    143 HD22 LEU A  10      33.083  37.523  36.759  1.00  0.00          H   
ATOM    144 HD23 LEU A  10      31.874  36.827  37.783  1.00  0.00          H   
ATOM    145  N   GLN A  11      28.991  41.258  36.024  1.00  0.00          N   
ATOM    146  CA  GLN A  11      29.232  42.334  35.001  1.00  0.00          C   
ATOM    147  C   GLN A  11      28.688  43.679  35.359  1.00  0.00          C   
ATOM    148  O   GLN A  11      29.215  44.665  35.015  1.00  0.00          O   
ATOM    149  CB  GLN A  11      28.730  41.775  33.677  1.00  0.00          C   
ATOM    150  CG  GLN A  11      29.843  40.879  33.107  1.00  0.00          C   
ATOM    151  CD  GLN A  11      29.354  40.117  31.934  1.00  0.00          C   
ATOM    152  NE2 GLN A  11      30.063  39.122  31.446  1.00  0.00          N   
ATOM    153  OE1 GLN A  11      28.278  40.347  31.391  1.00  0.00          O   
ATOM    154  H   GLN A  11      28.391  40.475  35.846  1.00  0.00          H   
ATOM    155  HA  GLN A  11      30.302  42.528  34.909  1.00  0.00          H   
ATOM    156  HB3 GLN A  11      28.625  42.580  32.958  1.00  0.00          H   
ATOM    157  HB2 GLN A  11      27.833  41.204  33.875  1.00  0.00          H   
ATOM    158  HG3 GLN A  11      30.041  40.066  33.813  1.00  0.00          H   
ATOM    159  HG2 GLN A  11      30.783  41.414  32.952  1.00  0.00          H   
ATOM    160 HE21 GLN A  11      30.899  38.817  31.926  1.00  0.00          H   
ATOM    161 HE22 GLN A  11      29.693  38.684  30.607  1.00  0.00          H   
ATOM    162  N   ALA A  12      27.591  43.718  36.124  1.00  0.00          N   
ATOM    163  CA  ALA A  12      27.138  44.948  36.765  1.00  0.00          C   
ATOM    164  C   ALA A  12      28.140  45.406  37.840  1.00  0.00          C   
ATOM    165  O   ALA A  12      28.285  46.555  38.159  1.00  0.00          O   
ATOM    166  CB  ALA A  12      25.810  44.651  37.390  1.00  0.00          C   
ATOM    167  H   ALA A  12      27.115  42.839  36.213  1.00  0.00          H   
ATOM    168  HA  ALA A  12      26.923  45.689  35.992  1.00  0.00          H   
ATOM    169  HB1 ALA A  12      25.469  45.541  37.907  1.00  0.00          H   
ATOM    170  HB2 ALA A  12      25.085  44.422  36.607  1.00  0.00          H   
ATOM    171  HB3 ALA A  12      25.822  43.790  38.064  1.00  0.00          H   
ATOM    172  N   LEU A  13      28.863  44.508  38.637  1.00  0.00          N   
ATOM    173  CA  LEU A  13      30.006  44.880  39.502  1.00  0.00          C   
ATOM    174  C   LEU A  13      31.255  45.216  38.659  1.00  0.00          C   
ATOM    175  O   LEU A  13      31.996  46.113  39.094  1.00  0.00          O   
ATOM    176  CB  LEU A  13      30.213  43.750  40.547  1.00  0.00          C   
ATOM    177  CG  LEU A  13      29.050  43.619  41.558  1.00  0.00          C   
ATOM    178  CD1 LEU A  13      28.970  42.130  42.133  1.00  0.00          C   
ATOM    179  CD2 LEU A  13      29.198  44.533  42.732  1.00  0.00          C   
ATOM    180  H   LEU A  13      28.484  43.573  38.602  1.00  0.00          H   
ATOM    181  HA  LEU A  13      29.807  45.782  40.093  1.00  0.00          H   
ATOM    182  HB3 LEU A  13      31.203  43.863  40.996  1.00  0.00          H   
ATOM    183  HB2 LEU A  13      30.124  42.823  39.987  1.00  0.00          H   
ATOM    184  HG  LEU A  13      28.065  43.833  41.145  1.00  0.00          H   
ATOM    185 HD11 LEU A  13      29.969  41.720  42.133  1.00  0.00          H   
ATOM    186 HD12 LEU A  13      28.489  42.024  43.106  1.00  0.00          H   
ATOM    187 HD13 LEU A  13      28.497  41.523  41.365  1.00  0.00          H   
ATOM    188 HD21 LEU A  13      28.327  44.570  43.392  1.00  0.00          H   
ATOM    189 HD22 LEU A  13      30.104  44.370  43.321  1.00  0.00          H   
ATOM    190 HD23 LEU A  13      29.232  45.578  42.434  1.00  0.00          H   
ATOM    191  N   GLN A  14      31.583  44.552  37.571  1.00  0.00          N   
ATOM    192  CA  GLN A  14      32.682  45.051  36.657  1.00  0.00          C   
ATOM    193  C   GLN A  14      32.398  46.416  35.944  1.00  0.00          C   
ATOM    194  O   GLN A  14      33.374  47.115  35.604  1.00  0.00          O   
ATOM    195  CB  GLN A  14      33.211  43.936  35.629  1.00  0.00          C   
ATOM    196  CG  GLN A  14      33.826  42.683  36.368  1.00  0.00          C   
ATOM    197  CD  GLN A  14      34.431  41.668  35.459  1.00  0.00          C   
ATOM    198  NE2 GLN A  14      35.679  41.723  35.236  1.00  0.00          N   
ATOM    199  OE1 GLN A  14      33.661  40.819  34.904  1.00  0.00          O   
ATOM    200  H   GLN A  14      31.097  43.682  37.403  1.00  0.00          H   
ATOM    201  HA  GLN A  14      33.513  45.296  37.325  1.00  0.00          H   
ATOM    202  HB3 GLN A  14      33.995  44.424  35.058  1.00  0.00          H   
ATOM    203  HB2 GLN A  14      32.415  43.609  34.948  1.00  0.00          H   
ATOM    204  HG3 GLN A  14      33.105  42.113  36.958  1.00  0.00          H   
ATOM    205  HG2 GLN A  14      34.558  43.008  37.105  1.00  0.00          H   
ATOM    206 HE21 GLN A  14      36.265  42.454  35.614  1.00  0.00          H   
ATOM    207 HE22 GLN A  14      35.951  40.996  34.593  1.00  0.00          H   
ATOM    208  N   ALA A  15      31.109  46.802  35.738  1.00  0.00          N   
ATOM    209  CA  ALA A  15      30.716  48.190  35.231  1.00  0.00          C   
ATOM    210  C   ALA A  15      31.279  49.415  36.039  1.00  0.00          C   
ATOM    211  O   ALA A  15      31.541  50.435  35.456  1.00  0.00          O   
ATOM    212  CB  ALA A  15      29.184  48.264  35.372  1.00  0.00          C   
ATOM    213  H   ALA A  15      30.364  46.150  35.944  1.00  0.00          H   
ATOM    214  HA  ALA A  15      31.066  48.322  34.203  1.00  0.00          H   
ATOM    215  HB1 ALA A  15      28.854  48.344  36.411  1.00  0.00          H   
ATOM    216  HB2 ALA A  15      28.881  49.221  34.956  1.00  0.00          H   
ATOM    217  HB3 ALA A  15      28.773  47.442  34.788  1.00  0.00          H   
ATOM    218  N   LEU A  16      31.510  49.153  37.295  1.00  0.00          N   
ATOM    219  CA  LEU A  16      31.933  50.000  38.363  1.00  0.00          C   
ATOM    220  C   LEU A  16      33.454  50.107  38.325  1.00  0.00          C   
ATOM    221  O   LEU A  16      33.968  50.962  39.053  1.00  0.00          O   
ATOM    222  CB  LEU A  16      31.425  49.444  39.714  1.00  0.00          C   
ATOM    223  CG  LEU A  16      29.902  49.280  39.745  1.00  0.00          C   
ATOM    224  CD1 LEU A  16      29.401  48.893  41.165  1.00  0.00          C   
ATOM    225  CD2 LEU A  16      29.156  50.541  39.293  1.00  0.00          C   
ATOM    226  H   LEU A  16      31.629  48.161  37.423  1.00  0.00          H   
ATOM    227  HA  LEU A  16      31.550  51.020  38.346  1.00  0.00          H   
ATOM    228  HB3 LEU A  16      31.702  50.164  40.495  1.00  0.00          H   
ATOM    229  HB2 LEU A  16      31.944  48.507  39.912  1.00  0.00          H   
ATOM    230  HG  LEU A  16      29.696  48.445  39.074  1.00  0.00          H   
ATOM    231 HD11 LEU A  16      28.308  48.886  41.117  1.00  0.00          H   
ATOM    232 HD12 LEU A  16      29.699  47.884  41.425  1.00  0.00          H   
ATOM    233 HD13 LEU A  16      29.806  49.602  41.887  1.00  0.00          H   
ATOM    234 HD21 LEU A  16      29.284  50.653  38.210  1.00  0.00          H   
ATOM    235 HD22 LEU A  16      28.087  50.534  39.490  1.00  0.00          H   
ATOM    236 HD23 LEU A  16      29.649  51.400  39.747  1.00  0.00          H   
ATOM    237  N   GLN A  17      34.178  49.459  37.361  1.00  0.00          N   
ATOM    238  CA  GLN A  17      35.650  49.275  37.244  1.00  0.00          C   
ATOM    239  C   GLN A  17      36.283  49.614  35.897  1.00  0.00          C   
ATOM    240  O   GLN A  17      37.475  49.593  35.724  1.00  0.00          O   
ATOM    241  CB  GLN A  17      36.034  47.835  37.573  1.00  0.00          C   
ATOM    242  CG  GLN A  17      35.593  47.411  38.989  1.00  0.00          C   
ATOM    243  CD  GLN A  17      36.319  46.132  39.373  1.00  0.00          C   
ATOM    244  NE2 GLN A  17      36.633  45.922  40.644  1.00  0.00          N   
ATOM    245  OE1 GLN A  17      36.555  45.203  38.590  1.00  0.00          O   
ATOM    246  H   GLN A  17      33.625  48.906  36.719  1.00  0.00          H   
ATOM    247  HA  GLN A  17      36.106  49.991  37.929  1.00  0.00          H   
ATOM    248  HB3 GLN A  17      37.123  47.806  37.610  1.00  0.00          H   
ATOM    249  HB2 GLN A  17      35.632  47.067  36.917  1.00  0.00          H   
ATOM    250  HG3 GLN A  17      34.507  47.345  39.078  1.00  0.00          H   
ATOM    251  HG2 GLN A  17      35.897  48.111  39.770  1.00  0.00          H   
ATOM    252 HE21 GLN A  17      36.435  46.628  41.342  1.00  0.00          H   
ATOM    253 HE22 GLN A  17      36.887  44.981  40.913  1.00  0.00          H   
ATOM    254  N   ALA A  18      35.440  49.877  34.861  1.00  0.00          N   
ATOM    255  CA  ALA A  18      35.887  49.864  33.485  1.00  0.00          C   
ATOM    256  C   ALA A  18      37.013  50.907  33.176  1.00  0.00          C   
ATOM    257  O   ALA A  18      37.799  50.763  32.230  1.00  0.00          O   
ATOM    258  CB  ALA A  18      34.562  50.091  32.714  1.00  0.00          C   
ATOM    259  H   ALA A  18      34.459  50.004  35.083  1.00  0.00          H   
ATOM    260  HA  ALA A  18      36.349  48.912  33.203  1.00  0.00          H   
ATOM    261  HB1 ALA A  18      33.997  49.163  32.867  1.00  0.00          H   
ATOM    262  HB2 ALA A  18      33.989  50.887  33.181  1.00  0.00          H   
ATOM    263  HB3 ALA A  18      34.824  50.346  31.697  1.00  0.00          H   
ATOM    264  N   ALA A  19      37.138  51.905  34.028  1.00  0.00          N   
ATOM    265  CA  ALA A  19      38.052  53.035  33.863  1.00  0.00          C   
ATOM    266  C   ALA A  19      39.487  52.688  34.332  1.00  0.00          C   
ATOM    267  O   ALA A  19      40.479  53.394  34.016  1.00  0.00          O   
ATOM    268  CB  ALA A  19      37.471  54.176  34.732  1.00  0.00          C   
ATOM    269  H   ALA A  19      36.619  51.909  34.894  1.00  0.00          H   
ATOM    270  HA  ALA A  19      38.037  53.296  32.809  1.00  0.00          H   
ATOM    271  HB1 ALA A  19      36.431  54.432  34.481  1.00  0.00          H   
ATOM    272  HB2 ALA A  19      37.356  53.850  35.757  1.00  0.00          H   
ATOM    273  HB3 ALA A  19      38.107  55.051  34.559  1.00  0.00          H   
ATOM    274  N   GLN A  20      39.649  51.574  35.066  1.00  0.00          N   
ATOM    275  CA  GLN A  20      40.935  50.884  35.489  1.00  0.00          C   
ATOM    276  C   GLN A  20      41.132  49.708  34.532  1.00  0.00          C   
ATOM    277  O   GLN A  20      42.257  49.441  34.103  1.00  0.00          O   
ATOM    278  CB  GLN A  20      40.920  50.549  37.011  1.00  0.00          C   
ATOM    279  CG  GLN A  20      40.648  51.722  37.945  1.00  0.00          C   
ATOM    280  CD  GLN A  20      41.693  52.880  37.869  1.00  0.00          C   
ATOM    281  NE2 GLN A  20      41.428  53.911  38.567  1.00  0.00          N   
ATOM    282  OE1 GLN A  20      42.647  52.869  37.106  1.00  0.00          O   
ATOM    283  H   GLN A  20      38.831  51.011  35.245  1.00  0.00          H   
ATOM    284  HA  GLN A  20      41.764  51.566  35.317  1.00  0.00          H   
ATOM    285  HB3 GLN A  20      41.922  50.205  37.276  1.00  0.00          H   
ATOM    286  HB2 GLN A  20      40.158  49.798  37.233  1.00  0.00          H   
ATOM    287  HG3 GLN A  20      40.607  51.343  38.973  1.00  0.00          H   
ATOM    288  HG2 GLN A  20      39.685  52.203  37.799  1.00  0.00          H   
ATOM    289 HE21 GLN A  20      40.506  54.094  38.944  1.00  0.00          H   
ATOM    290 HE22 GLN A  20      42.072  54.668  38.361  1.00  0.00          H   
ATOM    291  N   ALA A  21      40.073  49.104  33.965  1.00  0.00          N   
ATOM    292  CA  ALA A  21      40.157  47.981  33.045  1.00  0.00          C   
ATOM    293  C   ALA A  21      40.550  48.426  31.619  1.00  0.00          C   
ATOM    294  O   ALA A  21      41.312  47.623  31.000  1.00  0.00          O   
ATOM    295  CB  ALA A  21      38.708  47.310  32.964  1.00  0.00          C   
ATOM    296  H   ALA A  21      39.116  49.229  34.247  1.00  0.00          H   
ATOM    297  HA  ALA A  21      40.806  47.243  33.507  1.00  0.00          H   
ATOM    298  HB1 ALA A  21      38.050  47.927  32.344  1.00  0.00          H   
ATOM    299  HB2 ALA A  21      38.699  46.303  32.547  1.00  0.00          H   
ATOM    300  HB3 ALA A  21      38.416  47.409  34.009  1.00  0.00          H   
ATOM    301  N   ALA A  22      40.103  49.612  31.233  1.00  0.00          N   
ATOM    302  CA  ALA A  22      40.705  50.274  30.061  1.00  0.00          C   
ATOM    303  C   ALA A  22      42.182  50.496  30.182  1.00  0.00          C   
ATOM    304  O   ALA A  22      42.692  51.147  31.123  1.00  0.00          O   
ATOM    305  CB  ALA A  22      39.898  51.554  29.733  1.00  0.00          C   
ATOM    306  H   ALA A  22      39.549  50.172  31.870  1.00  0.00          H   
ATOM    307  HA  ALA A  22      40.595  49.586  29.231  1.00  0.00          H   
ATOM    308  HB1 ALA A  22      38.822  51.377  29.661  1.00  0.00          H   
ATOM    309  HB2 ALA A  22      40.077  52.185  30.607  1.00  0.00          H   
ATOM    310  HB3 ALA A  22      40.291  52.060  28.850  1.00  0.00          H   
ATOM    311  N   LYS A  23      42.944  50.073  29.174  1.00  0.00          N   
ATOM    312  CA  LYS A  23      44.355  50.485  29.108  1.00  0.00          C   
ATOM    313  C   LYS A  23      44.503  51.967  28.676  1.00  0.00          C   
ATOM    314  O   LYS A  23      43.564  52.632  28.260  1.00  0.00          O   
ATOM    315  CB  LYS A  23      45.045  49.471  28.165  1.00  0.00          C   
ATOM    316  CG  LYS A  23      45.632  48.205  28.864  1.00  0.00          C   
ATOM    317  CD  LYS A  23      44.591  47.058  28.985  1.00  0.00          C   
ATOM    318  CE  LYS A  23      44.338  46.186  27.682  1.00  0.00          C   
ATOM    319  NZ  LYS A  23      44.003  44.794  28.003  1.00  0.00          N   
ATOM    320  H   LYS A  23      42.442  49.712  28.365  1.00  0.00          H   
ATOM    321  HA  LYS A  23      44.750  50.454  30.120  1.00  0.00          H   
ATOM    322  HB3 LYS A  23      45.918  49.931  27.716  1.00  0.00          H   
ATOM    323  HB2 LYS A  23      44.421  49.172  27.321  1.00  0.00          H   
ATOM    324  HG3 LYS A  23      45.872  48.477  29.893  1.00  0.00          H   
ATOM    325  HG2 LYS A  23      46.516  47.865  28.323  1.00  0.00          H   
ATOM    326  HD3 LYS A  23      43.605  47.320  29.356  1.00  0.00          H   
ATOM    327  HD2 LYS A  23      45.052  46.433  29.754  1.00  0.00          H   
ATOM    328  HE3 LYS A  23      45.322  46.129  27.225  1.00  0.00          H   
ATOM    329  HE2 LYS A  23      43.596  46.661  27.038  1.00  0.00          H   
ATOM    330  HZ1 LYS A  23      44.795  44.312  28.417  1.00  0.00          H   
ATOM    331  HZ2 LYS A  23      43.172  44.721  28.570  1.00  0.00          H   
ATOM    332  HZ3 LYS A  23      43.863  44.364  27.105  1.00  0.00          H   
ATOM    333  N   LYS A  24      45.703  52.637  28.915  1.00  0.00          N   
ATOM    334  CA  LYS A  24      45.931  54.104  28.920  1.00  0.00          C   
ATOM    335  C   LYS A  24      46.295  54.645  27.523  1.00  0.00          C   
ATOM    336  CB  LYS A  24      46.927  54.534  30.019  1.00  0.00          C   
ATOM    337  CG  LYS A  24      46.976  56.029  30.300  1.00  0.00          C   
ATOM    338  CD  LYS A  24      45.743  56.602  30.936  1.00  0.00          C   
ATOM    339  CE  LYS A  24      45.616  56.365  32.492  1.00  0.00          C   
ATOM    340  NZ  LYS A  24      44.509  57.188  33.005  1.00  0.00          N   
ATOM    341  O   LYS A  24      45.759  55.701  27.249  1.00  0.00          O   
ATOM    342  OXT LYS A  24      46.990  53.972  26.760  1.00  0.00          O   
ATOM    343  H   LYS A  24      46.438  52.103  29.345  1.00  0.00          H   
ATOM    344  HA  LYS A  24      44.938  54.497  29.083  1.00  0.00          H   
ATOM    345  HB3 LYS A  24      47.867  54.124  29.647  1.00  0.00          H   
ATOM    346  HB2 LYS A  24      46.630  54.020  30.925  1.00  0.00          H   
ATOM    347  HG3 LYS A  24      47.187  56.536  29.355  1.00  0.00          H   
ATOM    348  HG2 LYS A  24      47.778  56.257  31.006  1.00  0.00          H   
ATOM    349  HD3 LYS A  24      44.792  56.152  30.648  1.00  0.00          H   
ATOM    350  HD2 LYS A  24      45.695  57.640  30.621  1.00  0.00          H   
ATOM    351  HE3 LYS A  24      46.564  56.635  32.961  1.00  0.00          H   
ATOM    352  HE2 LYS A  24      45.391  55.305  32.489  1.00  0.00          H   
ATOM    353  HZ1 LYS A  24      44.570  58.156  32.737  1.00  0.00          H   
ATOM    354  HZ2 LYS A  24      43.586  56.922  32.718  1.00  0.00          H   
ATOM    355  HZ3 LYS A  24      44.521  57.220  34.011  1.00  0.00          H   
TER     356      LYS A  24
ENDMDL
MODEL        8
ATOM      1  N   LYS A   1      23.533  18.363  40.037  1.00  0.00          N   
ATOM      2  CA  LYS A   1      22.852  19.580  40.571  1.00  0.00          C   
ATOM      3  C   LYS A   1      22.547  20.544  39.380  1.00  0.00          C   
ATOM      4  O   LYS A   1      23.164  20.356  38.313  1.00  0.00          O   
ATOM      5  CB  LYS A   1      23.775  20.340  41.578  1.00  0.00          C   
ATOM      6  CG  LYS A   1      24.966  20.975  40.836  1.00  0.00          C   
ATOM      7  CD  LYS A   1      26.104  21.326  41.800  1.00  0.00          C   
ATOM      8  CE  LYS A   1      25.901  22.688  42.568  1.00  0.00          C   
ATOM      9  NZ  LYS A   1      26.712  22.638  43.801  1.00  0.00          N   
ATOM     10  HA  LYS A   1      21.919  19.252  41.019  1.00  0.00          H   
ATOM     11  HB3 LYS A   1      24.048  19.711  42.439  1.00  0.00          H   
ATOM     12  HB2 LYS A   1      23.221  21.142  42.046  1.00  0.00          H   
ATOM     13  HG3 LYS A   1      24.625  21.854  40.297  1.00  0.00          H   
ATOM     14  HG2 LYS A   1      25.448  20.310  40.113  1.00  0.00          H   
ATOM     15  HD3 LYS A   1      27.073  21.283  41.299  1.00  0.00          H   
ATOM     16  HD2 LYS A   1      26.238  20.488  42.482  1.00  0.00          H   
ATOM     17  HE3 LYS A   1      24.881  22.751  42.948  1.00  0.00          H   
ATOM     18  HE2 LYS A   1      26.181  23.546  41.968  1.00  0.00          H   
ATOM     19  HZ1 LYS A   1      26.365  21.878  44.372  1.00  0.00          H   
ATOM     20  HZ2 LYS A   1      27.663  22.418  43.536  1.00  0.00          H   
ATOM     21  HZ3 LYS A   1      26.785  23.501  44.306  1.00  0.00          H   
ATOM     22  H   LYS A   1      23.111  18.164  39.145  1.00  0.00          H   
ATOM     23  N   LYS A   2      21.707  21.537  39.560  1.00  0.00          N   
ATOM     24  CA  LYS A   2      21.195  22.432  38.498  1.00  0.00          C   
ATOM     25  C   LYS A   2      22.277  23.487  38.117  1.00  0.00          C   
ATOM     26  O   LYS A   2      23.132  23.761  38.963  1.00  0.00          O   
ATOM     27  CB  LYS A   2      19.938  23.091  38.932  1.00  0.00          C   
ATOM     28  CG  LYS A   2      18.713  22.193  39.121  1.00  0.00          C   
ATOM     29  CD  LYS A   2      18.161  21.738  37.704  1.00  0.00          C   
ATOM     30  CE  LYS A   2      16.677  21.357  37.753  1.00  0.00          C   
ATOM     31  NZ  LYS A   2      16.169  21.128  36.400  1.00  0.00          N   
ATOM     32  H   LYS A   2      21.319  21.632  40.489  1.00  0.00          H   
ATOM     33  HA  LYS A   2      20.995  21.846  37.596  1.00  0.00          H   
ATOM     34  HB3 LYS A   2      19.708  23.938  38.288  1.00  0.00          H   
ATOM     35  HB2 LYS A   2      20.124  23.595  39.876  1.00  0.00          H   
ATOM     36  HG3 LYS A   2      17.929  22.706  39.692  1.00  0.00          H   
ATOM     37  HG2 LYS A   2      19.050  21.306  39.663  1.00  0.00          H   
ATOM     38  HD3 LYS A   2      18.735  20.958  37.226  1.00  0.00          H   
ATOM     39  HD2 LYS A   2      18.301  22.557  37.003  1.00  0.00          H   
ATOM     40  HE3 LYS A   2      15.995  22.081  38.207  1.00  0.00          H   
ATOM     41  HE2 LYS A   2      16.569  20.443  38.335  1.00  0.00          H   
ATOM     42  HZ1 LYS A   2      16.540  20.283  36.007  1.00  0.00          H   
ATOM     43  HZ2 LYS A   2      15.193  20.888  36.501  1.00  0.00          H   
ATOM     44  HZ3 LYS A   2      16.247  21.909  35.772  1.00  0.00          H   
ATOM     45  N   PRO A   3      22.375  23.972  36.879  1.00  0.00          N   
ATOM     46  CA  PRO A   3      23.421  24.940  36.532  1.00  0.00          C   
ATOM     47  C   PRO A   3      23.240  26.289  37.174  1.00  0.00          C   
ATOM     48  O   PRO A   3      22.067  26.731  37.412  1.00  0.00          O   
ATOM     49  CB  PRO A   3      23.398  25.062  35.008  1.00  0.00          C   
ATOM     50  CG  PRO A   3      22.051  24.553  34.558  1.00  0.00          C   
ATOM     51  CD  PRO A   3      21.606  23.684  35.741  1.00  0.00          C   
ATOM     52  HA  PRO A   3      24.397  24.594  36.875  1.00  0.00          H   
ATOM     53  HB3 PRO A   3      23.488  26.098  34.683  1.00  0.00          H   
ATOM     54  HB2 PRO A   3      24.105  24.442  34.462  1.00  0.00          H   
ATOM     55  HG3 PRO A   3      21.433  25.432  34.364  1.00  0.00          H   
ATOM     56  HG2 PRO A   3      22.139  23.959  33.653  1.00  0.00          H   
ATOM     57  HD3 PRO A   3      20.520  23.589  35.769  1.00  0.00          H   
ATOM     58  HD2 PRO A   3      21.881  22.652  35.531  1.00  0.00          H   
ATOM     59  N   GLY A   4      24.373  26.924  37.536  1.00  0.00          N   
ATOM     60  CA  GLY A   4      24.457  28.337  37.950  1.00  0.00          C   
ATOM     61  C   GLY A   4      23.980  29.324  36.927  1.00  0.00          C   
ATOM     62  O   GLY A   4      23.982  29.095  35.740  1.00  0.00          O   
ATOM     63  H   GLY A   4      25.265  26.489  37.364  1.00  0.00          H   
ATOM     64  HA3 GLY A   4      25.487  28.569  38.209  1.00  0.00          H   
ATOM     65  HA2 GLY A   4      23.943  28.469  38.899  1.00  0.00          H   
ATOM     66  N   ALA A   5      23.512  30.478  37.442  1.00  0.00          N   
ATOM     67  CA  ALA A   5      22.906  31.530  36.705  1.00  0.00          C   
ATOM     68  C   ALA A   5      23.933  32.218  35.778  1.00  0.00          C   
ATOM     69  O   ALA A   5      25.075  31.825  35.686  1.00  0.00          O   
ATOM     70  CB  ALA A   5      22.283  32.574  37.679  1.00  0.00          C   
ATOM     71  H   ALA A   5      23.460  30.507  38.449  1.00  0.00          H   
ATOM     72  HA  ALA A   5      22.118  31.203  36.031  1.00  0.00          H   
ATOM     73  HB1 ALA A   5      21.555  33.222  37.194  1.00  0.00          H   
ATOM     74  HB2 ALA A   5      21.781  31.992  38.445  1.00  0.00          H   
ATOM     75  HB3 ALA A   5      23.053  33.269  38.010  1.00  0.00          H   
ATOM     76  N   SER A   6      23.491  33.299  35.027  1.00  0.00          N   
ATOM     77  CA  SER A   6      24.445  34.216  34.366  1.00  0.00          C   
ATOM     78  C   SER A   6      25.209  35.042  35.428  1.00  0.00          C   
ATOM     79  O   SER A   6      24.597  35.392  36.415  1.00  0.00          O   
ATOM     80  CB  SER A   6      23.684  35.003  33.322  1.00  0.00          C   
ATOM     81  OG  SER A   6      22.978  36.085  33.896  1.00  0.00          O   
ATOM     82  H   SER A   6      22.540  33.610  35.174  1.00  0.00          H   
ATOM     83  HA  SER A   6      25.172  33.617  33.809  1.00  0.00          H   
ATOM     84  HB3 SER A   6      22.989  34.479  32.657  1.00  0.00          H   
ATOM     85  HB2 SER A   6      24.376  35.508  32.652  1.00  0.00          H   
ATOM     86  HG  SER A   6      22.714  36.675  33.176  1.00  0.00          H   
ATOM     87  N   LEU A   7      26.481  35.351  35.147  1.00  0.00          N   
ATOM     88  CA  LEU A   7      27.246  36.352  35.891  1.00  0.00          C   
ATOM     89  C   LEU A   7      26.700  37.826  35.819  1.00  0.00          C   
ATOM     90  O   LEU A   7      27.457  38.733  35.969  1.00  0.00          O   
ATOM     91  CB  LEU A   7      28.639  36.305  35.513  1.00  0.00          C   
ATOM     92  CG  LEU A   7      29.400  35.020  35.828  1.00  0.00          C   
ATOM     93  CD1 LEU A   7      30.886  35.261  35.488  1.00  0.00          C   
ATOM     94  CD2 LEU A   7      29.302  34.594  37.301  1.00  0.00          C   
ATOM     95  H   LEU A   7      26.910  34.967  34.317  1.00  0.00          H   
ATOM     96  HA  LEU A   7      27.050  36.246  36.960  1.00  0.00          H   
ATOM     97  HB3 LEU A   7      29.213  37.158  35.859  1.00  0.00          H   
ATOM     98  HB2 LEU A   7      28.701  36.427  34.430  1.00  0.00          H   
ATOM     99  HG  LEU A   7      29.132  34.236  35.110  1.00  0.00          H   
ATOM    100 HD11 LEU A   7      31.270  36.008  36.177  1.00  0.00          H   
ATOM    101 HD12 LEU A   7      31.427  34.324  35.656  1.00  0.00          H   
ATOM    102 HD13 LEU A   7      30.979  35.573  34.451  1.00  0.00          H   
ATOM    103 HD21 LEU A   7      28.236  34.488  37.469  1.00  0.00          H   
ATOM    104 HD22 LEU A   7      29.839  33.690  37.607  1.00  0.00          H   
ATOM    105 HD23 LEU A   7      29.607  35.409  37.962  1.00  0.00          H   
ATOM    106  N   ALA A   8      25.424  38.101  35.497  1.00  0.00          N   
ATOM    107  CA  ALA A   8      24.744  39.382  35.464  1.00  0.00          C   
ATOM    108  C   ALA A   8      24.990  40.388  36.659  1.00  0.00          C   
ATOM    109  O   ALA A   8      25.115  41.565  36.322  1.00  0.00          O   
ATOM    110  CB  ALA A   8      23.301  38.980  35.389  1.00  0.00          C   
ATOM    111  H   ALA A   8      24.801  37.314  35.356  1.00  0.00          H   
ATOM    112  HA  ALA A   8      24.929  40.024  34.599  1.00  0.00          H   
ATOM    113  HB1 ALA A   8      22.851  38.514  36.268  1.00  0.00          H   
ATOM    114  HB2 ALA A   8      22.784  39.926  35.236  1.00  0.00          H   
ATOM    115  HB3 ALA A   8      23.087  38.218  34.636  1.00  0.00          H   
ATOM    116  N   ALA A   9      25.036  39.885  37.890  1.00  0.00          N   
ATOM    117  CA  ALA A   9      25.514  40.687  39.052  1.00  0.00          C   
ATOM    118  C   ALA A   9      26.963  41.145  39.042  1.00  0.00          C   
ATOM    119  O   ALA A   9      27.211  42.370  39.189  1.00  0.00          O   
ATOM    120  CB  ALA A   9      25.271  39.937  40.398  1.00  0.00          C   
ATOM    121  H   ALA A   9      24.770  38.923  38.035  1.00  0.00          H   
ATOM    122  HA  ALA A   9      24.921  41.600  39.057  1.00  0.00          H   
ATOM    123  HB1 ALA A   9      24.196  39.774  40.502  1.00  0.00          H   
ATOM    124  HB2 ALA A   9      25.814  38.993  40.494  1.00  0.00          H   
ATOM    125  HB3 ALA A   9      25.550  40.550  41.251  1.00  0.00          H   
ATOM    126  N   LEU A  10      27.884  40.229  38.709  1.00  0.00          N   
ATOM    127  CA  LEU A  10      29.321  40.447  38.520  1.00  0.00          C   
ATOM    128  C   LEU A  10      29.618  41.241  37.313  1.00  0.00          C   
ATOM    129  O   LEU A  10      30.440  42.163  37.366  1.00  0.00          O   
ATOM    130  CB  LEU A  10      30.146  39.152  38.556  1.00  0.00          C   
ATOM    131  CG  LEU A  10      31.618  39.315  38.703  1.00  0.00          C   
ATOM    132  CD1 LEU A  10      32.171  40.013  39.917  1.00  0.00          C   
ATOM    133  CD2 LEU A  10      32.303  37.980  38.638  1.00  0.00          C   
ATOM    134  H   LEU A  10      27.550  39.279  38.611  1.00  0.00          H   
ATOM    135  HA  LEU A  10      29.689  41.064  39.332  1.00  0.00          H   
ATOM    136  HB3 LEU A  10      29.928  38.574  37.653  1.00  0.00          H   
ATOM    137  HB2 LEU A  10      29.755  38.435  39.275  1.00  0.00          H   
ATOM    138  HG  LEU A  10      31.913  39.877  37.814  1.00  0.00          H   
ATOM    139 HD11 LEU A  10      31.616  40.950  39.995  1.00  0.00          H   
ATOM    140 HD12 LEU A  10      32.020  39.493  40.863  1.00  0.00          H   
ATOM    141 HD13 LEU A  10      33.228  40.277  39.906  1.00  0.00          H   
ATOM    142 HD21 LEU A  10      33.359  38.210  38.800  1.00  0.00          H   
ATOM    143 HD22 LEU A  10      32.181  37.333  39.499  1.00  0.00          H   
ATOM    144 HD23 LEU A  10      32.103  37.446  37.718  1.00  0.00          H   
ATOM    145  N   GLN A  11      28.879  41.031  36.199  1.00  0.00          N   
ATOM    146  CA  GLN A  11      28.770  41.982  35.069  1.00  0.00          C   
ATOM    147  C   GLN A  11      28.444  43.396  35.488  1.00  0.00          C   
ATOM    148  O   GLN A  11      29.047  44.305  34.894  1.00  0.00          O   
ATOM    149  CB  GLN A  11      27.681  41.559  34.063  1.00  0.00          C   
ATOM    150  CG  GLN A  11      28.315  40.526  33.158  1.00  0.00          C   
ATOM    151  CD  GLN A  11      27.436  39.586  32.414  1.00  0.00          C   
ATOM    152  NE2 GLN A  11      28.058  38.405  32.054  1.00  0.00          N   
ATOM    153  OE1 GLN A  11      26.201  39.711  32.429  1.00  0.00          O   
ATOM    154  H   GLN A  11      28.214  40.270  36.223  1.00  0.00          H   
ATOM    155  HA  GLN A  11      29.707  41.958  34.522  1.00  0.00          H   
ATOM    156  HB3 GLN A  11      27.445  42.420  33.446  1.00  0.00          H   
ATOM    157  HB2 GLN A  11      26.858  41.177  34.669  1.00  0.00          H   
ATOM    158  HG3 GLN A  11      28.916  39.908  33.846  1.00  0.00          H   
ATOM    159  HG2 GLN A  11      29.017  40.999  32.477  1.00  0.00          H   
ATOM    160 HE21 GLN A  11      29.057  38.232  32.045  1.00  0.00          H   
ATOM    161 HE22 GLN A  11      27.552  37.657  31.611  1.00  0.00          H   
ATOM    162  N   ALA A  12      27.502  43.671  36.426  1.00  0.00          N   
ATOM    163  CA  ALA A  12      27.228  45.031  36.881  1.00  0.00          C   
ATOM    164  C   ALA A  12      28.341  45.633  37.778  1.00  0.00          C   
ATOM    165  O   ALA A  12      28.552  46.851  37.781  1.00  0.00          O   
ATOM    166  CB  ALA A  12      25.855  44.903  37.597  1.00  0.00          C   
ATOM    167  H   ALA A  12      26.962  42.983  36.913  1.00  0.00          H   
ATOM    168  HA  ALA A  12      27.026  45.649  36.007  1.00  0.00          H   
ATOM    169  HB1 ALA A  12      25.176  44.181  37.150  1.00  0.00          H   
ATOM    170  HB2 ALA A  12      26.183  44.614  38.587  1.00  0.00          H   
ATOM    171  HB3 ALA A  12      25.340  45.866  37.726  1.00  0.00          H   
ATOM    172  N   LEU A  13      28.979  44.774  38.570  1.00  0.00          N   
ATOM    173  CA  LEU A  13      30.136  45.151  39.385  1.00  0.00          C   
ATOM    174  C   LEU A  13      31.431  45.425  38.602  1.00  0.00          C   
ATOM    175  O   LEU A  13      32.063  46.487  38.836  1.00  0.00          O   
ATOM    176  CB  LEU A  13      30.282  44.171  40.596  1.00  0.00          C   
ATOM    177  CG  LEU A  13      31.442  44.459  41.484  1.00  0.00          C   
ATOM    178  CD1 LEU A  13      31.297  45.845  42.142  1.00  0.00          C   
ATOM    179  CD2 LEU A  13      31.410  43.342  42.569  1.00  0.00          C   
ATOM    180  H   LEU A  13      28.719  43.800  38.517  1.00  0.00          H   
ATOM    181  HA  LEU A  13      29.841  46.128  39.755  1.00  0.00          H   
ATOM    182  HB3 LEU A  13      30.420  43.174  40.183  1.00  0.00          H   
ATOM    183  HB2 LEU A  13      29.358  44.095  41.167  1.00  0.00          H   
ATOM    184  HG  LEU A  13      32.395  44.344  40.958  1.00  0.00          H   
ATOM    185 HD11 LEU A  13      30.344  46.008  42.641  1.00  0.00          H   
ATOM    186 HD12 LEU A  13      32.151  45.883  42.828  1.00  0.00          H   
ATOM    187 HD13 LEU A  13      31.540  46.622  41.415  1.00  0.00          H   
ATOM    188 HD21 LEU A  13      32.334  43.433  43.144  1.00  0.00          H   
ATOM    189 HD22 LEU A  13      30.591  43.569  43.256  1.00  0.00          H   
ATOM    190 HD23 LEU A  13      31.235  42.410  42.044  1.00  0.00          H   
ATOM    191  N   GLN A  14      31.747  44.662  37.631  1.00  0.00          N   
ATOM    192  CA  GLN A  14      32.699  44.937  36.602  1.00  0.00          C   
ATOM    193  C   GLN A  14      32.501  46.191  35.820  1.00  0.00          C   
ATOM    194  O   GLN A  14      33.370  46.933  35.443  1.00  0.00          O   
ATOM    195  CB  GLN A  14      32.886  43.786  35.707  1.00  0.00          C   
ATOM    196  CG  GLN A  14      33.565  42.505  36.380  1.00  0.00          C   
ATOM    197  CD  GLN A  14      33.448  41.246  35.530  1.00  0.00          C   
ATOM    198  NE2 GLN A  14      34.353  40.270  35.669  1.00  0.00          N   
ATOM    199  OE1 GLN A  14      32.570  41.109  34.743  1.00  0.00          O   
ATOM    200  H   GLN A  14      31.148  43.861  37.536  1.00  0.00          H   
ATOM    201  HA  GLN A  14      33.677  45.014  37.082  1.00  0.00          H   
ATOM    202  HB3 GLN A  14      33.497  44.009  34.825  1.00  0.00          H   
ATOM    203  HB2 GLN A  14      31.907  43.552  35.295  1.00  0.00          H   
ATOM    204  HG3 GLN A  14      33.139  42.323  37.359  1.00  0.00          H   
ATOM    205  HG2 GLN A  14      34.604  42.776  36.571  1.00  0.00          H   
ATOM    206 HE21 GLN A  14      35.127  40.345  36.306  1.00  0.00          H   
ATOM    207 HE22 GLN A  14      34.198  39.396  35.196  1.00  0.00          H   
ATOM    208  N   ALA A  15      31.221  46.457  35.502  1.00  0.00          N   
ATOM    209  CA  ALA A  15      30.948  47.700  34.816  1.00  0.00          C   
ATOM    210  C   ALA A  15      31.269  48.956  35.701  1.00  0.00          C   
ATOM    211  O   ALA A  15      31.807  49.907  35.205  1.00  0.00          O   
ATOM    212  CB  ALA A  15      29.499  47.661  34.366  1.00  0.00          C   
ATOM    213  H   ALA A  15      30.485  45.819  35.787  1.00  0.00          H   
ATOM    214  HA  ALA A  15      31.541  47.711  33.904  1.00  0.00          H   
ATOM    215  HB1 ALA A  15      29.301  46.725  33.834  1.00  0.00          H   
ATOM    216  HB2 ALA A  15      28.836  47.708  35.231  1.00  0.00          H   
ATOM    217  HB3 ALA A  15      29.261  48.452  33.657  1.00  0.00          H   
ATOM    218  N   LEU A  16      30.978  48.877  36.940  1.00  0.00          N   
ATOM    219  CA  LEU A  16      31.245  49.891  38.002  1.00  0.00          C   
ATOM    220  C   LEU A  16      32.778  49.996  38.186  1.00  0.00          C   
ATOM    221  O   LEU A  16      33.330  51.106  38.250  1.00  0.00          O   
ATOM    222  CB  LEU A  16      30.455  49.535  39.204  1.00  0.00          C   
ATOM    223  CG  LEU A  16      30.566  50.620  40.309  1.00  0.00          C   
ATOM    224  CD1 LEU A  16      29.681  51.760  39.993  1.00  0.00          C   
ATOM    225  CD2 LEU A  16      30.189  50.216  41.714  1.00  0.00          C   
ATOM    226  H   LEU A  16      30.453  48.027  37.122  1.00  0.00          H   
ATOM    227  HA  LEU A  16      30.800  50.836  37.694  1.00  0.00          H   
ATOM    228  HB3 LEU A  16      30.813  48.569  39.570  1.00  0.00          H   
ATOM    229  HB2 LEU A  16      29.430  49.515  38.847  1.00  0.00          H   
ATOM    230  HG  LEU A  16      31.567  51.054  40.403  1.00  0.00          H   
ATOM    231 HD11 LEU A  16      28.641  51.487  39.824  1.00  0.00          H   
ATOM    232 HD12 LEU A  16      29.726  52.534  40.767  1.00  0.00          H   
ATOM    233 HD13 LEU A  16      30.010  52.330  39.130  1.00  0.00          H   
ATOM    234 HD21 LEU A  16      29.112  50.039  41.749  1.00  0.00          H   
ATOM    235 HD22 LEU A  16      30.657  49.271  41.988  1.00  0.00          H   
ATOM    236 HD23 LEU A  16      30.490  51.000  42.408  1.00  0.00          H   
ATOM    237  N   GLN A  17      33.461  48.835  38.261  1.00  0.00          N   
ATOM    238  CA  GLN A  17      34.926  48.668  38.474  1.00  0.00          C   
ATOM    239  C   GLN A  17      35.723  49.288  37.304  1.00  0.00          C   
ATOM    240  O   GLN A  17      36.685  49.915  37.578  1.00  0.00          O   
ATOM    241  CB  GLN A  17      35.391  47.206  38.549  1.00  0.00          C   
ATOM    242  CG  GLN A  17      35.346  46.724  40.026  1.00  0.00          C   
ATOM    243  CD  GLN A  17      35.218  45.252  40.405  1.00  0.00          C   
ATOM    244  NE2 GLN A  17      35.066  44.956  41.655  1.00  0.00          N   
ATOM    245  OE1 GLN A  17      35.386  44.356  39.580  1.00  0.00          O   
ATOM    246  H   GLN A  17      32.986  47.957  38.107  1.00  0.00          H   
ATOM    247  HA  GLN A  17      35.192  49.129  39.425  1.00  0.00          H   
ATOM    248  HB3 GLN A  17      36.391  47.037  38.144  1.00  0.00          H   
ATOM    249  HB2 GLN A  17      34.703  46.556  38.013  1.00  0.00          H   
ATOM    250  HG3 GLN A  17      34.440  47.205  40.417  1.00  0.00          H   
ATOM    251  HG2 GLN A  17      36.130  47.193  40.618  1.00  0.00          H   
ATOM    252 HE21 GLN A  17      35.084  45.704  42.334  1.00  0.00          H   
ATOM    253 HE22 GLN A  17      34.884  44.005  41.948  1.00  0.00          H   
ATOM    254  N   ALA A  18      35.266  49.148  36.085  1.00  0.00          N   
ATOM    255  CA  ALA A  18      35.856  49.851  34.959  1.00  0.00          C   
ATOM    256  C   ALA A  18      35.625  51.350  35.051  1.00  0.00          C   
ATOM    257  O   ALA A  18      36.655  52.018  34.952  1.00  0.00          O   
ATOM    258  CB  ALA A  18      35.335  49.265  33.596  1.00  0.00          C   
ATOM    259  H   ALA A  18      34.478  48.537  35.918  1.00  0.00          H   
ATOM    260  HA  ALA A  18      36.936  49.717  34.960  1.00  0.00          H   
ATOM    261  HB1 ALA A  18      34.254  49.221  33.700  1.00  0.00          H   
ATOM    262  HB2 ALA A  18      35.648  49.967  32.815  1.00  0.00          H   
ATOM    263  HB3 ALA A  18      35.698  48.279  33.307  1.00  0.00          H   
ATOM    264  N   ALA A  19      34.380  51.872  35.213  1.00  0.00          N   
ATOM    265  CA  ALA A  19      34.093  53.285  35.289  1.00  0.00          C   
ATOM    266  C   ALA A  19      34.910  53.826  36.448  1.00  0.00          C   
ATOM    267  O   ALA A  19      35.384  54.925  36.256  1.00  0.00          O   
ATOM    268  CB  ALA A  19      32.581  53.543  35.229  1.00  0.00          C   
ATOM    269  H   ALA A  19      33.658  51.165  35.107  1.00  0.00          H   
ATOM    270  HA  ALA A  19      34.534  53.813  34.441  1.00  0.00          H   
ATOM    271  HB1 ALA A  19      32.432  54.503  34.750  1.00  0.00          H   
ATOM    272  HB2 ALA A  19      32.074  52.794  34.606  1.00  0.00          H   
ATOM    273  HB3 ALA A  19      32.063  53.424  36.183  1.00  0.00          H   
ATOM    274  N   GLN A  20      35.143  53.104  37.559  1.00  0.00          N   
ATOM    275  CA  GLN A  20      36.003  53.503  38.638  1.00  0.00          C   
ATOM    276  C   GLN A  20      37.509  53.703  38.215  1.00  0.00          C   
ATOM    277  O   GLN A  20      38.110  54.699  38.539  1.00  0.00          O   
ATOM    278  CB  GLN A  20      35.709  52.673  39.932  1.00  0.00          C   
ATOM    279  CG  GLN A  20      36.359  53.218  41.213  1.00  0.00          C   
ATOM    280  CD  GLN A  20      35.601  54.382  41.761  1.00  0.00          C   
ATOM    281  NE2 GLN A  20      35.383  54.411  43.061  1.00  0.00          N   
ATOM    282  OE1 GLN A  20      35.371  55.358  41.092  1.00  0.00          O   
ATOM    283  H   GLN A  20      34.949  52.125  37.448  1.00  0.00          H   
ATOM    284  HA  GLN A  20      35.739  54.535  38.858  1.00  0.00          H   
ATOM    285  HB3 GLN A  20      36.145  51.728  39.591  1.00  0.00          H   
ATOM    286  HB2 GLN A  20      34.630  52.558  40.062  1.00  0.00          H   
ATOM    287  HG3 GLN A  20      37.428  53.416  41.075  1.00  0.00          H   
ATOM    288  HG2 GLN A  20      36.297  52.473  42.007  1.00  0.00          H   
ATOM    289 HE21 GLN A  20      35.372  53.573  43.618  1.00  0.00          H   
ATOM    290 HE22 GLN A  20      34.795  55.142  43.429  1.00  0.00          H   
ATOM    291  N   ALA A  21      37.991  52.760  37.431  1.00  0.00          N   
ATOM    292  CA  ALA A  21      39.337  52.885  36.793  1.00  0.00          C   
ATOM    293  C   ALA A  21      39.398  53.994  35.719  1.00  0.00          C   
ATOM    294  O   ALA A  21      40.512  54.444  35.423  1.00  0.00          O   
ATOM    295  CB  ALA A  21      39.701  51.527  36.297  1.00  0.00          C   
ATOM    296  H   ALA A  21      37.468  51.921  37.236  1.00  0.00          H   
ATOM    297  HA  ALA A  21      40.116  53.219  37.476  1.00  0.00          H   
ATOM    298  HB1 ALA A  21      39.007  51.180  35.525  1.00  0.00          H   
ATOM    299  HB2 ALA A  21      40.724  51.579  35.917  1.00  0.00          H   
ATOM    300  HB3 ALA A  21      39.706  50.877  37.169  1.00  0.00          H   
ATOM    301  N   ALA A  22      38.292  54.416  35.137  1.00  0.00          N   
ATOM    302  CA  ALA A  22      38.229  55.555  34.181  1.00  0.00          C   
ATOM    303  C   ALA A  22      38.075  56.922  34.868  1.00  0.00          C   
ATOM    304  O   ALA A  22      38.253  57.882  34.124  1.00  0.00          O   
ATOM    305  CB  ALA A  22      37.046  55.198  33.213  1.00  0.00          C   
ATOM    306  H   ALA A  22      37.388  54.017  35.320  1.00  0.00          H   
ATOM    307  HA  ALA A  22      39.139  55.513  33.590  1.00  0.00          H   
ATOM    308  HB1 ALA A  22      37.372  54.283  32.711  1.00  0.00          H   
ATOM    309  HB2 ALA A  22      36.117  55.111  33.777  1.00  0.00          H   
ATOM    310  HB3 ALA A  22      37.067  55.954  32.429  1.00  0.00          H   
ATOM    311  N   LYS A  23      37.737  56.950  36.179  1.00  0.00          N   
ATOM    312  CA  LYS A  23      37.581  58.136  36.963  1.00  0.00          C   
ATOM    313  C   LYS A  23      38.930  58.846  37.277  1.00  0.00          C   
ATOM    314  O   LYS A  23      39.853  58.097  37.599  1.00  0.00          O   
ATOM    315  CB  LYS A  23      36.663  57.910  38.120  1.00  0.00          C   
ATOM    316  CG  LYS A  23      36.133  59.250  38.776  1.00  0.00          C   
ATOM    317  CD  LYS A  23      35.342  59.065  40.088  1.00  0.00          C   
ATOM    318  CE  LYS A  23      34.622  60.227  40.730  1.00  0.00          C   
ATOM    319  NZ  LYS A  23      35.457  61.456  40.640  1.00  0.00          N   
ATOM    320  H   LYS A  23      37.487  56.060  36.584  1.00  0.00          H   
ATOM    321  HA  LYS A  23      36.980  58.786  36.327  1.00  0.00          H   
ATOM    322  HB3 LYS A  23      37.116  57.314  38.910  1.00  0.00          H   
ATOM    323  HB2 LYS A  23      35.800  57.311  37.817  1.00  0.00          H   
ATOM    324  HG3 LYS A  23      35.456  59.727  38.060  1.00  0.00          H   
ATOM    325  HG2 LYS A  23      37.016  59.844  39.058  1.00  0.00          H   
ATOM    326  HD3 LYS A  23      36.163  58.805  40.745  1.00  0.00          H   
ATOM    327  HD2 LYS A  23      34.760  58.145  40.002  1.00  0.00          H   
ATOM    328  HE3 LYS A  23      34.265  59.980  41.736  1.00  0.00          H   
ATOM    329  HE2 LYS A  23      33.726  60.390  40.125  1.00  0.00          H   
ATOM    330  HZ1 LYS A  23      35.772  61.578  39.682  1.00  0.00          H   
ATOM    331  HZ2 LYS A  23      34.930  62.275  40.917  1.00  0.00          H   
ATOM    332  HZ3 LYS A  23      36.324  61.398  41.156  1.00  0.00          H   
ATOM    333  N   LYS A  24      39.042  60.166  37.051  1.00  0.00          N   
ATOM    334  CA  LYS A  24      40.107  61.029  37.390  1.00  0.00          C   
ATOM    335  C   LYS A  24      39.878  61.554  38.790  1.00  0.00          C   
ATOM    336  CB  LYS A  24      40.422  62.039  36.253  1.00  0.00          C   
ATOM    337  CG  LYS A  24      40.980  61.408  34.967  1.00  0.00          C   
ATOM    338  CD  LYS A  24      41.426  62.406  33.908  1.00  0.00          C   
ATOM    339  CE  LYS A  24      42.447  61.707  32.945  1.00  0.00          C   
ATOM    340  NZ  LYS A  24      41.887  60.655  32.029  1.00  0.00          N   
ATOM    341  O   LYS A  24      39.128  62.529  38.990  1.00  0.00          O   
ATOM    342  OXT LYS A  24      40.379  60.910  39.742  1.00  0.00          O   
ATOM    343  H   LYS A  24      38.184  60.532  36.679  1.00  0.00          H   
ATOM    344  HA  LYS A  24      40.990  60.440  37.637  1.00  0.00          H   
ATOM    345  HB3 LYS A  24      41.226  62.642  36.678  1.00  0.00          H   
ATOM    346  HB2 LYS A  24      39.562  62.656  35.984  1.00  0.00          H   
ATOM    347  HG3 LYS A  24      40.229  60.727  34.576  1.00  0.00          H   
ATOM    348  HG2 LYS A  24      41.797  60.842  35.404  1.00  0.00          H   
ATOM    349  HD3 LYS A  24      41.855  63.288  34.374  1.00  0.00          H   
ATOM    350  HD2 LYS A  24      40.633  62.852  33.310  1.00  0.00          H   
ATOM    351  HE3 LYS A  24      43.167  61.221  33.596  1.00  0.00          H   
ATOM    352  HE2 LYS A  24      42.971  62.445  32.334  1.00  0.00          H   
ATOM    353  HZ1 LYS A  24      42.523  60.396  31.296  1.00  0.00          H   
ATOM    354  HZ2 LYS A  24      41.671  59.910  32.689  1.00  0.00          H   
ATOM    355  HZ3 LYS A  24      41.027  61.015  31.639  1.00  0.00          H   
TER     356      LYS A  24
ENDMDL
MODEL        9
ATOM      1  N   LYS A   1       3.485  51.269  44.030  1.00  0.00          N   
ATOM      2  CA  LYS A   1       4.799  50.659  43.488  1.00  0.00          C   
ATOM      3  C   LYS A   1       5.276  49.529  44.466  1.00  0.00          C   
ATOM      4  O   LYS A   1       5.405  49.740  45.630  1.00  0.00          O   
ATOM      5  CB  LYS A   1       5.996  51.694  43.316  1.00  0.00          C   
ATOM      6  CG  LYS A   1       7.281  51.152  42.599  1.00  0.00          C   
ATOM      7  CD  LYS A   1       8.223  52.408  42.357  1.00  0.00          C   
ATOM      8  CE  LYS A   1       9.620  51.921  42.190  1.00  0.00          C   
ATOM      9  NZ  LYS A   1      10.642  53.003  42.028  1.00  0.00          N   
ATOM     10  HA  LYS A   1       4.526  50.239  42.520  1.00  0.00          H   
ATOM     11  HB3 LYS A   1       6.303  52.078  44.284  1.00  0.00          H   
ATOM     12  HB2 LYS A   1       5.532  52.453  42.687  1.00  0.00          H   
ATOM     13  HG3 LYS A   1       7.022  50.679  41.649  1.00  0.00          H   
ATOM     14  HG2 LYS A   1       7.706  50.433  43.302  1.00  0.00          H   
ATOM     15  HD3 LYS A   1       8.210  53.120  43.185  1.00  0.00          H   
ATOM     16  HD2 LYS A   1       7.876  52.882  41.446  1.00  0.00          H   
ATOM     17  HE3 LYS A   1       9.646  51.212  41.358  1.00  0.00          H   
ATOM     18  HE2 LYS A   1       9.872  51.303  43.049  1.00  0.00          H   
ATOM     19  HZ1 LYS A   1      10.614  53.553  42.873  1.00  0.00          H   
ATOM     20  HZ2 LYS A   1      11.548  52.584  41.870  1.00  0.00          H   
ATOM     21  HZ3 LYS A   1      10.462  53.656  41.291  1.00  0.00          H   
ATOM     22  H   LYS A   1       2.733  50.598  43.954  1.00  0.00          H   
ATOM     23  N   LYS A   2       5.371  48.306  43.938  1.00  0.00          N   
ATOM     24  CA  LYS A   2       5.930  47.101  44.629  1.00  0.00          C   
ATOM     25  C   LYS A   2       7.433  47.307  45.118  1.00  0.00          C   
ATOM     26  O   LYS A   2       8.203  48.000  44.512  1.00  0.00          O   
ATOM     27  CB  LYS A   2       5.758  46.004  43.550  1.00  0.00          C   
ATOM     28  CG  LYS A   2       4.470  45.188  43.708  1.00  0.00          C   
ATOM     29  CD  LYS A   2       4.523  43.944  42.743  1.00  0.00          C   
ATOM     30  CE  LYS A   2       3.404  42.881  43.049  1.00  0.00          C   
ATOM     31  NZ  LYS A   2       3.477  41.721  42.177  1.00  0.00          N   
ATOM     32  H   LYS A   2       5.327  48.248  42.932  1.00  0.00          H   
ATOM     33  HA  LYS A   2       5.244  46.914  45.454  1.00  0.00          H   
ATOM     34  HB3 LYS A   2       6.641  45.362  43.665  1.00  0.00          H   
ATOM     35  HB2 LYS A   2       5.881  46.505  42.584  1.00  0.00          H   
ATOM     36  HG3 LYS A   2       3.621  45.824  43.471  1.00  0.00          H   
ATOM     37  HG2 LYS A   2       4.336  44.887  44.750  1.00  0.00          H   
ATOM     38  HD3 LYS A   2       5.501  43.496  42.940  1.00  0.00          H   
ATOM     39  HD2 LYS A   2       4.525  44.284  41.703  1.00  0.00          H   
ATOM     40  HE3 LYS A   2       2.371  43.232  43.138  1.00  0.00          H   
ATOM     41  HE2 LYS A   2       3.632  42.506  44.041  1.00  0.00          H   
ATOM     42  HZ1 LYS A   2       2.707  41.084  42.330  1.00  0.00          H   
ATOM     43  HZ2 LYS A   2       3.434  42.106  41.244  1.00  0.00          H   
ATOM     44  HZ3 LYS A   2       4.329  41.205  42.335  1.00  0.00          H   
ATOM     45  N   PRO A   3       7.926  46.481  46.059  1.00  0.00          N   
ATOM     46  CA  PRO A   3       9.336  46.403  46.232  1.00  0.00          C   
ATOM     47  C   PRO A   3      10.203  45.830  45.054  1.00  0.00          C   
ATOM     48  O   PRO A   3       9.657  45.247  44.102  1.00  0.00          O   
ATOM     49  CB  PRO A   3       9.431  45.619  47.479  1.00  0.00          C   
ATOM     50  CG  PRO A   3       8.225  44.710  47.500  1.00  0.00          C   
ATOM     51  CD  PRO A   3       7.150  45.572  46.786  1.00  0.00          C   
ATOM     52  HA  PRO A   3       9.664  47.418  46.398  1.00  0.00          H   
ATOM     53  HB3 PRO A   3      10.398  45.152  47.705  1.00  0.00          H   
ATOM     54  HB2 PRO A   3       9.319  46.311  48.314  1.00  0.00          H   
ATOM     55  HG3 PRO A   3       8.470  43.784  46.989  1.00  0.00          H   
ATOM     56  HG2 PRO A   3       7.968  44.446  48.522  1.00  0.00          H   
ATOM     57  HD3 PRO A   3       6.690  44.852  46.094  1.00  0.00          H   
ATOM     58  HD2 PRO A   3       6.484  45.996  47.527  1.00  0.00          H   
ATOM     59  N   GLY A   4      11.520  46.048  45.144  1.00  0.00          N   
ATOM     60  CA  GLY A   4      12.577  45.686  44.159  1.00  0.00          C   
ATOM     61  C   GLY A   4      13.242  44.373  44.554  1.00  0.00          C   
ATOM     62  O   GLY A   4      13.290  44.103  45.734  1.00  0.00          O   
ATOM     63  H   GLY A   4      11.875  46.553  45.948  1.00  0.00          H   
ATOM     64  HA3 GLY A   4      13.326  46.453  43.984  1.00  0.00          H   
ATOM     65  HA2 GLY A   4      12.126  45.606  43.171  1.00  0.00          H   
ATOM     66  N   ALA A   5      13.905  43.748  43.573  1.00  0.00          N   
ATOM     67  CA  ALA A   5      14.563  42.454  43.734  1.00  0.00          C   
ATOM     68  C   ALA A   5      15.992  42.362  43.264  1.00  0.00          C   
ATOM     69  O   ALA A   5      16.373  42.906  42.237  1.00  0.00          O   
ATOM     70  CB  ALA A   5      13.790  41.333  42.993  1.00  0.00          C   
ATOM     71  H   ALA A   5      13.671  43.920  42.605  1.00  0.00          H   
ATOM     72  HA  ALA A   5      14.610  42.183  44.779  1.00  0.00          H   
ATOM     73  HB1 ALA A   5      13.655  41.585  41.942  1.00  0.00          H   
ATOM     74  HB2 ALA A   5      14.206  40.360  43.270  1.00  0.00          H   
ATOM     75  HB3 ALA A   5      12.765  41.435  43.374  1.00  0.00          H   
ATOM     76  N   SER A   6      16.800  41.512  43.935  1.00  0.00          N   
ATOM     77  CA  SER A   6      18.141  41.022  43.561  1.00  0.00          C   
ATOM     78  C   SER A   6      18.082  39.802  42.660  1.00  0.00          C   
ATOM     79  O   SER A   6      17.309  38.891  43.019  1.00  0.00          O   
ATOM     80  CB  SER A   6      18.982  40.813  44.885  1.00  0.00          C   
ATOM     81  OG  SER A   6      20.313  40.661  44.484  1.00  0.00          O   
ATOM     82  H   SER A   6      16.368  40.983  44.677  1.00  0.00          H   
ATOM     83  HA  SER A   6      18.673  41.850  43.089  1.00  0.00          H   
ATOM     84  HB3 SER A   6      18.598  39.945  45.415  1.00  0.00          H   
ATOM     85  HB2 SER A   6      18.783  41.664  45.549  1.00  0.00          H   
ATOM     86  HG  SER A   6      20.877  40.479  45.249  1.00  0.00          H   
ATOM     87  N   LEU A   7      18.780  39.821  41.512  1.00  0.00          N   
ATOM     88  CA  LEU A   7      18.869  38.775  40.601  1.00  0.00          C   
ATOM     89  C   LEU A   7      19.450  37.506  41.227  1.00  0.00          C   
ATOM     90  O   LEU A   7      20.346  37.685  42.003  1.00  0.00          O   
ATOM     91  CB  LEU A   7      19.601  39.289  39.350  1.00  0.00          C   
ATOM     92  CG  LEU A   7      18.786  40.281  38.576  1.00  0.00          C   
ATOM     93  CD1 LEU A   7      19.710  40.734  37.471  1.00  0.00          C   
ATOM     94  CD2 LEU A   7      17.544  39.671  37.881  1.00  0.00          C   
ATOM     95  H   LEU A   7      19.430  40.595  41.411  1.00  0.00          H   
ATOM     96  HA  LEU A   7      17.834  38.601  40.298  1.00  0.00          H   
ATOM     97  HB3 LEU A   7      19.842  38.442  38.706  1.00  0.00          H   
ATOM     98  HB2 LEU A   7      20.493  39.767  39.769  1.00  0.00          H   
ATOM     99  HG  LEU A   7      18.419  41.110  39.180  1.00  0.00          H   
ATOM    100 HD11 LEU A   7      19.183  41.486  36.879  1.00  0.00          H   
ATOM    101 HD12 LEU A   7      20.596  41.204  37.893  1.00  0.00          H   
ATOM    102 HD13 LEU A   7      20.102  39.927  36.835  1.00  0.00          H   
ATOM    103 HD21 LEU A   7      17.964  39.101  37.051  1.00  0.00          H   
ATOM    104 HD22 LEU A   7      16.991  39.062  38.595  1.00  0.00          H   
ATOM    105 HD23 LEU A   7      17.018  40.513  37.427  1.00  0.00          H   
ATOM    106  N   ALA A   8      19.001  36.293  40.859  1.00  0.00          N   
ATOM    107  CA  ALA A   8      19.615  35.074  41.308  1.00  0.00          C   
ATOM    108  C   ALA A   8      21.070  34.973  40.929  1.00  0.00          C   
ATOM    109  O   ALA A   8      21.889  34.640  41.749  1.00  0.00          O   
ATOM    110  CB  ALA A   8      18.730  33.972  40.685  1.00  0.00          C   
ATOM    111  H   ALA A   8      18.182  36.233  40.270  1.00  0.00          H   
ATOM    112  HA  ALA A   8      19.558  35.066  42.395  1.00  0.00          H   
ATOM    113  HB1 ALA A   8      17.702  34.292  40.800  1.00  0.00          H   
ATOM    114  HB2 ALA A   8      18.966  33.953  39.613  1.00  0.00          H   
ATOM    115  HB3 ALA A   8      18.968  33.046  41.204  1.00  0.00          H   
ATOM    116  N   ALA A   9      21.346  35.461  39.729  1.00  0.00          N   
ATOM    117  CA  ALA A   9      22.715  35.509  39.255  1.00  0.00          C   
ATOM    118  C   ALA A   9      23.188  36.954  38.874  1.00  0.00          C   
ATOM    119  O   ALA A   9      22.336  37.769  38.400  1.00  0.00          O   
ATOM    120  CB  ALA A   9      22.746  34.512  38.137  1.00  0.00          C   
ATOM    121  H   ALA A   9      20.635  35.867  39.130  1.00  0.00          H   
ATOM    122  HA  ALA A   9      23.301  35.123  40.089  1.00  0.00          H   
ATOM    123  HB1 ALA A   9      23.784  34.407  37.806  1.00  0.00          H   
ATOM    124  HB2 ALA A   9      22.370  33.541  38.477  1.00  0.00          H   
ATOM    125  HB3 ALA A   9      22.195  34.965  37.311  1.00  0.00          H   
ATOM    126  N   LEU A  10      24.441  37.329  39.061  1.00  0.00          N   
ATOM    127  CA  LEU A  10      25.005  38.686  38.877  1.00  0.00          C   
ATOM    128  C   LEU A  10      26.436  38.720  38.244  1.00  0.00          C   
ATOM    129  O   LEU A  10      27.417  38.196  38.814  1.00  0.00          O   
ATOM    130  CB  LEU A  10      25.127  39.382  40.243  1.00  0.00          C   
ATOM    131  CG  LEU A  10      23.810  39.648  41.006  1.00  0.00          C   
ATOM    132  CD1 LEU A  10      24.190  40.087  42.491  1.00  0.00          C   
ATOM    133  CD2 LEU A  10      23.045  40.724  40.276  1.00  0.00          C   
ATOM    134  H   LEU A  10      24.941  36.692  39.676  1.00  0.00          H   
ATOM    135  HA  LEU A  10      24.341  39.204  38.190  1.00  0.00          H   
ATOM    136  HB3 LEU A  10      25.589  40.359  40.144  1.00  0.00          H   
ATOM    137  HB2 LEU A  10      25.727  38.792  40.929  1.00  0.00          H   
ATOM    138  HG  LEU A  10      23.248  38.722  41.097  1.00  0.00          H   
ATOM    139 HD11 LEU A  10      24.798  40.999  42.476  1.00  0.00          H   
ATOM    140 HD12 LEU A  10      23.215  40.230  42.967  1.00  0.00          H   
ATOM    141 HD13 LEU A  10      24.606  39.237  43.025  1.00  0.00          H   
ATOM    142 HD21 LEU A  10      23.588  41.665  40.260  1.00  0.00          H   
ATOM    143 HD22 LEU A  10      22.864  40.422  39.250  1.00  0.00          H   
ATOM    144 HD23 LEU A  10      22.021  40.865  40.628  1.00  0.00          H   
ATOM    145  N   GLN A  11      26.545  39.349  37.085  1.00  0.00          N   
ATOM    146  CA  GLN A  11      27.762  39.350  36.247  1.00  0.00          C   
ATOM    147  C   GLN A  11      28.688  40.492  36.747  1.00  0.00          C   
ATOM    148  O   GLN A  11      28.272  41.520  37.289  1.00  0.00          O   
ATOM    149  CB  GLN A  11      27.404  39.460  34.787  1.00  0.00          C   
ATOM    150  CG  GLN A  11      26.608  38.255  34.321  1.00  0.00          C   
ATOM    151  CD  GLN A  11      26.247  38.240  32.857  1.00  0.00          C   
ATOM    152  NE2 GLN A  11      25.369  37.369  32.392  1.00  0.00          N   
ATOM    153  OE1 GLN A  11      26.686  39.039  31.971  1.00  0.00          O   
ATOM    154  H   GLN A  11      25.726  39.693  36.598  1.00  0.00          H   
ATOM    155  HA  GLN A  11      28.241  38.383  36.350  1.00  0.00          H   
ATOM    156  HB3 GLN A  11      28.398  39.444  34.342  1.00  0.00          H   
ATOM    157  HB2 GLN A  11      26.992  40.437  34.529  1.00  0.00          H   
ATOM    158  HG3 GLN A  11      25.721  38.172  34.961  1.00  0.00          H   
ATOM    159  HG2 GLN A  11      27.216  37.369  34.533  1.00  0.00          H   
ATOM    160 HE21 GLN A  11      24.967  36.734  33.075  1.00  0.00          H   
ATOM    161 HE22 GLN A  11      25.154  37.397  31.408  1.00  0.00          H   
ATOM    162  N   ALA A  12      30.007  40.378  36.593  1.00  0.00          N   
ATOM    163  CA  ALA A  12      30.998  41.244  37.115  1.00  0.00          C   
ATOM    164  C   ALA A  12      31.062  42.645  36.485  1.00  0.00          C   
ATOM    165  O   ALA A  12      30.851  42.807  35.293  1.00  0.00          O   
ATOM    166  CB  ALA A  12      32.332  40.495  37.082  1.00  0.00          C   
ATOM    167  H   ALA A  12      30.403  39.616  36.051  1.00  0.00          H   
ATOM    168  HA  ALA A  12      30.688  41.424  38.148  1.00  0.00          H   
ATOM    169  HB1 ALA A  12      33.116  41.031  37.630  1.00  0.00          H   
ATOM    170  HB2 ALA A  12      32.160  39.561  37.617  1.00  0.00          H   
ATOM    171  HB3 ALA A  12      32.576  40.257  36.045  1.00  0.00          H   
ATOM    172  N   LEU A  13      31.326  43.735  37.271  1.00  0.00          N   
ATOM    173  CA  LEU A  13      31.368  45.126  36.742  1.00  0.00          C   
ATOM    174  C   LEU A  13      32.782  45.647  37.038  1.00  0.00          C   
ATOM    175  O   LEU A  13      33.361  45.213  38.032  1.00  0.00          O   
ATOM    176  CB  LEU A  13      30.202  45.896  37.403  1.00  0.00          C   
ATOM    177  CG  LEU A  13      28.760  45.550  36.919  1.00  0.00          C   
ATOM    178  CD1 LEU A  13      27.746  46.380  37.709  1.00  0.00          C   
ATOM    179  CD2 LEU A  13      28.527  46.009  35.469  1.00  0.00          C   
ATOM    180  H   LEU A  13      31.738  43.580  38.171  1.00  0.00          H   
ATOM    181  HA  LEU A  13      31.168  45.238  35.674  1.00  0.00          H   
ATOM    182  HB3 LEU A  13      30.311  46.960  37.202  1.00  0.00          H   
ATOM    183  HB2 LEU A  13      30.151  45.589  38.447  1.00  0.00          H   
ATOM    184  HG  LEU A  13      28.657  44.462  36.967  1.00  0.00          H   
ATOM    185 HD11 LEU A  13      27.659  46.210  38.785  1.00  0.00          H   
ATOM    186 HD12 LEU A  13      27.933  47.435  37.491  1.00  0.00          H   
ATOM    187 HD13 LEU A  13      26.797  46.196  37.199  1.00  0.00          H   
ATOM    188 HD21 LEU A  13      27.516  45.650  35.253  1.00  0.00          H   
ATOM    189 HD22 LEU A  13      28.652  47.094  35.418  1.00  0.00          H   
ATOM    190 HD23 LEU A  13      29.193  45.510  34.766  1.00  0.00          H   
ATOM    191  N   GLN A  14      33.312  46.536  36.185  1.00  0.00          N   
ATOM    192  CA  GLN A  14      34.673  47.090  36.171  1.00  0.00          C   
ATOM    193  C   GLN A  14      34.525  48.517  35.702  1.00  0.00          C   
ATOM    194  O   GLN A  14      33.562  48.847  34.948  1.00  0.00          O   
ATOM    195  CB  GLN A  14      35.552  46.248  35.206  1.00  0.00          C   
ATOM    196  CG  GLN A  14      35.496  44.714  35.463  1.00  0.00          C   
ATOM    197  CD  GLN A  14      36.376  43.931  34.454  1.00  0.00          C   
ATOM    198  NE2 GLN A  14      36.728  42.658  34.726  1.00  0.00          N   
ATOM    199  OE1 GLN A  14      36.745  44.371  33.431  1.00  0.00          O   
ATOM    200  H   GLN A  14      32.681  46.796  35.441  1.00  0.00          H   
ATOM    201  HA  GLN A  14      35.167  47.007  37.142  1.00  0.00          H   
ATOM    202  HB3 GLN A  14      36.592  46.593  35.167  1.00  0.00          H   
ATOM    203  HB2 GLN A  14      35.166  46.383  34.198  1.00  0.00          H   
ATOM    204  HG3 GLN A  14      34.468  44.379  35.414  1.00  0.00          H   
ATOM    205  HG2 GLN A  14      35.889  44.536  36.468  1.00  0.00          H   
ATOM    206 HE21 GLN A  14      36.441  42.232  35.600  1.00  0.00          H   
ATOM    207 HE22 GLN A  14      37.278  42.167  34.038  1.00  0.00          H   
ATOM    208  N   ALA A  15      35.477  49.390  36.001  1.00  0.00          N   
ATOM    209  CA  ALA A  15      35.475  50.733  35.504  1.00  0.00          C   
ATOM    210  C   ALA A  15      36.287  50.917  34.189  1.00  0.00          C   
ATOM    211  O   ALA A  15      36.650  49.925  33.579  1.00  0.00          O   
ATOM    212  CB  ALA A  15      36.079  51.546  36.667  1.00  0.00          C   
ATOM    213  H   ALA A  15      36.301  49.103  36.517  1.00  0.00          H   
ATOM    214  HA  ALA A  15      34.477  51.122  35.282  1.00  0.00          H   
ATOM    215  HB1 ALA A  15      35.595  51.417  37.640  1.00  0.00          H   
ATOM    216  HB2 ALA A  15      37.154  51.370  36.752  1.00  0.00          H   
ATOM    217  HB3 ALA A  15      35.966  52.598  36.406  1.00  0.00          H   
ATOM    218  N   LEU A  16      36.609  52.153  33.753  1.00  0.00          N   
ATOM    219  CA  LEU A  16      37.498  52.476  32.610  1.00  0.00          C   
ATOM    220  C   LEU A  16      38.975  51.969  32.805  1.00  0.00          C   
ATOM    221  O   LEU A  16      39.454  51.777  33.929  1.00  0.00          O   
ATOM    222  CB  LEU A  16      37.557  53.931  32.316  1.00  0.00          C   
ATOM    223  CG  LEU A  16      36.248  54.487  31.681  1.00  0.00          C   
ATOM    224  CD1 LEU A  16      36.345  56.028  31.685  1.00  0.00          C   
ATOM    225  CD2 LEU A  16      35.922  54.121  30.220  1.00  0.00          C   
ATOM    226  H   LEU A  16      36.471  52.899  34.414  1.00  0.00          H   
ATOM    227  HA  LEU A  16      37.164  51.978  31.693  1.00  0.00          H   
ATOM    228  HB3 LEU A  16      38.321  54.181  31.596  1.00  0.00          H   
ATOM    229  HB2 LEU A  16      37.726  54.396  33.289  1.00  0.00          H   
ATOM    230  HG  LEU A  16      35.455  54.215  32.391  1.00  0.00          H   
ATOM    231 HD11 LEU A  16      36.461  56.340  32.725  1.00  0.00          H   
ATOM    232 HD12 LEU A  16      37.218  56.325  31.118  1.00  0.00          H   
ATOM    233 HD13 LEU A  16      35.455  56.533  31.328  1.00  0.00          H   
ATOM    234 HD21 LEU A  16      36.786  54.345  29.576  1.00  0.00          H   
ATOM    235 HD22 LEU A  16      35.677  53.069  30.041  1.00  0.00          H   
ATOM    236 HD23 LEU A  16      35.102  54.713  29.817  1.00  0.00          H   
ATOM    237  N   GLN A  17      39.720  51.788  31.710  1.00  0.00          N   
ATOM    238  CA  GLN A  17      41.139  51.517  31.722  1.00  0.00          C   
ATOM    239  C   GLN A  17      41.944  52.631  32.467  1.00  0.00          C   
ATOM    240  O   GLN A  17      41.635  53.802  32.238  1.00  0.00          O   
ATOM    241  CB  GLN A  17      41.576  51.151  30.288  1.00  0.00          C   
ATOM    242  CG  GLN A  17      43.105  50.989  30.114  1.00  0.00          C   
ATOM    243  CD  GLN A  17      43.525  50.805  28.698  1.00  0.00          C   
ATOM    244  NE2 GLN A  17      44.643  51.350  28.356  1.00  0.00          N   
ATOM    245  OE1 GLN A  17      42.882  50.172  27.874  1.00  0.00          O   
ATOM    246  H   GLN A  17      39.344  52.045  30.810  1.00  0.00          H   
ATOM    247  HA  GLN A  17      41.220  50.589  32.290  1.00  0.00          H   
ATOM    248  HB3 GLN A  17      41.303  51.912  29.571  1.00  0.00          H   
ATOM    249  HB2 GLN A  17      40.984  50.332  29.870  1.00  0.00          H   
ATOM    250  HG3 GLN A  17      43.309  50.153  30.780  1.00  0.00          H   
ATOM    251  HG2 GLN A  17      43.646  51.840  30.527  1.00  0.00          H   
ATOM    252 HE21 GLN A  17      45.247  51.640  29.105  1.00  0.00          H   
ATOM    253 HE22 GLN A  17      44.907  51.410  27.376  1.00  0.00          H   
ATOM    254  N   ALA A  18      42.818  52.275  33.395  1.00  0.00          N   
ATOM    255  CA  ALA A  18      43.499  53.160  34.282  1.00  0.00          C   
ATOM    256  C   ALA A  18      44.412  54.147  33.505  1.00  0.00          C   
ATOM    257  O   ALA A  18      45.047  53.798  32.504  1.00  0.00          O   
ATOM    258  CB  ALA A  18      44.297  52.360  35.270  1.00  0.00          C   
ATOM    259  H   ALA A  18      43.069  51.285  33.462  1.00  0.00          H   
ATOM    260  HA  ALA A  18      42.680  53.734  34.744  1.00  0.00          H   
ATOM    261  HB1 ALA A  18      43.687  51.610  35.776  1.00  0.00          H   
ATOM    262  HB2 ALA A  18      45.065  51.852  34.691  1.00  0.00          H   
ATOM    263  HB3 ALA A  18      44.827  53.003  35.982  1.00  0.00          H   
ATOM    264  N   ALA A  19      44.619  55.406  33.964  1.00  0.00          N   
ATOM    265  CA  ALA A  19      45.498  56.419  33.431  1.00  0.00          C   
ATOM    266  C   ALA A  19      46.894  56.072  33.938  1.00  0.00          C   
ATOM    267  O   ALA A  19      47.190  56.026  35.158  1.00  0.00          O   
ATOM    268  CB  ALA A  19      45.031  57.729  34.061  1.00  0.00          C   
ATOM    269  H   ALA A  19      44.115  55.757  34.766  1.00  0.00          H   
ATOM    270  HA  ALA A  19      45.346  56.444  32.349  1.00  0.00          H   
ATOM    271  HB1 ALA A  19      43.958  57.828  34.045  1.00  0.00          H   
ATOM    272  HB2 ALA A  19      45.283  57.692  35.122  1.00  0.00          H   
ATOM    273  HB3 ALA A  19      45.551  58.604  33.624  1.00  0.00          H   
ATOM    274  N   GLN A  20      47.826  55.964  32.971  1.00  0.00          N   
ATOM    275  CA  GLN A  20      49.176  55.560  33.280  1.00  0.00          C   
ATOM    276  C   GLN A  20      50.084  56.673  33.938  1.00  0.00          C   
ATOM    277  O   GLN A  20      49.988  57.873  33.663  1.00  0.00          O   
ATOM    278  CB  GLN A  20      49.842  55.027  32.016  1.00  0.00          C   
ATOM    279  CG  GLN A  20      49.468  53.622  31.671  1.00  0.00          C   
ATOM    280  CD  GLN A  20      50.249  53.161  30.438  1.00  0.00          C   
ATOM    281  NE2 GLN A  20      49.520  52.591  29.527  1.00  0.00          N   
ATOM    282  OE1 GLN A  20      51.472  53.418  30.258  1.00  0.00          O   
ATOM    283  H   GLN A  20      47.523  56.089  32.019  1.00  0.00          H   
ATOM    284  HA  GLN A  20      49.139  54.758  34.007  1.00  0.00          H   
ATOM    285  HB3 GLN A  20      50.912  54.954  32.196  1.00  0.00          H   
ATOM    286  HB2 GLN A  20      49.722  55.661  31.132  1.00  0.00          H   
ATOM    287  HG3 GLN A  20      48.434  53.626  31.340  1.00  0.00          H   
ATOM    288  HG2 GLN A  20      49.697  52.893  32.466  1.00  0.00          H   
ATOM    289 HE21 GLN A  20      48.528  52.559  29.677  1.00  0.00          H   
ATOM    290 HE22 GLN A  20      49.972  52.204  28.703  1.00  0.00          H   
ATOM    291  N   ALA A  21      51.040  56.173  34.730  1.00  0.00          N   
ATOM    292  CA  ALA A  21      51.862  57.040  35.555  1.00  0.00          C   
ATOM    293  C   ALA A  21      53.101  57.613  34.832  1.00  0.00          C   
ATOM    294  O   ALA A  21      53.390  57.295  33.696  1.00  0.00          O   
ATOM    295  CB  ALA A  21      52.264  56.186  36.797  1.00  0.00          C   
ATOM    296  H   ALA A  21      50.979  55.180  34.904  1.00  0.00          H   
ATOM    297  HA  ALA A  21      51.181  57.822  35.908  1.00  0.00          H   
ATOM    298  HB1 ALA A  21      53.168  55.644  36.507  1.00  0.00          H   
ATOM    299  HB2 ALA A  21      52.567  56.805  37.642  1.00  0.00          H   
ATOM    300  HB3 ALA A  21      51.529  55.500  37.183  1.00  0.00          H   
ATOM    301  N   ALA A  22      53.828  58.464  35.546  1.00  0.00          N   
ATOM    302  CA  ALA A  22      54.994  59.219  35.043  1.00  0.00          C   
ATOM    303  C   ALA A  22      56.087  58.287  34.592  1.00  0.00          C   
ATOM    304  O   ALA A  22      56.253  57.152  35.131  1.00  0.00          O   
ATOM    305  CB  ALA A  22      55.488  60.177  36.158  1.00  0.00          C   
ATOM    306  H   ALA A  22      53.463  58.757  36.443  1.00  0.00          H   
ATOM    307  HA  ALA A  22      54.639  59.828  34.210  1.00  0.00          H   
ATOM    308  HB1 ALA A  22      54.662  60.786  36.531  1.00  0.00          H   
ATOM    309  HB2 ALA A  22      55.804  59.579  37.019  1.00  0.00          H   
ATOM    310  HB3 ALA A  22      56.382  60.687  35.793  1.00  0.00          H   
ATOM    311  N   LYS A  23      56.816  58.717  33.548  1.00  0.00          N   
ATOM    312  CA  LYS A  23      57.979  58.016  32.999  1.00  0.00          C   
ATOM    313  C   LYS A  23      59.115  57.985  34.015  1.00  0.00          C   
ATOM    314  O   LYS A  23      59.032  58.670  35.086  1.00  0.00          O   
ATOM    315  CB  LYS A  23      58.351  58.771  31.709  1.00  0.00          C   
ATOM    316  CG  LYS A  23      57.373  58.524  30.536  1.00  0.00          C   
ATOM    317  CD  LYS A  23      58.117  58.912  29.172  1.00  0.00          C   
ATOM    318  CE  LYS A  23      58.448  60.398  29.216  1.00  0.00          C   
ATOM    319  NZ  LYS A  23      59.064  60.907  28.077  1.00  0.00          N   
ATOM    320  H   LYS A  23      56.519  59.637  33.244  1.00  0.00          H   
ATOM    321  HA  LYS A  23      57.742  56.984  32.751  1.00  0.00          H   
ATOM    322  HB3 LYS A  23      59.321  58.373  31.414  1.00  0.00          H   
ATOM    323  HB2 LYS A  23      58.427  59.846  31.881  1.00  0.00          H   
ATOM    324  HG3 LYS A  23      56.465  59.090  30.748  1.00  0.00          H   
ATOM    325  HG2 LYS A  23      57.208  57.452  30.448  1.00  0.00          H   
ATOM    326  HD3 LYS A  23      57.439  58.824  28.324  1.00  0.00          H   
ATOM    327  HD2 LYS A  23      59.022  58.315  29.041  1.00  0.00          H   
ATOM    328  HE3 LYS A  23      59.003  60.689  30.113  1.00  0.00          H   
ATOM    329  HE2 LYS A  23      57.504  60.947  29.283  1.00  0.00          H   
ATOM    330  HZ1 LYS A  23      59.962  60.459  27.926  1.00  0.00          H   
ATOM    331  HZ2 LYS A  23      58.435  60.739  27.308  1.00  0.00          H   
ATOM    332  HZ3 LYS A  23      59.247  61.894  28.074  1.00  0.00          H   
ATOM    333  N   LYS A  24      60.203  57.235  33.705  1.00  0.00          N   
ATOM    334  CA  LYS A  24      61.325  56.945  34.548  1.00  0.00          C   
ATOM    335  C   LYS A  24      62.108  58.197  35.049  1.00  0.00          C   
ATOM    336  CB  LYS A  24      62.109  55.881  33.863  1.00  0.00          C   
ATOM    337  CG  LYS A  24      63.360  55.356  34.579  1.00  0.00          C   
ATOM    338  CD  LYS A  24      63.107  54.589  35.917  1.00  0.00          C   
ATOM    339  CE  LYS A  24      64.442  53.917  36.392  1.00  0.00          C   
ATOM    340  NZ  LYS A  24      64.521  53.595  37.797  1.00  0.00          N   
ATOM    341  O   LYS A  24      62.441  59.113  34.248  1.00  0.00          O   
ATOM    342  OXT LYS A  24      62.217  58.335  36.285  1.00  0.00          O   
ATOM    343  H   LYS A  24      60.143  56.849  32.772  1.00  0.00          H   
ATOM    344  HA  LYS A  24      60.854  56.534  35.432  1.00  0.00          H   
ATOM    345  HB3 LYS A  24      62.362  56.291  32.885  1.00  0.00          H   
ATOM    346  HB2 LYS A  24      61.468  55.018  33.676  1.00  0.00          H   
ATOM    347  HG3 LYS A  24      64.106  56.135  34.696  1.00  0.00          H   
ATOM    348  HG2 LYS A  24      63.820  54.670  33.881  1.00  0.00          H   
ATOM    349  HD3 LYS A  24      62.379  53.791  35.748  1.00  0.00          H   
ATOM    350  HD2 LYS A  24      62.682  55.229  36.691  1.00  0.00          H   
ATOM    351  HE3 LYS A  24      65.203  54.669  36.196  1.00  0.00          H   
ATOM    352  HE2 LYS A  24      64.707  53.028  35.815  1.00  0.00          H   
ATOM    353  HZ1 LYS A  24      64.929  54.388  38.286  1.00  0.00          H   
ATOM    354  HZ2 LYS A  24      63.664  53.331  38.279  1.00  0.00          H   
ATOM    355  HZ3 LYS A  24      65.113  52.788  37.891  1.00  0.00          H   
TER     356      LYS A  24
ENDMDL
MODEL       10
ATOM      1  N   LYS A   1       6.872  29.583  33.859  1.00  0.00          N   
ATOM      2  CA  LYS A   1       7.940  30.577  34.133  1.00  0.00          C   
ATOM      3  C   LYS A   1       8.668  30.340  35.416  1.00  0.00          C   
ATOM      4  O   LYS A   1       8.033  30.306  36.491  1.00  0.00          O   
ATOM      5  CB  LYS A   1       7.415  32.005  34.075  1.00  0.00          C   
ATOM      6  CG  LYS A   1       8.518  33.015  34.301  1.00  0.00          C   
ATOM      7  CD  LYS A   1       8.167  34.479  33.859  1.00  0.00          C   
ATOM      8  CE  LYS A   1       9.345  35.478  34.216  1.00  0.00          C   
ATOM      9  NZ  LYS A   1      10.581  35.160  33.435  1.00  0.00          N   
ATOM     10  HA  LYS A   1       8.630  30.553  33.295  1.00  0.00          H   
ATOM     11  HB3 LYS A   1       6.593  32.031  34.789  1.00  0.00          H   
ATOM     12  HB2 LYS A   1       7.124  32.087  33.030  1.00  0.00          H   
ATOM     13  HG3 LYS A   1       9.524  32.831  33.918  1.00  0.00          H   
ATOM     14  HG2 LYS A   1       8.685  33.130  35.371  1.00  0.00          H   
ATOM     15  HD3 LYS A   1       7.221  34.735  34.320  1.00  0.00          H   
ATOM     16  HD2 LYS A   1       8.144  34.484  32.763  1.00  0.00          H   
ATOM     17  HE3 LYS A   1       9.552  35.257  35.266  1.00  0.00          H   
ATOM     18  HE2 LYS A   1       8.976  36.456  33.908  1.00  0.00          H   
ATOM     19  HZ1 LYS A   1      11.251  34.680  34.020  1.00  0.00          H   
ATOM     20  HZ2 LYS A   1      10.384  34.633  32.596  1.00  0.00          H   
ATOM     21  HZ3 LYS A   1      10.911  36.072  33.139  1.00  0.00          H   
ATOM     22  H   LYS A   1       6.520  29.726  32.929  1.00  0.00          H   
ATOM     23  N   LYS A   2      10.001  30.315  35.308  1.00  0.00          N   
ATOM     24  CA  LYS A   2      10.988  30.086  36.317  1.00  0.00          C   
ATOM     25  C   LYS A   2      11.057  31.113  37.442  1.00  0.00          C   
ATOM     26  O   LYS A   2      10.677  32.267  37.231  1.00  0.00          O   
ATOM     27  CB  LYS A   2      12.397  30.079  35.640  1.00  0.00          C   
ATOM     28  CG  LYS A   2      12.571  28.803  34.890  1.00  0.00          C   
ATOM     29  CD  LYS A   2      14.094  28.626  34.581  1.00  0.00          C   
ATOM     30  CE  LYS A   2      14.238  27.194  34.167  1.00  0.00          C   
ATOM     31  NZ  LYS A   2      15.585  26.619  34.288  1.00  0.00          N   
ATOM     32  H   LYS A   2      10.385  30.441  34.375  1.00  0.00          H   
ATOM     33  HA  LYS A   2      10.663  29.110  36.687  1.00  0.00          H   
ATOM     34  HB3 LYS A   2      13.182  30.128  36.389  1.00  0.00          H   
ATOM     35  HB2 LYS A   2      12.506  30.972  35.025  1.00  0.00          H   
ATOM     36  HG3 LYS A   2      12.027  28.766  33.947  1.00  0.00          H   
ATOM     37  HG2 LYS A   2      12.271  27.958  35.504  1.00  0.00          H   
ATOM     38  HD3 LYS A   2      14.670  28.887  35.466  1.00  0.00          H   
ATOM     39  HD2 LYS A   2      14.412  29.217  33.722  1.00  0.00          H   
ATOM     40  HE3 LYS A   2      13.952  27.118  33.127  1.00  0.00          H   
ATOM     41  HE2 LYS A   2      13.540  26.634  34.798  1.00  0.00          H   
ATOM     42  HZ1 LYS A   2      15.728  25.777  33.759  1.00  0.00          H   
ATOM     43  HZ2 LYS A   2      16.285  27.217  33.861  1.00  0.00          H   
ATOM     44  HZ3 LYS A   2      15.748  26.554  35.281  1.00  0.00          H   
ATOM     45  N   PRO A   3      11.537  30.775  38.648  1.00  0.00          N   
ATOM     46  CA  PRO A   3      11.643  31.803  39.744  1.00  0.00          C   
ATOM     47  C   PRO A   3      12.892  32.624  39.725  1.00  0.00          C   
ATOM     48  O   PRO A   3      12.863  33.729  40.202  1.00  0.00          O   
ATOM     49  CB  PRO A   3      11.489  30.958  41.016  1.00  0.00          C   
ATOM     50  CG  PRO A   3      11.166  29.496  40.617  1.00  0.00          C   
ATOM     51  CD  PRO A   3      11.687  29.471  39.181  1.00  0.00          C   
ATOM     52  HA  PRO A   3      10.854  32.541  39.613  1.00  0.00          H   
ATOM     53  HB3 PRO A   3      12.369  31.023  41.648  1.00  0.00          H   
ATOM     54  HB2 PRO A   3      10.644  31.422  41.530  1.00  0.00          H   
ATOM     55  HG3 PRO A   3      11.654  28.704  41.167  1.00  0.00          H   
ATOM     56  HG2 PRO A   3      10.104  29.282  40.739  1.00  0.00          H   
ATOM     57  HD3 PRO A   3      12.750  29.268  39.230  1.00  0.00          H   
ATOM     58  HD2 PRO A   3      11.068  28.724  38.691  1.00  0.00          H   
ATOM     59  N   GLY A   4      13.928  32.087  39.098  1.00  0.00          N   
ATOM     60  CA  GLY A   4      15.138  32.956  38.822  1.00  0.00          C   
ATOM     61  C   GLY A   4      14.974  33.969  37.708  1.00  0.00          C   
ATOM     62  O   GLY A   4      13.954  34.025  36.973  1.00  0.00          O   
ATOM     63  H   GLY A   4      13.790  31.113  38.851  1.00  0.00          H   
ATOM     64  HA3 GLY A   4      15.873  32.208  38.528  1.00  0.00          H   
ATOM     65  HA2 GLY A   4      15.466  33.433  39.750  1.00  0.00          H   
ATOM     66  N   ALA A   5      15.954  34.884  37.711  1.00  0.00          N   
ATOM     67  CA  ALA A   5      16.073  35.971  36.783  1.00  0.00          C   
ATOM     68  C   ALA A   5      17.463  36.185  36.097  1.00  0.00          C   
ATOM     69  O   ALA A   5      17.613  36.910  35.105  1.00  0.00          O   
ATOM     70  CB  ALA A   5      15.553  37.231  37.483  1.00  0.00          C   
ATOM     71  H   ALA A   5      16.699  34.820  38.388  1.00  0.00          H   
ATOM     72  HA  ALA A   5      15.413  35.797  35.935  1.00  0.00          H   
ATOM     73  HB1 ALA A   5      14.604  37.024  37.990  1.00  0.00          H   
ATOM     74  HB2 ALA A   5      16.181  37.628  38.281  1.00  0.00          H   
ATOM     75  HB3 ALA A   5      15.545  38.060  36.778  1.00  0.00          H   
ATOM     76  N   SER A   6      18.456  35.364  36.547  1.00  0.00          N   
ATOM     77  CA  SER A   6      19.787  35.219  35.945  1.00  0.00          C   
ATOM     78  C   SER A   6      20.483  36.561  35.519  1.00  0.00          C   
ATOM     79  O   SER A   6      21.286  36.459  34.596  1.00  0.00          O   
ATOM     80  CB  SER A   6      19.730  34.295  34.720  1.00  0.00          C   
ATOM     81  OG  SER A   6      18.943  33.127  34.929  1.00  0.00          O   
ATOM     82  H   SER A   6      18.294  34.797  37.363  1.00  0.00          H   
ATOM     83  HA  SER A   6      20.469  34.624  36.559  1.00  0.00          H   
ATOM     84  HB3 SER A   6      20.683  33.876  34.413  1.00  0.00          H   
ATOM     85  HB2 SER A   6      19.251  34.759  33.857  1.00  0.00          H   
ATOM     86  HG  SER A   6      18.065  33.307  34.591  1.00  0.00          H   
ATOM     87  N   LEU A   7      20.280  37.653  36.281  1.00  0.00          N   
ATOM     88  CA  LEU A   7      20.916  38.926  35.978  1.00  0.00          C   
ATOM     89  C   LEU A   7      22.466  38.867  35.892  1.00  0.00          C   
ATOM     90  O   LEU A   7      23.046  37.994  36.518  1.00  0.00          O   
ATOM     91  CB  LEU A   7      20.597  39.996  37.056  1.00  0.00          C   
ATOM     92  CG  LEU A   7      19.274  40.778  36.966  1.00  0.00          C   
ATOM     93  CD1 LEU A   7      18.010  39.963  37.367  1.00  0.00          C   
ATOM     94  CD2 LEU A   7      19.378  42.100  37.748  1.00  0.00          C   
ATOM     95  H   LEU A   7      19.670  37.618  37.086  1.00  0.00          H   
ATOM     96  HA  LEU A   7      20.496  39.228  35.011  1.00  0.00          H   
ATOM     97  HB3 LEU A   7      21.339  40.789  36.971  1.00  0.00          H   
ATOM     98  HB2 LEU A   7      20.726  39.563  38.043  1.00  0.00          H   
ATOM     99  HG  LEU A   7      19.193  41.017  35.901  1.00  0.00          H   
ATOM    100 HD11 LEU A   7      18.095  39.746  38.433  1.00  0.00          H   
ATOM    101 HD12 LEU A   7      17.084  40.525  37.245  1.00  0.00          H   
ATOM    102 HD13 LEU A   7      17.904  39.085  36.737  1.00  0.00          H   
ATOM    103 HD21 LEU A   7      20.045  42.730  37.162  1.00  0.00          H   
ATOM    104 HD22 LEU A   7      18.401  42.569  37.787  1.00  0.00          H   
ATOM    105 HD23 LEU A   7      19.756  41.953  38.759  1.00  0.00          H   
ATOM    106  N   ALA A   8      23.051  39.857  35.179  1.00  0.00          N   
ATOM    107  CA  ALA A   8      24.432  40.128  34.939  1.00  0.00          C   
ATOM    108  C   ALA A   8      25.223  40.558  36.217  1.00  0.00          C   
ATOM    109  O   ALA A   8      26.014  41.481  36.116  1.00  0.00          O   
ATOM    110  CB  ALA A   8      24.696  40.887  33.652  1.00  0.00          C   
ATOM    111  H   ALA A   8      22.424  40.482  34.699  1.00  0.00          H   
ATOM    112  HA  ALA A   8      24.796  39.128  34.703  1.00  0.00          H   
ATOM    113  HB1 ALA A   8      24.506  41.955  33.770  1.00  0.00          H   
ATOM    114  HB2 ALA A   8      25.732  40.722  33.342  1.00  0.00          H   
ATOM    115  HB3 ALA A   8      24.014  40.517  32.875  1.00  0.00          H   
ATOM    116  N   ALA A   9      24.981  39.997  37.404  1.00  0.00          N   
ATOM    117  CA  ALA A   9      25.370  40.580  38.655  1.00  0.00          C   
ATOM    118  C   ALA A   9      26.859  40.837  38.790  1.00  0.00          C   
ATOM    119  O   ALA A   9      27.309  41.942  39.209  1.00  0.00          O   
ATOM    120  CB  ALA A   9      24.969  39.544  39.731  1.00  0.00          C   
ATOM    121  H   ALA A   9      24.417  39.157  37.449  1.00  0.00          H   
ATOM    122  HA  ALA A   9      24.864  41.510  38.912  1.00  0.00          H   
ATOM    123  HB1 ALA A   9      25.580  39.572  40.635  1.00  0.00          H   
ATOM    124  HB2 ALA A   9      23.954  39.837  40.004  1.00  0.00          H   
ATOM    125  HB3 ALA A   9      25.005  38.505  39.412  1.00  0.00          H   
ATOM    126  N   LEU A  10      27.704  39.843  38.446  1.00  0.00          N   
ATOM    127  CA  LEU A  10      29.156  40.066  38.355  1.00  0.00          C   
ATOM    128  C   LEU A  10      29.521  41.171  37.264  1.00  0.00          C   
ATOM    129  O   LEU A  10      30.372  42.019  37.508  1.00  0.00          O   
ATOM    130  CB  LEU A  10      29.963  38.798  37.983  1.00  0.00          C   
ATOM    131  CG  LEU A  10      30.019  37.900  39.175  1.00  0.00          C   
ATOM    132  CD1 LEU A  10      30.304  36.399  38.848  1.00  0.00          C   
ATOM    133  CD2 LEU A  10      31.036  38.293  40.235  1.00  0.00          C   
ATOM    134  H   LEU A  10      27.293  38.979  38.111  1.00  0.00          H   
ATOM    135  HA  LEU A  10      29.447  40.477  39.326  1.00  0.00          H   
ATOM    136  HB3 LEU A  10      30.988  38.977  37.646  1.00  0.00          H   
ATOM    137  HB2 LEU A  10      29.452  38.257  37.195  1.00  0.00          H   
ATOM    138  HG  LEU A  10      29.028  37.872  39.629  1.00  0.00          H   
ATOM    139 HD11 LEU A  10      31.190  36.338  38.213  1.00  0.00          H   
ATOM    140 HD12 LEU A  10      30.348  35.704  39.688  1.00  0.00          H   
ATOM    141 HD13 LEU A  10      29.516  36.048  38.181  1.00  0.00          H   
ATOM    142 HD21 LEU A  10      30.988  37.595  41.071  1.00  0.00          H   
ATOM    143 HD22 LEU A  10      32.022  38.234  39.793  1.00  0.00          H   
ATOM    144 HD23 LEU A  10      30.823  39.280  40.655  1.00  0.00          H   
ATOM    145  N   GLN A  11      28.942  41.089  36.055  1.00  0.00          N   
ATOM    146  CA  GLN A  11      29.306  42.078  34.974  1.00  0.00          C   
ATOM    147  C   GLN A  11      28.825  43.489  35.327  1.00  0.00          C   
ATOM    148  O   GLN A  11      29.525  44.431  35.124  1.00  0.00          O   
ATOM    149  CB  GLN A  11      28.731  41.584  33.665  1.00  0.00          C   
ATOM    150  CG  GLN A  11      28.919  42.555  32.396  1.00  0.00          C   
ATOM    151  CD  GLN A  11      30.377  42.929  32.069  1.00  0.00          C   
ATOM    152  NE2 GLN A  11      30.562  44.205  31.592  1.00  0.00          N   
ATOM    153  OE1 GLN A  11      31.334  42.165  32.171  1.00  0.00          O   
ATOM    154  H   GLN A  11      28.306  40.333  35.876  1.00  0.00          H   
ATOM    155  HA  GLN A  11      30.398  42.146  34.919  1.00  0.00          H   
ATOM    156  HB3 GLN A  11      27.653  41.516  33.741  1.00  0.00          H   
ATOM    157  HB2 GLN A  11      29.196  40.634  33.426  1.00  0.00          H   
ATOM    158  HG3 GLN A  11      28.394  43.439  32.738  1.00  0.00          H   
ATOM    159  HG2 GLN A  11      28.444  42.029  31.569  1.00  0.00          H   
ATOM    160 HE21 GLN A  11      29.777  44.778  31.315  1.00  0.00          H   
ATOM    161 HE22 GLN A  11      31.488  44.607  31.655  1.00  0.00          H   
ATOM    162  N   ALA A  12      27.616  43.626  35.941  1.00  0.00          N   
ATOM    163  CA  ALA A  12      27.187  44.945  36.508  1.00  0.00          C   
ATOM    164  C   ALA A  12      28.292  45.625  37.356  1.00  0.00          C   
ATOM    165  O   ALA A  12      28.510  46.843  37.167  1.00  0.00          O   
ATOM    166  CB  ALA A  12      25.945  44.703  37.316  1.00  0.00          C   
ATOM    167  H   ALA A  12      27.030  42.844  36.192  1.00  0.00          H   
ATOM    168  HA  ALA A  12      27.026  45.510  35.593  1.00  0.00          H   
ATOM    169  HB1 ALA A  12      26.125  43.973  38.095  1.00  0.00          H   
ATOM    170  HB2 ALA A  12      25.618  45.619  37.797  1.00  0.00          H   
ATOM    171  HB3 ALA A  12      25.223  44.224  36.648  1.00  0.00          H   
ATOM    172  N   LEU A  13      28.888  44.884  38.276  1.00  0.00          N   
ATOM    173  CA  LEU A  13      29.940  45.330  39.190  1.00  0.00          C   
ATOM    174  C   LEU A  13      31.199  45.658  38.401  1.00  0.00          C   
ATOM    175  O   LEU A  13      31.778  46.714  38.587  1.00  0.00          O   
ATOM    176  CB  LEU A  13      30.087  44.481  40.449  1.00  0.00          C   
ATOM    177  CG  LEU A  13      31.383  44.802  41.338  1.00  0.00          C   
ATOM    178  CD1 LEU A  13      31.249  46.165  42.048  1.00  0.00          C   
ATOM    179  CD2 LEU A  13      31.477  43.641  42.335  1.00  0.00          C   
ATOM    180  H   LEU A  13      28.603  43.915  38.316  1.00  0.00          H   
ATOM    181  HA  LEU A  13      29.589  46.306  39.536  1.00  0.00          H   
ATOM    182  HB3 LEU A  13      30.159  43.417  40.209  1.00  0.00          H   
ATOM    183  HB2 LEU A  13      29.217  44.778  41.028  1.00  0.00          H   
ATOM    184  HG  LEU A  13      32.329  44.811  40.802  1.00  0.00          H   
ATOM    185 HD11 LEU A  13      30.301  46.120  42.581  1.00  0.00          H   
ATOM    186 HD12 LEU A  13      32.060  46.248  42.771  1.00  0.00          H   
ATOM    187 HD13 LEU A  13      31.213  46.900  41.243  1.00  0.00          H   
ATOM    188 HD21 LEU A  13      31.609  42.722  41.769  1.00  0.00          H   
ATOM    189 HD22 LEU A  13      32.303  43.845  43.010  1.00  0.00          H   
ATOM    190 HD23 LEU A  13      30.612  43.695  42.991  1.00  0.00          H   
ATOM    191  N   GLN A  14      31.642  44.822  37.438  1.00  0.00          N   
ATOM    192  CA  GLN A  14      32.838  45.039  36.606  1.00  0.00          C   
ATOM    193  C   GLN A  14      32.802  46.314  35.772  1.00  0.00          C   
ATOM    194  O   GLN A  14      33.772  47.067  35.810  1.00  0.00          O   
ATOM    195  CB  GLN A  14      33.017  43.740  35.803  1.00  0.00          C   
ATOM    196  CG  GLN A  14      33.909  43.886  34.593  1.00  0.00          C   
ATOM    197  CD  GLN A  14      35.105  42.901  34.651  1.00  0.00          C   
ATOM    198  NE2 GLN A  14      35.987  42.900  33.709  1.00  0.00          N   
ATOM    199  OE1 GLN A  14      35.298  42.113  35.578  1.00  0.00          O   
ATOM    200  H   GLN A  14      31.099  43.989  37.284  1.00  0.00          H   
ATOM    201  HA  GLN A  14      33.716  45.249  37.212  1.00  0.00          H   
ATOM    202  HB3 GLN A  14      32.079  43.314  35.468  1.00  0.00          H   
ATOM    203  HB2 GLN A  14      33.332  42.955  36.495  1.00  0.00          H   
ATOM    204  HG3 GLN A  14      34.336  44.886  34.619  1.00  0.00          H   
ATOM    205  HG2 GLN A  14      33.296  43.685  33.710  1.00  0.00          H   
ATOM    206 HE21 GLN A  14      35.896  43.496  32.898  1.00  0.00          H   
ATOM    207 HE22 GLN A  14      36.737  42.233  33.812  1.00  0.00          H   
ATOM    208  N   ALA A  15      31.620  46.673  35.183  1.00  0.00          N   
ATOM    209  CA  ALA A  15      31.419  47.897  34.360  1.00  0.00          C   
ATOM    210  C   ALA A  15      31.477  49.153  35.255  1.00  0.00          C   
ATOM    211  O   ALA A  15      32.163  50.088  34.870  1.00  0.00          O   
ATOM    212  CB  ALA A  15      30.079  47.772  33.619  1.00  0.00          C   
ATOM    213  H   ALA A  15      30.876  45.978  35.207  1.00  0.00          H   
ATOM    214  HA  ALA A  15      32.165  48.040  33.579  1.00  0.00          H   
ATOM    215  HB1 ALA A  15      29.930  48.539  32.864  1.00  0.00          H   
ATOM    216  HB2 ALA A  15      29.905  46.833  33.093  1.00  0.00          H   
ATOM    217  HB3 ALA A  15      29.238  47.676  34.311  1.00  0.00          H   
ATOM    218  N   LEU A  16      30.926  49.042  36.416  1.00  0.00          N   
ATOM    219  CA  LEU A  16      31.131  50.019  37.499  1.00  0.00          C   
ATOM    220  C   LEU A  16      32.664  50.207  37.819  1.00  0.00          C   
ATOM    221  O   LEU A  16      33.083  51.389  37.893  1.00  0.00          O   
ATOM    222  CB  LEU A  16      30.306  49.666  38.750  1.00  0.00          C   
ATOM    223  CG  LEU A  16      28.768  49.884  38.590  1.00  0.00          C   
ATOM    224  CD1 LEU A  16      27.989  49.302  39.749  1.00  0.00          C   
ATOM    225  CD2 LEU A  16      28.330  51.362  38.508  1.00  0.00          C   
ATOM    226  H   LEU A  16      30.449  48.189  36.643  1.00  0.00          H   
ATOM    227  HA  LEU A  16      30.724  50.966  37.157  1.00  0.00          H   
ATOM    228  HB3 LEU A  16      30.693  50.290  39.554  1.00  0.00          H   
ATOM    229  HB2 LEU A  16      30.454  48.606  38.954  1.00  0.00          H   
ATOM    230  HG  LEU A  16      28.458  49.297  37.721  1.00  0.00          H   
ATOM    231 HD11 LEU A  16      28.387  48.304  39.926  1.00  0.00          H   
ATOM    232 HD12 LEU A  16      28.081  49.834  40.697  1.00  0.00          H   
ATOM    233 HD13 LEU A  16      26.936  49.256  39.456  1.00  0.00          H   
ATOM    234 HD21 LEU A  16      28.438  51.813  39.499  1.00  0.00          H   
ATOM    235 HD22 LEU A  16      28.962  51.858  37.769  1.00  0.00          H   
ATOM    236 HD23 LEU A  16      27.267  51.445  38.277  1.00  0.00          H   
ATOM    237  N   GLN A  17      33.443  49.111  38.026  1.00  0.00          N   
ATOM    238  CA  GLN A  17      34.867  49.169  38.442  1.00  0.00          C   
ATOM    239  C   GLN A  17      35.726  49.673  37.307  1.00  0.00          C   
ATOM    240  O   GLN A  17      36.474  50.636  37.489  1.00  0.00          O   
ATOM    241  CB  GLN A  17      35.261  47.828  39.077  1.00  0.00          C   
ATOM    242  CG  GLN A  17      34.654  47.567  40.473  1.00  0.00          C   
ATOM    243  CD  GLN A  17      34.938  46.248  41.119  1.00  0.00          C   
ATOM    244  NE2 GLN A  17      34.820  46.164  42.414  1.00  0.00          N   
ATOM    245  OE1 GLN A  17      35.372  45.310  40.538  1.00  0.00          O   
ATOM    246  H   GLN A  17      32.925  48.249  38.061  1.00  0.00          H   
ATOM    247  HA  GLN A  17      34.970  49.989  39.156  1.00  0.00          H   
ATOM    248  HB3 GLN A  17      36.340  47.664  39.120  1.00  0.00          H   
ATOM    249  HB2 GLN A  17      34.838  47.032  38.457  1.00  0.00          H   
ATOM    250  HG3 GLN A  17      33.584  47.574  40.295  1.00  0.00          H   
ATOM    251  HG2 GLN A  17      34.843  48.384  41.180  1.00  0.00          H   
ATOM    252 HE21 GLN A  17      34.436  46.959  42.902  1.00  0.00          H   
ATOM    253 HE22 GLN A  17      35.005  45.268  42.835  1.00  0.00          H   
ATOM    254  N   ALA A  18      35.494  49.142  36.094  1.00  0.00          N   
ATOM    255  CA  ALA A  18      36.161  49.664  34.895  1.00  0.00          C   
ATOM    256  C   ALA A  18      35.919  51.131  34.567  1.00  0.00          C   
ATOM    257  O   ALA A  18      36.844  51.822  34.125  1.00  0.00          O   
ATOM    258  CB  ALA A  18      35.761  48.802  33.697  1.00  0.00          C   
ATOM    259  H   ALA A  18      34.787  48.420  35.986  1.00  0.00          H   
ATOM    260  HA  ALA A  18      37.230  49.605  35.099  1.00  0.00          H   
ATOM    261  HB1 ALA A  18      34.686  48.851  33.512  1.00  0.00          H   
ATOM    262  HB2 ALA A  18      36.274  49.093  32.784  1.00  0.00          H   
ATOM    263  HB3 ALA A  18      36.019  47.768  33.926  1.00  0.00          H   
ATOM    264  N   ALA A  19      34.772  51.646  34.817  1.00  0.00          N   
ATOM    265  CA  ALA A  19      34.474  53.093  34.706  1.00  0.00          C   
ATOM    266  C   ALA A  19      35.079  53.887  35.984  1.00  0.00          C   
ATOM    267  O   ALA A  19      35.549  55.001  35.862  1.00  0.00          O   
ATOM    268  CB  ALA A  19      32.966  53.280  34.614  1.00  0.00          C   
ATOM    269  H   ALA A  19      34.073  51.006  35.159  1.00  0.00          H   
ATOM    270  HA  ALA A  19      34.904  53.489  33.781  1.00  0.00          H   
ATOM    271  HB1 ALA A  19      32.501  52.889  35.519  1.00  0.00          H   
ATOM    272  HB2 ALA A  19      32.721  54.338  34.538  1.00  0.00          H   
ATOM    273  HB3 ALA A  19      32.696  52.796  33.686  1.00  0.00          H   
ATOM    274  N   GLN A  20      35.124  53.205  37.156  1.00  0.00          N   
ATOM    275  CA  GLN A  20      35.957  53.747  38.285  1.00  0.00          C   
ATOM    276  C   GLN A  20      37.386  53.942  37.929  1.00  0.00          C   
ATOM    277  O   GLN A  20      38.027  54.922  38.241  1.00  0.00          O   
ATOM    278  CB  GLN A  20      35.753  52.885  39.604  1.00  0.00          C   
ATOM    279  CG  GLN A  20      36.115  53.762  40.813  1.00  0.00          C   
ATOM    280  CD  GLN A  20      36.734  52.938  41.966  1.00  0.00          C   
ATOM    281  NE2 GLN A  20      38.052  52.783  42.067  1.00  0.00          N   
ATOM    282  OE1 GLN A  20      35.972  52.479  42.817  1.00  0.00          O   
ATOM    283  H   GLN A  20      34.570  52.372  37.293  1.00  0.00          H   
ATOM    284  HA  GLN A  20      35.586  54.736  38.541  1.00  0.00          H   
ATOM    285  HB3 GLN A  20      36.391  52.007  39.658  1.00  0.00          H   
ATOM    286  HB2 GLN A  20      34.704  52.578  39.667  1.00  0.00          H   
ATOM    287  HG3 GLN A  20      35.165  54.235  41.084  1.00  0.00          H   
ATOM    288  HG2 GLN A  20      36.758  54.573  40.485  1.00  0.00          H   
ATOM    289 HE21 GLN A  20      38.566  53.149  41.271  1.00  0.00          H   
ATOM    290 HE22 GLN A  20      38.548  52.238  42.751  1.00  0.00          H   
ATOM    291  N   ALA A  21      37.876  53.092  37.097  1.00  0.00          N   
ATOM    292  CA  ALA A  21      39.329  53.068  36.812  1.00  0.00          C   
ATOM    293  C   ALA A  21      39.523  54.207  35.821  1.00  0.00          C   
ATOM    294  O   ALA A  21      40.581  54.857  35.931  1.00  0.00          O   
ATOM    295  CB  ALA A  21      39.677  51.729  36.211  1.00  0.00          C   
ATOM    296  H   ALA A  21      37.248  52.333  36.878  1.00  0.00          H   
ATOM    297  HA  ALA A  21      39.844  53.362  37.728  1.00  0.00          H   
ATOM    298  HB1 ALA A  21      39.681  50.970  36.992  1.00  0.00          H   
ATOM    299  HB2 ALA A  21      38.951  51.481  35.444  1.00  0.00          H   
ATOM    300  HB3 ALA A  21      40.717  51.717  35.865  1.00  0.00          H   
ATOM    301  N   ALA A  22      38.591  54.488  34.868  1.00  0.00          N   
ATOM    302  CA  ALA A  22      38.577  55.664  33.965  1.00  0.00          C   
ATOM    303  C   ALA A  22      38.378  56.972  34.718  1.00  0.00          C   
ATOM    304  O   ALA A  22      39.169  57.916  34.538  1.00  0.00          O   
ATOM    305  CB  ALA A  22      37.527  55.378  32.865  1.00  0.00          C   
ATOM    306  H   ALA A  22      37.756  53.924  34.822  1.00  0.00          H   
ATOM    307  HA  ALA A  22      39.539  55.755  33.487  1.00  0.00          H   
ATOM    308  HB1 ALA A  22      36.485  55.358  33.167  1.00  0.00          H   
ATOM    309  HB2 ALA A  22      37.545  56.178  32.128  1.00  0.00          H   
ATOM    310  HB3 ALA A  22      37.781  54.413  32.428  1.00  0.00          H   
ATOM    311  N   LYS A  23      37.391  57.067  35.626  1.00  0.00          N   
ATOM    312  CA  LYS A  23      37.042  58.315  36.369  1.00  0.00          C   
ATOM    313  C   LYS A  23      38.094  58.718  37.430  1.00  0.00          C   
ATOM    314  O   LYS A  23      38.341  57.970  38.350  1.00  0.00          O   
ATOM    315  CB  LYS A  23      35.595  58.218  36.874  1.00  0.00          C   
ATOM    316  CG  LYS A  23      34.533  58.144  35.794  1.00  0.00          C   
ATOM    317  CD  LYS A  23      33.082  58.007  36.345  1.00  0.00          C   
ATOM    318  CE  LYS A  23      32.053  58.138  35.255  1.00  0.00          C   
ATOM    319  NZ  LYS A  23      30.700  58.040  35.903  1.00  0.00          N   
ATOM    320  H   LYS A  23      36.828  56.263  35.906  1.00  0.00          H   
ATOM    321  HA  LYS A  23      37.048  59.146  35.665  1.00  0.00          H   
ATOM    322  HB3 LYS A  23      35.327  59.072  37.501  1.00  0.00          H   
ATOM    323  HB2 LYS A  23      35.504  57.347  37.512  1.00  0.00          H   
ATOM    324  HG3 LYS A  23      34.711  57.164  35.333  1.00  0.00          H   
ATOM    325  HG2 LYS A  23      34.634  58.952  35.080  1.00  0.00          H   
ATOM    326  HD3 LYS A  23      32.847  58.697  37.159  1.00  0.00          H   
ATOM    327  HD2 LYS A  23      33.085  57.052  36.857  1.00  0.00          H   
ATOM    328  HE3 LYS A  23      32.191  57.421  34.447  1.00  0.00          H   
ATOM    329  HE2 LYS A  23      32.057  59.102  34.744  1.00  0.00          H   
ATOM    330  HZ1 LYS A  23      30.048  58.195  35.137  1.00  0.00          H   
ATOM    331  HZ2 LYS A  23      30.599  57.107  36.264  1.00  0.00          H   
ATOM    332  HZ3 LYS A  23      30.592  58.701  36.657  1.00  0.00          H   
ATOM    333  N   LYS A  24      38.517  59.983  37.321  1.00  0.00          N   
ATOM    334  CA  LYS A  24      39.501  60.628  38.082  1.00  0.00          C   
ATOM    335  C   LYS A  24      38.877  61.654  39.068  1.00  0.00          C   
ATOM    336  CB  LYS A  24      40.628  61.294  37.251  1.00  0.00          C   
ATOM    337  CG  LYS A  24      41.554  60.299  36.477  1.00  0.00          C   
ATOM    338  CD  LYS A  24      42.160  60.877  35.212  1.00  0.00          C   
ATOM    339  CE  LYS A  24      42.875  62.176  35.355  1.00  0.00          C   
ATOM    340  NZ  LYS A  24      44.049  62.144  36.257  1.00  0.00          N   
ATOM    341  O   LYS A  24      39.295  61.594  40.279  1.00  0.00          O   
ATOM    342  OXT LYS A  24      38.017  62.434  38.617  1.00  0.00          O   
ATOM    343  H   LYS A  24      38.390  60.429  36.426  1.00  0.00          H   
ATOM    344  HA  LYS A  24      39.980  59.885  38.707  1.00  0.00          H   
ATOM    345  HB3 LYS A  24      41.224  61.954  37.872  1.00  0.00          H   
ATOM    346  HB2 LYS A  24      40.120  62.000  36.602  1.00  0.00          H   
ATOM    347  HG3 LYS A  24      40.978  59.395  36.285  1.00  0.00          H   
ATOM    348  HG2 LYS A  24      42.303  59.899  37.162  1.00  0.00          H   
ATOM    349  HD3 LYS A  24      41.356  61.031  34.492  1.00  0.00          H   
ATOM    350  HD2 LYS A  24      42.736  60.083  34.739  1.00  0.00          H   
ATOM    351  HE3 LYS A  24      42.105  62.823  35.758  1.00  0.00          H   
ATOM    352  HE2 LYS A  24      43.163  62.636  34.401  1.00  0.00          H   
ATOM    353  HZ1 LYS A  24      44.827  61.564  35.991  1.00  0.00          H   
ATOM    354  HZ2 LYS A  24      44.357  63.080  36.455  1.00  0.00          H   
ATOM    355  HZ3 LYS A  24      43.726  61.821  37.152  1.00  0.00          H   
TER     356      LYS A  24
ENDMDL
MODEL       11
ATOM      1  N   LYS A   1      26.105  34.715  23.926  1.00  0.00          N   
ATOM      2  CA  LYS A   1      25.262  33.854  24.749  1.00  0.00          C   
ATOM      3  C   LYS A   1      24.768  34.593  26.054  1.00  0.00          C   
ATOM      4  O   LYS A   1      25.519  35.417  26.593  1.00  0.00          O   
ATOM      5  CB  LYS A   1      25.993  32.522  24.981  1.00  0.00          C   
ATOM      6  CG  LYS A   1      25.238  31.572  25.926  1.00  0.00          C   
ATOM      7  CD  LYS A   1      26.066  30.301  26.170  1.00  0.00          C   
ATOM      8  CE  LYS A   1      25.525  29.484  27.352  1.00  0.00          C   
ATOM      9  NZ  LYS A   1      26.124  28.137  27.393  1.00  0.00          N   
ATOM     10  HA  LYS A   1      24.432  33.483  24.149  1.00  0.00          H   
ATOM     11  HB3 LYS A   1      26.992  32.676  25.407  1.00  0.00          H   
ATOM     12  HB2 LYS A   1      25.987  31.962  24.049  1.00  0.00          H   
ATOM     13  HG3 LYS A   1      24.259  31.285  25.523  1.00  0.00          H   
ATOM     14  HG2 LYS A   1      25.055  32.002  26.909  1.00  0.00          H   
ATOM     15  HD3 LYS A   1      27.051  30.652  26.477  1.00  0.00          H   
ATOM     16  HD2 LYS A   1      26.159  29.841  25.193  1.00  0.00          H   
ATOM     17  HE3 LYS A   1      24.457  29.303  27.197  1.00  0.00          H   
ATOM     18  HE2 LYS A   1      25.738  30.047  28.264  1.00  0.00          H   
ATOM     19  HZ1 LYS A   1      25.961  27.556  28.202  1.00  0.00          H   
ATOM     20  HZ2 LYS A   1      25.899  27.573  26.585  1.00  0.00          H   
ATOM     21  HZ3 LYS A   1      27.123  28.218  27.565  1.00  0.00          H   
ATOM     22  H   LYS A   1      27.019  34.745  24.380  1.00  0.00          H   
ATOM     23  N   LYS A   2      23.519  34.206  26.459  1.00  0.00          N   
ATOM     24  CA  LYS A   2      22.958  34.896  27.656  1.00  0.00          C   
ATOM     25  C   LYS A   2      23.617  34.502  28.993  1.00  0.00          C   
ATOM     26  O   LYS A   2      23.873  33.333  29.245  1.00  0.00          O   
ATOM     27  CB  LYS A   2      21.372  34.517  27.603  1.00  0.00          C   
ATOM     28  CG  LYS A   2      20.569  35.224  28.705  1.00  0.00          C   
ATOM     29  CD  LYS A   2      19.058  35.247  28.553  1.00  0.00          C   
ATOM     30  CE  LYS A   2      18.490  34.020  29.151  1.00  0.00          C   
ATOM     31  NZ  LYS A   2      17.150  33.702  28.674  1.00  0.00          N   
ATOM     32  H   LYS A   2      22.986  33.532  25.946  1.00  0.00          H   
ATOM     33  HA  LYS A   2      23.123  35.968  27.509  1.00  0.00          H   
ATOM     34  HB3 LYS A   2      21.228  33.441  27.485  1.00  0.00          H   
ATOM     35  HB2 LYS A   2      21.040  35.036  26.704  1.00  0.00          H   
ATOM     36  HG3 LYS A   2      20.929  36.252  28.622  1.00  0.00          H   
ATOM     37  HG2 LYS A   2      20.856  34.842  29.690  1.00  0.00          H   
ATOM     38  HD3 LYS A   2      18.869  35.300  27.477  1.00  0.00          H   
ATOM     39  HD2 LYS A   2      18.658  36.133  29.048  1.00  0.00          H   
ATOM     40  HE3 LYS A   2      18.449  34.130  30.239  1.00  0.00          H   
ATOM     41  HE2 LYS A   2      19.111  33.155  28.926  1.00  0.00          H   
ATOM     42  HZ1 LYS A   2      17.166  33.530  27.675  1.00  0.00          H   
ATOM     43  HZ2 LYS A   2      16.854  32.892  29.192  1.00  0.00          H   
ATOM     44  HZ3 LYS A   2      16.509  34.452  28.890  1.00  0.00          H   
ATOM     45  N   PRO A   3      23.764  35.410  29.935  1.00  0.00          N   
ATOM     46  CA  PRO A   3      24.446  35.146  31.178  1.00  0.00          C   
ATOM     47  C   PRO A   3      23.473  34.725  32.291  1.00  0.00          C   
ATOM     48  O   PRO A   3      22.265  35.125  32.246  1.00  0.00          O   
ATOM     49  CB  PRO A   3      25.176  36.403  31.601  1.00  0.00          C   
ATOM     50  CG  PRO A   3      24.298  37.520  31.031  1.00  0.00          C   
ATOM     51  CD  PRO A   3      23.735  36.828  29.750  1.00  0.00          C   
ATOM     52  HA  PRO A   3      25.226  34.400  31.090  1.00  0.00          H   
ATOM     53  HB3 PRO A   3      25.436  36.459  32.656  1.00  0.00          H   
ATOM     54  HB2 PRO A   3      26.093  36.433  31.023  1.00  0.00          H   
ATOM     55  HG3 PRO A   3      23.509  37.663  31.766  1.00  0.00          H   
ATOM     56  HG2 PRO A   3      24.744  38.504  30.865  1.00  0.00          H   
ATOM     57  HD3 PRO A   3      22.696  37.130  29.603  1.00  0.00          H   
ATOM     58  HD2 PRO A   3      24.328  37.209  28.918  1.00  0.00          H   
ATOM     59  N   GLY A   4      24.004  33.977  33.280  1.00  0.00          N   
ATOM     60  CA  GLY A   4      23.311  33.635  34.538  1.00  0.00          C   
ATOM     61  C   GLY A   4      23.139  34.695  35.605  1.00  0.00          C   
ATOM     62  O   GLY A   4      23.891  35.627  35.454  1.00  0.00          O   
ATOM     63  H   GLY A   4      24.941  33.600  33.159  1.00  0.00          H   
ATOM     64  HA3 GLY A   4      23.847  32.784  34.948  1.00  0.00          H   
ATOM     65  HA2 GLY A   4      22.311  33.225  34.356  1.00  0.00          H   
ATOM     66  N   ALA A   5      22.360  34.543  36.670  1.00  0.00          N   
ATOM     67  CA  ALA A   5      22.141  35.528  37.723  1.00  0.00          C   
ATOM     68  C   ALA A   5      23.453  36.050  38.287  1.00  0.00          C   
ATOM     69  O   ALA A   5      23.634  37.294  38.280  1.00  0.00          O   
ATOM     70  CB  ALA A   5      21.163  35.008  38.821  1.00  0.00          C   
ATOM     71  H   ALA A   5      21.911  33.643  36.774  1.00  0.00          H   
ATOM     72  HA  ALA A   5      21.655  36.362  37.217  1.00  0.00          H   
ATOM     73  HB1 ALA A   5      21.698  34.242  39.395  1.00  0.00          H   
ATOM     74  HB2 ALA A   5      20.711  35.755  39.467  1.00  0.00          H   
ATOM     75  HB3 ALA A   5      20.290  34.502  38.408  1.00  0.00          H   
ATOM     76  N   SER A   6      24.402  35.123  38.633  1.00  0.00          N   
ATOM     77  CA  SER A   6      25.699  35.596  39.163  1.00  0.00          C   
ATOM     78  C   SER A   6      26.641  36.227  38.215  1.00  0.00          C   
ATOM     79  O   SER A   6      27.419  37.077  38.616  1.00  0.00          O   
ATOM     80  CB  SER A   6      26.386  34.424  39.882  1.00  0.00          C   
ATOM     81  OG  SER A   6      26.864  33.452  38.948  1.00  0.00          O   
ATOM     82  H   SER A   6      24.132  34.145  38.615  1.00  0.00          H   
ATOM     83  HA  SER A   6      25.466  36.293  39.964  1.00  0.00          H   
ATOM     84  HB3 SER A   6      25.752  34.033  40.673  1.00  0.00          H   
ATOM     85  HB2 SER A   6      27.285  34.727  40.409  1.00  0.00          H   
ATOM     86  HG  SER A   6      26.840  32.674  39.516  1.00  0.00          H   
ATOM     87  N   LEU A   7      26.568  35.950  36.898  1.00  0.00          N   
ATOM     88  CA  LEU A   7      27.380  36.505  35.867  1.00  0.00          C   
ATOM     89  C   LEU A   7      26.842  37.934  35.367  1.00  0.00          C   
ATOM     90  O   LEU A   7      27.601  38.860  35.387  1.00  0.00          O   
ATOM     91  CB  LEU A   7      27.497  35.462  34.716  1.00  0.00          C   
ATOM     92  CG  LEU A   7      28.378  35.992  33.563  1.00  0.00          C   
ATOM     93  CD1 LEU A   7      29.783  36.374  34.018  1.00  0.00          C   
ATOM     94  CD2 LEU A   7      28.465  34.847  32.535  1.00  0.00          C   
ATOM     95  H   LEU A   7      26.012  35.158  36.615  1.00  0.00          H   
ATOM     96  HA  LEU A   7      28.357  36.684  36.309  1.00  0.00          H   
ATOM     97  HB3 LEU A   7      26.558  35.024  34.400  1.00  0.00          H   
ATOM     98  HB2 LEU A   7      28.112  34.632  35.051  1.00  0.00          H   
ATOM     99  HG  LEU A   7      27.915  36.883  33.136  1.00  0.00          H   
ATOM    100 HD11 LEU A   7      30.283  35.543  34.514  1.00  0.00          H   
ATOM    101 HD12 LEU A   7      30.425  36.556  33.162  1.00  0.00          H   
ATOM    102 HD13 LEU A   7      29.823  37.262  34.660  1.00  0.00          H   
ATOM    103 HD21 LEU A   7      27.466  34.622  32.150  1.00  0.00          H   
ATOM    104 HD22 LEU A   7      29.137  35.134  31.719  1.00  0.00          H   
ATOM    105 HD23 LEU A   7      28.898  33.956  32.989  1.00  0.00          H   
ATOM    106  N   ALA A   8      25.522  38.138  35.172  1.00  0.00          N   
ATOM    107  CA  ALA A   8      24.838  39.451  35.153  1.00  0.00          C   
ATOM    108  C   ALA A   8      25.237  40.273  36.399  1.00  0.00          C   
ATOM    109  O   ALA A   8      25.608  41.433  36.195  1.00  0.00          O   
ATOM    110  CB  ALA A   8      23.326  39.122  35.149  1.00  0.00          C   
ATOM    111  H   ALA A   8      24.936  37.314  35.172  1.00  0.00          H   
ATOM    112  HA  ALA A   8      25.058  40.077  34.284  1.00  0.00          H   
ATOM    113  HB1 ALA A   8      23.127  38.314  35.856  1.00  0.00          H   
ATOM    114  HB2 ALA A   8      22.718  39.970  35.458  1.00  0.00          H   
ATOM    115  HB3 ALA A   8      23.005  38.840  34.140  1.00  0.00          H   
ATOM    116  N   ALA A   9      25.197  39.778  37.641  1.00  0.00          N   
ATOM    117  CA  ALA A   9      25.606  40.459  38.841  1.00  0.00          C   
ATOM    118  C   ALA A   9      27.078  40.761  38.863  1.00  0.00          C   
ATOM    119  O   ALA A   9      27.397  41.888  39.175  1.00  0.00          O   
ATOM    120  CB  ALA A   9      25.136  39.552  40.000  1.00  0.00          C   
ATOM    121  H   ALA A   9      24.854  38.849  37.836  1.00  0.00          H   
ATOM    122  HA  ALA A   9      25.077  41.405  38.935  1.00  0.00          H   
ATOM    123  HB1 ALA A   9      25.497  40.052  40.892  1.00  0.00          H   
ATOM    124  HB2 ALA A   9      24.044  39.473  40.052  1.00  0.00          H   
ATOM    125  HB3 ALA A   9      25.598  38.585  39.807  1.00  0.00          H   
ATOM    126  N   LEU A  10      27.962  39.818  38.514  1.00  0.00          N   
ATOM    127  CA  LEU A  10      29.386  40.067  38.341  1.00  0.00          C   
ATOM    128  C   LEU A  10      29.594  41.113  37.223  1.00  0.00          C   
ATOM    129  O   LEU A  10      30.258  42.074  37.554  1.00  0.00          O   
ATOM    130  CB  LEU A  10      30.048  38.776  38.008  1.00  0.00          C   
ATOM    131  CG  LEU A  10      31.538  38.962  37.769  1.00  0.00          C   
ATOM    132  CD1 LEU A  10      32.378  39.534  38.967  1.00  0.00          C   
ATOM    133  CD2 LEU A  10      32.066  37.620  37.243  1.00  0.00          C   
ATOM    134  H   LEU A  10      27.615  38.911  38.233  1.00  0.00          H   
ATOM    135  HA  LEU A  10      29.758  40.454  39.289  1.00  0.00          H   
ATOM    136  HB3 LEU A  10      29.628  38.350  37.094  1.00  0.00          H   
ATOM    137  HB2 LEU A  10      30.000  38.134  38.894  1.00  0.00          H   
ATOM    138  HG  LEU A  10      31.801  39.731  37.042  1.00  0.00          H   
ATOM    139 HD11 LEU A  10      32.199  38.899  39.839  1.00  0.00          H   
ATOM    140 HD12 LEU A  10      33.433  39.604  38.697  1.00  0.00          H   
ATOM    141 HD13 LEU A  10      31.945  40.496  39.231  1.00  0.00          H   
ATOM    142 HD21 LEU A  10      33.136  37.716  37.033  1.00  0.00          H   
ATOM    143 HD22 LEU A  10      31.821  36.862  37.980  1.00  0.00          H   
ATOM    144 HD23 LEU A  10      31.596  37.334  36.305  1.00  0.00          H   
ATOM    145  N   GLN A  11      28.962  41.025  35.998  1.00  0.00          N   
ATOM    146  CA  GLN A  11      29.107  42.043  34.904  1.00  0.00          C   
ATOM    147  C   GLN A  11      28.671  43.483  35.243  1.00  0.00          C   
ATOM    148  O   GLN A  11      29.346  44.435  34.775  1.00  0.00          O   
ATOM    149  CB  GLN A  11      28.346  41.622  33.639  1.00  0.00          C   
ATOM    150  CG  GLN A  11      29.138  40.685  32.693  1.00  0.00          C   
ATOM    151  CD  GLN A  11      28.245  40.078  31.646  1.00  0.00          C   
ATOM    152  NE2 GLN A  11      28.861  39.017  31.107  1.00  0.00          N   
ATOM    153  OE1 GLN A  11      27.152  40.495  31.312  1.00  0.00          O   
ATOM    154  H   GLN A  11      28.396  40.221  35.778  1.00  0.00          H   
ATOM    155  HA  GLN A  11      30.152  42.154  34.644  1.00  0.00          H   
ATOM    156  HB3 GLN A  11      28.105  42.507  33.047  1.00  0.00          H   
ATOM    157  HB2 GLN A  11      27.431  41.142  33.995  1.00  0.00          H   
ATOM    158  HG3 GLN A  11      29.614  39.895  33.277  1.00  0.00          H   
ATOM    159  HG2 GLN A  11      29.920  41.268  32.195  1.00  0.00          H   
ATOM    160 HE21 GLN A  11      29.819  38.853  31.389  1.00  0.00          H   
ATOM    161 HE22 GLN A  11      28.350  38.556  30.368  1.00  0.00          H   
ATOM    162  N   ALA A  12      27.733  43.646  36.249  1.00  0.00          N   
ATOM    163  CA  ALA A  12      27.347  44.959  36.817  1.00  0.00          C   
ATOM    164  C   ALA A  12      28.426  45.458  37.774  1.00  0.00          C   
ATOM    165  O   ALA A  12      28.829  46.604  37.763  1.00  0.00          O   
ATOM    166  CB  ALA A  12      26.070  44.700  37.520  1.00  0.00          C   
ATOM    167  H   ALA A  12      27.309  42.806  36.596  1.00  0.00          H   
ATOM    168  HA  ALA A  12      27.050  45.657  36.036  1.00  0.00          H   
ATOM    169  HB1 ALA A  12      25.615  45.654  37.783  1.00  0.00          H   
ATOM    170  HB2 ALA A  12      25.327  44.236  36.878  1.00  0.00          H   
ATOM    171  HB3 ALA A  12      26.119  44.051  38.400  1.00  0.00          H   
ATOM    172  N   LEU A  13      29.019  44.552  38.646  1.00  0.00          N   
ATOM    173  CA  LEU A  13      30.135  44.999  39.500  1.00  0.00          C   
ATOM    174  C   LEU A  13      31.335  45.421  38.598  1.00  0.00          C   
ATOM    175  O   LEU A  13      31.887  46.498  38.892  1.00  0.00          O   
ATOM    176  CB  LEU A  13      30.444  43.950  40.550  1.00  0.00          C   
ATOM    177  CG  LEU A  13      31.384  44.454  41.646  1.00  0.00          C   
ATOM    178  CD1 LEU A  13      31.035  45.755  42.456  1.00  0.00          C   
ATOM    179  CD2 LEU A  13      31.528  43.292  42.613  1.00  0.00          C   
ATOM    180  H   LEU A  13      28.783  43.578  38.586  1.00  0.00          H   
ATOM    181  HA  LEU A  13      29.974  45.969  39.971  1.00  0.00          H   
ATOM    182  HB3 LEU A  13      31.005  43.145  40.073  1.00  0.00          H   
ATOM    183  HB2 LEU A  13      29.588  43.415  40.965  1.00  0.00          H   
ATOM    184  HG  LEU A  13      32.355  44.693  41.232  1.00  0.00          H   
ATOM    185 HD11 LEU A  13      31.031  46.643  41.816  1.00  0.00          H   
ATOM    186 HD12 LEU A  13      30.065  45.563  42.914  1.00  0.00          H   
ATOM    187 HD13 LEU A  13      31.786  45.914  43.231  1.00  0.00          H   
ATOM    188 HD21 LEU A  13      30.619  43.204  43.215  1.00  0.00          H   
ATOM    189 HD22 LEU A  13      31.631  42.345  42.066  1.00  0.00          H   
ATOM    190 HD23 LEU A  13      32.429  43.421  43.207  1.00  0.00          H   
ATOM    191  N   GLN A  14      31.713  44.683  37.525  1.00  0.00          N   
ATOM    192  CA  GLN A  14      32.759  45.064  36.597  1.00  0.00          C   
ATOM    193  C   GLN A  14      32.485  46.386  35.894  1.00  0.00          C   
ATOM    194  O   GLN A  14      33.409  47.142  35.605  1.00  0.00          O   
ATOM    195  CB  GLN A  14      33.066  43.856  35.721  1.00  0.00          C   
ATOM    196  CG  GLN A  14      33.580  42.678  36.610  1.00  0.00          C   
ATOM    197  CD  GLN A  14      33.975  41.440  35.770  1.00  0.00          C   
ATOM    198  NE2 GLN A  14      34.849  40.600  36.236  1.00  0.00          N   
ATOM    199  OE1 GLN A  14      33.445  41.194  34.696  1.00  0.00          O   
ATOM    200  H   GLN A  14      31.182  43.824  37.442  1.00  0.00          H   
ATOM    201  HA  GLN A  14      33.617  45.342  37.211  1.00  0.00          H   
ATOM    202  HB3 GLN A  14      33.897  44.086  35.051  1.00  0.00          H   
ATOM    203  HB2 GLN A  14      32.163  43.561  35.188  1.00  0.00          H   
ATOM    204  HG3 GLN A  14      32.862  42.335  37.352  1.00  0.00          H   
ATOM    205  HG2 GLN A  14      34.437  43.068  37.152  1.00  0.00          H   
ATOM    206 HE21 GLN A  14      35.270  40.689  37.151  1.00  0.00          H   
ATOM    207 HE22 GLN A  14      34.904  39.742  35.695  1.00  0.00          H   
ATOM    208  N   ALA A  15      31.229  46.702  35.637  1.00  0.00          N   
ATOM    209  CA  ALA A  15      30.798  48.057  35.137  1.00  0.00          C   
ATOM    210  C   ALA A  15      31.197  49.166  36.085  1.00  0.00          C   
ATOM    211  O   ALA A  15      31.918  50.124  35.744  1.00  0.00          O   
ATOM    212  CB  ALA A  15      29.310  48.101  34.790  1.00  0.00          C   
ATOM    213  H   ALA A  15      30.514  46.077  35.975  1.00  0.00          H   
ATOM    214  HA  ALA A  15      31.315  48.328  34.208  1.00  0.00          H   
ATOM    215  HB1 ALA A  15      28.973  49.097  34.500  1.00  0.00          H   
ATOM    216  HB2 ALA A  15      29.106  47.351  34.014  1.00  0.00          H   
ATOM    217  HB3 ALA A  15      28.759  47.810  35.686  1.00  0.00          H   
ATOM    218  N   LEU A  16      30.702  49.016  37.351  1.00  0.00          N   
ATOM    219  CA  LEU A  16      30.802  50.005  38.400  1.00  0.00          C   
ATOM    220  C   LEU A  16      32.326  50.166  38.873  1.00  0.00          C   
ATOM    221  O   LEU A  16      32.768  51.304  39.068  1.00  0.00          O   
ATOM    222  CB  LEU A  16      29.866  49.611  39.542  1.00  0.00          C   
ATOM    223  CG  LEU A  16      29.576  50.686  40.619  1.00  0.00          C   
ATOM    224  CD1 LEU A  16      28.680  51.849  40.219  1.00  0.00          C   
ATOM    225  CD2 LEU A  16      28.958  50.055  41.875  1.00  0.00          C   
ATOM    226  H   LEU A  16      30.092  48.212  37.465  1.00  0.00          H   
ATOM    227  HA  LEU A  16      30.468  50.962  37.991  1.00  0.00          H   
ATOM    228  HB3 LEU A  16      30.323  48.754  40.031  1.00  0.00          H   
ATOM    229  HB2 LEU A  16      28.928  49.234  39.144  1.00  0.00          H   
ATOM    230  HG  LEU A  16      30.502  51.140  40.981  1.00  0.00          H   
ATOM    231 HD11 LEU A  16      27.700  51.449  39.977  1.00  0.00          H   
ATOM    232 HD12 LEU A  16      28.556  52.574  41.020  1.00  0.00          H   
ATOM    233 HD13 LEU A  16      29.014  52.385  39.326  1.00  0.00          H   
ATOM    234 HD21 LEU A  16      28.674  50.793  42.616  1.00  0.00          H   
ATOM    235 HD22 LEU A  16      28.097  49.455  41.555  1.00  0.00          H   
ATOM    236 HD23 LEU A  16      29.711  49.415  42.336  1.00  0.00          H   
ATOM    237  N   GLN A  17      33.101  49.036  38.867  1.00  0.00          N   
ATOM    238  CA  GLN A  17      34.565  49.009  39.032  1.00  0.00          C   
ATOM    239  C   GLN A  17      35.265  49.926  37.950  1.00  0.00          C   
ATOM    240  O   GLN A  17      36.202  50.630  38.263  1.00  0.00          O   
ATOM    241  CB  GLN A  17      35.237  47.571  39.049  1.00  0.00          C   
ATOM    242  CG  GLN A  17      34.593  46.695  40.164  1.00  0.00          C   
ATOM    243  CD  GLN A  17      35.497  45.900  41.089  1.00  0.00          C   
ATOM    244  NE2 GLN A  17      35.265  45.771  42.363  1.00  0.00          N   
ATOM    245  OE1 GLN A  17      36.523  45.412  40.649  1.00  0.00          O   
ATOM    246  H   GLN A  17      32.550  48.186  38.880  1.00  0.00          H   
ATOM    247  HA  GLN A  17      34.870  49.413  40.000  1.00  0.00          H   
ATOM    248  HB3 GLN A  17      36.323  47.653  39.085  1.00  0.00          H   
ATOM    249  HB2 GLN A  17      35.100  47.122  38.061  1.00  0.00          H   
ATOM    250  HG3 GLN A  17      33.977  45.964  39.626  1.00  0.00          H   
ATOM    251  HG2 GLN A  17      33.902  47.291  40.755  1.00  0.00          H   
ATOM    252 HE21 GLN A  17      34.335  46.034  42.680  1.00  0.00          H   
ATOM    253 HE22 GLN A  17      35.963  45.380  42.966  1.00  0.00          H   
ATOM    254  N   ALA A  18      34.831  49.850  36.673  1.00  0.00          N   
ATOM    255  CA  ALA A  18      35.429  50.611  35.525  1.00  0.00          C   
ATOM    256  C   ALA A  18      35.271  52.110  35.675  1.00  0.00          C   
ATOM    257  O   ALA A  18      36.231  52.865  35.538  1.00  0.00          O   
ATOM    258  CB  ALA A  18      34.782  50.103  34.174  1.00  0.00          C   
ATOM    259  H   ALA A  18      34.039  49.258  36.473  1.00  0.00          H   
ATOM    260  HA  ALA A  18      36.499  50.387  35.503  1.00  0.00          H   
ATOM    261  HB1 ALA A  18      35.401  50.333  33.307  1.00  0.00          H   
ATOM    262  HB2 ALA A  18      34.632  49.029  34.076  1.00  0.00          H   
ATOM    263  HB3 ALA A  18      33.759  50.473  34.099  1.00  0.00          H   
ATOM    264  N   ALA A  19      34.044  52.521  36.022  1.00  0.00          N   
ATOM    265  CA  ALA A  19      33.711  53.832  36.522  1.00  0.00          C   
ATOM    266  C   ALA A  19      34.324  54.307  37.837  1.00  0.00          C   
ATOM    267  O   ALA A  19      34.190  55.440  38.278  1.00  0.00          O   
ATOM    268  CB  ALA A  19      32.185  53.999  36.663  1.00  0.00          C   
ATOM    269  H   ALA A  19      33.307  51.830  36.108  1.00  0.00          H   
ATOM    270  HA  ALA A  19      34.085  54.561  35.799  1.00  0.00          H   
ATOM    271  HB1 ALA A  19      31.798  55.002  36.831  1.00  0.00          H   
ATOM    272  HB2 ALA A  19      31.652  53.713  35.757  1.00  0.00          H   
ATOM    273  HB3 ALA A  19      31.958  53.368  37.520  1.00  0.00          H   
ATOM    274  N   GLN A  20      35.087  53.443  38.455  1.00  0.00          N   
ATOM    275  CA  GLN A  20      35.831  53.565  39.737  1.00  0.00          C   
ATOM    276  C   GLN A  20      34.942  53.957  40.834  1.00  0.00          C   
ATOM    277  O   GLN A  20      35.332  54.793  41.584  1.00  0.00          O   
ATOM    278  CB  GLN A  20      37.176  54.427  39.587  1.00  0.00          C   
ATOM    279  CG  GLN A  20      38.084  53.677  38.704  1.00  0.00          C   
ATOM    280  CD  GLN A  20      39.243  54.630  38.407  1.00  0.00          C   
ATOM    281  NE2 GLN A  20      39.815  54.520  37.241  1.00  0.00          N   
ATOM    282  OE1 GLN A  20      39.646  55.514  39.167  1.00  0.00          O   
ATOM    283  H   GLN A  20      35.244  52.590  37.938  1.00  0.00          H   
ATOM    284  HA  GLN A  20      36.040  52.534  40.050  1.00  0.00          H   
ATOM    285  HB3 GLN A  20      37.703  54.557  40.524  1.00  0.00          H   
ATOM    286  HB2 GLN A  20      36.891  55.397  39.160  1.00  0.00          H   
ATOM    287  HG3 GLN A  20      37.565  53.505  37.759  1.00  0.00          H   
ATOM    288  HG2 GLN A  20      38.494  52.760  39.121  1.00  0.00          H   
ATOM    289 HE21 GLN A  20      39.441  53.816  36.620  1.00  0.00          H   
ATOM    290 HE22 GLN A  20      40.396  55.250  36.831  1.00  0.00          H   
ATOM    291  N   ALA A  21      33.768  53.352  40.900  1.00  0.00          N   
ATOM    292  CA  ALA A  21      32.673  53.827  41.778  1.00  0.00          C   
ATOM    293  C   ALA A  21      32.025  52.700  42.593  1.00  0.00          C   
ATOM    294  O   ALA A  21      31.117  52.981  43.419  1.00  0.00          O   
ATOM    295  CB  ALA A  21      31.654  54.475  40.830  1.00  0.00          C   
ATOM    296  H   ALA A  21      33.570  52.530  40.346  1.00  0.00          H   
ATOM    297  HA  ALA A  21      33.015  54.529  42.535  1.00  0.00          H   
ATOM    298  HB1 ALA A  21      32.041  55.417  40.436  1.00  0.00          H   
ATOM    299  HB2 ALA A  21      31.312  53.853  40.003  1.00  0.00          H   
ATOM    300  HB3 ALA A  21      30.752  54.758  41.371  1.00  0.00          H   
ATOM    301  N   ALA A  22      32.553  51.479  42.506  1.00  0.00          N   
ATOM    302  CA  ALA A  22      32.292  50.316  43.322  1.00  0.00          C   
ATOM    303  C   ALA A  22      32.913  50.305  44.710  1.00  0.00          C   
ATOM    304  O   ALA A  22      33.928  50.918  44.978  1.00  0.00          O   
ATOM    305  CB  ALA A  22      32.690  49.039  42.629  1.00  0.00          C   
ATOM    306  H   ALA A  22      33.390  51.505  41.945  1.00  0.00          H   
ATOM    307  HA  ALA A  22      31.222  50.247  43.540  1.00  0.00          H   
ATOM    308  HB1 ALA A  22      32.662  48.247  43.371  1.00  0.00          H   
ATOM    309  HB2 ALA A  22      32.092  48.806  41.747  1.00  0.00          H   
ATOM    310  HB3 ALA A  22      33.734  49.077  42.316  1.00  0.00          H   
ATOM    311  N   LYS A  23      32.331  49.601  45.662  1.00  0.00          N   
ATOM    312  CA  LYS A  23      32.976  49.492  47.006  1.00  0.00          C   
ATOM    313  C   LYS A  23      34.213  48.595  46.958  1.00  0.00          C   
ATOM    314  O   LYS A  23      34.317  47.690  46.090  1.00  0.00          O   
ATOM    315  CB  LYS A  23      31.948  49.089  48.036  1.00  0.00          C   
ATOM    316  CG  LYS A  23      30.624  49.893  48.128  1.00  0.00          C   
ATOM    317  CD  LYS A  23      29.763  49.169  49.186  1.00  0.00          C   
ATOM    318  CE  LYS A  23      28.581  49.923  49.772  1.00  0.00          C   
ATOM    319  NZ  LYS A  23      27.502  50.204  48.821  1.00  0.00          N   
ATOM    320  H   LYS A  23      31.409  49.240  45.483  1.00  0.00          H   
ATOM    321  HA  LYS A  23      33.268  50.500  47.297  1.00  0.00          H   
ATOM    322  HB3 LYS A  23      32.405  49.178  49.014  1.00  0.00          H   
ATOM    323  HB2 LYS A  23      31.761  48.018  47.927  1.00  0.00          H   
ATOM    324  HG3 LYS A  23      30.135  49.893  47.149  1.00  0.00          H   
ATOM    325  HG2 LYS A  23      30.827  50.932  48.343  1.00  0.00          H   
ATOM    326  HD3 LYS A  23      30.463  48.784  49.935  1.00  0.00          H   
ATOM    327  HD2 LYS A  23      29.362  48.243  48.772  1.00  0.00          H   
ATOM    328  HE3 LYS A  23      28.895  50.812  50.316  1.00  0.00          H   
ATOM    329  HE2 LYS A  23      28.157  49.282  50.549  1.00  0.00          H   
ATOM    330  HZ1 LYS A  23      27.897  50.749  48.069  1.00  0.00          H   
ATOM    331  HZ2 LYS A  23      27.128  49.434  48.275  1.00  0.00          H   
ATOM    332  HZ3 LYS A  23      26.704  50.718  49.147  1.00  0.00          H   
ATOM    333  N   LYS A  24      35.123  48.563  47.897  1.00  0.00          N   
ATOM    334  CA  LYS A  24      36.440  47.896  47.842  1.00  0.00          C   
ATOM    335  C   LYS A  24      36.410  46.381  48.010  1.00  0.00          C   
ATOM    336  CB  LYS A  24      37.434  48.500  48.869  1.00  0.00          C   
ATOM    337  CG  LYS A  24      37.661  50.075  48.563  1.00  0.00          C   
ATOM    338  CD  LYS A  24      38.421  50.619  49.708  1.00  0.00          C   
ATOM    339  CE  LYS A  24      38.523  52.131  49.775  1.00  0.00          C   
ATOM    340  NZ  LYS A  24      39.694  52.548  50.578  1.00  0.00          N   
ATOM    341  O   LYS A  24      35.558  45.852  48.778  1.00  0.00          O   
ATOM    342  OXT LYS A  24      37.147  45.725  47.265  1.00  0.00          O   
ATOM    343  H   LYS A  24      34.969  49.117  48.732  1.00  0.00          H   
ATOM    344  HA  LYS A  24      36.904  47.938  46.868  1.00  0.00          H   
ATOM    345  HB3 LYS A  24      38.368  47.960  48.701  1.00  0.00          H   
ATOM    346  HB2 LYS A  24      36.992  48.533  49.865  1.00  0.00          H   
ATOM    347  HG3 LYS A  24      36.716  50.595  48.396  1.00  0.00          H   
ATOM    348  HG2 LYS A  24      38.216  50.103  47.632  1.00  0.00          H   
ATOM    349  HD3 LYS A  24      39.460  50.285  49.612  1.00  0.00          H   
ATOM    350  HD2 LYS A  24      38.025  50.353  50.689  1.00  0.00          H   
ATOM    351  HE3 LYS A  24      37.545  52.366  50.205  1.00  0.00          H   
ATOM    352  HE2 LYS A  24      38.644  52.573  48.787  1.00  0.00          H   
ATOM    353  HZ1 LYS A  24      39.630  52.320  51.561  1.00  0.00          H   
ATOM    354  HZ2 LYS A  24      40.578  52.328  50.149  1.00  0.00          H   
ATOM    355  HZ3 LYS A  24      39.715  53.544  50.723  1.00  0.00          H   
TER     356      LYS A  24
ENDMDL
MODEL       12
ATOM      1  N   LYS A   1      27.504  28.563  49.276  1.00  0.00          N   
ATOM      2  CA  LYS A   1      26.187  27.814  48.966  1.00  0.00          C   
ATOM      3  C   LYS A   1      25.845  27.852  47.466  1.00  0.00          C   
ATOM      4  O   LYS A   1      26.563  28.517  46.751  1.00  0.00          O   
ATOM      5  CB  LYS A   1      24.925  28.260  49.785  1.00  0.00          C   
ATOM      6  CG  LYS A   1      24.468  29.741  49.481  1.00  0.00          C   
ATOM      7  CD  LYS A   1      23.125  30.164  50.175  1.00  0.00          C   
ATOM      8  CE  LYS A   1      22.546  31.462  49.572  1.00  0.00          C   
ATOM      9  NZ  LYS A   1      21.220  31.843  50.142  1.00  0.00          N   
ATOM     10  HA  LYS A   1      26.356  26.773  49.237  1.00  0.00          H   
ATOM     11  HB3 LYS A   1      25.042  28.185  50.863  1.00  0.00          H   
ATOM     12  HB2 LYS A   1      24.088  27.582  49.600  1.00  0.00          H   
ATOM     13  HG3 LYS A   1      24.272  29.842  48.412  1.00  0.00          H   
ATOM     14  HG2 LYS A   1      25.284  30.401  49.799  1.00  0.00          H   
ATOM     15  HD3 LYS A   1      23.453  30.289  51.211  1.00  0.00          H   
ATOM     16  HD2 LYS A   1      22.508  29.282  50.012  1.00  0.00          H   
ATOM     17  HE3 LYS A   1      22.463  31.239  48.509  1.00  0.00          H   
ATOM     18  HE2 LYS A   1      23.246  32.292  49.581  1.00  0.00          H   
ATOM     19  HZ1 LYS A   1      20.672  32.534  49.649  1.00  0.00          H   
ATOM     20  HZ2 LYS A   1      20.662  31.002  50.226  1.00  0.00          H   
ATOM     21  HZ3 LYS A   1      21.329  32.141  51.102  1.00  0.00          H   
ATOM     22  H   LYS A   1      27.709  28.248  50.216  1.00  0.00          H   
ATOM     23  N   LYS A   2      24.799  27.195  46.981  1.00  0.00          N   
ATOM     24  CA  LYS A   2      24.543  27.130  45.515  1.00  0.00          C   
ATOM     25  C   LYS A   2      24.159  28.537  44.946  1.00  0.00          C   
ATOM     26  O   LYS A   2      23.558  29.350  45.677  1.00  0.00          O   
ATOM     27  CB  LYS A   2      23.436  26.013  45.260  1.00  0.00          C   
ATOM     28  CG  LYS A   2      23.811  24.525  45.347  1.00  0.00          C   
ATOM     29  CD  LYS A   2      22.547  23.655  45.287  1.00  0.00          C   
ATOM     30  CE  LYS A   2      21.954  23.356  43.910  1.00  0.00          C   
ATOM     31  NZ  LYS A   2      20.698  22.572  43.781  1.00  0.00          N   
ATOM     32  H   LYS A   2      24.272  26.611  47.605  1.00  0.00          H   
ATOM     33  HA  LYS A   2      25.420  26.728  45.009  1.00  0.00          H   
ATOM     34  HB3 LYS A   2      23.201  26.184  44.208  1.00  0.00          H   
ATOM     35  HB2 LYS A   2      22.509  26.195  45.815  1.00  0.00          H   
ATOM     36  HG3 LYS A   2      24.269  24.471  46.336  1.00  0.00          H   
ATOM     37  HG2 LYS A   2      24.534  24.295  44.571  1.00  0.00          H   
ATOM     38  HD3 LYS A   2      21.717  24.184  45.748  1.00  0.00          H   
ATOM     39  HD2 LYS A   2      22.842  22.672  45.678  1.00  0.00          H   
ATOM     40  HE3 LYS A   2      22.758  23.060  43.236  1.00  0.00          H   
ATOM     41  HE2 LYS A   2      21.615  24.316  43.519  1.00  0.00          H   
ATOM     42  HZ1 LYS A   2      20.358  22.391  42.845  1.00  0.00          H   
ATOM     43  HZ2 LYS A   2      20.917  21.725  44.272  1.00  0.00          H   
ATOM     44  HZ3 LYS A   2      19.926  22.971  44.291  1.00  0.00          H   
ATOM     45  N   PRO A   3      24.497  28.899  43.720  1.00  0.00          N   
ATOM     46  CA  PRO A   3      24.287  30.195  43.115  1.00  0.00          C   
ATOM     47  C   PRO A   3      22.878  30.746  43.079  1.00  0.00          C   
ATOM     48  O   PRO A   3      21.935  30.032  42.977  1.00  0.00          O   
ATOM     49  CB  PRO A   3      24.636  29.992  41.600  1.00  0.00          C   
ATOM     50  CG  PRO A   3      25.739  29.038  41.617  1.00  0.00          C   
ATOM     51  CD  PRO A   3      25.496  28.206  42.881  1.00  0.00          C   
ATOM     52  HA  PRO A   3      24.838  30.979  43.639  1.00  0.00          H   
ATOM     53  HB3 PRO A   3      23.858  29.405  41.123  1.00  0.00          H   
ATOM     54  HB2 PRO A   3      24.775  30.914  41.042  1.00  0.00          H   
ATOM     55  HG3 PRO A   3      25.671  28.514  40.659  1.00  0.00          H   
ATOM     56  HG2 PRO A   3      26.686  29.552  41.725  1.00  0.00          H   
ATOM     57  HD3 PRO A   3      25.096  27.241  42.569  1.00  0.00          H   
ATOM     58  HD2 PRO A   3      26.412  27.971  43.435  1.00  0.00          H   
ATOM     59  N   GLY A   4      22.774  32.059  43.195  1.00  0.00          N   
ATOM     60  CA  GLY A   4      21.415  32.695  43.087  1.00  0.00          C   
ATOM     61  C   GLY A   4      21.483  33.893  42.158  1.00  0.00          C   
ATOM     62  O   GLY A   4      20.465  34.677  42.147  1.00  0.00          O   
ATOM     63  H   GLY A   4      23.582  32.665  43.184  1.00  0.00          H   
ATOM     64  HA3 GLY A   4      21.169  33.137  44.060  1.00  0.00          H   
ATOM     65  HA2 GLY A   4      20.660  31.976  42.770  1.00  0.00          H   
ATOM     66  N   ALA A   5      22.669  34.191  41.618  1.00  0.00          N   
ATOM     67  CA  ALA A   5      23.025  35.384  40.806  1.00  0.00          C   
ATOM     68  C   ALA A   5      23.686  35.085  39.444  1.00  0.00          C   
ATOM     69  O   ALA A   5      24.588  34.310  39.444  1.00  0.00          O   
ATOM     70  CB  ALA A   5      23.825  36.356  41.678  1.00  0.00          C   
ATOM     71  H   ALA A   5      23.445  33.617  41.920  1.00  0.00          H   
ATOM     72  HA  ALA A   5      22.092  35.917  40.612  1.00  0.00          H   
ATOM     73  HB1 ALA A   5      24.888  36.189  41.511  1.00  0.00          H   
ATOM     74  HB2 ALA A   5      23.666  37.400  41.437  1.00  0.00          H   
ATOM     75  HB3 ALA A   5      23.557  36.152  42.721  1.00  0.00          H   
ATOM     76  N   SER A   6      23.262  35.648  38.292  1.00  0.00          N   
ATOM     77  CA  SER A   6      23.757  35.353  36.955  1.00  0.00          C   
ATOM     78  C   SER A   6      25.134  36.005  36.703  1.00  0.00          C   
ATOM     79  O   SER A   6      25.661  36.859  37.361  1.00  0.00          O   
ATOM     80  CB  SER A   6      22.689  35.781  35.948  1.00  0.00          C   
ATOM     81  OG  SER A   6      22.706  37.175  35.707  1.00  0.00          O   
ATOM     82  H   SER A   6      22.579  36.388  38.327  1.00  0.00          H   
ATOM     83  HA  SER A   6      23.821  34.265  36.887  1.00  0.00          H   
ATOM     84  HB3 SER A   6      21.700  35.438  36.254  1.00  0.00          H   
ATOM     85  HB2 SER A   6      22.776  35.234  35.004  1.00  0.00          H   
ATOM     86  HG  SER A   6      21.939  37.340  35.148  1.00  0.00          H   
ATOM     87  N   LEU A   7      25.726  35.727  35.557  1.00  0.00          N   
ATOM     88  CA  LEU A   7      26.815  36.451  34.981  1.00  0.00          C   
ATOM     89  C   LEU A   7      26.580  37.936  35.023  1.00  0.00          C   
ATOM     90  O   LEU A   7      27.459  38.737  35.206  1.00  0.00          O   
ATOM     91  CB  LEU A   7      27.067  35.947  33.524  1.00  0.00          C   
ATOM     92  CG  LEU A   7      28.285  36.549  32.884  1.00  0.00          C   
ATOM     93  CD1 LEU A   7      29.539  36.248  33.725  1.00  0.00          C   
ATOM     94  CD2 LEU A   7      28.466  35.907  31.454  1.00  0.00          C   
ATOM     95  H   LEU A   7      25.307  34.990  35.003  1.00  0.00          H   
ATOM     96  HA  LEU A   7      27.700  36.232  35.576  1.00  0.00          H   
ATOM     97  HB3 LEU A   7      26.201  36.111  32.882  1.00  0.00          H   
ATOM     98  HB2 LEU A   7      27.164  34.863  33.481  1.00  0.00          H   
ATOM     99  HG  LEU A   7      28.252  37.639  32.805  1.00  0.00          H   
ATOM    100 HD11 LEU A   7      29.376  36.814  34.641  1.00  0.00          H   
ATOM    101 HD12 LEU A   7      29.587  35.189  34.009  1.00  0.00          H   
ATOM    102 HD13 LEU A   7      30.470  36.570  33.253  1.00  0.00          H   
ATOM    103 HD21 LEU A   7      29.390  36.311  31.061  1.00  0.00          H   
ATOM    104 HD22 LEU A   7      28.481  34.819  31.531  1.00  0.00          H   
ATOM    105 HD23 LEU A   7      27.714  36.124  30.680  1.00  0.00          H   
ATOM    106  N   ALA A   8      25.434  38.424  34.701  1.00  0.00          N   
ATOM    107  CA  ALA A   8      25.018  39.846  34.624  1.00  0.00          C   
ATOM    108  C   ALA A   8      25.209  40.468  35.992  1.00  0.00          C   
ATOM    109  O   ALA A   8      25.510  41.648  35.945  1.00  0.00          O   
ATOM    110  CB  ALA A   8      23.705  40.007  33.940  1.00  0.00          C   
ATOM    111  H   ALA A   8      24.717  37.791  34.383  1.00  0.00          H   
ATOM    112  HA  ALA A   8      25.728  40.313  33.936  1.00  0.00          H   
ATOM    113  HB1 ALA A   8      22.908  40.156  34.678  1.00  0.00          H   
ATOM    114  HB2 ALA A   8      23.627  40.878  33.296  1.00  0.00          H   
ATOM    115  HB3 ALA A   8      23.369  39.169  33.334  1.00  0.00          H   
ATOM    116  N   ALA A   9      25.141  39.799  37.150  1.00  0.00          N   
ATOM    117  CA  ALA A   9      25.334  40.402  38.474  1.00  0.00          C   
ATOM    118  C   ALA A   9      26.854  40.666  38.639  1.00  0.00          C   
ATOM    119  O   ALA A   9      27.200  41.727  39.171  1.00  0.00          O   
ATOM    120  CB  ALA A   9      24.864  39.430  39.548  1.00  0.00          C   
ATOM    121  H   ALA A   9      25.017  38.796  37.035  1.00  0.00          H   
ATOM    122  HA  ALA A   9      24.784  41.329  38.586  1.00  0.00          H   
ATOM    123  HB1 ALA A   9      25.634  38.688  39.766  1.00  0.00          H   
ATOM    124  HB2 ALA A   9      24.689  40.024  40.452  1.00  0.00          H   
ATOM    125  HB3 ALA A   9      23.961  38.917  39.208  1.00  0.00          H   
ATOM    126  N   LEU A  10      27.779  39.816  38.147  1.00  0.00          N   
ATOM    127  CA  LEU A  10      29.207  40.034  38.090  1.00  0.00          C   
ATOM    128  C   LEU A  10      29.548  41.211  37.217  1.00  0.00          C   
ATOM    129  O   LEU A  10      30.365  42.040  37.546  1.00  0.00          O   
ATOM    130  CB  LEU A  10      30.007  38.804  37.622  1.00  0.00          C   
ATOM    131  CG  LEU A  10      31.566  38.852  37.339  1.00  0.00          C   
ATOM    132  CD1 LEU A  10      32.277  39.296  38.616  1.00  0.00          C   
ATOM    133  CD2 LEU A  10      32.008  37.513  36.949  1.00  0.00          C   
ATOM    134  H   LEU A  10      27.371  39.050  37.619  1.00  0.00          H   
ATOM    135  HA  LEU A  10      29.567  40.244  39.103  1.00  0.00          H   
ATOM    136  HB3 LEU A  10      29.648  38.502  36.635  1.00  0.00          H   
ATOM    137  HB2 LEU A  10      29.812  37.960  38.282  1.00  0.00          H   
ATOM    138  HG  LEU A  10      31.803  39.534  36.523  1.00  0.00          H   
ATOM    139 HD11 LEU A  10      31.961  40.316  38.828  1.00  0.00          H   
ATOM    140 HD12 LEU A  10      32.065  38.562  39.394  1.00  0.00          H   
ATOM    141 HD13 LEU A  10      33.360  39.363  38.491  1.00  0.00          H   
ATOM    142 HD21 LEU A  10      31.409  37.126  36.127  1.00  0.00          H   
ATOM    143 HD22 LEU A  10      33.083  37.523  36.759  1.00  0.00          H   
ATOM    144 HD23 LEU A  10      31.874  36.827  37.783  1.00  0.00          H   
ATOM    145  N   GLN A  11      28.991  41.258  36.024  1.00  0.00          N   
ATOM    146  CA  GLN A  11      29.232  42.334  35.001  1.00  0.00          C   
ATOM    147  C   GLN A  11      28.688  43.679  35.359  1.00  0.00          C   
ATOM    148  O   GLN A  11      29.215  44.665  35.015  1.00  0.00          O   
ATOM    149  CB  GLN A  11      28.730  41.775  33.677  1.00  0.00          C   
ATOM    150  CG  GLN A  11      29.843  40.879  33.107  1.00  0.00          C   
ATOM    151  CD  GLN A  11      29.354  40.117  31.934  1.00  0.00          C   
ATOM    152  NE2 GLN A  11      30.063  39.122  31.446  1.00  0.00          N   
ATOM    153  OE1 GLN A  11      28.278  40.347  31.391  1.00  0.00          O   
ATOM    154  H   GLN A  11      28.391  40.475  35.846  1.00  0.00          H   
ATOM    155  HA  GLN A  11      30.302  42.528  34.909  1.00  0.00          H   
ATOM    156  HB3 GLN A  11      28.625  42.580  32.958  1.00  0.00          H   
ATOM    157  HB2 GLN A  11      27.833  41.204  33.875  1.00  0.00          H   
ATOM    158  HG3 GLN A  11      30.041  40.066  33.813  1.00  0.00          H   
ATOM    159  HG2 GLN A  11      30.783  41.414  32.952  1.00  0.00          H   
ATOM    160 HE21 GLN A  11      30.899  38.817  31.926  1.00  0.00          H   
ATOM    161 HE22 GLN A  11      29.693  38.684  30.607  1.00  0.00          H   
ATOM    162  N   ALA A  12      27.591  43.718  36.124  1.00  0.00          N   
ATOM    163  CA  ALA A  12      27.138  44.948  36.765  1.00  0.00          C   
ATOM    164  C   ALA A  12      28.140  45.406  37.840  1.00  0.00          C   
ATOM    165  O   ALA A  12      28.285  46.555  38.159  1.00  0.00          O   
ATOM    166  CB  ALA A  12      25.810  44.651  37.390  1.00  0.00          C   
ATOM    167  H   ALA A  12      27.115  42.839  36.213  1.00  0.00          H   
ATOM    168  HA  ALA A  12      26.923  45.689  35.992  1.00  0.00          H   
ATOM    169  HB1 ALA A  12      25.469  45.541  37.907  1.00  0.00          H   
ATOM    170  HB2 ALA A  12      25.085  44.422  36.607  1.00  0.00          H   
ATOM    171  HB3 ALA A  12      25.822  43.790  38.064  1.00  0.00          H   
ATOM    172  N   LEU A  13      28.863  44.508  38.637  1.00  0.00          N   
ATOM    173  CA  LEU A  13      30.006  44.880  39.502  1.00  0.00          C   
ATOM    174  C   LEU A  13      31.255  45.216  38.659  1.00  0.00          C   
ATOM    175  O   LEU A  13      31.996  46.113  39.094  1.00  0.00          O   
ATOM    176  CB  LEU A  13      30.213  43.750  40.547  1.00  0.00          C   
ATOM    177  CG  LEU A  13      29.050  43.619  41.558  1.00  0.00          C   
ATOM    178  CD1 LEU A  13      28.970  42.130  42.133  1.00  0.00          C   
ATOM    179  CD2 LEU A  13      29.198  44.533  42.732  1.00  0.00          C   
ATOM    180  H   LEU A  13      28.484  43.573  38.602  1.00  0.00          H   
ATOM    181  HA  LEU A  13      29.807  45.782  40.093  1.00  0.00          H   
ATOM    182  HB3 LEU A  13      31.203  43.863  40.996  1.00  0.00          H   
ATOM    183  HB2 LEU A  13      30.124  42.823  39.987  1.00  0.00          H   
ATOM    184  HG  LEU A  13      28.065  43.833  41.145  1.00  0.00          H   
ATOM    185 HD11 LEU A  13      29.969  41.720  42.133  1.00  0.00          H   
ATOM    186 HD12 LEU A  13      28.489  42.024  43.106  1.00  0.00          H   
ATOM    187 HD13 LEU A  13      28.497  41.523  41.365  1.00  0.00          H   
ATOM    188 HD21 LEU A  13      28.327  44.570  43.392  1.00  0.00          H   
ATOM    189 HD22 LEU A  13      30.104  44.370  43.321  1.00  0.00          H   
ATOM    190 HD23 LEU A  13      29.232  45.578  42.434  1.00  0.00          H   
ATOM    191  N   GLN A  14      31.583  44.552  37.571  1.00  0.00          N   
ATOM    192  CA  GLN A  14      32.682  45.051  36.657  1.00  0.00          C   
ATOM    193  C   GLN A  14      32.398  46.416  35.944  1.00  0.00          C   
ATOM    194  O   GLN A  14      33.374  47.115  35.604  1.00  0.00          O   
ATOM    195  CB  GLN A  14      33.211  43.936  35.629  1.00  0.00          C   
ATOM    196  CG  GLN A  14      33.826  42.683  36.368  1.00  0.00          C   
ATOM    197  CD  GLN A  14      34.431  41.668  35.459  1.00  0.00          C   
ATOM    198  NE2 GLN A  14      35.679  41.723  35.236  1.00  0.00          N   
ATOM    199  OE1 GLN A  14      33.661  40.819  34.904  1.00  0.00          O   
ATOM    200  H   GLN A  14      31.097  43.682  37.403  1.00  0.00          H   
ATOM    201  HA  GLN A  14      33.513  45.296  37.325  1.00  0.00          H   
ATOM    202  HB3 GLN A  14      33.995  44.424  35.058  1.00  0.00          H   
ATOM    203  HB2 GLN A  14      32.415  43.609  34.948  1.00  0.00          H   
ATOM    204  HG3 GLN A  14      33.105  42.113  36.958  1.00  0.00          H   
ATOM    205  HG2 GLN A  14      34.558  43.008  37.105  1.00  0.00          H   
ATOM    206 HE21 GLN A  14      36.265  42.454  35.614  1.00  0.00          H   
ATOM    207 HE22 GLN A  14      35.951  40.996  34.593  1.00  0.00          H   
ATOM    208  N   ALA A  15      31.109  46.802  35.738  1.00  0.00          N   
ATOM    209  CA  ALA A  15      30.716  48.190  35.231  1.00  0.00          C   
ATOM    210  C   ALA A  15      31.279  49.415  36.039  1.00  0.00          C   
ATOM    211  O   ALA A  15      31.541  50.435  35.456  1.00  0.00          O   
ATOM    212  CB  ALA A  15      29.184  48.264  35.372  1.00  0.00          C   
ATOM    213  H   ALA A  15      30.364  46.150  35.944  1.00  0.00          H   
ATOM    214  HA  ALA A  15      31.066  48.322  34.203  1.00  0.00          H   
ATOM    215  HB1 ALA A  15      28.854  48.344  36.411  1.00  0.00          H   
ATOM    216  HB2 ALA A  15      28.881  49.221  34.956  1.00  0.00          H   
ATOM    217  HB3 ALA A  15      28.773  47.442  34.788  1.00  0.00          H   
ATOM    218  N   LEU A  16      31.510  49.153  37.295  1.00  0.00          N   
ATOM    219  CA  LEU A  16      31.933  50.000  38.363  1.00  0.00          C   
ATOM    220  C   LEU A  16      33.454  50.107  38.325  1.00  0.00          C   
ATOM    221  O   LEU A  16      33.968  50.962  39.053  1.00  0.00          O   
ATOM    222  CB  LEU A  16      31.425  49.444  39.714  1.00  0.00          C   
ATOM    223  CG  LEU A  16      29.902  49.280  39.745  1.00  0.00          C   
ATOM    224  CD1 LEU A  16      29.401  48.893  41.165  1.00  0.00          C   
ATOM    225  CD2 LEU A  16      29.156  50.541  39.293  1.00  0.00          C   
ATOM    226  H   LEU A  16      31.629  48.161  37.423  1.00  0.00          H   
ATOM    227  HA  LEU A  16      31.550  51.020  38.346  1.00  0.00          H   
ATOM    228  HB3 LEU A  16      31.702  50.164  40.495  1.00  0.00          H   
ATOM    229  HB2 LEU A  16      31.944  48.507  39.912  1.00  0.00          H   
ATOM    230  HG  LEU A  16      29.696  48.445  39.074  1.00  0.00          H   
ATOM    231 HD11 LEU A  16      28.308  48.886  41.117  1.00  0.00          H   
ATOM    232 HD12 LEU A  16      29.699  47.884  41.425  1.00  0.00          H   
ATOM    233 HD13 LEU A  16      29.806  49.602  41.887  1.00  0.00          H   
ATOM    234 HD21 LEU A  16      29.284  50.653  38.210  1.00  0.00          H   
ATOM    235 HD22 LEU A  16      28.087  50.534  39.490  1.00  0.00          H   
ATOM    236 HD23 LEU A  16      29.649  51.400  39.747  1.00  0.00          H   
ATOM    237  N   GLN A  17      34.178  49.459  37.361  1.00  0.00          N   
ATOM    238  CA  GLN A  17      35.650  49.275  37.244  1.00  0.00          C   
ATOM    239  C   GLN A  17      36.283  49.614  35.897  1.00  0.00          C   
ATOM    240  O   GLN A  17      37.475  49.593  35.724  1.00  0.00          O   
ATOM    241  CB  GLN A  17      36.034  47.835  37.573  1.00  0.00          C   
ATOM    242  CG  GLN A  17      35.593  47.411  38.989  1.00  0.00          C   
ATOM    243  CD  GLN A  17      36.319  46.132  39.373  1.00  0.00          C   
ATOM    244  NE2 GLN A  17      36.633  45.922  40.644  1.00  0.00          N   
ATOM    245  OE1 GLN A  17      36.555  45.203  38.590  1.00  0.00          O   
ATOM    246  H   GLN A  17      33.625  48.906  36.719  1.00  0.00          H   
ATOM    247  HA  GLN A  17      36.106  49.991  37.929  1.00  0.00          H   
ATOM    248  HB3 GLN A  17      37.123  47.806  37.610  1.00  0.00          H   
ATOM    249  HB2 GLN A  17      35.632  47.067  36.917  1.00  0.00          H   
ATOM    250  HG3 GLN A  17      34.507  47.345  39.078  1.00  0.00          H   
ATOM    251  HG2 GLN A  17      35.897  48.111  39.770  1.00  0.00          H   
ATOM    252 HE21 GLN A  17      36.435  46.628  41.342  1.00  0.00          H   
ATOM    253 HE22 GLN A  17      36.887  44.981  40.913  1.00  0.00          H   
ATOM    254  N   ALA A  18      35.440  49.877  34.861  1.00  0.00          N   
ATOM    255  CA  ALA A  18      35.887  49.864  33.485  1.00  0.00          C   
ATOM    256  C   ALA A  18      37.013  50.907  33.176  1.00  0.00          C   
ATOM    257  O   ALA A  18      37.799  50.763  32.230  1.00  0.00          O   
ATOM    258  CB  ALA A  18      34.562  50.091  32.714  1.00  0.00          C   
ATOM    259  H   ALA A  18      34.459  50.004  35.083  1.00  0.00          H   
ATOM    260  HA  ALA A  18      36.349  48.912  33.203  1.00  0.00          H   
ATOM    261  HB1 ALA A  18      33.997  49.163  32.867  1.00  0.00          H   
ATOM    262  HB2 ALA A  18      33.989  50.887  33.181  1.00  0.00          H   
ATOM    263  HB3 ALA A  18      34.824  50.346  31.697  1.00  0.00          H   
ATOM    264  N   ALA A  19      37.138  51.905  34.028  1.00  0.00          N   
ATOM    265  CA  ALA A  19      38.052  53.035  33.863  1.00  0.00          C   
ATOM    266  C   ALA A  19      39.487  52.688  34.332  1.00  0.00          C   
ATOM    267  O   ALA A  19      40.479  53.394  34.016  1.00  0.00          O   
ATOM    268  CB  ALA A  19      37.471  54.176  34.732  1.00  0.00          C   
ATOM    269  H   ALA A  19      36.619  51.909  34.894  1.00  0.00          H   
ATOM    270  HA  ALA A  19      38.037  53.296  32.809  1.00  0.00          H   
ATOM    271  HB1 ALA A  19      36.431  54.432  34.481  1.00  0.00          H   
ATOM    272  HB2 ALA A  19      37.356  53.850  35.757  1.00  0.00          H   
ATOM    273  HB3 ALA A  19      38.107  55.051  34.559  1.00  0.00          H   
ATOM    274  N   GLN A  20      39.649  51.574  35.066  1.00  0.00          N   
ATOM    275  CA  GLN A  20      40.935  50.884  35.489  1.00  0.00          C   
ATOM    276  C   GLN A  20      41.132  49.708  34.532  1.00  0.00          C   
ATOM    277  O   GLN A  20      42.257  49.441  34.103  1.00  0.00          O   
ATOM    278  CB  GLN A  20      40.920  50.549  37.011  1.00  0.00          C   
ATOM    279  CG  GLN A  20      40.648  51.722  37.945  1.00  0.00          C   
ATOM    280  CD  GLN A  20      41.693  52.880  37.869  1.00  0.00          C   
ATOM    281  NE2 GLN A  20      41.428  53.911  38.567  1.00  0.00          N   
ATOM    282  OE1 GLN A  20      42.647  52.869  37.106  1.00  0.00          O   
ATOM    283  H   GLN A  20      38.831  51.011  35.245  1.00  0.00          H   
ATOM    284  HA  GLN A  20      41.764  51.566  35.317  1.00  0.00          H   
ATOM    285  HB3 GLN A  20      41.922  50.205  37.276  1.00  0.00          H   
ATOM    286  HB2 GLN A  20      40.158  49.798  37.233  1.00  0.00          H   
ATOM    287  HG3 GLN A  20      40.607  51.343  38.973  1.00  0.00          H   
ATOM    288  HG2 GLN A  20      39.685  52.203  37.799  1.00  0.00          H   
ATOM    289 HE21 GLN A  20      40.506  54.094  38.944  1.00  0.00          H   
ATOM    290 HE22 GLN A  20      42.072  54.668  38.361  1.00  0.00          H   
ATOM    291  N   ALA A  21      40.073  49.104  33.965  1.00  0.00          N   
ATOM    292  CA  ALA A  21      40.157  47.981  33.045  1.00  0.00          C   
ATOM    293  C   ALA A  21      40.550  48.426  31.619  1.00  0.00          C   
ATOM    294  O   ALA A  21      41.312  47.623  31.000  1.00  0.00          O   
ATOM    295  CB  ALA A  21      38.708  47.310  32.964  1.00  0.00          C   
ATOM    296  H   ALA A  21      39.116  49.229  34.247  1.00  0.00          H   
ATOM    297  HA  ALA A  21      40.806  47.243  33.507  1.00  0.00          H   
ATOM    298  HB1 ALA A  21      38.050  47.927  32.344  1.00  0.00          H   
ATOM    299  HB2 ALA A  21      38.699  46.303  32.547  1.00  0.00          H   
ATOM    300  HB3 ALA A  21      38.416  47.409  34.009  1.00  0.00          H   
ATOM    301  N   ALA A  22      40.103  49.612  31.233  1.00  0.00          N   
ATOM    302  CA  ALA A  22      40.705  50.274  30.061  1.00  0.00          C   
ATOM    303  C   ALA A  22      42.182  50.496  30.182  1.00  0.00          C   
ATOM    304  O   ALA A  22      42.692  51.147  31.123  1.00  0.00          O   
ATOM    305  CB  ALA A  22      39.898  51.554  29.733  1.00  0.00          C   
ATOM    306  H   ALA A  22      39.549  50.172  31.870  1.00  0.00          H   
ATOM    307  HA  ALA A  22      40.595  49.586  29.231  1.00  0.00          H   
ATOM    308  HB1 ALA A  22      38.822  51.377  29.661  1.00  0.00          H   
ATOM    309  HB2 ALA A  22      40.077  52.185  30.607  1.00  0.00          H   
ATOM    310  HB3 ALA A  22      40.291  52.060  28.850  1.00  0.00          H   
ATOM    311  N   LYS A  23      42.944  50.073  29.174  1.00  0.00          N   
ATOM    312  CA  LYS A  23      44.355  50.485  29.108  1.00  0.00          C   
ATOM    313  C   LYS A  23      44.503  51.967  28.676  1.00  0.00          C   
ATOM    314  O   LYS A  23      43.564  52.632  28.260  1.00  0.00          O   
ATOM    315  CB  LYS A  23      45.045  49.471  28.165  1.00  0.00          C   
ATOM    316  CG  LYS A  23      45.632  48.205  28.864  1.00  0.00          C   
ATOM    317  CD  LYS A  23      44.591  47.058  28.985  1.00  0.00          C   
ATOM    318  CE  LYS A  23      44.338  46.186  27.682  1.00  0.00          C   
ATOM    319  NZ  LYS A  23      44.003  44.794  28.003  1.00  0.00          N   
ATOM    320  H   LYS A  23      42.442  49.712  28.365  1.00  0.00          H   
ATOM    321  HA  LYS A  23      44.750  50.454  30.120  1.00  0.00          H   
ATOM    322  HB3 LYS A  23      45.918  49.931  27.716  1.00  0.00          H   
ATOM    323  HB2 LYS A  23      44.421  49.172  27.321  1.00  0.00          H   
ATOM    324  HG3 LYS A  23      45.872  48.477  29.893  1.00  0.00          H   
ATOM    325  HG2 LYS A  23      46.516  47.865  28.323  1.00  0.00          H   
ATOM    326  HD3 LYS A  23      43.605  47.320  29.356  1.00  0.00          H   
ATOM    327  HD2 LYS A  23      45.052  46.433  29.754  1.00  0.00          H   
ATOM    328  HE3 LYS A  23      45.322  46.129  27.225  1.00  0.00          H   
ATOM    329  HE2 LYS A  23      43.596  46.661  27.038  1.00  0.00          H   
ATOM    330  HZ1 LYS A  23      44.795  44.312  28.417  1.00  0.00          H   
ATOM    331  HZ2 LYS A  23      43.172  44.721  28.570  1.00  0.00          H   
ATOM    332  HZ3 LYS A  23      43.863  44.364  27.105  1.00  0.00          H   
ATOM    333  N   LYS A  24      45.703  52.637  28.915  1.00  0.00          N   
ATOM    334  CA  LYS A  24      45.931  54.104  28.920  1.00  0.00          C   
ATOM    335  C   LYS A  24      46.295  54.645  27.523  1.00  0.00          C   
ATOM    336  CB  LYS A  24      46.927  54.534  30.019  1.00  0.00          C   
ATOM    337  CG  LYS A  24      46.976  56.029  30.300  1.00  0.00          C   
ATOM    338  CD  LYS A  24      45.743  56.602  30.936  1.00  0.00          C   
ATOM    339  CE  LYS A  24      45.616  56.365  32.492  1.00  0.00          C   
ATOM    340  NZ  LYS A  24      44.509  57.188  33.005  1.00  0.00          N   
ATOM    341  O   LYS A  24      45.759  55.701  27.249  1.00  0.00          O   
ATOM    342  OXT LYS A  24      46.990  53.972  26.760  1.00  0.00          O   
ATOM    343  H   LYS A  24      46.438  52.103  29.345  1.00  0.00          H   
ATOM    344  HA  LYS A  24      44.938  54.497  29.083  1.00  0.00          H   
ATOM    345  HB3 LYS A  24      47.867  54.124  29.647  1.00  0.00          H   
ATOM    346  HB2 LYS A  24      46.630  54.020  30.925  1.00  0.00          H   
ATOM    347  HG3 LYS A  24      47.187  56.536  29.355  1.00  0.00          H   
ATOM    348  HG2 LYS A  24      47.778  56.257  31.006  1.00  0.00          H   
ATOM    349  HD3 LYS A  24      44.792  56.152  30.648  1.00  0.00          H   
ATOM    350  HD2 LYS A  24      45.695  57.640  30.621  1.00  0.00          H   
ATOM    351  HE3 LYS A  24      46.564  56.635  32.961  1.00  0.00          H   
ATOM    352  HE2 LYS A  24      45.391  55.305  32.489  1.00  0.00          H   
ATOM    353  HZ1 LYS A  24      44.570  58.156  32.737  1.00  0.00          H   
ATOM    354  HZ2 LYS A  24      43.586  56.922  32.718  1.00  0.00          H   
ATOM    355  HZ3 LYS A  24      44.521  57.220  34.011  1.00  0.00          H   
TER     356      LYS A  24
ENDMDL
MODEL       13
ATOM      1  N   LYS A   1      27.690  23.031  37.668  1.00  0.00          N   
ATOM      2  CA  LYS A   1      27.947  24.459  38.014  1.00  0.00          C   
ATOM      3  C   LYS A   1      29.240  24.480  38.764  1.00  0.00          C   
ATOM      4  O   LYS A   1      29.643  23.432  39.304  1.00  0.00          O   
ATOM      5  CB  LYS A   1      26.757  25.024  38.834  1.00  0.00          C   
ATOM      6  CG  LYS A   1      25.542  25.355  37.974  1.00  0.00          C   
ATOM      7  CD  LYS A   1      24.377  25.980  38.656  1.00  0.00          C   
ATOM      8  CE  LYS A   1      23.269  26.329  37.654  1.00  0.00          C   
ATOM      9  NZ  LYS A   1      21.976  26.572  38.355  1.00  0.00          N   
ATOM     10  HA  LYS A   1      28.091  25.014  37.086  1.00  0.00          H   
ATOM     11  HB3 LYS A   1      27.080  26.014  39.160  1.00  0.00          H   
ATOM     12  HB2 LYS A   1      26.398  24.401  39.654  1.00  0.00          H   
ATOM     13  HG3 LYS A   1      25.258  24.395  37.540  1.00  0.00          H   
ATOM     14  HG2 LYS A   1      25.817  25.986  37.127  1.00  0.00          H   
ATOM     15  HD3 LYS A   1      24.741  26.787  39.299  1.00  0.00          H   
ATOM     16  HD2 LYS A   1      23.958  25.317  39.411  1.00  0.00          H   
ATOM     17  HE3 LYS A   1      23.132  25.432  37.052  1.00  0.00          H   
ATOM     18  HE2 LYS A   1      23.540  27.164  37.009  1.00  0.00          H   
ATOM     19  HZ1 LYS A   1      21.955  27.292  39.058  1.00  0.00          H   
ATOM     20  HZ2 LYS A   1      21.195  26.798  37.757  1.00  0.00          H   
ATOM     21  HZ3 LYS A   1      21.779  25.685  38.790  1.00  0.00          H   
ATOM     22  H   LYS A   1      28.414  22.551  37.155  1.00  0.00          H   
ATOM     23  N   LYS A   2      29.959  25.592  38.841  1.00  0.00          N   
ATOM     24  CA  LYS A   2      30.935  25.881  39.904  1.00  0.00          C   
ATOM     25  C   LYS A   2      30.505  26.964  40.896  1.00  0.00          C   
ATOM     26  O   LYS A   2      29.808  27.875  40.478  1.00  0.00          O   
ATOM     27  CB  LYS A   2      32.343  26.155  39.415  1.00  0.00          C   
ATOM     28  CG  LYS A   2      32.949  25.190  38.393  1.00  0.00          C   
ATOM     29  CD  LYS A   2      34.514  25.190  38.190  1.00  0.00          C   
ATOM     30  CE  LYS A   2      34.872  24.116  37.219  1.00  0.00          C   
ATOM     31  NZ  LYS A   2      36.251  24.283  36.816  1.00  0.00          N   
ATOM     32  H   LYS A   2      29.558  26.389  38.362  1.00  0.00          H   
ATOM     33  HA  LYS A   2      31.053  24.925  40.400  1.00  0.00          H   
ATOM     34  HB3 LYS A   2      33.010  26.099  40.277  1.00  0.00          H   
ATOM     35  HB2 LYS A   2      32.335  27.144  38.961  1.00  0.00          H   
ATOM     36  HG3 LYS A   2      32.395  25.328  37.474  1.00  0.00          H   
ATOM     37  HG2 LYS A   2      32.710  24.172  38.712  1.00  0.00          H   
ATOM     38  HD3 LYS A   2      35.025  25.008  39.137  1.00  0.00          H   
ATOM     39  HD2 LYS A   2      34.860  26.140  37.795  1.00  0.00          H   
ATOM     40  HE3 LYS A   2      34.245  24.170  36.336  1.00  0.00          H   
ATOM     41  HE2 LYS A   2      34.897  23.118  37.668  1.00  0.00          H   
ATOM     42  HZ1 LYS A   2      36.606  23.361  36.586  1.00  0.00          H   
ATOM     43  HZ2 LYS A   2      36.397  24.857  36.004  1.00  0.00          H   
ATOM     44  HZ3 LYS A   2      36.816  24.546  37.623  1.00  0.00          H   
ATOM     45  N   PRO A   3      30.762  26.929  42.208  1.00  0.00          N   
ATOM     46  CA  PRO A   3      30.174  27.872  43.160  1.00  0.00          C   
ATOM     47  C   PRO A   3      30.657  29.336  42.874  1.00  0.00          C   
ATOM     48  O   PRO A   3      31.727  29.520  42.251  1.00  0.00          O   
ATOM     49  CB  PRO A   3      30.609  27.323  44.512  1.00  0.00          C   
ATOM     50  CG  PRO A   3      30.749  25.817  44.406  1.00  0.00          C   
ATOM     51  CD  PRO A   3      31.290  25.701  42.970  1.00  0.00          C   
ATOM     52  HA  PRO A   3      29.087  27.764  43.057  1.00  0.00          H   
ATOM     53  HB3 PRO A   3      31.608  27.724  44.687  1.00  0.00          H   
ATOM     54  HB2 PRO A   3      29.995  27.610  45.366  1.00  0.00          H   
ATOM     55  HG3 PRO A   3      31.408  25.445  45.186  1.00  0.00          H   
ATOM     56  HG2 PRO A   3      29.765  25.363  44.481  1.00  0.00          H   
ATOM     57  HD3 PRO A   3      32.385  25.688  43.038  1.00  0.00          H   
ATOM     58  HD2 PRO A   3      30.927  24.765  42.543  1.00  0.00          H   
ATOM     59  N   GLY A   4      29.949  30.366  43.341  1.00  0.00          N   
ATOM     60  CA  GLY A   4      30.396  31.770  43.097  1.00  0.00          C   
ATOM     61  C   GLY A   4      29.316  32.840  43.165  1.00  0.00          C   
ATOM     62  O   GLY A   4      28.129  32.547  43.490  1.00  0.00          O   
ATOM     63  H   GLY A   4      29.168  30.233  43.976  1.00  0.00          H   
ATOM     64  HA3 GLY A   4      30.786  31.896  42.091  1.00  0.00          H   
ATOM     65  HA2 GLY A   4      31.191  32.184  43.725  1.00  0.00          H   
ATOM     66  N   ALA A   5      29.693  34.076  42.768  1.00  0.00          N   
ATOM     67  CA  ALA A   5      28.663  35.141  42.558  1.00  0.00          C   
ATOM     68  C   ALA A   5      27.735  34.864  41.321  1.00  0.00          C   
ATOM     69  O   ALA A   5      27.996  34.112  40.367  1.00  0.00          O   
ATOM     70  CB  ALA A   5      29.524  36.386  42.577  1.00  0.00          C   
ATOM     71  H   ALA A   5      30.631  34.183  42.424  1.00  0.00          H   
ATOM     72  HA  ALA A   5      28.014  35.190  43.431  1.00  0.00          H   
ATOM     73  HB1 ALA A   5      30.126  36.401  43.486  1.00  0.00          H   
ATOM     74  HB2 ALA A   5      30.258  36.398  41.772  1.00  0.00          H   
ATOM     75  HB3 ALA A   5      28.869  37.257  42.489  1.00  0.00          H   
ATOM     76  N   SER A   6      26.556  35.517  41.366  1.00  0.00          N   
ATOM     77  CA  SER A   6      25.710  35.670  40.252  1.00  0.00          C   
ATOM     78  C   SER A   6      26.224  36.485  39.083  1.00  0.00          C   
ATOM     79  O   SER A   6      27.104  37.329  39.286  1.00  0.00          O   
ATOM     80  CB  SER A   6      24.360  36.165  40.699  1.00  0.00          C   
ATOM     81  OG  SER A   6      24.225  37.511  41.061  1.00  0.00          O   
ATOM     82  H   SER A   6      26.475  36.132  42.165  1.00  0.00          H   
ATOM     83  HA  SER A   6      25.529  34.754  39.704  1.00  0.00          H   
ATOM     84  HB3 SER A   6      24.099  35.600  41.598  1.00  0.00          H   
ATOM     85  HB2 SER A   6      23.594  36.019  39.952  1.00  0.00          H   
ATOM     86  HG  SER A   6      23.286  37.719  40.996  1.00  0.00          H   
ATOM     87  N   LEU A   7      25.782  36.208  37.872  1.00  0.00          N   
ATOM     88  CA  LEU A   7      26.174  36.864  36.609  1.00  0.00          C   
ATOM     89  C   LEU A   7      25.854  38.398  36.573  1.00  0.00          C   
ATOM     90  O   LEU A   7      26.681  39.194  36.253  1.00  0.00          O   
ATOM     91  CB  LEU A   7      25.590  36.084  35.447  1.00  0.00          C   
ATOM     92  CG  LEU A   7      25.853  36.651  34.036  1.00  0.00          C   
ATOM     93  CD1 LEU A   7      27.331  36.415  33.673  1.00  0.00          C   
ATOM     94  CD2 LEU A   7      24.895  36.055  32.934  1.00  0.00          C   
ATOM     95  H   LEU A   7      25.251  35.349  37.800  1.00  0.00          H   
ATOM     96  HA  LEU A   7      27.265  36.837  36.493  1.00  0.00          H   
ATOM     97  HB3 LEU A   7      24.526  36.006  35.631  1.00  0.00          H   
ATOM     98  HB2 LEU A   7      26.082  35.110  35.527  1.00  0.00          H   
ATOM     99  HG  LEU A   7      25.637  37.715  34.072  1.00  0.00          H   
ATOM    100 HD11 LEU A   7      27.992  36.911  34.383  1.00  0.00          H   
ATOM    101 HD12 LEU A   7      27.563  35.358  33.842  1.00  0.00          H   
ATOM    102 HD13 LEU A   7      27.415  36.646  32.605  1.00  0.00          H   
ATOM    103 HD21 LEU A   7      23.859  36.087  33.279  1.00  0.00          H   
ATOM    104 HD22 LEU A   7      25.066  36.509  31.960  1.00  0.00          H   
ATOM    105 HD23 LEU A   7      25.137  34.991  32.912  1.00  0.00          H   
ATOM    106  N   ALA A   8      24.679  38.766  37.022  1.00  0.00          N   
ATOM    107  CA  ALA A   8      24.242  40.179  37.229  1.00  0.00          C   
ATOM    108  C   ALA A   8      25.167  40.928  38.326  1.00  0.00          C   
ATOM    109  O   ALA A   8      25.742  41.940  38.014  1.00  0.00          O   
ATOM    110  CB  ALA A   8      22.738  40.195  37.763  1.00  0.00          C   
ATOM    111  H   ALA A   8      24.042  38.008  37.208  1.00  0.00          H   
ATOM    112  HA  ALA A   8      24.348  40.760  36.324  1.00  0.00          H   
ATOM    113  HB1 ALA A   8      22.167  39.548  37.101  1.00  0.00          H   
ATOM    114  HB2 ALA A   8      22.607  40.022  38.837  1.00  0.00          H   
ATOM    115  HB3 ALA A   8      22.299  41.186  37.663  1.00  0.00          H   
ATOM    116  N   ALA A   9      25.471  40.285  39.434  1.00  0.00          N   
ATOM    117  CA  ALA A   9      26.478  40.761  40.435  1.00  0.00          C   
ATOM    118  C   ALA A   9      27.922  40.866  39.804  1.00  0.00          C   
ATOM    119  O   ALA A   9      28.681  41.772  40.148  1.00  0.00          O   
ATOM    120  CB  ALA A   9      26.527  39.753  41.629  1.00  0.00          C   
ATOM    121  H   ALA A   9      25.090  39.378  39.675  1.00  0.00          H   
ATOM    122  HA  ALA A   9      26.217  41.763  40.779  1.00  0.00          H   
ATOM    123  HB1 ALA A   9      27.462  40.005  42.140  1.00  0.00          H   
ATOM    124  HB2 ALA A   9      25.584  39.799  42.190  1.00  0.00          H   
ATOM    125  HB3 ALA A   9      26.690  38.746  41.271  1.00  0.00          H   
ATOM    126  N   LEU A  10      28.351  39.938  38.937  1.00  0.00          N   
ATOM    127  CA  LEU A  10      29.632  40.106  38.257  1.00  0.00          C   
ATOM    128  C   LEU A  10      29.619  41.278  37.281  1.00  0.00          C   
ATOM    129  O   LEU A  10      30.534  42.196  37.357  1.00  0.00          O   
ATOM    130  CB  LEU A  10      30.057  38.786  37.461  1.00  0.00          C   
ATOM    131  CG  LEU A  10      30.541  37.759  38.513  1.00  0.00          C   
ATOM    132  CD1 LEU A  10      30.389  36.353  37.853  1.00  0.00          C   
ATOM    133  CD2 LEU A  10      31.987  38.112  39.019  1.00  0.00          C   
ATOM    134  H   LEU A  10      27.644  39.237  38.731  1.00  0.00          H   
ATOM    135  HA  LEU A  10      30.350  40.205  39.064  1.00  0.00          H   
ATOM    136  HB3 LEU A  10      30.807  39.054  36.716  1.00  0.00          H   
ATOM    137  HB2 LEU A  10      29.175  38.539  36.864  1.00  0.00          H   
ATOM    138  HG  LEU A  10      29.828  37.816  39.337  1.00  0.00          H   
ATOM    139 HD11 LEU A  10      29.342  36.051  37.790  1.00  0.00          H   
ATOM    140 HD12 LEU A  10      30.726  36.315  36.815  1.00  0.00          H   
ATOM    141 HD13 LEU A  10      31.049  35.699  38.407  1.00  0.00          H   
ATOM    142 HD21 LEU A  10      32.697  37.938  38.207  1.00  0.00          H   
ATOM    143 HD22 LEU A  10      32.028  39.160  39.351  1.00  0.00          H   
ATOM    144 HD23 LEU A  10      32.234  37.428  39.829  1.00  0.00          H   
ATOM    145  N   GLN A  11      28.663  41.315  36.378  1.00  0.00          N   
ATOM    146  CA  GLN A  11      28.522  42.494  35.487  1.00  0.00          C   
ATOM    147  C   GLN A  11      28.359  43.816  36.147  1.00  0.00          C   
ATOM    148  O   GLN A  11      28.962  44.811  35.746  1.00  0.00          O   
ATOM    149  CB  GLN A  11      27.395  42.284  34.444  1.00  0.00          C   
ATOM    150  CG  GLN A  11      27.735  41.022  33.599  1.00  0.00          C   
ATOM    151  CD  GLN A  11      29.035  40.272  33.876  1.00  0.00          C   
ATOM    152  NE2 GLN A  11      28.965  38.983  33.846  1.00  0.00          N   
ATOM    153  OE1 GLN A  11      30.023  40.946  34.176  1.00  0.00          O   
ATOM    154  H   GLN A  11      27.871  40.693  36.525  1.00  0.00          H   
ATOM    155  HA  GLN A  11      29.375  42.664  34.822  1.00  0.00          H   
ATOM    156  HB3 GLN A  11      27.230  43.146  33.791  1.00  0.00          H   
ATOM    157  HB2 GLN A  11      26.504  41.975  34.975  1.00  0.00          H   
ATOM    158  HG3 GLN A  11      27.721  41.311  32.552  1.00  0.00          H   
ATOM    159  HG2 GLN A  11      26.921  40.320  33.747  1.00  0.00          H   
ATOM    160 HE21 GLN A  11      28.132  38.493  33.539  1.00  0.00          H   
ATOM    161 HE22 GLN A  11      29.829  38.508  34.045  1.00  0.00          H   
ATOM    162  N   ALA A  12      27.574  43.909  37.183  1.00  0.00          N   
ATOM    163  CA  ALA A  12      27.466  45.130  38.022  1.00  0.00          C   
ATOM    164  C   ALA A  12      28.766  45.588  38.716  1.00  0.00          C   
ATOM    165  O   ALA A  12      29.213  46.724  38.710  1.00  0.00          O   
ATOM    166  CB  ALA A  12      26.315  44.941  38.971  1.00  0.00          C   
ATOM    167  H   ALA A  12      27.073  43.092  37.501  1.00  0.00          H   
ATOM    168  HA  ALA A  12      27.180  45.900  37.294  1.00  0.00          H   
ATOM    169  HB1 ALA A  12      26.599  44.129  39.640  1.00  0.00          H   
ATOM    170  HB2 ALA A  12      26.231  45.784  39.660  1.00  0.00          H   
ATOM    171  HB3 ALA A  12      25.356  44.804  38.479  1.00  0.00          H   
ATOM    172  N   LEU A  13      29.577  44.601  39.253  1.00  0.00          N   
ATOM    173  CA  LEU A  13      30.789  44.926  39.883  1.00  0.00          C   
ATOM    174  C   LEU A  13      31.879  45.273  38.845  1.00  0.00          C   
ATOM    175  O   LEU A  13      32.766  46.108  39.055  1.00  0.00          O   
ATOM    176  CB  LEU A  13      31.179  43.888  40.906  1.00  0.00          C   
ATOM    177  CG  LEU A  13      30.276  43.615  42.079  1.00  0.00          C   
ATOM    178  CD1 LEU A  13      30.871  42.606  43.043  1.00  0.00          C   
ATOM    179  CD2 LEU A  13      29.760  44.864  42.813  1.00  0.00          C   
ATOM    180  H   LEU A  13      29.289  43.633  39.234  1.00  0.00          H   
ATOM    181  HA  LEU A  13      30.656  45.768  40.565  1.00  0.00          H   
ATOM    182  HB3 LEU A  13      32.190  44.118  41.234  1.00  0.00          H   
ATOM    183  HB2 LEU A  13      31.322  42.946  40.376  1.00  0.00          H   
ATOM    184  HG  LEU A  13      29.383  43.132  41.677  1.00  0.00          H   
ATOM    185 HD11 LEU A  13      30.927  41.617  42.600  1.00  0.00          H   
ATOM    186 HD12 LEU A  13      31.850  43.016  43.317  1.00  0.00          H   
ATOM    187 HD13 LEU A  13      30.203  42.485  43.898  1.00  0.00          H   
ATOM    188 HD21 LEU A  13      29.053  44.597  43.600  1.00  0.00          H   
ATOM    189 HD22 LEU A  13      30.625  45.312  43.305  1.00  0.00          H   
ATOM    190 HD23 LEU A  13      29.160  45.580  42.239  1.00  0.00          H   
ATOM    191  N   GLN A  14      31.738  44.757  37.651  1.00  0.00          N   
ATOM    192  CA  GLN A  14      32.681  44.942  36.574  1.00  0.00          C   
ATOM    193  C   GLN A  14      32.318  46.209  35.828  1.00  0.00          C   
ATOM    194  O   GLN A  14      33.106  46.991  35.321  1.00  0.00          O   
ATOM    195  CB  GLN A  14      32.817  43.616  35.757  1.00  0.00          C   
ATOM    196  CG  GLN A  14      33.490  42.522  36.519  1.00  0.00          C   
ATOM    197  CD  GLN A  14      33.289  41.160  35.846  1.00  0.00          C   
ATOM    198  NE2 GLN A  14      33.586  40.099  36.519  1.00  0.00          N   
ATOM    199  OE1 GLN A  14      32.930  40.967  34.692  1.00  0.00          O   
ATOM    200  H   GLN A  14      31.041  44.042  37.520  1.00  0.00          H   
ATOM    201  HA  GLN A  14      33.639  45.114  37.076  1.00  0.00          H   
ATOM    202  HB3 GLN A  14      33.442  43.853  34.899  1.00  0.00          H   
ATOM    203  HB2 GLN A  14      31.834  43.247  35.474  1.00  0.00          H   
ATOM    204  HG3 GLN A  14      33.298  42.534  37.591  1.00  0.00          H   
ATOM    205  HG2 GLN A  14      34.565  42.688  36.423  1.00  0.00          H   
ATOM    206 HE21 GLN A  14      33.853  40.240  37.493  1.00  0.00          H   
ATOM    207 HE22 GLN A  14      33.529  39.195  36.073  1.00  0.00          H   
ATOM    208  N   ALA A  15      31.056  46.755  35.871  1.00  0.00          N   
ATOM    209  CA  ALA A  15      30.583  48.128  35.609  1.00  0.00          C   
ATOM    210  C   ALA A  15      31.015  49.175  36.680  1.00  0.00          C   
ATOM    211  O   ALA A  15      31.546  50.211  36.273  1.00  0.00          O   
ATOM    212  CB  ALA A  15      29.044  48.066  35.311  1.00  0.00          C   
ATOM    213  H   ALA A  15      30.289  46.113  36.021  1.00  0.00          H   
ATOM    214  HA  ALA A  15      31.084  48.494  34.710  1.00  0.00          H   
ATOM    215  HB1 ALA A  15      28.568  49.043  35.188  1.00  0.00          H   
ATOM    216  HB2 ALA A  15      28.857  47.437  34.443  1.00  0.00          H   
ATOM    217  HB3 ALA A  15      28.633  47.663  36.233  1.00  0.00          H   
ATOM    218  N   LEU A  16      30.792  48.771  37.969  1.00  0.00          N   
ATOM    219  CA  LEU A  16      31.282  49.581  39.104  1.00  0.00          C   
ATOM    220  C   LEU A  16      32.839  49.756  39.004  1.00  0.00          C   
ATOM    221  O   LEU A  16      33.428  50.800  39.342  1.00  0.00          O   
ATOM    222  CB  LEU A  16      31.034  48.953  40.527  1.00  0.00          C   
ATOM    223  CG  LEU A  16      31.427  49.768  41.736  1.00  0.00          C   
ATOM    224  CD1 LEU A  16      30.922  51.206  41.789  1.00  0.00          C   
ATOM    225  CD2 LEU A  16      31.118  49.022  43.025  1.00  0.00          C   
ATOM    226  H   LEU A  16      30.230  47.959  38.156  1.00  0.00          H   
ATOM    227  HA  LEU A  16      30.817  50.563  39.066  1.00  0.00          H   
ATOM    228  HB3 LEU A  16      31.517  47.975  40.581  1.00  0.00          H   
ATOM    229  HB2 LEU A  16      29.970  48.769  40.660  1.00  0.00          H   
ATOM    230  HG  LEU A  16      32.523  49.747  41.730  1.00  0.00          H   
ATOM    231 HD11 LEU A  16      31.289  51.710  40.888  1.00  0.00          H   
ATOM    232 HD12 LEU A  16      29.843  51.337  41.757  1.00  0.00          H   
ATOM    233 HD13 LEU A  16      31.246  51.704  42.711  1.00  0.00          H   
ATOM    234 HD21 LEU A  16      31.544  48.015  43.056  1.00  0.00          H   
ATOM    235 HD22 LEU A  16      31.492  49.544  43.896  1.00  0.00          H   
ATOM    236 HD23 LEU A  16      30.036  48.971  43.165  1.00  0.00          H   
ATOM    237  N   GLN A  17      33.589  48.719  38.735  1.00  0.00          N   
ATOM    238  CA  GLN A  17      35.037  48.806  38.525  1.00  0.00          C   
ATOM    239  C   GLN A  17      35.398  49.726  37.298  1.00  0.00          C   
ATOM    240  O   GLN A  17      36.237  50.581  37.550  1.00  0.00          O   
ATOM    241  CB  GLN A  17      35.589  47.370  38.315  1.00  0.00          C   
ATOM    242  CG  GLN A  17      35.718  46.655  39.654  1.00  0.00          C   
ATOM    243  CD  GLN A  17      35.766  45.176  39.438  1.00  0.00          C   
ATOM    244  NE2 GLN A  17      36.091  44.507  40.498  1.00  0.00          N   
ATOM    245  OE1 GLN A  17      35.616  44.603  38.338  1.00  0.00          O   
ATOM    246  H   GLN A  17      33.156  47.819  38.579  1.00  0.00          H   
ATOM    247  HA  GLN A  17      35.607  49.182  39.388  1.00  0.00          H   
ATOM    248  HB3 GLN A  17      36.595  47.511  37.929  1.00  0.00          H   
ATOM    249  HB2 GLN A  17      34.992  46.865  37.548  1.00  0.00          H   
ATOM    250  HG3 GLN A  17      34.857  46.789  40.311  1.00  0.00          H   
ATOM    251  HG2 GLN A  17      36.601  47.018  40.180  1.00  0.00          H   
ATOM    252 HE21 GLN A  17      36.278  45.045  41.336  1.00  0.00          H   
ATOM    253 HE22 GLN A  17      36.260  43.521  40.480  1.00  0.00          H   
ATOM    254  N   ALA A  18      34.580  49.811  36.216  1.00  0.00          N   
ATOM    255  CA  ALA A  18      34.762  50.767  35.190  1.00  0.00          C   
ATOM    256  C   ALA A  18      34.459  52.197  35.690  1.00  0.00          C   
ATOM    257  O   ALA A  18      35.205  53.176  35.540  1.00  0.00          O   
ATOM    258  CB  ALA A  18      34.122  50.408  33.829  1.00  0.00          C   
ATOM    259  H   ALA A  18      33.771  49.218  36.063  1.00  0.00          H   
ATOM    260  HA  ALA A  18      35.831  50.802  34.981  1.00  0.00          H   
ATOM    261  HB1 ALA A  18      33.073  50.232  34.062  1.00  0.00          H   
ATOM    262  HB2 ALA A  18      34.239  51.265  33.169  1.00  0.00          H   
ATOM    263  HB3 ALA A  18      34.639  49.537  33.413  1.00  0.00          H   
ATOM    264  N   ALA A  19      33.316  52.356  36.379  1.00  0.00          N   
ATOM    265  CA  ALA A  19      33.012  53.633  37.092  1.00  0.00          C   
ATOM    266  C   ALA A  19      34.078  54.184  38.062  1.00  0.00          C   
ATOM    267  O   ALA A  19      34.394  55.374  37.969  1.00  0.00          O   
ATOM    268  CB  ALA A  19      31.699  53.439  37.800  1.00  0.00          C   
ATOM    269  H   ALA A  19      32.657  51.605  36.452  1.00  0.00          H   
ATOM    270  HA  ALA A  19      32.811  54.455  36.403  1.00  0.00          H   
ATOM    271  HB1 ALA A  19      30.939  53.291  37.029  1.00  0.00          H   
ATOM    272  HB2 ALA A  19      31.678  52.608  38.508  1.00  0.00          H   
ATOM    273  HB3 ALA A  19      31.391  54.352  38.309  1.00  0.00          H   
ATOM    274  N   GLN A  20      34.573  53.251  38.878  1.00  0.00          N   
ATOM    275  CA  GLN A  20      35.646  53.503  39.789  1.00  0.00          C   
ATOM    276  C   GLN A  20      36.907  54.033  39.110  1.00  0.00          C   
ATOM    277  O   GLN A  20      37.473  55.037  39.598  1.00  0.00          O   
ATOM    278  CB  GLN A  20      35.937  52.235  40.632  1.00  0.00          C   
ATOM    279  CG  GLN A  20      34.928  52.154  41.834  1.00  0.00          C   
ATOM    280  CD  GLN A  20      34.841  50.795  42.421  1.00  0.00          C   
ATOM    281  NE2 GLN A  20      34.306  50.795  43.603  1.00  0.00          N   
ATOM    282  OE1 GLN A  20      35.383  49.748  42.032  1.00  0.00          O   
ATOM    283  H   GLN A  20      34.027  52.397  38.878  1.00  0.00          H   
ATOM    284  HA  GLN A  20      35.375  54.232  40.554  1.00  0.00          H   
ATOM    285  HB3 GLN A  20      36.919  52.283  41.086  1.00  0.00          H   
ATOM    286  HB2 GLN A  20      35.934  51.324  40.034  1.00  0.00          H   
ATOM    287  HG3 GLN A  20      33.919  52.454  41.536  1.00  0.00          H   
ATOM    288  HG2 GLN A  20      35.147  52.942  42.555  1.00  0.00          H   
ATOM    289 HE21 GLN A  20      33.809  51.608  43.940  1.00  0.00          H   
ATOM    290 HE22 GLN A  20      34.373  49.914  44.103  1.00  0.00          H   
ATOM    291  N   ALA A  21      37.127  53.545  37.888  1.00  0.00          N   
ATOM    292  CA  ALA A  21      38.331  53.904  37.173  1.00  0.00          C   
ATOM    293  C   ALA A  21      38.303  55.410  36.696  1.00  0.00          C   
ATOM    294  O   ALA A  21      39.359  56.025  36.595  1.00  0.00          O   
ATOM    295  CB  ALA A  21      38.544  53.027  35.953  1.00  0.00          C   
ATOM    296  H   ALA A  21      36.563  52.780  37.542  1.00  0.00          H   
ATOM    297  HA  ALA A  21      39.155  53.777  37.869  1.00  0.00          H   
ATOM    298  HB1 ALA A  21      37.875  53.399  35.184  1.00  0.00          H   
ATOM    299  HB2 ALA A  21      39.531  53.136  35.511  1.00  0.00          H   
ATOM    300  HB3 ALA A  21      38.342  52.010  36.276  1.00  0.00          H   
ATOM    301  N   ALA A  22      37.115  55.981  36.540  1.00  0.00          N   
ATOM    302  CA  ALA A  22      36.922  57.433  36.236  1.00  0.00          C   
ATOM    303  C   ALA A  22      36.321  58.212  37.429  1.00  0.00          C   
ATOM    304  O   ALA A  22      35.990  59.355  37.278  1.00  0.00          O   
ATOM    305  CB  ALA A  22      36.034  57.622  35.010  1.00  0.00          C   
ATOM    306  H   ALA A  22      36.290  55.429  36.678  1.00  0.00          H   
ATOM    307  HA  ALA A  22      37.840  58.019  36.116  1.00  0.00          H   
ATOM    308  HB1 ALA A  22      35.033  57.282  35.291  1.00  0.00          H   
ATOM    309  HB2 ALA A  22      36.032  58.677  34.724  1.00  0.00          H   
ATOM    310  HB3 ALA A  22      36.321  57.112  34.085  1.00  0.00          H   
ATOM    311  N   LYS A  23      36.014  57.578  38.608  1.00  0.00          N   
ATOM    312  CA  LYS A  23      35.214  58.089  39.681  1.00  0.00          C   
ATOM    313  C   LYS A  23      33.851  58.640  39.320  1.00  0.00          C   
ATOM    314  O   LYS A  23      33.400  59.544  39.996  1.00  0.00          O   
ATOM    315  CB  LYS A  23      36.128  59.013  40.506  1.00  0.00          C
[truncated: 204,907 more chars]
