# Supplementary material for: A glutamine-based single α-helix scaffold to target globular proteins
Source: Nat Commun. 2022 Nov 18;13:7073. doi: 10.1038/s41467-022-34793-6 (PMC9674830; doi:10.1038/s41467-022-34793-6)
Supplement: Supplementary file 5 — Supplementary Data 2 [file 41467_2022_34793_MOESM5_ESM.zip › P372ensembles/P372ensemble11.pdb]

MODEL        0
ATOM      1  N   LYS A   1      37.710  56.880  39.100  1.00  0.00          N   
ATOM      2  CA  LYS A   1      36.710  56.080  39.750  1.00  0.00          C   
ATOM      3  C   LYS A   1      37.370  54.980  40.640  1.00  0.00          C   
ATOM      4  O   LYS A   1      38.530  54.620  40.420  1.00  0.00          O   
ATOM      5  CB  LYS A   1      35.600  55.440  38.890  1.00  0.00          C   
ATOM      6  CG  LYS A   1      34.620  56.590  38.540  1.00  0.00          C   
ATOM      7  CD  LYS A   1      33.660  56.140  37.430  1.00  0.00          C   
ATOM      8  CE  LYS A   1      32.630  57.120  37.070  1.00  0.00          C   
ATOM      9  NZ  LYS A   1      31.630  56.590  36.120  1.00  0.00          N   
ATOM     10  HA  LYS A   1      36.150  56.720  40.440  1.00  0.00          H   
ATOM     11  HB3 LYS A   1      35.120  54.610  39.420  1.00  0.00          H   
ATOM     12  HB2 LYS A   1      36.090  55.030  38.010  1.00  0.00          H   
ATOM     13  HG3 LYS A   1      35.130  57.490  38.210  1.00  0.00          H   
ATOM     14  HG2 LYS A   1      34.070  56.970  39.400  1.00  0.00          H   
ATOM     15  HD3 LYS A   1      33.120  55.260  37.760  1.00  0.00          H   
ATOM     16  HD2 LYS A   1      34.230  55.960  36.520  1.00  0.00          H   
ATOM     17  HE3 LYS A   1      33.070  57.940  36.490  1.00  0.00          H   
ATOM     18  HE2 LYS A   1      32.190  57.460  38.000  1.00  0.00          H   
ATOM     19  HZ1 LYS A   1      30.980  57.290  35.800  1.00  0.00          H   
ATOM     20  HZ2 LYS A   1      32.090  56.180  35.330  1.00  0.00          H   
ATOM     21  HZ3 LYS A   1      31.070  55.860  36.550  1.00  0.00          H   
ATOM     22  H   LYS A   1      38.350  57.190  39.810  1.00  0.00          H   
ATOM     23  N   LYS A   2      36.590  54.290  41.530  1.00  0.00          N   
ATOM     24  CA  LYS A   2      37.130  53.250  42.360  1.00  0.00          C   
ATOM     25  C   LYS A   2      37.210  51.890  41.560  1.00  0.00          C   
ATOM     26  O   LYS A   2      36.390  51.630  40.620  1.00  0.00          O   
ATOM     27  CB  LYS A   2      36.670  53.280  43.760  1.00  0.00          C   
ATOM     28  CG  LYS A   2      37.170  54.430  44.500  1.00  0.00          C   
ATOM     29  CD  LYS A   2      36.600  54.410  45.920  1.00  0.00          C   
ATOM     30  CE  LYS A   2      37.270  55.540  46.670  1.00  0.00          C   
ATOM     31  NZ  LYS A   2      36.900  55.620  48.080  1.00  0.00          N   
ATOM     32  H   LYS A   2      35.630  54.550  41.710  1.00  0.00          H   
ATOM     33  HA  LYS A   2      38.200  53.470  42.470  1.00  0.00          H   
ATOM     34  HB3 LYS A   2      37.090  52.390  44.240  1.00  0.00          H   
ATOM     35  HB2 LYS A   2      35.580  53.350  43.790  1.00  0.00          H   
ATOM     36  HG3 LYS A   2      36.910  55.360  44.000  1.00  0.00          H   
ATOM     37  HG2 LYS A   2      38.240  54.280  44.620  1.00  0.00          H   
ATOM     38  HD3 LYS A   2      36.910  53.460  46.340  1.00  0.00          H   
ATOM     39  HD2 LYS A   2      35.520  54.540  45.860  1.00  0.00          H   
ATOM     40  HE3 LYS A   2      37.070  56.470  46.130  1.00  0.00          H   
ATOM     41  HE2 LYS A   2      38.360  55.470  46.680  1.00  0.00          H   
ATOM     42  HZ1 LYS A   2      37.250  56.420  48.580  1.00  0.00          H   
ATOM     43  HZ2 LYS A   2      35.900  55.570  48.200  1.00  0.00          H   
ATOM     44  HZ3 LYS A   2      37.410  54.850  48.480  1.00  0.00          H   
ATOM     45  N   PRO A   3      38.150  51.020  41.920  1.00  0.00          N   
ATOM     46  CA  PRO A   3      38.510  49.860  41.040  1.00  0.00          C   
ATOM     47  C   PRO A   3      37.460  48.740  40.970  1.00  0.00          C   
ATOM     48  O   PRO A   3      36.920  48.470  42.070  1.00  0.00          O   
ATOM     49  CB  PRO A   3      39.900  49.380  41.390  1.00  0.00          C   
ATOM     50  CG  PRO A   3      40.440  50.520  42.200  1.00  0.00          C   
ATOM     51  CD  PRO A   3      39.240  51.170  42.880  1.00  0.00          C   
ATOM     52  HA  PRO A   3      38.540  50.270  40.030  1.00  0.00          H   
ATOM     53  HB3 PRO A   3      39.930  48.420  41.910  1.00  0.00          H   
ATOM     54  HB2 PRO A   3      40.490  49.310  40.480  1.00  0.00          H   
ATOM     55  HG3 PRO A   3      41.080  50.140  43.000  1.00  0.00          H   
ATOM     56  HG2 PRO A   3      40.980  51.220  41.570  1.00  0.00          H   
ATOM     57  HD3 PRO A   3      39.090  50.600  43.790  1.00  0.00          H   
ATOM     58  HD2 PRO A   3      39.450  52.220  43.070  1.00  0.00          H   
ATOM     59  N   GLY A   4      37.200  48.100  39.820  1.00  0.00          N   
ATOM     60  CA  GLY A   4      36.330  46.920  39.690  1.00  0.00          C   
ATOM     61  C   GLY A   4      34.830  47.240  39.370  1.00  0.00          C   
ATOM     62  O   GLY A   4      34.330  48.290  38.860  1.00  0.00          O   
ATOM     63  H   GLY A   4      37.770  48.430  39.060  1.00  0.00          H   
ATOM     64  HA3 GLY A   4      36.250  46.390  40.640  1.00  0.00          H   
ATOM     65  HA2 GLY A   4      36.730  46.180  39.000  1.00  0.00          H   
ATOM     66  N   ALA A   5      33.990  46.250  39.700  1.00  0.00          N   
ATOM     67  CA  ALA A   5      32.500  46.350  39.760  1.00  0.00          C   
ATOM     68  C   ALA A   5      32.040  47.380  40.770  1.00  0.00          C   
ATOM     69  O   ALA A   5      32.770  47.830  41.670  1.00  0.00          O   
ATOM     70  CB  ALA A   5      31.890  44.860  40.030  1.00  0.00          C   
ATOM     71  H   ALA A   5      34.350  45.570  40.340  1.00  0.00          H   
ATOM     72  HA  ALA A   5      32.130  46.780  38.830  1.00  0.00          H   
ATOM     73  HB1 ALA A   5      30.820  44.780  39.810  1.00  0.00          H   
ATOM     74  HB2 ALA A   5      32.410  44.110  39.430  1.00  0.00          H   
ATOM     75  HB3 ALA A   5      32.090  44.590  41.060  1.00  0.00          H   
ATOM     76  N   SER A   6      30.730  47.600  40.760  1.00  0.00          N   
ATOM     77  CA  SER A   6      30.030  48.560  41.660  1.00  0.00          C   
ATOM     78  C   SER A   6      29.960  48.220  43.170  1.00  0.00          C   
ATOM     79  O   SER A   6      29.660  49.070  44.020  1.00  0.00          O   
ATOM     80  CB  SER A   6      28.620  48.890  41.080  1.00  0.00          C   
ATOM     81  OG  SER A   6      27.820  47.680  41.270  1.00  0.00          O   
ATOM     82  H   SER A   6      30.180  47.180  40.020  1.00  0.00          H   
ATOM     83  HA  SER A   6      30.490  49.540  41.610  1.00  0.00          H   
ATOM     84  HB3 SER A   6      28.760  49.140  40.030  1.00  0.00          H   
ATOM     85  HB2 SER A   6      28.140  49.670  41.680  1.00  0.00          H   
ATOM     86  HG  SER A   6      26.970  47.870  40.870  1.00  0.00          H   
ATOM     87  N   LEU A   7      30.140  46.950  43.550  1.00  0.00          N   
ATOM     88  CA  LEU A   7      30.080  46.540  44.960  1.00  0.00          C   
ATOM     89  C   LEU A   7      31.430  45.850  45.320  1.00  0.00          C   
ATOM     90  O   LEU A   7      31.470  45.140  46.270  1.00  0.00          O   
ATOM     91  CB  LEU A   7      28.890  45.650  45.160  1.00  0.00          C   
ATOM     92  CG  LEU A   7      27.570  46.390  44.820  1.00  0.00          C   
ATOM     93  CD1 LEU A   7      26.390  45.440  44.670  1.00  0.00          C   
ATOM     94  CD2 LEU A   7      27.270  47.260  46.040  1.00  0.00          C   
ATOM     95  H   LEU A   7      30.190  46.220  42.840  1.00  0.00          H   
ATOM     96  HA  LEU A   7      29.890  47.400  45.600  1.00  0.00          H   
ATOM     97  HB3 LEU A   7      28.730  45.180  46.130  1.00  0.00          H   
ATOM     98  HB2 LEU A   7      29.080  44.780  44.530  1.00  0.00          H   
ATOM     99  HG  LEU A   7      27.630  47.010  43.920  1.00  0.00          H   
ATOM    100 HD11 LEU A   7      26.500  45.030  43.660  1.00  0.00          H   
ATOM    101 HD12 LEU A   7      26.410  44.650  45.430  1.00  0.00          H   
ATOM    102 HD13 LEU A   7      25.460  46.000  44.750  1.00  0.00          H   
ATOM    103 HD21 LEU A   7      28.080  47.950  46.280  1.00  0.00          H   
ATOM    104 HD22 LEU A   7      26.410  47.880  45.820  1.00  0.00          H   
ATOM    105 HD23 LEU A   7      27.010  46.620  46.890  1.00  0.00          H   
ATOM    106  N   ALA A   8      32.540  46.140  44.670  1.00  0.00          N   
ATOM    107  CA  ALA A   8      33.710  45.280  44.740  1.00  0.00          C   
ATOM    108  C   ALA A   8      34.320  45.040  46.140  1.00  0.00          C   
ATOM    109  O   ALA A   8      34.500  43.860  46.600  1.00  0.00          O   
ATOM    110  CB  ALA A   8      34.740  45.820  43.750  1.00  0.00          C   
ATOM    111  H   ALA A   8      32.550  46.800  43.910  1.00  0.00          H   
ATOM    112  HA  ALA A   8      33.390  44.300  44.380  1.00  0.00          H   
ATOM    113  HB1 ALA A   8      35.650  45.220  43.810  1.00  0.00          H   
ATOM    114  HB2 ALA A   8      34.280  45.810  42.770  1.00  0.00          H   
ATOM    115  HB3 ALA A   8      35.070  46.790  44.100  1.00  0.00          H   
ATOM    116  N   ALA A   9      34.710  46.080  46.800  1.00  0.00          N   
ATOM    117  CA  ALA A   9      35.020  46.020  48.220  1.00  0.00          C   
ATOM    118  C   ALA A   9      33.920  45.520  49.160  1.00  0.00          C   
ATOM    119  O   ALA A   9      34.280  44.690  49.990  1.00  0.00          O   
ATOM    120  CB  ALA A   9      35.580  47.330  48.690  1.00  0.00          C   
ATOM    121  H   ALA A   9      34.540  47.020  46.470  1.00  0.00          H   
ATOM    122  HA  ALA A   9      35.800  45.260  48.290  1.00  0.00          H   
ATOM    123  HB1 ALA A   9      35.820  47.230  49.750  1.00  0.00          H   
ATOM    124  HB2 ALA A   9      36.430  47.460  48.020  1.00  0.00          H   
ATOM    125  HB3 ALA A   9      35.060  48.260  48.450  1.00  0.00          H   
ATOM    126  N   LEU A  10      32.670  45.930  49.020  1.00  0.00          N   
ATOM    127  CA  LEU A  10      31.480  45.440  49.790  1.00  0.00          C   
ATOM    128  C   LEU A  10      31.250  43.930  49.720  1.00  0.00          C   
ATOM    129  O   LEU A  10      31.020  43.310  50.790  1.00  0.00          O   
ATOM    130  CB  LEU A  10      30.230  46.210  49.470  1.00  0.00          C   
ATOM    131  CG  LEU A  10      29.140  46.220  50.560  1.00  0.00          C   
ATOM    132  CD1 LEU A  10      29.460  47.090  51.760  1.00  0.00          C   
ATOM    133  CD2 LEU A  10      27.850  46.750  49.930  1.00  0.00          C   
ATOM    134  H   LEU A  10      32.570  46.480  48.170  1.00  0.00          H   
ATOM    135  HA  LEU A  10      31.680  45.670  50.840  1.00  0.00          H   
ATOM    136  HB3 LEU A  10      29.750  45.830  48.570  1.00  0.00          H   
ATOM    137  HB2 LEU A  10      30.470  47.260  49.280  1.00  0.00          H   
ATOM    138  HG  LEU A  10      28.970  45.180  50.850  1.00  0.00          H   
ATOM    139 HD11 LEU A  10      28.630  47.250  52.450  1.00  0.00          H   
ATOM    140 HD12 LEU A  10      30.270  46.600  52.300  1.00  0.00          H   
ATOM    141 HD13 LEU A  10      29.880  48.030  51.380  1.00  0.00          H   
ATOM    142 HD21 LEU A  10      27.530  46.040  49.160  1.00  0.00          H   
ATOM    143 HD22 LEU A  10      27.030  46.780  50.640  1.00  0.00          H   
ATOM    144 HD23 LEU A  10      27.940  47.750  49.510  1.00  0.00          H   
ATOM    145  N   GLN A  11      31.230  43.310  48.510  1.00  0.00          N   
ATOM    146  CA  GLN A  11      30.950  41.910  48.340  1.00  0.00          C   
ATOM    147  C   GLN A  11      32.200  41.040  48.500  1.00  0.00          C   
ATOM    148  O   GLN A  11      32.090  39.910  48.990  1.00  0.00          O   
ATOM    149  CB  GLN A  11      30.460  41.630  46.920  1.00  0.00          C   
ATOM    150  CG  GLN A  11      29.010  42.140  46.720  1.00  0.00          C   
ATOM    151  CD  GLN A  11      28.400  42.060  45.350  1.00  0.00          C   
ATOM    152  NE2 GLN A  11      27.130  42.280  45.230  1.00  0.00          N   
ATOM    153  OE1 GLN A  11      28.990  41.640  44.350  1.00  0.00          O   
ATOM    154  H   GLN A  11      31.330  43.810  47.640  1.00  0.00          H   
ATOM    155  HA  GLN A  11      30.220  41.610  49.090  1.00  0.00          H   
ATOM    156  HB3 GLN A  11      30.420  40.560  46.760  1.00  0.00          H   
ATOM    157  HB2 GLN A  11      31.080  42.110  46.160  1.00  0.00          H   
ATOM    158  HG3 GLN A  11      28.990  43.190  47.020  1.00  0.00          H   
ATOM    159  HG2 GLN A  11      28.380  41.500  47.340  1.00  0.00          H   
ATOM    160 HE21 GLN A  11      26.630  42.560  46.070  1.00  0.00          H   
ATOM    161 HE22 GLN A  11      26.680  42.150  44.340  1.00  0.00          H   
ATOM    162  N   ALA A  12      33.470  41.600  48.240  1.00  0.00          N   
ATOM    163  CA  ALA A  12      34.690  41.050  48.860  1.00  0.00          C   
ATOM    164  C   ALA A  12      34.550  40.970  50.400  1.00  0.00          C   
ATOM    165  O   ALA A  12      34.820  39.830  50.880  1.00  0.00          O   
ATOM    166  CB  ALA A  12      35.930  41.910  48.540  1.00  0.00          C   
ATOM    167  H   ALA A  12      33.580  42.490  47.780  1.00  0.00          H   
ATOM    168  HA  ALA A  12      34.830  40.040  48.490  1.00  0.00          H   
ATOM    169  HB1 ALA A  12      36.780  41.520  49.110  1.00  0.00          H   
ATOM    170  HB2 ALA A  12      36.270  41.970  47.500  1.00  0.00          H   
ATOM    171  HB3 ALA A  12      35.750  42.940  48.840  1.00  0.00          H   
ATOM    172  N   LEU A  13      34.170  41.970  51.190  1.00  0.00          N   
ATOM    173  CA  LEU A  13      33.930  41.820  52.590  1.00  0.00          C   
ATOM    174  C   LEU A  13      32.770  40.880  52.950  1.00  0.00          C   
ATOM    175  O   LEU A  13      32.940  40.060  53.860  1.00  0.00          O   
ATOM    176  CB  LEU A  13      33.720  43.200  53.340  1.00  0.00          C   
ATOM    177  CG  LEU A  13      33.460  43.190  54.900  1.00  0.00          C   
ATOM    178  CD1 LEU A  13      34.640  42.660  55.710  1.00  0.00          C   
ATOM    179  CD2 LEU A  13      33.070  44.600  55.340  1.00  0.00          C   
ATOM    180  H   LEU A  13      34.140  42.900  50.790  1.00  0.00          H   
ATOM    181  HA  LEU A  13      34.790  41.290  53.010  1.00  0.00          H   
ATOM    182  HB3 LEU A  13      32.940  43.750  52.810  1.00  0.00          H   
ATOM    183  HB2 LEU A  13      34.620  43.770  53.150  1.00  0.00          H   
ATOM    184  HG  LEU A  13      32.610  42.540  55.090  1.00  0.00          H   
ATOM    185 HD11 LEU A  13      35.590  43.020  55.310  1.00  0.00          H   
ATOM    186 HD12 LEU A  13      34.480  42.910  56.760  1.00  0.00          H   
ATOM    187 HD13 LEU A  13      34.680  41.580  55.600  1.00  0.00          H   
ATOM    188 HD21 LEU A  13      32.860  44.490  56.400  1.00  0.00          H   
ATOM    189 HD22 LEU A  13      33.900  45.290  55.230  1.00  0.00          H   
ATOM    190 HD23 LEU A  13      32.300  44.970  54.660  1.00  0.00          H   
ATOM    191  N   GLN A  14      31.660  40.800  52.180  1.00  0.00          N   
ATOM    192  CA  GLN A  14      30.550  39.860  52.450  1.00  0.00          C   
ATOM    193  C   GLN A  14      30.930  38.400  52.320  1.00  0.00          C   
ATOM    194  O   GLN A  14      30.430  37.550  53.110  1.00  0.00          O   
ATOM    195  CB  GLN A  14      29.230  40.310  51.820  1.00  0.00          C   
ATOM    196  CG  GLN A  14      28.090  39.310  51.930  1.00  0.00          C   
ATOM    197  CD  GLN A  14      26.870  39.590  51.040  1.00  0.00          C   
ATOM    198  NE2 GLN A  14      25.870  38.760  51.130  1.00  0.00          N   
ATOM    199  OE1 GLN A  14      26.920  40.450  50.130  1.00  0.00          O   
ATOM    200  H   GLN A  14      31.460  41.530  51.510  1.00  0.00          H   
ATOM    201  HA  GLN A  14      30.280  39.920  53.510  1.00  0.00          H   
ATOM    202  HB3 GLN A  14      29.460  40.550  50.780  1.00  0.00          H   
ATOM    203  HB2 GLN A  14      28.900  41.260  52.240  1.00  0.00          H   
ATOM    204  HG3 GLN A  14      27.770  39.210  52.960  1.00  0.00          H   
ATOM    205  HG2 GLN A  14      28.490  38.330  51.660  1.00  0.00          H   
ATOM    206 HE21 GLN A  14      25.000  38.950  50.650  1.00  0.00          H   
ATOM    207 HE22 GLN A  14      25.960  37.980  51.770  1.00  0.00          H   
ATOM    208  N   ALA A  15      31.860  38.080  51.420  1.00  0.00          N   
ATOM    209  CA  ALA A  15      32.580  36.830  51.410  1.00  0.00          C   
ATOM    210  C   ALA A  15      33.370  36.510  52.700  1.00  0.00          C   
ATOM    211  O   ALA A  15      33.180  35.490  53.360  1.00  0.00          O   
ATOM    212  CB  ALA A  15      33.430  36.700  50.160  1.00  0.00          C   
ATOM    213  H   ALA A  15      32.100  38.760  50.710  1.00  0.00          H   
ATOM    214  HA  ALA A  15      31.770  36.090  51.380  1.00  0.00          H   
ATOM    215  HB1 ALA A  15      34.290  37.360  50.280  1.00  0.00          H   
ATOM    216  HB2 ALA A  15      33.960  35.760  49.970  1.00  0.00          H   
ATOM    217  HB3 ALA A  15      33.020  36.860  49.170  1.00  0.00          H   
ATOM    218  N   LEU A  16      34.260  37.460  53.110  1.00  0.00          N   
ATOM    219  CA  LEU A  16      35.210  37.440  54.250  1.00  0.00          C   
ATOM    220  C   LEU A  16      34.420  37.170  55.550  1.00  0.00          C   
ATOM    221  O   LEU A  16      34.620  36.160  56.210  1.00  0.00          O   
ATOM    222  CB  LEU A  16      36.100  38.690  54.180  1.00  0.00          C   
ATOM    223  CG  LEU A  16      36.990  38.800  55.390  1.00  0.00          C   
ATOM    224  CD1 LEU A  16      38.080  37.720  55.520  1.00  0.00          C   
ATOM    225  CD2 LEU A  16      37.780  40.070  55.210  1.00  0.00          C   
ATOM    226  H   LEU A  16      34.340  38.230  52.460  1.00  0.00          H   
ATOM    227  HA  LEU A  16      35.890  36.590  54.170  1.00  0.00          H   
ATOM    228  HB3 LEU A  16      35.530  39.620  54.110  1.00  0.00          H   
ATOM    229  HB2 LEU A  16      36.720  38.540  53.310  1.00  0.00          H   
ATOM    230  HG  LEU A  16      36.390  38.900  56.290  1.00  0.00          H   
ATOM    231 HD11 LEU A  16      38.670  37.930  56.410  1.00  0.00          H   
ATOM    232 HD12 LEU A  16      37.490  36.820  55.710  1.00  0.00          H   
ATOM    233 HD13 LEU A  16      38.740  37.580  54.660  1.00  0.00          H   
ATOM    234 HD21 LEU A  16      38.340  40.390  56.090  1.00  0.00          H   
ATOM    235 HD22 LEU A  16      38.400  39.940  54.330  1.00  0.00          H   
ATOM    236 HD23 LEU A  16      37.130  40.940  55.090  1.00  0.00          H   
ATOM    237  N   GLN A  17      33.400  37.970  55.820  1.00  0.00          N   
ATOM    238  CA  GLN A  17      32.590  37.810  57.010  1.00  0.00          C   
ATOM    239  C   GLN A  17      31.770  36.480  56.990  1.00  0.00          C   
ATOM    240  O   GLN A  17      31.560  35.950  58.060  1.00  0.00          O   
ATOM    241  CB  GLN A  17      31.620  38.960  57.230  1.00  0.00          C   
ATOM    242  CG  GLN A  17      32.320  40.140  58.010  1.00  0.00          C   
ATOM    243  CD  GLN A  17      31.380  41.420  57.990  1.00  0.00          C   
ATOM    244  NE2 GLN A  17      31.640  42.540  58.550  1.00  0.00          N   
ATOM    245  OE1 GLN A  17      30.270  41.410  57.370  1.00  0.00          O   
ATOM    246  H   GLN A  17      33.190  38.730  55.190  1.00  0.00          H   
ATOM    247  HA  GLN A  17      33.260  37.800  57.860  1.00  0.00          H   
ATOM    248  HB3 GLN A  17      30.780  38.740  57.890  1.00  0.00          H   
ATOM    249  HB2 GLN A  17      31.200  39.390  56.330  1.00  0.00          H   
ATOM    250  HG3 GLN A  17      33.230  40.390  57.460  1.00  0.00          H   
ATOM    251  HG2 GLN A  17      32.550  39.760  59.000  1.00  0.00          H   
ATOM    252 HE21 GLN A  17      32.450  42.600  59.130  1.00  0.00          H   
ATOM    253 HE22 GLN A  17      30.920  43.250  58.490  1.00  0.00          H   
ATOM    254  N   ALA A  18      31.470  35.810  55.870  1.00  0.00          N   
ATOM    255  CA  ALA A  18      30.750  34.550  55.910  1.00  0.00          C   
ATOM    256  C   ALA A  18      31.700  33.410  56.130  1.00  0.00          C   
ATOM    257  O   ALA A  18      31.350  32.400  56.750  1.00  0.00          O   
ATOM    258  CB  ALA A  18      29.880  34.220  54.690  1.00  0.00          C   
ATOM    259  H   ALA A  18      31.690  36.190  54.960  1.00  0.00          H   
ATOM    260  HA  ALA A  18      30.060  34.600  56.750  1.00  0.00          H   
ATOM    261  HB1 ALA A  18      30.480  33.810  53.870  1.00  0.00          H   
ATOM    262  HB2 ALA A  18      29.110  33.490  54.950  1.00  0.00          H   
ATOM    263  HB3 ALA A  18      29.330  35.100  54.370  1.00  0.00          H   
ATOM    264  N   ALA A  19      32.940  33.480  55.630  1.00  0.00          N   
ATOM    265  CA  ALA A  19      33.990  32.610  56.080  1.00  0.00          C   
ATOM    266  C   ALA A  19      34.410  32.800  57.480  1.00  0.00          C   
ATOM    267  O   ALA A  19      34.690  31.800  58.160  1.00  0.00          O   
ATOM    268  CB  ALA A  19      35.130  32.710  55.070  1.00  0.00          C   
ATOM    269  H   ALA A  19      33.130  34.270  55.030  1.00  0.00          H   
ATOM    270  HA  ALA A  19      33.740  31.550  56.050  1.00  0.00          H   
ATOM    271  HB1 ALA A  19      34.790  32.150  54.190  1.00  0.00          H   
ATOM    272  HB2 ALA A  19      35.220  33.790  54.910  1.00  0.00          H   
ATOM    273  HB3 ALA A  19      36.070  32.300  55.440  1.00  0.00          H   
ATOM    274  N   GLN A  20      34.410  33.980  58.040  1.00  0.00          N   
ATOM    275  CA  GLN A  20      34.650  34.290  59.450  1.00  0.00          C   
ATOM    276  C   GLN A  20      33.540  33.960  60.460  1.00  0.00          C   
ATOM    277  O   GLN A  20      33.810  33.900  61.630  1.00  0.00          O   
ATOM    278  CB  GLN A  20      35.200  35.670  59.700  1.00  0.00          C   
ATOM    279  CG  GLN A  20      36.594  35.618  59.270  1.00  0.00          C   
ATOM    280  CD  GLN A  20      37.573  36.451  60.105  1.00  0.00          C   
ATOM    281  NE2 GLN A  20      38.796  36.099  60.453  1.00  0.00          N   
ATOM    282  OE1 GLN A  20      37.195  37.547  60.525  1.00  0.00          O   
ATOM    283  H   GLN A  20      34.180  34.760  57.430  1.00  0.00          H   
ATOM    284  HA  GLN A  20      35.420  33.580  59.750  1.00  0.00          H   
ATOM    285  HB3 GLN A  20      35.174  35.821  60.777  1.00  0.00          H   
ATOM    286  HB2 GLN A  20      34.592  36.446  59.232  1.00  0.00          H   
ATOM    287  HG3 GLN A  20      36.681  35.946  58.235  1.00  0.00          H   
ATOM    288  HG2 GLN A  20      36.910  34.583  59.273  1.00  0.00          H   
ATOM    289 HE21 GLN A  20      39.100  35.232  60.054  1.00  0.00          H   
ATOM    290 HE22 GLN A  20      39.362  36.775  60.947  1.00  0.00          H   
ATOM    291  N   ALA A  21      32.310  33.440  60.060  1.00  0.00          N   
ATOM    292  CA  ALA A  21      31.430  32.590  60.910  1.00  0.00          C   
ATOM    293  C   ALA A  21      31.910  31.160  60.890  1.00  0.00          C   
ATOM    294  O   ALA A  21      31.470  30.420  59.950  1.00  0.00          O   
ATOM    295  CB  ALA A  21      30.000  32.750  60.470  1.00  0.00          C   
ATOM    296  H   ALA A  21      32.080  33.420  59.080  1.00  0.00          H   
ATOM    297  HA  ALA A  21      31.490  32.980  61.920  1.00  0.00          H   
ATOM    298  HB1 ALA A  21      29.740  33.750  60.830  1.00  0.00          H   
ATOM    299  HB2 ALA A  21      29.960  32.690  59.390  1.00  0.00          H   
ATOM    300  HB3 ALA A  21      29.320  31.980  60.850  1.00  0.00          H   
ATOM    301  N   ALA A  22      32.710  30.680  61.820  1.00  0.00          N   
ATOM    302  CA  ALA A  22      33.150  29.300  62.110  1.00  0.00          C   
ATOM    303  C   ALA A  22      31.970  28.330  62.390  1.00  0.00          C   
ATOM    304  O   ALA A  22      30.990  28.650  63.060  1.00  0.00          O   
ATOM    305  CB  ALA A  22      34.120  29.280  63.350  1.00  0.00          C   
ATOM    306  H   ALA A  22      32.870  31.360  62.560  1.00  0.00          H   
ATOM    307  HA  ALA A  22      33.730  28.950  61.260  1.00  0.00          H   
ATOM    308  HB1 ALA A  22      34.600  28.320  63.530  1.00  0.00          H   
ATOM    309  HB2 ALA A  22      34.920  30.020  63.270  1.00  0.00          H   
ATOM    310  HB3 ALA A  22      33.500  29.600  64.190  1.00  0.00          H   
ATOM    311  N   LYS A  23      32.180  27.120  62.000  1.00  0.00          N   
ATOM    312  CA  LYS A  23      31.320  25.970  62.270  1.00  0.00          C   
ATOM    313  C   LYS A  23      31.620  25.230  63.610  1.00  0.00          C   
ATOM    314  O   LYS A  23      32.620  24.540  63.650  1.00  0.00          O   
ATOM    315  CB  LYS A  23      31.380  25.010  61.050  1.00  0.00          C   
ATOM    316  CG  LYS A  23      30.580  25.600  59.890  1.00  0.00          C   
ATOM    317  CD  LYS A  23      30.530  24.610  58.740  1.00  0.00          C   
ATOM    318  CE  LYS A  23      29.990  25.070  57.360  1.00  0.00          C   
ATOM    319  NZ  LYS A  23      29.760  24.000  56.440  1.00  0.00          N   
ATOM    320  H   LYS A  23      32.990  26.980  61.420  1.00  0.00          H   
ATOM    321  HA  LYS A  23      30.290  26.340  62.340  1.00  0.00          H   
ATOM    322  HB3 LYS A  23      31.050  24.010  61.320  1.00  0.00          H   
ATOM    323  HB2 LYS A  23      32.410  24.830  60.760  1.00  0.00          H   
ATOM    324  HG3 LYS A  23      31.080  26.510  59.550  1.00  0.00          H   
ATOM    325  HG2 LYS A  23      29.580  25.870  60.250  1.00  0.00          H   
ATOM    326  HD3 LYS A  23      29.900  23.780  59.050  1.00  0.00          H   
ATOM    327  HD2 LYS A  23      31.530  24.220  58.500  1.00  0.00          H   
ATOM    328  HE3 LYS A  23      30.630  25.820  56.890  1.00  0.00          H   
ATOM    329  HE2 LYS A  23      29.010  25.510  57.570  1.00  0.00          H   
ATOM    330  HZ1 LYS A  23      29.830  23.080  56.860  1.00  0.00          H   
ATOM    331  HZ2 LYS A  23      28.830  24.100  56.060  1.00  0.00          H   
ATOM    332  HZ3 LYS A  23      30.460  23.980  55.720  1.00  0.00          H   
ATOM    333  N   LYS A  24      30.840  25.560  64.730  1.00  0.00          N   
ATOM    334  CA  LYS A  24      31.020  24.980  66.080  1.00  0.00          C   
ATOM    335  C   LYS A  24      29.730  24.920  66.860  1.00  0.00          C   
ATOM    336  CB  LYS A  24      31.960  25.870  66.910  1.00  0.00          C   
ATOM    337  CG  LYS A  24      33.420  25.820  66.550  1.00  0.00          C   
ATOM    338  CD  LYS A  24      34.150  26.720  67.520  1.00  0.00          C   
ATOM    339  CE  LYS A  24      35.630  26.780  67.090  1.00  0.00          C   
ATOM    340  NZ  LYS A  24      36.450  25.580  67.350  1.00  0.00          N   
ATOM    341  O   LYS A  24      29.640  24.020  67.750  1.00  0.00          O   
ATOM    342  OXT LYS A  24      28.810  25.710  66.630  1.00  0.00          O   
ATOM    343  H   LYS A  24      30.040  26.150  64.550  1.00  0.00          H   
ATOM    344  HA  LYS A  24      31.490  23.990  66.040  1.00  0.00          H   
ATOM    345  HB3 LYS A  24      31.760  25.840  67.980  1.00  0.00          H   
ATOM    346  HB2 LYS A  24      31.780  26.900  66.600  1.00  0.00          H   
ATOM    347  HG3 LYS A  24      33.540  26.210  65.540  1.00  0.00          H   
ATOM    348  HG2 LYS A  24      33.860  24.820  66.580  1.00  0.00          H   
ATOM    349  HD3 LYS A  24      34.140  26.280  68.520  1.00  0.00          H   
ATOM    350  HD2 LYS A  24      33.720  27.720  67.540  1.00  0.00          H   
ATOM    351  HE3 LYS A  24      36.030  27.600  67.690  1.00  0.00          H   
ATOM    352  HE2 LYS A  24      35.700  27.120  66.060  1.00  0.00          H   
ATOM    353  HZ1 LYS A  24      36.270  25.230  68.280  1.00  0.00          H   
ATOM    354  HZ2 LYS A  24      36.450  24.890  66.610  1.00  0.00          H   
ATOM    355  HZ3 LYS A  24      37.430  25.830  67.370  1.00  0.00          H   
TER     356      LYS A  24
ENDMDL
MODEL        1
ATOM      1  N   LYS A   1      36.087  56.743  48.254  1.00  0.00          N   
ATOM      2  CA  LYS A   1      35.924  55.572  47.390  1.00  0.00          C   
ATOM      3  C   LYS A   1      34.772  55.898  46.460  1.00  0.00          C   
ATOM      4  O   LYS A   1      33.769  56.545  46.821  1.00  0.00          O   
ATOM      5  CB  LYS A   1      35.691  54.291  48.198  1.00  0.00          C   
ATOM      6  CG  LYS A   1      36.107  52.971  47.564  1.00  0.00          C   
ATOM      7  CD  LYS A   1      35.905  51.713  48.423  1.00  0.00          C   
ATOM      8  CE  LYS A   1      36.978  51.616  49.452  1.00  0.00          C   
ATOM      9  NZ  LYS A   1      37.471  50.249  49.666  1.00  0.00          N   
ATOM     10  HA  LYS A   1      36.902  55.498  46.916  1.00  0.00          H   
ATOM     11  HB3 LYS A   1      34.703  54.250  48.652  1.00  0.00          H   
ATOM     12  HB2 LYS A   1      36.394  54.332  49.032  1.00  0.00          H   
ATOM     13  HG3 LYS A   1      37.157  53.046  47.295  1.00  0.00          H   
ATOM     14  HG2 LYS A   1      35.570  52.824  46.630  1.00  0.00          H   
ATOM     15  HD3 LYS A   1      35.989  50.828  47.797  1.00  0.00          H   
ATOM     16  HD2 LYS A   1      34.923  51.756  48.898  1.00  0.00          H   
ATOM     17  HE3 LYS A   1      36.584  52.028  50.382  1.00  0.00          H   
ATOM     18  HE2 LYS A   1      37.818  52.288  49.290  1.00  0.00          H   
ATOM     19  HZ1 LYS A   1      37.767  49.755  48.840  1.00  0.00          H   
ATOM     20  HZ2 LYS A   1      38.243  50.302  50.311  1.00  0.00          H   
ATOM     21  HZ3 LYS A   1      36.782  49.777  50.248  1.00  0.00          H   
ATOM     22  H   LYS A   1      35.224  56.974  48.717  1.00  0.00          H   
ATOM     23  N   LYS A   2      34.897  55.466  45.266  1.00  0.00          N   
ATOM     24  CA  LYS A   2      33.856  55.694  44.255  1.00  0.00          C   
ATOM     25  C   LYS A   2      32.877  54.487  44.162  1.00  0.00          C   
ATOM     26  O   LYS A   2      33.439  53.408  44.368  1.00  0.00          O   
ATOM     27  CB  LYS A   2      34.445  56.154  42.889  1.00  0.00          C   
ATOM     28  CG  LYS A   2      35.374  57.418  42.871  1.00  0.00          C   
ATOM     29  CD  LYS A   2      34.698  58.718  43.332  1.00  0.00          C   
ATOM     30  CE  LYS A   2      35.537  60.003  43.145  1.00  0.00          C   
ATOM     31  NZ  LYS A   2      35.861  60.242  41.732  1.00  0.00          N   
ATOM     32  H   LYS A   2      35.712  54.982  44.910  1.00  0.00          H   
ATOM     33  HA  LYS A   2      33.243  56.534  44.600  1.00  0.00          H   
ATOM     34  HB3 LYS A   2      33.661  56.178  42.122  1.00  0.00          H   
ATOM     35  HB2 LYS A   2      35.015  55.271  42.608  1.00  0.00          H   
ATOM     36  HG3 LYS A   2      35.566  57.608  41.805  1.00  0.00          H   
ATOM     37  HG2 LYS A   2      36.330  57.245  43.370  1.00  0.00          H   
ATOM     38  HD3 LYS A   2      34.414  58.584  44.379  1.00  0.00          H   
ATOM     39  HD2 LYS A   2      33.731  58.909  42.846  1.00  0.00          H   
ATOM     40  HE3 LYS A   2      36.475  59.936  43.684  1.00  0.00          H   
ATOM     41  HE2 LYS A   2      34.963  60.851  43.506  1.00  0.00          H   
ATOM     42  HZ1 LYS A   2      36.561  59.579  41.417  1.00  0.00          H   
ATOM     43  HZ2 LYS A   2      35.009  60.143  41.180  1.00  0.00          H   
ATOM     44  HZ3 LYS A   2      36.036  61.235  41.693  1.00  0.00          H   
ATOM     45  N   PRO A   3      31.557  54.657  43.880  1.00  0.00          N   
ATOM     46  CA  PRO A   3      30.485  53.688  44.165  1.00  0.00          C   
ATOM     47  C   PRO A   3      30.794  52.266  43.575  1.00  0.00          C   
ATOM     48  O   PRO A   3      30.628  51.250  44.286  1.00  0.00          O   
ATOM     49  CB  PRO A   3      29.148  54.250  43.728  1.00  0.00          C   
ATOM     50  CG  PRO A   3      29.350  55.750  43.835  1.00  0.00          C   
ATOM     51  CD  PRO A   3      30.871  55.889  43.542  1.00  0.00          C   
ATOM     52  HA  PRO A   3      30.446  53.679  45.251  1.00  0.00          H   
ATOM     53  HB3 PRO A   3      28.964  53.975  42.685  1.00  0.00          H   
ATOM     54  HB2 PRO A   3      28.392  53.878  44.420  1.00  0.00          H   
ATOM     55  HG3 PRO A   3      28.750  56.386  43.179  1.00  0.00          H   
ATOM     56  HG2 PRO A   3      29.139  56.012  44.874  1.00  0.00          H   
ATOM     57  HD3 PRO A   3      31.061  56.264  42.531  1.00  0.00          H   
ATOM     58  HD2 PRO A   3      31.136  56.697  44.225  1.00  0.00          H   
ATOM     59  N   GLY A   4      31.385  52.232  42.372  1.00  0.00          N   
ATOM     60  CA  GLY A   4      31.850  51.042  41.648  1.00  0.00          C   
ATOM     61  C   GLY A   4      32.776  50.229  42.573  1.00  0.00          C   
ATOM     62  O   GLY A   4      32.465  49.114  43.022  1.00  0.00          O   
ATOM     63  H   GLY A   4      31.465  53.132  41.912  1.00  0.00          H   
ATOM     64  HA3 GLY A   4      32.423  51.355  40.780  1.00  0.00          H   
ATOM     65  HA2 GLY A   4      30.941  50.482  41.431  1.00  0.00          H   
ATOM     66  N   ALA A   5      33.966  50.785  42.912  1.00  0.00          N   
ATOM     67  CA  ALA A   5      34.916  50.245  43.881  1.00  0.00          C   
ATOM     68  C   ALA A   5      34.316  50.051  45.255  1.00  0.00          C   
ATOM     69  O   ALA A   5      34.587  48.972  45.846  1.00  0.00          O   
ATOM     70  CB  ALA A   5      36.124  51.151  43.858  1.00  0.00          C   
ATOM     71  H   ALA A   5      34.117  51.721  42.561  1.00  0.00          H   
ATOM     72  HA  ALA A   5      35.240  49.262  43.540  1.00  0.00          H   
ATOM     73  HB1 ALA A   5      35.944  52.149  43.451  1.00  0.00          H   
ATOM     74  HB2 ALA A   5      36.506  51.357  44.858  1.00  0.00          H   
ATOM     75  HB3 ALA A   5      36.936  50.682  43.308  1.00  0.00          H   
ATOM     76  N   SER A   6      33.432  50.961  45.773  1.00  0.00          N   
ATOM     77  CA  SER A   6      32.675  50.733  47.053  1.00  0.00          C   
ATOM     78  C   SER A   6      31.852  49.457  47.097  1.00  0.00          C   
ATOM     79  O   SER A   6      31.984  48.700  48.032  1.00  0.00          O   
ATOM     80  CB  SER A   6      31.795  51.905  47.517  1.00  0.00          C   
ATOM     81  OG  SER A   6      32.594  53.050  47.634  1.00  0.00          O   
ATOM     82  H   SER A   6      33.379  51.853  45.302  1.00  0.00          H   
ATOM     83  HA  SER A   6      33.391  50.602  47.873  1.00  0.00          H   
ATOM     84  HB3 SER A   6      31.426  51.662  48.516  1.00  0.00          H   
ATOM     85  HB2 SER A   6      30.980  52.044  46.807  1.00  0.00          H   
ATOM     86  HG  SER A   6      32.048  53.749  48.019  1.00  0.00          H   
ATOM     87  N   LEU A   7      31.099  49.198  46.058  1.00  0.00          N   
ATOM     88  CA  LEU A   7      30.175  48.046  45.854  1.00  0.00          C   
ATOM     89  C   LEU A   7      30.973  46.727  45.820  1.00  0.00          C   
ATOM     90  O   LEU A   7      30.684  45.814  46.619  1.00  0.00          O   
ATOM     91  CB  LEU A   7      29.118  48.203  44.704  1.00  0.00          C   
ATOM     92  CG  LEU A   7      28.024  47.098  44.756  1.00  0.00          C   
ATOM     93  CD1 LEU A   7      27.234  47.160  46.063  1.00  0.00          C   
ATOM     94  CD2 LEU A   7      27.072  47.258  43.558  1.00  0.00          C   
ATOM     95  H   LEU A   7      31.047  49.874  45.304  1.00  0.00          H   
ATOM     96  HA  LEU A   7      29.572  47.882  46.752  1.00  0.00          H   
ATOM     97  HB3 LEU A   7      29.660  48.288  43.761  1.00  0.00          H   
ATOM     98  HB2 LEU A   7      28.693  49.191  44.826  1.00  0.00          H   
ATOM     99  HG  LEU A   7      28.516  46.128  44.749  1.00  0.00          H   
ATOM    100 HD11 LEU A   7      26.571  46.286  46.080  1.00  0.00          H   
ATOM    101 HD12 LEU A   7      27.846  47.091  46.958  1.00  0.00          H   
ATOM    102 HD13 LEU A   7      26.642  48.065  46.187  1.00  0.00          H   
ATOM    103 HD21 LEU A   7      27.604  47.331  42.607  1.00  0.00          H   
ATOM    104 HD22 LEU A   7      26.401  46.407  43.575  1.00  0.00          H   
ATOM    105 HD23 LEU A   7      26.570  48.234  43.605  1.00  0.00          H   
ATOM    106  N   ALA A   8      32.023  46.640  45.003  1.00  0.00          N   
ATOM    107  CA  ALA A   8      32.954  45.547  44.923  1.00  0.00          C   
ATOM    108  C   ALA A   8      33.632  45.155  46.274  1.00  0.00          C   
ATOM    109  O   ALA A   8      33.549  43.983  46.648  1.00  0.00          O   
ATOM    110  CB  ALA A   8      34.022  45.917  43.885  1.00  0.00          C   
ATOM    111  H   ALA A   8      32.333  47.480  44.547  1.00  0.00          H   
ATOM    112  HA  ALA A   8      32.343  44.682  44.648  1.00  0.00          H   
ATOM    113  HB1 ALA A   8      34.577  46.811  44.148  1.00  0.00          H   
ATOM    114  HB2 ALA A   8      34.722  45.102  43.744  1.00  0.00          H   
ATOM    115  HB3 ALA A   8      33.540  46.049  42.912  1.00  0.00          H   
ATOM    116  N   ALA A   9      34.221  46.101  47.016  1.00  0.00          N   
ATOM    117  CA  ALA A   9      34.798  45.942  48.350  1.00  0.00          C   
ATOM    118  C   ALA A   9      33.723  45.479  49.370  1.00  0.00          C   
ATOM    119  O   ALA A   9      34.028  44.764  50.255  1.00  0.00          O   
ATOM    120  CB  ALA A   9      35.576  47.241  48.629  1.00  0.00          C   
ATOM    121  H   ALA A   9      34.521  46.925  46.510  1.00  0.00          H   
ATOM    122  HA  ALA A   9      35.623  45.227  48.257  1.00  0.00          H   
ATOM    123  HB1 ALA A   9      34.905  48.028  48.975  1.00  0.00          H   
ATOM    124  HB2 ALA A   9      36.216  47.103  49.504  1.00  0.00          H   
ATOM    125  HB3 ALA A   9      36.219  47.572  47.823  1.00  0.00          H   
ATOM    126  N   LEU A  10      32.505  45.961  49.253  1.00  0.00          N   
ATOM    127  CA  LEU A  10      31.294  45.531  50.079  1.00  0.00          C   
ATOM    128  C   LEU A  10      31.059  44.032  49.724  1.00  0.00          C   
ATOM    129  O   LEU A  10      31.145  43.222  50.694  1.00  0.00          O   
ATOM    130  CB  LEU A  10      30.076  46.415  49.872  1.00  0.00          C   
ATOM    131  CG  LEU A  10      30.234  47.760  50.673  1.00  0.00          C   
ATOM    132  CD1 LEU A  10      29.028  48.638  50.371  1.00  0.00          C   
ATOM    133  CD2 LEU A  10      30.246  47.530  52.158  1.00  0.00          C   
ATOM    134  H   LEU A  10      32.415  46.733  48.616  1.00  0.00          H   
ATOM    135  HA  LEU A  10      31.665  45.604  51.100  1.00  0.00          H   
ATOM    136  HB3 LEU A  10      29.254  45.796  50.246  1.00  0.00          H   
ATOM    137  HB2 LEU A  10      29.952  46.706  48.835  1.00  0.00          H   
ATOM    138  HG  LEU A  10      31.181  48.208  50.382  1.00  0.00          H   
ATOM    139 HD11 LEU A  10      28.077  48.167  50.626  1.00  0.00          H   
ATOM    140 HD12 LEU A  10      29.242  49.545  50.936  1.00  0.00          H   
ATOM    141 HD13 LEU A  10      28.988  48.905  49.316  1.00  0.00          H   
ATOM    142 HD21 LEU A  10      29.346  46.984  52.421  1.00  0.00          H   
ATOM    143 HD22 LEU A  10      31.083  46.833  52.324  1.00  0.00          H   
ATOM    144 HD23 LEU A  10      30.387  48.401  52.790  1.00  0.00          H   
ATOM    145  N   GLN A  11      30.769  43.699  48.496  1.00  0.00          N   
ATOM    146  CA  GLN A  11      30.626  42.383  47.984  1.00  0.00          C   
ATOM    147  C   GLN A  11      31.730  41.344  48.410  1.00  0.00          C   
ATOM    148  O   GLN A  11      31.408  40.260  48.877  1.00  0.00          O   
ATOM    149  CB  GLN A  11      30.451  42.415  46.429  1.00  0.00          C   
ATOM    150  CG  GLN A  11      29.071  42.993  46.009  1.00  0.00          C   
ATOM    151  CD  GLN A  11      28.806  43.190  44.523  1.00  0.00          C   
ATOM    152  NE2 GLN A  11      27.629  43.558  44.098  1.00  0.00          N   
ATOM    153  OE1 GLN A  11      29.561  42.914  43.672  1.00  0.00          O   
ATOM    154  H   GLN A  11      30.770  44.445  47.812  1.00  0.00          H   
ATOM    155  HA  GLN A  11      29.682  41.982  48.376  1.00  0.00          H   
ATOM    156  HB3 GLN A  11      30.530  41.396  46.054  1.00  0.00          H   
ATOM    157  HB2 GLN A  11      31.314  42.943  46.012  1.00  0.00          H   
ATOM    158  HG3 GLN A  11      28.773  43.879  46.573  1.00  0.00          H   
ATOM    159  HG2 GLN A  11      28.382  42.206  46.304  1.00  0.00          H   
ATOM    160 HE21 GLN A  11      26.938  43.733  44.805  1.00  0.00          H   
ATOM    161 HE22 GLN A  11      27.466  43.534  43.097  1.00  0.00          H   
ATOM    162  N   ALA A  12      33.016  41.718  48.348  1.00  0.00          N   
ATOM    163  CA  ALA A  12      34.148  40.920  48.822  1.00  0.00          C   
ATOM    164  C   ALA A  12      34.224  40.573  50.324  1.00  0.00          C   
ATOM    165  O   ALA A  12      34.464  39.396  50.608  1.00  0.00          O   
ATOM    166  CB  ALA A  12      35.417  41.675  48.345  1.00  0.00          C   
ATOM    167  H   ALA A  12      33.371  42.560  47.922  1.00  0.00          H   
ATOM    168  HA  ALA A  12      34.037  39.960  48.320  1.00  0.00          H   
ATOM    169  HB1 ALA A  12      35.492  41.435  47.282  1.00  0.00          H   
ATOM    170  HB2 ALA A  12      35.270  42.735  48.557  1.00  0.00          H   
ATOM    171  HB3 ALA A  12      36.283  41.303  48.898  1.00  0.00          H   
ATOM    172  N   LEU A  13      34.058  41.610  51.191  1.00  0.00          N   
ATOM    173  CA  LEU A  13      33.966  41.540  52.633  1.00  0.00          C   
ATOM    174  C   LEU A  13      32.844  40.565  52.989  1.00  0.00          C   
ATOM    175  O   LEU A  13      33.027  39.638  53.762  1.00  0.00          O   
ATOM    176  CB  LEU A  13      33.833  42.946  53.342  1.00  0.00          C   
ATOM    177  CG  LEU A  13      33.843  42.698  54.867  1.00  0.00          C   
ATOM    178  CD1 LEU A  13      35.130  41.950  55.328  1.00  0.00          C   
ATOM    179  CD2 LEU A  13      33.657  44.020  55.666  1.00  0.00          C   
ATOM    180  H   LEU A  13      33.899  42.534  50.830  1.00  0.00          H   
ATOM    181  HA  LEU A  13      34.829  41.011  53.031  1.00  0.00          H   
ATOM    182  HB3 LEU A  13      32.884  43.392  53.083  1.00  0.00          H   
ATOM    183  HB2 LEU A  13      34.606  43.626  52.987  1.00  0.00          H   
ATOM    184  HG  LEU A  13      33.006  42.027  55.062  1.00  0.00          H   
ATOM    185 HD11 LEU A  13      35.147  41.984  56.418  1.00  0.00          H   
ATOM    186 HD12 LEU A  13      35.149  40.900  55.011  1.00  0.00          H   
ATOM    187 HD13 LEU A  13      36.002  42.438  54.897  1.00  0.00          H   
ATOM    188 HD21 LEU A  13      33.100  43.866  56.591  1.00  0.00          H   
ATOM    189 HD22 LEU A  13      34.618  44.477  55.870  1.00  0.00          H   
ATOM    190 HD23 LEU A  13      33.148  44.784  55.085  1.00  0.00          H   
ATOM    191  N   GLN A  14      31.690  40.695  52.349  1.00  0.00          N   
ATOM    192  CA  GLN A  14      30.514  39.804  52.460  1.00  0.00          C   
ATOM    193  C   GLN A  14      30.827  38.350  52.049  1.00  0.00          C   
ATOM    194  O   GLN A  14      30.282  37.414  52.697  1.00  0.00          O   
ATOM    195  CB  GLN A  14      29.301  40.458  51.733  1.00  0.00          C   
ATOM    196  CG  GLN A  14      28.730  41.740  52.338  1.00  0.00          C   
ATOM    197  CD  GLN A  14      27.557  42.276  51.555  1.00  0.00          C   
ATOM    198  NE2 GLN A  14      26.698  43.076  52.165  1.00  0.00          N   
ATOM    199  OE1 GLN A  14      27.439  41.854  50.380  1.00  0.00          O   
ATOM    200  H   GLN A  14      31.538  41.443  51.699  1.00  0.00          H   
ATOM    201  HA  GLN A  14      30.224  39.779  53.504  1.00  0.00          H   
ATOM    202  HB3 GLN A  14      28.477  39.753  51.694  1.00  0.00          H   
ATOM    203  HB2 GLN A  14      29.586  40.619  50.691  1.00  0.00          H   
ATOM    204  HG3 GLN A  14      29.493  42.522  52.359  1.00  0.00          H   
ATOM    205  HG2 GLN A  14      28.553  41.504  53.387  1.00  0.00          H   
ATOM    206 HE21 GLN A  14      27.017  43.661  52.930  1.00  0.00          H   
ATOM    207 HE22 GLN A  14      25.948  43.416  51.583  1.00  0.00          H   
ATOM    208  N   ALA A  15      31.670  38.131  51.081  1.00  0.00          N   
ATOM    209  CA  ALA A  15      32.120  36.759  50.705  1.00  0.00          C   
ATOM    210  C   ALA A  15      33.088  36.144  51.688  1.00  0.00          C   
ATOM    211  O   ALA A  15      32.962  34.970  51.944  1.00  0.00          O   
ATOM    212  CB  ALA A  15      32.674  36.634  49.269  1.00  0.00          C   
ATOM    213  H   ALA A  15      32.011  38.917  50.555  1.00  0.00          H   
ATOM    214  HA  ALA A  15      31.216  36.164  50.746  1.00  0.00          H   
ATOM    215  HB1 ALA A  15      32.598  35.563  49.073  1.00  0.00          H   
ATOM    216  HB2 ALA A  15      32.080  37.190  48.548  1.00  0.00          H   
ATOM    217  HB3 ALA A  15      33.744  36.842  49.367  1.00  0.00          H   
ATOM    218  N   LEU A  16      34.082  36.930  52.179  1.00  0.00          N   
ATOM    219  CA  LEU A  16      35.082  36.578  53.212  1.00  0.00          C   
ATOM    220  C   LEU A  16      34.364  36.222  54.521  1.00  0.00          C   
ATOM    221  O   LEU A  16      34.694  35.212  55.072  1.00  0.00          O   
ATOM    222  CB  LEU A  16      36.131  37.658  53.416  1.00  0.00          C   
ATOM    223  CG  LEU A  16      37.138  37.270  54.443  1.00  0.00          C   
ATOM    224  CD1 LEU A  16      38.054  36.126  53.930  1.00  0.00          C   
ATOM    225  CD2 LEU A  16      37.997  38.475  54.811  1.00  0.00          C   
ATOM    226  H   LEU A  16      34.190  37.848  51.784  1.00  0.00          H   
ATOM    227  HA  LEU A  16      35.540  35.696  52.755  1.00  0.00          H   
ATOM    228  HB3 LEU A  16      35.643  38.568  53.756  1.00  0.00          H   
ATOM    229  HB2 LEU A  16      36.704  37.804  52.508  1.00  0.00          H   
ATOM    230  HG  LEU A  16      36.603  37.033  55.363  1.00  0.00          H   
ATOM    231 HD11 LEU A  16      38.752  35.934  54.750  1.00  0.00          H   
ATOM    232 HD12 LEU A  16      37.401  35.259  53.825  1.00  0.00          H   
ATOM    233 HD13 LEU A  16      38.498  36.389  52.971  1.00  0.00          H   
ATOM    234 HD21 LEU A  16      38.586  38.711  53.923  1.00  0.00          H   
ATOM    235 HD22 LEU A  16      37.335  39.290  55.091  1.00  0.00          H   
ATOM    236 HD23 LEU A  16      38.741  38.335  55.596  1.00  0.00          H   
ATOM    237  N   GLN A  17      33.371  37.109  54.917  1.00  0.00          N   
ATOM    238  CA  GLN A  17      32.501  36.724  56.032  1.00  0.00          C   
ATOM    239  C   GLN A  17      31.820  35.329  55.899  1.00  0.00          C   
ATOM    240  O   GLN A  17      32.132  34.505  56.787  1.00  0.00          O   
ATOM    241  CB  GLN A  17      31.470  37.826  56.397  1.00  0.00          C   
ATOM    242  CG  GLN A  17      32.175  39.126  56.959  1.00  0.00          C   
ATOM    243  CD  GLN A  17      31.764  40.369  56.218  1.00  0.00          C   
ATOM    244  NE2 GLN A  17      31.813  41.505  56.826  1.00  0.00          N   
ATOM    245  OE1 GLN A  17      31.198  40.431  55.114  1.00  0.00          O   
ATOM    246  H   GLN A  17      33.155  37.945  54.406  1.00  0.00          H   
ATOM    247  HA  GLN A  17      33.140  36.548  56.889  1.00  0.00          H   
ATOM    248  HB3 GLN A  17      30.906  37.378  57.221  1.00  0.00          H   
ATOM    249  HB2 GLN A  17      30.765  38.031  55.595  1.00  0.00          H   
ATOM    250  HG3 GLN A  17      33.249  39.071  56.791  1.00  0.00          H   
ATOM    251  HG2 GLN A  17      31.935  39.146  58.024  1.00  0.00          H   
ATOM    252 HE21 GLN A  17      32.064  41.606  57.792  1.00  0.00          H   
ATOM    253 HE22 GLN A  17      31.509  42.312  56.299  1.00  0.00          H   
ATOM    254  N   ALA A  18      31.130  34.935  54.830  1.00  0.00          N   
ATOM    255  CA  ALA A  18      30.703  33.496  54.610  1.00  0.00          C   
ATOM    256  C   ALA A  18      31.948  32.534  54.712  1.00  0.00          C   
ATOM    257  O   ALA A  18      31.860  31.600  55.569  1.00  0.00          O   
ATOM    258  CB  ALA A  18      29.839  33.435  53.368  1.00  0.00          C   
ATOM    259  H   ALA A  18      31.050  35.547  54.031  1.00  0.00          H   
ATOM    260  HA  ALA A  18      30.016  33.228  55.415  1.00  0.00          H   
ATOM    261  HB1 ALA A  18      30.421  33.747  52.503  1.00  0.00          H   
ATOM    262  HB2 ALA A  18      29.467  32.413  53.305  1.00  0.00          H   
ATOM    263  HB3 ALA A  18      29.014  34.121  53.528  1.00  0.00          H   
ATOM    264  N   ALA A  19      33.040  32.739  54.001  1.00  0.00          N   
ATOM    265  CA  ALA A  19      34.226  31.882  54.059  1.00  0.00          C   
ATOM    266  C   ALA A  19      34.838  31.615  55.444  1.00  0.00          C   
ATOM    267  O   ALA A  19      35.170  30.477  55.796  1.00  0.00          O   
ATOM    268  CB  ALA A  19      35.335  32.477  53.178  1.00  0.00          C   
ATOM    269  H   ALA A  19      33.062  33.539  53.386  1.00  0.00          H   
ATOM    270  HA  ALA A  19      33.981  30.894  53.665  1.00  0.00          H   
ATOM    271  HB1 ALA A  19      36.186  31.805  53.215  1.00  0.00          H   
ATOM    272  HB2 ALA A  19      35.013  32.518  52.141  1.00  0.00          H   
ATOM    273  HB3 ALA A  19      35.457  33.504  53.543  1.00  0.00          H   
ATOM    274  N   GLN A  20      34.815  32.638  56.356  1.00  0.00          N   
ATOM    275  CA  GLN A  20      35.248  32.460  57.757  1.00  0.00          C   
ATOM    276  C   GLN A  20      34.161  31.821  58.650  1.00  0.00          C   
ATOM    277  O   GLN A  20      34.499  31.009  59.440  1.00  0.00          O   
ATOM    278  CB  GLN A  20      35.817  33.704  58.438  1.00  0.00          C   
ATOM    279  CG  GLN A  20      37.188  34.023  57.788  1.00  0.00          C   
ATOM    280  CD  GLN A  20      37.810  35.287  58.349  1.00  0.00          C   
ATOM    281  NE2 GLN A  20      39.031  35.544  58.026  1.00  0.00          N   
ATOM    282  OE1 GLN A  20      37.210  36.048  59.071  1.00  0.00          O   
ATOM    283  H   GLN A  20      34.655  33.583  56.052  1.00  0.00          H   
ATOM    284  HA  GLN A  20      36.013  31.688  57.798  1.00  0.00          H   
ATOM    285  HB3 GLN A  20      35.939  33.403  59.478  1.00  0.00          H   
ATOM    286  HB2 GLN A  20      35.146  34.570  58.442  1.00  0.00          H   
ATOM    287  HG3 GLN A  20      37.071  34.240  56.728  1.00  0.00          H   
ATOM    288  HG2 GLN A  20      37.880  33.177  57.878  1.00  0.00          H   
ATOM    289 HE21 GLN A  20      39.457  34.942  57.336  1.00  0.00          H   
ATOM    290 HE22 GLN A  20      39.443  36.266  58.619  1.00  0.00          H   
ATOM    291  N   ALA A  21      32.874  32.139  58.435  1.00  0.00          N   
ATOM    292  CA  ALA A  21      31.719  31.588  59.146  1.00  0.00          C   
ATOM    293  C   ALA A  21      31.408  30.095  58.850  1.00  0.00          C   
ATOM    294  O   ALA A  21      30.934  29.338  59.636  1.00  0.00          O   
ATOM    295  CB  ALA A  21      30.512  32.506  58.948  1.00  0.00          C   
ATOM    296  H   ALA A  21      32.668  32.805  57.710  1.00  0.00          H   
ATOM    297  HA  ALA A  21      31.901  31.594  60.224  1.00  0.00          H   
ATOM    298  HB1 ALA A  21      30.865  33.525  58.877  1.00  0.00          H   
ATOM    299  HB2 ALA A  21      29.968  32.309  58.023  1.00  0.00          H   
ATOM    300  HB3 ALA A  21      29.835  32.494  59.802  1.00  0.00          H   
ATOM    301  N   ALA A  22      31.708  29.672  57.577  1.00  0.00          N   
ATOM    302  CA  ALA A  22      31.668  28.239  57.308  1.00  0.00          C   
ATOM    303  C   ALA A  22      32.678  27.305  57.958  1.00  0.00          C   
ATOM    304  O   ALA A  22      33.893  27.485  57.832  1.00  0.00          O   
ATOM    305  CB  ALA A  22      31.574  28.062  55.823  1.00  0.00          C   
ATOM    306  H   ALA A  22      32.101  30.310  56.891  1.00  0.00          H   
ATOM    307  HA  ALA A  22      30.733  27.838  57.702  1.00  0.00          H   
ATOM    308  HB1 ALA A  22      31.415  27.016  55.557  1.00  0.00          H   
ATOM    309  HB2 ALA A  22      30.738  28.590  55.353  1.00  0.00          H   
ATOM    310  HB3 ALA A  22      32.520  28.364  55.373  1.00  0.00          H   
ATOM    311  N   LYS A  23      32.138  26.403  58.726  1.00  0.00          N   
ATOM    312  CA  LYS A  23      32.947  25.637  59.564  1.00  0.00          C   
ATOM    313  C   LYS A  23      33.979  24.808  58.910  1.00  0.00          C   
ATOM    314  O   LYS A  23      33.673  24.182  57.934  1.00  0.00          O   
ATOM    315  CB  LYS A  23      32.158  24.962  60.706  1.00  0.00          C   
ATOM    316  CG  LYS A  23      31.690  25.977  61.777  1.00  0.00          C   
ATOM    317  CD  LYS A  23      30.872  25.258  62.844  1.00  0.00          C   
ATOM    318  CE  LYS A  23      29.671  24.521  62.248  1.00  0.00          C   
ATOM    319  NZ  LYS A  23      28.624  24.341  63.255  1.00  0.00          N   
ATOM    320  H   LYS A  23      31.129  26.335  58.747  1.00  0.00          H   
ATOM    321  HA  LYS A  23      33.573  26.341  60.118  1.00  0.00          H   
ATOM    322  HB3 LYS A  23      32.732  24.162  61.173  1.00  0.00          H   
ATOM    323  HB2 LYS A  23      31.295  24.360  60.406  1.00  0.00          H   
ATOM    324  HG3 LYS A  23      31.184  26.781  61.246  1.00  0.00          H   
ATOM    325  HG2 LYS A  23      32.585  26.423  62.204  1.00  0.00          H   
ATOM    326  HD3 LYS A  23      30.523  26.034  63.520  1.00  0.00          H   
ATOM    327  HD2 LYS A  23      31.526  24.639  63.459  1.00  0.00          H   
ATOM    328  HE3 LYS A  23      29.991  23.549  61.846  1.00  0.00          H   
ATOM    329  HE2 LYS A  23      29.144  25.184  61.562  1.00  0.00          H   
ATOM    330  HZ1 LYS A  23      27.770  24.199  62.731  1.00  0.00          H   
ATOM    331  HZ2 LYS A  23      28.838  23.604  63.912  1.00  0.00          H   
ATOM    332  HZ3 LYS A  23      28.540  25.200  63.783  1.00  0.00          H   
ATOM    333  N   LYS A  24      35.165  24.649  59.491  1.00  0.00          N   
ATOM    334  CA  LYS A  24      36.158  23.665  59.125  1.00  0.00          C   
ATOM    335  C   LYS A  24      35.969  22.514  60.074  1.00  0.00          C   
ATOM    336  CB  LYS A  24      37.506  24.367  59.103  1.00  0.00          C   
ATOM    337  CG  LYS A  24      38.509  23.276  58.519  1.00  0.00          C   
ATOM    338  CD  LYS A  24      39.987  23.745  58.356  1.00  0.00          C   
ATOM    339  CE  LYS A  24      41.030  22.634  57.975  1.00  0.00          C   
ATOM    340  NZ  LYS A  24      41.586  22.014  59.199  1.00  0.00          N   
ATOM    341  O   LYS A  24      35.808  21.440  59.589  1.00  0.00          O   
ATOM    342  OXT LYS A  24      36.135  22.627  61.314  1.00  0.00          O   
ATOM    343  H   LYS A  24      35.400  25.137  60.346  1.00  0.00          H   
ATOM    344  HA  LYS A  24      36.022  23.310  58.102  1.00  0.00          H   
ATOM    345  HB3 LYS A  24      37.772  24.668  60.118  1.00  0.00          H   
ATOM    346  HB2 LYS A  24      37.427  25.297  58.546  1.00  0.00          H   
ATOM    347  HG3 LYS A  24      38.142  23.024  57.519  1.00  0.00          H   
ATOM    348  HG2 LYS A  24      38.473  22.430  59.206  1.00  0.00          H   
ATOM    349  HD3 LYS A  24      40.367  24.193  59.276  1.00  0.00          H   
ATOM    350  HD2 LYS A  24      40.132  24.436  57.523  1.00  0.00          H   
ATOM    351  HE3 LYS A  24      41.839  23.110  57.415  1.00  0.00          H   
ATOM    352  HE2 LYS A  24      40.583  21.871  57.337  1.00  0.00          H   
ATOM    353  HZ1 LYS A  24      42.292  22.597  59.620  1.00  0.00          H   
ATOM    354  HZ2 LYS A  24      40.914  21.762  59.911  1.00  0.00          H   
ATOM    355  HZ3 LYS A  24      42.015  21.129  58.946  1.00  0.00          H   
TER     356      LYS A  24
ENDMDL
MODEL        2
ATOM      1  N   LYS A   1      37.439  60.390  47.077  1.00  0.00          N   
ATOM      2  CA  LYS A   1      36.761  59.086  46.946  1.00  0.00          C   
ATOM      3  C   LYS A   1      36.032  58.995  45.610  1.00  0.00          C   
ATOM      4  O   LYS A   1      35.455  60.025  45.143  1.00  0.00          O   
ATOM      5  CB  LYS A   1      35.755  59.113  48.050  1.00  0.00          C   
ATOM      6  CG  LYS A   1      36.405  58.938  49.426  1.00  0.00          C   
ATOM      7  CD  LYS A   1      35.320  59.069  50.520  1.00  0.00          C   
ATOM      8  CE  LYS A   1      35.892  58.832  51.910  1.00  0.00          C   
ATOM      9  NZ  LYS A   1      35.005  58.127  52.743  1.00  0.00          N   
ATOM     10  HA  LYS A   1      37.447  58.238  46.898  1.00  0.00          H   
ATOM     11  HB3 LYS A   1      35.019  58.337  47.840  1.00  0.00          H   
ATOM     12  HB2 LYS A   1      35.172  60.033  48.003  1.00  0.00          H   
ATOM     13  HG3 LYS A   1      36.999  59.831  49.614  1.00  0.00          H   
ATOM     14  HG2 LYS A   1      36.983  58.027  49.553  1.00  0.00          H   
ATOM     15  HD3 LYS A   1      34.492  58.384  50.399  1.00  0.00          H   
ATOM     16  HD2 LYS A   1      34.901  60.071  50.446  1.00  0.00          H   
ATOM     17  HE3 LYS A   1      36.187  59.794  52.344  1.00  0.00          H   
ATOM     18  HE2 LYS A   1      36.861  58.360  51.736  1.00  0.00          H   
ATOM     19  HZ1 LYS A   1      35.005  57.168  52.417  1.00  0.00          H   
ATOM     20  HZ2 LYS A   1      35.211  58.209  53.727  1.00  0.00          H   
ATOM     21  HZ3 LYS A   1      34.064  58.453  52.552  1.00  0.00          H   
ATOM     22  H   LYS A   1      38.121  60.576  46.346  1.00  0.00          H   
ATOM     23  N   LYS A   2      35.994  57.848  44.975  1.00  0.00          N   
ATOM     24  CA  LYS A   2      35.182  57.606  43.807  1.00  0.00          C   
ATOM     25  C   LYS A   2      33.603  57.633  44.000  1.00  0.00          C   
ATOM     26  O   LYS A   2      33.145  56.963  44.946  1.00  0.00          O   
ATOM     27  CB  LYS A   2      35.621  56.322  43.095  1.00  0.00          C   
ATOM     28  CG  LYS A   2      35.036  56.241  41.666  1.00  0.00          C   
ATOM     29  CD  LYS A   2      35.538  55.042  40.858  1.00  0.00          C   
ATOM     30  CE  LYS A   2      34.962  53.784  41.476  1.00  0.00          C   
ATOM     31  NZ  LYS A   2      35.463  52.609  40.725  1.00  0.00          N   
ATOM     32  H   LYS A   2      36.629  57.109  45.246  1.00  0.00          H   
ATOM     33  HA  LYS A   2      35.381  58.404  43.093  1.00  0.00          H   
ATOM     34  HB3 LYS A   2      35.325  55.489  43.718  1.00  0.00          H   
ATOM     35  HB2 LYS A   2      36.710  56.311  42.995  1.00  0.00          H   
ATOM     36  HG3 LYS A   2      35.373  57.139  41.150  1.00  0.00          H   
ATOM     37  HG2 LYS A   2      33.947  56.148  41.719  1.00  0.00          H   
ATOM     38  HD3 LYS A   2      36.624  54.997  40.829  1.00  0.00          H   
ATOM     39  HD2 LYS A   2      35.174  55.073  39.829  1.00  0.00          H   
ATOM     40  HE3 LYS A   2      33.876  53.772  41.351  1.00  0.00          H   
ATOM     41  HE2 LYS A   2      35.265  53.622  42.505  1.00  0.00          H   
ATOM     42  HZ1 LYS A   2      35.031  51.727  40.946  1.00  0.00          H   
ATOM     43  HZ2 LYS A   2      35.563  52.790  39.735  1.00  0.00          H   
ATOM     44  HZ3 LYS A   2      36.438  52.422  40.915  1.00  0.00          H   
ATOM     45  N   PRO A   3      32.901  58.398  43.150  1.00  0.00          N   
ATOM     46  CA  PRO A   3      31.428  58.477  43.075  1.00  0.00          C   
ATOM     47  C   PRO A   3      30.847  57.166  42.545  1.00  0.00          C   
ATOM     48  O   PRO A   3      31.410  56.281  41.961  1.00  0.00          O   
ATOM     49  CB  PRO A   3      31.159  59.707  42.142  1.00  0.00          C   
ATOM     50  CG  PRO A   3      32.456  60.005  41.405  1.00  0.00          C   
ATOM     51  CD  PRO A   3      33.512  59.416  42.340  1.00  0.00          C   
ATOM     52  HA  PRO A   3      30.905  58.758  43.983  1.00  0.00          H   
ATOM     53  HB3 PRO A   3      30.395  59.443  41.409  1.00  0.00          H   
ATOM     54  HB2 PRO A   3      30.839  60.590  42.679  1.00  0.00          H   
ATOM     55  HG3 PRO A   3      32.422  59.458  40.468  1.00  0.00          H   
ATOM     56  HG2 PRO A   3      32.604  61.077  41.281  1.00  0.00          H   
ATOM     57  HD3 PRO A   3      34.385  59.059  41.798  1.00  0.00          H   
ATOM     58  HD2 PRO A   3      33.854  60.174  43.054  1.00  0.00          H   
ATOM     59  N   GLY A   4      29.533  56.964  42.706  1.00  0.00          N   
ATOM     60  CA  GLY A   4      28.942  55.643  42.910  1.00  0.00          C   
ATOM     61  C   GLY A   4      29.258  55.113  44.312  1.00  0.00          C   
ATOM     62  O   GLY A   4      29.847  55.762  45.192  1.00  0.00          O   
ATOM     63  H   GLY A   4      29.006  57.740  43.086  1.00  0.00          H   
ATOM     64  HA3 GLY A   4      29.175  54.933  42.117  1.00  0.00          H   
ATOM     65  HA2 GLY A   4      27.856  55.684  42.835  1.00  0.00          H   
ATOM     66  N   ALA A   5      28.952  53.831  44.519  1.00  0.00          N   
ATOM     67  CA  ALA A   5      28.991  53.259  45.825  1.00  0.00          C   
ATOM     68  C   ALA A   5      30.198  52.283  46.000  1.00  0.00          C   
ATOM     69  O   ALA A   5      30.493  51.503  45.083  1.00  0.00          O   
ATOM     70  CB  ALA A   5      27.709  52.546  46.105  1.00  0.00          C   
ATOM     71  H   ALA A   5      28.696  53.265  43.722  1.00  0.00          H   
ATOM     72  HA  ALA A   5      29.024  54.047  46.574  1.00  0.00          H   
ATOM     73  HB1 ALA A   5      27.540  52.056  47.066  1.00  0.00          H   
ATOM     74  HB2 ALA A   5      26.846  53.191  45.959  1.00  0.00          H   
ATOM     75  HB3 ALA A   5      27.637  51.777  45.327  1.00  0.00          H   
ATOM     76  N   SER A   6      30.745  52.129  47.225  1.00  0.00          N   
ATOM     77  CA  SER A   6      31.685  51.056  47.693  1.00  0.00          C   
ATOM     78  C   SER A   6      31.015  49.745  47.880  1.00  0.00          C   
ATOM     79  O   SER A   6      31.276  49.061  48.872  1.00  0.00          O   
ATOM     80  CB  SER A   6      32.464  51.489  48.923  1.00  0.00          C   
ATOM     81  OG  SER A   6      33.042  52.747  48.854  1.00  0.00          O   
ATOM     82  H   SER A   6      30.645  52.790  47.978  1.00  0.00          H   
ATOM     83  HA  SER A   6      32.538  50.952  47.026  1.00  0.00          H   
ATOM     84  HB3 SER A   6      33.321  50.851  49.097  1.00  0.00          H   
ATOM     85  HB2 SER A   6      31.803  51.503  49.790  1.00  0.00          H   
ATOM     86  HG  SER A   6      33.749  52.673  48.202  1.00  0.00          H   
ATOM     87  N   LEU A   7      30.274  49.270  46.826  1.00  0.00          N   
ATOM     88  CA  LEU A   7      29.553  48.028  46.894  1.00  0.00          C   
ATOM     89  C   LEU A   7      30.500  46.879  46.482  1.00  0.00          C   
ATOM     90  O   LEU A   7      30.302  45.827  47.039  1.00  0.00          O   
ATOM     91  CB  LEU A   7      28.245  48.169  46.088  1.00  0.00          C   
ATOM     92  CG  LEU A   7      27.565  46.871  45.563  1.00  0.00          C   
ATOM     93  CD1 LEU A   7      26.901  46.158  46.697  1.00  0.00          C   
ATOM     94  CD2 LEU A   7      26.499  47.396  44.562  1.00  0.00          C   
ATOM     95  H   LEU A   7      30.121  49.954  46.100  1.00  0.00          H   
ATOM     96  HA  LEU A   7      29.193  47.792  47.892  1.00  0.00          H   
ATOM     97  HB3 LEU A   7      28.589  48.652  45.172  1.00  0.00          H   
ATOM     98  HB2 LEU A   7      27.604  48.838  46.658  1.00  0.00          H   
ATOM     99  HG  LEU A   7      28.234  46.195  45.029  1.00  0.00          H   
ATOM    100 HD11 LEU A   7      26.149  46.726  47.225  1.00  0.00          H   
ATOM    101 HD12 LEU A   7      26.562  45.149  46.426  1.00  0.00          H   
ATOM    102 HD13 LEU A   7      27.570  46.004  47.540  1.00  0.00          H   
ATOM    103 HD21 LEU A   7      25.892  48.178  45.023  1.00  0.00          H   
ATOM    104 HD22 LEU A   7      26.886  47.802  43.632  1.00  0.00          H   
ATOM    105 HD23 LEU A   7      25.898  46.527  44.286  1.00  0.00          H   
ATOM    106  N   ALA A   8      31.425  47.060  45.583  1.00  0.00          N   
ATOM    107  CA  ALA A   8      32.429  46.031  45.299  1.00  0.00          C   
ATOM    108  C   ALA A   8      33.372  45.769  46.549  1.00  0.00          C   
ATOM    109  O   ALA A   8      33.789  44.641  46.773  1.00  0.00          O   
ATOM    110  CB  ALA A   8      33.255  46.413  44.016  1.00  0.00          C   
ATOM    111  H   ALA A   8      31.456  47.919  45.052  1.00  0.00          H   
ATOM    112  HA  ALA A   8      31.975  45.082  45.043  1.00  0.00          H   
ATOM    113  HB1 ALA A   8      32.666  46.511  43.095  1.00  0.00          H   
ATOM    114  HB2 ALA A   8      33.843  47.311  44.199  1.00  0.00          H   
ATOM    115  HB3 ALA A   8      34.040  45.672  43.877  1.00  0.00          H   
ATOM    116  N   ALA A   9      33.813  46.765  47.329  1.00  0.00          N   
ATOM    117  CA  ALA A   9      34.513  46.608  48.640  1.00  0.00          C   
ATOM    118  C   ALA A   9      33.654  45.753  49.571  1.00  0.00          C   
ATOM    119  O   ALA A   9      34.066  44.714  50.051  1.00  0.00          O   
ATOM    120  CB  ALA A   9      34.834  47.990  49.249  1.00  0.00          C   
ATOM    121  H   ALA A   9      33.370  47.656  47.156  1.00  0.00          H   
ATOM    122  HA  ALA A   9      35.474  46.113  48.502  1.00  0.00          H   
ATOM    123  HB1 ALA A   9      35.544  47.924  50.070  1.00  0.00          H   
ATOM    124  HB2 ALA A   9      35.119  48.705  48.474  1.00  0.00          H   
ATOM    125  HB3 ALA A   9      33.933  48.423  49.672  1.00  0.00          H   
ATOM    126  N   LEU A  10      32.337  46.066  49.671  1.00  0.00          N   
ATOM    127  CA  LEU A  10      31.391  45.362  50.528  1.00  0.00          C   
ATOM    128  C   LEU A  10      31.131  43.986  49.901  1.00  0.00          C   
ATOM    129  O   LEU A  10      31.057  43.057  50.609  1.00  0.00          O   
ATOM    130  CB  LEU A  10      30.120  46.205  50.704  1.00  0.00          C   
ATOM    131  CG  LEU A  10      29.033  45.601  51.638  1.00  0.00          C   
ATOM    132  CD1 LEU A  10      29.556  45.276  53.106  1.00  0.00          C   
ATOM    133  CD2 LEU A  10      27.800  46.573  51.700  1.00  0.00          C   
ATOM    134  H   LEU A  10      32.007  46.930  49.250  1.00  0.00          H   
ATOM    135  HA  LEU A  10      31.916  45.094  51.433  1.00  0.00          H   
ATOM    136  HB3 LEU A  10      29.682  46.440  49.737  1.00  0.00          H   
ATOM    137  HB2 LEU A  10      30.421  47.140  51.158  1.00  0.00          H   
ATOM    138  HG  LEU A  10      28.717  44.690  51.138  1.00  0.00          H   
ATOM    139 HD11 LEU A  10      28.715  44.892  53.684  1.00  0.00          H   
ATOM    140 HD12 LEU A  10      30.397  44.579  53.173  1.00  0.00          H   
ATOM    141 HD13 LEU A  10      29.851  46.237  53.523  1.00  0.00          H   
ATOM    142 HD21 LEU A  10      26.947  46.094  52.166  1.00  0.00          H   
ATOM    143 HD22 LEU A  10      28.092  47.527  52.146  1.00  0.00          H   
ATOM    144 HD23 LEU A  10      27.565  46.840  50.673  1.00  0.00          H   
ATOM    145  N   GLN A  11      31.130  43.788  48.580  1.00  0.00          N   
ATOM    146  CA  GLN A  11      31.133  42.405  48.017  1.00  0.00          C   
ATOM    147  C   GLN A  11      32.349  41.542  48.408  1.00  0.00          C   
ATOM    148  O   GLN A  11      32.128  40.462  48.960  1.00  0.00          O   
ATOM    149  CB  GLN A  11      30.745  42.464  46.537  1.00  0.00          C   
ATOM    150  CG  GLN A  11      29.325  42.994  46.350  1.00  0.00          C   
ATOM    151  CD  GLN A  11      28.247  42.450  47.292  1.00  0.00          C   
ATOM    152  NE2 GLN A  11      27.430  43.238  47.928  1.00  0.00          N   
ATOM    153  OE1 GLN A  11      28.179  41.203  47.443  1.00  0.00          O   
ATOM    154  H   GLN A  11      31.183  44.623  48.021  1.00  0.00          H   
ATOM    155  HA  GLN A  11      30.341  41.939  48.604  1.00  0.00          H   
ATOM    156  HB3 GLN A  11      30.705  41.450  46.150  1.00  0.00          H   
ATOM    157  HB2 GLN A  11      31.598  42.859  45.992  1.00  0.00          H   
ATOM    158  HG3 GLN A  11      28.981  42.697  45.353  1.00  0.00          H   
ATOM    159  HG2 GLN A  11      29.298  44.088  46.368  1.00  0.00          H   
ATOM    160 HE21 GLN A  11      26.687  42.790  48.454  1.00  0.00          H   
ATOM    161 HE22 GLN A  11      27.771  44.182  47.998  1.00  0.00          H   
ATOM    162  N   ALA A  12      33.590  42.072  48.361  1.00  0.00          N   
ATOM    163  CA  ALA A  12      34.759  41.356  48.884  1.00  0.00          C   
ATOM    164  C   ALA A  12      34.522  40.999  50.338  1.00  0.00          C   
ATOM    165  O   ALA A  12      34.632  39.808  50.657  1.00  0.00          O   
ATOM    166  CB  ALA A  12      35.957  42.285  48.706  1.00  0.00          C   
ATOM    167  H   ALA A  12      33.618  43.061  48.171  1.00  0.00          H   
ATOM    168  HA  ALA A  12      34.959  40.463  48.301  1.00  0.00          H   
ATOM    169  HB1 ALA A  12      36.871  41.684  48.728  1.00  0.00          H   
ATOM    170  HB2 ALA A  12      35.943  42.931  47.831  1.00  0.00          H   
ATOM    171  HB3 ALA A  12      36.030  42.934  49.587  1.00  0.00          H   
ATOM    172  N   LEU A  13      34.280  41.959  51.242  1.00  0.00          N   
ATOM    173  CA  LEU A  13      33.923  41.819  52.646  1.00  0.00          C   
ATOM    174  C   LEU A  13      32.856  40.785  52.869  1.00  0.00          C   
ATOM    175  O   LEU A  13      33.086  39.919  53.683  1.00  0.00          O   
ATOM    176  CB  LEU A  13      33.483  43.172  53.275  1.00  0.00          C   
ATOM    177  CG  LEU A  13      33.230  42.991  54.843  1.00  0.00          C   
ATOM    178  CD1 LEU A  13      34.609  42.716  55.487  1.00  0.00          C   
ATOM    179  CD2 LEU A  13      32.727  44.307  55.461  1.00  0.00          C   
ATOM    180  H   LEU A  13      34.047  42.879  50.899  1.00  0.00          H   
ATOM    181  HA  LEU A  13      34.834  41.476  53.132  1.00  0.00          H   
ATOM    182  HB3 LEU A  13      32.564  43.515  52.812  1.00  0.00          H   
ATOM    183  HB2 LEU A  13      34.311  43.876  53.147  1.00  0.00          H   
ATOM    184  HG  LEU A  13      32.494  42.202  55.020  1.00  0.00          H   
ATOM    185 HD11 LEU A  13      35.431  43.314  55.114  1.00  0.00          H   
ATOM    186 HD12 LEU A  13      34.632  42.728  56.578  1.00  0.00          H   
ATOM    187 HD13 LEU A  13      34.801  41.680  55.193  1.00  0.00          H   
ATOM    188 HD21 LEU A  13      31.779  44.651  55.045  1.00  0.00          H   
ATOM    189 HD22 LEU A  13      32.699  44.248  56.550  1.00  0.00          H   
ATOM    190 HD23 LEU A  13      33.489  45.058  55.274  1.00  0.00          H   
ATOM    191  N   GLN A  14      31.676  40.790  52.264  1.00  0.00          N   
ATOM    192  CA  GLN A  14      30.543  39.904  52.423  1.00  0.00          C   
ATOM    193  C   GLN A  14      30.801  38.463  51.966  1.00  0.00          C   
ATOM    194  O   GLN A  14      30.582  37.600  52.839  1.00  0.00          O   
ATOM    195  CB  GLN A  14      29.302  40.474  51.762  1.00  0.00          C   
ATOM    196  CG  GLN A  14      28.648  41.482  52.686  1.00  0.00          C   
ATOM    197  CD  GLN A  14      27.262  41.940  52.304  1.00  0.00          C   
ATOM    198  NE2 GLN A  14      26.715  43.018  52.824  1.00  0.00          N   
ATOM    199  OE1 GLN A  14      26.618  41.462  51.384  1.00  0.00          O   
ATOM    200  H   GLN A  14      31.452  41.663  51.802  1.00  0.00          H   
ATOM    201  HA  GLN A  14      30.281  39.875  53.477  1.00  0.00          H   
ATOM    202  HB3 GLN A  14      28.568  39.676  51.615  1.00  0.00          H   
ATOM    203  HB2 GLN A  14      29.479  40.993  50.818  1.00  0.00          H   
ATOM    204  HG3 GLN A  14      29.312  42.353  52.714  1.00  0.00          H   
ATOM    205  HG2 GLN A  14      28.537  41.054  53.677  1.00  0.00          H   
ATOM    206 HE21 GLN A  14      27.103  43.552  53.582  1.00  0.00          H   
ATOM    207 HE22 GLN A  14      25.702  43.050  52.715  1.00  0.00          H   
ATOM    208  N   ALA A  15      31.484  38.169  50.862  1.00  0.00          N   
ATOM    209  CA  ALA A  15      31.941  36.833  50.550  1.00  0.00          C   
ATOM    210  C   ALA A  15      33.014  36.278  51.500  1.00  0.00          C   
ATOM    211  O   ALA A  15      33.110  35.088  51.750  1.00  0.00          O   
ATOM    212  CB  ALA A  15      32.398  36.886  49.103  1.00  0.00          C   
ATOM    213  H   ALA A  15      31.603  38.846  50.124  1.00  0.00          H   
ATOM    214  HA  ALA A  15      31.182  36.058  50.479  1.00  0.00          H   
ATOM    215  HB1 ALA A  15      32.565  35.911  48.639  1.00  0.00          H   
ATOM    216  HB2 ALA A  15      31.709  37.505  48.519  1.00  0.00          H   
ATOM    217  HB3 ALA A  15      33.330  37.443  49.038  1.00  0.00          H   
ATOM    218  N   LEU A  16      33.959  37.171  51.942  1.00  0.00          N   
ATOM    219  CA  LEU A  16      34.914  36.721  52.970  1.00  0.00          C   
ATOM    220  C   LEU A  16      34.291  36.429  54.346  1.00  0.00          C   
ATOM    221  O   LEU A  16      34.754  35.446  55.032  1.00  0.00          O   
ATOM    222  CB  LEU A  16      35.918  37.823  52.987  1.00  0.00          C   
ATOM    223  CG  LEU A  16      36.898  38.023  51.848  1.00  0.00          C   
ATOM    224  CD1 LEU A  16      37.593  39.429  52.075  1.00  0.00          C   
ATOM    225  CD2 LEU A  16      37.913  36.931  51.832  1.00  0.00          C   
ATOM    226  H   LEU A  16      33.980  38.131  51.615  1.00  0.00          H   
ATOM    227  HA  LEU A  16      35.346  35.798  52.590  1.00  0.00          H   
ATOM    228  HB3 LEU A  16      36.616  37.745  53.824  1.00  0.00          H   
ATOM    229  HB2 LEU A  16      35.441  38.766  53.257  1.00  0.00          H   
ATOM    230  HG  LEU A  16      36.360  38.098  50.902  1.00  0.00          H   
ATOM    231 HD11 LEU A  16      38.407  39.497  51.349  1.00  0.00          H   
ATOM    232 HD12 LEU A  16      36.952  40.304  52.000  1.00  0.00          H   
ATOM    233 HD13 LEU A  16      38.031  39.384  53.070  1.00  0.00          H   
ATOM    234 HD21 LEU A  16      37.502  35.934  51.992  1.00  0.00          H   
ATOM    235 HD22 LEU A  16      38.611  37.109  51.015  1.00  0.00          H   
ATOM    236 HD23 LEU A  16      38.592  37.129  52.667  1.00  0.00          H   
ATOM    237  N   GLN A  17      33.318  37.268  54.806  1.00  0.00          N   
ATOM    238  CA  GLN A  17      32.591  36.996  56.049  1.00  0.00          C   
ATOM    239  C   GLN A  17      31.727  35.716  55.998  1.00  0.00          C   
ATOM    240  O   GLN A  17      31.494  35.056  56.943  1.00  0.00          O   
ATOM    241  CB  GLN A  17      31.835  38.272  56.467  1.00  0.00          C   
ATOM    242  CG  GLN A  17      32.831  39.339  56.943  1.00  0.00          C   
ATOM    243  CD  GLN A  17      33.604  38.873  58.127  1.00  0.00          C   
ATOM    244  NE2 GLN A  17      34.905  39.163  58.280  1.00  0.00          N   
ATOM    245  OE1 GLN A  17      33.082  38.080  58.934  1.00  0.00          O   
ATOM    246  H   GLN A  17      33.227  38.144  54.320  1.00  0.00          H   
ATOM    247  HA  GLN A  17      33.315  36.904  56.848  1.00  0.00          H   
ATOM    248  HB3 GLN A  17      31.176  38.014  57.294  1.00  0.00          H   
ATOM    249  HB2 GLN A  17      31.178  38.665  55.690  1.00  0.00          H   
ATOM    250  HG3 GLN A  17      32.253  40.188  57.291  1.00  0.00          H   
ATOM    251  HG2 GLN A  17      33.550  39.597  56.162  1.00  0.00          H   
ATOM    252 HE21 GLN A  17      35.425  39.835  57.727  1.00  0.00          H   
ATOM    253 HE22 GLN A  17      35.396  38.782  59.075  1.00  0.00          H   
ATOM    254  N   ALA A  18      31.199  35.409  54.786  1.00  0.00          N   
ATOM    255  CA  ALA A  18      30.551  34.177  54.444  1.00  0.00          C   
ATOM    256  C   ALA A  18      31.553  33.024  54.343  1.00  0.00          C   
ATOM    257  O   ALA A  18      31.188  31.867  54.541  1.00  0.00          O   
ATOM    258  CB  ALA A  18      29.922  34.526  53.114  1.00  0.00          C   
ATOM    259  H   ALA A  18      31.179  36.066  54.026  1.00  0.00          H   
ATOM    260  HA  ALA A  18      29.888  33.830  55.239  1.00  0.00          H   
ATOM    261  HB1 ALA A  18      30.673  34.897  52.410  1.00  0.00          H   
ATOM    262  HB2 ALA A  18      29.589  33.538  52.790  1.00  0.00          H   
ATOM    263  HB3 ALA A  18      29.114  35.240  53.266  1.00  0.00          H   
ATOM    264  N   ALA A  19      32.848  33.231  54.055  1.00  0.00          N   
ATOM    265  CA  ALA A  19      33.859  32.177  53.824  1.00  0.00          C   
ATOM    266  C   ALA A  19      34.737  31.943  55.080  1.00  0.00          C   
ATOM    267  O   ALA A  19      35.898  31.579  54.994  1.00  0.00          O   
ATOM    268  CB  ALA A  19      34.758  32.560  52.692  1.00  0.00          C   
ATOM    269  H   ALA A  19      33.078  34.146  53.706  1.00  0.00          H   
ATOM    270  HA  ALA A  19      33.285  31.273  53.607  1.00  0.00          H   
ATOM    271  HB1 ALA A  19      35.471  31.750  52.520  1.00  0.00          H   
ATOM    272  HB2 ALA A  19      34.165  32.797  51.805  1.00  0.00          H   
ATOM    273  HB3 ALA A  19      35.334  33.471  52.879  1.00  0.00          H   
ATOM    274  N   GLN A  20      34.096  32.063  56.313  1.00  0.00          N   
ATOM    275  CA  GLN A  20      34.695  31.787  57.640  1.00  0.00          C   
ATOM    276  C   GLN A  20      33.588  31.214  58.572  1.00  0.00          C   
ATOM    277  O   GLN A  20      32.427  31.346  58.303  1.00  0.00          O   
ATOM    278  CB  GLN A  20      35.365  33.029  58.288  1.00  0.00          C   
ATOM    279  CG  GLN A  20      36.307  32.860  59.558  1.00  0.00          C   
ATOM    280  CD  GLN A  20      37.217  31.681  59.557  1.00  0.00          C   
ATOM    281  NE2 GLN A  20      37.178  30.803  60.545  1.00  0.00          N   
ATOM    282  OE1 GLN A  20      38.122  31.571  58.699  1.00  0.00          O   
ATOM    283  H   GLN A  20      33.119  32.298  56.253  1.00  0.00          H   
ATOM    284  HA  GLN A  20      35.440  30.987  57.549  1.00  0.00          H   
ATOM    285  HB3 GLN A  20      34.586  33.765  58.481  1.00  0.00          H   
ATOM    286  HB2 GLN A  20      35.843  33.623  57.521  1.00  0.00          H   
ATOM    287  HG3 GLN A  20      35.622  32.763  60.398  1.00  0.00          H   
ATOM    288  HG2 GLN A  20      36.937  33.745  59.517  1.00  0.00          H   
ATOM    289 HE21 GLN A  20      36.448  30.920  61.220  1.00  0.00          H   
ATOM    290 HE22 GLN A  20      37.706  29.942  60.564  1.00  0.00          H   
ATOM    291  N   ALA A  21      33.949  30.730  59.758  1.00  0.00          N   
ATOM    292  CA  ALA A  21      33.066  30.243  60.744  1.00  0.00          C   
ATOM    293  C   ALA A  21      32.928  31.289  61.899  1.00  0.00          C   
ATOM    294  O   ALA A  21      33.935  31.719  62.394  1.00  0.00          O   
ATOM    295  CB  ALA A  21      33.528  28.906  61.311  1.00  0.00          C   
ATOM    296  H   ALA A  21      34.919  30.778  60.043  1.00  0.00          H   
ATOM    297  HA  ALA A  21      32.050  30.136  60.363  1.00  0.00          H   
ATOM    298  HB1 ALA A  21      34.597  29.012  61.507  1.00  0.00          H   
ATOM    299  HB2 ALA A  21      32.998  28.462  62.156  1.00  0.00          H   
ATOM    300  HB3 ALA A  21      33.480  28.143  60.533  1.00  0.00          H   
ATOM    301  N   ALA A  22      31.723  31.593  62.403  1.00  0.00          N   
ATOM    302  CA  ALA A  22      31.489  32.510  63.442  1.00  0.00          C   
ATOM    303  C   ALA A  22      31.856  31.851  64.790  1.00  0.00          C   
ATOM    304  O   ALA A  22      31.725  30.662  64.989  1.00  0.00          O   
ATOM    305  CB  ALA A  22      30.040  32.895  63.435  1.00  0.00          C   
ATOM    306  H   ALA A  22      30.922  31.213  61.911  1.00  0.00          H   
ATOM    307  HA  ALA A  22      32.159  33.348  63.257  1.00  0.00          H   
ATOM    308  HB1 ALA A  22      29.880  33.700  64.148  1.00  0.00          H   
ATOM    309  HB2 ALA A  22      29.646  33.228  62.469  1.00  0.00          H   
ATOM    310  HB3 ALA A  22      29.460  32.041  63.788  1.00  0.00          H   
ATOM    311  N   LYS A  23      32.287  32.619  65.764  1.00  0.00          N   
ATOM    312  CA  LYS A  23      32.870  32.110  67.003  1.00  0.00          C   
ATOM    313  C   LYS A  23      31.788  31.928  68.081  1.00  0.00          C   
ATOM    314  O   LYS A  23      31.161  32.913  68.470  1.00  0.00          O   
ATOM    315  CB  LYS A  23      34.048  32.994  67.450  1.00  0.00          C   
ATOM    316  CG  LYS A  23      35.114  33.047  66.348  1.00  0.00          C   
ATOM    317  CD  LYS A  23      36.196  34.053  66.785  1.00  0.00          C   
ATOM    318  CE  LYS A  23      37.234  34.187  65.686  1.00  0.00          C   
ATOM    319  NZ  LYS A  23      38.194  35.206  66.082  1.00  0.00          N   
ATOM    320  H   LYS A  23      32.287  33.609  65.586  1.00  0.00          H   
ATOM    321  HA  LYS A  23      33.263  31.112  66.805  1.00  0.00          H   
ATOM    322  HB3 LYS A  23      34.599  32.667  68.341  1.00  0.00          H   
ATOM    323  HB2 LYS A  23      33.731  34.024  67.641  1.00  0.00          H   
ATOM    324  HG3 LYS A  23      34.697  33.250  65.364  1.00  0.00          H   
ATOM    325  HG2 LYS A  23      35.532  32.039  66.284  1.00  0.00          H   
ATOM    326  HD3 LYS A  23      36.724  33.750  67.686  1.00  0.00          H   
ATOM    327  HD2 LYS A  23      35.725  35.035  66.874  1.00  0.00          H   
ATOM    328  HE3 LYS A  23      36.824  34.413  64.701  1.00  0.00          H   
ATOM    329  HE2 LYS A  23      37.857  33.317  65.477  1.00  0.00          H   
ATOM    330  HZ1 LYS A  23      37.684  36.076  66.153  1.00  0.00          H   
ATOM    331  HZ2 LYS A  23      38.631  34.968  66.964  1.00  0.00          H   
ATOM    332  HZ3 LYS A  23      38.901  35.430  65.396  1.00  0.00          H   
ATOM    333  N   LYS A  24      31.713  30.694  68.616  1.00  0.00          N   
ATOM    334  CA  LYS A  24      30.665  30.424  69.663  1.00  0.00          C   
ATOM    335  C   LYS A  24      31.395  30.070  70.976  1.00  0.00          C   
ATOM    336  CB  LYS A  24      29.609  29.431  69.196  1.00  0.00          C   
ATOM    337  CG  LYS A  24      28.727  29.949  67.981  1.00  0.00          C   
ATOM    338  CD  LYS A  24      27.741  28.960  67.405  1.00  0.00          C   
ATOM    339  CE  LYS A  24      26.860  29.636  66.305  1.00  0.00          C   
ATOM    340  NZ  LYS A  24      25.816  28.731  65.811  1.00  0.00          N   
ATOM    341  O   LYS A  24      31.755  31.086  71.651  1.00  0.00          O   
ATOM    342  OXT LYS A  24      31.428  28.923  71.409  1.00  0.00          O   
ATOM    343  H   LYS A  24      32.407  29.968  68.493  1.00  0.00          H   
ATOM    344  HA  LYS A  24      30.085  31.338  69.789  1.00  0.00          H   
ATOM    345  HB3 LYS A  24      28.932  29.286  70.047  1.00  0.00          H   
ATOM    346  HB2 LYS A  24      29.970  28.443  68.906  1.00  0.00          H   
ATOM    347  HG3 LYS A  24      29.438  30.257  67.205  1.00  0.00          H   
ATOM    348  HG2 LYS A  24      28.083  30.773  68.285  1.00  0.00          H   
ATOM    349  HD3 LYS A  24      27.046  28.604  68.171  1.00  0.00          H   
ATOM    350  HD2 LYS A  24      28.318  28.083  67.098  1.00  0.00          H   
ATOM    351  HE3 LYS A  24      27.436  30.011  65.468  1.00  0.00          H   
ATOM    352  HE2 LYS A  24      26.335  30.494  66.728  1.00  0.00          H   
ATOM    353  HZ1 LYS A  24      25.047  29.236  65.394  1.00  0.00          H   
ATOM    354  HZ2 LYS A  24      26.140  28.083  65.109  1.00  0.00          H   
ATOM    355  HZ3 LYS A  24      25.501  28.012  66.459  1.00  0.00          H   
TER     356      LYS A  24
ENDMDL
MODEL        3
ATOM      1  N   LYS A   1      20.863  55.320  37.887  1.00  0.00          N   
ATOM      2  CA  LYS A   1      22.331  55.151  37.693  1.00  0.00          C   
ATOM      3  C   LYS A   1      22.861  53.890  38.458  1.00  0.00          C   
ATOM      4  O   LYS A   1      22.650  53.770  39.650  1.00  0.00          O   
ATOM      5  CB  LYS A   1      23.073  56.403  38.078  1.00  0.00          C   
ATOM      6  CG  LYS A   1      24.434  56.332  37.414  1.00  0.00          C   
ATOM      7  CD  LYS A   1      25.393  57.527  37.667  1.00  0.00          C   
ATOM      8  CE  LYS A   1      26.284  57.334  38.906  1.00  0.00          C   
ATOM      9  NZ  LYS A   1      27.117  58.532  39.172  1.00  0.00          N   
ATOM     10  HA  LYS A   1      22.469  54.959  36.626  1.00  0.00          H   
ATOM     11  HB3 LYS A   1      23.305  56.535  39.130  1.00  0.00          H   
ATOM     12  HB2 LYS A   1      22.448  57.220  37.715  1.00  0.00          H   
ATOM     13  HG3 LYS A   1      24.374  56.220  36.330  1.00  0.00          H   
ATOM     14  HG2 LYS A   1      24.941  55.382  37.552  1.00  0.00          H   
ATOM     15  HD3 LYS A   1      24.799  58.421  37.839  1.00  0.00          H   
ATOM     16  HD2 LYS A   1      25.964  57.691  36.762  1.00  0.00          H   
ATOM     17  HE3 LYS A   1      26.962  56.497  38.683  1.00  0.00          H   
ATOM     18  HE2 LYS A   1      25.735  57.050  39.802  1.00  0.00          H   
ATOM     19  HZ1 LYS A   1      26.522  59.356  39.143  1.00  0.00          H   
ATOM     20  HZ2 LYS A   1      27.500  58.404  40.100  1.00  0.00          H   
ATOM     21  HZ3 LYS A   1      27.857  58.595  38.485  1.00  0.00          H   
ATOM     22  H   LYS A   1      20.410  54.437  37.733  1.00  0.00          H   
ATOM     23  N   LYS A   2      23.482  52.942  37.785  1.00  0.00          N   
ATOM     24  CA  LYS A   2      24.342  51.870  38.374  1.00  0.00          C   
ATOM     25  C   LYS A   2      25.265  52.322  39.497  1.00  0.00          C   
ATOM     26  O   LYS A   2      25.913  53.362  39.320  1.00  0.00          O   
ATOM     27  CB  LYS A   2      25.109  51.179  37.199  1.00  0.00          C   
ATOM     28  CG  LYS A   2      24.184  50.489  36.170  1.00  0.00          C   
ATOM     29  CD  LYS A   2      24.914  49.628  35.116  1.00  0.00          C   
ATOM     30  CE  LYS A   2      24.059  48.766  34.203  1.00  0.00          C   
ATOM     31  NZ  LYS A   2      24.919  47.860  33.406  1.00  0.00          N   
ATOM     32  H   LYS A   2      23.680  53.275  36.848  1.00  0.00          H   
ATOM     33  HA  LYS A   2      23.622  51.160  38.786  1.00  0.00          H   
ATOM     34  HB3 LYS A   2      25.636  50.389  37.734  1.00  0.00          H   
ATOM     35  HB2 LYS A   2      25.876  51.787  36.714  1.00  0.00          H   
ATOM     36  HG3 LYS A   2      23.490  51.183  35.696  1.00  0.00          H   
ATOM     37  HG2 LYS A   2      23.568  49.802  36.738  1.00  0.00          H   
ATOM     38  HD3 LYS A   2      25.567  48.904  35.593  1.00  0.00          H   
ATOM     39  HD2 LYS A   2      25.478  50.238  34.403  1.00  0.00          H   
ATOM     40  HE3 LYS A   2      23.453  49.331  33.499  1.00  0.00          H   
ATOM     41  HE2 LYS A   2      23.439  48.103  34.811  1.00  0.00          H   
ATOM     42  HZ1 LYS A   2      25.410  47.294  34.074  1.00  0.00          H   
ATOM     43  HZ2 LYS A   2      24.307  47.292  32.833  1.00  0.00          H   
ATOM     44  HZ3 LYS A   2      25.538  48.308  32.750  1.00  0.00          H   
ATOM     45  N   PRO A   3      25.411  51.482  40.567  1.00  0.00          N   
ATOM     46  CA  PRO A   3      26.448  51.743  41.660  1.00  0.00          C   
ATOM     47  C   PRO A   3      27.863  51.918  41.282  1.00  0.00          C   
ATOM     48  O   PRO A   3      28.263  51.441  40.235  1.00  0.00          O   
ATOM     49  CB  PRO A   3      26.240  50.487  42.544  1.00  0.00          C   
ATOM     50  CG  PRO A   3      24.957  49.798  42.227  1.00  0.00          C   
ATOM     51  CD  PRO A   3      24.784  50.188  40.746  1.00  0.00          C   
ATOM     52  HA  PRO A   3      26.002  52.532  42.270  1.00  0.00          H   
ATOM     53  HB3 PRO A   3      27.107  49.841  42.412  1.00  0.00          H   
ATOM     54  HB2 PRO A   3      26.296  50.817  43.590  1.00  0.00          H   
ATOM     55  HG3 PRO A   3      25.112  48.721  42.283  1.00  0.00          H   
ATOM     56  HG2 PRO A   3      24.204  50.284  42.837  1.00  0.00          H   
ATOM     57  HD3 PRO A   3      25.384  49.540  40.101  1.00  0.00          H   
ATOM     58  HD2 PRO A   3      23.721  50.188  40.513  1.00  0.00          H   
ATOM     59  N   GLY A   4      28.655  52.660  42.069  1.00  0.00          N   
ATOM     60  CA  GLY A   4      30.133  52.643  42.007  1.00  0.00          C   
ATOM     61  C   GLY A   4      30.823  51.411  42.548  1.00  0.00          C   
ATOM     62  O   GLY A   4      30.240  50.564  43.296  1.00  0.00          O   
ATOM     63  H   GLY A   4      28.199  53.188  42.805  1.00  0.00          H   
ATOM     64  HA3 GLY A   4      30.509  53.491  42.592  1.00  0.00          H   
ATOM     65  HA2 GLY A   4      30.400  52.687  40.955  1.00  0.00          H   
ATOM     66  N   ALA A   5      32.090  51.207  42.172  1.00  0.00          N   
ATOM     67  CA  ALA A   5      33.008  50.128  42.600  1.00  0.00          C   
ATOM     68  C   ALA A   5      33.101  49.804  44.129  1.00  0.00          C   
ATOM     69  O   ALA A   5      33.360  48.607  44.473  1.00  0.00          O   
ATOM     70  CB  ALA A   5      34.395  50.486  42.031  1.00  0.00          C   
ATOM     71  H   ALA A   5      32.510  51.971  41.664  1.00  0.00          H   
ATOM     72  HA  ALA A   5      32.685  49.268  42.010  1.00  0.00          H   
ATOM     73  HB1 ALA A   5      34.200  50.902  41.034  1.00  0.00          H   
ATOM     74  HB2 ALA A   5      34.947  51.219  42.605  1.00  0.00          H   
ATOM     75  HB3 ALA A   5      34.969  49.571  41.933  1.00  0.00          H   
ATOM     76  N   SER A   6      32.891  50.787  45.008  1.00  0.00          N   
ATOM     77  CA  SER A   6      32.371  50.525  46.329  1.00  0.00          C   
ATOM     78  C   SER A   6      31.526  49.223  46.608  1.00  0.00          C   
ATOM     79  O   SER A   6      31.937  48.457  47.468  1.00  0.00          O   
ATOM     80  CB  SER A   6      31.697  51.870  46.872  1.00  0.00          C   
ATOM     81  OG  SER A   6      30.769  52.452  45.996  1.00  0.00          O   
ATOM     82  H   SER A   6      32.892  51.739  44.680  1.00  0.00          H   
ATOM     83  HA  SER A   6      33.218  50.374  46.993  1.00  0.00          H   
ATOM     84  HB3 SER A   6      32.472  52.621  47.021  1.00  0.00          H   
ATOM     85  HB2 SER A   6      31.206  51.589  47.797  1.00  0.00          H   
ATOM     86  HG  SER A   6      31.174  53.294  45.774  1.00  0.00          H   
ATOM     87  N   LEU A   7      30.417  49.000  45.867  1.00  0.00          N   
ATOM     88  CA  LEU A   7      29.523  47.857  46.172  1.00  0.00          C   
ATOM     89  C   LEU A   7      30.214  46.469  45.905  1.00  0.00          C   
ATOM     90  O   LEU A   7      30.021  45.599  46.781  1.00  0.00          O   
ATOM     91  CB  LEU A   7      28.278  47.966  45.283  1.00  0.00          C   
ATOM     92  CG  LEU A   7      27.164  47.064  45.777  1.00  0.00          C   
ATOM     93  CD1 LEU A   7      26.763  47.347  47.215  1.00  0.00          C   
ATOM     94  CD2 LEU A   7      25.936  47.286  44.934  1.00  0.00          C   
ATOM     95  H   LEU A   7      30.099  49.629  45.151  1.00  0.00          H   
ATOM     96  HA  LEU A   7      29.115  47.704  47.171  1.00  0.00          H   
ATOM     97  HB3 LEU A   7      28.556  47.837  44.241  1.00  0.00          H   
ATOM     98  HB2 LEU A   7      27.942  48.994  45.381  1.00  0.00          H   
ATOM     99  HG  LEU A   7      27.402  46.003  45.775  1.00  0.00          H   
ATOM    100 HD11 LEU A   7      26.610  48.385  47.475  1.00  0.00          H   
ATOM    101 HD12 LEU A   7      25.853  46.801  47.464  1.00  0.00          H   
ATOM    102 HD13 LEU A   7      27.530  46.982  47.902  1.00  0.00          H   
ATOM    103 HD21 LEU A   7      25.599  48.292  45.173  1.00  0.00          H   
ATOM    104 HD22 LEU A   7      26.195  47.250  43.882  1.00  0.00          H   
ATOM    105 HD23 LEU A   7      25.243  46.509  45.254  1.00  0.00          H   
ATOM    106  N   ALA A   8      30.979  46.287  44.840  1.00  0.00          N   
ATOM    107  CA  ALA A   8      31.882  45.195  44.581  1.00  0.00          C   
ATOM    108  C   ALA A   8      32.899  44.935  45.705  1.00  0.00          C   
ATOM    109  O   ALA A   8      33.021  43.743  46.113  1.00  0.00          O   
ATOM    110  CB  ALA A   8      32.481  45.221  43.194  1.00  0.00          C   
ATOM    111  H   ALA A   8      30.983  47.110  44.244  1.00  0.00          H   
ATOM    112  HA  ALA A   8      31.242  44.310  44.669  1.00  0.00          H   
ATOM    113  HB1 ALA A   8      31.602  45.269  42.549  1.00  0.00          H   
ATOM    114  HB2 ALA A   8      33.073  46.104  42.927  1.00  0.00          H   
ATOM    115  HB3 ALA A   8      33.046  44.293  43.052  1.00  0.00          H   
ATOM    116  N   ALA A   9      33.517  45.986  46.236  1.00  0.00          N   
ATOM    117  CA  ALA A   9      34.352  45.911  47.386  1.00  0.00          C   
ATOM    118  C   ALA A   9      33.552  45.424  48.654  1.00  0.00          C   
ATOM    119  O   ALA A   9      34.017  44.555  49.382  1.00  0.00          O   
ATOM    120  CB  ALA A   9      35.088  47.244  47.643  1.00  0.00          C   
ATOM    121  H   ALA A   9      33.402  46.912  45.846  1.00  0.00          H   
ATOM    122  HA  ALA A   9      35.119  45.141  47.290  1.00  0.00          H   
ATOM    123  HB1 ALA A   9      35.378  47.366  48.678  1.00  0.00          H   
ATOM    124  HB2 ALA A   9      35.957  47.301  46.973  1.00  0.00          H   
ATOM    125  HB3 ALA A   9      34.421  48.097  47.507  1.00  0.00          H   
ATOM    126  N   LEU A  10      32.399  45.962  48.945  1.00  0.00          N   
ATOM    127  CA  LEU A  10      31.464  45.421  50.008  1.00  0.00          C   
ATOM    128  C   LEU A  10      31.057  43.956  49.811  1.00  0.00          C   
ATOM    129  O   LEU A  10      31.157  43.154  50.708  1.00  0.00          O   
ATOM    130  CB  LEU A  10      30.200  46.325  49.990  1.00  0.00          C   
ATOM    131  CG  LEU A  10      29.112  45.955  51.000  1.00  0.00          C   
ATOM    132  CD1 LEU A  10      29.745  45.832  52.384  1.00  0.00          C   
ATOM    133  CD2 LEU A  10      28.073  47.109  51.121  1.00  0.00          C   
ATOM    134  H   LEU A  10      32.118  46.782  48.423  1.00  0.00          H   
ATOM    135  HA  LEU A  10      32.049  45.429  50.932  1.00  0.00          H   
ATOM    136  HB3 LEU A  10      29.692  46.344  49.028  1.00  0.00          H   
ATOM    137  HB2 LEU A  10      30.525  47.356  50.182  1.00  0.00          H   
ATOM    138  HG  LEU A  10      28.775  45.027  50.554  1.00  0.00          H   
ATOM    139 HD11 LEU A  10      30.373  44.941  52.449  1.00  0.00          H   
ATOM    140 HD12 LEU A  10      30.411  46.695  52.535  1.00  0.00          H   
ATOM    141 HD13 LEU A  10      28.911  45.700  53.077  1.00  0.00          H   
ATOM    142 HD21 LEU A  10      28.505  48.028  51.504  1.00  0.00          H   
ATOM    143 HD22 LEU A  10      27.714  47.324  50.124  1.00  0.00          H   
ATOM    144 HD23 LEU A  10      27.167  46.843  51.666  1.00  0.00          H   
ATOM    145  N   GLN A  11      30.832  43.508  48.578  1.00  0.00          N   
ATOM    146  CA  GLN A  11      30.390  42.135  48.190  1.00  0.00          C   
ATOM    147  C   GLN A  11      31.572  41.179  48.360  1.00  0.00          C   
ATOM    148  O   GLN A  11      31.360  40.088  48.839  1.00  0.00          O   
ATOM    149  CB  GLN A  11      29.957  42.129  46.705  1.00  0.00          C   
ATOM    150  CG  GLN A  11      28.523  42.584  46.421  1.00  0.00          C   
ATOM    151  CD  GLN A  11      28.254  42.579  44.961  1.00  0.00          C   
ATOM    152  NE2 GLN A  11      26.988  42.631  44.696  1.00  0.00          N   
ATOM    153  OE1 GLN A  11      29.020  42.418  44.022  1.00  0.00          O   
ATOM    154  H   GLN A  11      30.733  44.168  47.812  1.00  0.00          H   
ATOM    155  HA  GLN A  11      29.609  41.792  48.860  1.00  0.00          H   
ATOM    156  HB3 GLN A  11      29.935  41.105  46.328  1.00  0.00          H   
ATOM    157  HB2 GLN A  11      30.651  42.717  46.107  1.00  0.00          H   
ATOM    158  HG3 GLN A  11      28.437  43.601  46.802  1.00  0.00          H   
ATOM    159  HG2 GLN A  11      27.795  42.022  46.995  1.00  0.00          H   
ATOM    160 HE21 GLN A  11      26.354  42.610  45.476  1.00  0.00          H   
ATOM    161 HE22 GLN A  11      26.705  42.327  43.783  1.00  0.00          H   
ATOM    162  N   ALA A  12      32.793  41.567  48.153  1.00  0.00          N   
ATOM    163  CA  ALA A  12      33.939  40.740  48.474  1.00  0.00          C   
ATOM    164  C   ALA A  12      34.109  40.548  49.990  1.00  0.00          C   
ATOM    165  O   ALA A  12      34.161  39.373  50.366  1.00  0.00          O   
ATOM    166  CB  ALA A  12      35.107  41.361  47.761  1.00  0.00          C   
ATOM    167  H   ALA A  12      32.946  42.476  47.747  1.00  0.00          H   
ATOM    168  HA  ALA A  12      33.832  39.728  48.104  1.00  0.00          H   
ATOM    169  HB1 ALA A  12      35.365  42.301  48.239  1.00  0.00          H   
ATOM    170  HB2 ALA A  12      35.880  40.619  47.946  1.00  0.00          H   
ATOM    171  HB3 ALA A  12      34.965  41.444  46.682  1.00  0.00          H   
ATOM    172  N   LEU A  13      34.069  41.595  50.812  1.00  0.00          N   
ATOM    173  CA  LEU A  13      33.941  41.543  52.267  1.00  0.00          C   
ATOM    174  C   LEU A  13      32.822  40.665  52.801  1.00  0.00          C   
ATOM    175  O   LEU A  13      33.028  39.896  53.789  1.00  0.00          O   
ATOM    176  CB  LEU A  13      33.922  42.871  53.039  1.00  0.00          C   
ATOM    177  CG  LEU A  13      35.157  43.722  52.782  1.00  0.00          C   
ATOM    178  CD1 LEU A  13      35.236  44.999  53.667  1.00  0.00          C   
ATOM    179  CD2 LEU A  13      36.500  42.987  53.061  1.00  0.00          C   
ATOM    180  H   LEU A  13      33.937  42.501  50.360  1.00  0.00          H   
ATOM    181  HA  LEU A  13      34.853  41.055  52.609  1.00  0.00          H   
ATOM    182  HB3 LEU A  13      33.812  42.707  54.110  1.00  0.00          H   
ATOM    183  HB2 LEU A  13      33.130  43.491  52.608  1.00  0.00          H   
ATOM    184  HG  LEU A  13      35.082  44.108  51.757  1.00  0.00          H   
ATOM    185 HD11 LEU A  13      34.236  45.251  54.005  1.00  0.00          H   
ATOM    186 HD12 LEU A  13      35.863  44.920  54.556  1.00  0.00          H   
ATOM    187 HD13 LEU A  13      35.682  45.780  53.049  1.00  0.00          H   
ATOM    188 HD21 LEU A  13      37.266  43.756  52.973  1.00  0.00          H   
ATOM    189 HD22 LEU A  13      36.463  42.585  54.079  1.00  0.00          H   
ATOM    190 HD23 LEU A  13      36.719  42.164  52.384  1.00  0.00          H   
ATOM    191  N   GLN A  14      31.643  40.770  52.248  1.00  0.00          N   
ATOM    192  CA  GLN A  14      30.546  39.866  52.489  1.00  0.00          C   
ATOM    193  C   GLN A  14      30.734  38.332  52.094  1.00  0.00          C   
ATOM    194  O   GLN A  14      30.440  37.555  52.977  1.00  0.00          O   
ATOM    195  CB  GLN A  14      29.307  40.465  51.704  1.00  0.00          C   
ATOM    196  CG  GLN A  14      28.804  41.658  52.464  1.00  0.00          C   
ATOM    197  CD  GLN A  14      27.506  42.218  51.811  1.00  0.00          C   
ATOM    198  NE2 GLN A  14      26.935  43.263  52.433  1.00  0.00          N   
ATOM    199  OE1 GLN A  14      26.910  41.857  50.809  1.00  0.00          O   
ATOM    200  H   GLN A  14      31.525  41.419  51.489  1.00  0.00          H   
ATOM    201  HA  GLN A  14      30.345  39.929  53.551  1.00  0.00          H   
ATOM    202  HB3 GLN A  14      28.518  39.718  51.717  1.00  0.00          H   
ATOM    203  HB2 GLN A  14      29.467  40.656  50.648  1.00  0.00          H   
ATOM    204  HG3 GLN A  14      29.618  42.373  52.646  1.00  0.00          H   
ATOM    205  HG2 GLN A  14      28.413  41.346  53.438  1.00  0.00          H   
ATOM    206 HE21 GLN A  14      27.445  43.740  53.160  1.00  0.00          H   
ATOM    207 HE22 GLN A  14      25.948  43.440  52.284  1.00  0.00          H   
ATOM    208  N   ALA A  15      31.298  37.995  50.962  1.00  0.00          N   
ATOM    209  CA  ALA A  15      31.664  36.591  50.607  1.00  0.00          C   
ATOM    210  C   ALA A  15      32.817  36.053  51.476  1.00  0.00          C   
ATOM    211  O   ALA A  15      32.794  34.914  52.027  1.00  0.00          O   
ATOM    212  CB  ALA A  15      32.102  36.649  49.110  1.00  0.00          C   
ATOM    213  H   ALA A  15      31.466  38.698  50.257  1.00  0.00          H   
ATOM    214  HA  ALA A  15      30.827  35.934  50.837  1.00  0.00          H   
ATOM    215  HB1 ALA A  15      32.269  35.642  48.715  1.00  0.00          H   
ATOM    216  HB2 ALA A  15      31.276  37.168  48.622  1.00  0.00          H   
ATOM    217  HB3 ALA A  15      33.033  37.215  49.056  1.00  0.00          H   
ATOM    218  N   LEU A  16      33.848  36.894  51.712  1.00  0.00          N   
ATOM    219  CA  LEU A  16      34.918  36.595  52.683  1.00  0.00          C   
ATOM    220  C   LEU A  16      34.375  36.323  54.147  1.00  0.00          C   
ATOM    221  O   LEU A  16      34.901  35.357  54.641  1.00  0.00          O   
ATOM    222  CB  LEU A  16      35.967  37.672  52.640  1.00  0.00          C   
ATOM    223  CG  LEU A  16      36.879  37.749  51.317  1.00  0.00          C   
ATOM    224  CD1 LEU A  16      37.665  39.082  51.372  1.00  0.00          C   
ATOM    225  CD2 LEU A  16      37.809  36.579  50.965  1.00  0.00          C   
ATOM    226  H   LEU A  16      33.928  37.678  51.085  1.00  0.00          H   
ATOM    227  HA  LEU A  16      35.421  35.674  52.382  1.00  0.00          H   
ATOM    228  HB3 LEU A  16      36.553  37.570  53.556  1.00  0.00          H   
ATOM    229  HB2 LEU A  16      35.486  38.650  52.706  1.00  0.00          H   
ATOM    230  HG  LEU A  16      36.270  37.848  50.423  1.00  0.00          H   
ATOM    231 HD11 LEU A  16      38.594  39.134  51.944  1.00  0.00          H   
ATOM    232 HD12 LEU A  16      37.946  39.431  50.377  1.00  0.00          H   
ATOM    233 HD13 LEU A  16      37.110  39.925  51.796  1.00  0.00          H   
ATOM    234 HD21 LEU A  16      38.508  36.291  51.752  1.00  0.00          H   
ATOM    235 HD22 LEU A  16      37.184  35.686  50.845  1.00  0.00          H   
ATOM    236 HD23 LEU A  16      38.364  36.785  50.053  1.00  0.00          H   
ATOM    237  N   GLN A  17      33.402  37.074  54.659  1.00  0.00          N   
ATOM    238  CA  GLN A  17      32.816  36.907  56.038  1.00  0.00          C   
ATOM    239  C   GLN A  17      32.117  35.596  56.080  1.00  0.00          C   
ATOM    240  O   GLN A  17      32.385  34.950  57.049  1.00  0.00          O   
ATOM    241  CB  GLN A  17      32.179  38.188  56.463  1.00  0.00          C   
ATOM    242  CG  GLN A  17      31.599  38.062  57.835  1.00  0.00          C   
ATOM    243  CD  GLN A  17      30.263  37.396  57.837  1.00  0.00          C   
ATOM    244  NE2 GLN A  17      29.932  36.957  59.029  1.00  0.00          N   
ATOM    245  OE1 GLN A  17      29.628  37.192  56.813  1.00  0.00          O   
ATOM    246  H   GLN A  17      33.089  37.891  54.163  1.00  0.00          H   
ATOM    247  HA  GLN A  17      33.745  36.700  56.588  1.00  0.00          H   
ATOM    248  HB3 GLN A  17      31.455  38.596  55.753  1.00  0.00          H   
ATOM    249  HB2 GLN A  17      32.968  38.897  56.688  1.00  0.00          H   
ATOM    250  HG3 GLN A  17      31.412  39.090  58.165  1.00  0.00          H   
ATOM    251  HG2 GLN A  17      32.303  37.525  58.466  1.00  0.00          H   
ATOM    252 HE21 GLN A  17      30.681  36.818  59.696  1.00  0.00          H   
ATOM    253 HE22 GLN A  17      29.085  36.428  59.151  1.00  0.00          H   
ATOM    254  N   ALA A  18      31.370  35.143  55.054  1.00  0.00          N   
ATOM    255  CA  ALA A  18      30.651  33.895  54.960  1.00  0.00          C   
ATOM    256  C   ALA A  18      31.578  32.665  55.056  1.00  0.00          C   
ATOM    257  O   ALA A  18      31.250  31.724  55.704  1.00  0.00          O   
ATOM    258  CB  ALA A  18      29.764  33.953  53.741  1.00  0.00          C   
ATOM    259  H   ALA A  18      31.208  35.837  54.345  1.00  0.00          H   
ATOM    260  HA  ALA A  18      30.055  33.783  55.863  1.00  0.00          H   
ATOM    261  HB1 ALA A  18      29.398  32.949  53.504  1.00  0.00          H   
ATOM    262  HB2 ALA A  18      29.006  34.669  54.047  1.00  0.00          H   
ATOM    263  HB3 ALA A  18      30.203  34.457  52.889  1.00  0.00          H   
ATOM    264  N   ALA A  19      32.751  32.882  54.463  1.00  0.00          N   
ATOM    265  CA  ALA A  19      33.868  31.932  54.419  1.00  0.00          C   
ATOM    266  C   ALA A  19      34.650  31.670  55.729  1.00  0.00          C   
ATOM    267  O   ALA A  19      35.370  30.708  55.778  1.00  0.00          O   
ATOM    268  CB  ALA A  19      34.774  32.289  53.181  1.00  0.00          C   
ATOM    269  H   ALA A  19      32.901  33.787  54.025  1.00  0.00          H   
ATOM    270  HA  ALA A  19      33.284  31.051  54.147  1.00  0.00          H   
ATOM    271  HB1 ALA A  19      35.491  33.047  53.492  1.00  0.00          H   
ATOM    272  HB2 ALA A  19      35.371  31.406  52.943  1.00  0.00          H   
ATOM    273  HB3 ALA A  19      34.206  32.674  52.328  1.00  0.00          H   
ATOM    274  N   GLN A  20      34.488  32.582  56.730  1.00  0.00          N   
ATOM    275  CA  GLN A  20      35.437  32.782  57.842  1.00  0.00          C   
ATOM    276  C   GLN A  20      34.721  32.794  59.145  1.00  0.00          C   
ATOM    277  O   GLN A  20      34.039  33.770  59.516  1.00  0.00          O   
ATOM    278  CB  GLN A  20      36.325  33.955  57.478  1.00  0.00          C   
ATOM    279  CG  GLN A  20      37.178  33.545  56.299  1.00  0.00          C   
ATOM    280  CD  GLN A  20      38.143  34.667  55.857  1.00  0.00          C   
ATOM    281  NE2 GLN A  20      37.957  35.125  54.717  1.00  0.00          N   
ATOM    282  OE1 GLN A  20      39.049  34.978  56.595  1.00  0.00          O   
ATOM    283  H   GLN A  20      33.713  33.227  56.653  1.00  0.00          H   
ATOM    284  HA  GLN A  20      36.149  31.940  57.837  1.00  0.00          H   
ATOM    285  HB3 GLN A  20      36.957  34.216  58.334  1.00  0.00          H   
ATOM    286  HB2 GLN A  20      35.690  34.828  57.341  1.00  0.00          H   
ATOM    287  HG3 GLN A  20      36.728  33.023  55.459  1.00  0.00          H   
ATOM    288  HG2 GLN A  20      37.790  32.727  56.679  1.00  0.00          H   
ATOM    289 HE21 GLN A  20      37.178  34.788  54.183  1.00  0.00          H   
ATOM    290 HE22 GLN A  20      38.633  35.811  54.400  1.00  0.00          H   
ATOM    291  N   ALA A  21      34.837  31.659  59.833  1.00  0.00          N   
ATOM    292  CA  ALA A  21      34.224  31.432  61.148  1.00  0.00          C   
ATOM    293  C   ALA A  21      34.292  32.508  62.282  1.00  0.00          C   
ATOM    294  O   ALA A  21      33.306  32.730  63.010  1.00  0.00          O   
ATOM    295  CB  ALA A  21      34.809  30.110  61.643  1.00  0.00          C   
ATOM    296  H   ALA A  21      35.498  30.973  59.488  1.00  0.00          H   
ATOM    297  HA  ALA A  21      33.165  31.230  60.978  1.00  0.00          H   
ATOM    298  HB1 ALA A  21      34.455  29.816  62.626  1.00  0.00          H   
ATOM    299  HB2 ALA A  21      34.625  29.283  60.950  1.00  0.00          H   
ATOM    300  HB3 ALA A  21      35.888  30.294  61.733  1.00  0.00          H   
ATOM    301  N   ALA A  22      35.331  33.364  62.295  1.00  0.00          N   
ATOM    302  CA  ALA A  22      35.361  34.495  63.278  1.00  0.00          C   
ATOM    303  C   ALA A  22      35.145  35.879  62.634  1.00  0.00          C   
ATOM    304  O   ALA A  22      35.353  36.919  63.252  1.00  0.00          O   
ATOM    305  CB  ALA A  22      36.651  34.323  64.046  1.00  0.00          C   
ATOM    306  H   ALA A  22      36.162  33.124  61.781  1.00  0.00          H   
ATOM    307  HA  ALA A  22      34.562  34.327  63.997  1.00  0.00          H   
ATOM    308  HB1 ALA A  22      37.340  34.209  63.206  1.00  0.00          H   
ATOM    309  HB2 ALA A  22      36.934  35.192  64.644  1.00  0.00          H   
ATOM    310  HB3 ALA A  22      36.550  33.422  64.640  1.00  0.00          H   
ATOM    311  N   LYS A  23      34.627  35.986  61.409  1.00  0.00          N   
ATOM    312  CA  LYS A  23      34.430  37.267  60.772  1.00  0.00          C   
ATOM    313  C   LYS A  23      32.959  37.747  60.988  1.00  0.00          C   
ATOM    314  O   LYS A  23      32.079  36.848  61.151  1.00  0.00          O   
ATOM    315  CB  LYS A  23      34.910  37.255  59.266  1.00  0.00          C   
ATOM    316  CG  LYS A  23      36.411  37.151  59.101  1.00  0.00          C   
ATOM    317  CD  LYS A  23      36.838  37.635  57.738  1.00  0.00          C   
ATOM    318  CE  LYS A  23      38.354  37.772  57.842  1.00  0.00          C   
ATOM    319  NZ  LYS A  23      38.874  39.009  58.438  1.00  0.00          N   
ATOM    320  H   LYS A  23      34.534  35.170  60.821  1.00  0.00          H   
ATOM    321  HA  LYS A  23      35.025  37.975  61.366  1.00  0.00          H   
ATOM    322  HB3 LYS A  23      34.600  38.210  58.860  1.00  0.00          H   
ATOM    323  HB2 LYS A  23      34.395  36.504  58.673  1.00  0.00          H   
ATOM    324  HG3 LYS A  23      36.741  36.118  59.229  1.00  0.00          H   
ATOM    325  HG2 LYS A  23      36.834  37.740  59.910  1.00  0.00          H   
ATOM    326  HD3 LYS A  23      36.442  38.638  57.558  1.00  0.00          H   
ATOM    327  HD2 LYS A  23      36.492  36.947  56.966  1.00  0.00          H   
ATOM    328  HE3 LYS A  23      38.738  37.767  56.827  1.00  0.00          H   
ATOM    329  HE2 LYS A  23      38.726  36.888  58.366  1.00  0.00          H   
ATOM    330  HZ1 LYS A  23      39.874  38.878  58.355  1.00  0.00          H   
ATOM    331  HZ2 LYS A  23      38.638  39.869  57.970  1.00  0.00          H   
ATOM    332  HZ3 LYS A  23      38.685  39.082  59.430  1.00  0.00          H   
ATOM    333  N   LYS A  24      32.790  39.049  60.922  1.00  0.00          N   
ATOM    334  CA  LYS A  24      31.524  39.771  60.906  1.00  0.00          C   
ATOM    335  C   LYS A  24      31.732  41.162  60.324  1.00  0.00          C   
ATOM    336  CB  LYS A  24      30.749  39.798  62.250  1.00  0.00          C   
ATOM    337  CG  LYS A  24      29.245  39.777  61.916  1.00  0.00          C   
ATOM    338  CD  LYS A  24      28.358  39.779  63.251  1.00  0.00          C   
ATOM    339  CE  LYS A  24      26.948  40.208  62.872  1.00  0.00          C   
ATOM    340  NZ  LYS A  24      26.012  40.179  64.025  1.00  0.00          N   
ATOM    341  O   LYS A  24      30.962  41.492  59.410  1.00  0.00          O   
ATOM    342  OXT LYS A  24      32.603  41.875  60.825  1.00  0.00          O   
ATOM    343  H   LYS A  24      33.655  39.568  60.790  1.00  0.00          H   
ATOM    344  HA  LYS A  24      30.837  39.272  60.224  1.00  0.00          H   
ATOM    345  HB3 LYS A  24      30.972  40.708  62.794  1.00  0.00          H   
ATOM    346  HB2 LYS A  24      31.057  38.927  62.828  1.00  0.00          H   
ATOM    347  HG3 LYS A  24      29.016  38.958  61.245  1.00  0.00          H   
ATOM    348  HG2 LYS A  24      29.018  40.706  61.400  1.00  0.00          H   
ATOM    349  HD3 LYS A  24      28.837  40.335  64.062  1.00  0.00          H   
ATOM    350  HD2 LYS A  24      28.344  38.766  63.641  1.00  0.00          H   
ATOM    351  HE3 LYS A  24      26.530  39.598  62.069  1.00  0.00          H   
ATOM    352  HE2 LYS A  24      26.921  41.237  62.515  1.00  0.00          H   
ATOM    353  HZ1 LYS A  24      26.278  40.757  64.804  1.00  0.00          H   
ATOM    354  HZ2 LYS A  24      25.082  40.459  63.722  1.00  0.00          H   
ATOM    355  HZ3 LYS A  24      25.962  39.226  64.364  1.00  0.00          H   
TER     356      LYS A  24
ENDMDL
MODEL        4
ATOM      1  N   LYS A   1      32.938  57.801  36.874  1.00  0.00          N   
ATOM      2  CA  LYS A   1      32.498  56.474  36.458  1.00  0.00          C   
ATOM      3  C   LYS A   1      33.046  55.417  37.414  1.00  0.00          C   
ATOM      4  O   LYS A   1      34.200  55.003  37.300  1.00  0.00          O   
ATOM      5  CB  LYS A   1      32.978  56.191  35.033  1.00  0.00          C   
ATOM      6  CG  LYS A   1      32.360  54.885  34.525  1.00  0.00          C   
ATOM      7  CD  LYS A   1      32.893  54.578  33.124  1.00  0.00          C   
ATOM      8  CE  LYS A   1      32.150  53.370  32.548  1.00  0.00          C   
ATOM      9  NZ  LYS A   1      32.338  53.329  31.070  1.00  0.00          N   
ATOM     10  HA  LYS A   1      31.420  56.439  36.479  1.00  0.00          H   
ATOM     11  HB3 LYS A   1      34.054  56.101  35.027  1.00  0.00          H   
ATOM     12  HB2 LYS A   1      32.681  57.004  34.387  1.00  0.00          H   
ATOM     13  HG3 LYS A   1      31.286  54.986  34.484  1.00  0.00          H   
ATOM     14  HG2 LYS A   1      32.621  54.079  35.197  1.00  0.00          H   
ATOM     15  HD3 LYS A   1      33.947  54.355  33.182  1.00  0.00          H   
ATOM     16  HD2 LYS A   1      32.740  55.436  32.486  1.00  0.00          H   
ATOM     17  HE3 LYS A   1      31.098  53.454  32.774  1.00  0.00          H   
ATOM     18  HE2 LYS A   1      32.541  52.464  32.987  1.00  0.00          H   
ATOM     19  HZ1 LYS A   1      31.880  54.157  30.639  1.00  0.00          H   
ATOM     20  HZ2 LYS A   1      31.912  52.458  30.692  1.00  0.00          H   
ATOM     21  HZ3 LYS A   1      33.355  53.344  30.849  1.00  0.00          H   
ATOM     22  H   LYS A   1      32.316  58.400  37.338  1.00  0.00          H   
ATOM     23  N   LYS A   2      32.198  54.975  38.339  1.00  0.00          N   
ATOM     24  CA  LYS A   2      32.633  54.092  39.418  1.00  0.00          C   
ATOM     25  C   LYS A   2      33.087  52.741  38.854  1.00  0.00          C   
ATOM     26  O   LYS A   2      32.615  52.336  37.790  1.00  0.00          O   
ATOM     27  CB  LYS A   2      31.491  53.877  40.424  1.00  0.00          C   
ATOM     28  CG  LYS A   2      30.260  53.288  39.724  1.00  0.00          C   
ATOM     29  CD  LYS A   2      29.207  52.886  40.765  1.00  0.00          C   
ATOM     30  CE  LYS A   2      28.391  54.104  41.241  1.00  0.00          C   
ATOM     31  NZ  LYS A   2      26.947  53.739  41.328  1.00  0.00          N   
ATOM     32  H   LYS A   2      31.259  55.251  38.297  1.00  0.00          H   
ATOM     33  HA  LYS A   2      33.455  54.570  39.928  1.00  0.00          H   
ATOM     34  HB3 LYS A   2      31.227  54.825  40.870  1.00  0.00          H   
ATOM     35  HB2 LYS A   2      31.821  53.198  41.196  1.00  0.00          H   
ATOM     36  HG3 LYS A   2      30.552  52.417  39.157  1.00  0.00          H   
ATOM     37  HG2 LYS A   2      29.841  54.027  39.056  1.00  0.00          H   
ATOM     38  HD3 LYS A   2      29.705  52.440  41.613  1.00  0.00          H   
ATOM     39  HD2 LYS A   2      28.543  52.156  40.326  1.00  0.00          H   
ATOM     40  HE3 LYS A   2      28.504  54.937  40.559  1.00  0.00          H   
ATOM     41  HE2 LYS A   2      28.737  54.401  42.219  1.00  0.00          H   
ATOM     42  HZ1 LYS A   2      26.843  52.706  41.270  1.00  0.00          H   
ATOM     43  HZ2 LYS A   2      26.430  54.184  40.543  1.00  0.00          H   
ATOM     44  HZ3 LYS A   2      26.559  54.073  42.233  1.00  0.00          H   
ATOM     45  N   PRO A   3      33.995  52.050  39.507  1.00  0.00          N   
ATOM     46  CA  PRO A   3      34.095  50.569  39.350  1.00  0.00          C   
ATOM     47  C   PRO A   3      32.798  49.879  39.758  1.00  0.00          C   
ATOM     48  O   PRO A   3      31.764  50.527  39.918  1.00  0.00          O   
ATOM     49  CB  PRO A   3      35.288  50.150  40.229  1.00  0.00          C   
ATOM     50  CG  PRO A   3      35.700  51.357  41.004  1.00  0.00          C   
ATOM     51  CD  PRO A   3      35.135  52.577  40.277  1.00  0.00          C   
ATOM     52  HA  PRO A   3      34.317  50.333  38.320  1.00  0.00          H   
ATOM     53  HB3 PRO A   3      36.108  49.834  39.603  1.00  0.00          H   
ATOM     54  HB2 PRO A   3      35.015  49.350  40.897  1.00  0.00          H   
ATOM     55  HG3 PRO A   3      36.777  51.426  41.032  1.00  0.00          H   
ATOM     56  HG2 PRO A   3      35.309  51.303  42.009  1.00  0.00          H   
ATOM     57  HD3 PRO A   3      35.872  52.994  39.606  1.00  0.00          H   
ATOM     58  HD2 PRO A   3      34.806  53.319  40.990  1.00  0.00          H   
ATOM     59  N   GLY A   4      32.859  48.562  39.926  1.00  0.00          N   
ATOM     60  CA  GLY A   4      31.996  47.884  40.890  1.00  0.00          C   
ATOM     61  C   GLY A   4      32.139  48.481  42.302  1.00  0.00          C   
ATOM     62  O   GLY A   4      31.250  48.341  43.135  1.00  0.00          O   
ATOM     63  H   GLY A   4      33.496  48.037  39.396  1.00  0.00          H   
ATOM     64  HA3 GLY A   4      32.263  46.838  40.926  1.00  0.00          H   
ATOM     65  HA2 GLY A   4      30.970  47.975  40.569  1.00  0.00          H   
ATOM     66  N   ALA A   5      33.343  48.936  42.654  1.00  0.00          N   
ATOM     67  CA  ALA A   5      33.496  50.041  43.599  1.00  0.00          C   
ATOM     68  C   ALA A   5      32.911  49.640  44.961  1.00  0.00          C   
ATOM     69  O   ALA A   5      33.068  48.491  45.337  1.00  0.00          O   
ATOM     70  CB  ALA A   5      32.854  51.305  43.003  1.00  0.00          C   
ATOM     71  H   ALA A   5      34.137  48.432  42.380  1.00  0.00          H   
ATOM     72  HA  ALA A   5      34.553  50.226  43.732  1.00  0.00          H   
ATOM     73  HB1 ALA A   5      32.940  51.278  41.927  1.00  0.00          H   
ATOM     74  HB2 ALA A   5      33.360  52.180  43.384  1.00  0.00          H   
ATOM     75  HB3 ALA A   5      31.811  51.343  43.280  1.00  0.00          H   
ATOM     76  N   SER A   6      32.182  50.515  45.674  1.00  0.00          N   
ATOM     77  CA  SER A   6      31.486  50.144  46.911  1.00  0.00          C   
ATOM     78  C   SER A   6      30.750  48.809  46.825  1.00  0.00          C   
ATOM     79  O   SER A   6      30.640  48.124  47.845  1.00  0.00          O   
ATOM     80  CB  SER A   6      30.465  51.211  47.286  1.00  0.00          C   
ATOM     81  OG  SER A   6      31.028  52.497  47.064  1.00  0.00          O   
ATOM     82  H   SER A   6      32.150  51.450  45.385  1.00  0.00          H   
ATOM     83  HA  SER A   6      32.213  50.082  47.707  1.00  0.00          H   
ATOM     84  HB3 SER A   6      30.193  51.095  48.326  1.00  0.00          H   
ATOM     85  HB2 SER A   6      29.584  51.103  46.675  1.00  0.00          H   
ATOM     86  HG  SER A   6      30.483  53.107  47.439  1.00  0.00          H   
ATOM     87  N   LEU A   7      30.267  48.445  45.625  1.00  0.00          N   
ATOM     88  CA  LEU A   7      29.591  47.153  45.485  1.00  0.00          C   
ATOM     89  C   LEU A   7      30.607  46.015  45.416  1.00  0.00          C   
ATOM     90  O   LEU A   7      30.461  45.060  46.176  1.00  0.00          O   
ATOM     91  CB  LEU A   7      28.652  47.124  44.269  1.00  0.00          C   
ATOM     92  CG  LEU A   7      27.534  48.160  44.433  1.00  0.00          C   
ATOM     93  CD1 LEU A   7      26.726  48.239  43.137  1.00  0.00          C   
ATOM     94  CD2 LEU A   7      26.595  47.741  45.568  1.00  0.00          C   
ATOM     95  H   LEU A   7      30.668  48.841  44.813  1.00  0.00          H   
ATOM     96  HA  LEU A   7      28.999  46.997  46.375  1.00  0.00          H   
ATOM     97  HB3 LEU A   7      28.207  46.144  44.194  1.00  0.00          H   
ATOM     98  HB2 LEU A   7      29.199  47.326  43.366  1.00  0.00          H   
ATOM     99  HG  LEU A   7      27.964  49.126  44.652  1.00  0.00          H   
ATOM    100 HD11 LEU A   7      26.083  49.106  43.165  1.00  0.00          H   
ATOM    101 HD12 LEU A   7      26.124  47.348  43.033  1.00  0.00          H   
ATOM    102 HD13 LEU A   7      27.400  48.318  42.297  1.00  0.00          H   
ATOM    103 HD21 LEU A   7      26.351  46.694  45.465  1.00  0.00          H   
ATOM    104 HD22 LEU A   7      25.690  48.328  45.522  1.00  0.00          H   
ATOM    105 HD23 LEU A   7      27.082  47.906  46.518  1.00  0.00          H   
ATOM    106  N   ALA A   8      31.751  46.249  44.758  1.00  0.00          N   
ATOM    107  CA  ALA A   8      32.798  45.234  44.723  1.00  0.00          C   
ATOM    108  C   ALA A   8      33.341  45.006  46.124  1.00  0.00          C   
ATOM    109  O   ALA A   8      33.143  43.935  46.686  1.00  0.00          O   
ATOM    110  CB  ALA A   8      33.929  45.683  43.797  1.00  0.00          C   
ATOM    111  H   ALA A   8      32.014  47.184  44.624  1.00  0.00          H   
ATOM    112  HA  ALA A   8      32.382  44.311  44.350  1.00  0.00          H   
ATOM    113  HB1 ALA A   8      34.292  46.650  44.114  1.00  0.00          H   
ATOM    114  HB2 ALA A   8      33.560  45.751  42.784  1.00  0.00          H   
ATOM    115  HB3 ALA A   8      34.735  44.965  43.839  1.00  0.00          H   
ATOM    116  N   ALA A   9      33.911  46.052  46.727  1.00  0.00          N   
ATOM    117  CA  ALA A   9      34.691  45.868  47.947  1.00  0.00          C   
ATOM    118  C   ALA A   9      33.833  45.310  49.082  1.00  0.00          C   
ATOM    119  O   ALA A   9      34.262  44.430  49.829  1.00  0.00          O   
ATOM    120  CB  ALA A   9      35.295  47.205  48.380  1.00  0.00          C   
ATOM    121  H   ALA A   9      33.778  46.955  46.368  1.00  0.00          H   
ATOM    122  HA  ALA A   9      35.495  45.176  47.746  1.00  0.00          H   
ATOM    123  HB1 ALA A   9      35.623  47.752  47.509  1.00  0.00          H   
ATOM    124  HB2 ALA A   9      36.138  47.024  49.030  1.00  0.00          H   
ATOM    125  HB3 ALA A   9      34.550  47.782  48.908  1.00  0.00          H   
ATOM    126  N   LEU A  10      32.616  45.847  49.205  1.00  0.00          N   
ATOM    127  CA  LEU A  10      31.649  45.347  50.174  1.00  0.00          C   
ATOM    128  C   LEU A  10      31.202  43.929  49.844  1.00  0.00          C   
ATOM    129  O   LEU A  10      31.064  43.107  50.750  1.00  0.00          O   
ATOM    130  CB  LEU A  10      30.424  46.265  50.220  1.00  0.00          C   
ATOM    131  CG  LEU A  10      30.817  47.647  50.756  1.00  0.00          C   
ATOM    132  CD1 LEU A  10      29.638  48.610  50.592  1.00  0.00          C   
ATOM    133  CD2 LEU A  10      31.178  47.551  52.243  1.00  0.00          C   
ATOM    134  H   LEU A  10      32.366  46.596  48.625  1.00  0.00          H   
ATOM    135  HA  LEU A  10      32.113  45.336  51.148  1.00  0.00          H   
ATOM    136  HB3 LEU A  10      29.681  45.832  50.872  1.00  0.00          H   
ATOM    137  HB2 LEU A  10      30.012  46.363  49.228  1.00  0.00          H   
ATOM    138  HG  LEU A  10      31.666  48.019  50.202  1.00  0.00          H   
ATOM    139 HD11 LEU A  10      29.171  48.444  49.633  1.00  0.00          H   
ATOM    140 HD12 LEU A  10      29.996  49.626  50.647  1.00  0.00          H   
ATOM    141 HD13 LEU A  10      28.917  48.438  51.378  1.00  0.00          H   
ATOM    142 HD21 LEU A  10      32.148  47.091  52.350  1.00  0.00          H   
ATOM    143 HD22 LEU A  10      30.438  46.955  52.754  1.00  0.00          H   
ATOM    144 HD23 LEU A  10      31.201  48.542  52.671  1.00  0.00          H   
ATOM    145  N   GLN A  11      30.946  43.664  48.558  1.00  0.00          N   
ATOM    146  CA  GLN A  11      30.589  42.296  48.142  1.00  0.00          C   
ATOM    147  C   GLN A  11      31.728  41.307  48.398  1.00  0.00          C   
ATOM    148  O   GLN A  11      31.489  40.136  48.689  1.00  0.00          O   
ATOM    149  CB  GLN A  11      30.174  42.223  46.667  1.00  0.00          C   
ATOM    150  CG  GLN A  11      29.033  41.209  46.477  1.00  0.00          C   
ATOM    151  CD  GLN A  11      28.645  41.117  45.004  1.00  0.00          C   
ATOM    152  NE2 GLN A  11      27.560  40.475  44.658  1.00  0.00          N   
ATOM    153  OE1 GLN A  11      29.342  41.649  44.144  1.00  0.00          O   
ATOM    154  H   GLN A  11      31.196  44.336  47.874  1.00  0.00          H   
ATOM    155  HA  GLN A  11      29.744  41.984  48.739  1.00  0.00          H   
ATOM    156  HB3 GLN A  11      31.024  41.905  46.081  1.00  0.00          H   
ATOM    157  HB2 GLN A  11      29.861  43.197  46.329  1.00  0.00          H   
ATOM    158  HG3 GLN A  11      28.175  41.504  47.061  1.00  0.00          H   
ATOM    159  HG2 GLN A  11      29.368  40.239  46.813  1.00  0.00          H   
ATOM    160 HE21 GLN A  11      27.000  40.055  45.345  1.00  0.00          H   
ATOM    161 HE22 GLN A  11      27.308  40.410  43.713  1.00  0.00          H   
ATOM    162  N   ALA A  12      32.958  41.764  48.202  1.00  0.00          N   
ATOM    163  CA  ALA A  12      34.143  40.988  48.544  1.00  0.00          C   
ATOM    164  C   ALA A  12      34.264  40.790  50.051  1.00  0.00          C   
ATOM    165  O   ALA A  12      34.670  39.719  50.502  1.00  0.00          O   
ATOM    166  CB  ALA A  12      35.404  41.676  48.018  1.00  0.00          C   
ATOM    167  H   ALA A  12      33.069  42.695  47.904  1.00  0.00          H   
ATOM    168  HA  ALA A  12      34.063  40.018  48.076  1.00  0.00          H   
ATOM    169  HB1 ALA A  12      35.418  41.623  46.940  1.00  0.00          H   
ATOM    170  HB2 ALA A  12      36.276  41.179  48.415  1.00  0.00          H   
ATOM    171  HB3 ALA A  12      35.407  42.710  48.329  1.00  0.00          H   
ATOM    172  N   LEU A  13      33.982  41.841  50.819  1.00  0.00          N   
ATOM    173  CA  LEU A  13      33.948  41.739  52.275  1.00  0.00          C   
ATOM    174  C   LEU A  13      32.826  40.803  52.729  1.00  0.00          C   
ATOM    175  O   LEU A  13      33.050  40.033  53.663  1.00  0.00          O   
ATOM    176  CB  LEU A  13      33.767  43.136  52.887  1.00  0.00          C   
ATOM    177  CG  LEU A  13      33.796  43.085  54.421  1.00  0.00          C   
ATOM    178  CD1 LEU A  13      35.175  42.633  54.904  1.00  0.00          C   
ATOM    179  CD2 LEU A  13      33.494  44.478  54.978  1.00  0.00          C   
ATOM    180  H   LEU A  13      33.793  42.704  50.396  1.00  0.00          H   
ATOM    181  HA  LEU A  13      34.891  41.334  52.610  1.00  0.00          H   
ATOM    182  HB3 LEU A  13      32.819  43.543  52.564  1.00  0.00          H   
ATOM    183  HB2 LEU A  13      34.563  43.779  52.542  1.00  0.00          H   
ATOM    184  HG  LEU A  13      33.047  42.388  54.770  1.00  0.00          H   
ATOM    185 HD11 LEU A  13      35.280  42.856  55.955  1.00  0.00          H   
ATOM    186 HD12 LEU A  13      35.940  43.154  54.347  1.00  0.00          H   
ATOM    187 HD13 LEU A  13      35.279  41.569  54.749  1.00  0.00          H   
ATOM    188 HD21 LEU A  13      34.276  45.162  54.680  1.00  0.00          H   
ATOM    189 HD22 LEU A  13      33.445  44.433  56.055  1.00  0.00          H   
ATOM    190 HD23 LEU A  13      32.547  44.824  54.589  1.00  0.00          H   
ATOM    191  N   GLN A  14      31.635  40.881  52.120  1.00  0.00          N   
ATOM    192  CA  GLN A  14      30.563  39.943  52.466  1.00  0.00          C   
ATOM    193  C   GLN A  14      30.935  38.497  52.107  1.00  0.00          C   
ATOM    194  O   GLN A  14      31.042  37.680  53.026  1.00  0.00          O   
ATOM    195  CB  GLN A  14      29.245  40.350  51.780  1.00  0.00          C   
ATOM    196  CG  GLN A  14      28.378  41.241  52.699  1.00  0.00          C   
ATOM    197  CD  GLN A  14      27.289  41.976  51.919  1.00  0.00          C   
ATOM    198  NE2 GLN A  14      26.112  42.140  52.459  1.00  0.00          N   
ATOM    199  OE1 GLN A  14      27.516  42.403  50.787  1.00  0.00          O   
ATOM    200  H   GLN A  14      31.437  41.637  51.522  1.00  0.00          H   
ATOM    201  HA  GLN A  14      30.414  39.991  53.534  1.00  0.00          H   
ATOM    202  HB3 GLN A  14      28.689  39.456  51.536  1.00  0.00          H   
ATOM    203  HB2 GLN A  14      29.474  40.873  50.862  1.00  0.00          H   
ATOM    204  HG3 GLN A  14      28.991  41.968  53.218  1.00  0.00          H   
ATOM    205  HG2 GLN A  14      27.902  40.611  53.434  1.00  0.00          H   
ATOM    206 HE21 GLN A  14      25.931  41.794  53.358  1.00  0.00          H   
ATOM    207 HE22 GLN A  14      25.407  42.608  51.965  1.00  0.00          H   
ATOM    208  N   ALA A  15      31.581  38.312  50.953  1.00  0.00          N   
ATOM    209  CA  ALA A  15      32.089  36.994  50.540  1.00  0.00          C   
ATOM    210  C   ALA A  15      33.200  36.500  51.470  1.00  0.00          C   
ATOM    211  O   ALA A  15      33.240  35.332  51.858  1.00  0.00          O   
ATOM    212  CB  ALA A  15      32.613  37.059  49.105  1.00  0.00          C   
ATOM    213  H   ALA A  15      31.843  39.095  50.412  1.00  0.00          H   
ATOM    214  HA  ALA A  15      31.273  36.286  50.573  1.00  0.00          H   
ATOM    215  HB1 ALA A  15      32.590  36.072  48.668  1.00  0.00          H   
ATOM    216  HB2 ALA A  15      33.628  37.428  49.109  1.00  0.00          H   
ATOM    217  HB3 ALA A  15      31.990  37.725  48.525  1.00  0.00          H   
ATOM    218  N   LEU A  16      34.076  37.422  51.831  1.00  0.00          N   
ATOM    219  CA  LEU A  16      35.134  37.207  52.807  1.00  0.00          C   
ATOM    220  C   LEU A  16      34.559  36.877  54.189  1.00  0.00          C   
ATOM    221  O   LEU A  16      34.875  35.801  54.706  1.00  0.00          O   
ATOM    222  CB  LEU A  16      35.951  38.502  52.861  1.00  0.00          C   
ATOM    223  CG  LEU A  16      37.160  38.369  53.778  1.00  0.00          C   
ATOM    224  CD1 LEU A  16      38.141  37.354  53.189  1.00  0.00          C   
ATOM    225  CD2 LEU A  16      37.842  39.734  53.890  1.00  0.00          C   
ATOM    226  H   LEU A  16      34.004  38.308  51.421  1.00  0.00          H   
ATOM    227  HA  LEU A  16      35.770  36.401  52.477  1.00  0.00          H   
ATOM    228  HB3 LEU A  16      35.319  39.302  53.221  1.00  0.00          H   
ATOM    229  HB2 LEU A  16      36.293  38.745  51.866  1.00  0.00          H   
ATOM    230  HG  LEU A  16      36.841  38.040  54.756  1.00  0.00          H   
ATOM    231 HD11 LEU A  16      39.098  37.451  53.680  1.00  0.00          H   
ATOM    232 HD12 LEU A  16      38.258  37.540  52.131  1.00  0.00          H   
ATOM    233 HD13 LEU A  16      37.759  36.354  53.338  1.00  0.00          H   
ATOM    234 HD21 LEU A  16      37.935  40.171  52.908  1.00  0.00          H   
ATOM    235 HD22 LEU A  16      38.824  39.612  54.325  1.00  0.00          H   
ATOM    236 HD23 LEU A  16      37.249  40.382  54.518  1.00  0.00          H   
ATOM    237  N   GLN A  17      33.497  37.573  54.605  1.00  0.00          N   
ATOM    238  CA  GLN A  17      32.834  37.257  55.876  1.00  0.00          C   
ATOM    239  C   GLN A  17      32.236  35.857  55.812  1.00  0.00          C   
ATOM    240  O   GLN A  17      32.764  34.938  56.444  1.00  0.00          O   
ATOM    241  CB  GLN A  17      31.735  38.274  56.201  1.00  0.00          C   
ATOM    242  CG  GLN A  17      32.358  39.539  56.795  1.00  0.00          C   
ATOM    243  CD  GLN A  17      31.261  40.507  57.224  1.00  0.00          C   
ATOM    244  NE2 GLN A  17      30.876  40.531  58.471  1.00  0.00          N   
ATOM    245  OE1 GLN A  17      30.739  41.260  56.401  1.00  0.00          O   
ATOM    246  H   GLN A  17      33.018  38.145  53.961  1.00  0.00          H   
ATOM    247  HA  GLN A  17      33.573  37.281  56.665  1.00  0.00          H   
ATOM    248  HB3 GLN A  17      31.048  37.846  56.915  1.00  0.00          H   
ATOM    249  HB2 GLN A  17      31.203  38.527  55.295  1.00  0.00          H   
ATOM    250  HG3 GLN A  17      32.988  40.014  56.061  1.00  0.00          H   
ATOM    251  HG2 GLN A  17      32.955  39.271  57.656  1.00  0.00          H   
ATOM    252 HE21 GLN A  17      31.293  39.931  59.123  1.00  0.00          H   
ATOM    253 HE22 GLN A  17      30.171  41.150  58.754  1.00  0.00          H   
ATOM    254  N   ALA A  18      31.324  35.654  54.864  1.00  0.00          N   
ATOM    255  CA  ALA A  18      30.696  34.352  54.618  1.00  0.00          C   
ATOM    256  C   ALA A  18      31.717  33.205  54.564  1.00  0.00          C   
ATOM    257  O   ALA A  18      31.521  32.178  55.226  1.00  0.00          O   
ATOM    258  CB  ALA A  18      29.938  34.401  53.290  1.00  0.00          C   
ATOM    259  H   ALA A  18      31.010  36.424  54.355  1.00  0.00          H   
ATOM    260  HA  ALA A  18      29.985  34.159  55.402  1.00  0.00          H   
ATOM    261  HB1 ALA A  18      29.242  35.227  53.302  1.00  0.00          H   
ATOM    262  HB2 ALA A  18      29.398  33.476  53.149  1.00  0.00          H   
ATOM    263  HB3 ALA A  18      30.639  34.534  52.479  1.00  0.00          H   
ATOM    264  N   ALA A  19      32.892  33.481  53.993  1.00  0.00          N   
ATOM    265  CA  ALA A  19      33.972  32.495  54.013  1.00  0.00          C   
ATOM    266  C   ALA A  19      34.475  32.324  55.443  1.00  0.00          C   
ATOM    267  O   ALA A  19      34.058  31.401  56.145  1.00  0.00          O   
ATOM    268  CB  ALA A  19      35.115  32.916  53.083  1.00  0.00          C   
ATOM    269  H   ALA A  19      33.120  34.418  53.839  1.00  0.00          H   
ATOM    270  HA  ALA A  19      33.579  31.548  53.673  1.00  0.00          H   
ATOM    271  HB1 ALA A  19      35.855  32.131  53.044  1.00  0.00          H   
ATOM    272  HB2 ALA A  19      35.569  33.822  53.457  1.00  0.00          H   
ATOM    273  HB3 ALA A  19      34.724  33.092  52.091  1.00  0.00          H   
ATOM    274  N   GLN A  20      35.080  33.390  55.961  1.00  0.00          N   
ATOM    275  CA  GLN A  20      36.032  33.245  57.056  1.00  0.00          C   
ATOM    276  C   GLN A  20      35.298  32.795  58.309  1.00  0.00          C   
ATOM    277  O   GLN A  20      35.594  31.752  58.894  1.00  0.00          O   
ATOM    278  CB  GLN A  20      36.730  34.581  57.322  1.00  0.00          C   
ATOM    279  CG  GLN A  20      37.766  34.430  58.445  1.00  0.00          C   
ATOM    280  CD  GLN A  20      38.843  33.429  58.039  1.00  0.00          C   
ATOM    281  NE2 GLN A  20      39.244  32.533  58.899  1.00  0.00          N   
ATOM    282  OE1 GLN A  20      39.332  33.463  56.910  1.00  0.00          O   
ATOM    283  H   GLN A  20      34.740  34.284  55.740  1.00  0.00          H   
ATOM    284  HA  GLN A  20      36.771  32.505  56.791  1.00  0.00          H   
ATOM    285  HB3 GLN A  20      35.994  35.314  57.617  1.00  0.00          H   
ATOM    286  HB2 GLN A  20      37.221  34.915  56.419  1.00  0.00          H   
ATOM    287  HG3 GLN A  20      37.282  34.085  59.348  1.00  0.00          H   
ATOM    288  HG2 GLN A  20      38.224  35.388  58.632  1.00  0.00          H   
ATOM    289 HE21 GLN A  20      38.855  32.506  59.797  1.00  0.00          H   
ATOM    290 HE22 GLN A  20      39.937  31.886  58.646  1.00  0.00          H   
ATOM    291  N   ALA A  21      34.323  33.607  58.692  1.00  0.00          N   
ATOM    292  CA  ALA A  21      33.414  33.274  59.778  1.00  0.00          C   
ATOM    293  C   ALA A  21      32.435  32.175  59.371  1.00  0.00          C   
ATOM    294  O   ALA A  21      32.151  31.261  60.146  1.00  0.00          O   
ATOM    295  CB  ALA A  21      32.623  34.524  60.167  1.00  0.00          C   
ATOM    296  H   ALA A  21      34.219  34.467  58.236  1.00  0.00          H   
ATOM    297  HA  ALA A  21      33.985  32.943  60.632  1.00  0.00          H   
ATOM    298  HB1 ALA A  21      32.196  34.970  59.279  1.00  0.00          H   
ATOM    299  HB2 ALA A  21      33.282  35.233  60.645  1.00  0.00          H   
ATOM    300  HB3 ALA A  21      31.831  34.252  60.849  1.00  0.00          H   
ATOM    301  N   ALA A  22      31.909  32.281  58.144  1.00  0.00          N   
ATOM    302  CA  ALA A  22      30.462  32.226  57.874  1.00  0.00          C   
ATOM    303  C   ALA A  22      29.559  32.719  59.014  1.00  0.00          C   
ATOM    304  O   ALA A  22      29.030  31.933  59.800  1.00  0.00          O   
ATOM    305  CB  ALA A  22      30.079  30.811  57.451  1.00  0.00          C   
ATOM    306  H   ALA A  22      32.519  32.199  57.375  1.00  0.00          H   
ATOM    307  HA  ALA A  22      30.266  32.872  57.040  1.00  0.00          H   
ATOM    308  HB1 ALA A  22      30.153  30.148  58.300  1.00  0.00          H   
ATOM    309  HB2 ALA A  22      30.748  30.475  56.672  1.00  0.00          H   
ATOM    310  HB3 ALA A  22      29.064  30.808  57.080  1.00  0.00          H   
ATOM    311  N   LYS A  23      29.411  34.040  59.080  1.00  0.00          N   
ATOM    312  CA  LYS A  23      28.411  34.666  59.938  1.00  0.00          C   
ATOM    313  C   LYS A  23      27.001  34.292  59.495  1.00  0.00          C   
ATOM    314  O   LYS A  23      26.715  34.234  58.297  1.00  0.00          O   
ATOM    315  CB  LYS A  23      28.572  36.186  59.880  1.00  0.00          C   
ATOM    316  CG  LYS A  23      27.698  36.842  60.950  1.00  0.00          C   
ATOM    317  CD  LYS A  23      27.899  38.361  60.922  1.00  0.00          C   
ATOM    318  CE  LYS A  23      27.264  38.945  59.656  1.00  0.00          C   
ATOM    319  NZ  LYS A  23      27.323  40.433  59.714  1.00  0.00          N   
ATOM    320  H   LYS A  23      29.990  34.611  58.532  1.00  0.00          H   
ATOM    321  HA  LYS A  23      28.562  34.337  60.955  1.00  0.00          H   
ATOM    322  HB3 LYS A  23      28.270  36.537  58.906  1.00  0.00          H   
ATOM    323  HB2 LYS A  23      29.607  36.444  60.050  1.00  0.00          H   
ATOM    324  HG3 LYS A  23      27.974  36.464  61.923  1.00  0.00          H   
ATOM    325  HG2 LYS A  23      26.660  36.612  60.756  1.00  0.00          H   
ATOM    326  HD3 LYS A  23      28.956  38.582  60.926  1.00  0.00          H   
ATOM    327  HD2 LYS A  23      27.436  38.799  61.792  1.00  0.00          H   
ATOM    328  HE3 LYS A  23      26.235  38.628  59.591  1.00  0.00          H   
ATOM    329  HE2 LYS A  23      27.804  38.601  58.788  1.00  0.00          H   
ATOM    330  HZ1 LYS A  23      26.671  40.833  59.010  1.00  0.00          H   
ATOM    331  HZ2 LYS A  23      28.294  40.748  59.508  1.00  0.00          H   
ATOM    332  HZ3 LYS A  23      27.047  40.756  60.662  1.00  0.00          H   
ATOM    333  N   LYS A  24      26.128  34.049  60.470  1.00  0.00          N   
ATOM    334  CA  LYS A  24      24.726  33.763  60.187  1.00  0.00          C   
ATOM    335  C   LYS A  24      23.938  35.066  60.084  1.00  0.00          C   
ATOM    336  CB  LYS A  24      24.135  32.887  61.296  1.00  0.00          C   
ATOM    337  CG  LYS A  24      22.725  32.435  60.906  1.00  0.00          C   
ATOM    338  CD  LYS A  24      22.122  31.594  62.032  1.00  0.00          C   
ATOM    339  CE  LYS A  24      20.779  31.022  61.575  1.00  0.00          C   
ATOM    340  NZ  LYS A  24      20.018  30.532  62.760  1.00  0.00          N   
ATOM    341  O   LYS A  24      23.859  35.769  61.079  1.00  0.00          O   
ATOM    342  OXT LYS A  24      23.424  35.342  59.012  1.00  0.00          O   
ATOM    343  H   LYS A  24      26.431  34.080  61.401  1.00  0.00          H   
ATOM    344  HA  LYS A  24      24.655  33.235  59.247  1.00  0.00          H   
ATOM    345  HB3 LYS A  24      24.086  33.453  62.214  1.00  0.00          H   
ATOM    346  HB2 LYS A  24      24.764  32.020  61.441  1.00  0.00          H   
ATOM    347  HG3 LYS A  24      22.773  31.843  60.004  1.00  0.00          H   
ATOM    348  HG2 LYS A  24      22.105  33.303  60.732  1.00  0.00          H   
ATOM    349  HD3 LYS A  24      21.969  32.212  62.903  1.00  0.00          H   
ATOM    350  HD2 LYS A  24      22.796  30.784  62.276  1.00  0.00          H   
ATOM    351  HE3 LYS A  24      20.949  30.203  60.893  1.00  0.00          H   
ATOM    352  HE2 LYS A  24      20.210  31.793  61.078  1.00  0.00          H   
ATOM    353  HZ1 LYS A  24      20.100  31.220  63.534  1.00  0.00          H   
ATOM    354  HZ2 LYS A  24      20.406  29.616  63.066  1.00  0.00          H   
ATOM    355  HZ3 LYS A  24      19.017  30.417  62.505  1.00  0.00          H   
TER     356      LYS A  24
ENDMDL
END
