# Supplementary material for: A glutamine-based single α-helix scaffold to target globular proteins
Source: Nat Commun. 2022 Nov 18;13:7073. doi: 10.1038/s41467-022-34793-6 (PMC9674830; doi:10.1038/s41467-022-34793-6)
Supplement: Supplementary file 5 — Supplementary Data 2 [file 41467_2022_34793_MOESM5_ESM.zip › P372ensembles/P372ensemble5.pdb]

MODEL        0
ATOM      1  N   LYS A   1      -0.960  50.170  32.900  1.00  0.00          N   
ATOM      2  CA  LYS A   1      -0.280  50.750  31.670  1.00  0.00          C   
ATOM      3  C   LYS A   1      -0.320  52.230  31.640  1.00  0.00          C   
ATOM      4  O   LYS A   1      -1.370  52.750  31.310  1.00  0.00          O   
ATOM      5  CB  LYS A   1      -0.920  50.190  30.370  1.00  0.00          C   
ATOM      6  CG  LYS A   1      -0.170  50.540  29.040  1.00  0.00          C   
ATOM      7  CD  LYS A   1       1.180  49.910  28.760  1.00  0.00          C   
ATOM      8  CE  LYS A   1       1.400  48.380  28.670  1.00  0.00          C   
ATOM      9  NZ  LYS A   1       0.710  47.940  27.450  1.00  0.00          N   
ATOM     10  HA  LYS A   1       0.740  50.360  31.690  1.00  0.00          H   
ATOM     11  HB3 LYS A   1      -1.990  50.350  30.310  1.00  0.00          H   
ATOM     12  HB2 LYS A   1      -0.800  49.120  30.480  1.00  0.00          H   
ATOM     13  HG3 LYS A   1      -0.010  51.620  29.050  1.00  0.00          H   
ATOM     14  HG2 LYS A   1      -0.810  50.380  28.170  1.00  0.00          H   
ATOM     15  HD3 LYS A   1       1.740  50.090  29.670  1.00  0.00          H   
ATOM     16  HD2 LYS A   1       1.620  50.280  27.830  1.00  0.00          H   
ATOM     17  HE3 LYS A   1       1.030  47.840  29.540  1.00  0.00          H   
ATOM     18  HE2 LYS A   1       2.470  48.250  28.570  1.00  0.00          H   
ATOM     19  HZ1 LYS A   1      -0.300  47.920  27.520  1.00  0.00          H   
ATOM     20  HZ2 LYS A   1       0.890  48.590  26.700  1.00  0.00          H   
ATOM     21  HZ3 LYS A   1       1.060  47.050  27.130  1.00  0.00          H   
ATOM     22  H   LYS A   1      -0.360  50.210  33.710  1.00  0.00          H   
ATOM     23  N   LYS A   2       0.730  52.890  32.020  1.00  0.00          N   
ATOM     24  CA  LYS A   2       0.740  54.410  32.050  1.00  0.00          C   
ATOM     25  C   LYS A   2       0.470  55.000  30.640  1.00  0.00          C   
ATOM     26  O   LYS A   2       1.020  54.490  29.650  1.00  0.00          O   
ATOM     27  CB  LYS A   2       2.160  54.840  32.570  1.00  0.00          C   
ATOM     28  CG  LYS A   2       2.370  56.330  32.760  1.00  0.00          C   
ATOM     29  CD  LYS A   2       3.790  56.710  33.190  1.00  0.00          C   
ATOM     30  CE  LYS A   2       4.070  58.240  33.100  1.00  0.00          C   
ATOM     31  NZ  LYS A   2       5.340  58.580  33.730  1.00  0.00          N   
ATOM     32  H   LYS A   2       1.620  52.430  32.130  1.00  0.00          H   
ATOM     33  HA  LYS A   2      -0.030  54.690  32.780  1.00  0.00          H   
ATOM     34  HB3 LYS A   2       2.840  54.510  31.780  1.00  0.00          H   
ATOM     35  HB2 LYS A   2       2.350  54.260  33.470  1.00  0.00          H   
ATOM     36  HG3 LYS A   2       1.670  56.720  33.500  1.00  0.00          H   
ATOM     37  HG2 LYS A   2       2.260  56.860  31.810  1.00  0.00          H   
ATOM     38  HD3 LYS A   2       4.490  56.320  32.460  1.00  0.00          H   
ATOM     39  HD2 LYS A   2       3.980  56.350  34.200  1.00  0.00          H   
ATOM     40  HE3 LYS A   2       3.320  58.800  33.660  1.00  0.00          H   
ATOM     41  HE2 LYS A   2       4.190  58.530  32.060  1.00  0.00          H   
ATOM     42  HZ1 LYS A   2       5.380  59.590  33.780  1.00  0.00          H   
ATOM     43  HZ2 LYS A   2       5.340  58.310  34.700  1.00  0.00          H   
ATOM     44  HZ3 LYS A   2       6.130  58.320  33.160  1.00  0.00          H   
ATOM     45  N   PRO A   3      -0.180  56.160  30.460  1.00  0.00          N   
ATOM     46  CA  PRO A   3      -0.400  56.720  29.110  1.00  0.00          C   
ATOM     47  C   PRO A   3       0.880  57.150  28.450  1.00  0.00          C   
ATOM     48  O   PRO A   3       1.960  57.370  29.040  1.00  0.00          O   
ATOM     49  CB  PRO A   3      -1.300  57.890  29.230  1.00  0.00          C   
ATOM     50  CG  PRO A   3      -1.190  58.330  30.690  1.00  0.00          C   
ATOM     51  CD  PRO A   3      -0.810  57.040  31.460  1.00  0.00          C   
ATOM     52  HA  PRO A   3      -0.920  56.020  28.450  1.00  0.00          H   
ATOM     53  HB3 PRO A   3      -1.100  58.780  28.630  1.00  0.00          H   
ATOM     54  HB2 PRO A   3      -2.300  57.530  28.990  1.00  0.00          H   
ATOM     55  HG3 PRO A   3      -0.390  59.060  30.790  1.00  0.00          H   
ATOM     56  HG2 PRO A   3      -2.180  58.550  31.090  1.00  0.00          H   
ATOM     57  HD3 PRO A   3      -0.150  57.530  32.170  1.00  0.00          H   
ATOM     58  HD2 PRO A   3      -1.660  56.530  31.890  1.00  0.00          H   
ATOM     59  N   GLY A   4       0.690  57.580  27.190  1.00  0.00          N   
ATOM     60  CA  GLY A   4       1.760  58.100  26.270  1.00  0.00          C   
ATOM     61  C   GLY A   4       2.400  57.000  25.340  1.00  0.00          C   
ATOM     62  O   GLY A   4       2.120  55.810  25.500  1.00  0.00          O   
ATOM     63  H   GLY A   4      -0.190  57.450  26.710  1.00  0.00          H   
ATOM     64  HA3 GLY A   4       2.620  58.460  26.830  1.00  0.00          H   
ATOM     65  HA2 GLY A   4       1.320  58.820  25.580  1.00  0.00          H   
ATOM     66  N   ALA A   5       3.310  57.450  24.490  1.00  0.00          N   
ATOM     67  CA  ALA A   5       4.170  56.570  23.720  1.00  0.00          C   
ATOM     68  C   ALA A   5       5.080  55.630  24.570  1.00  0.00          C   
ATOM     69  O   ALA A   5       5.410  55.860  25.740  1.00  0.00          O   
ATOM     70  CB  ALA A   5       5.010  57.510  22.880  1.00  0.00          C   
ATOM     71  H   ALA A   5       3.580  58.420  24.510  1.00  0.00          H   
ATOM     72  HA  ALA A   5       3.650  55.930  23.010  1.00  0.00          H   
ATOM     73  HB1 ALA A   5       5.570  58.250  23.460  1.00  0.00          H   
ATOM     74  HB2 ALA A   5       5.770  57.050  22.250  1.00  0.00          H   
ATOM     75  HB3 ALA A   5       4.320  58.080  22.270  1.00  0.00          H   
ATOM     76  N   SER A   6       5.410  54.490  23.970  1.00  0.00          N   
ATOM     77  CA  SER A   6       6.340  53.490  24.560  1.00  0.00          C   
ATOM     78  C   SER A   6       7.840  53.910  24.700  1.00  0.00          C   
ATOM     79  O   SER A   6       8.290  54.840  24.050  1.00  0.00          O   
ATOM     80  CB  SER A   6       6.330  52.150  23.740  1.00  0.00          C   
ATOM     81  OG  SER A   6       6.690  52.410  22.330  1.00  0.00          O   
ATOM     82  H   SER A   6       4.990  54.160  23.110  1.00  0.00          H   
ATOM     83  HA  SER A   6       6.050  53.240  25.590  1.00  0.00          H   
ATOM     84  HB3 SER A   6       5.310  51.770  23.780  1.00  0.00          H   
ATOM     85  HB2 SER A   6       6.980  51.400  24.190  1.00  0.00          H   
ATOM     86  HG  SER A   6       6.590  51.620  21.790  1.00  0.00          H   
ATOM     87  N   LEU A   7       8.600  53.180  25.540  1.00  0.00          N   
ATOM     88  CA  LEU A   7      10.060  53.220  25.560  1.00  0.00          C   
ATOM     89  C   LEU A   7      10.690  52.960  24.180  1.00  0.00          C   
ATOM     90  O   LEU A   7      11.490  53.790  23.680  1.00  0.00          O   
ATOM     91  CB  LEU A   7      10.610  52.320  26.710  1.00  0.00          C   
ATOM     92  CG  LEU A   7      12.150  52.400  26.880  1.00  0.00          C   
ATOM     93  CD1 LEU A   7      12.720  53.800  27.200  1.00  0.00          C   
ATOM     94  CD2 LEU A   7      12.500  51.550  28.070  1.00  0.00          C   
ATOM     95  H   LEU A   7       8.200  52.410  26.060  1.00  0.00          H   
ATOM     96  HA  LEU A   7      10.370  54.230  25.810  1.00  0.00          H   
ATOM     97  HB3 LEU A   7      10.210  51.320  26.570  1.00  0.00          H   
ATOM     98  HB2 LEU A   7      10.160  52.580  27.670  1.00  0.00          H   
ATOM     99  HG  LEU A   7      12.680  51.940  26.040  1.00  0.00          H   
ATOM    100 HD11 LEU A   7      12.550  54.530  26.410  1.00  0.00          H   
ATOM    101 HD12 LEU A   7      12.270  54.220  28.100  1.00  0.00          H   
ATOM    102 HD13 LEU A   7      13.800  53.700  27.230  1.00  0.00          H   
ATOM    103 HD21 LEU A   7      11.880  51.760  28.940  1.00  0.00          H   
ATOM    104 HD22 LEU A   7      12.380  50.480  27.870  1.00  0.00          H   
ATOM    105 HD23 LEU A   7      13.570  51.590  28.290  1.00  0.00          H   
ATOM    106  N   ALA A   8      10.250  51.920  23.490  1.00  0.00          N   
ATOM    107  CA  ALA A   8      10.570  51.620  22.100  1.00  0.00          C   
ATOM    108  C   ALA A   8      10.470  52.760  21.040  1.00  0.00          C   
ATOM    109  O   ALA A   8      11.310  52.890  20.170  1.00  0.00          O   
ATOM    110  CB  ALA A   8       9.750  50.460  21.610  1.00  0.00          C   
ATOM    111  H   ALA A   8       9.540  51.320  23.880  1.00  0.00          H   
ATOM    112  HA  ALA A   8      11.560  51.180  21.970  1.00  0.00          H   
ATOM    113  HB1 ALA A   8       8.710  50.780  21.680  1.00  0.00          H   
ATOM    114  HB2 ALA A   8      10.080  50.220  20.600  1.00  0.00          H   
ATOM    115  HB3 ALA A   8       9.800  49.590  22.260  1.00  0.00          H   
ATOM    116  N   ALA A   9       9.340  53.510  21.060  1.00  0.00          N   
ATOM    117  CA  ALA A   9       9.160  54.760  20.300  1.00  0.00          C   
ATOM    118  C   ALA A   9      10.210  55.880  20.550  1.00  0.00          C   
ATOM    119  O   ALA A   9      10.590  56.650  19.640  1.00  0.00          O   
ATOM    120  CB  ALA A   9       7.790  55.420  20.580  1.00  0.00          C   
ATOM    121  H   ALA A   9       8.530  53.140  21.540  1.00  0.00          H   
ATOM    122  HA  ALA A   9       9.240  54.570  19.230  1.00  0.00          H   
ATOM    123  HB1 ALA A   9       7.710  55.520  21.670  1.00  0.00          H   
ATOM    124  HB2 ALA A   9       7.700  56.440  20.210  1.00  0.00          H   
ATOM    125  HB3 ALA A   9       6.960  54.790  20.250  1.00  0.00          H   
ATOM    126  N   LEU A  10      10.560  56.040  21.820  1.00  0.00          N   
ATOM    127  CA  LEU A  10      11.670  56.930  22.250  1.00  0.00          C   
ATOM    128  C   LEU A  10      13.020  56.430  21.860  1.00  0.00          C   
ATOM    129  O   LEU A  10      13.790  57.240  21.410  1.00  0.00          O   
ATOM    130  CB  LEU A  10      11.460  57.210  23.770  1.00  0.00          C   
ATOM    131  CG  LEU A  10      12.450  58.070  24.450  1.00  0.00          C   
ATOM    132  CD1 LEU A  10      12.620  59.460  23.740  1.00  0.00          C   
ATOM    133  CD2 LEU A  10      12.130  58.300  25.930  1.00  0.00          C   
ATOM    134  H   LEU A  10      10.060  55.430  22.440  1.00  0.00          H   
ATOM    135  HA  LEU A  10      11.600  57.920  21.810  1.00  0.00          H   
ATOM    136  HB3 LEU A  10      11.500  56.280  24.340  1.00  0.00          H   
ATOM    137  HB2 LEU A  10      10.500  57.700  23.980  1.00  0.00          H   
ATOM    138  HG  LEU A  10      13.430  57.600  24.370  1.00  0.00          H   
ATOM    139 HD11 LEU A  10      13.430  59.940  24.270  1.00  0.00          H   
ATOM    140 HD12 LEU A  10      12.920  59.280  22.700  1.00  0.00          H   
ATOM    141 HD13 LEU A  10      11.700  60.040  23.660  1.00  0.00          H   
ATOM    142 HD21 LEU A  10      11.100  58.630  26.070  1.00  0.00          H   
ATOM    143 HD22 LEU A  10      12.200  57.360  26.470  1.00  0.00          H   
ATOM    144 HD23 LEU A  10      12.850  58.960  26.410  1.00  0.00          H   
ATOM    145  N   GLN A  11      13.250  55.140  22.000  1.00  0.00          N   
ATOM    146  CA  GLN A  11      14.520  54.530  21.570  1.00  0.00          C   
ATOM    147  C   GLN A  11      14.650  54.800  20.030  1.00  0.00          C   
ATOM    148  O   GLN A  11      15.690  55.210  19.490  1.00  0.00          O   
ATOM    149  CB  GLN A  11      14.640  53.040  21.890  1.00  0.00          C   
ATOM    150  CG  GLN A  11      14.900  52.970  23.420  1.00  0.00          C   
ATOM    151  CD  GLN A  11      14.980  51.560  23.780  1.00  0.00          C   
ATOM    152  NE2 GLN A  11      16.160  51.070  23.980  1.00  0.00          N   
ATOM    153  OE1 GLN A  11      14.050  50.740  23.760  1.00  0.00          O   
ATOM    154  H   GLN A  11      12.610  54.520  22.480  1.00  0.00          H   
ATOM    155  HA  GLN A  11      15.310  55.050  22.090  1.00  0.00          H   
ATOM    156  HB3 GLN A  11      15.440  52.600  21.300  1.00  0.00          H   
ATOM    157  HB2 GLN A  11      13.690  52.540  21.690  1.00  0.00          H   
ATOM    158  HG3 GLN A  11      14.110  53.420  24.020  1.00  0.00          H   
ATOM    159  HG2 GLN A  11      15.840  53.470  23.630  1.00  0.00          H   
ATOM    160 HE21 GLN A  11      16.920  51.730  23.900  1.00  0.00          H   
ATOM    161 HE22 GLN A  11      16.260  50.070  24.110  1.00  0.00          H   
ATOM    162  N   ALA A  12      13.570  54.620  19.250  1.00  0.00          N   
ATOM    163  CA  ALA A  12      13.510  54.890  17.780  1.00  0.00          C   
ATOM    164  C   ALA A  12      13.990  56.330  17.520  1.00  0.00          C   
ATOM    165  O   ALA A  12      14.910  56.600  16.740  1.00  0.00          O   
ATOM    166  CB  ALA A  12      12.090  54.830  17.220  1.00  0.00          C   
ATOM    167  H   ALA A  12      12.720  54.330  19.720  1.00  0.00          H   
ATOM    168  HA  ALA A  12      14.140  54.250  17.170  1.00  0.00          H   
ATOM    169  HB1 ALA A  12      11.590  55.770  17.440  1.00  0.00          H   
ATOM    170  HB2 ALA A  12      11.920  54.640  16.160  1.00  0.00          H   
ATOM    171  HB3 ALA A  12      11.540  54.060  17.750  1.00  0.00          H   
ATOM    172  N   LEU A  13      13.370  57.250  18.220  1.00  0.00          N   
ATOM    173  CA  LEU A  13      13.690  58.720  18.100  1.00  0.00          C   
ATOM    174  C   LEU A  13      15.170  59.030  18.530  1.00  0.00          C   
ATOM    175  O   LEU A  13      15.880  59.860  17.880  1.00  0.00          O   
ATOM    176  CB  LEU A  13      12.610  59.460  19.000  1.00  0.00          C   
ATOM    177  CG  LEU A  13      12.730  60.970  19.200  1.00  0.00          C   
ATOM    178  CD1 LEU A  13      12.630  61.730  17.840  1.00  0.00          C   
ATOM    179  CD2 LEU A  13      11.550  61.430  20.100  1.00  0.00          C   
ATOM    180  H   LEU A  13      12.550  57.030  18.770  1.00  0.00          H   
ATOM    181  HA  LEU A  13      13.480  59.020  17.070  1.00  0.00          H   
ATOM    182  HB3 LEU A  13      12.660  58.980  19.980  1.00  0.00          H   
ATOM    183  HB2 LEU A  13      11.640  59.250  18.550  1.00  0.00          H   
ATOM    184  HG  LEU A  13      13.670  61.160  19.730  1.00  0.00          H   
ATOM    185 HD11 LEU A  13      13.470  61.430  17.210  1.00  0.00          H   
ATOM    186 HD12 LEU A  13      11.650  61.540  17.400  1.00  0.00          H   
ATOM    187 HD13 LEU A  13      12.740  62.790  18.050  1.00  0.00          H   
ATOM    188 HD21 LEU A  13      10.640  61.460  19.500  1.00  0.00          H   
ATOM    189 HD22 LEU A  13      11.410  60.780  20.960  1.00  0.00          H   
ATOM    190 HD23 LEU A  13      11.720  62.430  20.500  1.00  0.00          H   
ATOM    191  N   GLN A  14      15.620  58.300  19.570  1.00  0.00          N   
ATOM    192  CA  GLN A  14      16.990  58.440  20.020  1.00  0.00          C   
ATOM    193  C   GLN A  14      18.020  57.800  19.010  1.00  0.00          C   
ATOM    194  O   GLN A  14      19.160  58.170  19.050  1.00  0.00          O   
ATOM    195  CB  GLN A  14      17.140  57.960  21.460  1.00  0.00          C   
ATOM    196  CG  GLN A  14      16.610  59.060  22.350  1.00  0.00          C   
ATOM    197  CD  GLN A  14      16.640  58.760  23.850  1.00  0.00          C   
ATOM    198  NE2 GLN A  14      16.020  59.630  24.590  1.00  0.00          N   
ATOM    199  OE1 GLN A  14      16.980  57.730  24.380  1.00  0.00          O   
ATOM    200  H   GLN A  14      14.950  57.780  20.110  1.00  0.00          H   
ATOM    201  HA  GLN A  14      17.280  59.490  19.970  1.00  0.00          H   
ATOM    202  HB3 GLN A  14      18.210  57.860  21.620  1.00  0.00          H   
ATOM    203  HB2 GLN A  14      16.560  57.040  21.580  1.00  0.00          H   
ATOM    204  HG3 GLN A  14      15.550  59.260  22.170  1.00  0.00          H   
ATOM    205  HG2 GLN A  14      17.160  59.990  22.240  1.00  0.00          H   
ATOM    206 HE21 GLN A  14      15.490  60.380  24.180  1.00  0.00          H   
ATOM    207 HE22 GLN A  14      16.010  59.360  25.560  1.00  0.00          H   
ATOM    208  N   ALA A  15      17.620  57.010  18.040  1.00  0.00          N   
ATOM    209  CA  ALA A  15      18.530  56.420  17.090  1.00  0.00          C   
ATOM    210  C   ALA A  15      18.680  57.270  15.890  1.00  0.00          C   
ATOM    211  O   ALA A  15      19.850  57.430  15.480  1.00  0.00          O   
ATOM    212  CB  ALA A  15      18.090  55.010  16.640  1.00  0.00          C   
ATOM    213  H   ALA A  15      16.640  56.790  17.970  1.00  0.00          H   
ATOM    214  HA  ALA A  15      19.500  56.320  17.570  1.00  0.00          H   
ATOM    215  HB1 ALA A  15      17.120  55.090  16.150  1.00  0.00          H   
ATOM    216  HB2 ALA A  15      18.790  54.680  15.870  1.00  0.00          H   
ATOM    217  HB3 ALA A  15      18.120  54.340  17.500  1.00  0.00          H   
ATOM    218  N   LEU A  16      17.640  57.890  15.350  1.00  0.00          N   
ATOM    219  CA  LEU A  16      17.670  59.070  14.430  1.00  0.00          C   
ATOM    220  C   LEU A  16      18.580  60.130  14.910  1.00  0.00          C   
ATOM    221  O   LEU A  16      19.360  60.670  14.150  1.00  0.00          O   
ATOM    222  CB  LEU A  16      16.260  59.700  14.280  1.00  0.00          C   
ATOM    223  CG  LEU A  16      15.230  58.910  13.480  1.00  0.00          C   
ATOM    224  CD1 LEU A  16      14.000  59.730  13.020  1.00  0.00          C   
ATOM    225  CD2 LEU A  16      15.820  58.140  12.300  1.00  0.00          C   
ATOM    226  H   LEU A  16      16.790  57.770  15.880  1.00  0.00          H   
ATOM    227  HA  LEU A  16      18.110  58.740  13.490  1.00  0.00          H   
ATOM    228  HB3 LEU A  16      16.460  60.590  13.690  1.00  0.00          H   
ATOM    229  HB2 LEU A  16      15.830  59.930  15.250  1.00  0.00          H   
ATOM    230  HG  LEU A  16      14.890  58.090  14.110  1.00  0.00          H   
ATOM    231 HD11 LEU A  16      13.620  60.250  13.890  1.00  0.00          H   
ATOM    232 HD12 LEU A  16      14.250  60.480  12.280  1.00  0.00          H   
ATOM    233 HD13 LEU A  16      13.170  59.120  12.650  1.00  0.00          H   
ATOM    234 HD21 LEU A  16      16.470  57.380  12.730  1.00  0.00          H   
ATOM    235 HD22 LEU A  16      15.040  57.550  11.830  1.00  0.00          H   
ATOM    236 HD23 LEU A  16      16.320  58.810  11.600  1.00  0.00          H   
ATOM    237  N   GLN A  17      18.540  60.420  16.220  1.00  0.00          N   
ATOM    238  CA  GLN A  17      19.440  61.280  16.920  1.00  0.00          C   
ATOM    239  C   GLN A  17      20.900  60.820  16.900  1.00  0.00          C   
ATOM    240  O   GLN A  17      21.780  61.720  16.750  1.00  0.00          O   
ATOM    241  CB  GLN A  17      18.910  61.450  18.330  1.00  0.00          C   
ATOM    242  CG  GLN A  17      17.810  62.510  18.360  1.00  0.00          C   
ATOM    243  CD  GLN A  17      17.200  62.650  19.670  1.00  0.00          C   
ATOM    244  NE2 GLN A  17      16.150  61.950  20.110  1.00  0.00          N   
ATOM    245  OE1 GLN A  17      17.650  63.460  20.420  1.00  0.00          O   
ATOM    246  H   GLN A  17      17.830  59.950  16.760  1.00  0.00          H   
ATOM    247  HA  GLN A  17      19.430  62.270  16.470  1.00  0.00          H   
ATOM    248  HB3 GLN A  17      19.790  61.720  18.920  1.00  0.00          H   
ATOM    249  HB2 GLN A  17      18.470  60.530  18.720  1.00  0.00          H   
ATOM    250  HG3 GLN A  17      17.020  62.210  17.670  1.00  0.00          H   
ATOM    251  HG2 GLN A  17      18.300  63.430  18.030  1.00  0.00          H   
ATOM    252 HE21 GLN A  17      15.810  61.210  19.520  1.00  0.00          H   
ATOM    253 HE22 GLN A  17      15.900  61.990  21.090  1.00  0.00          H   
ATOM    254  N   ALA A  18      21.190  59.540  16.910  1.00  0.00          N   
ATOM    255  CA  ALA A  18      22.590  59.000  16.950  1.00  0.00          C   
ATOM    256  C   ALA A  18      23.190  58.990  15.510  1.00  0.00          C   
ATOM    257  O   ALA A  18      24.230  58.370  15.330  1.00  0.00          O   
ATOM    258  CB  ALA A  18      22.520  57.620  17.670  1.00  0.00          C   
ATOM    259  H   ALA A  18      20.430  58.870  16.950  1.00  0.00          H   
ATOM    260  HA  ALA A  18      23.140  59.790  17.470  1.00  0.00          H   
ATOM    261  HB1 ALA A  18      22.110  57.730  18.670  1.00  0.00          H   
ATOM    262  HB2 ALA A  18      21.850  56.960  17.120  1.00  0.00          H   
ATOM    263  HB3 ALA A  18      23.440  57.040  17.670  1.00  0.00          H   
ATOM    264  N   ALA A  19      22.350  59.320  14.500  1.00  0.00          N   
ATOM    265  CA  ALA A  19      22.830  59.070  13.100  1.00  0.00          C   
ATOM    266  C   ALA A  19      24.010  60.020  12.690  1.00  0.00          C   
ATOM    267  O   ALA A  19      24.460  60.820  13.520  1.00  0.00          O   
ATOM    268  CB  ALA A  19      21.650  59.270  12.170  1.00  0.00          C   
ATOM    269  H   ALA A  19      21.530  59.870  14.700  1.00  0.00          H   
ATOM    270  HA  ALA A  19      23.160  58.050  12.900  1.00  0.00          H   
ATOM    271  HB1 ALA A  19      21.720  58.660  11.270  1.00  0.00          H   
ATOM    272  HB2 ALA A  19      20.790  58.830  12.680  1.00  0.00          H   
ATOM    273  HB3 ALA A  19      21.620  60.320  11.870  1.00  0.00          H   
ATOM    274  N   GLN A  20      24.410  59.960  11.440  1.00  0.00          N   
ATOM    275  CA  GLN A  20      25.480  60.730  10.870  1.00  0.00          C   
ATOM    276  C   GLN A  20      24.950  61.880   9.950  1.00  0.00          C   
ATOM    277  O   GLN A  20      24.000  61.690   9.190  1.00  0.00          O   
ATOM    278  CB  GLN A  20      26.560  59.770  10.160  1.00  0.00          C   
ATOM    279  CG  GLN A  20      27.330  58.940  11.160  1.00  0.00          C   
ATOM    280  CD  GLN A  20      28.390  58.170  10.410  1.00  0.00          C   
ATOM    281  NE2 GLN A  20      28.310  56.950  10.030  1.00  0.00          N   
ATOM    282  OE1 GLN A  20      29.380  58.750  10.010  1.00  0.00          O   
ATOM    283  H   GLN A  20      23.730  59.490  10.860  1.00  0.00          H   
ATOM    284  HA  GLN A  20      26.120  61.170  11.630  1.00  0.00          H   
ATOM    285  HB3 GLN A  20      27.290  60.400   9.650  1.00  0.00          H   
ATOM    286  HB2 GLN A  20      26.120  59.070   9.450  1.00  0.00          H   
ATOM    287  HG3 GLN A  20      26.680  58.340  11.790  1.00  0.00          H   
ATOM    288  HG2 GLN A  20      27.780  59.580  11.920  1.00  0.00          H   
ATOM    289 HE21 GLN A  20      27.520  56.350  10.230  1.00  0.00          H   
ATOM    290 HE22 GLN A  20      29.180  56.640   9.610  1.00  0.00          H   
ATOM    291  N   ALA A  21      25.740  62.970   9.940  1.00  0.00          N   
ATOM    292  CA  ALA A  21      25.520  64.040   8.940  1.00  0.00          C   
ATOM    293  C   ALA A  21      26.150  63.560   7.650  1.00  0.00          C   
ATOM    294  O   ALA A  21      25.550  63.840   6.630  1.00  0.00          O   
ATOM    295  CB  ALA A  21      26.040  65.460   9.370  1.00  0.00          C   
ATOM    296  H   ALA A  21      26.620  63.000  10.440  1.00  0.00          H   
ATOM    297  HA  ALA A  21      24.450  64.110   8.760  1.00  0.00          H   
ATOM    298  HB1 ALA A  21      25.960  66.200   8.570  1.00  0.00          H   
ATOM    299  HB2 ALA A  21      25.350  65.850  10.120  1.00  0.00          H   
ATOM    300  HB3 ALA A  21      27.060  65.390   9.740  1.00  0.00          H   
ATOM    301  N   ALA A  22      27.370  62.990   7.710  1.00  0.00          N   
ATOM    302  CA  ALA A  22      28.120  62.220   6.810  1.00  0.00          C   
ATOM    303  C   ALA A  22      27.230  61.060   6.120  1.00  0.00          C   
ATOM    304  O   ALA A  22      26.190  60.610   6.670  1.00  0.00          O   
ATOM    305  CB  ALA A  22      29.380  61.670   7.450  1.00  0.00          C   
ATOM    306  H   ALA A  22      27.730  62.920   8.650  1.00  0.00          H   
ATOM    307  HA  ALA A  22      28.540  62.800   5.990  1.00  0.00          H   
ATOM    308  HB1 ALA A  22      30.000  61.080   6.780  1.00  0.00          H   
ATOM    309  HB2 ALA A  22      29.920  62.580   7.710  1.00  0.00          H   
ATOM    310  HB3 ALA A  22      29.240  60.970   8.280  1.00  0.00          H   
ATOM    311  N   LYS A  23      27.580  60.710   4.840  1.00  0.00          N   
ATOM    312  CA  LYS A  23      26.890  59.630   4.160  1.00  0.00          C   
ATOM    313  C   LYS A  23      27.310  58.190   4.490  1.00  0.00          C   
ATOM    314  O   LYS A  23      28.430  57.800   4.220  1.00  0.00          O   
ATOM    315  CB  LYS A  23      27.020  59.850   2.620  1.00  0.00          C   
ATOM    316  CG  LYS A  23      26.160  59.040   1.590  1.00  0.00          C   
ATOM    317  CD  LYS A  23      26.870  57.690   1.350  1.00  0.00          C   
ATOM    318  CE  LYS A  23      26.050  56.910   0.380  1.00  0.00          C   
ATOM    319  NZ  LYS A  23      26.690  55.620   0.000  1.00  0.00          N   
ATOM    320  H   LYS A  23      28.310  61.250   4.410  1.00  0.00          H   
ATOM    321  HA  LYS A  23      25.800  59.680   4.280  1.00  0.00          H   
ATOM    322  HB3 LYS A  23      28.060  59.560   2.470  1.00  0.00          H   
ATOM    323  HB2 LYS A  23      26.980  60.910   2.390  1.00  0.00          H   
ATOM    324  HG3 LYS A  23      26.120  59.710   0.720  1.00  0.00          H   
ATOM    325  HG2 LYS A  23      25.160  58.900   1.980  1.00  0.00          H   
ATOM    326  HD3 LYS A  23      27.020  57.240   2.330  1.00  0.00          H   
ATOM    327  HD2 LYS A  23      27.860  57.800   0.900  1.00  0.00          H   
ATOM    328  HE3 LYS A  23      25.950  57.460  -0.560  1.00  0.00          H   
ATOM    329  HE2 LYS A  23      25.040  56.760   0.760  1.00  0.00          H   
ATOM    330  HZ1 LYS A  23      27.050  55.120   0.790  1.00  0.00          H   
ATOM    331  HZ2 LYS A  23      25.960  54.990  -0.320  1.00  0.00          H   
ATOM    332  HZ3 LYS A  23      27.430  55.650  -0.690  1.00  0.00          H   
ATOM    333  N   LYS A  24      26.460  57.440   5.220  1.00  0.00          N   
ATOM    334  CA  LYS A  24      26.600  56.050   5.690  1.00  0.00          C   
ATOM    335  C   LYS A  24      26.240  54.990   4.690  1.00  0.00          C   
ATOM    336  CB  LYS A  24      25.810  56.010   7.080  1.00  0.00          C   
ATOM    337  CG  LYS A  24      26.150  54.680   7.860  1.00  0.00          C   
ATOM    338  CD  LYS A  24      25.090  53.610   7.540  1.00  0.00          C   
ATOM    339  CE  LYS A  24      25.630  52.350   8.160  1.00  0.00          C   
ATOM    340  NZ  LYS A  24      24.620  51.310   8.000  1.00  0.00          N   
ATOM    341  O   LYS A  24      27.010  53.980   4.630  1.00  0.00          O   
ATOM    342  OXT LYS A  24      25.270  55.180   3.970  1.00  0.00          O   
ATOM    343  H   LYS A  24      25.540  57.820   5.400  1.00  0.00          H   
ATOM    344  HA  LYS A  24      27.650  55.900   5.910  1.00  0.00          H   
ATOM    345  HB3 LYS A  24      24.770  56.070   6.750  1.00  0.00          H   
ATOM    346  HB2 LYS A  24      25.840  56.880   7.720  1.00  0.00          H   
ATOM    347  HG3 LYS A  24      26.040  54.930   8.920  1.00  0.00          H   
ATOM    348  HG2 LYS A  24      27.160  54.350   7.620  1.00  0.00          H   
ATOM    349  HD3 LYS A  24      24.980  53.480   6.470  1.00  0.00          H   
ATOM    350  HD2 LYS A  24      24.130  53.870   8.010  1.00  0.00          H   
ATOM    351  HE3 LYS A  24      25.800  52.430   9.240  1.00  0.00          H   
ATOM    352  HE2 LYS A  24      26.550  52.060   7.660  1.00  0.00          H   
ATOM    353  HZ1 LYS A  24      23.720  51.620   8.370  1.00  0.00          H   
ATOM    354  HZ2 LYS A  24      24.470  51.070   7.040  1.00  0.00          H   
ATOM    355  HZ3 LYS A  24      24.800  50.440   8.470  1.00  0.00          H   
TER     356      LYS A  24
ENDMDL
MODEL        1
ATOM      1  N   LYS A   1      -1.696  57.402  10.432  1.00  0.00          N   
ATOM      2  CA  LYS A   1      -1.875  58.005  11.792  1.00  0.00          C   
ATOM      3  C   LYS A   1      -0.467  58.512  12.217  1.00  0.00          C   
ATOM      4  O   LYS A   1       0.539  57.957  11.719  1.00  0.00          O   
ATOM      5  CB  LYS A   1      -2.494  57.072  12.759  1.00  0.00          C   
ATOM      6  CG  LYS A   1      -3.910  56.501  12.366  1.00  0.00          C   
ATOM      7  CD  LYS A   1      -4.470  55.538  13.401  1.00  0.00          C   
ATOM      8  CE  LYS A   1      -5.636  54.693  12.860  1.00  0.00          C   
ATOM      9  NZ  LYS A   1      -6.057  53.705  13.847  1.00  0.00          N   
ATOM     10  HA  LYS A   1      -2.453  58.914  11.648  1.00  0.00          H   
ATOM     11  HB3 LYS A   1      -2.645  57.577  13.710  1.00  0.00          H   
ATOM     12  HB2 LYS A   1      -1.783  56.285  12.984  1.00  0.00          H   
ATOM     13  HG3 LYS A   1      -3.810  56.026  11.394  1.00  0.00          H   
ATOM     14  HG2 LYS A   1      -4.609  57.330  12.247  1.00  0.00          H   
ATOM     15  HD3 LYS A   1      -4.707  56.140  14.275  1.00  0.00          H   
ATOM     16  HD2 LYS A   1      -3.613  54.895  13.627  1.00  0.00          H   
ATOM     17  HE3 LYS A   1      -5.424  54.167  11.932  1.00  0.00          H   
ATOM     18  HE2 LYS A   1      -6.430  55.411  12.649  1.00  0.00          H   
ATOM     19  HZ1 LYS A   1      -6.178  54.065  14.790  1.00  0.00          H   
ATOM     20  HZ2 LYS A   1      -6.900  53.203  13.605  1.00  0.00          H   
ATOM     21  HZ3 LYS A   1      -5.437  52.924  13.737  1.00  0.00          H   
ATOM     22  H   LYS A   1      -1.222  58.111   9.888  1.00  0.00          H   
ATOM     23  N   LYS A   2      -0.446  59.442  13.188  1.00  0.00          N   
ATOM     24  CA  LYS A   2       0.765  59.955  13.996  1.00  0.00          C   
ATOM     25  C   LYS A   2       1.608  58.743  14.477  1.00  0.00          C   
ATOM     26  O   LYS A   2       1.026  57.623  14.689  1.00  0.00          O   
ATOM     27  CB  LYS A   2       0.243  60.802  15.114  1.00  0.00          C   
ATOM     28  CG  LYS A   2       0.429  62.301  14.771  1.00  0.00          C   
ATOM     29  CD  LYS A   2      -0.152  63.301  15.736  1.00  0.00          C   
ATOM     30  CE  LYS A   2       0.256  64.803  15.577  1.00  0.00          C   
ATOM     31  NZ  LYS A   2      -0.346  65.682  16.634  1.00  0.00          N   
ATOM     32  H   LYS A   2      -1.335  59.868  13.402  1.00  0.00          H   
ATOM     33  HA  LYS A   2       1.363  60.608  13.350  1.00  0.00          H   
ATOM     34  HB3 LYS A   2       0.791  60.633  16.041  1.00  0.00          H   
ATOM     35  HB2 LYS A   2      -0.783  60.506  15.294  1.00  0.00          H   
ATOM     36  HG3 LYS A   2       0.009  62.517  13.795  1.00  0.00          H   
ATOM     37  HG2 LYS A   2       1.504  62.468  14.655  1.00  0.00          H   
ATOM     38  HD3 LYS A   2       0.143  63.048  16.751  1.00  0.00          H   
ATOM     39  HD2 LYS A   2      -1.225  63.274  15.582  1.00  0.00          H   
ATOM     40  HE3 LYS A   2      -0.087  65.094  14.581  1.00  0.00          H   
ATOM     41  HE2 LYS A   2       1.339  64.877  15.607  1.00  0.00          H   
ATOM     42  HZ1 LYS A   2       0.040  66.617  16.650  1.00  0.00          H   
ATOM     43  HZ2 LYS A   2      -1.356  65.694  16.638  1.00  0.00          H   
ATOM     44  HZ3 LYS A   2      -0.052  65.288  17.516  1.00  0.00          H   
ATOM     45  N   PRO A   3       2.877  58.980  14.958  1.00  0.00          N   
ATOM     46  CA  PRO A   3       3.738  57.925  15.516  1.00  0.00          C   
ATOM     47  C   PRO A   3       3.231  57.447  16.859  1.00  0.00          C   
ATOM     48  O   PRO A   3       2.345  58.072  17.395  1.00  0.00          O   
ATOM     49  CB  PRO A   3       5.149  58.525  15.582  1.00  0.00          C   
ATOM     50  CG  PRO A   3       4.753  59.957  15.885  1.00  0.00          C   
ATOM     51  CD  PRO A   3       3.564  60.213  15.011  1.00  0.00          C   
ATOM     52  HA  PRO A   3       3.748  57.007  14.928  1.00  0.00          H   
ATOM     53  HB3 PRO A   3       5.738  58.230  16.456  1.00  0.00          H   
ATOM     54  HB2 PRO A   3       5.671  58.487  14.631  1.00  0.00          H   
ATOM     55  HG3 PRO A   3       4.547  60.118  16.940  1.00  0.00          H   
ATOM     56  HG2 PRO A   3       5.460  60.762  15.634  1.00  0.00          H   
ATOM     57  HD3 PRO A   3       2.975  61.008  15.451  1.00  0.00          H   
ATOM     58  HD2 PRO A   3       3.790  60.397  13.962  1.00  0.00          H   
ATOM     59  N   GLY A   4       3.758  56.312  17.396  1.00  0.00          N   
ATOM     60  CA  GLY A   4       3.316  55.804  18.673  1.00  0.00          C   
ATOM     61  C   GLY A   4       4.162  56.440  19.789  1.00  0.00          C   
ATOM     62  O   GLY A   4       5.241  57.011  19.559  1.00  0.00          O   
ATOM     63  H   GLY A   4       4.518  55.854  16.921  1.00  0.00          H   
ATOM     64  HA3 GLY A   4       3.410  54.719  18.672  1.00  0.00          H   
ATOM     65  HA2 GLY A   4       2.278  56.039  18.914  1.00  0.00          H   
ATOM     66  N   ALA A   5       3.752  56.296  21.043  1.00  0.00          N   
ATOM     67  CA  ALA A   5       4.338  57.024  22.210  1.00  0.00          C   
ATOM     68  C   ALA A   5       4.567  56.086  23.429  1.00  0.00          C   
ATOM     69  O   ALA A   5       3.657  55.895  24.238  1.00  0.00          O   
ATOM     70  CB  ALA A   5       3.560  58.273  22.523  1.00  0.00          C   
ATOM     71  H   ALA A   5       2.855  55.875  21.222  1.00  0.00          H   
ATOM     72  HA  ALA A   5       5.297  57.468  21.934  1.00  0.00          H   
ATOM     73  HB1 ALA A   5       2.646  57.992  23.038  1.00  0.00          H   
ATOM     74  HB2 ALA A   5       4.111  58.951  23.162  1.00  0.00          H   
ATOM     75  HB3 ALA A   5       3.258  58.757  21.582  1.00  0.00          H   
ATOM     76  N   SER A   6       5.816  55.592  23.540  1.00  0.00          N   
ATOM     77  CA  SER A   6       6.403  54.672  24.539  1.00  0.00          C   
ATOM     78  C   SER A   6       7.924  54.680  24.702  1.00  0.00          C   
ATOM     79  O   SER A   6       8.601  55.310  23.928  1.00  0.00          O   
ATOM     80  CB  SER A   6       6.077  53.157  24.084  1.00  0.00          C   
ATOM     81  OG  SER A   6       6.698  52.800  22.862  1.00  0.00          O   
ATOM     82  H   SER A   6       6.481  55.963  22.880  1.00  0.00          H   
ATOM     83  HA  SER A   6       5.932  54.856  25.503  1.00  0.00          H   
ATOM     84  HB3 SER A   6       5.006  53.081  23.892  1.00  0.00          H   
ATOM     85  HB2 SER A   6       6.273  52.430  24.874  1.00  0.00          H   
ATOM     86  HG  SER A   6       5.998  52.480  22.299  1.00  0.00          H   
ATOM     87  N   LEU A   7       8.512  53.911  25.611  1.00  0.00          N   
ATOM     88  CA  LEU A   7       9.985  53.761  25.726  1.00  0.00          C   
ATOM     89  C   LEU A   7      10.499  53.099  24.397  1.00  0.00          C   
ATOM     90  O   LEU A   7      11.586  53.428  23.895  1.00  0.00          O   
ATOM     91  CB  LEU A   7      10.172  52.967  27.056  1.00  0.00          C   
ATOM     92  CG  LEU A   7      11.588  52.720  27.456  1.00  0.00          C   
ATOM     93  CD1 LEU A   7      12.403  53.996  27.510  1.00  0.00          C   
ATOM     94  CD2 LEU A   7      11.590  52.168  28.920  1.00  0.00          C   
ATOM     95  H   LEU A   7       7.889  53.507  26.298  1.00  0.00          H   
ATOM     96  HA  LEU A   7      10.383  54.764  25.913  1.00  0.00          H   
ATOM     97  HB3 LEU A   7       9.648  52.010  26.982  1.00  0.00          H   
ATOM     98  HB2 LEU A   7       9.693  53.541  27.849  1.00  0.00          H   
ATOM     99  HG  LEU A   7      12.052  51.987  26.800  1.00  0.00          H   
ATOM    100 HD11 LEU A   7      13.409  53.660  27.780  1.00  0.00          H   
ATOM    101 HD12 LEU A   7      12.560  54.451  26.538  1.00  0.00          H   
ATOM    102 HD13 LEU A   7      12.044  54.642  28.306  1.00  0.00          H   
ATOM    103 HD21 LEU A   7      11.305  52.942  29.629  1.00  0.00          H   
ATOM    104 HD22 LEU A   7      10.842  51.404  29.150  1.00  0.00          H   
ATOM    105 HD23 LEU A   7      12.579  51.818  29.212  1.00  0.00          H   
ATOM    106  N   ALA A   8       9.803  52.096  23.818  1.00  0.00          N   
ATOM    107  CA  ALA A   8      10.107  51.526  22.523  1.00  0.00          C   
ATOM    108  C   ALA A   8      10.223  52.560  21.382  1.00  0.00          C   
ATOM    109  O   ALA A   8      11.123  52.536  20.535  1.00  0.00          O   
ATOM    110  CB  ALA A   8       9.051  50.443  22.079  1.00  0.00          C   
ATOM    111  H   ALA A   8       8.839  52.070  24.114  1.00  0.00          H   
ATOM    112  HA  ALA A   8      11.089  51.046  22.588  1.00  0.00          H   
ATOM    113  HB1 ALA A   8       9.168  49.507  22.617  1.00  0.00          H   
ATOM    114  HB2 ALA A   8       8.046  50.816  22.251  1.00  0.00          H   
ATOM    115  HB3 ALA A   8       9.117  50.131  21.046  1.00  0.00          H   
ATOM    116  N   ALA A   9       9.257  53.532  21.433  1.00  0.00          N   
ATOM    117  CA  ALA A   9       9.263  54.645  20.425  1.00  0.00          C   
ATOM    118  C   ALA A   9      10.320  55.736  20.712  1.00  0.00          C   
ATOM    119  O   ALA A   9      11.035  56.092  19.762  1.00  0.00          O   
ATOM    120  CB  ALA A   9       7.835  55.344  20.492  1.00  0.00          C   
ATOM    121  H   ALA A   9       8.572  53.344  22.149  1.00  0.00          H   
ATOM    122  HA  ALA A   9       9.465  54.260  19.422  1.00  0.00          H   
ATOM    123  HB1 ALA A   9       7.102  54.545  20.340  1.00  0.00          H   
ATOM    124  HB2 ALA A   9       7.700  55.733  21.500  1.00  0.00          H   
ATOM    125  HB3 ALA A   9       7.797  56.087  19.697  1.00  0.00          H   
ATOM    126  N   LEU A  10      10.577  56.107  21.990  1.00  0.00          N   
ATOM    127  CA  LEU A  10      11.624  57.005  22.389  1.00  0.00          C   
ATOM    128  C   LEU A  10      13.000  56.474  21.919  1.00  0.00          C   
ATOM    129  O   LEU A  10      13.796  57.158  21.332  1.00  0.00          O   
ATOM    130  CB  LEU A  10      11.623  57.259  23.928  1.00  0.00          C   
ATOM    131  CG  LEU A  10      12.784  58.139  24.476  1.00  0.00          C   
ATOM    132  CD1 LEU A  10      13.028  59.449  23.829  1.00  0.00          C   
ATOM    133  CD2 LEU A  10      12.526  58.417  25.971  1.00  0.00          C   
ATOM    134  H   LEU A  10       9.934  55.733  22.679  1.00  0.00          H   
ATOM    135  HA  LEU A  10      11.454  57.987  21.958  1.00  0.00          H   
ATOM    136  HB3 LEU A  10      11.751  56.333  24.483  1.00  0.00          H   
ATOM    137  HB2 LEU A  10      10.694  57.753  24.186  1.00  0.00          H   
ATOM    138  HG  LEU A  10      13.730  57.605  24.540  1.00  0.00          H   
ATOM    139 HD11 LEU A  10      13.318  59.364  22.784  1.00  0.00          H   
ATOM    140 HD12 LEU A  10      12.154  60.099  23.795  1.00  0.00          H   
ATOM    141 HD13 LEU A  10      13.793  59.941  24.418  1.00  0.00          H   
ATOM    142 HD21 LEU A  10      13.419  58.873  26.401  1.00  0.00          H   
ATOM    143 HD22 LEU A  10      11.608  58.998  26.037  1.00  0.00          H   
ATOM    144 HD23 LEU A  10      12.469  57.428  26.419  1.00  0.00          H   
ATOM    145  N   GLN A  11      13.263  55.146  22.148  1.00  0.00          N   
ATOM    146  CA  GLN A  11      14.494  54.551  21.803  1.00  0.00          C   
ATOM    147  C   GLN A  11      14.717  54.457  20.254  1.00  0.00          C   
ATOM    148  O   GLN A  11      15.849  54.700  19.829  1.00  0.00          O   
ATOM    149  CB  GLN A  11      14.564  53.184  22.452  1.00  0.00          C   
ATOM    150  CG  GLN A  11      14.881  53.222  23.927  1.00  0.00          C   
ATOM    151  CD  GLN A  11      14.643  51.821  24.523  1.00  0.00          C   
ATOM    152  NE2 GLN A  11      14.752  51.683  25.828  1.00  0.00          N   
ATOM    153  OE1 GLN A  11      14.419  50.787  23.878  1.00  0.00          O   
ATOM    154  H   GLN A  11      12.583  54.693  22.735  1.00  0.00          H   
ATOM    155  HA  GLN A  11      15.324  55.106  22.244  1.00  0.00          H   
ATOM    156  HB3 GLN A  11      15.354  52.671  21.921  1.00  0.00          H   
ATOM    157  HB2 GLN A  11      13.582  52.733  22.305  1.00  0.00          H   
ATOM    158  HG3 GLN A  11      14.256  53.961  24.416  1.00  0.00          H   
ATOM    159  HG2 GLN A  11      15.927  53.493  24.081  1.00  0.00          H   
ATOM    160 HE21 GLN A  11      14.885  52.472  26.433  1.00  0.00          H   
ATOM    161 HE22 GLN A  11      14.491  50.813  26.277  1.00  0.00          H   
ATOM    162  N   ALA A  12      13.725  54.182  19.486  1.00  0.00          N   
ATOM    163  CA  ALA A  12      13.840  54.354  18.032  1.00  0.00          C   
ATOM    164  C   ALA A  12      14.105  55.851  17.602  1.00  0.00          C   
ATOM    165  O   ALA A  12      14.953  55.977  16.715  1.00  0.00          O   
ATOM    166  CB  ALA A  12      12.518  53.913  17.349  1.00  0.00          C   
ATOM    167  H   ALA A  12      12.812  53.889  19.804  1.00  0.00          H   
ATOM    168  HA  ALA A  12      14.634  53.669  17.730  1.00  0.00          H   
ATOM    169  HB1 ALA A  12      12.250  52.907  17.676  1.00  0.00          H   
ATOM    170  HB2 ALA A  12      11.641  54.504  17.601  1.00  0.00          H   
ATOM    171  HB3 ALA A  12      12.690  53.825  16.281  1.00  0.00          H   
ATOM    172  N   LEU A  13      13.471  56.837  18.260  1.00  0.00          N   
ATOM    173  CA  LEU A  13      13.791  58.253  17.993  1.00  0.00          C   
ATOM    174  C   LEU A  13      15.168  58.691  18.450  1.00  0.00          C   
ATOM    175  O   LEU A  13      15.881  59.316  17.686  1.00  0.00          O   
ATOM    176  CB  LEU A  13      12.789  59.225  18.576  1.00  0.00          C   
ATOM    177  CG  LEU A  13      12.906  60.772  18.213  1.00  0.00          C   
ATOM    178  CD1 LEU A  13      12.966  60.843  16.690  1.00  0.00          C   
ATOM    179  CD2 LEU A  13      11.643  61.546  18.752  1.00  0.00          C   
ATOM    180  H   LEU A  13      12.769  56.579  18.937  1.00  0.00          H   
ATOM    181  HA  LEU A  13      13.729  58.392  16.913  1.00  0.00          H   
ATOM    182  HB3 LEU A  13      12.867  59.207  19.662  1.00  0.00          H   
ATOM    183  HB2 LEU A  13      11.781  58.913  18.298  1.00  0.00          H   
ATOM    184  HG  LEU A  13      13.754  61.309  18.653  1.00  0.00          H   
ATOM    185 HD11 LEU A  13      12.848  61.879  16.354  1.00  0.00          H   
ATOM    186 HD12 LEU A  13      13.910  60.533  16.232  1.00  0.00          H   
ATOM    187 HD13 LEU A  13      12.207  60.157  16.340  1.00  0.00          H   
ATOM    188 HD21 LEU A  13      11.504  62.536  18.333  1.00  0.00          H   
ATOM    189 HD22 LEU A  13      10.741  61.015  18.451  1.00  0.00          H   
ATOM    190 HD23 LEU A  13      11.644  61.455  19.840  1.00  0.00          H   
ATOM    191  N   GLN A  14      15.622  58.335  19.622  1.00  0.00          N   
ATOM    192  CA  GLN A  14      17.022  58.431  19.992  1.00  0.00          C   
ATOM    193  C   GLN A  14      18.083  57.708  19.178  1.00  0.00          C   
ATOM    194  O   GLN A  14      19.097  58.289  18.811  1.00  0.00          O   
ATOM    195  CB  GLN A  14      17.120  57.973  21.455  1.00  0.00          C   
ATOM    196  CG  GLN A  14      16.464  58.935  22.458  1.00  0.00          C   
ATOM    197  CD  GLN A  14      16.581  58.383  23.852  1.00  0.00          C   
ATOM    198  NE2 GLN A  14      16.998  59.023  24.923  1.00  0.00          N   
ATOM    199  OE1 GLN A  14      16.360  57.189  24.072  1.00  0.00          O   
ATOM    200  H   GLN A  14      15.016  57.848  20.276  1.00  0.00          H   
ATOM    201  HA  GLN A  14      17.267  59.480  19.846  1.00  0.00          H   
ATOM    202  HB3 GLN A  14      18.162  57.866  21.753  1.00  0.00          H   
ATOM    203  HB2 GLN A  14      16.644  56.994  21.506  1.00  0.00          H   
ATOM    204  HG3 GLN A  14      15.389  59.018  22.280  1.00  0.00          H   
ATOM    205  HG2 GLN A  14      16.921  59.924  22.384  1.00  0.00          H   
ATOM    206 HE21 GLN A  14      17.123  60.024  24.926  1.00  0.00          H   
ATOM    207 HE22 GLN A  14      17.027  58.445  25.744  1.00  0.00          H   
ATOM    208  N   ALA A  15      17.802  56.495  18.692  1.00  0.00          N   
ATOM    209  CA  ALA A  15      18.608  55.753  17.693  1.00  0.00          C   
ATOM    210  C   ALA A  15      18.719  56.485  16.359  1.00  0.00          C   
ATOM    211  O   ALA A  15      19.794  56.505  15.790  1.00  0.00          O   
ATOM    212  CB  ALA A  15      17.908  54.389  17.547  1.00  0.00          C   
ATOM    213  H   ALA A  15      16.863  56.138  18.822  1.00  0.00          H   
ATOM    214  HA  ALA A  15      19.570  55.520  18.141  1.00  0.00          H   
ATOM    215  HB1 ALA A  15      17.850  53.860  18.498  1.00  0.00          H   
ATOM    216  HB2 ALA A  15      16.895  54.501  17.151  1.00  0.00          H   
ATOM    217  HB3 ALA A  15      18.489  53.749  16.884  1.00  0.00          H   
ATOM    218  N   LEU A  16      17.618  57.127  15.920  1.00  0.00          N   
ATOM    219  CA  LEU A  16      17.606  57.827  14.665  1.00  0.00          C   
ATOM    220  C   LEU A  16      18.417  59.117  14.721  1.00  0.00          C   
ATOM    221  O   LEU A  16      19.297  59.395  13.911  1.00  0.00          O   
ATOM    222  CB  LEU A  16      16.185  58.036  14.119  1.00  0.00          C   
ATOM    223  CG  LEU A  16      16.182  58.666  12.705  1.00  0.00          C   
ATOM    224  CD1 LEU A  16      16.651  57.629  11.676  1.00  0.00          C   
ATOM    225  CD2 LEU A  16      14.826  59.276  12.323  1.00  0.00          C   
ATOM    226  H   LEU A  16      16.852  57.139  16.576  1.00  0.00          H   
ATOM    227  HA  LEU A  16      18.044  57.142  13.942  1.00  0.00          H   
ATOM    228  HB3 LEU A  16      15.621  58.687  14.795  1.00  0.00          H   
ATOM    229  HB2 LEU A  16      15.700  57.058  14.107  1.00  0.00          H   
ATOM    230  HG  LEU A  16      16.891  59.496  12.681  1.00  0.00          H   
ATOM    231 HD11 LEU A  16      17.667  57.363  11.937  1.00  0.00          H   
ATOM    232 HD12 LEU A  16      16.004  56.759  11.681  1.00  0.00          H   
ATOM    233 HD13 LEU A  16      16.597  58.062  10.668  1.00  0.00          H   
ATOM    234 HD21 LEU A  16      14.937  60.004  11.515  1.00  0.00          H   
ATOM    235 HD22 LEU A  16      14.178  58.482  11.957  1.00  0.00          H   
ATOM    236 HD23 LEU A  16      14.440  59.685  13.258  1.00  0.00          H   
ATOM    237  N   GLN A  17      18.212  59.864  15.845  1.00  0.00          N   
ATOM    238  CA  GLN A  17      18.933  61.072  16.145  1.00  0.00          C   
ATOM    239  C   GLN A  17      20.361  60.910  16.370  1.00  0.00          C   
ATOM    240  O   GLN A  17      21.133  61.835  15.997  1.00  0.00          O   
ATOM    241  CB  GLN A  17      18.305  61.936  17.195  1.00  0.00          C   
ATOM    242  CG  GLN A  17      16.822  62.383  16.846  1.00  0.00          C   
ATOM    243  CD  GLN A  17      16.032  62.823  18.084  1.00  0.00          C   
ATOM    244  NE2 GLN A  17      15.100  63.681  17.974  1.00  0.00          N   
ATOM    245  OE1 GLN A  17      16.284  62.506  19.241  1.00  0.00          O   
ATOM    246  H   GLN A  17      17.513  59.593  16.522  1.00  0.00          H   
ATOM    247  HA  GLN A  17      18.900  61.639  15.208  1.00  0.00          H   
ATOM    248  HB3 GLN A  17      18.924  62.844  17.169  1.00  0.00          H   
ATOM    249  HB2 GLN A  17      18.407  61.496  18.179  1.00  0.00          H   
ATOM    250  HG3 GLN A  17      16.266  61.553  16.414  1.00  0.00          H   
ATOM    251  HG2 GLN A  17      16.868  63.114  16.038  1.00  0.00          H   
ATOM    252 HE21 GLN A  17      14.992  64.180  17.097  1.00  0.00          H   
ATOM    253 HE22 GLN A  17      14.593  63.965  18.810  1.00  0.00          H   
ATOM    254  N   ALA A  18      20.878  59.742  16.773  1.00  0.00          N   
ATOM    255  CA  ALA A  18      22.261  59.425  16.603  1.00  0.00          C   
ATOM    256  C   ALA A  18      22.725  58.823  15.265  1.00  0.00          C   
ATOM    257  O   ALA A  18      23.722  59.202  14.714  1.00  0.00          O   
ATOM    258  CB  ALA A  18      22.683  58.618  17.776  1.00  0.00          C   
ATOM    259  H   ALA A  18      20.277  58.955  16.985  1.00  0.00          H   
ATOM    260  HA  ALA A  18      22.842  60.349  16.635  1.00  0.00          H   
ATOM    261  HB1 ALA A  18      22.070  57.726  17.959  1.00  0.00          H   
ATOM    262  HB2 ALA A  18      23.761  58.536  17.658  1.00  0.00          H   
ATOM    263  HB3 ALA A  18      22.526  59.251  18.651  1.00  0.00          H   
ATOM    264  N   ALA A  19      21.977  57.851  14.665  1.00  0.00          N   
ATOM    265  CA  ALA A  19      22.255  57.260  13.340  1.00  0.00          C   
ATOM    266  C   ALA A  19      22.317  58.288  12.142  1.00  0.00          C   
ATOM    267  O   ALA A  19      23.116  58.188  11.227  1.00  0.00          O   
ATOM    268  CB  ALA A  19      21.224  56.243  13.033  1.00  0.00          C   
ATOM    269  H   ALA A  19      21.090  57.684  15.110  1.00  0.00          H   
ATOM    270  HA  ALA A  19      23.205  56.742  13.398  1.00  0.00          H   
ATOM    271  HB1 ALA A  19      20.224  56.657  12.877  1.00  0.00          H   
ATOM    272  HB2 ALA A  19      21.524  55.780  12.096  1.00  0.00          H   
ATOM    273  HB3 ALA A  19      21.226  55.393  13.713  1.00  0.00          H   
ATOM    274  N   GLN A  20      21.547  59.346  12.202  1.00  0.00          N   
ATOM    275  CA  GLN A  20      21.647  60.559  11.348  1.00  0.00          C   
ATOM    276  C   GLN A  20      22.944  61.328  11.648  1.00  0.00          C   
ATOM    277  O   GLN A  20      23.481  61.993  10.714  1.00  0.00          O   
ATOM    278  CB  GLN A  20      20.394  61.393  11.630  1.00  0.00          C   
ATOM    279  CG  GLN A  20      19.038  60.930  11.051  1.00  0.00          C   
ATOM    280  CD  GLN A  20      17.874  61.821  11.445  1.00  0.00          C   
ATOM    281  NE2 GLN A  20      16.901  61.916  10.603  1.00  0.00          N   
ATOM    282  OE1 GLN A  20      17.757  62.458  12.466  1.00  0.00          O   
ATOM    283  H   GLN A  20      20.855  59.243  12.928  1.00  0.00          H   
ATOM    284  HA  GLN A  20      21.645  60.265  10.299  1.00  0.00          H   
ATOM    285  HB3 GLN A  20      20.553  62.355  11.134  1.00  0.00          H   
ATOM    286  HB2 GLN A  20      20.200  61.691  12.657  1.00  0.00          H   
ATOM    287  HG3 GLN A  20      18.756  59.881  11.127  1.00  0.00          H   
ATOM    288  HG2 GLN A  20      19.123  61.046   9.970  1.00  0.00          H   
ATOM    289 HE21 GLN A  20      16.946  61.541   9.671  1.00  0.00          H   
ATOM    290 HE22 GLN A  20      16.093  62.459  10.875  1.00  0.00          H   
ATOM    291  N   ALA A  21      23.457  61.325  12.883  1.00  0.00          N   
ATOM    292  CA  ALA A  21      24.727  62.010  13.231  1.00  0.00          C   
ATOM    293  C   ALA A  21      25.926  61.141  12.896  1.00  0.00          C   
ATOM    294  O   ALA A  21      26.934  61.672  12.479  1.00  0.00          O   
ATOM    295  CB  ALA A  21      24.689  62.439  14.744  1.00  0.00          C   
ATOM    296  H   ALA A  21      22.998  60.867  13.648  1.00  0.00          H   
ATOM    297  HA  ALA A  21      24.813  62.946  12.693  1.00  0.00          H   
ATOM    298  HB1 ALA A  21      25.601  62.950  15.049  1.00  0.00          H   
ATOM    299  HB2 ALA A  21      23.793  63.045  14.869  1.00  0.00          H   
ATOM    300  HB3 ALA A  21      24.608  61.600  15.437  1.00  0.00          H   
ATOM    301  N   ALA A  22      25.812  59.799  13.003  1.00  0.00          N   
ATOM    302  CA  ALA A  22      26.819  58.735  12.826  1.00  0.00          C   
ATOM    303  C   ALA A  22      27.694  58.871  11.593  1.00  0.00          C   
ATOM    304  O   ALA A  22      27.347  59.414  10.529  1.00  0.00          O   
ATOM    305  CB  ALA A  22      26.032  57.421  12.793  1.00  0.00          C   
ATOM    306  H   ALA A  22      24.912  59.474  13.325  1.00  0.00          H   
ATOM    307  HA  ALA A  22      27.528  58.719  13.656  1.00  0.00          H   
ATOM    308  HB1 ALA A  22      25.395  57.210  13.651  1.00  0.00          H   
ATOM    309  HB2 ALA A  22      25.361  57.292  11.950  1.00  0.00          H   
ATOM    310  HB3 ALA A  22      26.780  56.620  12.763  1.00  0.00          H   
ATOM    311  N   LYS A  23      28.955  58.422  11.741  1.00  0.00          N   
ATOM    312  CA  LYS A  23      29.997  58.575  10.693  1.00  0.00          C   
ATOM    313  C   LYS A  23      29.449  58.305   9.253  1.00  0.00          C   
ATOM    314  O   LYS A  23      28.975  57.182   8.980  1.00  0.00          O   
ATOM    315  CB  LYS A  23      31.079  57.601  11.029  1.00  0.00          C   
ATOM    316  CG  LYS A  23      31.845  57.962  12.316  1.00  0.00          C   
ATOM    317  CD  LYS A  23      32.662  56.796  12.782  1.00  0.00          C   
ATOM    318  CE  LYS A  23      33.734  56.395  11.776  1.00  0.00          C   
ATOM    319  NZ  LYS A  23      34.585  55.305  12.252  1.00  0.00          N   
ATOM    320  H   LYS A  23      29.228  58.115  12.667  1.00  0.00          H   
ATOM    321  HA  LYS A  23      30.378  59.602  10.742  1.00  0.00          H   
ATOM    322  HB3 LYS A  23      31.883  57.655  10.295  1.00  0.00          H   
ATOM    323  HB2 LYS A  23      30.679  56.580  11.043  1.00  0.00          H   
ATOM    324  HG3 LYS A  23      31.069  58.137  13.067  1.00  0.00          H   
ATOM    325  HG2 LYS A  23      32.564  58.778  12.209  1.00  0.00          H   
ATOM    326  HD3 LYS A  23      31.982  55.962  12.899  1.00  0.00          H   
ATOM    327  HD2 LYS A  23      33.181  57.068  13.707  1.00  0.00          H   
ATOM    328  HE3 LYS A  23      34.422  57.208  11.554  1.00  0.00          H   
ATOM    329  HE2 LYS A  23      33.307  56.115  10.816  1.00  0.00          H   
ATOM    330  HZ1 LYS A  23      35.072  55.452  13.130  1.00  0.00          H   
ATOM    331  HZ2 LYS A  23      34.164  54.398  12.358  1.00  0.00          H   
ATOM    332  HZ3 LYS A  23      35.302  55.155  11.554  1.00  0.00          H   
ATOM    333  N   LYS A  24      29.701  59.225   8.373  1.00  0.00          N   
ATOM    334  CA  LYS A  24      29.340  59.236   6.964  1.00  0.00          C   
ATOM    335  C   LYS A  24      30.021  58.037   6.279  1.00  0.00          C   
ATOM    336  CB  LYS A  24      29.827  60.583   6.388  1.00  0.00          C   
ATOM    337  CG  LYS A  24      29.064  61.848   6.903  1.00  0.00          C   
ATOM    338  CD  LYS A  24      27.512  61.716   6.676  1.00  0.00          C   
ATOM    339  CE  LYS A  24      26.808  63.108   7.065  1.00  0.00          C   
ATOM    340  NZ  LYS A  24      25.352  62.999   7.087  1.00  0.00          N   
ATOM    341  O   LYS A  24      29.383  57.053   5.805  1.00  0.00          O   
ATOM    342  OXT LYS A  24      31.243  57.993   6.360  1.00  0.00          O   
ATOM    343  H   LYS A  24      30.098  60.097   8.675  1.00  0.00          H   
ATOM    344  HA  LYS A  24      28.272  59.055   6.820  1.00  0.00          H   
ATOM    345  HB3 LYS A  24      29.696  60.474   5.313  1.00  0.00          H   
ATOM    346  HB2 LYS A  24      30.848  60.711   6.743  1.00  0.00          H   
ATOM    347  HG3 LYS A  24      29.510  62.780   6.578  1.00  0.00          H   
ATOM    348  HG2 LYS A  24      29.048  61.922   7.988  1.00  0.00          H   
ATOM    349  HD3 LYS A  24      27.049  60.826   7.102  1.00  0.00          H   
ATOM    350  HD2 LYS A  24      27.289  61.676   5.611  1.00  0.00          H   
ATOM    351  HE3 LYS A  24      27.133  63.925   6.434  1.00  0.00          H   
ATOM    352  HE2 LYS A  24      27.174  63.347   8.064  1.00  0.00          H   
ATOM    353  HZ1 LYS A  24      24.939  62.326   7.714  1.00  0.00          H   
ATOM    354  HZ2 LYS A  24      24.951  63.887   7.352  1.00  0.00          H   
ATOM    355  HZ3 LYS A  24      25.088  62.935   6.114  1.00  0.00          H   
TER     356      LYS A  24
ENDMDL
MODEL        2
ATOM      1  N   LYS A   1       2.400  57.405  18.019  1.00  0.00          N   
ATOM      2  CA  LYS A   1       3.531  56.512  18.376  1.00  0.00          C   
ATOM      3  C   LYS A   1       3.544  55.199  17.707  1.00  0.00          C   
ATOM      4  O   LYS A   1       2.528  54.552  17.392  1.00  0.00          O   
ATOM      5  CB  LYS A   1       3.722  56.442  19.875  1.00  0.00          C   
ATOM      6  CG  LYS A   1       2.602  55.702  20.651  1.00  0.00          C   
ATOM      7  CD  LYS A   1       2.928  55.261  22.058  1.00  0.00          C   
ATOM      8  CE  LYS A   1       1.800  54.329  22.468  1.00  0.00          C   
ATOM      9  NZ  LYS A   1       1.843  53.893  23.879  1.00  0.00          N   
ATOM     10  HA  LYS A   1       4.448  56.986  18.023  1.00  0.00          H   
ATOM     11  HB3 LYS A   1       3.906  57.393  20.393  1.00  0.00          H   
ATOM     12  HB2 LYS A   1       4.652  55.901  20.078  1.00  0.00          H   
ATOM     13  HG3 LYS A   1       2.342  54.842  20.023  1.00  0.00          H   
ATOM     14  HG2 LYS A   1       1.695  56.282  20.769  1.00  0.00          H   
ATOM     15  HD3 LYS A   1       2.882  56.183  22.642  1.00  0.00          H   
ATOM     16  HD2 LYS A   1       3.930  54.845  22.133  1.00  0.00          H   
ATOM     17  HE3 LYS A   1       1.828  53.429  21.846  1.00  0.00          H   
ATOM     18  HE2 LYS A   1       0.845  54.828  22.320  1.00  0.00          H   
ATOM     19  HZ1 LYS A   1       2.773  53.699  24.251  1.00  0.00          H   
ATOM     20  HZ2 LYS A   1       1.460  54.608  24.482  1.00  0.00          H   
ATOM     21  HZ3 LYS A   1       1.440  52.976  24.007  1.00  0.00          H   
ATOM     22  H   LYS A   1       1.500  57.010  18.232  1.00  0.00          H   
ATOM     23  N   LYS A   2       4.755  54.806  17.308  1.00  0.00          N   
ATOM     24  CA  LYS A   2       5.119  53.476  16.761  1.00  0.00          C   
ATOM     25  C   LYS A   2       4.434  52.375  17.531  1.00  0.00          C   
ATOM     26  O   LYS A   2       4.361  52.452  18.723  1.00  0.00          O   
ATOM     27  CB  LYS A   2       6.641  53.276  16.746  1.00  0.00          C   
ATOM     28  CG  LYS A   2       7.123  52.283  15.630  1.00  0.00          C   
ATOM     29  CD  LYS A   2       8.581  52.482  15.301  1.00  0.00          C   
ATOM     30  CE  LYS A   2       8.733  53.786  14.522  1.00  0.00          C   
ATOM     31  NZ  LYS A   2       9.822  53.644  13.626  1.00  0.00          N   
ATOM     32  H   LYS A   2       5.556  55.370  17.584  1.00  0.00          H   
ATOM     33  HA  LYS A   2       4.658  53.470  15.766  1.00  0.00          H   
ATOM     34  HB3 LYS A   2       6.986  52.872  17.706  1.00  0.00          H   
ATOM     35  HB2 LYS A   2       7.137  54.244  16.681  1.00  0.00          H   
ATOM     36  HG3 LYS A   2       6.547  52.609  14.760  1.00  0.00          H   
ATOM     37  HG2 LYS A   2       6.937  51.235  15.866  1.00  0.00          H   
ATOM     38  HD3 LYS A   2       8.945  51.662  14.682  1.00  0.00          H   
ATOM     39  HD2 LYS A   2       9.187  52.503  16.206  1.00  0.00          H   
ATOM     40  HE3 LYS A   2       8.975  54.568  15.231  1.00  0.00          H   
ATOM     41  HE2 LYS A   2       7.850  54.004  13.912  1.00  0.00          H   
ATOM     42  HZ1 LYS A   2      10.477  52.953  13.972  1.00  0.00          H   
ATOM     43  HZ2 LYS A   2       9.467  53.347  12.733  1.00  0.00          H   
ATOM     44  HZ3 LYS A   2      10.381  54.480  13.505  1.00  0.00          H   
ATOM     45  N   PRO A   3       3.944  51.341  16.890  1.00  0.00          N   
ATOM     46  CA  PRO A   3       3.335  50.222  17.571  1.00  0.00          C   
ATOM     47  C   PRO A   3       4.208  49.530  18.639  1.00  0.00          C   
ATOM     48  O   PRO A   3       5.393  49.724  18.651  1.00  0.00          O   
ATOM     49  CB  PRO A   3       2.821  49.260  16.561  1.00  0.00          C   
ATOM     50  CG  PRO A   3       2.888  50.069  15.204  1.00  0.00          C   
ATOM     51  CD  PRO A   3       3.984  51.059  15.470  1.00  0.00          C   
ATOM     52  HA  PRO A   3       2.404  50.594  17.998  1.00  0.00          H   
ATOM     53  HB3 PRO A   3       3.522  48.426  16.539  1.00  0.00          H   
ATOM     54  HB2 PRO A   3       1.818  48.877  16.760  1.00  0.00          H   
ATOM     55  HG3 PRO A   3       3.181  49.367  14.425  1.00  0.00          H   
ATOM     56  HG2 PRO A   3       1.944  50.508  14.898  1.00  0.00          H   
ATOM     57  HD3 PRO A   3       4.920  50.546  15.297  1.00  0.00          H   
ATOM     58  HD2 PRO A   3       3.740  51.941  14.884  1.00  0.00          H   
ATOM     59  N   GLY A   4       3.618  48.869  19.647  1.00  0.00          N   
ATOM     60  CA  GLY A   4       4.263  48.138  20.712  1.00  0.00          C   
ATOM     61  C   GLY A   4       4.547  49.086  21.963  1.00  0.00          C   
ATOM     62  O   GLY A   4       3.797  50.039  22.244  1.00  0.00          O   
ATOM     63  H   GLY A   4       2.614  48.854  19.681  1.00  0.00          H   
ATOM     64  HA3 GLY A   4       5.184  47.678  20.378  1.00  0.00          H   
ATOM     65  HA2 GLY A   4       3.665  47.318  21.098  1.00  0.00          H   
ATOM     66  N   ALA A   5       5.535  48.734  22.714  1.00  0.00          N   
ATOM     67  CA  ALA A   5       5.823  49.373  24.028  1.00  0.00          C   
ATOM     68  C   ALA A   5       6.620  50.678  23.904  1.00  0.00          C   
ATOM     69  O   ALA A   5       7.645  50.781  23.230  1.00  0.00          O   
ATOM     70  CB  ALA A   5       6.380  48.332  25.071  1.00  0.00          C   
ATOM     71  H   ALA A   5       5.999  47.869  22.462  1.00  0.00          H   
ATOM     72  HA  ALA A   5       4.851  49.700  24.398  1.00  0.00          H   
ATOM     73  HB1 ALA A   5       5.681  47.498  24.984  1.00  0.00          H   
ATOM     74  HB2 ALA A   5       7.405  48.123  24.778  1.00  0.00          H   
ATOM     75  HB3 ALA A   5       6.374  48.785  26.061  1.00  0.00          H   
ATOM     76  N   SER A   6       6.223  51.637  24.741  1.00  0.00          N   
ATOM     77  CA  SER A   6       6.423  53.114  24.403  1.00  0.00          C   
ATOM     78  C   SER A   6       7.853  53.542  24.393  1.00  0.00          C   
ATOM     79  O   SER A   6       8.319  54.284  23.458  1.00  0.00          O   
ATOM     80  CB  SER A   6       5.585  54.016  25.351  1.00  0.00          C   
ATOM     81  OG  SER A   6       4.245  53.581  25.355  1.00  0.00          O   
ATOM     82  H   SER A   6       5.523  51.400  25.421  1.00  0.00          H   
ATOM     83  HA  SER A   6       6.122  53.322  23.376  1.00  0.00          H   
ATOM     84  HB3 SER A   6       5.758  55.056  25.076  1.00  0.00          H   
ATOM     85  HB2 SER A   6       5.944  53.775  26.351  1.00  0.00          H   
ATOM     86  HG  SER A   6       3.999  53.143  26.165  1.00  0.00          H   
ATOM     87  N   LEU A   7       8.696  52.912  25.207  1.00  0.00          N   
ATOM     88  CA  LEU A   7      10.161  53.132  25.334  1.00  0.00          C   
ATOM     89  C   LEU A   7      10.911  52.865  24.061  1.00  0.00          C   
ATOM     90  O   LEU A   7      11.712  53.681  23.636  1.00  0.00          O   
ATOM     91  CB  LEU A   7      10.581  52.336  26.588  1.00  0.00          C   
ATOM     92  CG  LEU A   7      11.975  52.733  27.043  1.00  0.00          C   
ATOM     93  CD1 LEU A   7      12.045  54.117  27.567  1.00  0.00          C   
ATOM     94  CD2 LEU A   7      12.376  51.736  28.120  1.00  0.00          C   
ATOM     95  H   LEU A   7       8.255  52.303  25.878  1.00  0.00          H   
ATOM     96  HA  LEU A   7      10.329  54.183  25.550  1.00  0.00          H   
ATOM     97  HB3 LEU A   7      10.538  51.253  26.432  1.00  0.00          H   
ATOM     98  HB2 LEU A   7       9.866  52.559  27.382  1.00  0.00          H   
ATOM     99  HG  LEU A   7      12.752  52.696  26.279  1.00  0.00          H   
ATOM    100 HD11 LEU A   7      11.278  54.145  28.343  1.00  0.00          H   
ATOM    101 HD12 LEU A   7      13.047  54.375  27.930  1.00  0.00          H   
ATOM    102 HD13 LEU A   7      11.758  54.883  26.838  1.00  0.00          H   
ATOM    103 HD21 LEU A   7      13.364  52.093  28.409  1.00  0.00          H   
ATOM    104 HD22 LEU A   7      11.711  51.802  28.984  1.00  0.00          H   
ATOM    105 HD23 LEU A   7      12.522  50.723  27.756  1.00  0.00          H   
ATOM    106  N   ALA A   8      10.667  51.731  23.403  1.00  0.00          N   
ATOM    107  CA  ALA A   8      11.330  51.327  22.173  1.00  0.00          C   
ATOM    108  C   ALA A   8      11.134  52.386  21.040  1.00  0.00          C   
ATOM    109  O   ALA A   8      11.989  52.721  20.191  1.00  0.00          O   
ATOM    110  CB  ALA A   8      10.960  49.939  21.703  1.00  0.00          C   
ATOM    111  H   ALA A   8       9.922  51.151  23.754  1.00  0.00          H   
ATOM    112  HA  ALA A   8      12.409  51.257  22.332  1.00  0.00          H   
ATOM    113  HB1 ALA A   8      11.327  49.772  20.695  1.00  0.00          H   
ATOM    114  HB2 ALA A   8      11.468  49.203  22.322  1.00  0.00          H   
ATOM    115  HB3 ALA A   8       9.882  49.810  21.669  1.00  0.00          H   
ATOM    116  N   ALA A   9       9.888  52.942  20.987  1.00  0.00          N   
ATOM    117  CA  ALA A   9       9.624  54.065  20.074  1.00  0.00          C   
ATOM    118  C   ALA A   9      10.367  55.373  20.396  1.00  0.00          C   
ATOM    119  O   ALA A   9      10.830  56.224  19.582  1.00  0.00          O   
ATOM    120  CB  ALA A   9       8.135  54.264  20.073  1.00  0.00          C   
ATOM    121  H   ALA A   9       9.180  52.608  21.631  1.00  0.00          H   
ATOM    122  HA  ALA A   9       9.848  53.741  19.063  1.00  0.00          H   
ATOM    123  HB1 ALA A   9       7.545  53.462  19.629  1.00  0.00          H   
ATOM    124  HB2 ALA A   9       7.848  54.295  21.126  1.00  0.00          H   
ATOM    125  HB3 ALA A   9       8.029  55.162  19.472  1.00  0.00          H   
ATOM    126  N   LEU A  10      10.774  55.562  21.661  1.00  0.00          N   
ATOM    127  CA  LEU A  10      11.572  56.709  22.088  1.00  0.00          C   
ATOM    128  C   LEU A  10      13.101  56.420  21.869  1.00  0.00          C   
ATOM    129  O   LEU A  10      13.794  57.321  21.364  1.00  0.00          O   
ATOM    130  CB  LEU A  10      11.315  57.148  23.496  1.00  0.00          C   
ATOM    131  CG  LEU A  10      10.014  58.071  23.583  1.00  0.00          C   
ATOM    132  CD1 LEU A  10       9.337  57.856  24.903  1.00  0.00          C   
ATOM    133  CD2 LEU A  10      10.369  59.484  23.257  1.00  0.00          C   
ATOM    134  H   LEU A  10      10.255  55.049  22.363  1.00  0.00          H   
ATOM    135  HA  LEU A  10      11.332  57.519  21.399  1.00  0.00          H   
ATOM    136  HB3 LEU A  10      12.093  57.824  23.843  1.00  0.00          H   
ATOM    137  HB2 LEU A  10      11.273  56.361  24.254  1.00  0.00          H   
ATOM    138  HG  LEU A  10       9.278  57.780  22.839  1.00  0.00          H   
ATOM    139 HD11 LEU A  10       9.994  57.977  25.762  1.00  0.00          H   
ATOM    140 HD12 LEU A  10       8.534  58.579  25.037  1.00  0.00          H   
ATOM    141 HD13 LEU A  10       8.935  56.843  24.870  1.00  0.00          H   
ATOM    142 HD21 LEU A  10       9.463  60.092  23.360  1.00  0.00          H   
ATOM    143 HD22 LEU A  10      11.257  59.884  23.732  1.00  0.00          H   
ATOM    144 HD23 LEU A  10      10.567  59.586  22.187  1.00  0.00          H   
ATOM    145  N   GLN A  11      13.541  55.231  22.195  1.00  0.00          N   
ATOM    146  CA  GLN A  11      14.904  54.742  21.776  1.00  0.00          C   
ATOM    147  C   GLN A  11      15.164  54.757  20.258  1.00  0.00          C   
ATOM    148  O   GLN A  11      16.216  55.089  19.770  1.00  0.00          O   
ATOM    149  CB  GLN A  11      14.996  53.301  22.254  1.00  0.00          C   
ATOM    150  CG  GLN A  11      15.107  53.208  23.779  1.00  0.00          C   
ATOM    151  CD  GLN A  11      15.179  51.779  24.299  1.00  0.00          C   
ATOM    152  NE2 GLN A  11      15.286  51.559  25.558  1.00  0.00          N   
ATOM    153  OE1 GLN A  11      15.029  50.841  23.518  1.00  0.00          O   
ATOM    154  H   GLN A  11      12.870  54.598  22.594  1.00  0.00          H   
ATOM    155  HA  GLN A  11      15.618  55.430  22.233  1.00  0.00          H   
ATOM    156  HB3 GLN A  11      15.899  52.842  21.833  1.00  0.00          H   
ATOM    157  HB2 GLN A  11      14.138  52.697  21.939  1.00  0.00          H   
ATOM    158  HG3 GLN A  11      14.312  53.697  24.338  1.00  0.00          H   
ATOM    159  HG2 GLN A  11      16.012  53.700  24.134  1.00  0.00          H   
ATOM    160 HE21 GLN A  11      15.513  52.337  26.155  1.00  0.00          H   
ATOM    161 HE22 GLN A  11      15.180  50.618  25.911  1.00  0.00          H   
ATOM    162  N   ALA A  12      14.093  54.601  19.464  1.00  0.00          N   
ATOM    163  CA  ALA A  12      14.132  54.681  18.003  1.00  0.00          C   
ATOM    164  C   ALA A  12      14.417  56.113  17.581  1.00  0.00          C   
ATOM    165  O   ALA A  12      15.298  56.330  16.748  1.00  0.00          O   
ATOM    166  CB  ALA A  12      12.809  54.150  17.380  1.00  0.00          C   
ATOM    167  H   ALA A  12      13.207  54.230  19.779  1.00  0.00          H   
ATOM    168  HA  ALA A  12      14.908  54.035  17.583  1.00  0.00          H   
ATOM    169  HB1 ALA A  12      11.921  54.684  17.712  1.00  0.00          H   
ATOM    170  HB2 ALA A  12      12.815  54.420  16.331  1.00  0.00          H   
ATOM    171  HB3 ALA A  12      12.713  53.074  17.560  1.00  0.00          H   
ATOM    172  N   LEU A  13      13.565  57.024  18.112  1.00  0.00          N   
ATOM    173  CA  LEU A  13      13.716  58.510  17.963  1.00  0.00          C   
ATOM    174  C   LEU A  13      15.076  58.912  18.516  1.00  0.00          C   
ATOM    175  O   LEU A  13      15.758  59.685  17.833  1.00  0.00          O   
ATOM    176  CB  LEU A  13      12.616  59.313  18.700  1.00  0.00          C   
ATOM    177  CG  LEU A  13      11.255  59.327  17.901  1.00  0.00          C   
ATOM    178  CD1 LEU A  13      10.194  59.653  18.953  1.00  0.00          C   
ATOM    179  CD2 LEU A  13      11.245  60.326  16.750  1.00  0.00          C   
ATOM    180  H   LEU A  13      12.802  56.700  18.695  1.00  0.00          H   
ATOM    181  HA  LEU A  13      13.645  58.772  16.907  1.00  0.00          H   
ATOM    182  HB3 LEU A  13      12.988  60.312  18.959  1.00  0.00          H   
ATOM    183  HB2 LEU A  13      12.484  58.810  19.663  1.00  0.00          H   
ATOM    184  HG  LEU A  13      10.974  58.345  17.518  1.00  0.00          H   
ATOM    185 HD11 LEU A  13       9.250  59.830  18.451  1.00  0.00          H   
ATOM    186 HD12 LEU A  13      10.032  58.913  19.736  1.00  0.00          H   
ATOM    187 HD13 LEU A  13      10.485  60.626  19.347  1.00  0.00          H   
ATOM    188 HD21 LEU A  13      10.281  60.398  16.233  1.00  0.00          H   
ATOM    189 HD22 LEU A  13      11.605  61.322  17.016  1.00  0.00          H   
ATOM    190 HD23 LEU A  13      11.930  59.844  16.050  1.00  0.00          H   
ATOM    191  N   GLN A  14      15.573  58.252  19.527  1.00  0.00          N   
ATOM    192  CA  GLN A  14      16.954  58.475  20.078  1.00  0.00          C   
ATOM    193  C   GLN A  14      18.046  58.043  19.083  1.00  0.00          C   
ATOM    194  O   GLN A  14      19.036  58.764  18.859  1.00  0.00          O   
ATOM    195  CB  GLN A  14      17.138  57.903  21.481  1.00  0.00          C   
ATOM    196  CG  GLN A  14      18.473  58.268  22.136  1.00  0.00          C   
ATOM    197  CD  GLN A  14      18.705  57.921  23.559  1.00  0.00          C   
ATOM    198  NE2 GLN A  14      19.897  57.936  24.056  1.00  0.00          N   
ATOM    199  OE1 GLN A  14      17.731  57.693  24.274  1.00  0.00          O   
ATOM    200  H   GLN A  14      14.878  57.750  20.047  1.00  0.00          H   
ATOM    201  HA  GLN A  14      17.062  59.549  20.230  1.00  0.00          H   
ATOM    202  HB3 GLN A  14      17.017  56.819  21.461  1.00  0.00          H   
ATOM    203  HB2 GLN A  14      16.308  58.302  22.074  1.00  0.00          H   
ATOM    204  HG3 GLN A  14      18.672  59.323  21.938  1.00  0.00          H   
ATOM    205  HG2 GLN A  14      19.301  57.857  21.562  1.00  0.00          H   
ATOM    206 HE21 GLN A  14      20.647  57.997  23.381  1.00  0.00          H   
ATOM    207 HE22 GLN A  14      20.013  57.732  25.039  1.00  0.00          H   
ATOM    208  N   ALA A  15      17.877  56.818  18.476  1.00  0.00          N   
ATOM    209  CA  ALA A  15      18.688  56.321  17.420  1.00  0.00          C   
ATOM    210  C   ALA A  15      18.676  57.233  16.177  1.00  0.00          C   
ATOM    211  O   ALA A  15      19.741  57.574  15.617  1.00  0.00          O   
ATOM    212  CB  ALA A  15      18.185  54.905  17.028  1.00  0.00          C   
ATOM    213  H   ALA A  15      17.030  56.344  18.722  1.00  0.00          H   
ATOM    214  HA  ALA A  15      19.710  56.231  17.760  1.00  0.00          H   
ATOM    215  HB1 ALA A  15      17.942  54.291  17.903  1.00  0.00          H   
ATOM    216  HB2 ALA A  15      17.317  54.952  16.366  1.00  0.00          H   
ATOM    217  HB3 ALA A  15      18.985  54.529  16.391  1.00  0.00          H   
ATOM    218  N   LEU A  16      17.461  57.847  15.830  1.00  0.00          N   
ATOM    219  CA  LEU A  16      17.382  58.979  14.810  1.00  0.00          C   
ATOM    220  C   LEU A  16      18.074  60.299  15.247  1.00  0.00          C   
ATOM    221  O   LEU A  16      18.722  60.939  14.401  1.00  0.00          O   
ATOM    222  CB  LEU A  16      15.916  59.279  14.475  1.00  0.00          C   
ATOM    223  CG  LEU A  16      15.394  58.341  13.362  1.00  0.00          C   
ATOM    224  CD1 LEU A  16      13.859  58.516  13.274  1.00  0.00          C   
ATOM    225  CD2 LEU A  16      16.052  58.491  11.972  1.00  0.00          C   
ATOM    226  H   LEU A  16      16.601  57.424  16.144  1.00  0.00          H   
ATOM    227  HA  LEU A  16      17.926  58.689  13.914  1.00  0.00          H   
ATOM    228  HB3 LEU A  16      15.854  60.297  14.063  1.00  0.00          H   
ATOM    229  HB2 LEU A  16      15.296  59.291  15.366  1.00  0.00          H   
ATOM    230  HG  LEU A  16      15.464  57.322  13.759  1.00  0.00          H   
ATOM    231 HD11 LEU A  16      13.447  58.294  14.250  1.00  0.00          H   
ATOM    232 HD12 LEU A  16      13.673  59.573  13.062  1.00  0.00          H   
ATOM    233 HD13 LEU A  16      13.448  57.764  12.587  1.00  0.00          H   
ATOM    234 HD21 LEU A  16      16.935  57.854  11.904  1.00  0.00          H   
ATOM    235 HD22 LEU A  16      15.400  58.276  11.129  1.00  0.00          H   
ATOM    236 HD23 LEU A  16      16.396  59.505  11.793  1.00  0.00          H   
ATOM    237  N   GLN A  17      17.930  60.715  16.527  1.00  0.00          N   
ATOM    238  CA  GLN A  17      18.586  61.922  17.117  1.00  0.00          C   
ATOM    239  C   GLN A  17      20.102  61.769  17.109  1.00  0.00          C   
ATOM    240  O   GLN A  17      20.844  62.658  16.753  1.00  0.00          O   
ATOM    241  CB  GLN A  17      17.928  62.147  18.544  1.00  0.00          C   
ATOM    242  CG  GLN A  17      18.533  63.378  19.269  1.00  0.00          C   
ATOM    243  CD  GLN A  17      19.569  63.032  20.329  1.00  0.00          C   
ATOM    244  NE2 GLN A  17      19.320  62.141  21.308  1.00  0.00          N   
ATOM    245  OE1 GLN A  17      20.684  63.543  20.283  1.00  0.00          O   
ATOM    246  H   GLN A  17      17.434  60.125  17.168  1.00  0.00          H   
ATOM    247  HA  GLN A  17      18.347  62.770  16.484  1.00  0.00          H   
ATOM    248  HB3 GLN A  17      18.132  61.266  19.161  1.00  0.00          H   
ATOM    249  HB2 GLN A  17      16.877  62.291  18.302  1.00  0.00          H   
ATOM    250  HG3 GLN A  17      17.735  63.856  19.846  1.00  0.00          H   
ATOM    251  HG2 GLN A  17      19.025  64.013  18.537  1.00  0.00          H   
ATOM    252 HE21 GLN A  17      18.378  61.879  21.554  1.00  0.00          H   
ATOM    253 HE22 GLN A  17      20.075  61.885  21.926  1.00  0.00          H   
ATOM    254  N   ALA A  18      20.641  60.569  17.427  1.00  0.00          N   
ATOM    255  CA  ALA A  18      22.025  60.134  17.334  1.00  0.00          C   
ATOM    256  C   ALA A  18      22.523  59.973  15.814  1.00  0.00          C   
ATOM    257  O   ALA A  18      23.643  60.393  15.445  1.00  0.00          O   
ATOM    258  CB  ALA A  18      22.110  58.939  18.343  1.00  0.00          C   
ATOM    259  H   ALA A  18      20.068  59.853  17.850  1.00  0.00          H   
ATOM    260  HA  ALA A  18      22.678  60.887  17.768  1.00  0.00          H   
ATOM    261  HB1 ALA A  18      21.556  58.136  17.846  1.00  0.00          H   
ATOM    262  HB2 ALA A  18      23.111  58.537  18.532  1.00  0.00          H   
ATOM    263  HB3 ALA A  18      21.735  59.313  19.286  1.00  0.00          H   
ATOM    264  N   ALA A  19      21.777  59.360  14.894  1.00  0.00          N   
ATOM    265  CA  ALA A  19      21.922  59.486  13.516  1.00  0.00          C   
ATOM    266  C   ALA A  19      22.073  60.925  12.954  1.00  0.00          C   
ATOM    267  O   ALA A  19      22.979  61.238  12.186  1.00  0.00          O   
ATOM    268  CB  ALA A  19      20.941  58.518  12.847  1.00  0.00          C   
ATOM    269  H   ALA A  19      20.940  58.893  15.216  1.00  0.00          H   
ATOM    270  HA  ALA A  19      22.864  58.956  13.419  1.00  0.00          H   
ATOM    271  HB1 ALA A  19      21.345  58.301  11.867  1.00  0.00          H   
ATOM    272  HB2 ALA A  19      20.889  57.531  13.302  1.00  0.00          H   
ATOM    273  HB3 ALA A  19      19.952  58.969  12.738  1.00  0.00          H   
ATOM    274  N   GLN A  20      21.282  61.881  13.422  1.00  0.00          N   
ATOM    275  CA  GLN A  20      21.462  63.321  13.207  1.00  0.00          C   
ATOM    276  C   GLN A  20      22.644  63.894  13.832  1.00  0.00          C   
ATOM    277  O   GLN A  20      23.289  64.808  13.237  1.00  0.00          O   
ATOM    278  CB  GLN A  20      20.096  64.007  13.492  1.00  0.00          C   
ATOM    279  CG  GLN A  20      19.944  65.483  13.351  1.00  0.00          C   
ATOM    280  CD  GLN A  20      18.577  65.923  12.965  1.00  0.00          C   
ATOM    281  NE2 GLN A  20      18.224  67.143  13.111  1.00  0.00          N   
ATOM    282  OE1 GLN A  20      17.701  65.164  12.620  1.00  0.00          O   
ATOM    283  H   GLN A  20      20.603  61.548  14.088  1.00  0.00          H   
ATOM    284  HA  GLN A  20      21.556  63.469  12.133  1.00  0.00          H   
ATOM    285  HB3 GLN A  20      19.810  63.741  14.509  1.00  0.00          H   
ATOM    286  HB2 GLN A  20      19.386  63.537  12.827  1.00  0.00          H   
ATOM    287  HG3 GLN A  20      20.595  65.839  12.546  1.00  0.00          H   
ATOM    288  HG2 GLN A  20      20.317  65.800  14.323  1.00  0.00          H   
ATOM    289 HE21 GLN A  20      18.862  67.694  13.655  1.00  0.00          H   
ATOM    290 HE22 GLN A  20      17.278  67.402  12.862  1.00  0.00          H   
ATOM    291  N   ALA A  21      23.021  63.390  15.049  1.00  0.00          N   
ATOM    292  CA  ALA A  21      24.237  63.853  15.707  1.00  0.00          C   
ATOM    293  C   ALA A  21      25.512  63.337  15.019  1.00  0.00          C   
ATOM    294  O   ALA A  21      26.510  64.114  15.055  1.00  0.00          O   
ATOM    295  CB  ALA A  21      24.142  63.542  17.227  1.00  0.00          C   
ATOM    296  H   ALA A  21      22.373  62.854  15.609  1.00  0.00          H   
ATOM    297  HA  ALA A  21      24.277  64.932  15.589  1.00  0.00          H   
ATOM    298  HB1 ALA A  21      23.298  64.007  17.737  1.00  0.00          H   
ATOM    299  HB2 ALA A  21      24.072  62.488  17.516  1.00  0.00          H   
ATOM    300  HB3 ALA A  21      25.025  63.951  17.713  1.00  0.00          H   
ATOM    301  N   ALA A  22      25.464  62.162  14.282  1.00  0.00          N   
ATOM    302  CA  ALA A  22      26.547  61.678  13.337  1.00  0.00          C   
ATOM    303  C   ALA A  22      26.090  62.015  11.838  1.00  0.00          C   
ATOM    304  O   ALA A  22      25.770  61.118  11.040  1.00  0.00          O   
ATOM    305  CB  ALA A  22      26.741  60.140  13.569  1.00  0.00          C   
ATOM    306  H   ALA A  22      24.563  61.699  14.298  1.00  0.00          H   
ATOM    307  HA  ALA A  22      27.445  62.247  13.552  1.00  0.00          H   
ATOM    308  HB1 ALA A  22      27.444  59.832  12.794  1.00  0.00          H   
ATOM    309  HB2 ALA A  22      27.222  59.975  14.534  1.00  0.00          H   
ATOM    310  HB3 ALA A  22      25.797  59.591  13.524  1.00  0.00          H   
ATOM    311  N   LYS A  23      26.233  63.280  11.454  1.00  0.00          N   
ATOM    312  CA  LYS A  23      25.661  63.786  10.261  1.00  0.00          C   
ATOM    313  C   LYS A  23      26.222  63.172   8.936  1.00  0.00          C   
ATOM    314  O   LYS A  23      27.467  63.041   8.776  1.00  0.00          O   
ATOM    315  CB  LYS A  23      25.709  65.368  10.299  1.00  0.00          C   
ATOM    316  CG  LYS A  23      24.841  66.073   9.271  1.00  0.00          C   
ATOM    317  CD  LYS A  23      24.912  67.640   9.341  1.00  0.00          C   
ATOM    318  CE  LYS A  23      26.165  68.121   8.542  1.00  0.00          C   
ATOM    319  NZ  LYS A  23      26.060  69.542   8.332  1.00  0.00          N   
ATOM    320  H   LYS A  23      26.606  63.942  12.115  1.00  0.00          H   
ATOM    321  HA  LYS A  23      24.608  63.494  10.252  1.00  0.00          H   
ATOM    322  HB3 LYS A  23      26.767  65.644  10.266  1.00  0.00          H   
ATOM    323  HB2 LYS A  23      25.384  65.671  11.286  1.00  0.00          H   
ATOM    324  HG3 LYS A  23      23.790  65.832   9.454  1.00  0.00          H   
ATOM    325  HG2 LYS A  23      24.983  65.673   8.262  1.00  0.00          H   
ATOM    326  HD3 LYS A  23      24.835  67.983  10.368  1.00  0.00          H   
ATOM    327  HD2 LYS A  23      23.977  67.973   8.885  1.00  0.00          H   
ATOM    328  HE3 LYS A  23      26.155  67.658   7.564  1.00  0.00          H   
ATOM    329  HE2 LYS A  23      27.101  67.871   9.045  1.00  0.00          H   
ATOM    330  HZ1 LYS A  23      25.141  69.780   7.995  1.00  0.00          H   
ATOM    331  HZ2 LYS A  23      26.077  70.130   9.154  1.00  0.00          H   
ATOM    332  HZ3 LYS A  23      26.757  69.844   7.671  1.00  0.00          H   
ATOM    333  N   LYS A  24      25.343  62.846   7.966  1.00  0.00          N   
ATOM    334  CA  LYS A  24      25.589  62.446   6.569  1.00  0.00          C   
ATOM    335  C   LYS A  24      25.027  63.443   5.572  1.00  0.00          C   
ATOM    336  CB  LYS A  24      24.974  61.025   6.379  1.00  0.00          C   
ATOM    337  CG  LYS A  24      25.531  59.971   7.404  1.00  0.00          C   
ATOM    338  CD  LYS A  24      27.030  59.815   7.381  1.00  0.00          C   
ATOM    339  CE  LYS A  24      27.653  58.755   8.232  1.00  0.00          C   
ATOM    340  NZ  LYS A  24      27.728  59.109   9.647  1.00  0.00          N   
ATOM    341  O   LYS A  24      23.908  63.903   5.655  1.00  0.00          O   
ATOM    342  OXT LYS A  24      25.816  63.872   4.702  1.00  0.00          O   
ATOM    343  H   LYS A  24      24.395  62.850   8.313  1.00  0.00          H   
ATOM    344  HA  LYS A  24      26.643  62.427   6.309  1.00  0.00          H   
ATOM    345  HB3 LYS A  24      25.035  60.676   5.351  1.00  0.00          H   
ATOM    346  HB2 LYS A  24      23.920  61.199   6.582  1.00  0.00          H   
ATOM    347  HG3 LYS A  24      25.059  58.994   7.281  1.00  0.00          H   
ATOM    348  HG2 LYS A  24      25.302  60.242   8.430  1.00  0.00          H   
ATOM    349  HD3 LYS A  24      27.564  60.709   7.691  1.00  0.00          H   
ATOM    350  HD2 LYS A  24      27.252  59.599   6.335  1.00  0.00          H   
ATOM    351  HE3 LYS A  24      28.680  58.657   7.913  1.00  0.00          H   
ATOM    352  HE2 LYS A  24      27.166  57.781   8.140  1.00  0.00          H   
ATOM    353  HZ1 LYS A  24      28.136  58.422  10.270  1.00  0.00          H   
ATOM    354  HZ2 LYS A  24      28.264  59.947   9.801  1.00  0.00          H   
ATOM    355  HZ3 LYS A  24      26.824  59.092  10.090  1.00  0.00          H   
TER     356      LYS A  24
ENDMDL
MODEL        3
ATOM      1  N   LYS A   1       8.768  45.437  27.998  1.00  0.00          N   
ATOM      2  CA  LYS A   1       8.866  45.667  26.499  1.00  0.00          C   
ATOM      3  C   LYS A   1       7.547  45.353  25.904  1.00  0.00          C   
ATOM      4  O   LYS A   1       6.851  44.449  26.341  1.00  0.00          O   
ATOM      5  CB  LYS A   1      10.085  44.858  25.925  1.00  0.00          C   
ATOM      6  CG  LYS A   1      10.264  45.191  24.440  1.00  0.00          C   
ATOM      7  CD  LYS A   1      11.476  44.488  23.875  1.00  0.00          C   
ATOM      8  CE  LYS A   1      11.502  44.761  22.341  1.00  0.00          C   
ATOM      9  NZ  LYS A   1      12.592  44.017  21.679  1.00  0.00          N   
ATOM     10  HA  LYS A   1       9.138  46.715  26.317  1.00  0.00          H   
ATOM     11  HB3 LYS A   1      10.103  43.801  26.202  1.00  0.00          H   
ATOM     12  HB2 LYS A   1      10.904  45.398  26.409  1.00  0.00          H   
ATOM     13  HG3 LYS A   1      10.469  46.241  24.246  1.00  0.00          H   
ATOM     14  HG2 LYS A   1       9.344  44.944  23.918  1.00  0.00          H   
ATOM     15  HD3 LYS A   1      11.280  43.441  24.069  1.00  0.00          H   
ATOM     16  HD2 LYS A   1      12.388  44.834  24.365  1.00  0.00          H   
ATOM     17  HE3 LYS A   1      11.618  45.797  22.043  1.00  0.00          H   
ATOM     18  HE2 LYS A   1      10.543  44.351  22.023  1.00  0.00          H   
ATOM     19  HZ1 LYS A   1      12.458  43.026  21.839  1.00  0.00          H   
ATOM     20  HZ2 LYS A   1      12.408  44.186  20.701  1.00  0.00          H   
ATOM     21  HZ3 LYS A   1      13.524  44.334  21.922  1.00  0.00          H   
ATOM     22  H   LYS A   1       9.397  45.969  28.589  1.00  0.00          H   
ATOM     23  N   LYS A   2       7.128  46.158  24.906  1.00  0.00          N   
ATOM     24  CA  LYS A   2       5.913  45.912  24.210  1.00  0.00          C   
ATOM     25  C   LYS A   2       6.051  44.480  23.468  1.00  0.00          C   
ATOM     26  O   LYS A   2       7.136  43.977  23.135  1.00  0.00          O   
ATOM     27  CB  LYS A   2       5.656  47.044  23.147  1.00  0.00          C   
ATOM     28  CG  LYS A   2       5.227  48.364  23.765  1.00  0.00          C   
ATOM     29  CD  LYS A   2       5.183  49.478  22.744  1.00  0.00          C   
ATOM     30  CE  LYS A   2       4.555  50.691  23.444  1.00  0.00          C   
ATOM     31  NZ  LYS A   2       4.676  51.918  22.578  1.00  0.00          N   
ATOM     32  H   LYS A   2       7.659  46.985  24.695  1.00  0.00          H   
ATOM     33  HA  LYS A   2       5.069  45.879  24.897  1.00  0.00          H   
ATOM     34  HB3 LYS A   2       4.760  46.755  22.603  1.00  0.00          H   
ATOM     35  HB2 LYS A   2       6.534  47.113  22.509  1.00  0.00          H   
ATOM     36  HG3 LYS A   2       5.922  48.651  24.559  1.00  0.00          H   
ATOM     37  HG2 LYS A   2       4.193  48.265  24.102  1.00  0.00          H   
ATOM     38  HD3 LYS A   2       4.727  49.201  21.791  1.00  0.00          H   
ATOM     39  HD2 LYS A   2       6.204  49.675  22.424  1.00  0.00          H   
ATOM     40  HE3 LYS A   2       5.103  50.911  24.355  1.00  0.00          H   
ATOM     41  HE2 LYS A   2       3.509  50.428  23.582  1.00  0.00          H   
ATOM     42  HZ1 LYS A   2       4.604  51.641  21.610  1.00  0.00          H   
ATOM     43  HZ2 LYS A   2       4.066  52.691  22.756  1.00  0.00          H   
ATOM     44  HZ3 LYS A   2       5.597  52.335  22.629  1.00  0.00          H   
ATOM     45  N   PRO A   3       4.932  43.799  23.226  1.00  0.00          N   
ATOM     46  CA  PRO A   3       4.966  42.509  22.510  1.00  0.00          C   
ATOM     47  C   PRO A   3       5.839  42.272  21.283  1.00  0.00          C   
ATOM     48  O   PRO A   3       6.429  41.167  21.182  1.00  0.00          O   
ATOM     49  CB  PRO A   3       3.439  42.174  22.241  1.00  0.00          C   
ATOM     50  CG  PRO A   3       2.660  43.013  23.281  1.00  0.00          C   
ATOM     51  CD  PRO A   3       3.584  44.193  23.514  1.00  0.00          C   
ATOM     52  HA  PRO A   3       5.212  41.738  23.254  1.00  0.00          H   
ATOM     53  HB3 PRO A   3       3.171  42.537  21.243  1.00  0.00          H   
ATOM     54  HB2 PRO A   3       3.224  41.118  22.300  1.00  0.00          H   
ATOM     55  HG3 PRO A   3       1.652  43.258  22.956  1.00  0.00          H   
ATOM     56  HG2 PRO A   3       2.647  42.437  24.210  1.00  0.00          H   
ATOM     57  HD3 PRO A   3       3.289  45.085  22.950  1.00  0.00          H   
ATOM     58  HD2 PRO A   3       3.521  44.368  24.583  1.00  0.00          H   
ATOM     59  N   GLY A   4       5.885  43.250  20.342  1.00  0.00          N   
ATOM     60  CA  GLY A   4       6.545  43.079  19.042  1.00  0.00          C   
ATOM     61  C   GLY A   4       8.072  43.284  19.142  1.00  0.00          C   
ATOM     62  O   GLY A   4       8.516  43.931  20.039  1.00  0.00          O   
ATOM     63  H   GLY A   4       5.263  44.027  20.527  1.00  0.00          H   
ATOM     64  HA3 GLY A   4       6.190  43.801  18.303  1.00  0.00          H   
ATOM     65  HA2 GLY A   4       6.300  42.119  18.581  1.00  0.00          H   
ATOM     66  N   ALA A   5       8.892  42.576  18.356  1.00  0.00          N   
ATOM     67  CA  ALA A   5      10.381  42.542  18.487  1.00  0.00          C   
ATOM     68  C   ALA A   5      11.089  43.896  18.224  1.00  0.00          C   
ATOM     69  O   ALA A   5      12.270  44.063  18.597  1.00  0.00          O   
ATOM     70  CB  ALA A   5      10.845  41.463  17.470  1.00  0.00          C   
ATOM     71  H   ALA A   5       8.461  42.074  17.597  1.00  0.00          H   
ATOM     72  HA  ALA A   5      10.632  42.228  19.497  1.00  0.00          H   
ATOM     73  HB1 ALA A   5      10.305  40.536  17.656  1.00  0.00          H   
ATOM     74  HB2 ALA A   5      10.596  41.801  16.462  1.00  0.00          H   
ATOM     75  HB3 ALA A   5      11.920  41.345  17.633  1.00  0.00          H   
ATOM     76  N   SER A   6      10.408  44.907  17.654  1.00  0.00          N   
ATOM     77  CA  SER A   6      10.873  46.327  17.463  1.00  0.00          C   
ATOM     78  C   SER A   6      11.337  47.114  18.679  1.00  0.00          C   
ATOM     79  O   SER A   6      10.974  46.750  19.785  1.00  0.00          O   
ATOM     80  CB  SER A   6       9.603  47.089  16.939  1.00  0.00          C   
ATOM     81  OG  SER A   6       8.460  46.877  17.609  1.00  0.00          O   
ATOM     82  H   SER A   6       9.425  44.746  17.491  1.00  0.00          H   
ATOM     83  HA  SER A   6      11.635  46.388  16.686  1.00  0.00          H   
ATOM     84  HB3 SER A   6       9.496  46.798  15.887  1.00  0.00          H   
ATOM     85  HB2 SER A   6       9.898  48.131  16.981  1.00  0.00          H   
ATOM     86  HG  SER A   6       7.722  47.289  17.167  1.00  0.00          H   
ATOM     87  N   LEU A   7      12.058  48.217  18.484  1.00  0.00          N   
ATOM     88  CA  LEU A   7      12.471  49.071  19.538  1.00  0.00          C   
ATOM     89  C   LEU A   7      11.277  49.966  20.023  1.00  0.00          C   
ATOM     90  O   LEU A   7      10.280  50.145  19.429  1.00  0.00          O   
ATOM     91  CB  LEU A   7      13.696  49.881  19.113  1.00  0.00          C   
ATOM     92  CG  LEU A   7      14.979  49.127  18.542  1.00  0.00          C   
ATOM     93  CD1 LEU A   7      15.980  50.171  18.020  1.00  0.00          C   
ATOM     94  CD2 LEU A   7      15.681  48.155  19.500  1.00  0.00          C   
ATOM     95  H   LEU A   7      12.122  48.497  17.509  1.00  0.00          H   
ATOM     96  HA  LEU A   7      12.650  48.308  20.296  1.00  0.00          H   
ATOM     97  HB3 LEU A   7      14.041  50.438  19.986  1.00  0.00          H   
ATOM     98  HB2 LEU A   7      13.411  50.611  18.356  1.00  0.00          H   
ATOM     99  HG  LEU A   7      14.749  48.541  17.649  1.00  0.00          H   
ATOM    100 HD11 LEU A   7      16.531  50.623  18.844  1.00  0.00          H   
ATOM    101 HD12 LEU A   7      16.695  49.687  17.339  1.00  0.00          H   
ATOM    102 HD13 LEU A   7      15.547  51.057  17.547  1.00  0.00          H   
ATOM    103 HD21 LEU A   7      16.418  47.632  18.897  1.00  0.00          H   
ATOM    104 HD22 LEU A   7      16.114  48.597  20.393  1.00  0.00          H   
ATOM    105 HD23 LEU A   7      14.925  47.451  19.851  1.00  0.00          H   
ATOM    106  N   ALA A   8      11.469  50.568  21.258  1.00  0.00          N   
ATOM    107  CA  ALA A   8      10.535  51.599  21.856  1.00  0.00          C   
ATOM    108  C   ALA A   8      10.515  52.871  21.028  1.00  0.00          C   
ATOM    109  O   ALA A   8      11.545  53.141  20.407  1.00  0.00          O   
ATOM    110  CB  ALA A   8      10.805  51.890  23.285  1.00  0.00          C   
ATOM    111  H   ALA A   8      12.336  50.399  21.753  1.00  0.00          H   
ATOM    112  HA  ALA A   8       9.558  51.127  21.787  1.00  0.00          H   
ATOM    113  HB1 ALA A   8      11.185  50.973  23.744  1.00  0.00          H   
ATOM    114  HB2 ALA A   8      11.563  52.683  23.299  1.00  0.00          H   
ATOM    115  HB3 ALA A   8       9.906  52.200  23.816  1.00  0.00          H   
ATOM    116  N   ALA A   9       9.423  53.603  21.153  1.00  0.00          N   
ATOM    117  CA  ALA A   9       9.287  54.860  20.402  1.00  0.00          C   
ATOM    118  C   ALA A   9      10.383  55.888  20.615  1.00  0.00          C   
ATOM    119  O   ALA A   9      11.119  56.179  19.673  1.00  0.00          O   
ATOM    120  CB  ALA A   9       7.927  55.371  20.682  1.00  0.00          C   
ATOM    121  H   ALA A   9       8.761  53.435  21.890  1.00  0.00          H   
ATOM    122  HA  ALA A   9       9.300  54.644  19.334  1.00  0.00          H   
ATOM    123  HB1 ALA A   9       7.791  55.653  21.733  1.00  0.00          H   
ATOM    124  HB2 ALA A   9       7.732  56.231  20.028  1.00  0.00          H   
ATOM    125  HB3 ALA A   9       7.224  54.559  20.491  1.00  0.00          H   
ATOM    126  N   LEU A  10      10.543  56.211  21.904  1.00  0.00          N   
ATOM    127  CA  LEU A  10      11.661  57.046  22.405  1.00  0.00          C   
ATOM    128  C   LEU A  10      12.986  56.462  21.916  1.00  0.00          C   
ATOM    129  O   LEU A  10      13.829  57.196  21.335  1.00  0.00          O   
ATOM    130  CB  LEU A  10      11.570  57.266  23.920  1.00  0.00          C   
ATOM    131  CG  LEU A  10      12.607  58.296  24.315  1.00  0.00          C   
ATOM    132  CD1 LEU A  10      12.630  59.583  23.555  1.00  0.00          C   
ATOM    133  CD2 LEU A  10      12.339  58.621  25.843  1.00  0.00          C   
ATOM    134  H   LEU A  10       9.805  55.933  22.534  1.00  0.00          H   
ATOM    135  HA  LEU A  10      11.513  57.984  21.873  1.00  0.00          H   
ATOM    136  HB3 LEU A  10      11.731  56.311  24.413  1.00  0.00          H   
ATOM    137  HB2 LEU A  10      10.567  57.591  24.199  1.00  0.00          H   
ATOM    138  HG  LEU A  10      13.577  57.806  24.299  1.00  0.00          H   
ATOM    139 HD11 LEU A  10      12.925  59.509  22.511  1.00  0.00          H   
ATOM    140 HD12 LEU A  10      11.694  60.145  23.643  1.00  0.00          H   
ATOM    141 HD13 LEU A  10      13.379  60.178  24.074  1.00  0.00          H   
ATOM    142 HD21 LEU A  10      13.072  59.339  26.224  1.00  0.00          H   
ATOM    143 HD22 LEU A  10      11.360  59.020  26.100  1.00  0.00          H   
ATOM    144 HD23 LEU A  10      12.520  57.677  26.362  1.00  0.00          H   
ATOM    145  N   GLN A  11      13.328  55.237  22.239  1.00  0.00          N   
ATOM    146  CA  GLN A  11      14.541  54.547  21.744  1.00  0.00          C   
ATOM    147  C   GLN A  11      14.762  54.611  20.208  1.00  0.00          C   
ATOM    148  O   GLN A  11      15.860  54.917  19.773  1.00  0.00          O   
ATOM    149  CB  GLN A  11      14.565  53.090  22.218  1.00  0.00          C   
ATOM    150  CG  GLN A  11      15.906  52.367  22.165  1.00  0.00          C   
ATOM    151  CD  GLN A  11      15.716  50.902  22.495  1.00  0.00          C   
ATOM    152  NE2 GLN A  11      16.761  50.104  22.405  1.00  0.00          N   
ATOM    153  OE1 GLN A  11      14.602  50.430  22.681  1.00  0.00          O   
ATOM    154  H   GLN A  11      12.619  54.699  22.731  1.00  0.00          H   
ATOM    155  HA  GLN A  11      15.480  55.012  22.067  1.00  0.00          H   
ATOM    156  HB3 GLN A  11      13.845  52.516  21.630  1.00  0.00          H   
ATOM    157  HB2 GLN A  11      14.145  53.148  23.232  1.00  0.00          H   
ATOM    158  HG3 GLN A  11      16.600  52.836  22.867  1.00  0.00          H   
ATOM    159  HG2 GLN A  11      16.401  52.408  21.203  1.00  0.00          H   
ATOM    160 HE21 GLN A  11      17.621  50.455  22.003  1.00  0.00          H   
ATOM    161 HE22 GLN A  11      16.719  49.100  22.465  1.00  0.00          H   
ATOM    162  N   ALA A  12      13.750  54.334  19.377  1.00  0.00          N   
ATOM    163  CA  ALA A  12      13.778  54.558  17.909  1.00  0.00          C   
ATOM    164  C   ALA A  12      14.120  56.034  17.523  1.00  0.00          C   
ATOM    165  O   ALA A  12      14.997  56.263  16.705  1.00  0.00          O   
ATOM    166  CB  ALA A  12      12.427  53.949  17.406  1.00  0.00          C   
ATOM    167  H   ALA A  12      12.839  54.151  19.792  1.00  0.00          H   
ATOM    168  HA  ALA A  12      14.574  53.925  17.513  1.00  0.00          H   
ATOM    169  HB1 ALA A  12      11.525  54.386  17.834  1.00  0.00          H   
ATOM    170  HB2 ALA A  12      12.308  54.151  16.342  1.00  0.00          H   
ATOM    171  HB3 ALA A  12      12.400  52.868  17.560  1.00  0.00          H   
ATOM    172  N   LEU A  13      13.476  56.986  18.172  1.00  0.00          N   
ATOM    173  CA  LEU A  13      13.696  58.397  17.946  1.00  0.00          C   
ATOM    174  C   LEU A  13      15.156  58.758  18.413  1.00  0.00          C   
ATOM    175  O   LEU A  13      15.877  59.381  17.689  1.00  0.00          O   
ATOM    176  CB  LEU A  13      12.599  59.282  18.639  1.00  0.00          C   
ATOM    177  CG  LEU A  13      12.757  60.752  18.446  1.00  0.00          C   
ATOM    178  CD1 LEU A  13      12.357  61.175  16.951  1.00  0.00          C   
ATOM    179  CD2 LEU A  13      11.882  61.509  19.403  1.00  0.00          C   
ATOM    180  H   LEU A  13      12.767  56.728  18.856  1.00  0.00          H   
ATOM    181  HA  LEU A  13      13.583  58.674  16.903  1.00  0.00          H   
ATOM    182  HB3 LEU A  13      12.676  59.198  19.718  1.00  0.00          H   
ATOM    183  HB2 LEU A  13      11.612  58.928  18.354  1.00  0.00          H   
ATOM    184  HG  LEU A  13      13.795  61.044  18.576  1.00  0.00          H   
ATOM    185 HD11 LEU A  13      13.034  60.602  16.323  1.00  0.00          H   
ATOM    186 HD12 LEU A  13      11.315  60.832  16.924  1.00  0.00          H   
ATOM    187 HD13 LEU A  13      12.494  62.239  16.762  1.00  0.00          H   
ATOM    188 HD21 LEU A  13      12.096  61.366  20.461  1.00  0.00          H   
ATOM    189 HD22 LEU A  13      12.149  62.561  19.300  1.00  0.00          H   
ATOM    190 HD23 LEU A  13      10.820  61.521  19.180  1.00  0.00          H   
ATOM    191  N   GLN A  14      15.596  58.291  19.584  1.00  0.00          N   
ATOM    192  CA  GLN A  14      17.012  58.477  20.028  1.00  0.00          C   
ATOM    193  C   GLN A  14      18.045  57.919  19.023  1.00  0.00          C   
ATOM    194  O   GLN A  14      19.094  58.517  18.865  1.00  0.00          O   
ATOM    195  CB  GLN A  14      17.137  57.944  21.457  1.00  0.00          C   
ATOM    196  CG  GLN A  14      16.405  58.856  22.504  1.00  0.00          C   
ATOM    197  CD  GLN A  14      16.738  58.500  24.003  1.00  0.00          C   
ATOM    198  NE2 GLN A  14      18.001  58.432  24.433  1.00  0.00          N   
ATOM    199  OE1 GLN A  14      15.860  58.222  24.852  1.00  0.00          O   
ATOM    200  H   GLN A  14      14.953  57.806  20.187  1.00  0.00          H   
ATOM    201  HA  GLN A  14      17.256  59.535  20.047  1.00  0.00          H   
ATOM    202  HB3 GLN A  14      18.194  57.898  21.722  1.00  0.00          H   
ATOM    203  HB2 GLN A  14      16.881  56.885  21.539  1.00  0.00          H   
ATOM    204  HG3 GLN A  14      15.329  58.918  22.330  1.00  0.00          H   
ATOM    205  HG2 GLN A  14      16.817  59.869  22.427  1.00  0.00          H   
ATOM    206 HE21 GLN A  14      18.617  58.787  23.719  1.00  0.00          H   
ATOM    207 HE22 GLN A  14      18.251  57.934  25.276  1.00  0.00          H   
ATOM    208  N   ALA A  15      17.704  56.840  18.319  1.00  0.00          N   
ATOM    209  CA  ALA A  15      18.482  56.317  17.248  1.00  0.00          C   
ATOM    210  C   ALA A  15      18.457  57.238  16.011  1.00  0.00          C   
ATOM    211  O   ALA A  15      19.462  57.522  15.395  1.00  0.00          O   
ATOM    212  CB  ALA A  15      17.958  54.923  17.018  1.00  0.00          C   
ATOM    213  H   ALA A  15      16.808  56.412  18.499  1.00  0.00          H   
ATOM    214  HA  ALA A  15      19.507  56.320  17.591  1.00  0.00          H   
ATOM    215  HB1 ALA A  15      16.945  54.930  16.615  1.00  0.00          H   
ATOM    216  HB2 ALA A  15      18.547  54.313  16.335  1.00  0.00          H   
ATOM    217  HB3 ALA A  15      17.893  54.409  17.980  1.00  0.00          H   
ATOM    218  N   LEU A  16      17.303  57.695  15.635  1.00  0.00          N   
ATOM    219  CA  LEU A  16      17.132  58.746  14.491  1.00  0.00          C   
ATOM    220  C   LEU A  16      18.007  60.021  14.800  1.00  0.00          C   
ATOM    221  O   LEU A  16      18.732  60.399  13.856  1.00  0.00          O   
ATOM    222  CB  LEU A  16      15.667  59.241  14.266  1.00  0.00          C   
ATOM    223  CG  LEU A  16      15.337  59.993  12.873  1.00  0.00          C   
ATOM    224  CD1 LEU A  16      15.283  59.078  11.650  1.00  0.00          C   
ATOM    225  CD2 LEU A  16      14.033  60.649  12.945  1.00  0.00          C   
ATOM    226  H   LEU A  16      16.471  57.258  16.009  1.00  0.00          H   
ATOM    227  HA  LEU A  16      17.367  58.302  13.526  1.00  0.00          H   
ATOM    228  HB3 LEU A  16      15.494  59.894  15.112  1.00  0.00          H   
ATOM    229  HB2 LEU A  16      14.967  58.430  14.456  1.00  0.00          H   
ATOM    230  HG  LEU A  16      16.073  60.791  12.786  1.00  0.00          H   
ATOM    231 HD11 LEU A  16      14.498  58.317  11.703  1.00  0.00          H   
ATOM    232 HD12 LEU A  16      15.110  59.671  10.744  1.00  0.00          H   
ATOM    233 HD13 LEU A  16      16.256  58.580  11.628  1.00  0.00          H   
ATOM    234 HD21 LEU A  16      13.893  61.277  12.075  1.00  0.00          H   
ATOM    235 HD22 LEU A  16      13.285  59.862  13.067  1.00  0.00          H   
ATOM    236 HD23 LEU A  16      13.977  61.333  13.797  1.00  0.00          H   
ATOM    237  N   GLN A  17      18.108  60.519  16.036  1.00  0.00          N   
ATOM    238  CA  GLN A  17      18.913  61.632  16.449  1.00  0.00          C   
ATOM    239  C   GLN A  17      20.395  61.385  16.346  1.00  0.00          C   
ATOM    240  O   GLN A  17      21.139  62.141  15.712  1.00  0.00          O   
ATOM    241  CB  GLN A  17      18.632  62.225  17.747  1.00  0.00          C   
ATOM    242  CG  GLN A  17      17.317  63.038  17.862  1.00  0.00          C   
ATOM    243  CD  GLN A  17      16.832  63.262  19.299  1.00  0.00          C   
ATOM    244  NE2 GLN A  17      15.610  63.693  19.484  1.00  0.00          N   
ATOM    245  OE1 GLN A  17      17.590  63.124  20.243  1.00  0.00          O   
ATOM    246  H   GLN A  17      17.600  60.014  16.754  1.00  0.00          H   
ATOM    247  HA  GLN A  17      18.717  62.378  15.673  1.00  0.00          H   
ATOM    248  HB3 GLN A  17      19.483  62.836  18.045  1.00  0.00          H   
ATOM    249  HB2 GLN A  17      18.591  61.330  18.370  1.00  0.00          H   
ATOM    250  HG3 GLN A  17      16.531  62.423  17.442  1.00  0.00          H   
ATOM    251  HG2 GLN A  17      17.433  63.989  17.350  1.00  0.00          H   
ATOM    252 HE21 GLN A  17      15.050  63.845  18.655  1.00  0.00          H   
ATOM    253 HE22 GLN A  17      15.282  63.888  20.419  1.00  0.00          H   
ATOM    254  N   ALA A  18      20.863  60.238  16.961  1.00  0.00          N   
ATOM    255  CA  ALA A  18      22.204  59.784  16.822  1.00  0.00          C   
ATOM    256  C   ALA A  18      22.537  59.441  15.346  1.00  0.00          C   
ATOM    257  O   ALA A  18      23.686  59.576  15.006  1.00  0.00          O   
ATOM    258  CB  ALA A  18      22.412  58.462  17.742  1.00  0.00          C   
ATOM    259  H   ALA A  18      20.248  59.627  17.486  1.00  0.00          H   
ATOM    260  HA  ALA A  18      22.823  60.585  17.218  1.00  0.00          H   
ATOM    261  HB1 ALA A  18      23.397  58.057  17.529  1.00  0.00          H   
ATOM    262  HB2 ALA A  18      22.072  58.569  18.773  1.00  0.00          H   
ATOM    263  HB3 ALA A  18      21.746  57.720  17.299  1.00  0.00          H   
ATOM    264  N   ALA A  19      21.597  59.001  14.521  1.00  0.00          N   
ATOM    265  CA  ALA A  19      21.891  58.809  13.119  1.00  0.00          C   
ATOM    266  C   ALA A  19      22.143  60.114  12.357  1.00  0.00          C   
ATOM    267  O   ALA A  19      23.063  60.182  11.582  1.00  0.00          O   
ATOM    268  CB  ALA A  19      20.754  57.985  12.457  1.00  0.00          C   
ATOM    269  H   ALA A  19      20.656  58.853  14.858  1.00  0.00          H   
ATOM    270  HA  ALA A  19      22.770  58.159  13.091  1.00  0.00          H   
ATOM    271  HB1 ALA A  19      20.831  57.913  11.375  1.00  0.00          H   
ATOM    272  HB2 ALA A  19      20.891  56.993  12.885  1.00  0.00          H   
ATOM    273  HB3 ALA A  19      19.795  58.439  12.682  1.00  0.00          H   
ATOM    274  N   GLN A  20      21.284  61.132  12.552  1.00  0.00          N   
ATOM    275  CA  GLN A  20      21.411  62.412  11.841  1.00  0.00          C   
ATOM    276  C   GLN A  20      22.774  63.061  12.278  1.00  0.00          C   
ATOM    277  O   GLN A  20      23.560  63.609  11.510  1.00  0.00          O   
ATOM    278  CB  GLN A  20      20.174  63.340  11.868  1.00  0.00          C   
ATOM    279  CG  GLN A  20      20.561  64.677  11.083  1.00  0.00          C   
ATOM    280  CD  GLN A  20      19.326  65.541  10.884  1.00  0.00          C   
ATOM    281  NE2 GLN A  20      19.428  66.841  10.673  1.00  0.00          N   
ATOM    282  OE1 GLN A  20      18.168  65.094  10.915  1.00  0.00          O   
ATOM    283  H   GLN A  20      20.489  60.940  13.146  1.00  0.00          H   
ATOM    284  HA  GLN A  20      21.584  62.147  10.800  1.00  0.00          H   
ATOM    285  HB3 GLN A  20      19.846  63.496  12.889  1.00  0.00          H   
ATOM    286  HB2 GLN A  20      19.262  63.044  11.361  1.00  0.00          H   
ATOM    287  HG3 GLN A  20      21.079  64.355  10.189  1.00  0.00          H   
ATOM    288  HG2 GLN A  20      21.367  65.156  11.644  1.00  0.00          H   
ATOM    289 HE21 GLN A  20      20.318  67.240  10.909  1.00  0.00          H   
ATOM    290 HE22 GLN A  20      18.601  67.417  10.735  1.00  0.00          H   
ATOM    291  N   ALA A  21      23.116  62.913  13.550  1.00  0.00          N   
ATOM    292  CA  ALA A  21      24.401  63.337  14.104  1.00  0.00          C   
ATOM    293  C   ALA A  21      25.634  62.599  13.509  1.00  0.00          C   
ATOM    294  O   ALA A  21      26.718  63.123  13.551  1.00  0.00          O   
ATOM    295  CB  ALA A  21      24.269  63.206  15.628  1.00  0.00          C   
ATOM    296  H   ALA A  21      22.504  62.612  14.297  1.00  0.00          H   
ATOM    297  HA  ALA A  21      24.561  64.392  13.902  1.00  0.00          H   
ATOM    298  HB1 ALA A  21      24.957  63.923  16.097  1.00  0.00          H   
ATOM    299  HB2 ALA A  21      23.242  63.424  15.920  1.00  0.00          H   
ATOM    300  HB3 ALA A  21      24.451  62.155  15.843  1.00  0.00          H   
ATOM    301  N   ALA A  22      25.480  61.383  13.014  1.00  0.00          N   
ATOM    302  CA  ALA A  22      26.642  60.478  12.841  1.00  0.00          C   
ATOM    303  C   ALA A  22      27.778  60.994  11.912  1.00  0.00          C   
ATOM    304  O   ALA A  22      27.510  61.687  10.953  1.00  0.00          O   
ATOM    305  CB  ALA A  22      26.050  59.168  12.330  1.00  0.00          C   
ATOM    306  H   ALA A  22      24.550  61.003  12.890  1.00  0.00          H   
ATOM    307  HA  ALA A  22      27.124  60.250  13.794  1.00  0.00          H   
ATOM    308  HB1 ALA A  22      26.801  58.380  12.454  1.00  0.00          H   
ATOM    309  HB2 ALA A  22      25.223  58.874  12.980  1.00  0.00          H   
ATOM    310  HB3 ALA A  22      25.744  59.186  11.283  1.00  0.00          H   
ATOM    311  N   LYS A  23      28.991  60.915  12.338  1.00  0.00          N   
ATOM    312  CA  LYS A  23      30.098  61.395  11.531  1.00  0.00          C   
ATOM    313  C   LYS A  23      30.269  60.635  10.224  1.00  0.00          C   
ATOM    314  O   LYS A  23      30.390  59.377  10.227  1.00  0.00          O   
ATOM    315  CB  LYS A  23      31.402  61.416  12.412  1.00  0.00          C   
ATOM    316  CG  LYS A  23      31.546  62.713  13.122  1.00  0.00          C   
ATOM    317  CD  LYS A  23      32.714  62.629  14.090  1.00  0.00          C   
ATOM    318  CE  LYS A  23      32.203  62.037  15.357  1.00  0.00          C   
ATOM    319  NZ  LYS A  23      33.248  61.459  16.147  1.00  0.00          N   
ATOM    320  H   LYS A  23      29.115  60.350  13.168  1.00  0.00          H   
ATOM    321  HA  LYS A  23      29.957  62.435  11.246  1.00  0.00          H   
ATOM    322  HB3 LYS A  23      32.263  61.322  11.748  1.00  0.00          H   
ATOM    323  HB2 LYS A  23      31.545  60.552  13.067  1.00  0.00          H   
ATOM    324  HG3 LYS A  23      30.640  63.014  13.662  1.00  0.00          H   
ATOM    325  HG2 LYS A  23      31.756  63.462  12.351  1.00  0.00          H   
ATOM    326  HD3 LYS A  23      33.132  63.621  14.232  1.00  0.00          H   
ATOM    327  HD2 LYS A  23      33.500  61.990  13.681  1.00  0.00          H   
ATOM    328  HE3 LYS A  23      31.484  61.254  15.103  1.00  0.00          H   
ATOM    329  HE2 LYS A  23      31.743  62.784  16.012  1.00  0.00          H   
ATOM    330  HZ1 LYS A  23      33.713  60.754  15.592  1.00  0.00          H   
ATOM    331  HZ2 LYS A  23      33.898  62.160  16.483  1.00  0.00          H   
ATOM    332  HZ3 LYS A  23      32.903  60.937  16.936  1.00  0.00          H   
ATOM    333  N   LYS A  24      30.326  61.332   9.099  1.00  0.00          N   
ATOM    334  CA  LYS A  24      30.357  60.797   7.759  1.00  0.00          C   
ATOM    335  C   LYS A  24      31.765  60.530   7.237  1.00  0.00          C   
ATOM    336  CB  LYS A  24      29.616  61.701   6.807  1.00  0.00          C   
ATOM    337  CG  LYS A  24      29.408  60.897   5.510  1.00  0.00          C   
ATOM    338  CD  LYS A  24      28.336  61.562   4.661  1.00  0.00          C   
ATOM    339  CE  LYS A  24      26.882  61.082   4.842  1.00  0.00          C   
ATOM    340  NZ  LYS A  24      25.958  61.986   4.110  1.00  0.00          N   
ATOM    341  O   LYS A  24      32.141  59.357   7.212  1.00  0.00          O   
ATOM    342  OXT LYS A  24      32.522  61.509   7.173  1.00  0.00          O   
ATOM    343  H   LYS A  24      30.475  62.324   9.218  1.00  0.00          H   
ATOM    344  HA  LYS A  24      30.021  59.761   7.760  1.00  0.00          H   
ATOM    345  HB3 LYS A  24      30.010  62.694   6.576  1.00  0.00          H   
ATOM    346  HB2 LYS A  24      28.651  61.958   7.227  1.00  0.00          H   
ATOM    347  HG3 LYS A  24      28.896  59.953   5.713  1.00  0.00          H   
ATOM    348  HG2 LYS A  24      30.228  60.785   4.799  1.00  0.00          H   
ATOM    349  HD3 LYS A  24      28.494  61.333   3.599  1.00  0.00          H   
ATOM    350  HD2 LYS A  24      28.494  62.627   4.824  1.00  0.00          H   
ATOM    351  HE3 LYS A  24      26.556  60.949   5.874  1.00  0.00          H   
ATOM    352  HE2 LYS A  24      26.833  60.069   4.443  1.00  0.00          H   
ATOM    353  HZ1 LYS A  24      26.149  62.185   3.140  1.00  0.00          H   
ATOM    354  HZ2 LYS A  24      24.989  61.740   4.221  1.00  0.00          H   
ATOM    355  HZ3 LYS A  24      26.076  62.863   4.597  1.00  0.00          H   
TER     356      LYS A  24
ENDMDL
MODEL        4
ATOM      1  N   LYS A   1      -2.366  62.582  27.981  1.00  0.00          N   
ATOM      2  CA  LYS A   1      -3.311  61.381  28.216  1.00  0.00          C   
ATOM      3  C   LYS A   1      -2.533  60.095  28.545  1.00  0.00          C   
ATOM      4  O   LYS A   1      -1.323  60.149  28.488  1.00  0.00          O   
ATOM      5  CB  LYS A   1      -4.341  61.072  27.072  1.00  0.00          C   
ATOM      6  CG  LYS A   1      -3.661  60.618  25.721  1.00  0.00          C   
ATOM      7  CD  LYS A   1      -4.669  60.163  24.607  1.00  0.00          C   
ATOM      8  CE  LYS A   1      -3.964  59.402  23.463  1.00  0.00          C   
ATOM      9  NZ  LYS A   1      -4.903  58.871  22.432  1.00  0.00          N   
ATOM     10  HA  LYS A   1      -3.913  61.631  29.089  1.00  0.00          H   
ATOM     11  HB3 LYS A   1      -4.998  61.902  26.827  1.00  0.00          H   
ATOM     12  HB2 LYS A   1      -5.050  60.306  27.392  1.00  0.00          H   
ATOM     13  HG3 LYS A   1      -3.042  59.739  25.910  1.00  0.00          H   
ATOM     14  HG2 LYS A   1      -3.057  61.460  25.365  1.00  0.00          H   
ATOM     15  HD3 LYS A   1      -5.077  61.126  24.285  1.00  0.00          H   
ATOM     16  HD2 LYS A   1      -5.370  59.558  25.179  1.00  0.00          H   
ATOM     17  HE3 LYS A   1      -3.446  58.591  23.973  1.00  0.00          H   
ATOM     18  HE2 LYS A   1      -3.143  59.957  23.017  1.00  0.00          H   
ATOM     19  HZ1 LYS A   1      -4.556  58.175  21.788  1.00  0.00          H   
ATOM     20  HZ2 LYS A   1      -5.706  58.482  22.912  1.00  0.00          H   
ATOM     21  HZ3 LYS A   1      -5.301  59.634  21.902  1.00  0.00          H   
ATOM     22  H   LYS A   1      -3.006  63.365  28.023  1.00  0.00          H   
ATOM     23  N   LYS A   2      -3.163  58.971  28.864  1.00  0.00          N   
ATOM     24  CA  LYS A   2      -2.409  57.765  29.304  1.00  0.00          C   
ATOM     25  C   LYS A   2      -1.556  57.173  28.131  1.00  0.00          C   
ATOM     26  O   LYS A   2      -1.959  57.297  26.958  1.00  0.00          O   
ATOM     27  CB  LYS A   2      -3.453  56.730  29.919  1.00  0.00          C   
ATOM     28  CG  LYS A   2      -4.044  56.975  31.317  1.00  0.00          C   
ATOM     29  CD  LYS A   2      -5.180  55.979  31.594  1.00  0.00          C   
ATOM     30  CE  LYS A   2      -4.796  54.579  32.075  1.00  0.00          C   
ATOM     31  NZ  LYS A   2      -5.839  53.546  32.304  1.00  0.00          N   
ATOM     32  H   LYS A   2      -4.162  58.994  28.956  1.00  0.00          H   
ATOM     33  HA  LYS A   2      -1.780  58.018  30.157  1.00  0.00          H   
ATOM     34  HB3 LYS A   2      -2.832  55.840  30.027  1.00  0.00          H   
ATOM     35  HB2 LYS A   2      -4.253  56.463  29.219  1.00  0.00          H   
ATOM     36  HG3 LYS A   2      -4.437  57.988  31.215  1.00  0.00          H   
ATOM     37  HG2 LYS A   2      -3.246  56.940  32.051  1.00  0.00          H   
ATOM     38  HD3 LYS A   2      -5.687  55.735  30.665  1.00  0.00          H   
ATOM     39  HD2 LYS A   2      -5.755  56.407  32.426  1.00  0.00          H   
ATOM     40  HE3 LYS A   2      -4.049  54.669  32.864  1.00  0.00          H   
ATOM     41  HE2 LYS A   2      -4.257  54.118  31.246  1.00  0.00          H   
ATOM     42  HZ1 LYS A   2      -5.530  52.641  32.637  1.00  0.00          H   
ATOM     43  HZ2 LYS A   2      -6.454  53.996  32.956  1.00  0.00          H   
ATOM     44  HZ3 LYS A   2      -6.411  53.370  31.493  1.00  0.00          H   
ATOM     45  N   PRO A   3      -0.394  56.583  28.356  1.00  0.00          N   
ATOM     46  CA  PRO A   3       0.526  56.085  27.358  1.00  0.00          C   
ATOM     47  C   PRO A   3       0.012  55.082  26.348  1.00  0.00          C   
ATOM     48  O   PRO A   3      -0.832  54.295  26.630  1.00  0.00          O   
ATOM     49  CB  PRO A   3       1.593  55.270  28.167  1.00  0.00          C   
ATOM     50  CG  PRO A   3       1.739  56.016  29.411  1.00  0.00          C   
ATOM     51  CD  PRO A   3       0.370  56.675  29.616  1.00  0.00          C   
ATOM     52  HA  PRO A   3       0.909  56.889  26.725  1.00  0.00          H   
ATOM     53  HB3 PRO A   3       1.149  54.347  28.528  1.00  0.00          H   
ATOM     54  HB2 PRO A   3       2.496  55.033  27.612  1.00  0.00          H   
ATOM     55  HG3 PRO A   3       2.046  55.272  30.152  1.00  0.00          H   
ATOM     56  HG2 PRO A   3       2.479  56.800  29.301  1.00  0.00          H   
ATOM     57  HD3 PRO A   3      -0.151  56.117  30.394  1.00  0.00          H   
ATOM     58  HD2 PRO A   3       0.429  57.702  29.991  1.00  0.00          H   
ATOM     59  N   GLY A   4       0.542  55.163  25.140  1.00  0.00          N   
ATOM     60  CA  GLY A   4       0.144  54.151  24.100  1.00  0.00          C   
ATOM     61  C   GLY A   4       1.383  53.621  23.402  1.00  0.00          C   
ATOM     62  O   GLY A   4       1.197  52.929  22.336  1.00  0.00          O   
ATOM     63  H   GLY A   4       1.324  55.768  24.936  1.00  0.00          H   
ATOM     64  HA3 GLY A   4      -0.395  54.676  23.304  1.00  0.00          H   
ATOM     65  HA2 GLY A   4      -0.455  53.349  24.530  1.00  0.00          H   
ATOM     66  N   ALA A   5       2.566  54.112  23.784  1.00  0.00          N   
ATOM     67  CA  ALA A   5       3.895  53.869  23.163  1.00  0.00          C   
ATOM     68  C   ALA A   5       4.997  53.378  24.126  1.00  0.00          C   
ATOM     69  O   ALA A   5       5.128  53.980  25.143  1.00  0.00          O   
ATOM     70  CB  ALA A   5       4.294  55.104  22.350  1.00  0.00          C   
ATOM     71  H   ALA A   5       2.533  54.845  24.480  1.00  0.00          H   
ATOM     72  HA  ALA A   5       3.747  53.096  22.406  1.00  0.00          H   
ATOM     73  HB1 ALA A   5       4.934  55.740  22.961  1.00  0.00          H   
ATOM     74  HB2 ALA A   5       4.884  54.882  21.469  1.00  0.00          H   
ATOM     75  HB3 ALA A   5       3.370  55.626  22.077  1.00  0.00          H   
ATOM     76  N   SER A   6       5.771  52.305  23.856  1.00  0.00          N   
ATOM     77  CA  SER A   6       6.762  51.713  24.743  1.00  0.00          C   
ATOM     78  C   SER A   6       8.051  52.560  24.800  1.00  0.00          C   
ATOM     79  O   SER A   6       8.369  53.443  24.053  1.00  0.00          O   
ATOM     80  CB  SER A   6       7.002  50.272  24.292  1.00  0.00          C   
ATOM     81  OG  SER A   6       7.871  50.196  23.179  1.00  0.00          O   
ATOM     82  H   SER A   6       5.727  51.882  22.944  1.00  0.00          H   
ATOM     83  HA  SER A   6       6.291  51.649  25.727  1.00  0.00          H   
ATOM     84  HB3 SER A   6       6.059  49.757  24.102  1.00  0.00          H   
ATOM     85  HB2 SER A   6       7.378  49.646  25.108  1.00  0.00          H   
ATOM     86  HG  SER A   6       7.866  49.266  22.923  1.00  0.00          H   
ATOM     87  N   LEU A   7       8.985  52.171  25.647  1.00  0.00          N   
ATOM     88  CA  LEU A   7      10.351  52.592  25.637  1.00  0.00          C   
ATOM     89  C   LEU A   7      10.940  52.536  24.253  1.00  0.00          C   
ATOM     90  O   LEU A   7      11.738  53.338  23.845  1.00  0.00          O   
ATOM     91  CB  LEU A   7      11.173  51.729  26.649  1.00  0.00          C   
ATOM     92  CG  LEU A   7      12.591  52.190  26.815  1.00  0.00          C   
ATOM     93  CD1 LEU A   7      12.630  53.657  27.284  1.00  0.00          C   
ATOM     94  CD2 LEU A   7      13.284  51.288  27.909  1.00  0.00          C   
ATOM     95  H   LEU A   7       8.723  51.444  26.301  1.00  0.00          H   
ATOM     96  HA  LEU A   7      10.374  53.627  25.973  1.00  0.00          H   
ATOM     97  HB3 LEU A   7      11.163  50.672  26.383  1.00  0.00          H   
ATOM     98  HB2 LEU A   7      10.707  51.708  27.633  1.00  0.00          H   
ATOM     99  HG  LEU A   7      13.175  52.174  25.890  1.00  0.00          H   
ATOM    100 HD11 LEU A   7      12.237  54.210  26.432  1.00  0.00          H   
ATOM    101 HD12 LEU A   7      11.940  53.828  28.120  1.00  0.00          H   
ATOM    102 HD13 LEU A   7      13.634  54.013  27.524  1.00  0.00          H   
ATOM    103 HD21 LEU A   7      14.276  51.700  28.049  1.00  0.00          H   
ATOM    104 HD22 LEU A   7      12.694  51.291  28.825  1.00  0.00          H   
ATOM    105 HD23 LEU A   7      13.452  50.224  27.685  1.00  0.00          H   
ATOM    106  N   ALA A   8      10.728  51.520  23.495  1.00  0.00          N   
ATOM    107  CA  ALA A   8      11.256  51.249  22.136  1.00  0.00          C   
ATOM    108  C   ALA A   8      10.808  52.373  21.223  1.00  0.00          C   
ATOM    109  O   ALA A   8      11.610  52.623  20.340  1.00  0.00          O   
ATOM    110  CB  ALA A   8      11.011  49.841  21.712  1.00  0.00          C   
ATOM    111  H   ALA A   8      10.194  50.749  23.866  1.00  0.00          H   
ATOM    112  HA  ALA A   8      12.342  51.305  22.236  1.00  0.00          H   
ATOM    113  HB1 ALA A   8      10.154  49.793  21.031  1.00  0.00          H   
ATOM    114  HB2 ALA A   8      11.818  49.387  21.144  1.00  0.00          H   
ATOM    115  HB3 ALA A   8      10.780  49.132  22.502  1.00  0.00          H   
ATOM    116  N   ALA A   9       9.691  53.092  21.391  1.00  0.00          N   
ATOM    117  CA  ALA A   9       9.263  54.185  20.511  1.00  0.00          C   
ATOM    118  C   ALA A   9      10.173  55.403  20.819  1.00  0.00          C   
ATOM    119  O   ALA A   9      10.571  56.082  19.865  1.00  0.00          O   
ATOM    120  CB  ALA A   9       7.813  54.541  20.811  1.00  0.00          C   
ATOM    121  H   ALA A   9       9.185  52.866  22.243  1.00  0.00          H   
ATOM    122  HA  ALA A   9       9.342  53.922  19.462  1.00  0.00          H   
ATOM    123  HB1 ALA A   9       7.745  55.202  21.676  1.00  0.00          H   
ATOM    124  HB2 ALA A   9       7.435  55.078  19.934  1.00  0.00          H   
ATOM    125  HB3 ALA A   9       7.246  53.629  21.013  1.00  0.00          H   
ATOM    126  N   LEU A  10      10.593  55.675  22.072  1.00  0.00          N   
ATOM    127  CA  LEU A  10      11.568  56.670  22.458  1.00  0.00          C   
ATOM    128  C   LEU A  10      12.919  56.374  21.866  1.00  0.00          C   
ATOM    129  O   LEU A  10      13.602  57.235  21.361  1.00  0.00          O   
ATOM    130  CB  LEU A  10      11.708  56.848  23.982  1.00  0.00          C   
ATOM    131  CG  LEU A  10      12.817  57.770  24.639  1.00  0.00          C   
ATOM    132  CD1 LEU A  10      12.639  59.193  24.112  1.00  0.00          C   
ATOM    133  CD2 LEU A  10      12.645  57.739  26.091  1.00  0.00          C   
ATOM    134  H   LEU A  10      10.305  54.972  22.747  1.00  0.00          H   
ATOM    135  HA  LEU A  10      11.237  57.645  22.083  1.00  0.00          H   
ATOM    136  HB3 LEU A  10      11.977  55.887  24.427  1.00  0.00          H   
ATOM    137  HB2 LEU A  10      10.747  57.120  24.414  1.00  0.00          H   
ATOM    138  HG  LEU A  10      13.821  57.411  24.413  1.00  0.00          H   
ATOM    139 HD11 LEU A  10      12.837  59.172  23.042  1.00  0.00          H   
ATOM    140 HD12 LEU A  10      11.648  59.540  24.405  1.00  0.00          H   
ATOM    141 HD13 LEU A  10      13.381  59.885  24.517  1.00  0.00          H   
ATOM    142 HD21 LEU A  10      12.626  56.716  26.463  1.00  0.00          H   
ATOM    143 HD22 LEU A  10      13.394  58.377  26.563  1.00  0.00          H   
ATOM    144 HD23 LEU A  10      11.687  58.184  26.355  1.00  0.00          H   
ATOM    145  N   GLN A  11      13.381  55.148  22.002  1.00  0.00          N   
ATOM    146  CA  GLN A  11      14.719  54.670  21.506  1.00  0.00          C   
ATOM    147  C   GLN A  11      14.855  54.605  20.020  1.00  0.00          C   
ATOM    148  O   GLN A  11      15.880  54.800  19.490  1.00  0.00          O   
ATOM    149  CB  GLN A  11      14.989  53.357  22.229  1.00  0.00          C   
ATOM    150  CG  GLN A  11      15.545  53.707  23.620  1.00  0.00          C   
ATOM    151  CD  GLN A  11      15.624  52.498  24.473  1.00  0.00          C   
ATOM    152  NE2 GLN A  11      15.844  52.609  25.765  1.00  0.00          N   
ATOM    153  OE1 GLN A  11      15.463  51.363  24.035  1.00  0.00          O   
ATOM    154  H   GLN A  11      12.750  54.549  22.501  1.00  0.00          H   
ATOM    155  HA  GLN A  11      15.495  55.383  21.786  1.00  0.00          H   
ATOM    156  HB3 GLN A  11      15.795  52.828  21.732  1.00  0.00          H   
ATOM    157  HB2 GLN A  11      14.054  52.820  22.307  1.00  0.00          H   
ATOM    158  HG3 GLN A  11      14.798  54.294  24.163  1.00  0.00          H   
ATOM    159  HG2 GLN A  11      16.459  54.303  23.576  1.00  0.00          H   
ATOM    160 HE21 GLN A  11      15.867  53.524  26.194  1.00  0.00          H   
ATOM    161 HE22 GLN A  11      15.942  51.736  26.275  1.00  0.00          H   
ATOM    162  N   ALA A  12      13.751  54.354  19.308  1.00  0.00          N   
ATOM    163  CA  ALA A  12      13.701  54.546  17.862  1.00  0.00          C   
ATOM    164  C   ALA A  12      13.829  56.037  17.503  1.00  0.00          C   
ATOM    165  O   ALA A  12      14.291  56.428  16.466  1.00  0.00          O   
ATOM    166  CB  ALA A  12      12.382  54.013  17.396  1.00  0.00          C   
ATOM    167  H   ALA A  12      12.973  54.026  19.850  1.00  0.00          H   
ATOM    168  HA  ALA A  12      14.445  53.897  17.396  1.00  0.00          H   
ATOM    169  HB1 ALA A  12      12.304  54.179  16.328  1.00  0.00          H   
ATOM    170  HB2 ALA A  12      12.345  52.936  17.570  1.00  0.00          H   
ATOM    171  HB3 ALA A  12      11.523  54.441  17.920  1.00  0.00          H   
ATOM    172  N   LEU A  13      13.284  57.058  18.294  1.00  0.00          N   
ATOM    173  CA  LEU A  13      13.583  58.500  18.133  1.00  0.00          C   
ATOM    174  C   LEU A  13      15.016  58.827  18.607  1.00  0.00          C   
ATOM    175  O   LEU A  13      15.622  59.711  17.979  1.00  0.00          O   
ATOM    176  CB  LEU A  13      12.464  59.311  18.841  1.00  0.00          C   
ATOM    177  CG  LEU A  13      11.078  59.174  18.169  1.00  0.00          C   
ATOM    178  CD1 LEU A  13       9.912  59.432  19.230  1.00  0.00          C   
ATOM    179  CD2 LEU A  13      10.877  60.149  17.053  1.00  0.00          C   
ATOM    180  H   LEU A  13      12.614  56.709  18.963  1.00  0.00          H   
ATOM    181  HA  LEU A  13      13.547  58.820  17.084  1.00  0.00          H   
ATOM    182  HB3 LEU A  13      12.809  60.339  18.980  1.00  0.00          H   
ATOM    183  HB2 LEU A  13      12.301  58.805  19.789  1.00  0.00          H   
ATOM    184  HG  LEU A  13      10.879  58.194  17.738  1.00  0.00          H   
ATOM    185 HD11 LEU A  13      10.283  60.124  19.971  1.00  0.00          H   
ATOM    186 HD12 LEU A  13       8.957  59.759  18.814  1.00  0.00          H   
ATOM    187 HD13 LEU A  13       9.820  58.525  19.822  1.00  0.00          H   
ATOM    188 HD21 LEU A  13       9.969  59.987  16.466  1.00  0.00          H   
ATOM    189 HD22 LEU A  13      10.945  61.198  17.351  1.00  0.00          H   
ATOM    190 HD23 LEU A  13      11.617  60.025  16.265  1.00  0.00          H   
ATOM    191  N   GLN A  14      15.565  58.267  19.664  1.00  0.00          N   
ATOM    192  CA  GLN A  14      17.037  58.446  19.963  1.00  0.00          C   
ATOM    193  C   GLN A  14      18.019  57.825  18.912  1.00  0.00          C   
ATOM    194  O   GLN A  14      19.156  58.326  18.803  1.00  0.00          O   
ATOM    195  CB  GLN A  14      17.437  58.047  21.466  1.00  0.00          C   
ATOM    196  CG  GLN A  14      16.687  58.931  22.540  1.00  0.00          C   
ATOM    197  CD  GLN A  14      17.104  58.673  23.948  1.00  0.00          C   
ATOM    198  NE2 GLN A  14      17.999  59.415  24.459  1.00  0.00          N   
ATOM    199  OE1 GLN A  14      16.582  57.687  24.563  1.00  0.00          O   
ATOM    200  H   GLN A  14      14.950  57.753  20.279  1.00  0.00          H   
ATOM    201  HA  GLN A  14      17.218  59.520  19.855  1.00  0.00          H   
ATOM    202  HB3 GLN A  14      18.502  58.239  21.539  1.00  0.00          H   
ATOM    203  HB2 GLN A  14      17.243  56.985  21.663  1.00  0.00          H   
ATOM    204  HG3 GLN A  14      15.604  58.792  22.556  1.00  0.00          H   
ATOM    205  HG2 GLN A  14      16.806  59.986  22.302  1.00  0.00          H   
ATOM    206 HE21 GLN A  14      18.467  60.140  23.933  1.00  0.00          H   
ATOM    207 HE22 GLN A  14      18.199  59.121  25.402  1.00  0.00          H   
ATOM    208  N   ALA A  15      17.598  56.780  18.148  1.00  0.00          N   
ATOM    209  CA  ALA A  15      18.397  56.224  16.968  1.00  0.00          C   
ATOM    210  C   ALA A  15      18.827  57.260  15.866  1.00  0.00          C   
ATOM    211  O   ALA A  15      19.868  57.099  15.282  1.00  0.00          O   
ATOM    212  CB  ALA A  15      17.455  55.230  16.263  1.00  0.00          C   
ATOM    213  H   ALA A  15      16.704  56.353  18.351  1.00  0.00          H   
ATOM    214  HA  ALA A  15      19.323  55.767  17.329  1.00  0.00          H   
ATOM    215  HB1 ALA A  15      16.641  55.721  15.723  1.00  0.00          H   
ATOM    216  HB2 ALA A  15      18.030  54.778  15.458  1.00  0.00          H   
ATOM    217  HB3 ALA A  15      17.174  54.483  17.002  1.00  0.00          H   
ATOM    218  N   LEU A  16      18.027  58.284  15.767  1.00  0.00          N   
ATOM    219  CA  LEU A  16      18.020  59.378  14.851  1.00  0.00          C   
ATOM    220  C   LEU A  16      18.980  60.447  15.362  1.00  0.00          C   
ATOM    221  O   LEU A  16      19.247  61.370  14.586  1.00  0.00          O   
ATOM    222  CB  LEU A  16      16.581  59.922  14.687  1.00  0.00          C   
ATOM    223  CG  LEU A  16      15.595  58.844  14.226  1.00  0.00          C   
ATOM    224  CD1 LEU A  16      14.202  59.452  13.897  1.00  0.00          C   
ATOM    225  CD2 LEU A  16      16.090  58.067  13.000  1.00  0.00          C   
ATOM    226  H   LEU A  16      17.513  58.402  16.625  1.00  0.00          H   
ATOM    227  HA  LEU A  16      18.325  59.150  13.830  1.00  0.00          H   
ATOM    228  HB3 LEU A  16      16.609  60.705  13.918  1.00  0.00          H   
ATOM    229  HB2 LEU A  16      16.282  60.379  15.629  1.00  0.00          H   
ATOM    230  HG  LEU A  16      15.481  58.183  15.086  1.00  0.00          H   
ATOM    231 HD11 LEU A  16      13.595  58.635  13.493  1.00  0.00          H   
ATOM    232 HD12 LEU A  16      13.699  59.788  14.794  1.00  0.00          H   
ATOM    233 HD13 LEU A  16      14.335  60.284  13.205  1.00  0.00          H   
ATOM    234 HD21 LEU A  16      16.912  57.412  13.311  1.00  0.00          H   
ATOM    235 HD22 LEU A  16      15.340  57.438  12.526  1.00  0.00          H   
ATOM    236 HD23 LEU A  16      16.521  58.785  12.303  1.00  0.00          H   
ATOM    237  N   GLN A  17      19.687  60.258  16.518  1.00  0.00          N   
ATOM    238  CA  GLN A  17      20.523  61.220  17.287  1.00  0.00          C   
ATOM    239  C   GLN A  17      21.921  60.756  17.685  1.00  0.00          C   
ATOM    240  O   GLN A  17      22.712  61.487  18.223  1.00  0.00          O   
ATOM    241  CB  GLN A  17      19.806  61.642  18.567  1.00  0.00          C   
ATOM    242  CG  GLN A  17      18.432  62.287  18.294  1.00  0.00          C   
ATOM    243  CD  GLN A  17      17.960  63.002  19.550  1.00  0.00          C   
ATOM    244  NE2 GLN A  17      17.226  64.099  19.433  1.00  0.00          N   
ATOM    245  OE1 GLN A  17      18.127  62.573  20.699  1.00  0.00          O   
ATOM    246  H   GLN A  17      19.497  59.384  16.991  1.00  0.00          H   
ATOM    247  HA  GLN A  17      20.712  62.063  16.623  1.00  0.00          H   
ATOM    248  HB3 GLN A  17      20.400  62.446  19.003  1.00  0.00          H   
ATOM    249  HB2 GLN A  17      19.603  60.854  19.288  1.00  0.00          H   
ATOM    250  HG3 GLN A  17      17.712  61.568  17.900  1.00  0.00          H   
ATOM    251  HG2 GLN A  17      18.464  63.088  17.552  1.00  0.00          H   
ATOM    252 HE21 GLN A  17      17.022  64.483  18.519  1.00  0.00          H   
ATOM    253 HE22 GLN A  17      16.725  64.415  20.253  1.00  0.00          H   
ATOM    254  N   ALA A  18      22.227  59.446  17.473  1.00  0.00          N   
ATOM    255  CA  ALA A  18      23.358  58.808  18.112  1.00  0.00          C   
ATOM    256  C   ALA A  18      24.735  59.458  17.753  1.00  0.00          C   
ATOM    257  O   ALA A  18      25.723  59.355  18.493  1.00  0.00          O   
ATOM    258  CB  ALA A  18      23.196  57.336  17.655  1.00  0.00          C   
ATOM    259  H   ALA A  18      21.581  58.905  16.909  1.00  0.00          H   
ATOM    260  HA  ALA A  18      23.324  58.889  19.203  1.00  0.00          H   
ATOM    261  HB1 ALA A  18      22.301  56.984  18.184  1.00  0.00          H   
ATOM    262  HB2 ALA A  18      22.968  57.295  16.594  1.00  0.00          H   
ATOM    263  HB3 ALA A  18      24.126  56.830  17.873  1.00  0.00          H   
ATOM    264  N   ALA A  19      24.770  60.197  16.662  1.00  0.00          N   
ATOM    265  CA  ALA A  19      25.977  60.801  16.099  1.00  0.00          C   
ATOM    266  C   ALA A  19      26.334  62.135  16.800  1.00  0.00          C   
ATOM    267  O   ALA A  19      27.469  62.666  16.683  1.00  0.00          O   
ATOM    268  CB  ALA A  19      25.664  61.054  14.605  1.00  0.00          C   
ATOM    269  H   ALA A  19      23.918  60.429  16.172  1.00  0.00          H   
ATOM    270  HA  ALA A  19      26.773  60.072  16.216  1.00  0.00          H   
ATOM    271  HB1 ALA A  19      25.350  60.150  14.063  1.00  0.00          H   
ATOM    272  HB2 ALA A  19      24.778  61.667  14.503  1.00  0.00          H   
ATOM    273  HB3 ALA A  19      26.585  61.439  14.156  1.00  0.00          H   
ATOM    274  N   GLN A  20      25.396  62.698  17.580  1.00  0.00          N   
ATOM    275  CA  GLN A  20      25.523  63.875  18.534  1.00  0.00          C   
ATOM    276  C   GLN A  20      25.652  63.284  19.938  1.00  0.00          C   
ATOM    277  O   GLN A  20      26.443  63.776  20.746  1.00  0.00          O   
ATOM    278  CB  GLN A  20      24.373  64.904  18.315  1.00  0.00          C   
ATOM    279  CG  GLN A  20      24.213  65.426  16.892  1.00  0.00          C   
ATOM    280  CD  GLN A  20      25.454  66.187  16.326  1.00  0.00          C   
ATOM    281  NE2 GLN A  20      25.376  66.541  15.106  1.00  0.00          N   
ATOM    282  OE1 GLN A  20      26.489  66.339  16.957  1.00  0.00          O   
ATOM    283  H   GLN A  20      24.522  62.206  17.688  1.00  0.00          H   
ATOM    284  HA  GLN A  20      26.459  64.388  18.326  1.00  0.00          H   
ATOM    285  HB3 GLN A  20      24.611  65.786  18.913  1.00  0.00          H   
ATOM    286  HB2 GLN A  20      23.409  64.470  18.592  1.00  0.00          H   
ATOM    287  HG3 GLN A  20      23.341  66.090  16.863  1.00  0.00          H   
ATOM    288  HG2 GLN A  20      23.991  64.662  16.152  1.00  0.00          H   
ATOM    289 HE21 GLN A  20      24.693  66.153  14.466  1.00  0.00          H   
ATOM    290 HE22 GLN A  20      26.264  66.902  14.772  1.00  0.00          H   
ATOM    291  N   ALA A  21      25.094  62.096  20.233  1.00  0.00          N   
ATOM    292  CA  ALA A  21      25.162  61.452  21.536  1.00  0.00          C   
ATOM    293  C   ALA A  21      26.525  60.767  21.775  1.00  0.00          C   
ATOM    294  O   ALA A  21      26.956  60.836  22.966  1.00  0.00          O   
ATOM    295  CB  ALA A  21      24.033  60.321  21.577  1.00  0.00          C   
ATOM    296  H   ALA A  21      24.423  61.614  19.661  1.00  0.00          H   
ATOM    297  HA  ALA A  21      24.869  62.197  22.270  1.00  0.00          H   
ATOM    298  HB1 ALA A  21      24.360  59.453  20.994  1.00  0.00          H   
ATOM    299  HB2 ALA A  21      23.785  59.967  22.577  1.00  0.00          H   
ATOM    300  HB3 ALA A  21      23.247  60.844  21.033  1.00  0.00          H   
ATOM    301  N   ALA A  22      27.112  60.246  20.708  1.00  0.00          N   
ATOM    302  CA  ALA A  22      28.545  59.899  20.758  1.00  0.00          C   
ATOM    303  C   ALA A  22      29.437  61.053  21.101  1.00  0.00          C   
ATOM    304  O   ALA A  22      29.461  62.111  20.429  1.00  0.00          O   
ATOM    305  CB  ALA A  22      28.934  59.165  19.452  1.00  0.00          C   
ATOM    306  H   ALA A  22      26.668  60.324  19.801  1.00  0.00          H   
ATOM    307  HA  ALA A  22      28.663  59.204  21.581  1.00  0.00          H   
ATOM    308  HB1 ALA A  22      28.266  58.335  19.209  1.00  0.00          H   
ATOM    309  HB2 ALA A  22      28.799  59.938  18.690  1.00  0.00          H   
ATOM    310  HB3 ALA A  22      29.981  58.861  19.459  1.00  0.00          H   
ATOM    311  N   LYS A  23      30.307  60.874  22.093  1.00  0.00          N   
ATOM    312  CA  LYS A  23      31.377  61.862  22.308  1.00  0.00          C   
ATOM    313  C   LYS A  23      32.489  61.751  21.233  1.00  0.00          C   
ATOM    314  O   LYS A  23      32.546  60.827  20.433  1.00  0.00          O   
ATOM    315  CB  LYS A  23      31.865  61.642  23.760  1.00  0.00          C   
ATOM    316  CG  LYS A  23      31.119  62.477  24.847  1.00  0.00          C   
ATOM    317  CD  LYS A  23      29.857  61.750  25.390  1.00  0.00          C   
ATOM    318  CE  LYS A  23      30.101  60.614  26.471  1.00  0.00          C   
ATOM    319  NZ  LYS A  23      28.997  60.518  27.433  1.00  0.00          N   
ATOM    320  H   LYS A  23      30.350  59.931  22.475  1.00  0.00          H   
ATOM    321  HA  LYS A  23      30.944  62.847  22.154  1.00  0.00          H   
ATOM    322  HB3 LYS A  23      32.892  61.981  23.852  1.00  0.00          H   
ATOM    323  HB2 LYS A  23      31.891  60.591  24.053  1.00  0.00          H   
ATOM    324  HG3 LYS A  23      30.739  63.380  24.367  1.00  0.00          H   
ATOM    325  HG2 LYS A  23      31.805  62.714  25.661  1.00  0.00          H   
ATOM    326  HD3 LYS A  23      29.181  61.318  24.659  1.00  0.00          H   
ATOM    327  HD2 LYS A  23      29.317  62.580  25.854  1.00  0.00          H   
ATOM    328  HE3 LYS A  23      30.934  60.997  27.052  1.00  0.00          H   
ATOM    329  HE2 LYS A  23      30.322  59.661  25.987  1.00  0.00          H   
ATOM    330  HZ1 LYS A  23      28.948  61.345  28.019  1.00  0.00          H   
ATOM    331  HZ2 LYS A  23      28.116  60.313  26.986  1.00  0.00          H   
ATOM    332  HZ3 LYS A  23      29.271  59.768  28.045  1.00  0.00          H   
ATOM    333  N   LYS A  24      33.371  62.815  21.043  1.00  0.00          N   
ATOM    334  CA  LYS A  24      34.243  63.064  19.868  1.00  0.00          C   
ATOM    335  C   LYS A  24      35.620  62.384  20.005  1.00  0.00          C   
ATOM    336  CB  LYS A  24      34.337  64.567  19.523  1.00  0.00          C   
ATOM    337  CG  LYS A  24      34.943  64.882  18.162  1.00  0.00          C   
ATOM    338  CD  LYS A  24      34.111  64.475  16.981  1.00  0.00          C   
ATOM    339  CE  LYS A  24      32.925  65.453  16.623  1.00  0.00          C   
ATOM    340  NZ  LYS A  24      32.373  65.063  15.316  1.00  0.00          N   
ATOM    341  O   LYS A  24      36.018  61.870  18.978  1.00  0.00          O   
ATOM    342  OXT LYS A  24      36.169  62.313  21.105  1.00  0.00          O   
ATOM    343  H   LYS A  24      33.253  63.610  21.647  1.00  0.00          H   
ATOM    344  HA  LYS A  24      33.762  62.489  19.090  1.00  0.00          H   
ATOM    345  HB3 LYS A  24      34.911  64.958  20.363  1.00  0.00          H   
ATOM    346  HB2 LYS A  24      33.326  64.956  19.551  1.00  0.00          H   
ATOM    347  HG3 LYS A  24      35.925  64.405  18.120  1.00  0.00          H   
ATOM    348  HG2 LYS A  24      35.073  65.961  18.045  1.00  0.00          H   
ATOM    349  HD3 LYS A  24      33.516  63.568  17.094  1.00  0.00          H   
ATOM    350  HD2 LYS A  24      34.810  64.280  16.173  1.00  0.00          H   
ATOM    351  HE3 LYS A  24      33.312  66.473  16.604  1.00  0.00          H   
ATOM    352  HE2 LYS A  24      32.260  65.229  17.449  1.00  0.00          H   
ATOM    353  HZ1 LYS A  24      33.069  64.975  14.595  1.00  0.00          H   
ATOM    354  HZ2 LYS A  24      31.885  64.188  15.281  1.00  0.00          H   
ATOM    355  HZ3 LYS A  24      31.754  65.774  14.961  1.00  0.00          H   
TER     356      LYS A  24
ENDMDL
MODEL        5
ATOM      1  N   LYS A   1      -2.294  55.467  34.796  1.00  0.00          N   
ATOM      2  CA  LYS A   1      -2.148  55.571  33.355  1.00  0.00          C   
ATOM      3  C   LYS A   1      -0.822  56.320  33.038  1.00  0.00          C   
ATOM      4  O   LYS A   1      -0.339  57.123  33.803  1.00  0.00          O   
ATOM      5  CB  LYS A   1      -3.335  56.259  32.663  1.00  0.00          C   
ATOM      6  CG  LYS A   1      -4.675  55.576  32.712  1.00  0.00          C   
ATOM      7  CD  LYS A   1      -5.749  56.289  31.866  1.00  0.00          C   
ATOM      8  CE  LYS A   1      -7.095  55.665  32.031  1.00  0.00          C   
ATOM      9  NZ  LYS A   1      -7.267  54.460  31.205  1.00  0.00          N   
ATOM     10  HA  LYS A   1      -2.146  54.553  32.964  1.00  0.00          H   
ATOM     11  HB3 LYS A   1      -2.949  56.422  31.659  1.00  0.00          H   
ATOM     12  HB2 LYS A   1      -3.450  57.254  33.095  1.00  0.00          H   
ATOM     13  HG3 LYS A   1      -4.940  55.502  33.769  1.00  0.00          H   
ATOM     14  HG2 LYS A   1      -4.334  54.588  32.379  1.00  0.00          H   
ATOM     15  HD3 LYS A   1      -5.507  56.285  30.799  1.00  0.00          H   
ATOM     16  HD2 LYS A   1      -5.851  57.305  32.226  1.00  0.00          H   
ATOM     17  HE3 LYS A   1      -7.858  56.423  31.822  1.00  0.00          H   
ATOM     18  HE2 LYS A   1      -7.153  55.415  33.090  1.00  0.00          H   
ATOM     19  HZ1 LYS A   1      -6.666  53.729  31.549  1.00  0.00          H   
ATOM     20  HZ2 LYS A   1      -8.230  54.174  31.263  1.00  0.00          H   
ATOM     21  HZ3 LYS A   1      -7.031  54.703  30.244  1.00  0.00          H   
ATOM     22  H   LYS A   1      -1.439  55.202  35.279  1.00  0.00          H   
ATOM     23  N   LYS A   2      -0.123  55.958  31.965  1.00  0.00          N   
ATOM     24  CA  LYS A   2       1.047  56.587  31.416  1.00  0.00          C   
ATOM     25  C   LYS A   2       0.796  57.954  30.712  1.00  0.00          C   
ATOM     26  O   LYS A   2      -0.025  57.949  29.819  1.00  0.00          O   
ATOM     27  CB  LYS A   2       1.915  55.643  30.566  1.00  0.00          C   
ATOM     28  CG  LYS A   2       2.507  54.451  31.326  1.00  0.00          C   
ATOM     29  CD  LYS A   2       3.486  53.543  30.507  1.00  0.00          C   
ATOM     30  CE  LYS A   2       3.347  52.166  31.133  1.00  0.00          C   
ATOM     31  NZ  LYS A   2       4.111  51.136  30.451  1.00  0.00          N   
ATOM     32  H   LYS A   2      -0.518  55.290  31.312  1.00  0.00          H   
ATOM     33  HA  LYS A   2       1.643  56.826  32.293  1.00  0.00          H   
ATOM     34  HB3 LYS A   2       2.788  56.131  30.137  1.00  0.00          H   
ATOM     35  HB2 LYS A   2       1.362  55.257  29.703  1.00  0.00          H   
ATOM     36  HG3 LYS A   2       1.678  53.872  31.740  1.00  0.00          H   
ATOM     37  HG2 LYS A   2       3.105  54.745  32.185  1.00  0.00          H   
ATOM     38  HD3 LYS A   2       4.523  53.882  30.528  1.00  0.00          H   
ATOM     39  HD2 LYS A   2       3.195  53.536  29.451  1.00  0.00          H   
ATOM     40  HE3 LYS A   2       2.303  51.913  30.964  1.00  0.00          H   
ATOM     41  HE2 LYS A   2       3.521  52.266  32.206  1.00  0.00          H   
ATOM     42  HZ1 LYS A   2       5.113  51.308  30.491  1.00  0.00          H   
ATOM     43  HZ2 LYS A   2       3.998  50.258  30.935  1.00  0.00          H   
ATOM     44  HZ3 LYS A   2       3.966  51.024  29.463  1.00  0.00          H   
ATOM     45  N   PRO A   3       1.446  59.039  31.083  1.00  0.00          N   
ATOM     46  CA  PRO A   3       1.464  60.310  30.382  1.00  0.00          C   
ATOM     47  C   PRO A   3       2.397  60.276  29.129  1.00  0.00          C   
ATOM     48  O   PRO A   3       3.155  59.328  28.953  1.00  0.00          O   
ATOM     49  CB  PRO A   3       1.981  61.318  31.366  1.00  0.00          C   
ATOM     50  CG  PRO A   3       2.929  60.534  32.274  1.00  0.00          C   
ATOM     51  CD  PRO A   3       2.304  59.161  32.249  1.00  0.00          C   
ATOM     52  HA  PRO A   3       0.480  60.623  30.018  1.00  0.00          H   
ATOM     53  HB3 PRO A   3       2.476  62.185  30.940  1.00  0.00          H   
ATOM     54  HB2 PRO A   3       1.117  61.625  31.958  1.00  0.00          H   
ATOM     55  HG3 PRO A   3       3.851  60.416  31.712  1.00  0.00          H   
ATOM     56  HG2 PRO A   3       3.008  60.906  33.298  1.00  0.00          H   
ATOM     57  HD3 PRO A   3       2.961  58.299  32.290  1.00  0.00          H   
ATOM     58  HD2 PRO A   3       1.630  59.188  33.115  1.00  0.00          H   
ATOM     59  N   GLY A   4       2.319  61.273  28.229  1.00  0.00          N   
ATOM     60  CA  GLY A   4       3.412  61.508  27.286  1.00  0.00          C   
ATOM     61  C   GLY A   4       3.573  60.453  26.138  1.00  0.00          C   
ATOM     62  O   GLY A   4       2.708  59.636  25.863  1.00  0.00          O   
ATOM     63  H   GLY A   4       1.605  61.966  28.373  1.00  0.00          H   
ATOM     64  HA3 GLY A   4       4.294  61.513  27.932  1.00  0.00          H   
ATOM     65  HA2 GLY A   4       3.186  62.505  26.914  1.00  0.00          H   
ATOM     66  N   ALA A   5       4.786  60.503  25.580  1.00  0.00          N   
ATOM     67  CA  ALA A   5       5.136  59.620  24.455  1.00  0.00          C   
ATOM     68  C   ALA A   5       5.250  58.173  24.978  1.00  0.00          C   
ATOM     69  O   ALA A   5       5.739  57.993  26.138  1.00  0.00          O   
ATOM     70  CB  ALA A   5       6.411  60.083  23.765  1.00  0.00          C   
ATOM     71  H   ALA A   5       5.504  61.160  25.843  1.00  0.00          H   
ATOM     72  HA  ALA A   5       4.338  59.667  23.714  1.00  0.00          H   
ATOM     73  HB1 ALA A   5       6.680  59.302  23.059  1.00  0.00          H   
ATOM     74  HB2 ALA A   5       6.155  60.979  23.189  1.00  0.00          H   
ATOM     75  HB3 ALA A   5       7.244  60.377  24.405  1.00  0.00          H   
ATOM     76  N   SER A   6       4.994  57.211  24.109  1.00  0.00          N   
ATOM     77  CA  SER A   6       5.420  55.781  24.338  1.00  0.00          C   
ATOM     78  C   SER A   6       6.971  55.525  24.371  1.00  0.00          C   
ATOM     79  O   SER A   6       7.705  56.055  23.585  1.00  0.00          O   
ATOM     80  CB  SER A   6       4.798  54.800  23.344  1.00  0.00          C   
ATOM     81  OG  SER A   6       5.262  55.097  22.037  1.00  0.00          O   
ATOM     82  H   SER A   6       4.646  57.455  23.190  1.00  0.00          H   
ATOM     83  HA  SER A   6       5.094  55.561  25.358  1.00  0.00          H   
ATOM     84  HB3 SER A   6       3.714  54.918  23.407  1.00  0.00          H   
ATOM     85  HB2 SER A   6       4.930  53.782  23.683  1.00  0.00          H   
ATOM     86  HG  SER A   6       5.226  54.266  21.550  1.00  0.00          H   
ATOM     87  N   LEU A   7       7.446  54.814  25.404  1.00  0.00          N   
ATOM     88  CA  LEU A   7       8.885  54.467  25.434  1.00  0.00          C   
ATOM     89  C   LEU A   7       9.337  53.702  24.123  1.00  0.00          C   
ATOM     90  O   LEU A   7      10.395  53.962  23.555  1.00  0.00          O   
ATOM     91  CB  LEU A   7       9.116  53.716  26.746  1.00  0.00          C   
ATOM     92  CG  LEU A   7      10.570  53.302  27.055  1.00  0.00          C   
ATOM     93  CD1 LEU A   7      11.463  54.529  27.356  1.00  0.00          C   
ATOM     94  CD2 LEU A   7      10.602  52.412  28.215  1.00  0.00          C   
ATOM     95  H   LEU A   7       6.956  54.430  26.192  1.00  0.00          H   
ATOM     96  HA  LEU A   7       9.486  55.374  25.489  1.00  0.00          H   
ATOM     97  HB3 LEU A   7       8.456  52.856  26.787  1.00  0.00          H   
ATOM     98  HB2 LEU A   7       8.766  54.385  27.533  1.00  0.00          H   
ATOM     99  HG  LEU A   7      10.997  52.797  26.181  1.00  0.00          H   
ATOM    100 HD11 LEU A   7      11.566  55.128  26.440  1.00  0.00          H   
ATOM    101 HD12 LEU A   7      11.113  55.198  28.143  1.00  0.00          H   
ATOM    102 HD13 LEU A   7      12.478  54.311  27.689  1.00  0.00          H   
ATOM    103 HD21 LEU A   7      10.255  51.419  27.913  1.00  0.00          H   
ATOM    104 HD22 LEU A   7      11.597  52.301  28.659  1.00  0.00          H   
ATOM    105 HD23 LEU A   7       9.964  52.798  29.012  1.00  0.00          H   
ATOM    106  N   ALA A   8       8.499  52.836  23.575  1.00  0.00          N   
ATOM    107  CA  ALA A   8       8.653  52.298  22.242  1.00  0.00          C   
ATOM    108  C   ALA A   8       9.111  53.278  21.135  1.00  0.00          C   
ATOM    109  O   ALA A   8      10.064  52.972  20.455  1.00  0.00          O   
ATOM    110  CB  ALA A   8       7.352  51.530  21.901  1.00  0.00          C   
ATOM    111  H   ALA A   8       7.711  52.535  24.119  1.00  0.00          H   
ATOM    112  HA  ALA A   8       9.416  51.510  22.225  1.00  0.00          H   
ATOM    113  HB1 ALA A   8       7.178  50.689  22.573  1.00  0.00          H   
ATOM    114  HB2 ALA A   8       6.494  52.189  22.010  1.00  0.00          H   
ATOM    115  HB3 ALA A   8       7.324  51.193  20.868  1.00  0.00          H   
ATOM    116  N   ALA A   9       8.425  54.363  20.979  1.00  0.00          N   
ATOM    117  CA  ALA A   9       8.794  55.359  19.992  1.00  0.00          C   
ATOM    118  C   ALA A   9      10.035  56.225  20.441  1.00  0.00          C   
ATOM    119  O   ALA A   9      10.951  56.536  19.628  1.00  0.00          O   
ATOM    120  CB  ALA A   9       7.569  56.295  19.830  1.00  0.00          C   
ATOM    121  H   ALA A   9       7.531  54.500  21.434  1.00  0.00          H   
ATOM    122  HA  ALA A   9       8.952  54.975  18.982  1.00  0.00          H   
ATOM    123  HB1 ALA A   9       7.815  57.058  19.089  1.00  0.00          H   
ATOM    124  HB2 ALA A   9       6.654  55.789  19.520  1.00  0.00          H   
ATOM    125  HB3 ALA A   9       7.375  56.912  20.706  1.00  0.00          H   
ATOM    126  N   LEU A  10      10.061  56.489  21.766  1.00  0.00          N   
ATOM    127  CA  LEU A  10      11.206  57.195  22.317  1.00  0.00          C   
ATOM    128  C   LEU A  10      12.500  56.416  22.046  1.00  0.00          C   
ATOM    129  O   LEU A  10      13.456  56.907  21.499  1.00  0.00          O   
ATOM    130  CB  LEU A  10      11.037  57.410  23.830  1.00  0.00          C   
ATOM    131  CG  LEU A  10      10.064  58.471  24.095  1.00  0.00          C   
ATOM    132  CD1 LEU A  10       9.863  58.477  25.633  1.00  0.00          C   
ATOM    133  CD2 LEU A  10      10.553  59.837  23.645  1.00  0.00          C   
ATOM    134  H   LEU A  10       9.296  56.210  22.357  1.00  0.00          H   
ATOM    135  HA  LEU A  10      11.279  58.124  21.751  1.00  0.00          H   
ATOM    136  HB3 LEU A  10      12.001  57.768  24.183  1.00  0.00          H   
ATOM    137  HB2 LEU A  10      10.738  56.457  24.275  1.00  0.00          H   
ATOM    138  HG  LEU A  10       9.137  58.157  23.604  1.00  0.00          H   
ATOM    139 HD11 LEU A  10      10.851  58.647  26.063  1.00  0.00          H   
ATOM    140 HD12 LEU A  10       9.144  59.247  25.925  1.00  0.00          H   
ATOM    141 HD13 LEU A  10       9.642  57.512  26.083  1.00  0.00          H   
ATOM    142 HD21 LEU A  10       9.722  60.447  24.001  1.00  0.00          H   
ATOM    143 HD22 LEU A  10      11.549  60.111  23.987  1.00  0.00          H   
ATOM    144 HD23 LEU A  10      10.518  59.869  22.552  1.00  0.00          H   
ATOM    145  N   GLN A  11      12.540  55.132  22.520  1.00  0.00          N   
ATOM    146  CA  GLN A  11      13.664  54.192  22.171  1.00  0.00          C   
ATOM    147  C   GLN A  11      14.019  54.140  20.651  1.00  0.00          C   
ATOM    148  O   GLN A  11      15.199  54.129  20.290  1.00  0.00          O   
ATOM    149  CB  GLN A  11      13.386  52.735  22.717  1.00  0.00          C   
ATOM    150  CG  GLN A  11      13.828  52.427  24.186  1.00  0.00          C   
ATOM    151  CD  GLN A  11      15.299  52.633  24.372  1.00  0.00          C   
ATOM    152  NE2 GLN A  11      16.101  51.687  23.973  1.00  0.00          N   
ATOM    153  OE1 GLN A  11      15.658  53.610  24.947  1.00  0.00          O   
ATOM    154  H   GLN A  11      11.669  54.804  22.915  1.00  0.00          H   
ATOM    155  HA  GLN A  11      14.499  54.596  22.755  1.00  0.00          H   
ATOM    156  HB3 GLN A  11      13.887  52.052  22.044  1.00  0.00          H   
ATOM    157  HB2 GLN A  11      12.318  52.550  22.639  1.00  0.00          H   
ATOM    158  HG3 GLN A  11      13.599  51.410  24.513  1.00  0.00          H   
ATOM    159  HG2 GLN A  11      13.306  53.083  24.873  1.00  0.00          H   
ATOM    160 HE21 GLN A  11      15.749  50.964  23.360  1.00  0.00          H   
ATOM    161 HE22 GLN A  11      17.090  51.838  24.086  1.00  0.00          H   
ATOM    162  N   ALA A  12      13.045  54.280  19.776  1.00  0.00          N   
ATOM    163  CA  ALA A  12      13.196  54.323  18.331  1.00  0.00          C   
ATOM    164  C   ALA A  12      13.615  55.756  17.766  1.00  0.00          C   
ATOM    165  O   ALA A  12      13.987  55.877  16.620  1.00  0.00          O   
ATOM    166  CB  ALA A  12      11.911  53.636  17.849  1.00  0.00          C   
ATOM    167  H   ALA A  12      12.082  54.195  20.090  1.00  0.00          H   
ATOM    168  HA  ALA A  12      14.021  53.696  18.026  1.00  0.00          H   
ATOM    169  HB1 ALA A  12      12.049  53.439  16.782  1.00  0.00          H   
ATOM    170  HB2 ALA A  12      11.857  52.694  18.390  1.00  0.00          H   
ATOM    171  HB3 ALA A  12      11.054  54.314  17.878  1.00  0.00          H   
ATOM    172  N   LEU A  13      13.582  56.801  18.614  1.00  0.00          N   
ATOM    173  CA  LEU A  13      13.688  58.210  18.210  1.00  0.00          C   
ATOM    174  C   LEU A  13      15.105  58.818  18.479  1.00  0.00          C   
ATOM    175  O   LEU A  13      15.523  59.818  17.891  1.00  0.00          O   
ATOM    176  CB  LEU A  13      12.469  58.918  18.850  1.00  0.00          C   
ATOM    177  CG  LEU A  13      12.322  60.439  18.440  1.00  0.00          C   
ATOM    178  CD1 LEU A  13      11.923  60.550  16.963  1.00  0.00          C   
ATOM    179  CD2 LEU A  13      11.224  61.006  19.243  1.00  0.00          C   
ATOM    180  H   LEU A  13      13.390  56.640  19.591  1.00  0.00          H   
ATOM    181  HA  LEU A  13      13.510  58.202  17.142  1.00  0.00          H   
ATOM    182  HB3 LEU A  13      12.501  58.774  19.928  1.00  0.00          H   
ATOM    183  HB2 LEU A  13      11.587  58.421  18.443  1.00  0.00          H   
ATOM    184  HG  LEU A  13      13.221  61.008  18.695  1.00  0.00          H   
ATOM    185 HD11 LEU A  13      12.725  60.257  16.282  1.00  0.00          H   
ATOM    186 HD12 LEU A  13      11.136  59.844  16.710  1.00  0.00          H   
ATOM    187 HD13 LEU A  13      11.576  61.570  16.778  1.00  0.00          H   
ATOM    188 HD21 LEU A  13      10.301  60.497  18.946  1.00  0.00          H   
ATOM    189 HD22 LEU A  13      11.332  60.850  20.316  1.00  0.00          H   
ATOM    190 HD23 LEU A  13      11.094  62.076  19.112  1.00  0.00          H   
ATOM    191  N   GLN A  14      15.888  58.255  19.460  1.00  0.00          N   
ATOM    192  CA  GLN A  14      17.127  58.777  20.014  1.00  0.00          C   
ATOM    193  C   GLN A  14      18.256  58.741  18.968  1.00  0.00          C   
ATOM    194  O   GLN A  14      19.154  59.574  18.981  1.00  0.00          O   
ATOM    195  CB  GLN A  14      17.588  58.016  21.301  1.00  0.00          C   
ATOM    196  CG  GLN A  14      16.776  58.290  22.544  1.00  0.00          C   
ATOM    197  CD  GLN A  14      17.171  57.488  23.751  1.00  0.00          C   
ATOM    198  NE2 GLN A  14      17.215  58.098  24.886  1.00  0.00          N   
ATOM    199  OE1 GLN A  14      17.455  56.274  23.753  1.00  0.00          O   
ATOM    200  H   GLN A  14      15.572  57.427  19.946  1.00  0.00          H   
ATOM    201  HA  GLN A  14      16.997  59.833  20.218  1.00  0.00          H   
ATOM    202  HB3 GLN A  14      18.611  58.346  21.468  1.00  0.00          H   
ATOM    203  HB2 GLN A  14      17.618  56.977  20.975  1.00  0.00          H   
ATOM    204  HG3 GLN A  14      15.725  58.080  22.348  1.00  0.00          H   
ATOM    205  HG2 GLN A  14      16.801  59.364  22.760  1.00  0.00          H   
ATOM    206 HE21 GLN A  14      17.030  59.095  24.924  1.00  0.00          H   
ATOM    207 HE22 GLN A  14      17.577  57.611  25.688  1.00  0.00          H   
ATOM    208  N   ALA A  15      18.204  57.862  17.901  1.00  0.00          N   
ATOM    209  CA  ALA A  15      19.013  57.871  16.725  1.00  0.00          C   
ATOM    210  C   ALA A  15      18.619  58.971  15.748  1.00  0.00          C   
ATOM    211  O   ALA A  15      19.462  59.315  14.931  1.00  0.00          O   
ATOM    212  CB  ALA A  15      18.967  56.428  16.116  1.00  0.00          C   
ATOM    213  H   ALA A  15      17.622  57.044  18.030  1.00  0.00          H   
ATOM    214  HA  ALA A  15      20.052  57.972  17.040  1.00  0.00          H   
ATOM    215  HB1 ALA A  15      18.042  56.256  15.561  1.00  0.00          H   
ATOM    216  HB2 ALA A  15      19.714  56.298  15.322  1.00  0.00          H   
ATOM    217  HB3 ALA A  15      19.014  55.636  16.860  1.00  0.00          H   
ATOM    218  N   LEU A  16      17.415  59.574  15.840  1.00  0.00          N   
ATOM    219  CA  LEU A  16      16.998  60.596  14.853  1.00  0.00          C   
ATOM    220  C   LEU A  16      16.845  62.032  15.337  1.00  0.00          C   
ATOM    221  O   LEU A  16      17.225  62.914  14.587  1.00  0.00          O   
ATOM    222  CB  LEU A  16      15.768  60.016  14.080  1.00  0.00          C   
ATOM    223  CG  LEU A  16      15.992  58.659  13.404  1.00  0.00          C   
ATOM    224  CD1 LEU A  16      14.653  58.119  12.970  1.00  0.00          C   
ATOM    225  CD2 LEU A  16      16.967  58.629  12.214  1.00  0.00          C   
ATOM    226  H   LEU A  16      16.954  59.415  16.726  1.00  0.00          H   
ATOM    227  HA  LEU A  16      17.793  60.629  14.110  1.00  0.00          H   
ATOM    228  HB3 LEU A  16      15.480  60.784  13.361  1.00  0.00          H   
ATOM    229  HB2 LEU A  16      14.979  59.881  14.817  1.00  0.00          H   
ATOM    230  HG  LEU A  16      16.298  57.905  14.130  1.00  0.00          H   
ATOM    231 HD11 LEU A  16      13.946  58.057  13.807  1.00  0.00          H   
ATOM    232 HD12 LEU A  16      14.190  58.714  12.184  1.00  0.00          H   
ATOM    233 HD13 LEU A  16      14.821  57.064  12.749  1.00  0.00          H   
ATOM    234 HD21 LEU A  16      17.028  57.617  11.812  1.00  0.00          H   
ATOM    235 HD22 LEU A  16      16.426  59.325  11.560  1.00  0.00          H   
ATOM    236 HD23 LEU A  16      17.946  59.068  12.426  1.00  0.00          H   
ATOM    237  N   GLN A  17      16.272  62.262  16.500  1.00  0.00          N   
ATOM    238  CA  GLN A  17      15.877  63.584  16.984  1.00  0.00          C   
ATOM    239  C   GLN A  17      16.223  63.625  18.459  1.00  0.00          C   
ATOM    240  O   GLN A  17      15.340  63.909  19.318  1.00  0.00          O   
ATOM    241  CB  GLN A  17      14.457  63.808  16.689  1.00  0.00          C   
ATOM    242  CG  GLN A  17      14.035  65.254  16.807  1.00  0.00          C   
ATOM    243  CD  GLN A  17      12.579  65.642  16.446  1.00  0.00          C   
ATOM    244  NE2 GLN A  17      12.251  66.931  16.609  1.00  0.00          N   
ATOM    245  OE1 GLN A  17      11.779  64.859  15.997  1.00  0.00          O   
ATOM    246  H   GLN A  17      15.946  61.441  16.998  1.00  0.00          H   
ATOM    247  HA  GLN A  17      16.454  64.367  16.476  1.00  0.00          H   
ATOM    248  HB3 GLN A  17      13.844  63.253  17.410  1.00  0.00          H   
ATOM    249  HB2 GLN A  17      14.330  63.552  15.639  1.00  0.00          H   
ATOM    250  HG3 GLN A  17      14.660  65.829  16.125  1.00  0.00          H   
ATOM    251  HG2 GLN A  17      14.201  65.672  17.796  1.00  0.00          H   
ATOM    252 HE21 GLN A  17      12.847  67.610  17.050  1.00  0.00          H   
ATOM    253 HE22 GLN A  17      11.402  67.168  16.112  1.00  0.00          H   
ATOM    254  N   ALA A  18      17.436  63.346  18.863  1.00  0.00          N   
ATOM    255  CA  ALA A  18      17.851  63.214  20.275  1.00  0.00          C   
ATOM    256  C   ALA A  18      17.340  64.407  21.212  1.00  0.00          C   
ATOM    257  O   ALA A  18      16.889  64.083  22.312  1.00  0.00          O   
ATOM    258  CB  ALA A  18      19.357  62.963  20.246  1.00  0.00          C   
ATOM    259  H   ALA A  18      18.112  63.075  18.157  1.00  0.00          H   
ATOM    260  HA  ALA A  18      17.411  62.277  20.605  1.00  0.00          H   
ATOM    261  HB1 ALA A  18      19.978  63.669  19.684  1.00  0.00          H   
ATOM    262  HB2 ALA A  18      19.711  62.958  21.278  1.00  0.00          H   
ATOM    263  HB3 ALA A  18      19.610  61.966  19.878  1.00  0.00          H   
ATOM    264  N   ALA A  19      17.281  65.618  20.697  1.00  0.00          N   
ATOM    265  CA  ALA A  19      16.847  66.858  21.367  1.00  0.00          C   
ATOM    266  C   ALA A  19      15.370  66.811  21.752  1.00  0.00          C   
ATOM    267  O   ALA A  19      14.940  67.439  22.736  1.00  0.00          O   
ATOM    268  CB  ALA A  19      17.129  67.937  20.371  1.00  0.00          C   
ATOM    269  H   ALA A  19      17.591  65.836  19.762  1.00  0.00          H   
ATOM    270  HA  ALA A  19      17.422  67.070  22.267  1.00  0.00          H   
ATOM    271  HB1 ALA A  19      18.126  68.357  20.415  1.00  0.00          H   
ATOM    272  HB2 ALA A  19      16.863  67.544  19.392  1.00  0.00          H   
ATOM    273  HB3 ALA A  19      16.522  68.798  20.667  1.00  0.00          H   
ATOM    274  N   GLN A  20      14.533  66.061  21.088  1.00  0.00          N   
ATOM    275  CA  GLN A  20      13.079  65.873  21.379  1.00  0.00          C   
ATOM    276  C   GLN A  20      12.946  64.542  22.170  1.00  0.00          C   
ATOM    277  O   GLN A  20      11.954  64.408  22.895  1.00  0.00          O   
ATOM    278  CB  GLN A  20      12.196  65.849  20.111  1.00  0.00          C   
ATOM    279  CG  GLN A  20      10.658  65.661  20.285  1.00  0.00          C   
ATOM    280  CD  GLN A  20       9.847  66.648  21.168  1.00  0.00          C   
ATOM    281  NE2 GLN A  20       8.537  66.607  21.195  1.00  0.00          N   
ATOM    282  OE1 GLN A  20      10.396  67.447  21.941  1.00  0.00          O   
ATOM    283  H   GLN A  20      14.866  65.666  20.217  1.00  0.00          H   
ATOM    284  HA  GLN A  20      12.610  66.619  22.030  1.00  0.00          H   
ATOM    285  HB3 GLN A  20      12.511  65.044  19.446  1.00  0.00          H   
ATOM    286  HB2 GLN A  20      12.358  66.786  19.579  1.00  0.00          H   
ATOM    287  HG3 GLN A  20      10.489  64.663  20.683  1.00  0.00          H   
ATOM    288  HG2 GLN A  20      10.212  65.680  19.291  1.00  0.00          H   
ATOM    289 HE21 GLN A  20       8.025  65.977  20.597  1.00  0.00          H   
ATOM    290 HE22 GLN A  20       8.066  67.161  21.896  1.00  0.00          H   
ATOM    291  N   ALA A  21      13.854  63.590  22.005  1.00  0.00          N   
ATOM    292  CA  ALA A  21      13.670  62.295  22.624  1.00  0.00          C   
ATOM    293  C   ALA A  21      14.219  62.381  24.063  1.00  0.00          C   
ATOM    294  O   ALA A  21      13.826  61.575  24.860  1.00  0.00          O   
ATOM    295  CB  ALA A  21      14.314  61.198  21.696  1.00  0.00          C   
ATOM    296  H   ALA A  21      14.590  63.644  21.315  1.00  0.00          H   
ATOM    297  HA  ALA A  21      12.603  62.076  22.675  1.00  0.00          H   
ATOM    298  HB1 ALA A  21      14.084  60.230  22.148  1.00  0.00          H   
ATOM    299  HB2 ALA A  21      14.047  61.103  20.641  1.00  0.00          H   
ATOM    300  HB3 ALA A  21      15.403  61.243  21.672  1.00  0.00          H   
ATOM    301  N   ALA A  22      15.133  63.298  24.414  1.00  0.00          N   
ATOM    302  CA  ALA A  22      15.800  63.379  25.799  1.00  0.00          C   
ATOM    303  C   ALA A  22      14.818  63.831  26.900  1.00  0.00          C   
ATOM    304  O   ALA A  22      13.906  64.580  26.607  1.00  0.00          O   
ATOM    305  CB  ALA A  22      17.052  64.267  25.758  1.00  0.00          C   
ATOM    306  H   ALA A  22      15.502  63.903  23.702  1.00  0.00          H   
ATOM    307  HA  ALA A  22      16.039  62.353  26.076  1.00  0.00          H   
ATOM    308  HB1 ALA A  22      17.567  64.248  26.728  1.00  0.00          H   
ATOM    309  HB2 ALA A  22      17.636  63.870  24.931  1.00  0.00          H   
ATOM    310  HB3 ALA A  22      16.770  65.309  25.614  1.00  0.00          H   
ATOM    311  N   LYS A  23      14.967  63.412  28.206  1.00  0.00          N   
ATOM    312  CA  LYS A  23      14.272  64.134  29.327  1.00  0.00          C   
ATOM    313  C   LYS A  23      15.019  65.457  29.549  1.00  0.00          C   
ATOM    314  O   LYS A  23      16.118  65.501  30.054  1.00  0.00          O   
ATOM    315  CB  LYS A  23      14.118  63.196  30.490  1.00  0.00          C   
ATOM    316  CG  LYS A  23      12.957  63.615  31.359  1.00  0.00          C   
ATOM    317  CD  LYS A  23      13.228  64.927  32.203  1.00  0.00          C   
ATOM    318  CE  LYS A  23      12.165  64.985  33.298  1.00  0.00          C   
ATOM    319  NZ  LYS A  23      12.724  65.938  34.312  1.00  0.00          N   
ATOM    320  H   LYS A  23      15.696  62.748  28.427  1.00  0.00          H   
ATOM    321  HA  LYS A  23      13.274  64.300  28.947  1.00  0.00          H   
ATOM    322  HB3 LYS A  23      15.058  63.309  31.038  1.00  0.00          H   
ATOM    323  HB2 LYS A  23      13.956  62.212  30.060  1.00  0.00          H   
ATOM    324  HG3 LYS A  23      12.911  62.784  32.057  1.00  0.00          H   
ATOM    325  HG2 LYS A  23      12.017  63.657  30.818  1.00  0.00          H   
ATOM    326  HD3 LYS A  23      13.282  65.895  31.704  1.00  0.00          H   
ATOM    327  HD2 LYS A  23      14.125  64.725  32.783  1.00  0.00          H   
ATOM    328  HE3 LYS A  23      12.033  64.010  33.761  1.00  0.00          H   
ATOM    329  HE2 LYS A  23      11.239  65.446  32.951  1.00  0.00          H   
ATOM    330  HZ1 LYS A  23      12.128  66.735  34.450  1.00  0.00          H   
ATOM    331  HZ2 LYS A  23      12.552  65.550  35.222  1.00  0.00          H   
ATOM    332  HZ3 LYS A  23      13.677  66.197  34.091  1.00  0.00          H   
ATOM    333  N   LYS A  24      14.381  66.468  29.013  1.00  0.00          N   
ATOM    334  CA  LYS A  24      14.657  67.953  29.090  1.00  0.00          C   
ATOM    335  C   LYS A  24      13.529  68.647  29.804  1.00  0.00          C   
ATOM    336  CB  LYS A  24      14.950  68.361  27.587  1.00  0.00          C   
ATOM    337  CG  LYS A  24      14.881  69.876  27.426  1.00  0.00          C   
ATOM    338  CD  LYS A  24      15.465  70.225  26.108  1.00  0.00          C   
ATOM    339  CE  LYS A  24      14.978  69.479  24.877  1.00  0.00          C   
ATOM    340  NZ  LYS A  24      15.348  70.101  23.605  1.00  0.00          N   
ATOM    341  O   LYS A  24      12.393  68.472  29.361  1.00  0.00          O   
ATOM    342  OXT LYS A  24      13.768  69.185  30.919  1.00  0.00          O   
ATOM    343  H   LYS A  24      13.462  66.224  28.678  1.00  0.00          H   
ATOM    344  HA  LYS A  24      15.532  68.116  29.705  1.00  0.00          H   
ATOM    345  HB3 LYS A  24      14.227  67.935  26.888  1.00  0.00          H   
ATOM    346  HB2 LYS A  24      15.946  68.027  27.285  1.00  0.00          H   
ATOM    347  HG3 LYS A  24      15.415  70.421  28.199  1.00  0.00          H   
ATOM    348  HG2 LYS A  24      13.865  70.282  27.379  1.00  0.00          H   
ATOM    349  HD3 LYS A  24      16.546  70.221  26.144  1.00  0.00          H   
ATOM    350  HD2 LYS A  24      15.111  71.254  26.018  1.00  0.00          H   
ATOM    351  HE3 LYS A  24      13.908  69.275  24.879  1.00  0.00          H   
ATOM    352  HE2 LYS A  24      15.416  68.476  24.831  1.00  0.00          H   
ATOM    353  HZ1 LYS A  24      16.356  70.049  23.510  1.00  0.00          H   
ATOM    354  HZ2 LYS A  24      14.992  69.615  22.801  1.00  0.00          H   
ATOM    355  HZ3 LYS A  24      15.043  71.060  23.501  1.00  0.00          H   
TER     356      LYS A  24
ENDMDL
MODEL        6
ATOM      1  N   LYS A   1      -1.696  57.402  10.432  1.00  0.00          N   
ATOM      2  CA  LYS A   1      -1.875  58.005  11.792  1.00  0.00          C   
ATOM      3  C   LYS A   1      -0.467  58.512  12.217  1.00  0.00          C   
ATOM      4  O   LYS A   1       0.539  57.957  11.719  1.00  0.00          O   
ATOM      5  CB  LYS A   1      -2.494  57.072  12.759  1.00  0.00          C   
ATOM      6  CG  LYS A   1      -3.910  56.501  12.366  1.00  0.00          C   
ATOM      7  CD  LYS A   1      -4.470  55.538  13.401  1.00  0.00          C   
ATOM      8  CE  LYS A   1      -5.636  54.693  12.860  1.00  0.00          C   
ATOM      9  NZ  LYS A   1      -6.057  53.705  13.847  1.00  0.00          N   
ATOM     10  HA  LYS A   1      -2.453  58.914  11.648  1.00  0.00          H   
ATOM     11  HB3 LYS A   1      -2.645  57.577  13.710  1.00  0.00          H   
ATOM     12  HB2 LYS A   1      -1.783  56.285  12.984  1.00  0.00          H   
ATOM     13  HG3 LYS A   1      -3.810  56.026  11.394  1.00  0.00          H   
ATOM     14  HG2 LYS A   1      -4.609  57.330  12.247  1.00  0.00          H   
ATOM     15  HD3 LYS A   1      -4.707  56.140  14.275  1.00  0.00          H   
ATOM     16  HD2 LYS A   1      -3.613  54.895  13.627  1.00  0.00          H   
ATOM     17  HE3 LYS A   1      -5.424  54.167  11.932  1.00  0.00          H   
ATOM     18  HE2 LYS A   1      -6.430  55.411  12.649  1.00  0.00          H   
ATOM     19  HZ1 LYS A   1      -6.178  54.065  14.790  1.00  0.00          H   
ATOM     20  HZ2 LYS A   1      -6.900  53.203  13.605  1.00  0.00          H   
ATOM     21  HZ3 LYS A   1      -5.437  52.924  13.737  1.00  0.00          H   
ATOM     22  H   LYS A   1      -1.222  58.111   9.888  1.00  0.00          H   
ATOM     23  N   LYS A   2      -0.446  59.442  13.188  1.00  0.00          N   
ATOM     24  CA  LYS A   2       0.765  59.955  13.996  1.00  0.00          C   
ATOM     25  C   LYS A   2       1.608  58.743  14.477  1.00  0.00          C   
ATOM     26  O   LYS A   2       1.026  57.623  14.689  1.00  0.00          O   
ATOM     27  CB  LYS A   2       0.243  60.802  15.114  1.00  0.00          C   
ATOM     28  CG  LYS A   2       0.429  62.301  14.771  1.00  0.00          C   
ATOM     29  CD  LYS A   2      -0.152  63.301  15.736  1.00  0.00          C   
ATOM     30  CE  LYS A   2       0.256  64.803  15.577  1.00  0.00          C   
ATOM     31  NZ  LYS A   2      -0.346  65.682  16.634  1.00  0.00          N   
ATOM     32  H   LYS A   2      -1.335  59.868  13.402  1.00  0.00          H   
ATOM     33  HA  LYS A   2       1.363  60.608  13.350  1.00  0.00          H   
ATOM     34  HB3 LYS A   2       0.791  60.633  16.041  1.00  0.00          H   
ATOM     35  HB2 LYS A   2      -0.783  60.506  15.294  1.00  0.00          H   
ATOM     36  HG3 LYS A   2       0.009  62.517  13.795  1.00  0.00          H   
ATOM     37  HG2 LYS A   2       1.504  62.468  14.655  1.00  0.00          H   
ATOM     38  HD3 LYS A   2       0.143  63.048  16.751  1.00  0.00          H   
ATOM     39  HD2 LYS A   2      -1.225  63.274  15.582  1.00  0.00          H   
ATOM     40  HE3 LYS A   2      -0.087  65.094  14.581  1.00  0.00          H   
ATOM     41  HE2 LYS A   2       1.339  64.877  15.607  1.00  0.00          H   
ATOM     42  HZ1 LYS A   2       0.040  66.617  16.650  1.00  0.00          H   
ATOM     43  HZ2 LYS A   2      -1.356  65.694  16.638  1.00  0.00          H   
ATOM     44  HZ3 LYS A   2      -0.052  65.288  17.516  1.00  0.00          H   
ATOM     45  N   PRO A   3       2.877  58.980  14.958  1.00  0.00          N   
ATOM     46  CA  PRO A   3       3.738  57.925  15.516  1.00  0.00          C   
ATOM     47  C   PRO A   3       3.231  57.447  16.859  1.00  0.00          C   
ATOM     48  O   PRO A   3       2.345  58.072  17.395  1.00  0.00          O   
ATOM     49  CB  PRO A   3       5.149  58.525  15.582  1.00  0.00          C   
ATOM     50  CG  PRO A   3       4.753  59.957  15.885  1.00  0.00          C   
ATOM     51  CD  PRO A   3       3.564  60.213  15.011  1.00  0.00          C   
ATOM     52  HA  PRO A   3       3.748  57.007  14.928  1.00  0.00          H   
ATOM     53  HB3 PRO A   3       5.738  58.230  16.456  1.00  0.00          H   
ATOM     54  HB2 PRO A   3       5.671  58.487  14.631  1.00  0.00          H   
ATOM     55  HG3 PRO A   3       4.547  60.118  16.940  1.00  0.00          H   
ATOM     56  HG2 PRO A   3       5.460  60.762  15.634  1.00  0.00          H   
ATOM     57  HD3 PRO A   3       2.975  61.008  15.451  1.00  0.00          H   
ATOM     58  HD2 PRO A   3       3.790  60.397  13.962  1.00  0.00          H   
ATOM     59  N   GLY A   4       3.758  56.312  17.396  1.00  0.00          N   
ATOM     60  CA  GLY A   4       3.316  55.804  18.673  1.00  0.00          C   
ATOM     61  C   GLY A   4       4.162  56.440  19.789  1.00  0.00          C   
ATOM     62  O   GLY A   4       5.241  57.011  19.559  1.00  0.00          O   
ATOM     63  H   GLY A   4       4.518  55.854  16.921  1.00  0.00          H   
ATOM     64  HA3 GLY A   4       3.410  54.719  18.672  1.00  0.00          H   
ATOM     65  HA2 GLY A   4       2.278  56.039  18.914  1.00  0.00          H   
ATOM     66  N   ALA A   5       3.752  56.296  21.043  1.00  0.00          N   
ATOM     67  CA  ALA A   5       4.338  57.024  22.210  1.00  0.00          C   
ATOM     68  C   ALA A   5       4.567  56.086  23.429  1.00  0.00          C   
ATOM     69  O   ALA A   5       3.657  55.895  24.238  1.00  0.00          O   
ATOM     70  CB  ALA A   5       3.560  58.273  22.523  1.00  0.00          C   
ATOM     71  H   ALA A   5       2.855  55.875  21.222  1.00  0.00          H   
ATOM     72  HA  ALA A   5       5.297  57.468  21.934  1.00  0.00          H   
ATOM     73  HB1 ALA A   5       2.646  57.992  23.038  1.00  0.00          H   
ATOM     74  HB2 ALA A   5       4.111  58.951  23.162  1.00  0.00          H   
ATOM     75  HB3 ALA A   5       3.258  58.757  21.582  1.00  0.00          H   
ATOM     76  N   SER A   6       5.816  55.592  23.540  1.00  0.00          N   
ATOM     77  CA  SER A   6       6.403  54.672  24.539  1.00  0.00          C   
ATOM     78  C   SER A   6       7.924  54.680  24.702  1.00  0.00          C   
ATOM     79  O   SER A   6       8.601  55.310  23.928  1.00  0.00          O   
ATOM     80  CB  SER A   6       6.077  53.157  24.084  1.00  0.00          C   
ATOM     81  OG  SER A   6       6.698  52.800  22.862  1.00  0.00          O   
ATOM     82  H   SER A   6       6.481  55.963  22.880  1.00  0.00          H   
ATOM     83  HA  SER A   6       5.932  54.856  25.503  1.00  0.00          H   
ATOM     84  HB3 SER A   6       5.006  53.081  23.892  1.00  0.00          H   
ATOM     85  HB2 SER A   6       6.273  52.430  24.874  1.00  0.00          H   
ATOM     86  HG  SER A   6       5.998  52.480  22.299  1.00  0.00          H   
ATOM     87  N   LEU A   7       8.512  53.911  25.611  1.00  0.00          N   
ATOM     88  CA  LEU A   7       9.985  53.761  25.726  1.00  0.00          C   
ATOM     89  C   LEU A   7      10.499  53.099  24.397  1.00  0.00          C   
ATOM     90  O   LEU A   7      11.586  53.428  23.895  1.00  0.00          O   
ATOM     91  CB  LEU A   7      10.172  52.967  27.056  1.00  0.00          C   
ATOM     92  CG  LEU A   7      11.588  52.720  27.456  1.00  0.00          C   
ATOM     93  CD1 LEU A   7      12.403  53.996  27.510  1.00  0.00          C   
ATOM     94  CD2 LEU A   7      11.590  52.168  28.920  1.00  0.00          C   
ATOM     95  H   LEU A   7       7.889  53.507  26.298  1.00  0.00          H   
ATOM     96  HA  LEU A   7      10.383  54.764  25.913  1.00  0.00          H   
ATOM     97  HB3 LEU A   7       9.648  52.010  26.982  1.00  0.00          H   
ATOM     98  HB2 LEU A   7       9.693  53.541  27.849  1.00  0.00          H   
ATOM     99  HG  LEU A   7      12.052  51.987  26.800  1.00  0.00          H   
ATOM    100 HD11 LEU A   7      13.409  53.660  27.780  1.00  0.00          H   
ATOM    101 HD12 LEU A   7      12.560  54.451  26.538  1.00  0.00          H   
ATOM    102 HD13 LEU A   7      12.044  54.642  28.306  1.00  0.00          H   
ATOM    103 HD21 LEU A   7      11.305  52.942  29.629  1.00  0.00          H   
ATOM    104 HD22 LEU A   7      10.842  51.404  29.150  1.00  0.00          H   
ATOM    105 HD23 LEU A   7      12.579  51.818  29.212  1.00  0.00          H   
ATOM    106  N   ALA A   8       9.803  52.096  23.818  1.00  0.00          N   
ATOM    107  CA  ALA A   8      10.107  51.526  22.523  1.00  0.00          C   
ATOM    108  C   ALA A   8      10.223  52.560  21.382  1.00  0.00          C   
ATOM    109  O   ALA A   8      11.123  52.536  20.535  1.00  0.00          O   
ATOM    110  CB  ALA A   8       9.051  50.443  22.079  1.00  0.00          C   
ATOM    111  H   ALA A   8       8.839  52.070  24.114  1.00  0.00          H   
ATOM    112  HA  ALA A   8      11.089  51.046  22.588  1.00  0.00          H   
ATOM    113  HB1 ALA A   8       9.168  49.507  22.617  1.00  0.00          H   
ATOM    114  HB2 ALA A   8       8.046  50.816  22.251  1.00  0.00          H   
ATOM    115  HB3 ALA A   8       9.117  50.131  21.046  1.00  0.00          H   
ATOM    116  N   ALA A   9       9.257  53.532  21.433  1.00  0.00          N   
ATOM    117  CA  ALA A   9       9.263  54.645  20.425  1.00  0.00          C   
ATOM    118  C   ALA A   9      10.320  55.736  20.712  1.00  0.00          C   
ATOM    119  O   ALA A   9      11.035  56.092  19.762  1.00  0.00          O   
ATOM    120  CB  ALA A   9       7.835  55.344  20.492  1.00  0.00          C   
ATOM    121  H   ALA A   9       8.572  53.344  22.149  1.00  0.00          H   
ATOM    122  HA  ALA A   9       9.465  54.260  19.422  1.00  0.00          H   
ATOM    123  HB1 ALA A   9       7.102  54.545  20.340  1.00  0.00          H   
ATOM    124  HB2 ALA A   9       7.700  55.733  21.500  1.00  0.00          H   
ATOM    125  HB3 ALA A   9       7.797  56.087  19.697  1.00  0.00          H   
ATOM    126  N   LEU A  10      10.577  56.107  21.990  1.00  0.00          N   
ATOM    127  CA  LEU A  10      11.624  57.005  22.389  1.00  0.00          C   
ATOM    128  C   LEU A  10      13.000  56.474  21.919  1.00  0.00          C   
ATOM    129  O   LEU A  10      13.796  57.158  21.332  1.00  0.00          O   
ATOM    130  CB  LEU A  10      11.623  57.259  23.928  1.00  0.00          C   
ATOM    131  CG  LEU A  10      12.784  58.139  24.476  1.00  0.00          C   
ATOM    132  CD1 LEU A  10      13.028  59.449  23.829  1.00  0.00          C   
ATOM    133  CD2 LEU A  10      12.526  58.417  25.971  1.00  0.00          C   
ATOM    134  H   LEU A  10       9.934  55.733  22.679  1.00  0.00          H   
ATOM    135  HA  LEU A  10      11.454  57.987  21.958  1.00  0.00          H   
ATOM    136  HB3 LEU A  10      11.751  56.333  24.483  1.00  0.00          H   
ATOM    137  HB2 LEU A  10      10.694  57.753  24.186  1.00  0.00          H   
ATOM    138  HG  LEU A  10      13.730  57.605  24.540  1.00  0.00          H   
ATOM    139 HD11 LEU A  10      13.318  59.364  22.784  1.00  0.00          H   
ATOM    140 HD12 LEU A  10      12.154  60.099  23.795  1.00  0.00          H   
ATOM    141 HD13 LEU A  10      13.793  59.941  24.418  1.00  0.00          H   
ATOM    142 HD21 LEU A  10      13.419  58.873  26.401  1.00  0.00          H   
ATOM    143 HD22 LEU A  10      11.608  58.998  26.037  1.00  0.00          H   
ATOM    144 HD23 LEU A  10      12.469  57.428  26.419  1.00  0.00          H   
ATOM    145  N   GLN A  11      13.263  55.146  22.148  1.00  0.00          N   
ATOM    146  CA  GLN A  11      14.494  54.551  21.803  1.00  0.00          C   
ATOM    147  C   GLN A  11      14.717  54.457  20.254  1.00  0.00          C   
ATOM    148  O   GLN A  11      15.849  54.700  19.829  1.00  0.00          O   
ATOM    149  CB  GLN A  11      14.564  53.184  22.452  1.00  0.00          C   
ATOM    150  CG  GLN A  11      14.881  53.222  23.927  1.00  0.00          C   
ATOM    151  CD  GLN A  11      14.643  51.821  24.523  1.00  0.00          C   
ATOM    152  NE2 GLN A  11      14.752  51.683  25.828  1.00  0.00          N   
ATOM    153  OE1 GLN A  11      14.419  50.787  23.878  1.00  0.00          O   
ATOM    154  H   GLN A  11      12.583  54.693  22.735  1.00  0.00          H   
ATOM    155  HA  GLN A  11      15.324  55.106  22.244  1.00  0.00          H   
ATOM    156  HB3 GLN A  11      15.354  52.671  21.921  1.00  0.00          H   
ATOM    157  HB2 GLN A  11      13.582  52.733  22.305  1.00  0.00          H   
ATOM    158  HG3 GLN A  11      14.256  53.961  24.416  1.00  0.00          H   
ATOM    159  HG2 GLN A  11      15.927  53.493  24.081  1.00  0.00          H   
ATOM    160 HE21 GLN A  11      14.885  52.472  26.433  1.00  0.00          H   
ATOM    161 HE22 GLN A  11      14.491  50.813  26.277  1.00  0.00          H   
ATOM    162  N   ALA A  12      13.725  54.182  19.486  1.00  0.00          N   
ATOM    163  CA  ALA A  12      13.840  54.354  18.032  1.00  0.00          C   
ATOM    164  C   ALA A  12      14.105  55.851  17.602  1.00  0.00          C   
ATOM    165  O   ALA A  12      14.953  55.977  16.715  1.00  0.00          O   
ATOM    166  CB  ALA A  12      12.518  53.913  17.349  1.00  0.00          C   
ATOM    167  H   ALA A  12      12.812  53.889  19.804  1.00  0.00          H   
ATOM    168  HA  ALA A  12      14.634  53.669  17.730  1.00  0.00          H   
ATOM    169  HB1 ALA A  12      12.250  52.907  17.676  1.00  0.00          H   
ATOM    170  HB2 ALA A  12      11.641  54.504  17.601  1.00  0.00          H   
ATOM    171  HB3 ALA A  12      12.690  53.825  16.281  1.00  0.00          H   
ATOM    172  N   LEU A  13      13.471  56.837  18.260  1.00  0.00          N   
ATOM    173  CA  LEU A  13      13.791  58.253  17.993  1.00  0.00          C   
ATOM    174  C   LEU A  13      15.168  58.691  18.450  1.00  0.00          C   
ATOM    175  O   LEU A  13      15.881  59.316  17.686  1.00  0.00          O   
ATOM    176  CB  LEU A  13      12.789  59.225  18.576  1.00  0.00          C   
ATOM    177  CG  LEU A  13      12.906  60.772  18.213  1.00  0.00          C   
ATOM    178  CD1 LEU A  13      12.966  60.843  16.690  1.00  0.00          C   
ATOM    179  CD2 LEU A  13      11.643  61.546  18.752  1.00  0.00          C   
ATOM    180  H   LEU A  13      12.769  56.579  18.937  1.00  0.00          H   
ATOM    181  HA  LEU A  13      13.729  58.392  16.913  1.00  0.00          H   
ATOM    182  HB3 LEU A  13      12.867  59.207  19.662  1.00  0.00          H   
ATOM    183  HB2 LEU A  13      11.781  58.913  18.298  1.00  0.00          H   
ATOM    184  HG  LEU A  13      13.754  61.309  18.653  1.00  0.00          H   
ATOM    185 HD11 LEU A  13      12.848  61.879  16.354  1.00  0.00          H   
ATOM    186 HD12 LEU A  13      13.910  60.533  16.232  1.00  0.00          H   
ATOM    187 HD13 LEU A  13      12.207  60.157  16.340  1.00  0.00          H   
ATOM    188 HD21 LEU A  13      11.504  62.536  18.333  1.00  0.00          H   
ATOM    189 HD22 LEU A  13      10.741  61.015  18.451  1.00  0.00          H   
ATOM    190 HD23 LEU A  13      11.644  61.455  19.840  1.00  0.00          H   
ATOM    191  N   GLN A  14      15.622  58.335  19.622  1.00  0.00          N   
ATOM    192  CA  GLN A  14      17.022  58.431  19.992  1.00  0.00          C   
ATOM    193  C   GLN A  14      18.083  57.708  19.178  1.00  0.00          C   
ATOM    194  O   GLN A  14      19.097  58.289  18.811  1.00  0.00          O   
ATOM    195  CB  GLN A  14      17.120  57.973  21.455  1.00  0.00          C   
ATOM    196  CG  GLN A  14      16.464  58.935  22.458  1.00  0.00          C   
ATOM    197  CD  GLN A  14      16.581  58.383  23.852  1.00  0.00          C   
ATOM    198  NE2 GLN A  14      16.998  59.023  24.923  1.00  0.00          N   
ATOM    199  OE1 GLN A  14      16.360  57.189  24.072  1.00  0.00          O   
ATOM    200  H   GLN A  14      15.016  57.848  20.276  1.00  0.00          H   
ATOM    201  HA  GLN A  14      17.267  59.480  19.846  1.00  0.00          H   
ATOM    202  HB3 GLN A  14      18.162  57.866  21.753  1.00  0.00          H   
ATOM    203  HB2 GLN A  14      16.644  56.994  21.506  1.00  0.00          H   
ATOM    204  HG3 GLN A  14      15.389  59.018  22.280  1.00  0.00          H   
ATOM    205  HG2 GLN A  14      16.921  59.924  22.384  1.00  0.00          H   
ATOM    206 HE21 GLN A  14      17.123  60.024  24.926  1.00  0.00          H   
ATOM    207 HE22 GLN A  14      17.027  58.445  25.744  1.00  0.00          H   
ATOM    208  N   ALA A  15      17.802  56.495  18.692  1.00  0.00          N   
ATOM    209  CA  ALA A  15      18.608  55.753  17.693  1.00  0.00          C   
ATOM    210  C   ALA A  15      18.719  56.485  16.359  1.00  0.00          C   
ATOM    211  O   ALA A  15      19.794  56.505  15.790  1.00  0.00          O   
ATOM    212  CB  ALA A  15      17.908  54.389  17.547  1.00  0.00          C   
ATOM    213  H   ALA A  15      16.863  56.138  18.822  1.00  0.00          H   
ATOM    214  HA  ALA A  15      19.570  55.520  18.141  1.00  0.00          H   
ATOM    215  HB1 ALA A  15      17.850  53.860  18.498  1.00  0.00          H   
ATOM    216  HB2 ALA A  15      16.895  54.501  17.151  1.00  0.00          H   
ATOM    217  HB3 ALA A  15      18.489  53.749  16.884  1.00  0.00          H   
ATOM    218  N   LEU A  16      17.618  57.127  15.920  1.00  0.00          N   
ATOM    219  CA  LEU A  16      17.606  57.827  14.665  1.00  0.00          C   
ATOM    220  C   LEU A  16      18.417  59.117  14.721  1.00  0.00          C   
ATOM    221  O   LEU A  16      19.297  59.395  13.911  1.00  0.00          O   
ATOM    222  CB  LEU A  16      16.185  58.036  14.119  1.00  0.00          C   
ATOM    223  CG  LEU A  16      16.182  58.666  12.705  1.00  0.00          C   
ATOM    224  CD1 LEU A  16      16.651  57.629  11.676  1.00  0.00          C   
ATOM    225  CD2 LEU A  16      14.826  59.276  12.323  1.00  0.00          C   
ATOM    226  H   LEU A  16      16.852  57.139  16.576  1.00  0.00          H   
ATOM    227  HA  LEU A  16      18.044  57.142  13.942  1.00  0.00          H   
ATOM    228  HB3 LEU A  16      15.621  58.687  14.795  1.00  0.00          H   
ATOM    229  HB2 LEU A  16      15.700  57.058  14.107  1.00  0.00          H   
ATOM    230  HG  LEU A  16      16.891  59.496  12.681  1.00  0.00          H   
ATOM    231 HD11 LEU A  16      17.667  57.363  11.937  1.00  0.00          H   
ATOM    232 HD12 LEU A  16      16.004  56.759  11.681  1.00  0.00          H   
ATOM    233 HD13 LEU A  16      16.597  58.062  10.668  1.00  0.00          H   
ATOM    234 HD21 LEU A  16      14.937  60.004  11.515  1.00  0.00          H   
ATOM    235 HD22 LEU A  16      14.178  58.482  11.957  1.00  0.00          H   
ATOM    236 HD23 LEU A  16      14.440  59.685  13.258  1.00  0.00          H   
ATOM    237  N   GLN A  17      18.212  59.864  15.845  1.00  0.00          N   
ATOM    238  CA  GLN A  17      18.933  61.072  16.145  1.00  0.00          C   
ATOM    239  C   GLN A  17      20.361  60.910  16.370  1.00  0.00          C   
ATOM    240  O   GLN A  17      21.133  61.835  15.997  1.00  0.00          O   
ATOM    241  CB  GLN A  17      18.305  61.936  17.195  1.00  0.00          C   
ATOM    242  CG  GLN A  17      16.822  62.383  16.846  1.00  0.00          C   
ATOM    243  CD  GLN A  17      16.032  62.823  18.084  1.00  0.00          C   
ATOM    244  NE2 GLN A  17      15.100  63.681  17.974  1.00  0.00          N   
ATOM    245  OE1 GLN A  17      16.284  62.506  19.241  1.00  0.00          O   
ATOM    246  H   GLN A  17      17.513  59.593  16.522  1.00  0.00          H   
ATOM    247  HA  GLN A  17      18.900  61.639  15.208  1.00  0.00          H   
ATOM    248  HB3 GLN A  17      18.924  62.844  17.169  1.00  0.00          H   
ATOM    249  HB2 GLN A  17      18.407  61.496  18.179  1.00  0.00          H   
ATOM    250  HG3 GLN A  17      16.266  61.553  16.414  1.00  0.00          H   
ATOM    251  HG2 GLN A  17      16.868  63.114  16.038  1.00  0.00          H   
ATOM    252 HE21 GLN A  17      14.992  64.180  17.097  1.00  0.00          H   
ATOM    253 HE22 GLN A  17      14.593  63.965  18.810  1.00  0.00          H   
ATOM    254  N   ALA A  18      20.878  59.742  16.773  1.00  0.00          N   
ATOM    255  CA  ALA A  18      22.261  59.425  16.603  1.00  0.00          C   
ATOM    256  C   ALA A  18      22.725  58.823  15.265  1.00  0.00          C   
ATOM    257  O   ALA A  18      23.722  59.202  14.714  1.00  0.00          O   
ATOM    258  CB  ALA A  18      22.683  58.618  17.776  1.00  0.00          C   
ATOM    259  H   ALA A  18      20.277  58.955  16.985  1.00  0.00          H   
ATOM    260  HA  ALA A  18      22.842  60.349  16.635  1.00  0.00          H   
ATOM    261  HB1 ALA A  18      22.070  57.726  17.959  1.00  0.00          H   
ATOM    262  HB2 ALA A  18      23.761  58.536  17.658  1.00  0.00          H   
ATOM    263  HB3 ALA A  18      22.526  59.251  18.651  1.00  0.00          H   
ATOM    264  N   ALA A  19      21.977  57.851  14.665  1.00  0.00          N   
ATOM    265  CA  ALA A  19      22.255  57.260  13.340  1.00  0.00          C   
ATOM    266  C   ALA A  19      22.317  58.288  12.142  1.00  0.00          C   
ATOM    267  O   ALA A  19      23.116  58.188  11.227  1.00  0.00          O   
ATOM    268  CB  ALA A  19      21.224  56.243  13.033  1.00  0.00          C   
ATOM    269  H   ALA A  19      21.090  57.684  15.110  1.00  0.00          H   
ATOM    270  HA  ALA A  19      23.205  56.742  13.398  1.00  0.00          H   
ATOM    271  HB1 ALA A  19      20.224  56.657  12.877  1.00  0.00          H   
ATOM    272  HB2 ALA A  19      21.524  55.780  12.096  1.00  0.00          H   
ATOM    273  HB3 ALA A  19      21.226  55.393  13.713  1.00  0.00          H   
ATOM    274  N   GLN A  20      21.547  59.346  12.202  1.00  0.00          N   
ATOM    275  CA  GLN A  20      21.647  60.559  11.348  1.00  0.00          C   
ATOM    276  C   GLN A  20      22.944  61.328  11.648  1.00  0.00          C   
ATOM    277  O   GLN A  20      23.481  61.993  10.714  1.00  0.00          O   
ATOM    278  CB  GLN A  20      20.394  61.393  11.630  1.00  0.00          C   
ATOM    279  CG  GLN A  20      19.038  60.930  11.051  1.00  0.00          C   
ATOM    280  CD  GLN A  20      17.874  61.821  11.445  1.00  0.00          C   
ATOM    281  NE2 GLN A  20      16.901  61.916  10.603  1.00  0.00          N   
ATOM    282  OE1 GLN A  20      17.757  62.458  12.466  1.00  0.00          O   
ATOM    283  H   GLN A  20      20.855  59.243  12.928  1.00  0.00          H   
ATOM    284  HA  GLN A  20      21.645  60.265  10.299  1.00  0.00          H   
ATOM    285  HB3 GLN A  20      20.553  62.355  11.134  1.00  0.00          H   
ATOM    286  HB2 GLN A  20      20.200  61.691  12.657  1.00  0.00          H   
ATOM    287  HG3 GLN A  20      18.756  59.881  11.127  1.00  0.00          H   
ATOM    288  HG2 GLN A  20      19.123  61.046   9.970  1.00  0.00          H   
ATOM    289 HE21 GLN A  20      16.946  61.541   9.671  1.00  0.00          H   
ATOM    290 HE22 GLN A  20      16.093  62.459  10.875  1.00  0.00          H   
ATOM    291  N   ALA A  21      23.457  61.325  12.883  1.00  0.00          N   
ATOM    292  CA  ALA A  21      24.727  62.010  13.231  1.00  0.00          C   
ATOM    293  C   ALA A  21      25.926  61.141  12.896  1.00  0.00          C   
ATOM    294  O   ALA A  21      26.934  61.672  12.479  1.00  0.00          O   
ATOM    295  CB  ALA A  21      24.689  62.439  14.744  1.00  0.00          C   
ATOM    296  H   ALA A  21      22.998  60.867  13.648  1.00  0.00          H   
ATOM    297  HA  ALA A  21      24.813  62.946  12.693  1.00  0.00          H   
ATOM    298  HB1 ALA A  21      25.601  62.950  15.049  1.00  0.00          H   
ATOM    299  HB2 ALA A  21      23.793  63.045  14.869  1.00  0.00          H   
ATOM    300  HB3 ALA A  21      24.608  61.600  15.437  1.00  0.00          H   
ATOM    301  N   ALA A  22      25.812  59.799  13.003  1.00  0.00          N   
ATOM    302  CA  ALA A  22      26.819  58.735  12.826  1.00  0.00          C   
ATOM    303  C   ALA A  22      27.694  58.871  11.593  1.00  0.00          C   
ATOM    304  O   ALA A  22      27.347  59.414  10.529  1.00  0.00          O   
ATOM    305  CB  ALA A  22      26.032  57.421  12.793  1.00  0.00          C   
ATOM    306  H   ALA A  22      24.912  59.474  13.325  1.00  0.00          H   
ATOM    307  HA  ALA A  22      27.528  58.719  13.656  1.00  0.00          H   
ATOM    308  HB1 ALA A  22      25.395  57.210  13.651  1.00  0.00          H   
ATOM    309  HB2 ALA A  22      25.361  57.292  11.950  1.00  0.00          H   
ATOM    310  HB3 ALA A  22      26.780  56.620  12.763  1.00  0.00          H   
ATOM    311  N   LYS A  23      28.955  58.422  11.741  1.00  0.00          N   
ATOM    312  CA  LYS A  23      29.997  58.575  10.693  1.00  0.00          C   
ATOM    313  C   LYS A  23      29.449  58.305   9.253  1.00  0.00          C   
ATOM    314  O   LYS A  23      28.975  57.182   8.980  1.00  0.00          O   
ATOM    315  CB  LYS A  23      31.079  57.601  11.029  1.00  0.00          C   
ATOM    316  CG  LYS A  23      31.845  57.962  12.316  1.00  0.00          C   
ATOM    317  CD  LYS A  23      32.662  56.796  12.782  1.00  0.00          C   
ATOM    318  CE  LYS A  23      33.734  56.395  11.776  1.00  0.00          C   
ATOM    319  NZ  LYS A  23      34.585  55.305  12.252  1.00  0.00          N   
ATOM    320  H   LYS A  23      29.228  58.115  12.667  1.00  0.00          H   
ATOM    321  HA  LYS A  23      30.378  59.602  10.742  1.00  0.00          H   
ATOM    322  HB3 LYS A  23      31.883  57.655  10.295  1.00  0.00          H   
ATOM    323  HB2 LYS A  23      30.679  56.580  11.043  1.00  0.00          H   
ATOM    324  HG3 LYS A  23      31.069  58.137  13.067  1.00  0.00          H   
ATOM    325  HG2 LYS A  23      32.564  58.778  12.209  1.00  0.00          H   
ATOM    326  HD3 LYS A  23      31.982  55.962  12.899  1.00  0.00          H   
ATOM    327  HD2 LYS A  23      33.181  57.068  13.707  1.00  0.00          H   
ATOM    328  HE3 LYS A  23      34.422  57.208  11.554  1.00  0.00          H   
ATOM    329  HE2 LYS A  23      33.307  56.115  10.816  1.00  0.00          H   
ATOM    330  HZ1 LYS A  23      35.072  55.452  13.130  1.00  0.00          H   
ATOM    331  HZ2 LYS A  23      34.164  54.398  12.358  1.00  0.00          H   
ATOM    332  HZ3 LYS A  23      35.302  55.155  11.554  1.00  0.00          H   
ATOM    333  N   LYS A  24      29.701  59.225   8.373  1.00  0.00          N   
ATOM    334  CA  LYS A  24      29.340  59.236   6.964  1.00  0.00          C   
ATOM    335  C   LYS A  24      30.021  58.037   6.279  1.00  0.00          C   
ATOM    336  CB  LYS A  24      29.827  60.583   6.388  1.00  0.00          C   
ATOM    337  CG  LYS A  24      29.064  61.848   6.903  1.00  0.00          C   
ATOM    338  CD  LYS A  24      27.512  61.716   6.676  1.00  0.00          C   
ATOM    339  CE  LYS A  24      26.808  63.108   7.065  1.00  0.00          C   
ATOM    340  NZ  LYS A  24      25.352  62.999   7.087  1.00  0.00          N   
ATOM    341  O   LYS A  24      29.383  57.053   5.805  1.00  0.00          O   
ATOM    342  OXT LYS A  24      31.243  57.993   6.360  1.00  0.00          O   
ATOM    343  H   LYS A  24      30.098  60.097   8.675  1.00  0.00          H   
ATOM    344  HA  LYS A  24      28.272  59.055   6.820  1.00  0.00          H   
ATOM    345  HB3 LYS A  24      29.696  60.474   5.313  1.00  0.00          H   
ATOM    346  HB2 LYS A  24      30.848  60.711   6.743  1.00  0.00          H   
ATOM    347  HG3 LYS A  24      29.510  62.780   6.578  1.00  0.00          H   
ATOM    348  HG2 LYS A  24      29.048  61.922   7.988  1.00  0.00          H   
ATOM    349  HD3 LYS A  24      27.049  60.826   7.102  1.00  0.00          H   
ATOM    350  HD2 LYS A  24      27.289  61.676   5.611  1.00  0.00          H   
ATOM    351  HE3 LYS A  24      27.133  63.925   6.434  1.00  0.00          H   
ATOM    352  HE2 LYS A  24      27.174  63.347   8.064  1.00  0.00          H   
ATOM    353  HZ1 LYS A  24      24.939  62.326   7.714  1.00  0.00          H   
ATOM    354  HZ2 LYS A  24      24.951  63.887   7.352  1.00  0.00          H   
ATOM    355  HZ3 LYS A  24      25.088  62.935   6.114  1.00  0.00          H   
TER     356      LYS A  24
ENDMDL
MODEL        7
ATOM      1  N   LYS A   1      -5.919  50.236   1.100  1.00  0.00          N   
ATOM      2  CA  LYS A   1      -4.885  50.357   2.244  1.00  0.00          C   
ATOM      3  C   LYS A   1      -5.549  51.103   3.453  1.00  0.00          C   
ATOM      4  O   LYS A   1      -6.080  52.158   3.306  1.00  0.00          O   
ATOM      5  CB  LYS A   1      -3.552  51.137   1.860  1.00  0.00          C   
ATOM      6  CG  LYS A   1      -2.408  51.120   2.934  1.00  0.00          C   
ATOM      7  CD  LYS A   1      -1.132  51.764   2.239  1.00  0.00          C   
ATOM      8  CE  LYS A   1      -0.219  52.260   3.305  1.00  0.00          C   
ATOM      9  NZ  LYS A   1       1.001  52.967   2.802  1.00  0.00          N   
ATOM     10  HA  LYS A   1      -4.651  49.326   2.511  1.00  0.00          H   
ATOM     11  HB3 LYS A   1      -3.774  52.178   1.642  1.00  0.00          H   
ATOM     12  HB2 LYS A   1      -3.224  50.581   0.983  1.00  0.00          H   
ATOM     13  HG3 LYS A   1      -2.195  50.097   3.253  1.00  0.00          H   
ATOM     14  HG2 LYS A   1      -2.793  51.725   3.756  1.00  0.00          H   
ATOM     15  HD3 LYS A   1      -1.377  52.603   1.586  1.00  0.00          H   
ATOM     16  HD2 LYS A   1      -0.657  50.971   1.674  1.00  0.00          H   
ATOM     17  HE3 LYS A   1       0.039  51.426   3.963  1.00  0.00          H   
ATOM     18  HE2 LYS A   1      -0.784  52.923   3.958  1.00  0.00          H   
ATOM     19  HZ1 LYS A   1       0.676  53.770   2.286  1.00  0.00          H   
ATOM     20  HZ2 LYS A   1       1.585  53.222   3.585  1.00  0.00          H   
ATOM     21  HZ3 LYS A   1       1.556  52.450   2.148  1.00  0.00          H   
ATOM     22  H   LYS A   1      -6.654  49.594   1.361  1.00  0.00          H   
ATOM     23  N   LYS A   2      -5.614  50.415   4.596  1.00  0.00          N   
ATOM     24  CA  LYS A   2      -6.075  50.957   5.913  1.00  0.00          C   
ATOM     25  C   LYS A   2      -5.227  52.216   6.399  1.00  0.00          C   
ATOM     26  O   LYS A   2      -4.062  52.329   6.134  1.00  0.00          O   
ATOM     27  CB  LYS A   2      -5.953  49.716   6.831  1.00  0.00          C   
ATOM     28  CG  LYS A   2      -7.261  48.932   6.977  1.00  0.00          C   
ATOM     29  CD  LYS A   2      -7.101  47.866   8.127  1.00  0.00          C   
ATOM     30  CE  LYS A   2      -8.470  47.228   8.568  1.00  0.00          C   
ATOM     31  NZ  LYS A   2      -8.321  46.269   9.649  1.00  0.00          N   
ATOM     32  H   LYS A   2      -5.062  49.572   4.643  1.00  0.00          H   
ATOM     33  HA  LYS A   2      -7.127  51.195   5.759  1.00  0.00          H   
ATOM     34  HB3 LYS A   2      -5.631  50.120   7.800  1.00  0.00          H   
ATOM     35  HB2 LYS A   2      -5.100  49.141   6.453  1.00  0.00          H   
ATOM     36  HG3 LYS A   2      -7.487  48.447   6.032  1.00  0.00          H   
ATOM     37  HG2 LYS A   2      -8.093  49.613   7.171  1.00  0.00          H   
ATOM     38  HD3 LYS A   2      -6.690  48.438   8.964  1.00  0.00          H   
ATOM     39  HD2 LYS A   2      -6.349  47.125   7.839  1.00  0.00          H   
ATOM     40  HE3 LYS A   2      -9.127  46.830   7.788  1.00  0.00          H   
ATOM     41  HE2 LYS A   2      -9.042  48.046   8.991  1.00  0.00          H   
ATOM     42  HZ1 LYS A   2      -9.192  45.808   9.869  1.00  0.00          H   
ATOM     43  HZ2 LYS A   2      -7.648  45.600   9.299  1.00  0.00          H   
ATOM     44  HZ3 LYS A   2      -8.000  46.723  10.491  1.00  0.00          H   
ATOM     45  N   PRO A   3      -5.746  53.020   7.344  1.00  0.00          N   
ATOM     46  CA  PRO A   3      -4.878  53.902   8.046  1.00  0.00          C   
ATOM     47  C   PRO A   3      -3.766  53.282   8.964  1.00  0.00          C   
ATOM     48  O   PRO A   3      -3.795  52.073   9.253  1.00  0.00          O   
ATOM     49  CB  PRO A   3      -5.848  54.747   8.770  1.00  0.00          C   
ATOM     50  CG  PRO A   3      -7.051  53.873   9.038  1.00  0.00          C   
ATOM     51  CD  PRO A   3      -7.068  52.944   7.796  1.00  0.00          C   
ATOM     52  HA  PRO A   3      -4.371  54.477   7.284  1.00  0.00          H   
ATOM     53  HB3 PRO A   3      -5.469  55.329   9.619  1.00  0.00          H   
ATOM     54  HB2 PRO A   3      -6.175  55.533   8.089  1.00  0.00          H   
ATOM     55  HG3 PRO A   3      -6.910  53.356   9.983  1.00  0.00          H   
ATOM     56  HG2 PRO A   3      -7.945  54.482   9.144  1.00  0.00          H   
ATOM     57  HD3 PRO A   3      -7.244  51.955   8.242  1.00  0.00          H   
ATOM     58  HD2 PRO A   3      -7.830  53.285   7.106  1.00  0.00          H   
ATOM     59  N   GLY A   4      -2.804  54.124   9.361  1.00  0.00          N   
ATOM     60  CA  GLY A   4      -1.596  53.816  10.175  1.00  0.00          C   
ATOM     61  C   GLY A   4      -1.843  54.151  11.640  1.00  0.00          C   
ATOM     62  O   GLY A   4      -2.618  55.050  11.886  1.00  0.00          O   
ATOM     63  H   GLY A   4      -2.850  55.091   9.057  1.00  0.00          H   
ATOM     64  HA3 GLY A   4      -0.676  54.281   9.829  1.00  0.00          H   
ATOM     65  HA2 GLY A   4      -1.351  52.761  10.057  1.00  0.00          H   
ATOM     66  N   ALA A   5      -1.013  53.563  12.511  1.00  0.00          N   
ATOM     67  CA  ALA A   5      -1.118  53.712  13.960  1.00  0.00          C   
ATOM     68  C   ALA A   5       0.144  54.088  14.692  1.00  0.00          C   
ATOM     69  O   ALA A   5       1.232  53.615  14.393  1.00  0.00          O   
ATOM     70  CB  ALA A   5      -1.634  52.410  14.624  1.00  0.00          C   
ATOM     71  H   ALA A   5      -0.533  52.708  12.266  1.00  0.00          H   
ATOM     72  HA  ALA A   5      -1.812  54.502  14.208  1.00  0.00          H   
ATOM     73  HB1 ALA A   5      -1.005  51.562  14.353  1.00  0.00          H   
ATOM     74  HB2 ALA A   5      -1.862  52.603  15.676  1.00  0.00          H   
ATOM     75  HB3 ALA A   5      -2.553  52.186  14.067  1.00  0.00          H   
ATOM     76  N   SER A   6       0.003  54.841  15.805  1.00  0.00          N   
ATOM     77  CA  SER A   6       0.999  55.142  16.851  1.00  0.00          C   
ATOM     78  C   SER A   6       1.050  54.072  17.927  1.00  0.00          C   
ATOM     79  O   SER A   6      -0.049  53.703  18.387  1.00  0.00          O   
ATOM     80  CB  SER A   6       0.723  56.601  17.396  1.00  0.00          C   
ATOM     81  OG  SER A   6       1.853  56.962  18.137  1.00  0.00          O   
ATOM     82  H   SER A   6      -0.944  55.062  16.072  1.00  0.00          H   
ATOM     83  HA  SER A   6       1.965  55.268  16.358  1.00  0.00          H   
ATOM     84  HB3 SER A   6      -0.187  56.590  17.991  1.00  0.00          H   
ATOM     85  HB2 SER A   6       0.496  57.245  16.537  1.00  0.00          H   
ATOM     86  HG  SER A   6       1.727  57.832  18.543  1.00  0.00          H   
ATOM     87  N   LEU A   7       2.243  53.538  18.241  1.00  0.00          N   
ATOM     88  CA  LEU A   7       2.468  52.586  19.228  1.00  0.00          C   
ATOM     89  C   LEU A   7       2.038  53.071  20.614  1.00  0.00          C   
ATOM     90  O   LEU A   7       2.273  54.224  20.846  1.00  0.00          O   
ATOM     91  CB  LEU A   7       3.929  52.117  19.118  1.00  0.00          C   
ATOM     92  CG  LEU A   7       4.180  51.315  17.876  1.00  0.00          C   
ATOM     93  CD1 LEU A   7       5.667  51.050  17.904  1.00  0.00          C   
ATOM     94  CD2 LEU A   7       3.492  49.927  17.872  1.00  0.00          C   
ATOM     95  H   LEU A   7       3.049  54.011  17.844  1.00  0.00          H   
ATOM     96  HA  LEU A   7       1.852  51.738  18.923  1.00  0.00          H   
ATOM     97  HB3 LEU A   7       4.176  51.513  19.991  1.00  0.00          H   
ATOM     98  HB2 LEU A   7       4.486  53.059  19.086  1.00  0.00          H   
ATOM     99  HG  LEU A   7       3.861  51.814  16.962  1.00  0.00          H   
ATOM    100 HD11 LEU A   7       5.925  50.487  17.004  1.00  0.00          H   
ATOM    101 HD12 LEU A   7       6.215  51.990  17.876  1.00  0.00          H   
ATOM    102 HD13 LEU A   7       6.031  50.545  18.810  1.00  0.00          H   
ATOM    103 HD21 LEU A   7       4.080  49.344  18.582  1.00  0.00          H   
ATOM    104 HD22 LEU A   7       2.447  50.040  18.157  1.00  0.00          H   
ATOM    105 HD23 LEU A   7       3.701  49.499  16.891  1.00  0.00          H   
ATOM    106  N   ALA A   8       1.495  52.218  21.500  1.00  0.00          N   
ATOM    107  CA  ALA A   8       1.213  52.594  22.858  1.00  0.00          C   
ATOM    108  C   ALA A   8       2.436  53.053  23.609  1.00  0.00          C   
ATOM    109  O   ALA A   8       2.402  54.066  24.263  1.00  0.00          O   
ATOM    110  CB  ALA A   8       0.554  51.329  23.454  1.00  0.00          C   
ATOM    111  H   ALA A   8       1.246  51.288  21.194  1.00  0.00          H   
ATOM    112  HA  ALA A   8       0.516  53.429  22.824  1.00  0.00          H   
ATOM    113  HB1 ALA A   8      -0.127  50.947  22.703  1.00  0.00          H   
ATOM    114  HB2 ALA A   8       1.359  50.596  23.593  1.00  0.00          H   
ATOM    115  HB3 ALA A   8       0.071  51.632  24.380  1.00  0.00          H   
ATOM    116  N   ALA A   9       3.533  52.371  23.316  1.00  0.00          N   
ATOM    117  CA  ALA A   9       4.807  52.746  23.895  1.00  0.00          C   
ATOM    118  C   ALA A   9       5.903  53.074  22.824  1.00  0.00          C   
ATOM    119  O   ALA A   9       5.882  52.445  21.719  1.00  0.00          O   
ATOM    120  CB  ALA A   9       5.134  51.610  24.816  1.00  0.00          C   
ATOM    121  H   ALA A   9       3.538  51.612  22.642  1.00  0.00          H   
ATOM    122  HA  ALA A   9       4.580  53.630  24.492  1.00  0.00          H   
ATOM    123  HB1 ALA A   9       6.032  51.881  25.382  1.00  0.00          H   
ATOM    124  HB2 ALA A   9       4.307  51.426  25.509  1.00  0.00          H   
ATOM    125  HB3 ALA A   9       5.406  50.769  24.176  1.00  0.00          H   
ATOM    126  N   LEU A  10       6.817  54.000  23.050  1.00  0.00          N   
ATOM    127  CA  LEU A  10       7.827  54.511  22.095  1.00  0.00          C   
ATOM    128  C   LEU A  10       9.236  54.790  22.717  1.00  0.00          C   
ATOM    129  O   LEU A  10       9.397  55.641  23.618  1.00  0.00          O   
ATOM    130  CB  LEU A  10       7.348  55.850  21.508  1.00  0.00          C   
ATOM    131  CG  LEU A  10       6.053  55.815  20.667  1.00  0.00          C   
ATOM    132  CD1 LEU A  10       5.592  57.322  20.424  1.00  0.00          C   
ATOM    133  CD2 LEU A  10       6.344  55.097  19.373  1.00  0.00          C   
ATOM    134  H   LEU A  10       6.568  54.597  23.835  1.00  0.00          H   
ATOM    135  HA  LEU A  10       7.959  53.737  21.343  1.00  0.00          H   
ATOM    136  HB3 LEU A  10       8.095  56.275  20.844  1.00  0.00          H   
ATOM    137  HB2 LEU A  10       7.145  56.570  22.295  1.00  0.00          H   
ATOM    138  HG  LEU A  10       5.259  55.342  21.239  1.00  0.00          H   
ATOM    139 HD11 LEU A  10       6.367  57.876  19.883  1.00  0.00          H   
ATOM    140 HD12 LEU A  10       4.666  57.211  19.851  1.00  0.00          H   
ATOM    141 HD13 LEU A  10       5.253  57.753  21.362  1.00  0.00          H   
ATOM    142 HD21 LEU A  10       7.085  55.623  18.776  1.00  0.00          H   
ATOM    143 HD22 LEU A  10       6.722  54.100  19.575  1.00  0.00          H   
ATOM    144 HD23 LEU A  10       5.458  54.860  18.781  1.00  0.00          H   
ATOM    145  N   GLN A  11      10.240  54.087  22.222  1.00  0.00          N   
ATOM    146  CA  GLN A  11      11.608  54.077  22.781  1.00  0.00          C   
ATOM    147  C   GLN A  11      12.385  55.276  22.171  1.00  0.00          C   
ATOM    148  O   GLN A  11      12.142  55.750  21.058  1.00  0.00          O   
ATOM    149  CB  GLN A  11      12.272  52.744  22.543  1.00  0.00          C   
ATOM    150  CG  GLN A  11      11.545  51.628  23.267  1.00  0.00          C   
ATOM    151  CD  GLN A  11      12.163  50.257  23.140  1.00  0.00          C   
ATOM    152  NE2 GLN A  11      11.499  49.184  23.529  1.00  0.00          N   
ATOM    153  OE1 GLN A  11      13.300  49.996  22.637  1.00  0.00          O   
ATOM    154  H   GLN A  11      10.079  53.343  21.553  1.00  0.00          H   
ATOM    155  HA  GLN A  11      11.531  54.167  23.858  1.00  0.00          H   
ATOM    156  HB3 GLN A  11      13.239  52.923  23.011  1.00  0.00          H   
ATOM    157  HB2 GLN A  11      12.494  52.569  21.489  1.00  0.00          H   
ATOM    158  HG3 GLN A  11      10.500  51.637  22.933  1.00  0.00          H   
ATOM    159  HG2 GLN A  11      11.522  51.896  24.329  1.00  0.00          H   
ATOM    160 HE21 GLN A  11      10.570  49.347  23.905  1.00  0.00          H   
ATOM    161 HE22 GLN A  11      11.948  48.288  23.422  1.00  0.00          H   
ATOM    162  N   ALA A  12      13.372  55.837  22.868  1.00  0.00          N   
ATOM    163  CA  ALA A  12      14.080  57.017  22.533  1.00  0.00          C   
ATOM    164  C   ALA A  12      15.019  56.912  21.320  1.00  0.00          C   
ATOM    165  O   ALA A  12      15.645  55.888  21.098  1.00  0.00          O   
ATOM    166  CB  ALA A  12      14.771  57.519  23.802  1.00  0.00          C   
ATOM    167  H   ALA A  12      13.698  55.421  23.734  1.00  0.00          H   
ATOM    168  HA  ALA A  12      13.305  57.722  22.217  1.00  0.00          H   
ATOM    169  HB1 ALA A  12      15.195  58.521  23.668  1.00  0.00          H   
ATOM    170  HB2 ALA A  12      13.984  57.610  24.551  1.00  0.00          H   
ATOM    171  HB3 ALA A  12      15.480  56.760  24.140  1.00  0.00          H   
ATOM    172  N   LEU A  13      15.134  57.966  20.454  1.00  0.00          N   
ATOM    173  CA  LEU A  13      15.992  57.929  19.238  1.00  0.00          C   
ATOM    174  C   LEU A  13      17.010  59.067  19.405  1.00  0.00          C   
ATOM    175  O   LEU A  13      16.664  60.062  20.039  1.00  0.00          O   
ATOM    176  CB  LEU A  13      15.051  58.025  18.017  1.00  0.00          C   
ATOM    177  CG  LEU A  13      14.191  56.767  17.683  1.00  0.00          C   
ATOM    178  CD1 LEU A  13      13.302  57.064  16.475  1.00  0.00          C   
ATOM    179  CD2 LEU A  13      15.066  55.601  17.190  1.00  0.00          C   
ATOM    180  H   LEU A  13      14.829  58.869  20.764  1.00  0.00          H   
ATOM    181  HA  LEU A  13      16.535  56.996  19.064  1.00  0.00          H   
ATOM    182  HB3 LEU A  13      15.640  58.200  17.119  1.00  0.00          H   
ATOM    183  HB2 LEU A  13      14.275  58.752  18.252  1.00  0.00          H   
ATOM    184  HG  LEU A  13      13.690  56.466  18.608  1.00  0.00          H   
ATOM    185 HD11 LEU A  13      12.531  57.833  16.572  1.00  0.00          H   
ATOM    186 HD12 LEU A  13      13.954  57.266  15.620  1.00  0.00          H   
ATOM    187 HD13 LEU A  13      12.868  56.094  16.219  1.00  0.00          H   
ATOM    188 HD21 LEU A  13      14.347  54.787  17.060  1.00  0.00          H   
ATOM    189 HD22 LEU A  13      15.584  55.910  16.279  1.00  0.00          H   
ATOM    190 HD23 LEU A  13      15.778  55.270  17.946  1.00  0.00          H   
ATOM    191  N   GLN A  14      18.225  58.904  18.863  1.00  0.00          N   
ATOM    192  CA  GLN A  14      19.404  59.775  18.981  1.00  0.00          C   
ATOM    193  C   GLN A  14      20.105  59.690  17.646  1.00  0.00          C   
ATOM    194  O   GLN A  14      19.996  58.652  16.930  1.00  0.00          O   
ATOM    195  CB  GLN A  14      20.298  59.261  20.142  1.00  0.00          C   
ATOM    196  CG  GLN A  14      19.540  59.038  21.483  1.00  0.00          C   
ATOM    197  CD  GLN A  14      20.483  58.504  22.593  1.00  0.00          C   
ATOM    198  NE2 GLN A  14      20.102  58.581  23.883  1.00  0.00          N   
ATOM    199  OE1 GLN A  14      21.522  58.001  22.381  1.00  0.00          O   
ATOM    200  H   GLN A  14      18.321  58.034  18.357  1.00  0.00          H   
ATOM    201  HA  GLN A  14      19.141  60.797  19.262  1.00  0.00          H   
ATOM    202  HB3 GLN A  14      21.186  59.883  20.302  1.00  0.00          H   
ATOM    203  HB2 GLN A  14      20.679  58.281  19.863  1.00  0.00          H   
ATOM    204  HG3 GLN A  14      18.717  58.353  21.320  1.00  0.00          H   
ATOM    205  HG2 GLN A  14      19.149  60.007  21.804  1.00  0.00          H   
ATOM    206 HE21 GLN A  14      19.217  59.013  24.122  1.00  0.00          H   
ATOM    207 HE22 GLN A  14      20.725  58.201  24.579  1.00  0.00          H   
ATOM    208  N   ALA A  15      20.921  60.673  17.291  1.00  0.00          N   
ATOM    209  CA  ALA A  15      21.713  60.624  16.098  1.00  0.00          C   
ATOM    210  C   ALA A  15      23.147  60.061  16.319  1.00  0.00          C   
ATOM    211  O   ALA A  15      23.406  59.512  17.376  1.00  0.00          O   
ATOM    212  CB  ALA A  15      21.741  62.091  15.627  1.00  0.00          C   
ATOM    213  H   ALA A  15      21.092  61.457  17.911  1.00  0.00          H   
ATOM    214  HA  ALA A  15      21.281  60.006  15.305  1.00  0.00          H   
ATOM    215  HB1 ALA A  15      20.765  62.573  15.510  1.00  0.00          H   
ATOM    216  HB2 ALA A  15      22.389  62.696  16.266  1.00  0.00          H   
ATOM    217  HB3 ALA A  15      22.205  62.095  14.640  1.00  0.00          H   
ATOM    218  N   LEU A  16      24.092  60.208  15.366  1.00  0.00          N   
ATOM    219  CA  LEU A  16      25.529  59.860  15.495  1.00  0.00          C   
ATOM    220  C   LEU A  16      26.273  60.685  16.608  1.00  0.00          C   
ATOM    221  O   LEU A  16      25.867  61.793  16.979  1.00  0.00          O   
ATOM    222  CB  LEU A  16      26.282  60.035  14.226  1.00  0.00          C   
ATOM    223  CG  LEU A  16      25.939  58.963  13.150  1.00  0.00          C   
ATOM    224  CD1 LEU A  16      26.572  59.420  11.817  1.00  0.00          C   
ATOM    225  CD2 LEU A  16      26.451  57.524  13.352  1.00  0.00          C   
ATOM    226  H   LEU A  16      23.871  60.855  14.628  1.00  0.00          H   
ATOM    227  HA  LEU A  16      25.659  58.817  15.802  1.00  0.00          H   
ATOM    228  HB3 LEU A  16      27.349  59.940  14.358  1.00  0.00          H   
ATOM    229  HB2 LEU A  16      25.988  61.026  13.872  1.00  0.00          H   
ATOM    230  HG  LEU A  16      24.849  59.030  13.025  1.00  0.00          H   
ATOM    231 HD11 LEU A  16      26.144  60.395  11.576  1.00  0.00          H   
ATOM    232 HD12 LEU A  16      27.641  59.517  11.953  1.00  0.00          H   
ATOM    233 HD13 LEU A  16      26.340  58.783  10.971  1.00  0.00          H   
ATOM    234 HD21 LEU A  16      27.533  57.536  13.550  1.00  0.00          H   
ATOM    235 HD22 LEU A  16      25.998  56.975  14.183  1.00  0.00          H   
ATOM    236 HD23 LEU A  16      26.328  56.911  12.460  1.00  0.00          H   
ATOM    237  N   GLN A  17      27.394  60.167  17.122  1.00  0.00          N   
ATOM    238  CA  GLN A  17      28.294  60.875  18.002  1.00  0.00          C   
ATOM    239  C   GLN A  17      28.827  62.197  17.359  1.00  0.00          C   
ATOM    240  O   GLN A  17      29.176  62.151  16.178  1.00  0.00          O   
ATOM    241  CB  GLN A  17      29.331  59.871  18.547  1.00  0.00          C   
ATOM    242  CG  GLN A  17      30.461  60.518  19.382  1.00  0.00          C   
ATOM    243  CD  GLN A  17      31.543  59.567  19.756  1.00  0.00          C   
ATOM    244  NE2 GLN A  17      32.742  60.041  19.778  1.00  0.00          N   
ATOM    245  OE1 GLN A  17      31.349  58.395  20.044  1.00  0.00          O   
ATOM    246  H   GLN A  17      27.762  59.311  16.736  1.00  0.00          H   
ATOM    247  HA  GLN A  17      27.669  61.131  18.859  1.00  0.00          H   
ATOM    248  HB3 GLN A  17      29.848  59.348  17.755  1.00  0.00          H   
ATOM    249  HB2 GLN A  17      28.862  59.003  19.018  1.00  0.00          H   
ATOM    250  HG3 GLN A  17      29.899  60.944  20.210  1.00  0.00          H   
ATOM    251  HG2 GLN A  17      30.910  61.363  18.859  1.00  0.00          H   
ATOM    252 HE21 GLN A  17      32.827  61.042  19.779  1.00  0.00          H   
ATOM    253 HE22 GLN A  17      33.540  59.417  19.857  1.00  0.00          H   
ATOM    254  N   ALA A  18      28.759  63.319  18.056  1.00  0.00          N   
ATOM    255  CA  ALA A  18      29.034  64.627  17.559  1.00  0.00          C   
ATOM    256  C   ALA A  18      30.512  64.758  17.100  1.00  0.00          C   
ATOM    257  O   ALA A  18      31.436  64.211  17.712  1.00  0.00          O   
ATOM    258  CB  ALA A  18      28.713  65.641  18.618  1.00  0.00          C   
ATOM    259  H   ALA A  18      28.532  63.252  19.052  1.00  0.00          H   
ATOM    260  HA  ALA A  18      28.387  64.702  16.672  1.00  0.00          H   
ATOM    261  HB1 ALA A  18      27.700  65.520  19.006  1.00  0.00          H   
ATOM    262  HB2 ALA A  18      29.419  65.462  19.426  1.00  0.00          H   
ATOM    263  HB3 ALA A  18      28.897  66.665  18.272  1.00  0.00          H   
ATOM    264  N   ALA A  19      30.845  65.564  16.062  1.00  0.00          N   
ATOM    265  CA  ALA A  19      32.162  65.878  15.561  1.00  0.00          C   
ATOM    266  C   ALA A  19      32.720  66.949  16.492  1.00  0.00          C   
ATOM    267  O   ALA A  19      32.181  68.073  16.648  1.00  0.00          O   
ATOM    268  CB  ALA A  19      31.934  66.469  14.173  1.00  0.00          C   
ATOM    269  H   ALA A  19      30.135  66.023  15.511  1.00  0.00          H   
ATOM    270  HA  ALA A  19      32.714  64.938  15.487  1.00  0.00          H   
ATOM    271  HB1 ALA A  19      31.218  65.900  13.601  1.00  0.00          H   
ATOM    272  HB2 ALA A  19      31.461  67.444  14.303  1.00  0.00          H   
ATOM    273  HB3 ALA A  19      32.887  66.629  13.632  1.00  0.00          H   
ATOM    274  N   GLN A  20      33.923  66.654  17.022  1.00  0.00          N   
ATOM    275  CA  GLN A  20      34.548  67.528  17.986  1.00  0.00          C   
ATOM    276  C   GLN A  20      35.205  68.835  17.390  1.00  0.00          C   
ATOM    277  O   GLN A  20      35.744  68.875  16.280  1.00  0.00          O   
ATOM    278  CB  GLN A  20      35.584  66.740  18.780  1.00  0.00          C   
ATOM    279  CG  GLN A  20      35.009  65.896  19.871  1.00  0.00          C   
ATOM    280  CD  GLN A  20      36.136  65.215  20.652  1.00  0.00          C   
ATOM    281  NE2 GLN A  20      35.956  63.943  20.846  1.00  0.00          N   
ATOM    282  OE1 GLN A  20      37.206  65.800  20.975  1.00  0.00          O   
ATOM    283  H   GLN A  20      34.326  65.762  16.788  1.00  0.00          H   
ATOM    284  HA  GLN A  20      33.790  67.880  18.674  1.00  0.00          H   
ATOM    285  HB3 GLN A  20      36.208  67.445  19.324  1.00  0.00          H   
ATOM    286  HB2 GLN A  20      36.263  66.134  18.172  1.00  0.00          H   
ATOM    287  HG3 GLN A  20      34.476  65.073  19.407  1.00  0.00          H   
ATOM    288  HG2 GLN A  20      34.427  66.466  20.614  1.00  0.00          H   
ATOM    289 HE21 GLN A  20      35.150  63.516  20.426  1.00  0.00          H   
ATOM    290 HE22 GLN A  20      36.630  63.429  21.407  1.00  0.00          H   
ATOM    291  N   ALA A  21      35.225  69.856  18.256  1.00  0.00          N   
ATOM    292  CA  ALA A  21      35.631  71.187  17.839  1.00  0.00          C   
ATOM    293  C   ALA A  21      37.155  71.428  17.896  1.00  0.00          C   
ATOM    294  O   ALA A  21      37.926  70.595  18.326  1.00  0.00          O   
ATOM    295  CB  ALA A  21      34.856  72.175  18.764  1.00  0.00          C   
ATOM    296  H   ALA A  21      34.712  69.704  19.112  1.00  0.00          H   
ATOM    297  HA  ALA A  21      35.223  71.303  16.830  1.00  0.00          H   
ATOM    298  HB1 ALA A  21      35.472  72.292  19.660  1.00  0.00          H   
ATOM    299  HB2 ALA A  21      34.790  73.175  18.336  1.00  0.00          H   
ATOM    300  HB3 ALA A  21      33.850  71.906  19.040  1.00  0.00          H   
ATOM    301  N   ALA A  22      37.555  72.615  17.452  1.00  0.00          N   
ATOM    302  CA  ALA A  22      38.962  73.041  17.310  1.00  0.00          C   
ATOM    303  C   ALA A  22      39.667  73.031  18.642  1.00  0.00          C   
ATOM    304  O   ALA A  22      39.043  73.256  19.721  1.00  0.00          O   
ATOM    305  CB  ALA A  22      38.994  74.449  16.661  1.00  0.00          C   
ATOM    306  H   ALA A  22      36.864  73.210  17.014  1.00  0.00          H   
ATOM    307  HA  ALA A  22      39.435  72.342  16.619  1.00  0.00          H   
ATOM    308  HB1 ALA A  22      38.408  74.458  15.740  1.00  0.00          H   
ATOM    309  HB2 ALA A  22      38.482  75.153  17.324  1.00  0.00          H   
ATOM    310  HB3 ALA A  22      40.036  74.775  16.613  1.00  0.00          H   
ATOM    311  N   LYS A  23      40.969  72.704  18.601  1.00  0.00          N   
ATOM    312  CA  LYS A  23      41.867  72.713  19.758  1.00  0.00          C   
ATOM    313  C   LYS A  23      42.051  74.133  20.282  1.00  0.00          C   
ATOM    314  O   LYS A  23      41.601  75.121  19.616  1.00  0.00          O   
ATOM    315  CB  LYS A  23      43.184  72.080  19.270  1.00  0.00          C   
ATOM    316  CG  LYS A  23      43.104  70.548  19.067  1.00  0.00          C   
ATOM    317  CD  LYS A  23      44.594  69.962  19.076  1.00  0.00          C   
ATOM    318  CE  LYS A  23      45.349  70.564  17.897  1.00  0.00          C   
ATOM    319  NZ  LYS A  23      46.658  70.120  17.737  1.00  0.00          N   
ATOM    320  H   LYS A  23      41.280  72.539  17.650  1.00  0.00          H   
ATOM    321  HA  LYS A  23      41.468  72.119  20.577  1.00  0.00          H   
ATOM    322  HB3 LYS A  23      43.903  72.267  20.066  1.00  0.00          H   
ATOM    323  HB2 LYS A  23      43.530  72.538  18.342  1.00  0.00          H   
ATOM    324  HG3 LYS A  23      42.540  70.373  18.151  1.00  0.00          H   
ATOM    325  HG2 LYS A  23      42.646  70.110  19.951  1.00  0.00          H   
ATOM    326  HD3 LYS A  23      44.590  68.894  18.862  1.00  0.00          H   
ATOM    327  HD2 LYS A  23      45.096  70.193  20.018  1.00  0.00          H   
ATOM    328  HE3 LYS A  23      45.311  71.657  17.874  1.00  0.00          H   
ATOM    329  HE2 LYS A  23      44.840  70.248  16.981  1.00  0.00          H   
ATOM    330  HZ1 LYS A  23      47.221  70.370  18.543  1.00  0.00          H   
ATOM    331  HZ2 LYS A  23      46.612  69.121  17.615  1.00  0.00          H   
ATOM    332  HZ3 LYS A  23      47.152  70.473  16.938  1.00  0.00          H   
ATOM    333  N   LYS A  24      42.734  74.279  21.446  1.00  0.00          N   
ATOM    334  CA  LYS A  24      42.918  75.487  22.197  1.00  0.00          C   
ATOM    335  C   LYS A  24      43.633  76.636  21.424  1.00  0.00          C   
ATOM    336  CB  LYS A  24      43.494  75.087  23.509  1.00  0.00          C   
ATOM    337  CG  LYS A  24      43.759  76.201  24.531  1.00  0.00          C   
ATOM    338  CD  LYS A  24      42.493  76.933  25.082  1.00  0.00          C   
ATOM    339  CE  LYS A  24      42.908  77.862  26.276  1.00  0.00          C   
ATOM    340  NZ  LYS A  24      42.002  78.944  26.579  1.00  0.00          N   
ATOM    341  O   LYS A  24      44.686  76.415  20.768  1.00  0.00          O   
ATOM    342  OXT LYS A  24      43.017  77.719  21.331  1.00  0.00          O   
ATOM    343  H   LYS A  24      43.110  73.401  21.776  1.00  0.00          H   
ATOM    344  HA  LYS A  24      41.901  75.830  22.339  1.00  0.00          H   
ATOM    345  HB3 LYS A  24      44.412  74.549  23.272  1.00  0.00          H   
ATOM    346  HB2 LYS A  24      42.835  74.366  23.995  1.00  0.00          H   
ATOM    347  HG3 LYS A  24      44.504  76.901  24.169  1.00  0.00          H   
ATOM    348  HG2 LYS A  24      44.253  75.713  25.361  1.00  0.00          H   
ATOM    349  HD3 LYS A  24      41.785  76.196  25.470  1.00  0.00          H   
ATOM    350  HD2 LYS A  24      41.962  77.488  24.308  1.00  0.00          H   
ATOM    351  HE3 LYS A  24      43.842  78.313  25.950  1.00  0.00          H   
ATOM    352  HE2 LYS A  24      43.117  77.314  27.198  1.00  0.00          H   
ATOM    353  HZ1 LYS A  24      42.289  79.762  26.047  1.00  0.00          H   
ATOM    354  HZ2 LYS A  24      41.007  78.796  26.422  1.00  0.00          H   
ATOM    355  HZ3 LYS A  24      42.069  79.130  27.564  1.00  0.00          H   
TER     356      LYS A  24
ENDMDL
MODEL        8
ATOM      1  N   LYS A   1      -4.104  37.244  24.065  1.00  0.00          N   
ATOM      2  CA  LYS A   1      -3.173  38.275  23.541  1.00  0.00          C   
ATOM      3  C   LYS A   1      -3.659  39.676  23.728  1.00  0.00          C   
ATOM      4  O   LYS A   1      -4.759  40.019  23.247  1.00  0.00          O   
ATOM      5  CB  LYS A   1      -2.814  38.027  22.082  1.00  0.00          C   
ATOM      6  CG  LYS A   1      -1.824  39.049  21.570  1.00  0.00          C   
ATOM      7  CD  LYS A   1      -1.094  38.645  20.241  1.00  0.00          C   
ATOM      8  CE  LYS A   1      -0.147  39.812  19.735  1.00  0.00          C   
ATOM      9  NZ  LYS A   1       0.975  40.053  20.696  1.00  0.00          N   
ATOM     10  HA  LYS A   1      -2.218  38.135  24.038  1.00  0.00          H   
ATOM     11  HB3 LYS A   1      -3.770  37.989  21.561  1.00  0.00          H   
ATOM     12  HB2 LYS A   1      -2.283  37.080  22.147  1.00  0.00          H   
ATOM     13  HG3 LYS A   1      -1.040  39.437  22.223  1.00  0.00          H   
ATOM     14  HG2 LYS A   1      -2.360  39.951  21.275  1.00  0.00          H   
ATOM     15  HD3 LYS A   1      -1.859  38.363  19.528  1.00  0.00          H   
ATOM     16  HD2 LYS A   1      -0.399  37.836  20.492  1.00  0.00          H   
ATOM     17  HE3 LYS A   1      -0.796  40.691  19.760  1.00  0.00          H   
ATOM     18  HE2 LYS A   1       0.266  39.441  18.798  1.00  0.00          H   
ATOM     19  HZ1 LYS A   1       0.794  40.882  21.245  1.00  0.00          H   
ATOM     20  HZ2 LYS A   1       1.157  39.255  21.288  1.00  0.00          H   
ATOM     21  HZ3 LYS A   1       1.782  40.160  20.090  1.00  0.00          H   
ATOM     22  H   LYS A   1      -3.657  36.345  24.024  1.00  0.00          H   
ATOM     23  N   LYS A   2      -2.779  40.502  24.305  1.00  0.00          N   
ATOM     24  CA  LYS A   2      -2.925  41.881  24.654  1.00  0.00          C   
ATOM     25  C   LYS A   2      -3.143  42.853  23.499  1.00  0.00          C   
ATOM     26  O   LYS A   2      -2.720  42.563  22.378  1.00  0.00          O   
ATOM     27  CB  LYS A   2      -1.623  42.348  25.382  1.00  0.00          C   
ATOM     28  CG  LYS A   2      -1.608  41.787  26.763  1.00  0.00          C   
ATOM     29  CD  LYS A   2      -0.550  42.581  27.597  1.00  0.00          C   
ATOM     30  CE  LYS A   2      -0.841  42.227  29.023  1.00  0.00          C   
ATOM     31  NZ  LYS A   2      -0.348  43.171  30.036  1.00  0.00          N   
ATOM     32  H   LYS A   2      -1.884  40.100  24.571  1.00  0.00          H   
ATOM     33  HA  LYS A   2      -3.805  41.825  25.300  1.00  0.00          H   
ATOM     34  HB3 LYS A   2      -1.599  43.431  25.468  1.00  0.00          H   
ATOM     35  HB2 LYS A   2      -0.756  42.071  24.783  1.00  0.00          H   
ATOM     36  HG3 LYS A   2      -1.352  40.730  26.809  1.00  0.00          H   
ATOM     37  HG2 LYS A   2      -2.571  41.939  27.244  1.00  0.00          H   
ATOM     38  HD3 LYS A   2      -0.647  43.642  27.380  1.00  0.00          H   
ATOM     39  HD2 LYS A   2       0.467  42.237  27.408  1.00  0.00          H   
ATOM     40  HE3 LYS A   2      -0.381  41.270  29.228  1.00  0.00          H   
ATOM     41  HE2 LYS A   2      -1.931  42.150  29.090  1.00  0.00          H   
ATOM     42  HZ1 LYS A   2      -0.300  42.795  30.967  1.00  0.00          H   
ATOM     43  HZ2 LYS A   2       0.629  43.401  29.887  1.00  0.00          H   
ATOM     44  HZ3 LYS A   2      -0.918  43.994  29.918  1.00  0.00          H   
ATOM     45  N   PRO A   3      -3.778  44.018  23.697  1.00  0.00          N   
ATOM     46  CA  PRO A   3      -3.955  44.993  22.563  1.00  0.00          C   
ATOM     47  C   PRO A   3      -2.802  45.917  22.335  1.00  0.00          C   
ATOM     48  O   PRO A   3      -2.628  46.360  21.230  1.00  0.00          O   
ATOM     49  CB  PRO A   3      -5.252  45.721  22.942  1.00  0.00          C   
ATOM     50  CG  PRO A   3      -5.854  45.057  24.207  1.00  0.00          C   
ATOM     51  CD  PRO A   3      -4.618  44.368  24.783  1.00  0.00          C   
ATOM     52  HA  PRO A   3      -4.024  44.440  21.629  1.00  0.00          H   
ATOM     53  HB3 PRO A   3      -5.088  46.786  23.081  1.00  0.00          H   
ATOM     54  HB2 PRO A   3      -5.895  45.568  22.073  1.00  0.00          H   
ATOM     55  HG3 PRO A   3      -6.266  45.703  24.968  1.00  0.00          H   
ATOM     56  HG2 PRO A   3      -6.684  44.400  23.946  1.00  0.00          H   
ATOM     57  HD3 PRO A   3      -4.086  45.105  25.371  1.00  0.00          H   
ATOM     58  HD2 PRO A   3      -5.021  43.512  25.317  1.00  0.00          H   
ATOM     59  N   GLY A   4      -2.002  46.110  23.372  1.00  0.00          N   
ATOM     60  CA  GLY A   4      -0.684  46.826  23.149  1.00  0.00          C   
ATOM     61  C   GLY A   4       0.390  46.014  22.456  1.00  0.00          C   
ATOM     62  O   GLY A   4       0.261  44.793  22.180  1.00  0.00          O   
ATOM     63  H   GLY A   4      -2.367  45.734  24.241  1.00  0.00          H   
ATOM     64  HA3 GLY A   4      -0.380  47.034  24.173  1.00  0.00          H   
ATOM     65  HA2 GLY A   4      -0.865  47.773  22.631  1.00  0.00          H   
ATOM     66  N   ALA A   5       1.406  46.780  22.033  1.00  0.00          N   
ATOM     67  CA  ALA A   5       2.569  46.304  21.341  1.00  0.00          C   
ATOM     68  C   ALA A   5       3.965  46.775  21.869  1.00  0.00          C   
ATOM     69  O   ALA A   5       5.025  46.235  21.526  1.00  0.00          O   
ATOM     70  CB  ALA A   5       2.366  46.591  19.851  1.00  0.00          C   
ATOM     71  H   ALA A   5       1.400  47.771  22.221  1.00  0.00          H   
ATOM     72  HA  ALA A   5       2.630  45.222  21.440  1.00  0.00          H   
ATOM     73  HB1 ALA A   5       1.360  46.291  19.535  1.00  0.00          H   
ATOM     74  HB2 ALA A   5       2.418  47.639  19.554  1.00  0.00          H   
ATOM     75  HB3 ALA A   5       3.190  46.162  19.283  1.00  0.00          H   
ATOM     76  N   SER A   6       3.916  47.690  22.880  1.00  0.00          N   
ATOM     77  CA  SER A   6       5.059  48.144  23.681  1.00  0.00          C   
ATOM     78  C   SER A   6       6.369  48.451  22.871  1.00  0.00          C   
ATOM     79  O   SER A   6       7.413  48.318  23.503  1.00  0.00          O   
ATOM     80  CB  SER A   6       5.397  47.119  24.774  1.00  0.00          C   
ATOM     81  OG  SER A   6       4.249  46.611  25.446  1.00  0.00          O   
ATOM     82  H   SER A   6       3.034  48.111  23.121  1.00  0.00          H   
ATOM     83  HA  SER A   6       4.814  48.991  24.330  1.00  0.00          H   
ATOM     84  HB3 SER A   6       5.992  47.501  25.597  1.00  0.00          H   
ATOM     85  HB2 SER A   6       5.867  46.217  24.382  1.00  0.00          H   
ATOM     86  HG  SER A   6       4.006  45.788  25.020  1.00  0.00          H   
ATOM     87  N   LEU A   7       6.246  48.982  21.639  1.00  0.00          N   
ATOM     88  CA  LEU A   7       7.408  49.330  20.837  1.00  0.00          C   
ATOM     89  C   LEU A   7       8.392  50.316  21.523  1.00  0.00          C   
ATOM     90  O   LEU A   7       7.952  51.071  22.375  1.00  0.00          O   
ATOM     91  CB  LEU A   7       7.000  50.008  19.502  1.00  0.00          C   
ATOM     92  CG  LEU A   7       6.596  49.125  18.307  1.00  0.00          C   
ATOM     93  CD1 LEU A   7       5.189  48.469  18.432  1.00  0.00          C   
ATOM     94  CD2 LEU A   7       6.753  49.903  16.988  1.00  0.00          C   
ATOM     95  H   LEU A   7       5.335  49.146  21.234  1.00  0.00          H   
ATOM     96  HA  LEU A   7       7.910  48.375  20.637  1.00  0.00          H   
ATOM     97  HB3 LEU A   7       7.871  50.536  19.114  1.00  0.00          H   
ATOM     98  HB2 LEU A   7       6.247  50.765  19.697  1.00  0.00          H   
ATOM     99  HG  LEU A   7       7.340  48.323  18.321  1.00  0.00          H   
ATOM    100 HD11 LEU A   7       4.456  49.277  18.399  1.00  0.00          H   
ATOM    101 HD12 LEU A   7       4.951  47.811  17.596  1.00  0.00          H   
ATOM    102 HD13 LEU A   7       5.133  47.847  19.319  1.00  0.00          H   
ATOM    103 HD21 LEU A   7       7.826  49.999  16.836  1.00  0.00          H   
ATOM    104 HD22 LEU A   7       6.337  49.316  16.176  1.00  0.00          H   
ATOM    105 HD23 LEU A   7       6.268  50.878  17.023  1.00  0.00          H   
ATOM    106  N   ALA A   8       9.661  50.302  21.051  1.00  0.00          N   
ATOM    107  CA  ALA A   8      10.788  51.097  21.416  1.00  0.00          C   
ATOM    108  C   ALA A   8      10.646  52.608  21.038  1.00  0.00          C   
ATOM    109  O   ALA A   8      11.616  53.170  20.559  1.00  0.00          O   
ATOM    110  CB  ALA A   8      12.124  50.424  21.159  1.00  0.00          C   
ATOM    111  H   ALA A   8       9.866  49.594  20.365  1.00  0.00          H   
ATOM    112  HA  ALA A   8      10.714  51.067  22.502  1.00  0.00          H   
ATOM    113  HB1 ALA A   8      12.414  50.494  20.110  1.00  0.00          H   
ATOM    114  HB2 ALA A   8      12.888  50.888  21.791  1.00  0.00          H   
ATOM    115  HB3 ALA A   8      12.038  49.358  21.405  1.00  0.00          H   
ATOM    116  N   ALA A   9       9.479  53.244  21.153  1.00  0.00          N   
ATOM    117  CA  ALA A   9       9.175  54.477  20.487  1.00  0.00          C   
ATOM    118  C   ALA A   9      10.122  55.616  20.816  1.00  0.00          C   
ATOM    119  O   ALA A   9      10.629  56.343  19.915  1.00  0.00          O   
ATOM    120  CB  ALA A   9       7.765  54.875  20.986  1.00  0.00          C   
ATOM    121  H   ALA A   9       8.723  52.804  21.662  1.00  0.00          H   
ATOM    122  HA  ALA A   9       9.118  54.418  19.401  1.00  0.00          H   
ATOM    123  HB1 ALA A   9       7.572  55.948  20.984  1.00  0.00          H   
ATOM    124  HB2 ALA A   9       7.097  54.413  20.258  1.00  0.00          H   
ATOM    125  HB3 ALA A   9       7.525  54.558  21.998  1.00  0.00          H   
ATOM    126  N   LEU A  10      10.416  55.836  22.115  1.00  0.00          N   
ATOM    127  CA  LEU A  10      11.471  56.781  22.514  1.00  0.00          C   
ATOM    128  C   LEU A  10      12.898  56.356  21.944  1.00  0.00          C   
ATOM    129  O   LEU A  10      13.648  57.203  21.471  1.00  0.00          O   
ATOM    130  CB  LEU A  10      11.635  56.927  24.047  1.00  0.00          C   
ATOM    131  CG  LEU A  10      10.495  57.734  24.576  1.00  0.00          C   
ATOM    132  CD1 LEU A  10      10.203  57.531  26.098  1.00  0.00          C   
ATOM    133  CD2 LEU A  10      10.616  59.236  24.374  1.00  0.00          C   
ATOM    134  H   LEU A  10       9.988  55.222  22.799  1.00  0.00          H   
ATOM    135  HA  LEU A  10      11.210  57.728  22.030  1.00  0.00          H   
ATOM    136  HB3 LEU A  10      12.565  57.399  24.376  1.00  0.00          H   
ATOM    137  HB2 LEU A  10      11.584  55.950  24.515  1.00  0.00          H   
ATOM    138  HG  LEU A  10       9.579  57.386  24.099  1.00  0.00          H   
ATOM    139 HD11 LEU A  10      11.132  57.667  26.657  1.00  0.00          H   
ATOM    140 HD12 LEU A  10       9.376  58.096  26.527  1.00  0.00          H   
ATOM    141 HD13 LEU A  10       9.989  56.474  26.258  1.00  0.00          H   
ATOM    142 HD21 LEU A  10       9.732  59.736  24.772  1.00  0.00          H   
ATOM    143 HD22 LEU A  10      11.482  59.580  24.924  1.00  0.00          H   
ATOM    144 HD23 LEU A  10      10.660  59.501  23.315  1.00  0.00          H   
ATOM    145  N   GLN A  11      13.284  55.078  22.080  1.00  0.00          N   
ATOM    146  CA  GLN A  11      14.653  54.646  21.610  1.00  0.00          C   
ATOM    147  C   GLN A  11      14.765  54.724  20.084  1.00  0.00          C   
ATOM    148  O   GLN A  11      15.753  55.154  19.576  1.00  0.00          O   
ATOM    149  CB  GLN A  11      14.919  53.254  22.136  1.00  0.00          C   
ATOM    150  CG  GLN A  11      16.292  52.565  21.658  1.00  0.00          C   
ATOM    151  CD  GLN A  11      17.570  53.359  21.983  1.00  0.00          C   
ATOM    152  NE2 GLN A  11      18.568  53.275  21.041  1.00  0.00          N   
ATOM    153  OE1 GLN A  11      17.749  54.004  23.014  1.00  0.00          O   
ATOM    154  H   GLN A  11      12.666  54.434  22.541  1.00  0.00          H   
ATOM    155  HA  GLN A  11      15.392  55.356  21.995  1.00  0.00          H   
ATOM    156  HB3 GLN A  11      14.175  52.568  21.752  1.00  0.00          H   
ATOM    157  HB2 GLN A  11      14.930  53.296  23.220  1.00  0.00          H   
ATOM    158  HG3 GLN A  11      16.147  52.549  20.585  1.00  0.00          H   
ATOM    159  HG2 GLN A  11      16.294  51.586  22.136  1.00  0.00          H   
ATOM    160 HE21 GLN A  11      18.522  52.601  20.290  1.00  0.00          H   
ATOM    161 HE22 GLN A  11      19.280  53.994  21.037  1.00  0.00          H   
ATOM    162  N   ALA A  12      13.686  54.362  19.335  1.00  0.00          N   
ATOM    163  CA  ALA A  12      13.652  54.621  17.860  1.00  0.00          C   
ATOM    164  C   ALA A  12      14.094  56.060  17.490  1.00  0.00          C   
ATOM    165  O   ALA A  12      14.900  56.200  16.543  1.00  0.00          O   
ATOM    166  CB  ALA A  12      12.256  54.336  17.387  1.00  0.00          C   
ATOM    167  H   ALA A  12      12.810  54.062  19.735  1.00  0.00          H   
ATOM    168  HA  ALA A  12      14.398  53.908  17.517  1.00  0.00          H   
ATOM    169  HB1 ALA A  12      11.534  54.945  17.916  1.00  0.00          H   
ATOM    170  HB2 ALA A  12      12.158  54.559  16.329  1.00  0.00          H   
ATOM    171  HB3 ALA A  12      12.025  53.309  17.686  1.00  0.00          H   
ATOM    172  N   LEU A  13      13.533  57.053  18.160  1.00  0.00          N   
ATOM    173  CA  LEU A  13      13.793  58.479  17.960  1.00  0.00          C   
ATOM    174  C   LEU A  13      15.227  58.799  18.358  1.00  0.00          C   
ATOM    175  O   LEU A  13      15.941  59.440  17.607  1.00  0.00          O   
ATOM    176  CB  LEU A  13      12.688  59.402  18.465  1.00  0.00          C   
ATOM    177  CG  LEU A  13      13.059  60.963  18.479  1.00  0.00          C   
ATOM    178  CD1 LEU A  13      13.135  61.531  17.047  1.00  0.00          C   
ATOM    179  CD2 LEU A  13      11.950  61.626  19.303  1.00  0.00          C   
ATOM    180  H   LEU A  13      12.894  56.786  18.895  1.00  0.00          H   
ATOM    181  HA  LEU A  13      13.795  58.595  16.872  1.00  0.00          H   
ATOM    182  HB3 LEU A  13      12.407  59.164  19.494  1.00  0.00          H   
ATOM    183  HB2 LEU A  13      11.913  59.261  17.718  1.00  0.00          H   
ATOM    184  HG  LEU A  13      13.992  61.218  18.976  1.00  0.00          H   
ATOM    185 HD11 LEU A  13      12.186  61.268  16.582  1.00  0.00          H   
ATOM    186 HD12 LEU A  13      13.206  62.616  17.119  1.00  0.00          H   
ATOM    187 HD13 LEU A  13      13.964  61.001  16.576  1.00  0.00          H   
ATOM    188 HD21 LEU A  13      11.981  61.208  20.307  1.00  0.00          H   
ATOM    189 HD22 LEU A  13      12.117  62.700  19.287  1.00  0.00          H   
ATOM    190 HD23 LEU A  13      11.018  61.519  18.754  1.00  0.00          H   
ATOM    191  N   GLN A  14      15.743  58.314  19.508  1.00  0.00          N   
ATOM    192  CA  GLN A  14      17.115  58.547  19.990  1.00  0.00          C   
ATOM    193  C   GLN A  14      18.206  58.054  19.049  1.00  0.00          C   
ATOM    194  O   GLN A  14      19.120  58.821  18.757  1.00  0.00          O   
ATOM    195  CB  GLN A  14      17.156  57.949  21.406  1.00  0.00          C   
ATOM    196  CG  GLN A  14      16.862  58.948  22.502  1.00  0.00          C   
ATOM    197  CD  GLN A  14      16.798  58.260  23.889  1.00  0.00          C   
ATOM    198  NE2 GLN A  14      17.091  58.926  24.955  1.00  0.00          N   
ATOM    199  OE1 GLN A  14      16.445  57.091  24.058  1.00  0.00          O   
ATOM    200  H   GLN A  14      15.132  57.744  20.068  1.00  0.00          H   
ATOM    201  HA  GLN A  14      17.360  59.607  20.006  1.00  0.00          H   
ATOM    202  HB3 GLN A  14      18.102  57.477  21.642  1.00  0.00          H   
ATOM    203  HB2 GLN A  14      16.507  57.069  21.422  1.00  0.00          H   
ATOM    204  HG3 GLN A  14      15.870  59.354  22.317  1.00  0.00          H   
ATOM    205  HG2 GLN A  14      17.662  59.694  22.485  1.00  0.00          H   
ATOM    206 HE21 GLN A  14      17.415  59.885  24.907  1.00  0.00          H   
ATOM    207 HE22 GLN A  14      17.028  58.416  25.823  1.00  0.00          H   
ATOM    208  N   ALA A  15      18.020  56.860  18.405  1.00  0.00          N   
ATOM    209  CA  ALA A  15      18.980  56.256  17.440  1.00  0.00          C   
ATOM    210  C   ALA A  15      19.005  57.078  16.134  1.00  0.00          C   
ATOM    211  O   ALA A  15      20.099  57.366  15.670  1.00  0.00          O   
ATOM    212  CB  ALA A  15      18.575  54.795  17.200  1.00  0.00          C   
ATOM    213  H   ALA A  15      17.231  56.297  18.720  1.00  0.00          H   
ATOM    214  HA  ALA A  15      20.008  56.214  17.798  1.00  0.00          H   
ATOM    215  HB1 ALA A  15      19.316  54.228  16.645  1.00  0.00          H   
ATOM    216  HB2 ALA A  15      18.383  54.195  18.090  1.00  0.00          H   
ATOM    217  HB3 ALA A  15      17.567  54.713  16.785  1.00  0.00          H   
ATOM    218  N   LEU A  16      17.867  57.533  15.734  1.00  0.00          N   
ATOM    219  CA  LEU A  16      17.736  58.562  14.687  1.00  0.00          C   
ATOM    220  C   LEU A  16      18.560  59.857  15.050  1.00  0.00          C   
ATOM    221  O   LEU A  16      19.305  60.321  14.151  1.00  0.00          O   
ATOM    222  CB  LEU A  16      16.262  58.870  14.371  1.00  0.00          C   
ATOM    223  CG  LEU A  16      15.516  57.730  13.607  1.00  0.00          C   
ATOM    224  CD1 LEU A  16      14.024  57.979  13.534  1.00  0.00          C   
ATOM    225  CD2 LEU A  16      15.966  57.530  12.145  1.00  0.00          C   
ATOM    226  H   LEU A  16      17.041  57.283  16.245  1.00  0.00          H   
ATOM    227  HA  LEU A  16      18.134  58.137  13.770  1.00  0.00          H   
ATOM    228  HB3 LEU A  16      16.264  59.782  13.776  1.00  0.00          H   
ATOM    229  HB2 LEU A  16      15.742  59.006  15.318  1.00  0.00          H   
ATOM    230  HG  LEU A  16      15.619  56.827  14.215  1.00  0.00          H   
ATOM    231 HD11 LEU A  16      13.705  58.271  14.532  1.00  0.00          H   
ATOM    232 HD12 LEU A  16      13.710  58.785  12.870  1.00  0.00          H   
ATOM    233 HD13 LEU A  16      13.544  57.045  13.228  1.00  0.00          H   
ATOM    234 HD21 LEU A  16      15.597  58.370  11.548  1.00  0.00          H   
ATOM    235 HD22 LEU A  16      17.056  57.476  12.134  1.00  0.00          H   
ATOM    236 HD23 LEU A  16      15.497  56.648  11.706  1.00  0.00          H   
ATOM    237  N   GLN A  17      18.412  60.421  16.280  1.00  0.00          N   
ATOM    238  CA  GLN A  17      19.048  61.698  16.691  1.00  0.00          C   
ATOM    239  C   GLN A  17      20.538  61.513  16.859  1.00  0.00          C   
ATOM    240  O   GLN A  17      21.316  62.256  16.259  1.00  0.00          O   
ATOM    241  CB  GLN A  17      18.275  62.284  17.881  1.00  0.00          C   
ATOM    242  CG  GLN A  17      16.883  62.856  17.534  1.00  0.00          C   
ATOM    243  CD  GLN A  17      16.046  63.376  18.659  1.00  0.00          C   
ATOM    244  NE2 GLN A  17      15.100  64.226  18.373  1.00  0.00          N   
ATOM    245  OE1 GLN A  17      16.264  63.151  19.802  1.00  0.00          O   
ATOM    246  H   GLN A  17      17.681  60.002  16.829  1.00  0.00          H   
ATOM    247  HA  GLN A  17      19.021  62.372  15.833  1.00  0.00          H   
ATOM    248  HB3 GLN A  17      18.839  63.033  18.443  1.00  0.00          H   
ATOM    249  HB2 GLN A  17      18.054  61.462  18.569  1.00  0.00          H   
ATOM    250  HG3 GLN A  17      16.341  61.999  17.148  1.00  0.00          H   
ATOM    251  HG2 GLN A  17      16.913  63.583  16.715  1.00  0.00          H   
ATOM    252 HE21 GLN A  17      14.907  64.403  17.399  1.00  0.00          H   
ATOM    253 HE22 GLN A  17      14.537  64.562  19.138  1.00  0.00          H   
ATOM    254  N   ALA A  18      20.936  60.419  17.532  1.00  0.00          N   
ATOM    255  CA  ALA A  18      22.356  60.060  17.624  1.00  0.00          C   
ATOM    256  C   ALA A  18      23.082  59.813  16.308  1.00  0.00          C   
ATOM    257  O   ALA A  18      24.249  60.195  16.168  1.00  0.00          O   
ATOM    258  CB  ALA A  18      22.493  58.827  18.519  1.00  0.00          C   
ATOM    259  H   ALA A  18      20.243  59.783  17.917  1.00  0.00          H   
ATOM    260  HA  ALA A  18      22.857  60.928  18.050  1.00  0.00          H   
ATOM    261  HB1 ALA A  18      21.971  57.967  18.094  1.00  0.00          H   
ATOM    262  HB2 ALA A  18      23.529  58.545  18.685  1.00  0.00          H   
ATOM    263  HB3 ALA A  18      22.037  59.059  19.481  1.00  0.00          H   
ATOM    264  N   ALA A  19      22.446  59.268  15.337  1.00  0.00          N   
ATOM    265  CA  ALA A  19      22.987  59.139  13.964  1.00  0.00          C   
ATOM    266  C   ALA A  19      22.895  60.561  13.191  1.00  0.00          C   
ATOM    267  O   ALA A  19      23.766  60.910  12.420  1.00  0.00          O   
ATOM    268  CB  ALA A  19      22.202  58.065  13.223  1.00  0.00          C   
ATOM    269  H   ALA A  19      21.505  58.972  15.544  1.00  0.00          H   
ATOM    270  HA  ALA A  19      24.028  58.802  14.007  1.00  0.00          H   
ATOM    271  HB1 ALA A  19      21.155  58.363  13.166  1.00  0.00          H   
ATOM    272  HB2 ALA A  19      22.577  57.955  12.208  1.00  0.00          H   
ATOM    273  HB3 ALA A  19      22.414  57.157  13.769  1.00  0.00          H   
ATOM    274  N   GLN A  20      21.858  61.368  13.529  1.00  0.00          N   
ATOM    275  CA  GLN A  20      21.889  62.811  13.105  1.00  0.00          C   
ATOM    276  C   GLN A  20      23.087  63.547  13.585  1.00  0.00          C   
ATOM    277  O   GLN A  20      23.724  64.313  12.895  1.00  0.00          O   
ATOM    278  CB  GLN A  20      20.523  63.538  13.470  1.00  0.00          C   
ATOM    279  CG  GLN A  20      20.363  64.754  12.543  1.00  0.00          C   
ATOM    280  CD  GLN A  20      19.628  65.923  13.239  1.00  0.00          C   
ATOM    281  NE2 GLN A  20      20.307  66.877  13.874  1.00  0.00          N   
ATOM    282  OE1 GLN A  20      18.403  65.973  13.138  1.00  0.00          O   
ATOM    283  H   GLN A  20      21.053  61.002  14.014  1.00  0.00          H   
ATOM    284  HA  GLN A  20      21.942  62.849  12.020  1.00  0.00          H   
ATOM    285  HB3 GLN A  20      20.485  63.917  14.487  1.00  0.00          H   
ATOM    286  HB2 GLN A  20      19.697  62.837  13.311  1.00  0.00          H   
ATOM    287  HG3 GLN A  20      19.816  64.353  11.682  1.00  0.00          H   
ATOM    288  HG2 GLN A  20      21.337  65.039  12.159  1.00  0.00          H   
ATOM    289 HE21 GLN A  20      21.302  66.689  13.946  1.00  0.00          H   
ATOM    290 HE22 GLN A  20      19.924  67.653  14.388  1.00  0.00          H   
ATOM    291  N   ALA A  21      23.542  63.187  14.733  1.00  0.00          N   
ATOM    292  CA  ALA A  21      24.611  63.967  15.398  1.00  0.00          C   
ATOM    293  C   ALA A  21      25.884  63.500  14.706  1.00  0.00          C   
ATOM    294  O   ALA A  21      26.759  64.369  14.523  1.00  0.00          O   
ATOM    295  CB  ALA A  21      24.608  63.625  16.868  1.00  0.00          C   
ATOM    296  H   ALA A  21      22.954  62.520  15.210  1.00  0.00          H   
ATOM    297  HA  ALA A  21      24.471  65.012  15.120  1.00  0.00          H   
ATOM    298  HB1 ALA A  21      23.764  64.114  17.353  1.00  0.00          H   
ATOM    299  HB2 ALA A  21      24.543  62.549  16.986  1.00  0.00          H   
ATOM    300  HB3 ALA A  21      25.467  64.081  17.374  1.00  0.00          H   
ATOM    301  N   ALA A  22      26.051  62.206  14.320  1.00  0.00          N   
ATOM    302  CA  ALA A  22      27.156  61.666  13.490  1.00  0.00          C   
ATOM    303  C   ALA A  22      27.138  62.215  12.070  1.00  0.00          C   
ATOM    304  O   ALA A  22      28.169  62.724  11.591  1.00  0.00          O   
ATOM    305  CB  ALA A  22      27.089  60.124  13.594  1.00  0.00          C   
ATOM    306  H   ALA A  22      25.311  61.544  14.499  1.00  0.00          H   
ATOM    307  HA  ALA A  22      28.099  61.984  13.906  1.00  0.00          H   
ATOM    308  HB1 ALA A  22      26.242  59.631  13.126  1.00  0.00          H   
ATOM    309  HB2 ALA A  22      27.937  59.686  13.071  1.00  0.00          H   
ATOM    310  HB3 ALA A  22      27.091  59.877  14.656  1.00  0.00          H   
ATOM    311  N   LYS A  23      25.988  62.212  11.376  1.00  0.00          N   
ATOM    312  CA  LYS A  23      25.857  62.646   9.953  1.00  0.00          C   
ATOM    313  C   LYS A  23      26.004  64.174   9.755  1.00  0.00          C   
ATOM    314  O   LYS A  23      25.225  64.929  10.293  1.00  0.00          O   
ATOM    315  CB  LYS A  23      24.596  62.017   9.343  1.00  0.00          C   
ATOM    316  CG  LYS A  23      24.604  60.503   9.250  1.00  0.00          C   
ATOM    317  CD  LYS A  23      23.292  59.901   8.663  1.00  0.00          C   
ATOM    318  CE  LYS A  23      23.420  58.424   8.403  1.00  0.00          C   
ATOM    319  NZ  LYS A  23      22.124  57.963   7.797  1.00  0.00          N   
ATOM    320  H   LYS A  23      25.097  61.947  11.797  1.00  0.00          H   
ATOM    321  HA  LYS A  23      26.690  62.227   9.389  1.00  0.00          H   
ATOM    322  HB3 LYS A  23      24.411  62.379   8.329  1.00  0.00          H   
ATOM    323  HB2 LYS A  23      23.735  62.325   9.925  1.00  0.00          H   
ATOM    324  HG3 LYS A  23      24.568  60.186  10.300  1.00  0.00          H   
ATOM    325  HG2 LYS A  23      25.492  60.140   8.747  1.00  0.00          H   
ATOM    326  HD3 LYS A  23      22.935  60.404   7.762  1.00  0.00          H   
ATOM    327  HD2 LYS A  23      22.532  60.172   9.387  1.00  0.00          H   
ATOM    328  HE3 LYS A  23      23.702  57.856   9.288  1.00  0.00          H   
ATOM    329  HE2 LYS A  23      24.187  58.159   7.675  1.00  0.00          H   
ATOM    330  HZ1 LYS A  23      22.285  56.980   7.587  1.00  0.00          H   
ATOM    331  HZ2 LYS A  23      21.407  58.056   8.496  1.00  0.00          H   
ATOM    332  HZ3 LYS A  23      21.870  58.506   6.987  1.00  0.00          H   
ATOM    333  N   LYS A  24      26.906  64.516   8.829  1.00  0.00          N   
ATOM    334  CA  LYS A  24      27.313  65.806   8.463  1.00  0.00          C   
ATOM    335  C   LYS A  24      26.757  66.206   7.068  1.00  0.00          C   
ATOM    336  CB  LYS A  24      28.845  66.042   8.520  1.00  0.00          C   
ATOM    337  CG  LYS A  24      29.466  66.005   9.955  1.00  0.00          C   
ATOM    338  CD  LYS A  24      30.916  65.561   9.989  1.00  0.00          C   
ATOM    339  CE  LYS A  24      31.852  66.290   9.088  1.00  0.00          C   
ATOM    340  NZ  LYS A  24      31.979  67.740   9.362  1.00  0.00          N   
ATOM    341  O   LYS A  24      26.206  67.362   6.993  1.00  0.00          O   
ATOM    342  OXT LYS A  24      26.869  65.376   6.146  1.00  0.00          O   
ATOM    343  H   LYS A  24      27.607  63.829   8.600  1.00  0.00          H   
ATOM    344  HA  LYS A  24      26.870  66.506   9.159  1.00  0.00          H   
ATOM    345  HB3 LYS A  24      29.110  66.968   8.021  1.00  0.00          H   
ATOM    346  HB2 LYS A  24      29.269  65.300   7.851  1.00  0.00          H   
ATOM    347  HG3 LYS A  24      28.826  65.378  10.575  1.00  0.00          H   
ATOM    348  HG2 LYS A  24      29.305  66.969  10.440  1.00  0.00          H   
ATOM    349  HD3 LYS A  24      30.954  64.509   9.710  1.00  0.00          H   
ATOM    350  HD2 LYS A  24      31.218  65.527  11.035  1.00  0.00          H   
ATOM    351  HE3 LYS A  24      31.409  66.127   8.112  1.00  0.00          H   
ATOM    352  HE2 LYS A  24      32.851  65.843   9.025  1.00  0.00          H   
ATOM    353  HZ1 LYS A  24      32.368  68.015  10.249  1.00  0.00          H   
ATOM    354  HZ2 LYS A  24      32.464  68.192   8.607  1.00  0.00          H   
ATOM    355  HZ3 LYS A  24      31.057  68.134   9.304  1.00  0.00          H   
TER     356      LYS A  24
ENDMDL
MODEL        9
ATOM      1  N   LYS A   1      16.381  44.198  30.338  1.00  0.00          N   
ATOM      2  CA  LYS A   1      14.935  44.110  30.511  1.00  0.00          C   
ATOM      3  C   LYS A   1      14.160  44.715  29.276  1.00  0.00          C   
ATOM      4  O   LYS A   1      14.652  45.684  28.680  1.00  0.00          O   
ATOM      5  CB  LYS A   1      14.564  44.703  31.879  1.00  0.00          C   
ATOM      6  CG  LYS A   1      13.047  44.757  32.126  1.00  0.00          C   
ATOM      7  CD  LYS A   1      12.754  45.433  33.475  1.00  0.00          C   
ATOM      8  CE  LYS A   1      11.273  45.814  33.614  1.00  0.00          C   
ATOM      9  NZ  LYS A   1      10.941  46.179  35.004  1.00  0.00          N   
ATOM     10  HA  LYS A   1      14.657  43.074  30.701  1.00  0.00          H   
ATOM     11  HB3 LYS A   1      14.948  45.724  31.997  1.00  0.00          H   
ATOM     12  HB2 LYS A   1      14.891  44.012  32.652  1.00  0.00          H   
ATOM     13  HG3 LYS A   1      12.595  43.758  32.125  1.00  0.00          H   
ATOM     14  HG2 LYS A   1      12.512  45.340  31.379  1.00  0.00          H   
ATOM     15  HD3 LYS A   1      13.303  46.374  33.452  1.00  0.00          H   
ATOM     16  HD2 LYS A   1      13.218  44.788  34.212  1.00  0.00          H   
ATOM     17  HE3 LYS A   1      10.660  44.930  33.410  1.00  0.00          H   
ATOM     18  HE2 LYS A   1      11.081  46.639  32.925  1.00  0.00          H   
ATOM     19  HZ1 LYS A   1      10.038  46.586  35.198  1.00  0.00          H   
ATOM     20  HZ2 LYS A   1      11.058  45.417  35.657  1.00  0.00          H   
ATOM     21  HZ3 LYS A   1      11.453  47.018  35.263  1.00  0.00          H   
ATOM     22  H   LYS A   1      16.637  45.169  30.522  1.00  0.00          H   
ATOM     23  N   LYS A   2      12.978  44.079  29.009  1.00  0.00          N   
ATOM     24  CA  LYS A   2      12.210  44.559  27.825  1.00  0.00          C   
ATOM     25  C   LYS A   2      11.537  45.934  28.008  1.00  0.00          C   
ATOM     26  O   LYS A   2      10.955  46.213  29.046  1.00  0.00          O   
ATOM     27  CB  LYS A   2      11.130  43.363  27.564  1.00  0.00          C   
ATOM     28  CG  LYS A   2      10.291  43.604  26.301  1.00  0.00          C   
ATOM     29  CD  LYS A   2       9.516  42.420  25.748  1.00  0.00          C   
ATOM     30  CE  LYS A   2       8.199  42.347  26.414  1.00  0.00          C   
ATOM     31  NZ  LYS A   2       7.568  41.037  26.325  1.00  0.00          N   
ATOM     32  H   LYS A   2      12.670  43.296  29.550  1.00  0.00          H   
ATOM     33  HA  LYS A   2      12.923  44.647  27.000  1.00  0.00          H   
ATOM     34  HB3 LYS A   2      10.599  43.105  28.482  1.00  0.00          H   
ATOM     35  HB2 LYS A   2      11.772  42.535  27.262  1.00  0.00          H   
ATOM     36  HG3 LYS A   2      11.056  43.874  25.569  1.00  0.00          H   
ATOM     37  HG2 LYS A   2       9.635  44.469  26.439  1.00  0.00          H   
ATOM     38  HD3 LYS A   2      10.129  41.540  25.961  1.00  0.00          H   
ATOM     39  HD2 LYS A   2       9.393  42.540  24.671  1.00  0.00          H   
ATOM     40  HE3 LYS A   2       7.522  43.084  25.968  1.00  0.00          H   
ATOM     41  HE2 LYS A   2       8.286  42.576  27.475  1.00  0.00          H   
ATOM     42  HZ1 LYS A   2       8.141  40.341  26.789  1.00  0.00          H   
ATOM     43  HZ2 LYS A   2       6.665  41.131  26.757  1.00  0.00          H   
ATOM     44  HZ3 LYS A   2       7.419  40.780  25.360  1.00  0.00          H   
ATOM     45  N   PRO A   3      11.455  46.756  26.983  1.00  0.00          N   
ATOM     46  CA  PRO A   3      10.920  48.091  27.091  1.00  0.00          C   
ATOM     47  C   PRO A   3       9.424  48.143  26.742  1.00  0.00          C   
ATOM     48  O   PRO A   3       8.941  47.275  25.944  1.00  0.00          O   
ATOM     49  CB  PRO A   3      11.685  48.993  26.146  1.00  0.00          C   
ATOM     50  CG  PRO A   3      12.085  48.044  25.013  1.00  0.00          C   
ATOM     51  CD  PRO A   3      12.249  46.703  25.795  1.00  0.00          C   
ATOM     52  HA  PRO A   3      11.070  48.537  28.067  1.00  0.00          H   
ATOM     53  HB3 PRO A   3      11.181  49.917  25.872  1.00  0.00          H   
ATOM     54  HB2 PRO A   3      12.611  49.247  26.650  1.00  0.00          H   
ATOM     55  HG3 PRO A   3      11.216  48.002  24.359  1.00  0.00          H   
ATOM     56  HG2 PRO A   3      12.933  48.314  24.378  1.00  0.00          H   
ATOM     57  HD3 PRO A   3      11.882  45.879  25.179  1.00  0.00          H   
ATOM     58  HD2 PRO A   3      13.320  46.573  25.946  1.00  0.00          H   
ATOM     59  N   GLY A   4       8.729  49.160  27.292  1.00  0.00          N   
ATOM     60  CA  GLY A   4       7.342  49.518  26.937  1.00  0.00          C   
ATOM     61  C   GLY A   4       7.066  50.210  25.618  1.00  0.00          C   
ATOM     62  O   GLY A   4       8.058  50.705  25.142  1.00  0.00          O   
ATOM     63  H   GLY A   4       9.172  49.720  28.016  1.00  0.00          H   
ATOM     64  HA3 GLY A   4       6.975  50.128  27.756  1.00  0.00          H   
ATOM     65  HA2 GLY A   4       6.674  48.649  26.966  1.00  0.00          H   
ATOM     66  N   ALA A   5       5.845  50.384  25.123  1.00  0.00          N   
ATOM     67  CA  ALA A   5       5.515  51.028  23.858  1.00  0.00          C   
ATOM     68  C   ALA A   5       6.172  52.393  23.732  1.00  0.00          C   
ATOM     69  O   ALA A   5       6.887  52.602  22.720  1.00  0.00          O   
ATOM     70  CB  ALA A   5       3.977  51.058  23.597  1.00  0.00          C   
ATOM     71  H   ALA A   5       5.077  50.075  25.703  1.00  0.00          H   
ATOM     72  HA  ALA A   5       5.964  50.385  23.102  1.00  0.00          H   
ATOM     73  HB1 ALA A   5       3.545  51.788  24.292  1.00  0.00          H   
ATOM     74  HB2 ALA A   5       3.657  51.236  22.575  1.00  0.00          H   
ATOM     75  HB3 ALA A   5       3.487  50.112  23.831  1.00  0.00          H   
ATOM     76  N   SER A   6       6.051  53.250  24.796  1.00  0.00          N   
ATOM     77  CA  SER A   6       6.698  54.577  24.718  1.00  0.00          C   
ATOM     78  C   SER A   6       8.171  54.633  24.822  1.00  0.00          C   
ATOM     79  O   SER A   6       8.780  55.526  24.256  1.00  0.00          O   
ATOM     80  CB  SER A   6       6.062  55.489  25.780  1.00  0.00          C   
ATOM     81  OG  SER A   6       6.474  55.114  27.097  1.00  0.00          O   
ATOM     82  H   SER A   6       5.429  52.978  25.550  1.00  0.00          H   
ATOM     83  HA  SER A   6       6.381  55.016  23.775  1.00  0.00          H   
ATOM     84  HB3 SER A   6       4.988  55.561  25.634  1.00  0.00          H   
ATOM     85  HB2 SER A   6       6.394  56.519  25.698  1.00  0.00          H   
ATOM     86  HG  SER A   6       5.713  55.440  27.590  1.00  0.00          H   
ATOM     87  N   LEU A   7       8.846  53.645  25.440  1.00  0.00          N   
ATOM     88  CA  LEU A   7      10.260  53.545  25.587  1.00  0.00          C   
ATOM     89  C   LEU A   7      10.965  52.909  24.290  1.00  0.00          C   
ATOM     90  O   LEU A   7      11.848  53.529  23.769  1.00  0.00          O   
ATOM     91  CB  LEU A   7      10.567  52.756  26.895  1.00  0.00          C   
ATOM     92  CG  LEU A   7      12.088  52.618  27.126  1.00  0.00          C   
ATOM     93  CD1 LEU A   7      12.801  53.966  27.191  1.00  0.00          C   
ATOM     94  CD2 LEU A   7      12.248  51.887  28.473  1.00  0.00          C   
ATOM     95  H   LEU A   7       8.318  52.997  26.005  1.00  0.00          H   
ATOM     96  HA  LEU A   7      10.633  54.562  25.669  1.00  0.00          H   
ATOM     97  HB3 LEU A   7      10.008  51.836  27.013  1.00  0.00          H   
ATOM     98  HB2 LEU A   7      10.305  53.373  27.750  1.00  0.00          H   
ATOM     99  HG  LEU A   7      12.528  52.051  26.304  1.00  0.00          H   
ATOM    100 HD11 LEU A   7      12.368  54.612  27.953  1.00  0.00          H   
ATOM    101 HD12 LEU A   7      13.820  53.841  27.543  1.00  0.00          H   
ATOM    102 HD13 LEU A   7      12.841  54.501  26.236  1.00  0.00          H   
ATOM    103 HD21 LEU A   7      11.802  50.890  28.405  1.00  0.00          H   
ATOM    104 HD22 LEU A   7      13.309  51.819  28.732  1.00  0.00          H   
ATOM    105 HD23 LEU A   7      11.772  52.453  29.275  1.00  0.00          H   
ATOM    106  N   ALA A   8      10.419  51.844  23.668  1.00  0.00          N   
ATOM    107  CA  ALA A   8      10.670  51.431  22.268  1.00  0.00          C   
ATOM    108  C   ALA A   8      10.496  52.640  21.320  1.00  0.00          C   
ATOM    109  O   ALA A   8      11.411  52.842  20.516  1.00  0.00          O   
ATOM    110  CB  ALA A   8       9.627  50.326  21.976  1.00  0.00          C   
ATOM    111  H   ALA A   8       9.674  51.370  24.160  1.00  0.00          H   
ATOM    112  HA  ALA A   8      11.667  51.026  22.074  1.00  0.00          H   
ATOM    113  HB1 ALA A   8       8.659  50.622  22.385  1.00  0.00          H   
ATOM    114  HB2 ALA A   8       9.483  50.164  20.910  1.00  0.00          H   
ATOM    115  HB3 ALA A   8       9.956  49.375  22.409  1.00  0.00          H   
ATOM    116  N   ALA A   9       9.427  53.442  21.354  1.00  0.00          N   
ATOM    117  CA  ALA A   9       9.219  54.617  20.547  1.00  0.00          C   
ATOM    118  C   ALA A   9      10.215  55.704  20.841  1.00  0.00          C   
ATOM    119  O   ALA A   9      10.748  56.225  19.886  1.00  0.00          O   
ATOM    120  CB  ALA A   9       7.752  55.026  20.799  1.00  0.00          C   
ATOM    121  H   ALA A   9       8.647  53.270  21.971  1.00  0.00          H   
ATOM    122  HA  ALA A   9       9.310  54.369  19.492  1.00  0.00          H   
ATOM    123  HB1 ALA A   9       7.629  55.939  20.227  1.00  0.00          H   
ATOM    124  HB2 ALA A   9       7.041  54.277  20.434  1.00  0.00          H   
ATOM    125  HB3 ALA A   9       7.677  55.157  21.878  1.00  0.00          H   
ATOM    126  N   LEU A  10      10.499  56.029  22.109  1.00  0.00          N   
ATOM    127  CA  LEU A  10      11.566  56.942  22.491  1.00  0.00          C   
ATOM    128  C   LEU A  10      12.922  56.383  22.004  1.00  0.00          C   
ATOM    129  O   LEU A  10      13.564  57.154  21.320  1.00  0.00          O   
ATOM    130  CB  LEU A  10      11.540  57.096  23.971  1.00  0.00          C   
ATOM    131  CG  LEU A  10      12.658  58.007  24.453  1.00  0.00          C   
ATOM    132  CD1 LEU A  10      12.653  59.480  23.908  1.00  0.00          C   
ATOM    133  CD2 LEU A  10      12.654  57.927  25.987  1.00  0.00          C   
ATOM    134  H   LEU A  10      10.036  55.524  22.853  1.00  0.00          H   
ATOM    135  HA  LEU A  10      11.358  57.895  22.004  1.00  0.00          H   
ATOM    136  HB3 LEU A  10      11.680  56.131  24.463  1.00  0.00          H   
ATOM    137  HB2 LEU A  10      10.626  57.635  24.239  1.00  0.00          H   
ATOM    138  HG  LEU A  10      13.658  57.741  24.109  1.00  0.00          H   
ATOM    139 HD11 LEU A  10      11.672  59.916  24.124  1.00  0.00          H   
ATOM    140 HD12 LEU A  10      13.479  60.051  24.335  1.00  0.00          H   
ATOM    141 HD13 LEU A  10      12.696  59.420  22.824  1.00  0.00          H   
ATOM    142 HD21 LEU A  10      13.463  58.551  26.378  1.00  0.00          H   
ATOM    143 HD22 LEU A  10      11.664  58.214  26.325  1.00  0.00          H   
ATOM    144 HD23 LEU A  10      12.848  56.918  26.345  1.00  0.00          H   
ATOM    145  N   GLN A  11      13.303  55.073  22.217  1.00  0.00          N   
ATOM    146  CA  GLN A  11      14.592  54.484  21.723  1.00  0.00          C   
ATOM    147  C   GLN A  11      14.819  54.506  20.198  1.00  0.00          C   
ATOM    148  O   GLN A  11      15.982  54.728  19.772  1.00  0.00          O   
ATOM    149  CB  GLN A  11      14.762  53.031  22.188  1.00  0.00          C   
ATOM    150  CG  GLN A  11      15.383  52.874  23.599  1.00  0.00          C   
ATOM    151  CD  GLN A  11      15.243  51.466  24.109  1.00  0.00          C   
ATOM    152  NE2 GLN A  11      15.436  51.459  25.434  1.00  0.00          N   
ATOM    153  OE1 GLN A  11      15.022  50.481  23.430  1.00  0.00          O   
ATOM    154  H   GLN A  11      12.723  54.461  22.768  1.00  0.00          H   
ATOM    155  HA  GLN A  11      15.428  55.057  22.107  1.00  0.00          H   
ATOM    156  HB3 GLN A  11      15.435  52.506  21.508  1.00  0.00          H   
ATOM    157  HB2 GLN A  11      13.762  52.592  22.146  1.00  0.00          H   
ATOM    158  HG3 GLN A  11      14.897  53.568  24.289  1.00  0.00          H   
ATOM    159  HG2 GLN A  11      16.447  53.126  23.544  1.00  0.00          H   
ATOM    160 HE21 GLN A  11      15.734  52.328  25.857  1.00  0.00          H   
ATOM    161 HE22 GLN A  11      15.391  50.548  25.868  1.00  0.00          H   
ATOM    162  N   ALA A  12      13.697  54.548  19.387  1.00  0.00          N   
ATOM    163  CA  ALA A  12      13.743  54.756  17.920  1.00  0.00          C   
ATOM    164  C   ALA A  12      13.997  56.227  17.604  1.00  0.00          C   
ATOM    165  O   ALA A  12      14.799  56.586  16.764  1.00  0.00          O   
ATOM    166  CB  ALA A  12      12.413  54.316  17.440  1.00  0.00          C   
ATOM    167  H   ALA A  12      12.815  54.429  19.848  1.00  0.00          H   
ATOM    168  HA  ALA A  12      14.416  54.048  17.440  1.00  0.00          H   
ATOM    169  HB1 ALA A  12      12.442  54.239  16.354  1.00  0.00          H   
ATOM    170  HB2 ALA A  12      12.169  53.307  17.757  1.00  0.00          H   
ATOM    171  HB3 ALA A  12      11.556  54.919  17.752  1.00  0.00          H   
ATOM    172  N   LEU A  13      13.338  57.197  18.351  1.00  0.00          N   
ATOM    173  CA  LEU A  13      13.656  58.620  18.126  1.00  0.00          C   
ATOM    174  C   LEU A  13      15.148  58.878  18.497  1.00  0.00          C   
ATOM    175  O   LEU A  13      15.805  59.549  17.680  1.00  0.00          O   
ATOM    176  CB  LEU A  13      12.645  59.501  18.835  1.00  0.00          C   
ATOM    177  CG  LEU A  13      12.731  60.969  18.418  1.00  0.00          C   
ATOM    178  CD1 LEU A  13      12.635  61.372  16.901  1.00  0.00          C   
ATOM    179  CD2 LEU A  13      11.622  61.667  19.187  1.00  0.00          C   
ATOM    180  H   LEU A  13      12.765  56.921  19.127  1.00  0.00          H   
ATOM    181  HA  LEU A  13      13.729  58.898  17.075  1.00  0.00          H   
ATOM    182  HB3 LEU A  13      12.891  59.514  19.897  1.00  0.00          H   
ATOM    183  HB2 LEU A  13      11.614  59.141  18.845  1.00  0.00          H   
ATOM    184  HG  LEU A  13      13.683  61.391  18.710  1.00  0.00          H   
ATOM    185 HD11 LEU A  13      13.479  60.984  16.324  1.00  0.00          H   
ATOM    186 HD12 LEU A  13      11.677  60.985  16.556  1.00  0.00          H   
ATOM    187 HD13 LEU A  13      12.650  62.460  16.812  1.00  0.00          H   
ATOM    188 HD21 LEU A  13      10.656  61.430  18.729  1.00  0.00          H   
ATOM    189 HD22 LEU A  13      11.575  61.296  20.219  1.00  0.00          H   
ATOM    190 HD23 LEU A  13      11.827  62.733  19.237  1.00  0.00          H   
ATOM    191  N   GLN A  14      15.705  58.351  19.615  1.00  0.00          N   
ATOM    192  CA  GLN A  14      17.105  58.477  19.971  1.00  0.00          C   
ATOM    193  C   GLN A  14      18.044  57.882  18.931  1.00  0.00          C   
ATOM    194  O   GLN A  14      19.141  58.392  18.716  1.00  0.00          O   
ATOM    195  CB  GLN A  14      17.264  58.004  21.410  1.00  0.00          C   
ATOM    196  CG  GLN A  14      16.723  59.100  22.386  1.00  0.00          C   
ATOM    197  CD  GLN A  14      16.726  58.623  23.858  1.00  0.00          C   
ATOM    198  NE2 GLN A  14      16.858  59.492  24.814  1.00  0.00          N   
ATOM    199  OE1 GLN A  14      16.548  57.450  24.156  1.00  0.00          O   
ATOM    200  H   GLN A  14      15.030  57.854  20.185  1.00  0.00          H   
ATOM    201  HA  GLN A  14      17.345  59.537  19.868  1.00  0.00          H   
ATOM    202  HB3 GLN A  14      18.325  57.909  21.652  1.00  0.00          H   
ATOM    203  HB2 GLN A  14      16.714  57.074  21.544  1.00  0.00          H   
ATOM    204  HG3 GLN A  14      15.712  59.429  22.167  1.00  0.00          H   
ATOM    205  HG2 GLN A  14      17.375  59.959  22.256  1.00  0.00          H   
ATOM    206 HE21 GLN A  14      16.925  60.488  24.653  1.00  0.00          H   
ATOM    207 HE22 GLN A  14      16.669  59.102  25.734  1.00  0.00          H   
ATOM    208  N   ALA A  15      17.630  56.827  18.253  1.00  0.00          N   
ATOM    209  CA  ALA A  15      18.361  56.263  17.063  1.00  0.00          C   
ATOM    210  C   ALA A  15      18.520  57.283  15.958  1.00  0.00          C   
ATOM    211  O   ALA A  15      19.630  57.625  15.506  1.00  0.00          O   
ATOM    212  CB  ALA A  15      17.736  54.961  16.562  1.00  0.00          C   
ATOM    213  H   ALA A  15      16.687  56.509  18.420  1.00  0.00          H   
ATOM    214  HA  ALA A  15      19.397  56.004  17.312  1.00  0.00          H   
ATOM    215  HB1 ALA A  15      18.212  54.586  15.654  1.00  0.00          H   
ATOM    216  HB2 ALA A  15      17.755  54.224  17.376  1.00  0.00          H   
ATOM    217  HB3 ALA A  15      16.692  55.171  16.327  1.00  0.00          H   
ATOM    218  N   LEU A  16      17.337  57.801  15.508  1.00  0.00          N   
ATOM    219  CA  LEU A  16      17.197  58.670  14.363  1.00  0.00          C   
ATOM    220  C   LEU A  16      17.861  60.099  14.660  1.00  0.00          C   
ATOM    221  O   LEU A  16      18.548  60.627  13.779  1.00  0.00          O   
ATOM    222  CB  LEU A  16      15.717  58.770  13.994  1.00  0.00          C   
ATOM    223  CG  LEU A  16      15.373  59.385  12.616  1.00  0.00          C   
ATOM    224  CD1 LEU A  16      15.675  58.546  11.383  1.00  0.00          C   
ATOM    225  CD2 LEU A  16      13.890  59.775  12.540  1.00  0.00          C   
ATOM    226  H   LEU A  16      16.514  57.390  15.940  1.00  0.00          H   
ATOM    227  HA  LEU A  16      17.733  58.211  13.527  1.00  0.00          H   
ATOM    228  HB3 LEU A  16      15.250  59.378  14.766  1.00  0.00          H   
ATOM    229  HB2 LEU A  16      15.243  57.797  14.086  1.00  0.00          H   
ATOM    230  HG  LEU A  16      15.902  60.330  12.463  1.00  0.00          H   
ATOM    231 HD11 LEU A  16      15.063  57.650  11.431  1.00  0.00          H   
ATOM    232 HD12 LEU A  16      15.436  59.064  10.457  1.00  0.00          H   
ATOM    233 HD13 LEU A  16      16.710  58.198  11.320  1.00  0.00          H   
ATOM    234 HD21 LEU A  16      13.603  60.139  11.561  1.00  0.00          H   
ATOM    235 HD22 LEU A  16      13.301  58.897  12.832  1.00  0.00          H   
ATOM    236 HD23 LEU A  16      13.721  60.591  13.245  1.00  0.00          H   
ATOM    237  N   GLN A  17      17.768  60.572  15.943  1.00  0.00          N   
ATOM    238  CA  GLN A  17      18.506  61.731  16.477  1.00  0.00          C   
ATOM    239  C   GLN A  17      20.064  61.540  16.280  1.00  0.00          C   
ATOM    240  O   GLN A  17      20.752  62.476  15.929  1.00  0.00          O   
ATOM    241  CB  GLN A  17      18.187  62.125  17.981  1.00  0.00          C   
ATOM    242  CG  GLN A  17      16.766  62.756  18.077  1.00  0.00          C   
ATOM    243  CD  GLN A  17      15.979  62.601  19.366  1.00  0.00          C   
ATOM    244  NE2 GLN A  17      14.799  63.122  19.537  1.00  0.00          N   
ATOM    245  OE1 GLN A  17      16.485  62.025  20.312  1.00  0.00          O   
ATOM    246  H   GLN A  17      17.024  60.130  16.468  1.00  0.00          H   
ATOM    247  HA  GLN A  17      18.253  62.651  15.943  1.00  0.00          H   
ATOM    248  HB3 GLN A  17      18.995  62.723  18.403  1.00  0.00          H   
ATOM    249  HB2 GLN A  17      18.264  61.221  18.591  1.00  0.00          H   
ATOM    250  HG3 GLN A  17      16.183  62.257  17.294  1.00  0.00          H   
ATOM    251  HG2 GLN A  17      16.804  63.806  17.800  1.00  0.00          H   
ATOM    252 HE21 GLN A  17      14.324  63.448  18.701  1.00  0.00          H   
ATOM    253 HE22 GLN A  17      14.383  63.137  20.450  1.00  0.00          H   
ATOM    254  N   ALA A  18      20.600  60.336  16.574  1.00  0.00          N   
ATOM    255  CA  ALA A  18      22.065  60.015  16.494  1.00  0.00          C   
ATOM    256  C   ALA A  18      22.605  60.108  15.082  1.00  0.00          C   
ATOM    257  O   ALA A  18      23.624  60.750  14.835  1.00  0.00          O   
ATOM    258  CB  ALA A  18      22.315  58.577  17.105  1.00  0.00          C   
ATOM    259  H   ALA A  18      19.977  59.590  16.847  1.00  0.00          H   
ATOM    260  HA  ALA A  18      22.597  60.749  17.106  1.00  0.00          H   
ATOM    261  HB1 ALA A  18      23.350  58.432  17.409  1.00  0.00          H   
ATOM    262  HB2 ALA A  18      21.767  58.330  18.013  1.00  0.00          H   
ATOM    263  HB3 ALA A  18      21.944  57.820  16.414  1.00  0.00          H   
ATOM    264  N   ALA A  19      21.862  59.501  14.147  1.00  0.00          N   
ATOM    265  CA  ALA A  19      21.981  59.700  12.724  1.00  0.00          C   
ATOM    266  C   ALA A  19      21.720  61.086  12.140  1.00  0.00          C   
ATOM    267  O   ALA A  19      21.907  61.375  10.966  1.00  0.00          O   
ATOM    268  CB  ALA A  19      21.078  58.719  11.950  1.00  0.00          C   
ATOM    269  H   ALA A  19      21.038  58.988  14.440  1.00  0.00          H   
ATOM    270  HA  ALA A  19      23.024  59.514  12.455  1.00  0.00          H   
ATOM    271  HB1 ALA A  19      21.231  58.628  10.877  1.00  0.00          H   
ATOM    272  HB2 ALA A  19      21.214  57.688  12.275  1.00  0.00          H   
ATOM    273  HB3 ALA A  19      20.082  59.111  12.148  1.00  0.00          H   
ATOM    274  N   GLN A  20      21.345  62.003  12.994  1.00  0.00          N   
ATOM    275  CA  GLN A  20      21.009  63.435  12.778  1.00  0.00          C   
ATOM    276  C   GLN A  20      19.968  63.591  11.757  1.00  0.00          C   
ATOM    277  O   GLN A  20      20.118  64.449  10.948  1.00  0.00          O   
ATOM    278  CB  GLN A  20      22.313  64.351  12.588  1.00  0.00          C   
ATOM    279  CG  GLN A  20      23.051  64.334  13.862  1.00  0.00          C   
ATOM    280  CD  GLN A  20      24.387  65.020  13.568  1.00  0.00          C   
ATOM    281  NE2 GLN A  20      25.424  64.609  14.242  1.00  0.00          N   
ATOM    282  OE1 GLN A  20      24.560  65.897  12.718  1.00  0.00          O   
ATOM    283  H   GLN A  20      21.356  61.697  13.956  1.00  0.00          H   
ATOM    284  HA  GLN A  20      20.426  63.733  13.659  1.00  0.00          H   
ATOM    285  HB3 GLN A  20      22.078  65.389  12.388  1.00  0.00          H   
ATOM    286  HB2 GLN A  20      22.896  63.916  11.766  1.00  0.00          H   
ATOM    287  HG3 GLN A  20      23.277  63.293  14.104  1.00  0.00          H   
ATOM    288  HG2 GLN A  20      22.575  64.855  14.689  1.00  0.00          H   
ATOM    289 HE21 GLN A  20      25.265  63.862  14.903  1.00  0.00          H   
ATOM    290 HE22 GLN A  20      26.385  64.788  13.955  1.00  0.00          H   
ATOM    291  N   ALA A  21      18.943  62.757  11.813  1.00  0.00          N   
ATOM    292  CA  ALA A  21      17.965  62.619  10.710  1.00  0.00          C   
ATOM    293  C   ALA A  21      16.508  62.647  11.192  1.00  0.00          C   
ATOM    294  O   ALA A  21      15.578  62.591  10.344  1.00  0.00          O   
ATOM    295  CB  ALA A  21      18.299  61.274  10.048  1.00  0.00          C   
ATOM    296  H   ALA A  21      18.786  62.174  12.624  1.00  0.00          H   
ATOM    297  HA  ALA A  21      18.017  63.437   9.996  1.00  0.00          H   
ATOM    298  HB1 ALA A  21      19.239  61.340   9.497  1.00  0.00          H   
ATOM    299  HB2 ALA A  21      18.331  60.411  10.713  1.00  0.00          H   
ATOM    300  HB3 ALA A  21      17.558  61.025   9.289  1.00  0.00          H   
ATOM    301  N   ALA A  22      16.280  62.880  12.484  1.00  0.00          N   
ATOM    302  CA  ALA A  22      15.031  63.183  13.145  1.00  0.00          C   
ATOM    303  C   ALA A  22      14.490  64.592  12.964  1.00  0.00          C   
ATOM    304  O   ALA A  22      15.209  65.546  12.737  1.00  0.00          O   
ATOM    305  CB  ALA A  22      15.091  62.898  14.623  1.00  0.00          C   
ATOM    306  H   ALA A  22      17.145  63.089  12.955  1.00  0.00          H   
ATOM    307  HA  ALA A  22      14.230  62.566  12.728  1.00  0.00          H   
ATOM    308  HB1 ALA A  22      14.209  63.341  15.073  1.00  0.00          H   
ATOM    309  HB2 ALA A  22      15.199  61.840  14.869  1.00  0.00          H   
ATOM    310  HB3 ALA A  22      15.924  63.429  15.086  1.00  0.00          H   
ATOM    311  N   LYS A  23      13.189  64.791  13.061  1.00  0.00          N   
ATOM    312  CA  LYS A  23      12.642  66.181  12.989  1.00  0.00          C   
ATOM    313  C   LYS A  23      12.961  66.970  14.259  1.00  0.00          C   
ATOM    314  O   LYS A  23      13.143  66.380  15.354  1.00  0.00          O   
ATOM    315  CB  LYS A  23      11.177  66.136  12.629  1.00  0.00          C   
ATOM    316  CG  LYS A  23      10.734  65.309  11.392  1.00  0.00          C   
ATOM    317  CD  LYS A  23       9.191  65.382  11.366  1.00  0.00          C   
ATOM    318  CE  LYS A  23       8.487  64.996  10.077  1.00  0.00          C   
ATOM    319  NZ  LYS A  23       8.608  63.582   9.712  1.00  0.00          N   
ATOM    320  H   LYS A  23      12.590  63.984  13.077  1.00  0.00          H   
ATOM    321  HA  LYS A  23      13.115  66.661  12.133  1.00  0.00          H   
ATOM    322  HB3 LYS A  23      10.854  67.150  12.424  1.00  0.00          H   
ATOM    323  HB2 LYS A  23      10.616  65.854  13.522  1.00  0.00          H   
ATOM    324  HG3 LYS A  23      11.082  64.278  11.507  1.00  0.00          H   
ATOM    325  HG2 LYS A  23      11.220  65.674  10.499  1.00  0.00          H   
ATOM    326  HD3 LYS A  23       8.928  66.377  11.739  1.00  0.00          H   
ATOM    327  HD2 LYS A  23       8.774  64.743  12.147  1.00  0.00          H   
ATOM    328  HE3 LYS A  23       8.751  65.660   9.255  1.00  0.00          H   
ATOM    329  HE2 LYS A  23       7.423  65.191  10.233  1.00  0.00          H   
ATOM    330  HZ1 LYS A  23       9.593  63.377   9.620  1.00  0.00          H   
ATOM    331  HZ2 LYS A  23       8.368  62.882  10.408  1.00  0.00          H   
ATOM    332  HZ3 LYS A  23       8.180  63.274   8.858  1.00  0.00          H   
ATOM    333  N   LYS A  24      12.869  68.273  14.345  1.00  0.00          N   
ATOM    334  CA  LYS A  24      13.351  69.130  15.448  1.00  0.00          C   
ATOM    335  C   LYS A  24      12.487  69.123  16.704  1.00  0.00          C   
ATOM    336  CB  LYS A  24      13.561  70.596  14.986  1.00  0.00          C   
ATOM    337  CG  LYS A  24      14.660  70.653  13.796  1.00  0.00          C   
ATOM    338  CD  LYS A  24      14.627  72.030  13.260  1.00  0.00          C   
ATOM    339  CE  LYS A  24      15.380  72.251  11.963  1.00  0.00          C   
ATOM    340  NZ  LYS A  24      15.749  73.676  11.801  1.00  0.00          N   
ATOM    341  O   LYS A  24      11.233  69.013  16.601  1.00  0.00          O   
ATOM    342  OXT LYS A  24      13.081  69.086  17.787  1.00  0.00          O   
ATOM    343  H   LYS A  24      12.508  68.782  13.547  1.00  0.00          H   
ATOM    344  HA  LYS A  24      14.274  68.786  15.890  1.00  0.00          H   
ATOM    345  HB3 LYS A  24      13.954  71.110  15.866  1.00  0.00          H   
ATOM    346  HB2 LYS A  24      12.673  70.976  14.481  1.00  0.00          H   
ATOM    347  HG3 LYS A  24      14.468  69.896  13.032  1.00  0.00          H   
ATOM    348  HG2 LYS A  24      15.601  70.402  14.271  1.00  0.00          H   
ATOM    349  HD3 LYS A  24      15.135  72.682  13.979  1.00  0.00          H   
ATOM    350  HD2 LYS A  24      13.631  72.412  13.038  1.00  0.00          H   
ATOM    351  HE3 LYS A  24      14.644  71.869  11.250  1.00  0.00          H   
ATOM    352  HE2 LYS A  24      16.307  71.680  11.929  1.00  0.00          H   
ATOM    353  HZ1 LYS A  24      14.963  74.299  11.671  1.00  0.00          H   
ATOM    354  HZ2 LYS A  24      16.437  73.994  12.463  1.00  0.00          H   
ATOM    355  HZ3 LYS A  24      16.151  73.859  10.897  1.00  0.00          H   
TER     356      LYS A  24
ENDMDL
MODEL       10
ATOM      1  N   LYS A   1      -4.120  60.806  33.720  1.00  0.00          N   
ATOM      2  CA  LYS A   1      -2.907  60.540  32.882  1.00  0.00          C   
ATOM      3  C   LYS A   1      -3.230  60.232  31.425  1.00  0.00          C   
ATOM      4  O   LYS A   1      -4.072  59.415  31.141  1.00  0.00          O   
ATOM      5  CB  LYS A   1      -2.044  59.412  33.489  1.00  0.00          C   
ATOM      6  CG  LYS A   1      -0.547  59.504  33.100  1.00  0.00          C   
ATOM      7  CD  LYS A   1       0.183  58.209  33.439  1.00  0.00          C   
ATOM      8  CE  LYS A   1       1.283  57.825  32.411  1.00  0.00          C   
ATOM      9  NZ  LYS A   1       0.769  57.372  31.145  1.00  0.00          N   
ATOM     10  HA  LYS A   1      -2.380  61.493  32.872  1.00  0.00          H   
ATOM     11  HB3 LYS A   1      -2.516  58.469  33.200  1.00  0.00          H   
ATOM     12  HB2 LYS A   1      -1.990  59.447  34.584  1.00  0.00          H   
ATOM     13  HG3 LYS A   1      -0.084  60.355  33.605  1.00  0.00          H   
ATOM     14  HG2 LYS A   1      -0.574  59.638  32.015  1.00  0.00          H   
ATOM     15  HD3 LYS A   1      -0.503  57.388  33.675  1.00  0.00          H   
ATOM     16  HD2 LYS A   1       0.689  58.263  34.413  1.00  0.00          H   
ATOM     17  HE3 LYS A   1       1.971  57.077  32.813  1.00  0.00          H   
ATOM     18  HE2 LYS A   1       1.793  58.777  32.307  1.00  0.00          H   
ATOM     19  HZ1 LYS A   1       0.139  56.588  31.211  1.00  0.00          H   
ATOM     20  HZ2 LYS A   1       0.271  58.121  30.701  1.00  0.00          H   
ATOM     21  HZ3 LYS A   1       1.476  57.006  30.527  1.00  0.00          H   
ATOM     22  H   LYS A   1      -4.452  61.741  33.532  1.00  0.00          H   
ATOM     23  N   LYS A   2      -2.625  60.930  30.451  1.00  0.00          N   
ATOM     24  CA  LYS A   2      -2.727  60.632  29.030  1.00  0.00          C   
ATOM     25  C   LYS A   2      -2.198  59.198  28.714  1.00  0.00          C   
ATOM     26  O   LYS A   2      -1.459  58.624  29.550  1.00  0.00          O   
ATOM     27  CB  LYS A   2      -2.049  61.686  28.175  1.00  0.00          C   
ATOM     28  CG  LYS A   2      -2.635  63.107  28.362  1.00  0.00          C   
ATOM     29  CD  LYS A   2      -1.776  64.219  27.841  1.00  0.00          C   
ATOM     30  CE  LYS A   2      -0.456  64.377  28.591  1.00  0.00          C   
ATOM     31  NZ  LYS A   2       0.223  65.559  28.043  1.00  0.00          N   
ATOM     32  H   LYS A   2      -1.995  61.651  30.761  1.00  0.00          H   
ATOM     33  HA  LYS A   2      -3.779  60.576  28.780  1.00  0.00          H   
ATOM     34  HB3 LYS A   2      -1.975  61.451  27.118  1.00  0.00          H   
ATOM     35  HB2 LYS A   2      -1.018  61.764  28.547  1.00  0.00          H   
ATOM     36  HG3 LYS A   2      -2.776  63.334  29.418  1.00  0.00          H   
ATOM     37  HG2 LYS A   2      -3.600  63.223  27.868  1.00  0.00          H   
ATOM     38  HD3 LYS A   2      -2.375  65.095  28.099  1.00  0.00          H   
ATOM     39  HD2 LYS A   2      -1.507  64.129  26.795  1.00  0.00          H   
ATOM     40  HE3 LYS A   2       0.089  63.456  28.386  1.00  0.00          H   
ATOM     41  HE2 LYS A   2      -0.659  64.469  29.661  1.00  0.00          H   
ATOM     42  HZ1 LYS A   2       0.929  65.223  27.403  1.00  0.00          H   
ATOM     43  HZ2 LYS A   2      -0.401  66.130  27.485  1.00  0.00          H   
ATOM     44  HZ3 LYS A   2       0.641  66.084  28.801  1.00  0.00          H   
ATOM     45  N   PRO A   3      -2.413  58.654  27.471  1.00  0.00          N   
ATOM     46  CA  PRO A   3      -2.172  57.239  27.372  1.00  0.00          C   
ATOM     47  C   PRO A   3      -0.693  56.886  27.404  1.00  0.00          C   
ATOM     48  O   PRO A   3       0.166  57.626  26.965  1.00  0.00          O   
ATOM     49  CB  PRO A   3      -2.781  56.793  26.007  1.00  0.00          C   
ATOM     50  CG  PRO A   3      -3.774  57.875  25.624  1.00  0.00          C   
ATOM     51  CD  PRO A   3      -3.201  59.168  26.331  1.00  0.00          C   
ATOM     52  HA  PRO A   3      -2.621  56.806  28.264  1.00  0.00          H   
ATOM     53  HB3 PRO A   3      -2.039  56.747  25.215  1.00  0.00          H   
ATOM     54  HB2 PRO A   3      -3.300  55.859  26.191  1.00  0.00          H   
ATOM     55  HG3 PRO A   3      -3.854  57.912  24.538  1.00  0.00          H   
ATOM     56  HG2 PRO A   3      -4.702  57.602  26.125  1.00  0.00          H   
ATOM     57  HD3 PRO A   3      -2.668  59.762  25.585  1.00  0.00          H   
ATOM     58  HD2 PRO A   3      -4.062  59.735  26.677  1.00  0.00          H   
ATOM     59  N   GLY A   4      -0.398  55.732  27.944  1.00  0.00          N   
ATOM     60  CA  GLY A   4       0.942  55.135  27.887  1.00  0.00          C   
ATOM     61  C   GLY A   4       1.501  55.080  26.466  1.00  0.00          C   
ATOM     62  O   GLY A   4       0.801  55.010  25.455  1.00  0.00          O   
ATOM     63  H   GLY A   4      -1.152  55.065  28.056  1.00  0.00          H   
ATOM     64  HA3 GLY A   4       0.863  54.158  28.360  1.00  0.00          H   
ATOM     65  HA2 GLY A   4       1.635  55.731  28.471  1.00  0.00          H   
ATOM     66  N   ALA A   5       2.813  55.261  26.256  1.00  0.00          N   
ATOM     67  CA  ALA A   5       3.421  55.513  24.975  1.00  0.00          C   
ATOM     68  C   ALA A   5       4.672  54.586  24.834  1.00  0.00          C   
ATOM     69  O   ALA A   5       5.260  54.044  25.782  1.00  0.00          O   
ATOM     70  CB  ALA A   5       3.764  57.047  24.869  1.00  0.00          C   
ATOM     71  H   ALA A   5       3.401  55.394  27.064  1.00  0.00          H   
ATOM     72  HA  ALA A   5       2.736  55.154  24.206  1.00  0.00          H   
ATOM     73  HB1 ALA A   5       4.600  57.196  25.548  1.00  0.00          H   
ATOM     74  HB2 ALA A   5       4.157  57.288  23.871  1.00  0.00          H   
ATOM     75  HB3 ALA A   5       2.846  57.558  25.157  1.00  0.00          H   
ATOM     76  N   SER A   6       5.029  54.278  23.560  1.00  0.00          N   
ATOM     77  CA  SER A   6       6.004  53.258  23.098  1.00  0.00          C   
ATOM     78  C   SER A   6       7.369  53.607  23.507  1.00  0.00          C   
ATOM     79  O   SER A   6       8.039  54.450  22.922  1.00  0.00          O   
ATOM     80  CB  SER A   6       6.001  52.989  21.591  1.00  0.00          C   
ATOM     81  OG  SER A   6       7.070  52.105  21.295  1.00  0.00          O   
ATOM     82  H   SER A   6       4.661  54.873  22.837  1.00  0.00          H   
ATOM     83  HA  SER A   6       5.853  52.262  23.500  1.00  0.00          H   
ATOM     84  HB3 SER A   6       6.079  53.909  21.011  1.00  0.00          H   
ATOM     85  HB2 SER A   6       5.041  52.521  21.375  1.00  0.00          H   
ATOM     86  HG  SER A   6       6.735  51.494  20.645  1.00  0.00          H   
ATOM     87  N   LEU A   7       7.990  53.069  24.566  1.00  0.00          N   
ATOM     88  CA  LEU A   7       9.383  53.120  24.867  1.00  0.00          C   
ATOM     89  C   LEU A   7      10.282  52.729  23.681  1.00  0.00          C   
ATOM     90  O   LEU A   7      11.303  53.339  23.443  1.00  0.00          O   
ATOM     91  CB  LEU A   7       9.781  52.360  26.139  1.00  0.00          C   
ATOM     92  CG  LEU A   7      11.226  52.607  26.652  1.00  0.00          C   
ATOM     93  CD1 LEU A   7      11.372  54.062  27.024  1.00  0.00          C   
ATOM     94  CD2 LEU A   7      11.491  51.751  27.898  1.00  0.00          C   
ATOM     95  H   LEU A   7       7.444  52.666  25.319  1.00  0.00          H   
ATOM     96  HA  LEU A   7       9.678  54.152  25.057  1.00  0.00          H   
ATOM     97  HB3 LEU A   7       9.653  51.299  25.931  1.00  0.00          H   
ATOM     98  HB2 LEU A   7       9.057  52.611  26.908  1.00  0.00          H   
ATOM     99  HG  LEU A   7      11.994  52.483  25.875  1.00  0.00          H   
ATOM    100 HD11 LEU A   7      10.534  54.302  27.681  1.00  0.00          H   
ATOM    101 HD12 LEU A   7      12.326  54.144  27.543  1.00  0.00          H   
ATOM    102 HD13 LEU A   7      11.316  54.838  26.255  1.00  0.00          H   
ATOM    103 HD21 LEU A   7      10.950  52.182  28.742  1.00  0.00          H   
ATOM    104 HD22 LEU A   7      11.327  50.689  27.726  1.00  0.00          H   
ATOM    105 HD23 LEU A   7      12.552  51.944  28.087  1.00  0.00          H   
ATOM    106  N   ALA A   8       9.872  51.727  22.882  1.00  0.00          N   
ATOM    107  CA  ALA A   8      10.658  51.257  21.727  1.00  0.00          C   
ATOM    108  C   ALA A   8      10.709  52.298  20.603  1.00  0.00          C   
ATOM    109  O   ALA A   8      11.718  52.497  19.960  1.00  0.00          O   
ATOM    110  CB  ALA A   8      10.153  49.995  21.098  1.00  0.00          C   
ATOM    111  H   ALA A   8       9.181  51.060  23.191  1.00  0.00          H   
ATOM    112  HA  ALA A   8      11.689  51.097  22.047  1.00  0.00          H   
ATOM    113  HB1 ALA A   8       9.258  50.081  20.469  1.00  0.00          H   
ATOM    114  HB2 ALA A   8      10.942  49.581  20.467  1.00  0.00          H   
ATOM    115  HB3 ALA A   8       9.862  49.232  21.815  1.00  0.00          H   
ATOM    116  N   ALA A   9       9.771  53.216  20.509  1.00  0.00          N   
ATOM    117  CA  ALA A   9       9.785  54.331  19.554  1.00  0.00          C   
ATOM    118  C   ALA A   9      10.720  55.422  20.060  1.00  0.00          C   
ATOM    119  O   ALA A   9      11.310  56.133  19.286  1.00  0.00          O   
ATOM    120  CB  ALA A   9       8.327  54.852  19.330  1.00  0.00          C   
ATOM    121  H   ALA A   9       9.072  53.209  21.230  1.00  0.00          H   
ATOM    122  HA  ALA A   9      10.145  54.069  18.562  1.00  0.00          H   
ATOM    123  HB1 ALA A   9       7.903  55.091  20.306  1.00  0.00          H   
ATOM    124  HB2 ALA A   9       8.294  55.822  18.830  1.00  0.00          H   
ATOM    125  HB3 ALA A   9       7.773  54.144  18.718  1.00  0.00          H   
ATOM    126  N   LEU A  10      10.755  55.696  21.379  1.00  0.00          N   
ATOM    127  CA  LEU A  10      11.578  56.646  21.991  1.00  0.00          C   
ATOM    128  C   LEU A  10      13.066  56.372  21.854  1.00  0.00          C   
ATOM    129  O   LEU A  10      13.782  57.330  21.469  1.00  0.00          O   
ATOM    130  CB  LEU A  10      11.107  56.948  23.420  1.00  0.00          C   
ATOM    131  CG  LEU A  10      11.653  58.131  24.148  1.00  0.00          C   
ATOM    132  CD1 LEU A  10      10.734  58.377  25.347  1.00  0.00          C   
ATOM    133  CD2 LEU A  10      13.082  57.915  24.681  1.00  0.00          C   
ATOM    134  H   LEU A  10      10.089  55.201  21.964  1.00  0.00          H   
ATOM    135  HA  LEU A  10      11.432  57.626  21.531  1.00  0.00          H   
ATOM    136  HB3 LEU A  10      11.238  56.075  24.067  1.00  0.00          H   
ATOM    137  HB2 LEU A  10      10.078  57.226  23.206  1.00  0.00          H   
ATOM    138  HG  LEU A  10      11.686  59.020  23.520  1.00  0.00          H   
ATOM    139 HD11 LEU A  10      10.961  59.341  25.804  1.00  0.00          H   
ATOM    140 HD12 LEU A  10       9.708  58.466  24.987  1.00  0.00          H   
ATOM    141 HD13 LEU A  10      10.849  57.578  26.075  1.00  0.00          H   
ATOM    142 HD21 LEU A  10      13.080  57.058  25.348  1.00  0.00          H   
ATOM    143 HD22 LEU A  10      13.809  57.804  23.872  1.00  0.00          H   
ATOM    144 HD23 LEU A  10      13.355  58.823  25.219  1.00  0.00          H   
ATOM    145  N   GLN A  11      13.462  55.155  22.074  1.00  0.00          N   
ATOM    146  CA  GLN A  11      14.826  54.614  21.855  1.00  0.00          C   
ATOM    147  C   GLN A  11      15.126  54.515  20.328  1.00  0.00          C   
ATOM    148  O   GLN A  11      16.213  54.784  19.833  1.00  0.00          O   
ATOM    149  CB  GLN A  11      15.009  53.309  22.600  1.00  0.00          C   
ATOM    150  CG  GLN A  11      15.036  53.475  24.169  1.00  0.00          C   
ATOM    151  CD  GLN A  11      14.270  52.392  24.959  1.00  0.00          C   
ATOM    152  NE2 GLN A  11      14.515  52.222  26.277  1.00  0.00          N   
ATOM    153  OE1 GLN A  11      13.324  51.649  24.556  1.00  0.00          O   
ATOM    154  H   GLN A  11      12.723  54.530  22.382  1.00  0.00          H   
ATOM    155  HA  GLN A  11      15.532  55.303  22.308  1.00  0.00          H   
ATOM    156  HB3 GLN A  11      15.989  52.899  22.364  1.00  0.00          H   
ATOM    157  HB2 GLN A  11      14.299  52.494  22.443  1.00  0.00          H   
ATOM    158  HG3 GLN A  11      14.707  54.420  24.593  1.00  0.00          H   
ATOM    159  HG2 GLN A  11      16.064  53.298  24.492  1.00  0.00          H   
ATOM    160 HE21 GLN A  11      15.218  52.786  26.739  1.00  0.00          H   
ATOM    161 HE22 GLN A  11      13.869  51.651  26.793  1.00  0.00          H   
ATOM    162  N   ALA A  12      14.127  54.182  19.520  1.00  0.00          N   
ATOM    163  CA  ALA A  12      14.256  54.301  18.072  1.00  0.00          C   
ATOM    164  C   ALA A  12      14.452  55.737  17.590  1.00  0.00          C   
ATOM    165  O   ALA A  12      15.255  55.893  16.675  1.00  0.00          O   
ATOM    166  CB  ALA A  12      12.971  53.701  17.425  1.00  0.00          C   
ATOM    167  H   ALA A  12      13.341  53.688  19.915  1.00  0.00          H   
ATOM    168  HA  ALA A  12      15.143  53.785  17.714  1.00  0.00          H   
ATOM    169  HB1 ALA A  12      13.055  53.995  16.377  1.00  0.00          H   
ATOM    170  HB2 ALA A  12      12.994  52.616  17.423  1.00  0.00          H   
ATOM    171  HB3 ALA A  12      12.088  54.100  17.921  1.00  0.00          H   
ATOM    172  N   LEU A  13      13.710  56.692  18.103  1.00  0.00          N   
ATOM    173  CA  LEU A  13      13.916  58.101  17.716  1.00  0.00          C   
ATOM    174  C   LEU A  13      15.278  58.641  18.237  1.00  0.00          C   
ATOM    175  O   LEU A  13      16.044  59.147  17.423  1.00  0.00          O   
ATOM    176  CB  LEU A  13      12.727  58.899  18.121  1.00  0.00          C   
ATOM    177  CG  LEU A  13      11.417  58.718  17.399  1.00  0.00          C   
ATOM    178  CD1 LEU A  13      10.205  59.571  17.830  1.00  0.00          C   
ATOM    179  CD2 LEU A  13      11.536  58.832  15.911  1.00  0.00          C   
ATOM    180  H   LEU A  13      12.988  56.414  18.754  1.00  0.00          H   
ATOM    181  HA  LEU A  13      14.036  58.186  16.634  1.00  0.00          H   
ATOM    182  HB3 LEU A  13      13.038  59.936  17.998  1.00  0.00          H   
ATOM    183  HB2 LEU A  13      12.603  58.801  19.209  1.00  0.00          H   
ATOM    184  HG  LEU A  13      11.150  57.682  17.550  1.00  0.00          H   
ATOM    185 HD11 LEU A  13      10.575  60.578  18.064  1.00  0.00          H   
ATOM    186 HD12 LEU A  13       9.513  59.761  17.012  1.00  0.00          H   
ATOM    187 HD13 LEU A  13       9.630  59.160  18.663  1.00  0.00          H   
ATOM    188 HD21 LEU A  13      12.330  58.170  15.563  1.00  0.00          H   
ATOM    189 HD22 LEU A  13      10.600  58.520  15.452  1.00  0.00          H   
ATOM    190 HD23 LEU A  13      11.767  59.875  15.697  1.00  0.00          H   
ATOM    191  N   GLN A  14      15.636  58.297  19.458  1.00  0.00          N   
ATOM    192  CA  GLN A  14      16.985  58.472  20.029  1.00  0.00          C   
ATOM    193  C   GLN A  14      18.071  57.735  19.184  1.00  0.00          C   
ATOM    194  O   GLN A  14      19.085  58.401  19.023  1.00  0.00          O   
ATOM    195  CB  GLN A  14      17.091  57.900  21.510  1.00  0.00          C   
ATOM    196  CG  GLN A  14      16.673  58.829  22.585  1.00  0.00          C   
ATOM    197  CD  GLN A  14      16.328  58.226  23.913  1.00  0.00          C   
ATOM    198  NE2 GLN A  14      15.700  58.988  24.836  1.00  0.00          N   
ATOM    199  OE1 GLN A  14      16.671  57.087  24.283  1.00  0.00          O   
ATOM    200  H   GLN A  14      14.922  57.906  20.043  1.00  0.00          H   
ATOM    201  HA  GLN A  14      17.306  59.509  20.011  1.00  0.00          H   
ATOM    202  HB3 GLN A  14      18.140  57.717  21.734  1.00  0.00          H   
ATOM    203  HB2 GLN A  14      16.696  56.890  21.628  1.00  0.00          H   
ATOM    204  HG3 GLN A  14      15.772  59.323  22.219  1.00  0.00          H   
ATOM    205  HG2 GLN A  14      17.430  59.601  22.739  1.00  0.00          H   
ATOM    206 HE21 GLN A  14      15.581  59.958  24.578  1.00  0.00          H   
ATOM    207 HE22 GLN A  14      15.432  58.552  25.702  1.00  0.00          H   
ATOM    208  N   ALA A  15      17.885  56.556  18.618  1.00  0.00          N   
ATOM    209  CA  ALA A  15      18.912  55.847  17.791  1.00  0.00          C   
ATOM    210  C   ALA A  15      19.049  56.456  16.388  1.00  0.00          C   
ATOM    211  O   ALA A  15      20.133  56.544  15.745  1.00  0.00          O   
ATOM    212  CB  ALA A  15      18.454  54.368  17.750  1.00  0.00          C   
ATOM    213  H   ALA A  15      17.021  56.036  18.763  1.00  0.00          H   
ATOM    214  HA  ALA A  15      19.845  56.021  18.332  1.00  0.00          H   
ATOM    215  HB1 ALA A  15      17.458  54.318  17.310  1.00  0.00          H   
ATOM    216  HB2 ALA A  15      19.011  53.782  17.015  1.00  0.00          H   
ATOM    217  HB3 ALA A  15      18.381  53.916  18.736  1.00  0.00          H   
ATOM    218  N   LEU A  16      17.923  56.965  15.832  1.00  0.00          N   
ATOM    219  CA  LEU A  16      17.761  57.877  14.671  1.00  0.00          C   
ATOM    220  C   LEU A  16      18.413  59.217  14.849  1.00  0.00          C   
ATOM    221  O   LEU A  16      19.044  59.718  13.901  1.00  0.00          O   
ATOM    222  CB  LEU A  16      16.305  57.860  14.162  1.00  0.00          C   
ATOM    223  CG  LEU A  16      16.203  58.291  12.699  1.00  0.00          C   
ATOM    224  CD1 LEU A  16      16.454  57.053  11.786  1.00  0.00          C   
ATOM    225  CD2 LEU A  16      14.862  58.888  12.338  1.00  0.00          C   
ATOM    226  H   LEU A  16      17.095  56.800  16.389  1.00  0.00          H   
ATOM    227  HA  LEU A  16      18.286  57.318  13.887  1.00  0.00          H   
ATOM    228  HB3 LEU A  16      15.888  58.674  14.766  1.00  0.00          H   
ATOM    229  HB2 LEU A  16      15.807  56.918  14.357  1.00  0.00          H   
ATOM    230  HG  LEU A  16      16.991  58.994  12.421  1.00  0.00          H   
ATOM    231 HD11 LEU A  16      15.643  56.333  11.849  1.00  0.00          H   
ATOM    232 HD12 LEU A  16      16.610  57.430  10.775  1.00  0.00          H   
ATOM    233 HD13 LEU A  16      17.402  56.561  12.002  1.00  0.00          H   
ATOM    234 HD21 LEU A  16      14.541  59.704  12.985  1.00  0.00          H   
ATOM    235 HD22 LEU A  16      14.838  59.155  11.280  1.00  0.00          H   
ATOM    236 HD23 LEU A  16      14.093  58.126  12.497  1.00  0.00          H   
ATOM    237  N   GLN A  17      18.365  59.792  16.035  1.00  0.00          N   
ATOM    238  CA  GLN A  17      19.049  61.075  16.284  1.00  0.00          C   
ATOM    239  C   GLN A  17      20.575  60.929  16.160  1.00  0.00          C   
ATOM    240  O   GLN A  17      21.284  61.776  15.667  1.00  0.00          O   
ATOM    241  CB  GLN A  17      18.520  61.815  17.570  1.00  0.00          C   
ATOM    242  CG  GLN A  17      19.085  63.198  17.966  1.00  0.00          C   
ATOM    243  CD  GLN A  17      18.671  63.497  19.379  1.00  0.00          C   
ATOM    244  NE2 GLN A  17      17.418  63.987  19.593  1.00  0.00          N   
ATOM    245  OE1 GLN A  17      19.349  63.265  20.342  1.00  0.00          O   
ATOM    246  H   GLN A  17      17.809  59.378  16.772  1.00  0.00          H   
ATOM    247  HA  GLN A  17      18.721  61.747  15.486  1.00  0.00          H   
ATOM    248  HB3 GLN A  17      18.523  61.090  18.380  1.00  0.00          H   
ATOM    249  HB2 GLN A  17      17.446  62.010  17.551  1.00  0.00          H   
ATOM    250  HG3 GLN A  17      18.782  63.995  17.280  1.00  0.00          H   
ATOM    251  HG2 GLN A  17      20.164  63.088  17.964  1.00  0.00          H   
ATOM    252 HE21 GLN A  17      16.908  64.385  18.819  1.00  0.00          H   
ATOM    253 HE22 GLN A  17      17.048  64.026  20.529  1.00  0.00          H   
ATOM    254  N   ALA A  18      21.117  59.751  16.606  1.00  0.00          N   
ATOM    255  CA  ALA A  18      22.523  59.288  16.472  1.00  0.00          C   
ATOM    256  C   ALA A  18      22.952  59.020  15.047  1.00  0.00          C   
ATOM    257  O   ALA A  18      24.067  59.401  14.615  1.00  0.00          O   
ATOM    258  CB  ALA A  18      22.759  58.073  17.319  1.00  0.00          C   
ATOM    259  H   ALA A  18      20.367  59.100  16.723  1.00  0.00          H   
ATOM    260  HA  ALA A  18      23.099  60.103  16.893  1.00  0.00          H   
ATOM    261  HB1 ALA A  18      22.299  58.190  18.300  1.00  0.00          H   
ATOM    262  HB2 ALA A  18      22.450  57.128  16.863  1.00  0.00          H   
ATOM    263  HB3 ALA A  18      23.841  57.908  17.379  1.00  0.00          H   
ATOM    264  N   ALA A  19      22.124  58.332  14.286  1.00  0.00          N   
ATOM    265  CA  ALA A  19      22.261  58.124  12.838  1.00  0.00          C   
ATOM    266  C   ALA A  19      22.281  59.464  12.047  1.00  0.00          C   
ATOM    267  O   ALA A  19      22.927  59.548  11.036  1.00  0.00          O   
ATOM    268  CB  ALA A  19      21.083  57.197  12.353  1.00  0.00          C   
ATOM    269  H   ALA A  19      21.403  57.831  14.762  1.00  0.00          H   
ATOM    270  HA  ALA A  19      23.222  57.698  12.578  1.00  0.00          H   
ATOM    271  HB1 ALA A  19      20.936  56.293  12.934  1.00  0.00          H   
ATOM    272  HB2 ALA A  19      20.237  57.889  12.331  1.00  0.00          H   
ATOM    273  HB3 ALA A  19      21.115  57.002  11.275  1.00  0.00          H   
ATOM    274  N   GLN A  20      21.447  60.429  12.513  1.00  0.00          N   
ATOM    275  CA  GLN A  20      21.394  61.807  11.973  1.00  0.00          C   
ATOM    276  C   GLN A  20      22.592  62.666  12.438  1.00  0.00          C   
ATOM    277  O   GLN A  20      22.942  63.560  11.613  1.00  0.00          O   
ATOM    278  CB  GLN A  20      20.058  62.455  12.245  1.00  0.00          C   
ATOM    279  CG  GLN A  20      18.895  61.892  11.486  1.00  0.00          C   
ATOM    280  CD  GLN A  20      17.539  62.190  12.082  1.00  0.00          C   
ATOM    281  NE2 GLN A  20      16.547  61.786  11.353  1.00  0.00          N   
ATOM    282  OE1 GLN A  20      17.341  62.720  13.162  1.00  0.00          O   
ATOM    283  H   GLN A  20      20.777  60.151  13.212  1.00  0.00          H   
ATOM    284  HA  GLN A  20      21.386  61.778  10.881  1.00  0.00          H   
ATOM    285  HB3 GLN A  20      20.163  63.499  11.938  1.00  0.00          H   
ATOM    286  HB2 GLN A  20      19.877  62.302  13.316  1.00  0.00          H   
ATOM    287  HG3 GLN A  20      18.946  60.813  11.318  1.00  0.00          H   
ATOM    288  HG2 GLN A  20      18.940  62.320  10.480  1.00  0.00          H   
ATOM    289 HE21 GLN A  20      16.744  61.449  10.427  1.00  0.00          H   
ATOM    290 HE22 GLN A  20      15.590  62.021  11.586  1.00  0.00          H   
ATOM    291  N   ALA A  21      23.169  62.416  13.611  1.00  0.00          N   
ATOM    292  CA  ALA A  21      24.294  63.279  14.040  1.00  0.00          C   
ATOM    293  C   ALA A  21      25.345  63.543  12.973  1.00  0.00          C   
ATOM    294  O   ALA A  21      25.837  62.620  12.294  1.00  0.00          O   
ATOM    295  CB  ALA A  21      24.797  62.655  15.326  1.00  0.00          C   
ATOM    296  H   ALA A  21      22.774  61.692  14.186  1.00  0.00          H   
ATOM    297  HA  ALA A  21      23.906  64.282  14.251  1.00  0.00          H   
ATOM    298  HB1 ALA A  21      25.255  63.414  15.952  1.00  0.00          H   
ATOM    299  HB2 ALA A  21      24.024  62.197  15.942  1.00  0.00          H   
ATOM    300  HB3 ALA A  21      25.501  61.853  15.082  1.00  0.00          H   
ATOM    301  N   ALA A  22      25.820  64.771  12.880  1.00  0.00          N   
ATOM    302  CA  ALA A  22      26.661  65.189  11.843  1.00  0.00          C   
ATOM    303  C   ALA A  22      28.055  64.585  12.019  1.00  0.00          C   
ATOM    304  O   ALA A  22      28.617  64.741  13.089  1.00  0.00          O   
ATOM    305  CB  ALA A  22      26.612  66.740  11.849  1.00  0.00          C   
ATOM    306  H   ALA A  22      25.565  65.469  13.562  1.00  0.00          H   
ATOM    307  HA  ALA A  22      26.269  64.946  10.851  1.00  0.00          H   
ATOM    308  HB1 ALA A  22      27.369  67.136  11.183  1.00  0.00          H   
ATOM    309  HB2 ALA A  22      25.634  67.174  11.626  1.00  0.00          H   
ATOM    310  HB3 ALA A  22      26.842  67.189  12.816  1.00  0.00          H   
ATOM    311  N   LYS A  23      28.574  63.870  10.971  1.00  0.00          N   
ATOM    312  CA  LYS A  23      29.918  63.204  10.918  1.00  0.00          C   
ATOM    313  C   LYS A  23      30.527  63.495   9.600  1.00  0.00          C   
ATOM    314  O   LYS A  23      30.062  63.043   8.564  1.00  0.00          O   
ATOM    315  CB  LYS A  23      29.865  61.734  11.300  1.00  0.00          C   
ATOM    316  CG  LYS A  23      29.458  61.486  12.730  1.00  0.00          C   
ATOM    317  CD  LYS A  23      29.665  60.060  13.218  1.00  0.00          C   
ATOM    318  CE  LYS A  23      29.252  59.848  14.657  1.00  0.00          C   
ATOM    319  NZ  LYS A  23      27.892  60.363  14.991  1.00  0.00          N   
ATOM    320  H   LYS A  23      27.930  63.680  10.223  1.00  0.00          H   
ATOM    321  HA  LYS A  23      30.561  63.796  11.563  1.00  0.00          H   
ATOM    322  HB3 LYS A  23      30.764  61.168  11.078  1.00  0.00          H   
ATOM    323  HB2 LYS A  23      29.064  61.298  10.702  1.00  0.00          H   
ATOM    324  HG3 LYS A  23      28.422  61.762  12.903  1.00  0.00          H   
ATOM    325  HG2 LYS A  23      29.927  62.197  13.415  1.00  0.00          H   
ATOM    326  HD3 LYS A  23      30.698  59.741  13.072  1.00  0.00          H   
ATOM    327  HD2 LYS A  23      29.083  59.389  12.585  1.00  0.00          H   
ATOM    328  HE3 LYS A  23      29.955  60.388  15.282  1.00  0.00          H   
ATOM    329  HE2 LYS A  23      29.295  58.792  14.920  1.00  0.00          H   
ATOM    330  HZ1 LYS A  23      27.813  61.354  15.173  1.00  0.00          H   
ATOM    331  HZ2 LYS A  23      27.262  60.142  14.231  1.00  0.00          H   
ATOM    332  HZ3 LYS A  23      27.564  60.039  15.895  1.00  0.00          H   
ATOM    333  N   LYS A  24      31.625  64.251   9.600  1.00  0.00          N   
ATOM    334  CA  LYS A  24      32.313  64.798   8.427  1.00  0.00          C   
ATOM    335  C   LYS A  24      33.878  64.735   8.536  1.00  0.00          C   
ATOM    336  CB  LYS A  24      31.961  66.274   8.397  1.00  0.00          C   
ATOM    337  CG  LYS A  24      30.636  66.495   7.562  1.00  0.00          C   
ATOM    338  CD  LYS A  24      30.320  67.912   7.164  1.00  0.00          C   
ATOM    339  CE  LYS A  24      30.592  68.886   8.309  1.00  0.00          C   
ATOM    340  NZ  LYS A  24      30.252  70.314   8.006  1.00  0.00          N   
ATOM    341  O   LYS A  24      34.489  64.181   7.580  1.00  0.00          O   
ATOM    342  OXT LYS A  24      34.437  65.218   9.508  1.00  0.00          O   
ATOM    343  H   LYS A  24      32.083  64.475  10.464  1.00  0.00          H   
ATOM    344  HA  LYS A  24      31.921  64.271   7.560  1.00  0.00          H   
ATOM    345  HB3 LYS A  24      32.686  66.861   7.825  1.00  0.00          H   
ATOM    346  HB2 LYS A  24      31.983  66.670   9.406  1.00  0.00          H   
ATOM    347  HG3 LYS A  24      29.918  65.993   8.198  1.00  0.00          H   
ATOM    348  HG2 LYS A  24      30.576  65.870   6.662  1.00  0.00          H   
ATOM    349  HD3 LYS A  24      29.264  67.931   6.887  1.00  0.00          H   
ATOM    350  HD2 LYS A  24      30.893  68.167   6.270  1.00  0.00          H   
ATOM    351  HE3 LYS A  24      31.649  68.838   8.575  1.00  0.00          H   
ATOM    352  HE2 LYS A  24      30.117  68.580   9.232  1.00  0.00          H   
ATOM    353  HZ1 LYS A  24      30.551  70.281   7.044  1.00  0.00          H   
ATOM    354  HZ2 LYS A  24      29.260  70.508   8.054  1.00  0.00          H   
ATOM    355  HZ3 LYS A  24      30.836  70.945   8.536  1.00  0.00          H   
TER     356      LYS A  24
ENDMDL
MODEL       11
ATOM      1  N   LYS A   1      10.107  55.184  33.803  1.00  0.00          N   
ATOM      2  CA  LYS A   1      10.381  54.238  32.654  1.00  0.00          C   
ATOM      3  C   LYS A   1       9.180  54.219  31.808  1.00  0.00          C   
ATOM      4  O   LYS A   1       8.104  53.975  32.358  1.00  0.00          O   
ATOM      5  CB  LYS A   1      10.842  52.793  33.110  1.00  0.00          C   
ATOM      6  CG  LYS A   1      12.165  52.785  33.907  1.00  0.00          C   
ATOM      7  CD  LYS A   1      12.586  51.279  34.099  1.00  0.00          C   
ATOM      8  CE  LYS A   1      14.083  51.211  34.631  1.00  0.00          C   
ATOM      9  NZ  LYS A   1      14.455  49.825  35.044  1.00  0.00          N   
ATOM     10  HA  LYS A   1      11.182  54.598  32.019  1.00  0.00          H   
ATOM     11  HB3 LYS A   1      10.806  52.063  32.304  1.00  0.00          H   
ATOM     12  HB2 LYS A   1      10.130  52.493  33.880  1.00  0.00          H   
ATOM     13  HG3 LYS A   1      12.034  53.296  34.853  1.00  0.00          H   
ATOM     14  HG2 LYS A   1      12.933  53.215  33.262  1.00  0.00          H   
ATOM     15  HD3 LYS A   1      12.505  50.712  33.175  1.00  0.00          H   
ATOM     16  HD2 LYS A   1      11.919  50.739  34.764  1.00  0.00          H   
ATOM     17  HE3 LYS A   1      14.241  51.859  35.497  1.00  0.00          H   
ATOM     18  HE2 LYS A   1      14.779  51.529  33.857  1.00  0.00          H   
ATOM     19  HZ1 LYS A   1      15.412  49.761  35.351  1.00  0.00          H   
ATOM     20  HZ2 LYS A   1      13.839  49.489  35.776  1.00  0.00          H   
ATOM     21  HZ3 LYS A   1      14.353  49.203  34.254  1.00  0.00          H   
ATOM     22  H   LYS A   1       9.903  56.062  33.356  1.00  0.00          H   
ATOM     23  N   LYS A   2       9.246  54.429  30.467  1.00  0.00          N   
ATOM     24  CA  LYS A   2       8.061  54.217  29.644  1.00  0.00          C   
ATOM     25  C   LYS A   2       7.527  52.721  29.550  1.00  0.00          C   
ATOM     26  O   LYS A   2       8.308  51.808  29.707  1.00  0.00          O   
ATOM     27  CB  LYS A   2       8.463  54.864  28.239  1.00  0.00          C   
ATOM     28  CG  LYS A   2       8.363  56.431  28.258  1.00  0.00          C   
ATOM     29  CD  LYS A   2       8.874  57.137  26.964  1.00  0.00          C   
ATOM     30  CE  LYS A   2       8.178  58.536  26.999  1.00  0.00          C   
ATOM     31  NZ  LYS A   2       8.270  59.326  25.752  1.00  0.00          N   
ATOM     32  H   LYS A   2      10.111  54.678  30.017  1.00  0.00          H   
ATOM     33  HA  LYS A   2       7.247  54.812  30.064  1.00  0.00          H   
ATOM     34  HB3 LYS A   2       7.757  54.540  27.481  1.00  0.00          H   
ATOM     35  HB2 LYS A   2       9.478  54.565  27.960  1.00  0.00          H   
ATOM     36  HG3 LYS A   2       8.924  56.796  29.119  1.00  0.00          H   
ATOM     37  HG2 LYS A   2       7.374  56.775  28.561  1.00  0.00          H   
ATOM     38  HD3 LYS A   2       8.550  56.617  26.066  1.00  0.00          H   
ATOM     39  HD2 LYS A   2       9.965  57.215  26.952  1.00  0.00          H   
ATOM     40  HE3 LYS A   2       8.591  59.149  27.794  1.00  0.00          H   
ATOM     41  HE2 LYS A   2       7.099  58.530  27.130  1.00  0.00          H   
ATOM     42  HZ1 LYS A   2       7.455  59.908  25.663  1.00  0.00          H   
ATOM     43  HZ2 LYS A   2       9.112  59.867  25.838  1.00  0.00          H   
ATOM     44  HZ3 LYS A   2       8.326  58.709  24.949  1.00  0.00          H   
ATOM     45  N   PRO A   3       6.265  52.413  29.215  1.00  0.00          N   
ATOM     46  CA  PRO A   3       5.667  51.120  28.863  1.00  0.00          C   
ATOM     47  C   PRO A   3       6.395  50.601  27.531  1.00  0.00          C   
ATOM     48  O   PRO A   3       6.946  51.419  26.808  1.00  0.00          O   
ATOM     49  CB  PRO A   3       4.159  51.289  28.661  1.00  0.00          C   
ATOM     50  CG  PRO A   3       4.042  52.747  28.247  1.00  0.00          C   
ATOM     51  CD  PRO A   3       5.095  53.344  29.137  1.00  0.00          C   
ATOM     52  HA  PRO A   3       5.864  50.530  29.758  1.00  0.00          H   
ATOM     53  HB3 PRO A   3       3.713  50.753  27.827  1.00  0.00          H   
ATOM     54  HB2 PRO A   3       3.583  51.161  29.577  1.00  0.00          H   
ATOM     55  HG3 PRO A   3       4.327  52.885  27.201  1.00  0.00          H   
ATOM     56  HG2 PRO A   3       3.038  53.094  28.502  1.00  0.00          H   
ATOM     57  HD3 PRO A   3       5.371  54.343  28.780  1.00  0.00          H   
ATOM     58  HD2 PRO A   3       4.677  53.406  30.145  1.00  0.00          H   
ATOM     59  N   GLY A   4       6.203  49.363  27.146  1.00  0.00          N   
ATOM     60  CA  GLY A   4       6.898  48.642  26.096  1.00  0.00          C   
ATOM     61  C   GLY A   4       7.048  49.465  24.773  1.00  0.00          C   
ATOM     62  O   GLY A   4       8.198  49.885  24.466  1.00  0.00          O   
ATOM     63  H   GLY A   4       5.656  48.763  27.750  1.00  0.00          H   
ATOM     64  HA3 GLY A   4       6.348  47.717  25.909  1.00  0.00          H   
ATOM     65  HA2 GLY A   4       7.901  48.465  26.476  1.00  0.00          H   
ATOM     66  N   ALA A   5       5.951  49.605  24.008  1.00  0.00          N   
ATOM     67  CA  ALA A   5       5.964  50.319  22.739  1.00  0.00          C   
ATOM     68  C   ALA A   5       6.426  51.803  22.816  1.00  0.00          C   
ATOM     69  O   ALA A   5       6.957  52.309  21.837  1.00  0.00          O   
ATOM     70  CB  ALA A   5       4.683  50.040  21.904  1.00  0.00          C   
ATOM     71  H   ALA A   5       5.094  49.283  24.429  1.00  0.00          H   
ATOM     72  HA  ALA A   5       6.712  49.743  22.194  1.00  0.00          H   
ATOM     73  HB1 ALA A   5       4.574  48.958  21.826  1.00  0.00          H   
ATOM     74  HB2 ALA A   5       3.767  50.451  22.330  1.00  0.00          H   
ATOM     75  HB3 ALA A   5       4.821  50.528  20.941  1.00  0.00          H   
ATOM     76  N   SER A   6       6.077  52.404  23.911  1.00  0.00          N   
ATOM     77  CA  SER A   6       6.503  53.806  24.247  1.00  0.00          C   
ATOM     78  C   SER A   6       8.048  54.036  24.407  1.00  0.00          C   
ATOM     79  O   SER A   6       8.682  54.957  23.899  1.00  0.00          O   
ATOM     80  CB  SER A   6       5.763  54.391  25.508  1.00  0.00          C   
ATOM     81  OG  SER A   6       6.124  55.707  25.784  1.00  0.00          O   
ATOM     82  H   SER A   6       5.401  51.926  24.484  1.00  0.00          H   
ATOM     83  HA  SER A   6       6.171  54.491  23.466  1.00  0.00          H   
ATOM     84  HB3 SER A   6       5.938  53.788  26.392  1.00  0.00          H   
ATOM     85  HB2 SER A   6       4.680  54.317  25.361  1.00  0.00          H   
ATOM     86  HG  SER A   6       5.405  56.091  26.285  1.00  0.00          H   
ATOM     87  N   LEU A   7       8.665  53.158  25.208  1.00  0.00          N   
ATOM     88  CA  LEU A   7      10.116  53.081  25.289  1.00  0.00          C   
ATOM     89  C   LEU A   7      10.682  52.761  23.888  1.00  0.00          C   
ATOM     90  O   LEU A   7      11.598  53.418  23.451  1.00  0.00          O   
ATOM     91  CB  LEU A   7      10.472  52.072  26.373  1.00  0.00          C   
ATOM     92  CG  LEU A   7      11.965  51.680  26.352  1.00  0.00          C   
ATOM     93  CD1 LEU A   7      12.782  52.883  26.804  1.00  0.00          C   
ATOM     94  CD2 LEU A   7      12.243  50.555  27.342  1.00  0.00          C   
ATOM     95  H   LEU A   7       8.187  52.456  25.759  1.00  0.00          H   
ATOM     96  HA  LEU A   7      10.595  54.033  25.545  1.00  0.00          H   
ATOM     97  HB3 LEU A   7       9.907  51.143  26.303  1.00  0.00          H   
ATOM     98  HB2 LEU A   7      10.202  52.461  27.350  1.00  0.00          H   
ATOM     99  HG  LEU A   7      12.296  51.436  25.332  1.00  0.00          H   
ATOM    100 HD11 LEU A   7      13.853  52.751  26.936  1.00  0.00          H   
ATOM    101 HD12 LEU A   7      12.698  53.680  26.066  1.00  0.00          H   
ATOM    102 HD13 LEU A   7      12.361  53.345  27.706  1.00  0.00          H   
ATOM    103 HD21 LEU A   7      11.678  49.717  26.949  1.00  0.00          H   
ATOM    104 HD22 LEU A   7      13.320  50.406  27.308  1.00  0.00          H   
ATOM    105 HD23 LEU A   7      11.942  50.830  28.356  1.00  0.00          H   
ATOM    106  N   ALA A   8      10.156  51.798  23.168  1.00  0.00          N   
ATOM    107  CA  ALA A   8      10.609  51.448  21.843  1.00  0.00          C   
ATOM    108  C   ALA A   8      10.408  52.695  20.880  1.00  0.00          C   
ATOM    109  O   ALA A   8      11.388  53.019  20.137  1.00  0.00          O   
ATOM    110  CB  ALA A   8       9.803  50.205  21.375  1.00  0.00          C   
ATOM    111  H   ALA A   8       9.402  51.324  23.639  1.00  0.00          H   
ATOM    112  HA  ALA A   8      11.677  51.242  21.875  1.00  0.00          H   
ATOM    113  HB1 ALA A   8      10.036  49.379  22.045  1.00  0.00          H   
ATOM    114  HB2 ALA A   8       8.734  50.414  21.378  1.00  0.00          H   
ATOM    115  HB3 ALA A   8      10.068  49.903  20.360  1.00  0.00          H   
ATOM    116  N   ALA A   9       9.339  53.505  20.952  1.00  0.00          N   
ATOM    117  CA  ALA A   9       9.304  54.788  20.234  1.00  0.00          C   
ATOM    118  C   ALA A   9      10.265  55.872  20.700  1.00  0.00          C   
ATOM    119  O   ALA A   9      10.900  56.492  19.795  1.00  0.00          O   
ATOM    120  CB  ALA A   9       7.866  55.247  20.302  1.00  0.00          C   
ATOM    121  H   ALA A   9       8.483  53.208  21.402  1.00  0.00          H   
ATOM    122  HA  ALA A   9       9.484  54.641  19.167  1.00  0.00          H   
ATOM    123  HB1 ALA A   9       7.789  56.232  19.847  1.00  0.00          H   
ATOM    124  HB2 ALA A   9       7.149  54.543  19.896  1.00  0.00          H   
ATOM    125  HB3 ALA A   9       7.532  55.449  21.322  1.00  0.00          H   
ATOM    126  N   LEU A  10      10.568  55.939  21.961  1.00  0.00          N   
ATOM    127  CA  LEU A  10      11.578  56.899  22.507  1.00  0.00          C   
ATOM    128  C   LEU A  10      12.994  56.413  21.934  1.00  0.00          C   
ATOM    129  O   LEU A  10      13.749  57.211  21.400  1.00  0.00          O   
ATOM    130  CB  LEU A  10      11.576  57.042  24.054  1.00  0.00          C   
ATOM    131  CG  LEU A  10      12.719  57.962  24.464  1.00  0.00          C   
ATOM    132  CD1 LEU A  10      12.513  59.410  23.871  1.00  0.00          C   
ATOM    133  CD2 LEU A  10      12.946  58.074  25.958  1.00  0.00          C   
ATOM    134  H   LEU A  10      10.114  55.278  22.586  1.00  0.00          H   
ATOM    135  HA  LEU A  10      11.339  57.841  22.001  1.00  0.00          H   
ATOM    136  HB3 LEU A  10      11.772  56.040  24.418  1.00  0.00          H   
ATOM    137  HB2 LEU A  10      10.663  57.512  24.421  1.00  0.00          H   
ATOM    138  HG  LEU A  10      13.686  57.652  24.070  1.00  0.00          H   
ATOM    139 HD11 LEU A  10      12.836  59.377  22.829  1.00  0.00          H   
ATOM    140 HD12 LEU A  10      11.470  59.680  24.056  1.00  0.00          H   
ATOM    141 HD13 LEU A  10      13.164  60.160  24.317  1.00  0.00          H   
ATOM    142 HD21 LEU A  10      12.060  58.616  26.277  1.00  0.00          H   
ATOM    143 HD22 LEU A  10      12.863  57.138  26.504  1.00  0.00          H   
ATOM    144 HD23 LEU A  10      13.833  58.663  26.180  1.00  0.00          H   
ATOM    145  N   GLN A  11      13.340  55.121  22.056  1.00  0.00          N   
ATOM    146  CA  GLN A  11      14.579  54.572  21.592  1.00  0.00          C   
ATOM    147  C   GLN A  11      14.782  54.726  20.086  1.00  0.00          C   
ATOM    148  O   GLN A  11      15.907  54.920  19.600  1.00  0.00          O   
ATOM    149  CB  GLN A  11      14.711  53.108  22.018  1.00  0.00          C   
ATOM    150  CG  GLN A  11      14.824  52.826  23.452  1.00  0.00          C   
ATOM    151  CD  GLN A  11      14.982  51.324  23.709  1.00  0.00          C   
ATOM    152  NE2 GLN A  11      15.562  50.951  24.780  1.00  0.00          N   
ATOM    153  OE1 GLN A  11      14.685  50.455  22.863  1.00  0.00          O   
ATOM    154  H   GLN A  11      12.681  54.589  22.598  1.00  0.00          H   
ATOM    155  HA  GLN A  11      15.388  55.142  22.071  1.00  0.00          H   
ATOM    156  HB3 GLN A  11      15.658  52.854  21.527  1.00  0.00          H   
ATOM    157  HB2 GLN A  11      13.851  52.560  21.647  1.00  0.00          H   
ATOM    158  HG3 GLN A  11      14.015  53.258  24.039  1.00  0.00          H   
ATOM    159  HG2 GLN A  11      15.724  53.303  23.838  1.00  0.00          H   
ATOM    160 HE21 GLN A  11      15.970  51.649  25.388  1.00  0.00          H   
ATOM    161 HE22 GLN A  11      15.822  49.988  24.932  1.00  0.00          H   
ATOM    162  N   ALA A  12      13.674  54.616  19.298  1.00  0.00          N   
ATOM    163  CA  ALA A  12      13.688  54.858  17.936  1.00  0.00          C   
ATOM    164  C   ALA A  12      13.893  56.309  17.483  1.00  0.00          C   
ATOM    165  O   ALA A  12      14.634  56.626  16.551  1.00  0.00          O   
ATOM    166  CB  ALA A  12      12.537  54.202  17.243  1.00  0.00          C   
ATOM    167  H   ALA A  12      12.778  54.523  19.743  1.00  0.00          H   
ATOM    168  HA  ALA A  12      14.576  54.334  17.574  1.00  0.00          H   
ATOM    169  HB1 ALA A  12      12.485  54.527  16.207  1.00  0.00          H   
ATOM    170  HB2 ALA A  12      12.623  53.136  17.448  1.00  0.00          H   
ATOM    171  HB3 ALA A  12      11.641  54.431  17.827  1.00  0.00          H   
ATOM    172  N   LEU A  13      13.372  57.269  18.278  1.00  0.00          N   
ATOM    173  CA  LEU A  13      13.708  58.708  18.090  1.00  0.00          C   
ATOM    174  C   LEU A  13      15.189  58.997  18.462  1.00  0.00          C   
ATOM    175  O   LEU A  13      15.886  59.705  17.738  1.00  0.00          O   
ATOM    176  CB  LEU A  13      12.750  59.603  18.903  1.00  0.00          C   
ATOM    177  CG  LEU A  13      13.001  61.154  18.792  1.00  0.00          C   
ATOM    178  CD1 LEU A  13      12.452  61.723  17.490  1.00  0.00          C   
ATOM    179  CD2 LEU A  13      12.379  61.932  19.980  1.00  0.00          C   
ATOM    180  H   LEU A  13      12.885  56.927  19.097  1.00  0.00          H   
ATOM    181  HA  LEU A  13      13.626  58.978  17.031  1.00  0.00          H   
ATOM    182  HB3 LEU A  13      12.829  59.457  19.975  1.00  0.00          H   
ATOM    183  HB2 LEU A  13      11.729  59.348  18.640  1.00  0.00          H   
ATOM    184  HG  LEU A  13      14.078  61.288  18.724  1.00  0.00          H   
ATOM    185 HD11 LEU A  13      12.634  62.784  17.349  1.00  0.00          H   
ATOM    186 HD12 LEU A  13      13.012  61.219  16.695  1.00  0.00          H   
ATOM    187 HD13 LEU A  13      11.371  61.577  17.523  1.00  0.00          H   
ATOM    188 HD21 LEU A  13      12.932  62.831  20.266  1.00  0.00          H   
ATOM    189 HD22 LEU A  13      11.357  62.204  19.701  1.00  0.00          H   
ATOM    190 HD23 LEU A  13      12.380  61.333  20.900  1.00  0.00          H   
ATOM    191  N   GLN A  14      15.676  58.333  19.510  1.00  0.00          N   
ATOM    192  CA  GLN A  14      17.033  58.490  19.990  1.00  0.00          C   
ATOM    193  C   GLN A  14      18.118  57.944  19.051  1.00  0.00          C   
ATOM    194  O   GLN A  14      19.118  58.630  18.857  1.00  0.00          O   
ATOM    195  CB  GLN A  14      17.108  57.922  21.486  1.00  0.00          C   
ATOM    196  CG  GLN A  14      16.738  58.922  22.614  1.00  0.00          C   
ATOM    197  CD  GLN A  14      16.610  58.289  23.965  1.00  0.00          C   
ATOM    198  NE2 GLN A  14      16.326  58.999  24.997  1.00  0.00          N   
ATOM    199  OE1 GLN A  14      16.618  57.027  24.057  1.00  0.00          O   
ATOM    200  H   GLN A  14      15.025  57.835  20.108  1.00  0.00          H   
ATOM    201  HA  GLN A  14      17.309  59.549  20.048  1.00  0.00          H   
ATOM    202  HB3 GLN A  14      18.141  57.662  21.705  1.00  0.00          H   
ATOM    203  HB2 GLN A  14      16.537  57.001  21.597  1.00  0.00          H   
ATOM    204  HG3 GLN A  14      15.711  59.176  22.351  1.00  0.00          H   
ATOM    205  HG2 GLN A  14      17.421  59.774  22.664  1.00  0.00          H   
ATOM    206 HE21 GLN A  14      16.319  60.006  25.017  1.00  0.00          H   
ATOM    207 HE22 GLN A  14      16.354  58.460  25.862  1.00  0.00          H   
ATOM    208  N   ALA A  15      17.714  56.832  18.391  1.00  0.00          N   
ATOM    209  CA  ALA A  15      18.523  56.312  17.325  1.00  0.00          C   
ATOM    210  C   ALA A  15      18.590  57.226  16.101  1.00  0.00          C   
ATOM    211  O   ALA A  15      19.636  57.423  15.500  1.00  0.00          O   
ATOM    212  CB  ALA A  15      17.936  54.912  17.060  1.00  0.00          C   
ATOM    213  H   ALA A  15      16.913  56.266  18.592  1.00  0.00          H   
ATOM    214  HA  ALA A  15      19.548  56.164  17.658  1.00  0.00          H   
ATOM    215  HB1 ALA A  15      16.848  54.999  16.961  1.00  0.00          H   
ATOM    216  HB2 ALA A  15      18.411  54.472  16.185  1.00  0.00          H   
ATOM    217  HB3 ALA A  15      18.144  54.233  17.883  1.00  0.00          H   
ATOM    218  N   LEU A  16      17.436  57.885  15.788  1.00  0.00          N   
ATOM    219  CA  LEU A  16      17.378  58.890  14.699  1.00  0.00          C   
ATOM    220  C   LEU A  16      18.181  60.151  14.995  1.00  0.00          C   
ATOM    221  O   LEU A  16      18.949  60.517  14.136  1.00  0.00          O   
ATOM    222  CB  LEU A  16      15.902  59.196  14.338  1.00  0.00          C   
ATOM    223  CG  LEU A  16      15.635  59.983  12.971  1.00  0.00          C   
ATOM    224  CD1 LEU A  16      16.129  59.124  11.820  1.00  0.00          C   
ATOM    225  CD2 LEU A  16      14.148  60.367  12.812  1.00  0.00          C   
ATOM    226  H   LEU A  16      16.580  57.645  16.266  1.00  0.00          H   
ATOM    227  HA  LEU A  16      17.794  58.432  13.805  1.00  0.00          H   
ATOM    228  HB3 LEU A  16      15.367  59.742  15.121  1.00  0.00          H   
ATOM    229  HB2 LEU A  16      15.307  58.277  14.245  1.00  0.00          H   
ATOM    230  HG  LEU A  16      16.235  60.895  13.021  1.00  0.00          H   
ATOM    231 HD11 LEU A  16      15.992  58.070  12.026  1.00  0.00          H   
ATOM    232 HD12 LEU A  16      15.860  59.449  10.806  1.00  0.00          H   
ATOM    233 HD13 LEU A  16      17.197  59.342  11.789  1.00  0.00          H   
ATOM    234 HD21 LEU A  16      13.595  59.434  12.877  1.00  0.00          H   
ATOM    235 HD22 LEU A  16      13.790  61.012  13.621  1.00  0.00          H   
ATOM    236 HD23 LEU A  16      13.991  60.776  11.813  1.00  0.00          H   
ATOM    237  N   GLN A  17      18.119  60.700  16.208  1.00  0.00          N   
ATOM    238  CA  GLN A  17      18.962  61.724  16.759  1.00  0.00          C   
ATOM    239  C   GLN A  17      20.458  61.313  16.910  1.00  0.00          C   
ATOM    240  O   GLN A  17      21.321  62.209  16.773  1.00  0.00          O   
ATOM    241  CB  GLN A  17      18.477  62.071  18.140  1.00  0.00          C   
ATOM    242  CG  GLN A  17      17.041  62.649  18.314  1.00  0.00          C   
ATOM    243  CD  GLN A  17      16.223  62.779  17.139  1.00  0.00          C   
ATOM    244  NE2 GLN A  17      14.975  63.151  17.423  1.00  0.00          N   
ATOM    245  OE1 GLN A  17      16.656  62.535  16.020  1.00  0.00          O   
ATOM    246  H   GLN A  17      17.547  60.182  16.864  1.00  0.00          H   
ATOM    247  HA  GLN A  17      18.897  62.658  16.181  1.00  0.00          H   
ATOM    248  HB3 GLN A  17      19.136  62.807  18.612  1.00  0.00          H   
ATOM    249  HB2 GLN A  17      18.606  61.187  18.763  1.00  0.00          H   
ATOM    250  HG3 GLN A  17      17.226  63.659  18.684  1.00  0.00          H   
ATOM    251  HG2 GLN A  17      16.521  62.022  19.030  1.00  0.00          H   
ATOM    252 HE21 GLN A  17      14.603  63.380  18.330  1.00  0.00          H   
ATOM    253 HE22 GLN A  17      14.378  63.158  16.605  1.00  0.00          H   
ATOM    254  N   ALA A  18      20.765  60.052  17.045  1.00  0.00          N   
ATOM    255  CA  ALA A  18      22.169  59.556  17.019  1.00  0.00          C   
ATOM    256  C   ALA A  18      22.848  59.539  15.637  1.00  0.00          C   
ATOM    257  O   ALA A  18      24.072  59.588  15.496  1.00  0.00          O   
ATOM    258  CB  ALA A  18      22.165  58.142  17.675  1.00  0.00          C   
ATOM    259  H   ALA A  18      20.090  59.346  17.306  1.00  0.00          H   
ATOM    260  HA  ALA A  18      22.828  60.163  17.637  1.00  0.00          H   
ATOM    261  HB1 ALA A  18      22.222  57.303  16.984  1.00  0.00          H   
ATOM    262  HB2 ALA A  18      23.010  57.998  18.353  1.00  0.00          H   
ATOM    263  HB3 ALA A  18      21.256  58.024  18.259  1.00  0.00          H   
ATOM    264  N   ALA A  19      22.085  59.514  14.489  1.00  0.00          N   
ATOM    265  CA  ALA A  19      22.656  59.481  13.117  1.00  0.00          C   
ATOM    266  C   ALA A  19      23.370  60.804  12.818  1.00  0.00          C   
ATOM    267  O   ALA A  19      23.037  61.899  13.257  1.00  0.00          O   
ATOM    268  CB  ALA A  19      21.557  59.154  12.181  1.00  0.00          C   
ATOM    269  H   ALA A  19      21.077  59.493  14.557  1.00  0.00          H   
ATOM    270  HA  ALA A  19      23.406  58.698  13.091  1.00  0.00          H   
ATOM    271  HB1 ALA A  19      21.958  59.176  11.167  1.00  0.00          H   
ATOM    272  HB2 ALA A  19      21.019  58.218  12.294  1.00  0.00          H   
ATOM    273  HB3 ALA A  19      20.773  59.910  12.221  1.00  0.00          H   
ATOM    274  N   GLN A  20      24.457  60.722  12.014  1.00  0.00          N   
ATOM    275  CA  GLN A  20      25.359  61.822  11.773  1.00  0.00          C   
ATOM    276  C   GLN A  20      24.570  62.902  11.119  1.00  0.00          C   
ATOM    277  O   GLN A  20      23.665  62.660  10.264  1.00  0.00          O   
ATOM    278  CB  GLN A  20      26.500  61.436  10.807  1.00  0.00          C   
ATOM    279  CG  GLN A  20      27.665  62.496  10.826  1.00  0.00          C   
ATOM    280  CD  GLN A  20      28.592  62.368  12.063  1.00  0.00          C   
ATOM    281  NE2 GLN A  20      28.528  63.309  12.996  1.00  0.00          N   
ATOM    282  OE1 GLN A  20      29.450  61.501  12.108  1.00  0.00          O   
ATOM    283  H   GLN A  20      24.656  59.822  11.601  1.00  0.00          H   
ATOM    284  HA  GLN A  20      25.681  62.067  12.776  1.00  0.00          H   
ATOM    285  HB3 GLN A  20      26.116  61.310   9.802  1.00  0.00          H   
ATOM    286  HB2 GLN A  20      26.973  60.487  11.069  1.00  0.00          H   
ATOM    287  HG3 GLN A  20      27.162  63.460  10.894  1.00  0.00          H   
ATOM    288  HG2 GLN A  20      28.241  62.435   9.897  1.00  0.00          H   
ATOM    289 HE21 GLN A  20      27.783  63.990  12.936  1.00  0.00          H   
ATOM    290 HE22 GLN A  20      29.092  63.159  13.830  1.00  0.00          H   
ATOM    291  N   ALA A  21      24.884  64.112  11.570  1.00  0.00          N   
ATOM    292  CA  ALA A  21      24.394  65.382  11.100  1.00  0.00          C   
ATOM    293  C   ALA A  21      25.415  66.518  11.348  1.00  0.00          C   
ATOM    294  O   ALA A  21      26.156  66.458  12.314  1.00  0.00          O   
ATOM    295  CB  ALA A  21      23.036  65.619  11.782  1.00  0.00          C   
ATOM    296  H   ALA A  21      25.611  64.253  12.249  1.00  0.00          H   
ATOM    297  HA  ALA A  21      24.159  65.378  10.035  1.00  0.00          H   
ATOM    298  HB1 ALA A  21      22.374  66.191  11.145  1.00  0.00          H   
ATOM    299  HB2 ALA A  21      22.582  64.732  12.231  1.00  0.00          H   
ATOM    300  HB3 ALA A  21      23.109  66.386  12.560  1.00  0.00          H   
ATOM    301  N   ALA A  22      25.432  67.558  10.531  1.00  0.00          N   
ATOM    302  CA  ALA A  22      26.335  68.598  10.714  1.00  0.00          C   
ATOM    303  C   ALA A  22      25.842  69.735  11.659  1.00  0.00          C   
ATOM    304  O   ALA A  22      24.762  70.319  11.486  1.00  0.00          O   
ATOM    305  CB  ALA A  22      26.453  69.230   9.307  1.00  0.00          C   
ATOM    306  H   ALA A  22      24.949  67.552   9.644  1.00  0.00          H   
ATOM    307  HA  ALA A  22      27.272  68.222  11.116  1.00  0.00          H   
ATOM    308  HB1 ALA A  22      25.438  69.371   8.958  1.00  0.00          H   
ATOM    309  HB2 ALA A  22      26.974  70.184   9.426  1.00  0.00          H   
ATOM    310  HB3 ALA A  22      26.952  68.454   8.727  1.00  0.00          H   
ATOM    311  N   LYS A  23      26.646  69.977  12.725  1.00  0.00          N   
ATOM    312  CA  LYS A  23      26.218  70.702  13.947  1.00  0.00          C   
ATOM    313  C   LYS A  23      27.221  71.824  14.427  1.00  0.00          C   
ATOM    314  O   LYS A  23      26.732  72.615  15.219  1.00  0.00          O   
ATOM    315  CB  LYS A  23      26.125  69.644  15.034  1.00  0.00          C   
ATOM    316  CG  LYS A  23      24.862  68.894  14.906  1.00  0.00          C   
ATOM    317  CD  LYS A  23      24.582  68.275  16.254  1.00  0.00          C   
ATOM    318  CE  LYS A  23      23.496  67.188  16.096  1.00  0.00          C   
ATOM    319  NZ  LYS A  23      23.127  66.703  17.384  1.00  0.00          N   
ATOM    320  H   LYS A  23      27.544  69.512  12.698  1.00  0.00          H   
ATOM    321  HA  LYS A  23      25.270  71.218  13.810  1.00  0.00          H   
ATOM    322  HB3 LYS A  23      26.153  70.076  16.026  1.00  0.00          H   
ATOM    323  HB2 LYS A  23      26.953  68.934  14.993  1.00  0.00          H   
ATOM    324  HG3 LYS A  23      24.951  68.111  14.152  1.00  0.00          H   
ATOM    325  HG2 LYS A  23      24.070  69.590  14.626  1.00  0.00          H   
ATOM    326  HD3 LYS A  23      24.156  69.046  16.908  1.00  0.00          H   
ATOM    327  HD2 LYS A  23      25.482  67.866  16.720  1.00  0.00          H   
ATOM    328  HE3 LYS A  23      23.885  66.481  15.368  1.00  0.00          H   
ATOM    329  HE2 LYS A  23      22.580  67.549  15.626  1.00  0.00          H   
ATOM    330  HZ1 LYS A  23      24.007  66.568  17.856  1.00  0.00          H   
ATOM    331  HZ2 LYS A  23      22.657  67.495  17.801  1.00  0.00          H   
ATOM    332  HZ3 LYS A  23      22.512  65.909  17.343  1.00  0.00          H   
ATOM    333  N   LYS A  24      28.506  71.801  14.040  1.00  0.00          N   
ATOM    334  CA  LYS A  24      29.344  72.945  14.203  1.00  0.00          C   
ATOM    335  C   LYS A  24      28.727  74.248  13.589  1.00  0.00          C   
ATOM    336  CB  LYS A  24      30.653  72.704  13.479  1.00  0.00          C   
ATOM    337  CG  LYS A  24      31.527  71.587  14.026  1.00  0.00          C   
ATOM    338  CD  LYS A  24      32.708  71.325  13.051  1.00  0.00          C   
ATOM    339  CE  LYS A  24      33.729  72.400  12.884  1.00  0.00          C   
ATOM    340  NZ  LYS A  24      34.326  72.796  14.132  1.00  0.00          N   
ATOM    341  O   LYS A  24      27.866  74.247  12.693  1.00  0.00          O   
ATOM    342  OXT LYS A  24      29.122  75.290  14.043  1.00  0.00          O   
ATOM    343  H   LYS A  24      28.881  71.140  13.386  1.00  0.00          H   
ATOM    344  HA  LYS A  24      29.467  73.078  15.285  1.00  0.00          H   
ATOM    345  HB3 LYS A  24      31.248  73.620  13.436  1.00  0.00          H   
ATOM    346  HB2 LYS A  24      30.369  72.591  12.424  1.00  0.00          H   
ATOM    347  HG3 LYS A  24      30.954  70.662  14.087  1.00  0.00          H   
ATOM    348  HG2 LYS A  24      31.841  71.771  15.060  1.00  0.00          H   
ATOM    349  HD3 LYS A  24      32.402  71.212  12.007  1.00  0.00          H   
ATOM    350  HD2 LYS A  24      33.160  70.362  13.314  1.00  0.00          H   
ATOM    351  HE3 LYS A  24      33.270  73.297  12.465  1.00  0.00          H   
ATOM    352  HE2 LYS A  24      34.479  72.134  12.132  1.00  0.00          H   
ATOM    353  HZ1 LYS A  24      35.014  73.538  14.091  1.00  0.00          H   
ATOM    354  HZ2 LYS A  24      33.653  73.152  14.798  1.00  0.00          H   
ATOM    355  HZ3 LYS A  24      34.798  72.017  14.576  1.00  0.00          H   
TER     356      LYS A  24
ENDMDL
MODEL       12
ATOM      1  N   LYS A   1      -1.696  57.402  10.432  1.00  0.00          N   
ATOM      2  CA  LYS A   1      -1.875  58.005  11.792  1.00  0.00          C   
ATOM      3  C   LYS A   1      -0.467  58.512  12.217  1.00  0.00          C   
ATOM      4  O   LYS A   1       0.539  57.957  11.719  1.00  0.00          O   
ATOM      5  CB  LYS A   1      -2.494  57.072  12.759  1.00  0.00          C   
ATOM      6  CG  LYS A   1      -3.910  56.501  12.366  1.00  0.00          C   
ATOM      7  CD  LYS A   1      -4.470  55.538  13.401  1.00  0.00          C   
ATOM      8  CE  LYS A   1      -5.636  54.693  12.860  1.00  0.00          C   
ATOM      9  NZ  LYS A   1      -6.057  53.705  13.847  1.00  0.00          N   
ATOM     10  HA  LYS A   1      -2.453  58.914  11.648  1.00  0.00          H   
ATOM     11  HB3 LYS A   1      -2.645  57.577  13.710  1.00  0.00          H   
ATOM     12  HB2 LYS A   1      -1.783  56.285  12.984  1.00  0.00          H   
ATOM     13  HG3 LYS A   1      -3.810  56.026  11.394  1.00  0.00          H   
ATOM     14  HG2 LYS A   1      -4.609  57.330  12.247  1.00  0.00          H   
ATOM     15  HD3 LYS A   1      -4.707  56.140  14.275  1.00  0.00          H   
ATOM     16  HD2 LYS A   1      -3.613  54.895  13.627  1.00  0.00          H   
ATOM     17  HE3 LYS A   1      -5.424  54.167  11.932  1.00  0.00          H   
ATOM     18  HE2 LYS A   1      -6.430  55.411  12.649  1.00  0.00          H   
ATOM     19  HZ1 LYS A   1      -6.178  54.065  14.790  1.00  0.00          H   
ATOM     20  HZ2 LYS A   1      -6.900  53.203  13.605  1.00  0.00          H   
ATOM     21  HZ3 LYS A   1      -5.437  52.924  13.737  1.00  0.00          H   
ATOM     22  H   LYS A   1      -1.222  58.111   9.888  1.00  0.00          H   
ATOM     23  N   LYS A   2      -0.446  59.442  13.188  1.00  0.00          N   
ATOM     24  CA  LYS A   2       0.765  59.955  13.996  1.00  0.00          C   
ATOM     25  C   LYS A   2       1.608  58.743  14.477  1.00  0.00          C   
ATOM     26  O   LYS A   2       1.026  57.623  14.689  1.00  0.00          O   
ATOM     27  CB  LYS A   2       0.243  60.802  15.114  1.00  0.00          C   
ATOM     28  CG  LYS A   2       0.429  62.301  14.771  1.00  0.00          C   
ATOM     29  CD  LYS A   2      -0.152  63.301  15.736  1.00  0.00          C   
ATOM     30  CE  LYS A   2       0.256  64.803  15.577  1.00  0.00          C   
ATOM     31  NZ  LYS A   2      -0.346  65.682  16.634  1.00  0.00          N   
ATOM     32  H   LYS A   2      -1.335  59.868  13.402  1.00  0.00          H   
ATOM     33  HA  LYS A   2       1.363  60.608  13.350  1.00  0.00          H   
ATOM     34  HB3 LYS A   2       0.791  60.633  16.041  1.00  0.00          H   
ATOM     35  HB2 LYS A   2      -0.783  60.506  15.294  1.00  0.00          H   
ATOM     36  HG3 LYS A   2       0.009  62.517  13.795  1.00  0.00          H   
ATOM     37  HG2 LYS A   2       1.504  62.468  14.655  1.00  0.00          H   
ATOM     38  HD3 LYS A   2       0.143  63.048  16.751  1.00  0.00          H   
ATOM     39  HD2 LYS A   2      -1.225  63.274  15.582  1.00  0.00          H   
ATOM     40  HE3 LYS A   2      -0.087  65.094  14.581  1.00  0.00          H   
ATOM     41  HE2 LYS A   2       1.339  64.877  15.607  1.00  0.00          H   
ATOM     42  HZ1 LYS A   2       0.040  66.617  16.650  1.00  0.00          H   
ATOM     43  HZ2 LYS A   2      -1.356  65.694  16.638  1.00  0.00          H   
ATOM     44  HZ3 LYS A   2      -0.052  65.288  17.516  1.00  0.00          H   
ATOM     45  N   PRO A   3       2.877  58.980  14.958  1.00  0.00          N   
ATOM     46  CA  PRO A   3       3.738  57.925  15.516  1.00  0.00          C   
ATOM     47  C   PRO A   3       3.231  57.447  16.859  1.00  0.00          C   
ATOM     48  O   PRO A   3       2.345  58.072  17.395  1.00  0.00          O   
ATOM     49  CB  PRO A   3       5.149  58.525  15.582  1.00  0.00          C   
ATOM     50  CG  PRO A   3       4.753  59.957  15.885  1.00  0.00          C   
ATOM     51  CD  PRO A   3       3.564  60.213  15.011  1.00  0.00          C   
ATOM     52  HA  PRO A   3       3.748  57.007  14.928  1.00  0.00          H   
ATOM     53  HB3 PRO A   3       5.738  58.230  16.456  1.00  0.00          H   
ATOM     54  HB2 PRO A   3       5.671  58.487  14.631  1.00  0.00          H   
ATOM     55  HG3 PRO A   3       4.547  60.118  16.940  1.00  0.00          H   
ATOM     56  HG2 PRO A   3       5.460  60.762  15.634  1.00  0.00          H   
ATOM     57  HD3 PRO A   3       2.975  61.008  15.451  1.00  0.00          H   
ATOM     58  HD2 PRO A   3       3.790  60.397  13.962  1.00  0.00          H   
ATOM     59  N   GLY A   4       3.758  56.312  17.396  1.00  0.00          N   
ATOM     60  CA  GLY A   4       3.316  55.804  18.673  1.00  0.00          C   
ATOM     61  C   GLY A   4       4.162  56.440  19.789  1.00  0.00          C   
ATOM     62  O   GLY A   4       5.241  57.011  19.559  1.00  0.00          O   
ATOM     63  H   GLY A   4       4.518  55.854  16.921  1.00  0.00          H   
ATOM     64  HA3 GLY A   4       3.410  54.719  18.672  1.00  0.00          H   
ATOM     65  HA2 GLY A   4       2.278  56.039  18.914  1.00  0.00          H   
ATOM     66  N   ALA A   5       3.752  56.296  21.043  1.00  0.00          N   
ATOM     67  CA  ALA A   5       4.338  57.024  22.210  1.00  0.00          C   
ATOM     68  C   ALA A   5       4.567  56.086  23.429  1.00  0.00          C   
ATOM     69  O   ALA A   5       3.657  55.895  24.238  1.00  0.00          O   
ATOM     70  CB  ALA A   5       3.560  58.273  22.523  1.00  0.00          C   
ATOM     71  H   ALA A   5       2.855  55.875  21.222  1.00  0.00          H   
ATOM     72  HA  ALA A   5       5.297  57.468  21.934  1.00  0.00          H   
ATOM     73  HB1 ALA A   5       2.646  57.992  23.038  1.00  0.00          H   
ATOM     74  HB2 ALA A   5       4.111  58.951  23.162  1.00  0.00          H   
ATOM     75  HB3 ALA A   5       3.258  58.757  21.582  1.00  0.00          H   
ATOM     76  N   SER A   6       5.816  55.592  23.540  1.00  0.00          N   
ATOM     77  CA  SER A   6       6.403  54.672  24.539  1.00  0.00          C   
ATOM     78  C   SER A   6       7.924  54.680  24.702  1.00  0.00          C   
ATOM     79  O   SER A   6       8.601  55.310  23.928  1.00  0.00          O   
ATOM     80  CB  SER A   6       6.077  53.157  24.084  1.00  0.00          C   
ATOM     81  OG  SER A   6       6.698  52.800  22.862  1.00  0.00          O   
ATOM     82  H   SER A   6       6.481  55.963  22.880  1.00  0.00          H   
ATOM     83  HA  SER A   6       5.932  54.856  25.503  1.00  0.00          H   
ATOM     84  HB3 SER A   6       5.006  53.081  23.892  1.00  0.00          H   
ATOM     85  HB2 SER A   6       6.273  52.430  24.874  1.00  0.00          H   
ATOM     86  HG  SER A   6       5.998  52.480  22.299  1.00  0.00          H   
ATOM     87  N   LEU A   7       8.512  53.911  25.611  1.00  0.00          N   
ATOM     88  CA  LEU A   7       9.985  53.761  25.726  1.00  0.00          C   
ATOM     89  C   LEU A   7      10.499  53.099  24.397  1.00  0.00          C   
ATOM     90  O   LEU A   7      11.586  53.428  23.895  1.00  0.00          O   
ATOM     91  CB  LEU A   7      10.172  52.967  27.056  1.00  0.00          C   
ATOM     92  CG  LEU A   7      11.588  52.720  27.456  1.00  0.00          C   
ATOM     93  CD1 LEU A   7      12.403  53.996  27.510  1.00  0.00          C   
ATOM     94  CD2 LEU A   7      11.590  52.168  28.920  1.00  0.00          C   
ATOM     95  H   LEU A   7       7.889  53.507  26.298  1.00  0.00          H   
ATOM     96  HA  LEU A   7      10.383  54.764  25.913  1.00  0.00          H   
ATOM     97  HB3 LEU A   7       9.648  52.010  26.982  1.00  0.00          H   
ATOM     98  HB2 LEU A   7       9.693  53.541  27.849  1.00  0.00          H   
ATOM     99  HG  LEU A   7      12.052  51.987  26.800  1.00  0.00          H   
ATOM    100 HD11 LEU A   7      13.409  53.660  27.780  1.00  0.00          H   
ATOM    101 HD12 LEU A   7      12.560  54.451  26.538  1.00  0.00          H   
ATOM    102 HD13 LEU A   7      12.044  54.642  28.306  1.00  0.00          H   
ATOM    103 HD21 LEU A   7      11.305  52.942  29.629  1.00  0.00          H   
ATOM    104 HD22 LEU A   7      10.842  51.404  29.150  1.00  0.00          H   
ATOM    105 HD23 LEU A   7      12.579  51.818  29.212  1.00  0.00          H   
ATOM    106  N   ALA A   8       9.803  52.096  23.818  1.00  0.00          N   
ATOM    107  CA  ALA A   8      10.107  51.526  22.523  1.00  0.00          C   
ATOM    108  C   ALA A   8      10.223  52.560  21.382  1.00  0.00          C   
ATOM    109  O   ALA A   8      11.123  52.536  20.535  1.00  0.00          O   
ATOM    110  CB  ALA A   8       9.051  50.443  22.079  1.00  0.00          C   
ATOM    111  H   ALA A   8       8.839  52.070  24.114  1.00  0.00          H   
ATOM    112  HA  ALA A   8      11.089  51.046  22.588  1.00  0.00          H   
ATOM    113  HB1 ALA A   8       9.168  49.507  22.617  1.00  0.00          H   
ATOM    114  HB2 ALA A   8       8.046  50.816  22.251  1.00  0.00          H   
ATOM    115  HB3 ALA A   8       9.117  50.131  21.046  1.00  0.00          H   
ATOM    116  N   ALA A   9       9.257  53.532  21.433  1.00  0.00          N   
ATOM    117  CA  ALA A   9       9.263  54.645  20.425  1.00  0.00          C   
ATOM    118  C   ALA A   9      10.320  55.736  20.712  1.00  0.00          C   
ATOM    119  O   ALA A   9      11.035  56.092  19.762  1.00  0.00          O   
ATOM    120  CB  ALA A   9       7.835  55.344  20.492  1.00  0.00          C   
ATOM    121  H   ALA A   9       8.572  53.344  22.149  1.00  0.00          H   
ATOM    122  HA  ALA A   9       9.465  54.260  19.422  1.00  0.00          H   
ATOM    123  HB1 ALA A   9       7.102  54.545  20.340  1.00  0.00          H   
ATOM    124  HB2 ALA A   9       7.700  55.733  21.500  1.00  0.00          H   
ATOM    125  HB3 ALA A   9       7.797  56.087  19.697  1.00  0.00          H   
ATOM    126  N   LEU A  10      10.577  56.107  21.990  1.00  0.00          N   
ATOM    127  CA  LEU A  10      11.624  57.005  22.389  1.00  0.00          C   
ATOM    128  C   LEU A  10      13.000  56.474  21.919  1.00  0.00          C   
ATOM    129  O   LEU A  10      13.796  57.158  21.332  1.00  0.00          O   
ATOM    130  CB  LEU A  10      11.623  57.259  23.928  1.00  0.00          C   
ATOM    131  CG  LEU A  10      12.784  58.139  24.476  1.00  0.00          C   
ATOM    132  CD1 LEU A  10      13.028  59.449  23.829  1.00  0.00          C   
ATOM    133  CD2 LEU A  10      12.526  58.417  25.971  1.00  0.00          C   
ATOM    134  H   LEU A  10       9.934  55.733  22.679  1.00  0.00          H   
ATOM    135  HA  LEU A  10      11.454  57.987  21.958  1.00  0.00          H   
ATOM    136  HB3 LEU A  10      11.751  56.333  24.483  1.00  0.00          H   
ATOM    137  HB2 LEU A  10      10.694  57.753  24.186  1.00  0.00          H   
ATOM    138  HG  LEU A  10      13.730  57.605  24.540  1.00  0.00          H   
ATOM    139 HD11 LEU A  10      13.318  59.364  22.784  1.00  0.00          H   
ATOM    140 HD12 LEU A  10      12.154  60.099  23.795  1.00  0.00          H   
ATOM    141 HD13 LEU A  10      13.793  59.941  24.418  1.00  0.00          H   
ATOM    142 HD21 LEU A  10      13.419  58.873  26.401  1.00  0.00          H   
ATOM    143 HD22 LEU A  10      11.608  58.998  26.037  1.00  0.00          H   
ATOM    144 HD23 LEU A  10      12.469  57.428  26.419  1.00  0.00          H   
ATOM    145  N   GLN A  11      13.263  55.146  22.148  1.00  0.00          N   
ATOM    146  CA  GLN A  11      14.494  54.551  21.803  1.00  0.00          C   
ATOM    147  C   GLN A  11      14.717  54.457  20.254  1.00  0.00          C   
ATOM    148  O   GLN A  11      15.849  54.700  19.829  1.00  0.00          O   
ATOM    149  CB  GLN A  11      14.564  53.184  22.452  1.00  0.00          C   
ATOM    150  CG  GLN A  11      14.881  53.222  23.927  1.00  0.00          C   
ATOM    151  CD  GLN A  11      14.643  51.821  24.523  1.00  0.00          C   
ATOM    152  NE2 GLN A  11      14.752  51.683  25.828  1.00  0.00          N   
ATOM    153  OE1 GLN A  11      14.419  50.787  23.878  1.00  0.00          O   
ATOM    154  H   GLN A  11      12.583  54.693  22.735  1.00  0.00          H   
ATOM    155  HA  GLN A  11      15.324  55.106  22.244  1.00  0.00          H   
ATOM    156  HB3 GLN A  11      15.354  52.671  21.921  1.00  0.00          H   
ATOM    157  HB2 GLN A  11      13.582  52.733  22.305  1.00  0.00          H   
ATOM    158  HG3 GLN A  11      14.256  53.961  24.416  1.00  0.00          H   
ATOM    159  HG2 GLN A  11      15.927  53.493  24.081  1.00  0.00          H   
ATOM    160 HE21 GLN A  11      14.885  52.472  26.433  1.00  0.00          H   
ATOM    161 HE22 GLN A  11      14.491  50.813  26.277  1.00  0.00          H   
ATOM    162  N   ALA A  12      13.725  54.182  19.486  1.00  0.00          N   
ATOM    163  CA  ALA A  12      13.840  54.354  18.032  1.00  0.00          C   
ATOM    164  C   ALA A  12      14.105  55.851  17.602  1.00  0.00          C   
ATOM    165  O   ALA A  12      14.953  55.977  16.715  1.00  0.00          O   
ATOM    166  CB  ALA A  12      12.518  53.913  17.349  1.00  0.00          C   
ATOM    167  H   ALA A  12      12.812  53.889  19.804  1.00  0.00          H   
ATOM    168  HA  ALA A  12      14.634  53.669  17.730  1.00  0.00          H   
ATOM    169  HB1 ALA A  12      12.250  52.907  17.676  1.00  0.00          H   
ATOM    170  HB2 ALA A  12      11.641  54.504  17.601  1.00  0.00          H   
ATOM    171  HB3 ALA A  12      12.690  53.825  16.281  1.00  0.00          H   
ATOM    172  N   LEU A  13      13.471  56.837  18.260  1.00  0.00          N   
ATOM    173  CA  LEU A  13      13.791  58.253  17.993  1.00  0.00          C   
ATOM    174  C   LEU A  13      15.168  58.691  18.450  1.00  0.00          C   
ATOM    175  O   LEU A  13      15.881  59.316  17.686  1.00  0.00          O   
ATOM    176  CB  LEU A  13      12.789  59.225  18.576  1.00  0.00          C   
ATOM    177  CG  LEU A  13      12.906  60.772  18.213  1.00  0.00          C   
ATOM    178  CD1 LEU A  13      12.966  60.843  16.690  1.00  0.00          C   
ATOM    179  CD2 LEU A  13      11.643  61.546  18.752  1.00  0.00          C   
ATOM    180  H   LEU A  13      12.769  56.579  18.937  1.00  0.00          H   
ATOM    181  HA  LEU A  13      13.729  58.392  16.913  1.00  0.00          H   
ATOM    182  HB3 LEU A  13      12.867  59.207  19.662  1.00  0.00          H   
ATOM    183  HB2 LEU A  13      11.781  58.913  18.298  1.00  0.00          H   
ATOM    184  HG  LEU A  13      13.754  61.309  18.653  1.00  0.00          H   
ATOM    185 HD11 LEU A  13      12.848  61.879  16.354  1.00  0.00          H   
ATOM    186 HD12 LEU A  13      13.910  60.533  16.232  1.00  0.00          H   
ATOM    187 HD13 LEU A  13      12.207  60.157  16.340  1.00  0.00          H   
ATOM    188 HD21 LEU A  13      11.504  62.536  18.333  1.00  0.00          H   
ATOM    189 HD22 LEU A  13      10.741  61.015  18.451  1.00  0.00          H   
ATOM    190 HD23 LEU A  13      11.644  61.455  19.840  1.00  0.00          H   
ATOM    191  N   GLN A  14      15.622  58.335  19.622  1.00  0.00          N   
ATOM    192  CA  GLN A  14      17.022  58.431  19.992  1.00  0.00          C   
ATOM    193  C   GLN A  14      18.083  57.708  19.178  1.00  0.00          C   
ATOM    194  O   GLN A  14      19.097  58.289  18.811  1.00  0.00          O   
ATOM    195  CB  GLN A  14      17.120  57.973  21.455  1.00  0.00          C   
ATOM    196  CG  GLN A  14      16.464  58.935  22.458  1.00  0.00          C   
ATOM    197  CD  GLN A  14      16.581  58.383  23.852  1.00  0.00          C   
ATOM    198  NE2 GLN A  14      16.998  59.023  24.923  1.00  0.00          N   
ATOM    199  OE1 GLN A  14      16.360  57.189  24.072  1.00  0.00          O   
ATOM    200  H   GLN A  14      15.016  57.848  20.276  1.00  0.00          H   
ATOM    201  HA  GLN A  14      17.267  59.480  19.846  1.00  0.00          H   
ATOM    202  HB3 GLN A  14      18.162  57.866  21.753  1.00  0.00          H   
ATOM    203  HB2 GLN A  14      16.644  56.994  21.506  1.00  0.00          H   
ATOM    204  HG3 GLN A  14      15.389  59.018  22.280  1.00  0.00          H   
ATOM    205  HG2 GLN A  14      16.921  59.924  22.384  1.00  0.00          H   
ATOM    206 HE21 GLN A  14      17.123  60.024  24.926  1.00  0.00          H   
ATOM    207 HE22 GLN A  14      17.027  58.445  25.744  1.00  0.00          H   
ATOM    208  N   ALA A  15      17.802  56.495  18.692  1.00  0.00          N   
ATOM    209  CA  ALA A  15      18.608  55.753  17.693  1.00  0.00          C   
ATOM    210  C   ALA A  15      18.719  56.485  16.359  1.00  0.00          C   
ATOM    211  O   ALA A  15      19.794  56.505  15.790  1.00  0.00          O   
ATOM    212  CB  ALA A  15      17.908  54.389  17.547  1.00  0.00          C   
ATOM    213  H   ALA A  15      16.863  56.138  18.822  1.00  0.00          H   
ATOM    214  HA  ALA A  15      19.570  55.520  18.141  1.00  0.00          H   
ATOM    215  HB1 ALA A  15      17.850  53.860  18.498  1.00  0.00          H   
ATOM    216  HB2 ALA A  15      16.895  54.501  17.151  1.00  0.00          H   
ATOM    217  HB3 ALA A  15      18.489  53.749  16.884  1.00  0.00          H   
ATOM    218  N   LEU A  16      17.618  57.127  15.920  1.00  0.00          N   
ATOM    219  CA  LEU A  16      17.606  57.827  14.665  1.00  0.00          C   
ATOM    220  C   LEU A  16      18.417  59.117  14.721  1.00  0.00          C   
ATOM    221  O   LEU A  16      19.297  59.395  13.911  1.00  0.00          O   
ATOM    222  CB  LEU A  16      16.185  58.036  14.119  1.00  0.00          C   
ATOM    223  CG  LEU A  16      16.182  58.666  12.705  1.00  0.00          C   
ATOM    224  CD1 LEU A  16      16.651  57.629  11.676  1.00  0.00          C   
ATOM    225  CD2 LEU A  16      14.826  59.276  12.323  1.00  0.00          C   
ATOM    226  H   LEU A  16      16.852  57.139  16.576  1.00  0.00          H   
ATOM    227  HA  LEU A  16      18.044  57.142  13.942  1.00  0.00          H   
ATOM    228  HB3 LEU A  16      15.621  58.687  14.795  1.00  0.00          H   
ATOM    229  HB2 LEU A  16      15.700  57.058  14.107  1.00  0.00          H   
ATOM    230  HG  LEU A  16      16.891  59.496  12.681  1.00  0.00          H   
ATOM    231 HD11 LEU A  16      17.667  57.363  11.937  1.00  0.00          H   
ATOM    232 HD12 LEU A  16      16.004  56.759  11.681  1.00  0.00          H   
ATOM    233 HD13 LEU A  16      16.597  58.062  10.668  1.00  0.00          H   
ATOM    234 HD21 LEU A  16      14.937  60.004  11.515  1.00  0.00          H   
ATOM    235 HD22 LEU A  16      14.178  58.482  11.957  1.00  0.00          H   
ATOM    236 HD23 LEU A  16      14.440  59.685  13.258  1.00  0.00          H   
ATOM    237  N   GLN A  17      18.212  59.864  15.845  1.00  0.00          N   
ATOM    238  CA  GLN A  17      18.933  61.072  16.145  1.00  0.00          C   
ATOM    239  C   GLN A  17      20.361  60.910  16.370  1.00  0.00          C   
ATOM    240  O   GLN A  17      21.133  61.835  15.997  1.00  0.00          O   
ATOM    241  CB  GLN A  17      18.305  61.936  17.195  1.00  0.00          C   
ATOM    242  CG  GLN A  17      16.822  62.383  16.846  1.00  0.00          C   
ATOM    243  CD  GLN A  17      16.032  62.823  18.084  1.00  0.00          C   
ATOM    244  NE2 GLN A  17      15.100  63.681  17.974  1.00  0.00          N   
ATOM    245  OE1 GLN A  17      16.284  62.506  19.241  1.00  0.00          O   
ATOM    246  H   GLN A  17      17.513  59.593  16.522  1.00  0.00          H   
ATOM    247  HA  GLN A  17      18.900  61.639  15.208  1.00  0.00          H   
ATOM    248  HB3 GLN A  17      18.924  62.844  17.169  1.00  0.00          H   
ATOM    249  HB2 GLN A  17      18.407  61.496  18.179  1.00  0.00          H   
ATOM    250  HG3 GLN A  17      16.266  61.553  16.414  1.00  0.00          H   
ATOM    251  HG2 GLN A  17      16.868  63.114  16.038  1.00  0.00          H   
ATOM    252 HE21 GLN A  17      14.992  64.180  17.097  1.00  0.00          H   
ATOM    253 HE22 GLN A  17      14.593  63.965  18.810  1.00  0.00          H   
ATOM    254  N   ALA A  18      20.878  59.742  16.773  1.00  0.00          N   
ATOM    255  CA  ALA A  18      22.261  59.425  16.603  1.00  0.00          C   
ATOM    256  C   ALA A  18      22.725  58.823  15.265  1.00  0.00          C   
ATOM    257  O   ALA A  18      23.722  59.202  14.714  1.00  0.00          O   
ATOM    258  CB  ALA A  18      22.683  58.618  17.776  1.00  0.00          C   
ATOM    259  H   ALA A  18      20.277  58.955  16.985  1.00  0.00          H   
ATOM    260  HA  ALA A  18      22.842  60.349  16.635  1.00  0.00          H   
ATOM    261  HB1 ALA A  18      22.070  57.726  17.959  1.00  0.00          H   
ATOM    262  HB2 ALA A  18      23.761  58.536  17.658  1.00  0.00          H   
ATOM    263  HB3 ALA A  18      22.526  59.251  18.651  1.00  0.00          H   
ATOM    264  N   ALA A  19      21.977  57.851  14.665  1.00  0.00          N   
ATOM    265  CA  ALA A  19      22.255  57.260  13.340  1.00  0.00          C   
ATOM    266  C   ALA A  19      22.317  58.288  12.142  1.00  0.00          C   
ATOM    267  O   ALA A  19      23.116  58.188  11.227  1.00  0.00          O   
ATOM    268  CB  ALA A  19      21.224  56.243  13.033  1.00  0.00          C   
ATOM    269  H   ALA A  19      21.090  57.684  15.110  1.00  0.00          H   
ATOM    270  HA  ALA A  19      23.205  56.742  13.398  1.00  0.00          H   
ATOM    271  HB1 ALA A  19      20.224  56.657  12.877  1.00  0.00          H   
ATOM    272  HB2 ALA A  19      21.524  55.780  12.096  1.00  0.00          H   
ATOM    273  HB3 ALA A  19      21.226  55.393  13.713  1.00  0.00          H   
ATOM    274  N   GLN A  20      21.547  59.346  12.202  1.00  0.00          N   
ATOM    275  CA  GLN A  20      21.647  60.559  11.348  1.00  0.00          C   
ATOM    276  C   GLN A  20      22.944  61.328  11.648  1.00  0.00          C   
ATOM    277  O   GLN A  20      23.481  61.993  10.714  1.00  0.00          O   
ATOM    278  CB  GLN A  20      20.394  61.393  11.630  1.00  0.00          C   
ATOM    279  CG  GLN A  20      19.024  60.878  11.136  1.00  0.00          C   
ATOM    280  CD  GLN A  20      17.846  61.484  11.878  1.00  0.00          C   
ATOM    281  NE2 GLN A  20      16.715  61.510  11.256  1.00  0.00          N   
ATOM    282  OE1 GLN A  20      17.847  61.948  12.994  1.00  0.00          O   
ATOM    283  H   GLN A  20      20.855  59.243  12.928  1.00  0.00          H   
ATOM    284  HA  GLN A  20      21.645  60.265  10.299  1.00  0.00          H   
ATOM    285  HB3 GLN A  20      20.519  62.324  11.071  1.00  0.00          H   
ATOM    286  HB2 GLN A  20      20.237  61.751  12.644  1.00  0.00          H   
ATOM    287  HG3 GLN A  20      18.874  59.809  10.995  1.00  0.00          H   
ATOM    288  HG2 GLN A  20      18.922  61.240  10.112  1.00  0.00          H   
ATOM    289 HE21 GLN A  20      16.622  61.278  10.282  1.00  0.00          H   
ATOM    290 HE22 GLN A  20      15.909  61.857  11.757  1.00  0.00          H   
ATOM    291  N   ALA A  21      23.457  61.325  12.883  1.00  0.00          N   
ATOM    292  CA  ALA A  21      24.727  62.010  13.231  1.00  0.00          C   
ATOM    293  C   ALA A  21      25.926  61.141  12.896  1.00  0.00          C   
ATOM    294  O   ALA A  21      26.934  61.672  12.479  1.00  0.00          O   
ATOM    295  CB  ALA A  21      24.689  62.439  14.744  1.00  0.00          C   
ATOM    296  H   ALA A  21      22.998  60.867  13.648  1.00  0.00          H   
ATOM    297  HA  ALA A  21      24.813  62.946  12.693  1.00  0.00          H   
ATOM    298  HB1 ALA A  21      25.601  62.950  15.049  1.00  0.00          H   
ATOM    299  HB2 ALA A  21      23.793  63.045  14.869  1.00  0.00          H   
ATOM    300  HB3 ALA A  21      24.608  61.600  15.437  1.00  0.00          H   
ATOM    301  N   ALA A  22      25.812  59.799  13.003  1.00  0.00          N   
ATOM    302  CA  ALA A  22      26.819  58.735  12.826  1.00  0.00          C   
ATOM    303  C   ALA A  22      27.694  58.871  11.593  1.00  0.00          C   
ATOM    304  O   ALA A  22      27.347  59.414  10.529  1.00  0.00          O   
ATOM    305  CB  ALA A  22      26.032  57.421  12.793  1.00  0.00          C   
ATOM    306  H   ALA A  22      24.912  59.474  13.325  1.00  0.00          H   
ATOM    307  HA  ALA A  22      27.528  58.719  13.656  1.00  0.00          H   
ATOM    308  HB1 ALA A  22      25.395  57.210  13.651  1.00  0.00          H   
ATOM    309  HB2 ALA A  22      25.361  57.292  11.950  1.00  0.00          H   
ATOM    310  HB3 ALA A  22      26.780  56.620  12.763  1.00  0.00          H   
ATOM    311  N   LYS A  23      28.955  58.422  11.741  1.00  0.00          N   
ATOM    312  CA  LYS A  23      29.997  58.575  10.693  1.00  0.00          C   
ATOM    313  C   LYS A  23      29.449  58.305   9.253  1.00  0.00          C   
ATOM    314  O   LYS A  23      28.975  57.182   8.980  1.00  0.00          O   
ATOM    315  CB  LYS A  23      31.079  57.601  11.029  1.00  0.00          C   
ATOM    316  CG  LYS A  23      31.845  57.962  12.316  1.00  0.00          C   
ATOM    317  CD  LYS A  23      32.662  56.796  12.782  1.00  0.00          C   
ATOM    318  CE  LYS A  23      33.734  56.395  11.776  1.00  0.00          C   
ATOM    319  NZ  LYS A  23      34.585  55.305  12.252  1.00  0.00          N   
ATOM    320  H   LYS A  23      29.228  58.115  12.667  1.00  0.00          H   
ATOM    321  HA  LYS A  23      30.378  59.602  10.742  1.00  0.00          H   
ATOM    322  HB3 LYS A  23      31.883  57.655  10.295  1.00  0.00          H   
ATOM    323  HB2 LYS A  23      30.679  56.580  11.043  1.00  0.00          H   
ATOM    324  HG3 LYS A  23      31.069  58.137  13.067  1.00  0.00          H   
ATOM    325  HG2 LYS A  23      32.564  58.778  12.209  1.00  0.00          H   
ATOM    326  HD3 LYS A  23      31.982  55.962  12.899  1.00  0.00          H   
ATOM    327  HD2 LYS A  23      33.181  57.068  13.707  1.00  0.00          H   
ATOM    328  HE3 LYS A  23      34.422  57.208  11.554  1.00  0.00          H   
ATOM    329  HE2 LYS A  23      33.307  56.115  10.816  1.00  0.00          H   
ATOM    330  HZ1 LYS A  23      35.072  55.452  13.130  1.00  0.00          H   
ATOM    331  HZ2 LYS A  23      34.164  54.398  12.358  1.00  0.00          H   
ATOM    332  HZ3 LYS A  23      35.302  55.155  11.554  1.00  0.00          H   
ATOM    333  N   LYS A  24      29.701  59.225   8.373  1.00  0.00          N   
ATOM    334  CA  LYS A  24      29.340  59.236   6.964  1.00  0.00          C   
ATOM    335  C   LYS A  24      30.021  58.037   6.279  1.00  0.00          C   
ATOM    336  CB  LYS A  24      29.827  60.583   6.388  1.00  0.00          C   
ATOM    337  CG  LYS A  24      29.064  61.848   6.903  1.00  0.00          C   
ATOM    338  CD  LYS A  24      27.512  61.716   6.676  1.00  0.00          C   
ATOM    339  CE  LYS A  24      26.808  63.108   7.065  1.00  0.00          C   
ATOM    340  NZ  LYS A  24      25.352  62.999   7.087  1.00  0.00          N   
ATOM    341  O   LYS A  24      29.383  57.053   5.805  1.00  0.00          O   
ATOM    342  OXT LYS A  24      31.243  57.993   6.360  1.00  0.00          O   
ATOM    343  H   LYS A  24      30.098  60.097   8.675  1.00  0.00          H   
ATOM    344  HA  LYS A  24      28.272  59.055   6.820  1.00  0.00          H   
ATOM    345  HB3 LYS A  24      29.696  60.474   5.313  1.00  0.00          H   
ATOM    346  HB2 LYS A  24      30.848  60.711   6.743  1.00  0.00          H   
ATOM    347  HG3 LYS A  24      29.510  62.780   6.578  1.00  0.00          H   
ATOM    348  HG2 LYS A  24      29.048  61.922   7.988  1.00  0.00          H   
ATOM    349  HD3 LYS A  24      27.049  60.826   7.102  1.00  0.00          H   
ATOM    350  HD2 LYS A  24      27.289  61.676   5.611  1.00  0.00          H   
ATOM    351  HE3 LYS A  24      27.133  63.925   6.434  1.00  0.00          H   
ATOM    352  HE2 LYS A  24      27.174  63.347   8.064  1.00  0.00          H   
ATOM    353  HZ1 LYS A  24      24.939  62.326   7.714  1.00  0.00          H   
ATOM    354  HZ2 LYS A  24      24.951  63.887   7.352  1.00  0.00          H   
ATOM    355  HZ3 LYS A  24      25.088  62.935   6.114  1.00  0.00          H   
TER     356      LYS A  24
ENDMDL
MODEL       13
ATOM      1  N   LYS A   1      -0.256  69.484  28.060  1.00  0.00          N   
ATOM      2  CA  LYS A   1       0.771  68.819  27.263  1.00  0.00          C   
ATOM      3  C   LYS A   1       0.175  67.509  26.895  1.00  0.00          C   
ATOM      4  O   LYS A   1      -0.201  66.686  27.715  1.00  0.00          O   
ATOM      5  CB  LYS A   1       2.129  68.703  28.027  1.00  0.00          C   
ATOM      6  CG  LYS A   1       3.210  68.309  26.987  1.00  0.00          C   
ATOM      7  CD  LYS A   1       4.619  68.435  27.529  1.00  0.00          C   
ATOM      8  CE  LYS A   1       5.621  68.169  26.325  1.00  0.00          C   
ATOM      9  NZ  LYS A   1       6.980  68.237  26.925  1.00  0.00          N   
ATOM     10  HA  LYS A   1       0.972  69.362  26.339  1.00  0.00          H   
ATOM     11  HB3 LYS A   1       2.059  67.976  28.830  1.00  0.00          H   
ATOM     12  HB2 LYS A   1       2.334  69.676  28.478  1.00  0.00          H   
ATOM     13  HG3 LYS A   1       3.152  69.031  26.166  1.00  0.00          H   
ATOM     14  HG2 LYS A   1       2.988  67.323  26.571  1.00  0.00          H   
ATOM     15  HD3 LYS A   1       4.843  67.664  28.268  1.00  0.00          H   
ATOM     16  HD2 LYS A   1       4.871  69.367  28.040  1.00  0.00          H   
ATOM     17  HE3 LYS A   1       5.492  68.951  25.581  1.00  0.00          H   
ATOM     18  HE2 LYS A   1       5.438  67.194  25.872  1.00  0.00          H   
ATOM     19  HZ1 LYS A   1       7.620  68.059  26.167  1.00  0.00          H   
ATOM     20  HZ2 LYS A   1       7.152  69.130  27.362  1.00  0.00          H   
ATOM     21  HZ3 LYS A   1       7.129  67.517  27.625  1.00  0.00          H   
ATOM     22  H   LYS A   1      -1.152  69.542  27.600  1.00  0.00          H   
ATOM     23  N   LYS A   2       0.009  67.303  25.628  1.00  0.00          N   
ATOM     24  CA  LYS A   2      -0.609  66.107  25.086  1.00  0.00          C   
ATOM     25  C   LYS A   2       0.324  64.908  25.463  1.00  0.00          C   
ATOM     26  O   LYS A   2       1.565  65.054  25.644  1.00  0.00          O   
ATOM     27  CB  LYS A   2      -0.746  66.054  23.515  1.00  0.00          C   
ATOM     28  CG  LYS A   2      -1.847  67.049  23.005  1.00  0.00          C   
ATOM     29  CD  LYS A   2      -1.876  67.197  21.490  1.00  0.00          C   
ATOM     30  CE  LYS A   2      -2.771  68.173  20.847  1.00  0.00          C   
ATOM     31  NZ  LYS A   2      -4.088  67.647  20.901  1.00  0.00          N   
ATOM     32  H   LYS A   2       0.394  67.938  24.937  1.00  0.00          H   
ATOM     33  HA  LYS A   2      -1.607  65.937  25.504  1.00  0.00          H   
ATOM     34  HB3 LYS A   2      -0.975  65.058  23.131  1.00  0.00          H   
ATOM     35  HB2 LYS A   2       0.194  66.348  23.054  1.00  0.00          H   
ATOM     36  HG3 LYS A   2      -1.777  68.032  23.490  1.00  0.00          H   
ATOM     37  HG2 LYS A   2      -2.851  66.737  23.265  1.00  0.00          H   
ATOM     38  HD3 LYS A   2      -1.909  66.227  20.992  1.00  0.00          H   
ATOM     39  HD2 LYS A   2      -0.862  67.530  21.275  1.00  0.00          H   
ATOM     40  HE3 LYS A   2      -2.453  68.365  19.822  1.00  0.00          H   
ATOM     41  HE2 LYS A   2      -2.726  69.114  21.413  1.00  0.00          H   
ATOM     42  HZ1 LYS A   2      -4.389  67.572  21.867  1.00  0.00          H   
ATOM     43  HZ2 LYS A   2      -4.700  68.226  20.328  1.00  0.00          H   
ATOM     44  HZ3 LYS A   2      -4.112  66.734  20.485  1.00  0.00          H   
ATOM     45  N   PRO A   3      -0.171  63.661  25.504  1.00  0.00          N   
ATOM     46  CA  PRO A   3       0.657  62.501  25.683  1.00  0.00          C   
ATOM     47  C   PRO A   3       1.620  62.297  24.551  1.00  0.00          C   
ATOM     48  O   PRO A   3       1.331  62.577  23.377  1.00  0.00          O   
ATOM     49  CB  PRO A   3      -0.410  61.365  25.788  1.00  0.00          C   
ATOM     50  CG  PRO A   3      -1.610  61.861  24.987  1.00  0.00          C   
ATOM     51  CD  PRO A   3      -1.612  63.327  25.390  1.00  0.00          C   
ATOM     52  HA  PRO A   3       1.170  62.642  26.637  1.00  0.00          H   
ATOM     53  HB3 PRO A   3       0.016  60.436  25.402  1.00  0.00          H   
ATOM     54  HB2 PRO A   3      -0.715  61.351  26.834  1.00  0.00          H   
ATOM     55  HG3 PRO A   3      -1.651  61.799  23.899  1.00  0.00          H   
ATOM     56  HG2 PRO A   3      -2.537  61.514  25.433  1.00  0.00          H   
ATOM     57  HD3 PRO A   3      -2.093  63.931  24.615  1.00  0.00          H   
ATOM     58  HD2 PRO A   3      -2.098  63.621  26.319  1.00  0.00          H   
ATOM     59  N   GLY A   4       2.750  61.622  24.982  1.00  0.00          N   
ATOM     60  CA  GLY A   4       3.942  61.445  24.147  1.00  0.00          C   
ATOM     61  C   GLY A   4       4.192  60.043  23.560  1.00  0.00          C   
ATOM     62  O   GLY A   4       3.346  59.179  23.548  1.00  0.00          O   
ATOM     63  H   GLY A   4       2.684  61.308  25.940  1.00  0.00          H   
ATOM     64  HA3 GLY A   4       4.752  61.792  24.789  1.00  0.00          H   
ATOM     65  HA2 GLY A   4       3.832  62.147  23.320  1.00  0.00          H   
ATOM     66  N   ALA A   5       5.440  59.852  23.155  1.00  0.00          N   
ATOM     67  CA  ALA A   5       5.964  58.524  22.753  1.00  0.00          C   
ATOM     68  C   ALA A   5       6.024  57.534  23.918  1.00  0.00          C   
ATOM     69  O   ALA A   5       6.133  57.932  25.084  1.00  0.00          O   
ATOM     70  CB  ALA A   5       7.415  58.826  22.264  1.00  0.00          C   
ATOM     71  H   ALA A   5       6.129  60.527  23.426  1.00  0.00          H   
ATOM     72  HA  ALA A   5       5.341  58.083  21.983  1.00  0.00          H   
ATOM     73  HB1 ALA A   5       7.754  57.930  21.757  1.00  0.00          H   
ATOM     74  HB2 ALA A   5       7.501  59.703  21.624  1.00  0.00          H   
ATOM     75  HB3 ALA A   5       8.096  58.996  23.093  1.00  0.00          H   
ATOM     76  N   SER A   6       6.064  56.274  23.600  1.00  0.00          N   
ATOM     77  CA  SER A   6       6.420  55.126  24.474  1.00  0.00          C   
ATOM     78  C   SER A   6       7.942  55.059  24.647  1.00  0.00          C   
ATOM     79  O   SER A   6       8.697  55.634  23.904  1.00  0.00          O   
ATOM     80  CB  SER A   6       6.014  53.816  23.790  1.00  0.00          C   
ATOM     81  OG  SER A   6       6.538  53.519  22.529  1.00  0.00          O   
ATOM     82  H   SER A   6       6.114  56.051  22.613  1.00  0.00          H   
ATOM     83  HA  SER A   6       5.825  55.140  25.389  1.00  0.00          H   
ATOM     84  HB3 SER A   6       4.927  53.828  23.848  1.00  0.00          H   
ATOM     85  HB2 SER A   6       6.301  52.970  24.415  1.00  0.00          H   
ATOM     86  HG  SER A   6       6.002  52.868  22.053  1.00  0.00          H   
ATOM     87  N   LEU A   7       8.373  54.377  25.678  1.00  0.00          N   
ATOM     88  CA  LEU A   7       9.848  54.185  25.882  1.00  0.00          C   
ATOM     89  C   LEU A   7      10.530  53.444  24.666  1.00  0.00          C   
ATOM     90  O   LEU A   7      11.631  53.854  24.204  1.00  0.00          O   
ATOM     91  CB  LEU A   7      10.155  53.425  27.275  1.00  0.00          C   
ATOM     92  CG  LEU A   7      11.596  53.218  27.652  1.00  0.00          C   
ATOM     93  CD1 LEU A   7      12.165  54.618  27.998  1.00  0.00          C   
ATOM     94  CD2 LEU A   7      11.771  52.262  28.891  1.00  0.00          C   
ATOM     95  H   LEU A   7       7.780  54.106  26.448  1.00  0.00          H   
ATOM     96  HA  LEU A   7      10.278  55.184  25.984  1.00  0.00          H   
ATOM     97  HB3 LEU A   7       9.682  52.440  27.254  1.00  0.00          H   
ATOM     98  HB2 LEU A   7       9.642  54.018  28.037  1.00  0.00          H   
ATOM     99  HG  LEU A   7      12.168  52.851  26.800  1.00  0.00          H   
ATOM    100 HD11 LEU A   7      13.249  54.587  28.038  1.00  0.00          H   
ATOM    101 HD12 LEU A   7      11.841  55.332  27.237  1.00  0.00          H   
ATOM    102 HD13 LEU A   7      11.846  54.994  28.972  1.00  0.00          H   
ATOM    103 HD21 LEU A   7      11.607  51.236  28.568  1.00  0.00          H   
ATOM    104 HD22 LEU A   7      12.738  52.454  29.352  1.00  0.00          H   
ATOM    105 HD23 LEU A   7      11.033  52.602  29.621  1.00  0.00          H   
ATOM    106  N   ALA A   8       9.809  52.517  23.937  1.00  0.00          N   
ATOM    107  CA  ALA A   8      10.305  51.858  22.686  1.00  0.00          C   
ATOM    108  C   ALA A   8      10.420  52.800  21.497  1.00  0.00          C   
ATOM    109  O   ALA A   8      11.413  52.805  20.778  1.00  0.00          O   
ATOM    110  CB  ALA A   8       9.449  50.635  22.484  1.00  0.00          C   
ATOM    111  H   ALA A   8       8.909  52.290  24.322  1.00  0.00          H   
ATOM    112  HA  ALA A   8      11.313  51.450  22.777  1.00  0.00          H   
ATOM    113  HB1 ALA A   8       9.905  49.957  21.763  1.00  0.00          H   
ATOM    114  HB2 ALA A   8       9.453  50.107  23.434  1.00  0.00          H   
ATOM    115  HB3 ALA A   8       8.447  50.976  22.219  1.00  0.00          H   
ATOM    116  N   ALA A   9       9.341  53.527  21.291  1.00  0.00          N   
ATOM    117  CA  ALA A   9       9.224  54.559  20.287  1.00  0.00          C   
ATOM    118  C   ALA A   9      10.246  55.713  20.481  1.00  0.00          C   
ATOM    119  O   ALA A   9      10.871  56.250  19.523  1.00  0.00          O   
ATOM    120  CB  ALA A   9       7.807  55.209  20.346  1.00  0.00          C   
ATOM    121  H   ALA A   9       8.530  53.547  21.886  1.00  0.00          H   
ATOM    122  HA  ALA A   9       9.482  54.136  19.316  1.00  0.00          H   
ATOM    123  HB1 ALA A   9       7.893  56.116  19.734  1.00  0.00          H   
ATOM    124  HB2 ALA A   9       7.007  54.560  20.009  1.00  0.00          H   
ATOM    125  HB3 ALA A   9       7.486  55.543  21.337  1.00  0.00          H   
ATOM    126  N   LEU A  10      10.603  56.018  21.755  1.00  0.00          N   
ATOM    127  CA  LEU A  10      11.593  57.033  22.195  1.00  0.00          C   
ATOM    128  C   LEU A  10      13.002  56.499  21.911  1.00  0.00          C   
ATOM    129  O   LEU A  10      13.877  57.171  21.319  1.00  0.00          O   
ATOM    130  CB  LEU A  10      11.466  57.434  23.704  1.00  0.00          C   
ATOM    131  CG  LEU A  10      12.672  58.220  24.313  1.00  0.00          C   
ATOM    132  CD1 LEU A  10      12.946  59.683  23.856  1.00  0.00          C   
ATOM    133  CD2 LEU A  10      12.513  58.270  25.897  1.00  0.00          C   
ATOM    134  H   LEU A  10      10.086  55.502  22.441  1.00  0.00          H   
ATOM    135  HA  LEU A  10      11.489  57.902  21.546  1.00  0.00          H   
ATOM    136  HB3 LEU A  10      11.203  56.593  24.352  1.00  0.00          H   
ATOM    137  HB2 LEU A  10      10.602  58.076  23.899  1.00  0.00          H   
ATOM    138  HG  LEU A  10      13.575  57.657  24.084  1.00  0.00          H   
ATOM    139 HD11 LEU A  10      12.967  59.734  22.769  1.00  0.00          H   
ATOM    140 HD12 LEU A  10      12.070  60.273  24.126  1.00  0.00          H   
ATOM    141 HD13 LEU A  10      13.826  60.107  24.327  1.00  0.00          H   
ATOM    142 HD21 LEU A  10      12.746  57.252  26.232  1.00  0.00          H   
ATOM    143 HD22 LEU A  10      13.171  59.009  26.360  1.00  0.00          H   
ATOM    144 HD23 LEU A  10      11.496  58.561  26.170  1.00  0.00          H   
ATOM    145  N   GLN A  11      13.232  55.249  22.234  1.00  0.00          N   
ATOM    146  CA  GLN A  11      14.487  54.578  21.952  1.00  0.00          C   
ATOM    147  C   GLN A  11      14.794  54.488  20.464  1.00  0.00          C   
ATOM    148  O   GLN A  11      15.884  54.718  20.019  1.00  0.00          O   
ATOM    149  CB  GLN A  11      14.512  53.187  22.569  1.00  0.00          C   
ATOM    150  CG  GLN A  11      15.099  53.252  24.006  1.00  0.00          C   
ATOM    151  CD  GLN A  11      14.957  51.936  24.725  1.00  0.00          C   
ATOM    152  NE2 GLN A  11      15.065  51.904  26.040  1.00  0.00          N   
ATOM    153  OE1 GLN A  11      14.497  50.892  24.242  1.00  0.00          O   
ATOM    154  H   GLN A  11      12.511  54.727  22.716  1.00  0.00          H   
ATOM    155  HA  GLN A  11      15.279  55.098  22.489  1.00  0.00          H   
ATOM    156  HB3 GLN A  11      15.188  52.579  21.969  1.00  0.00          H   
ATOM    157  HB2 GLN A  11      13.540  52.704  22.504  1.00  0.00          H   
ATOM    158  HG3 GLN A  11      14.675  54.005  24.671  1.00  0.00          H   
ATOM    159  HG2 GLN A  11      16.172  53.392  23.930  1.00  0.00          H   
ATOM    160 HE21 GLN A  11      15.209  52.750  26.574  1.00  0.00          H   
ATOM    161 HE22 GLN A  11      14.938  51.037  26.544  1.00  0.00          H   
ATOM    162  N   ALA A  12      13.752  54.314  19.620  1.00  0.00          N   
ATOM    163  CA  ALA A  12      13.847  54.411  18.247  1.00  0.00          C   
ATOM    164  C   ALA A  12      14.115  55.858  17.728  1.00  0.00          C   
ATOM    165  O   ALA A  12      15.114  56.014  17.015  1.00  0.00          O   
ATOM    166  CB  ALA A  12      12.610  53.824  17.650  1.00  0.00          C   
ATOM    167  H   ALA A  12      12.872  54.383  20.127  1.00  0.00          H   
ATOM    168  HA  ALA A  12      14.728  53.919  17.837  1.00  0.00          H   
ATOM    169  HB1 ALA A  12      11.819  54.320  18.194  1.00  0.00          H   
ATOM    170  HB2 ALA A  12      12.618  53.996  16.578  1.00  0.00          H   
ATOM    171  HB3 ALA A  12      12.531  52.773  17.921  1.00  0.00          H   
ATOM    172  N   LEU A  13      13.328  56.851  18.039  1.00  0.00          N   
ATOM    173  CA  LEU A  13      13.715  58.319  17.907  1.00  0.00          C   
ATOM    174  C   LEU A  13      15.115  58.808  18.431  1.00  0.00          C   
ATOM    175  O   LEU A  13      15.817  59.548  17.727  1.00  0.00          O   
ATOM    176  CB  LEU A  13      12.576  59.309  18.321  1.00  0.00          C   
ATOM    177  CG  LEU A  13      11.348  59.347  17.377  1.00  0.00          C   
ATOM    178  CD1 LEU A  13      10.287  60.189  18.091  1.00  0.00          C   
ATOM    179  CD2 LEU A  13      11.600  59.933  15.977  1.00  0.00          C   
ATOM    180  H   LEU A  13      12.503  56.589  18.573  1.00  0.00          H   
ATOM    181  HA  LEU A  13      13.892  58.457  16.838  1.00  0.00          H   
ATOM    182  HB3 LEU A  13      13.032  60.292  18.418  1.00  0.00          H   
ATOM    183  HB2 LEU A  13      12.252  59.051  19.331  1.00  0.00          H   
ATOM    184  HG  LEU A  13      10.924  58.366  17.152  1.00  0.00          H   
ATOM    185 HD11 LEU A  13       9.424  60.269  17.429  1.00  0.00          H   
ATOM    186 HD12 LEU A  13       9.981  59.768  19.053  1.00  0.00          H   
ATOM    187 HD13 LEU A  13      10.624  61.200  18.318  1.00  0.00          H   
ATOM    188 HD21 LEU A  13      11.810  60.996  16.024  1.00  0.00          H   
ATOM    189 HD22 LEU A  13      12.551  59.619  15.558  1.00  0.00          H   
ATOM    190 HD23 LEU A  13      10.764  59.784  15.299  1.00  0.00          H   
ATOM    191  N   GLN A  14      15.570  58.300  19.571  1.00  0.00          N   
ATOM    192  CA  GLN A  14      16.986  58.454  20.068  1.00  0.00          C   
ATOM    193  C   GLN A  14      18.018  57.739  19.207  1.00  0.00          C   
ATOM    194  O   GLN A  14      19.097  58.288  18.945  1.00  0.00          O   
ATOM    195  CB  GLN A  14      17.125  57.947  21.452  1.00  0.00          C   
ATOM    196  CG  GLN A  14      16.617  58.993  22.413  1.00  0.00          C   
ATOM    197  CD  GLN A  14      16.667  58.527  23.901  1.00  0.00          C   
ATOM    198  NE2 GLN A  14      16.136  59.257  24.900  1.00  0.00          N   
ATOM    199  OE1 GLN A  14      17.134  57.429  24.190  1.00  0.00          O   
ATOM    200  H   GLN A  14      14.912  57.767  20.126  1.00  0.00          H   
ATOM    201  HA  GLN A  14      17.271  59.511  19.975  1.00  0.00          H   
ATOM    202  HB3 GLN A  14      18.197  57.882  21.615  1.00  0.00          H   
ATOM    203  HB2 GLN A  14      16.711  56.945  21.582  1.00  0.00          H   
ATOM    204  HG3 GLN A  14      15.542  59.090  22.240  1.00  0.00          H   
ATOM    205  HG2 GLN A  14      17.102  59.952  22.255  1.00  0.00          H   
ATOM    206 HE21 GLN A  14      15.762  60.158  24.651  1.00  0.00          H   
ATOM    207 HE22 GLN A  14      16.156  58.955  25.863  1.00  0.00          H   
ATOM    208  N   ALA A  15      17.711  56.533  18.746  1.00  0.00          N   
ATOM    209  CA  ALA A  15      18.618  55.795  17.855  1.00  0.00          C   
ATOM    210  C   ALA A  15      18.674  56.588  16.482  1.00  0.00          C   
ATOM    211  O   ALA A  15      19.763  56.784  15.938  1.00  0.00          O   
ATOM    212  CB  ALA A  15      18.066  54.380  17.762  1.00  0.00          C   
ATOM    213  H   ALA A  15      16.834  56.085  18.987  1.00  0.00          H   
ATOM    214  HA  ALA A  15      19.635  55.672  18.248  1.00  0.00          H   
ATOM    215  HB1 ALA A  15      18.702  53.786  17.096  1.00  0.00          H   
ATOM    216  HB2 ALA A  15      18.103  53.865  18.724  1.00  0.00          H   
ATOM    217  HB3 ALA A  15      17.039  54.347  17.380  1.00  0.00          H   
ATOM    218  N   LEU A  16      17.580  57.197  15.994  1.00  0.00          N   
ATOM    219  CA  LEU A  16      17.508  58.183  14.918  1.00  0.00          C   
ATOM    220  C   LEU A  16      18.312  59.459  15.212  1.00  0.00          C   
ATOM    221  O   LEU A  16      19.191  59.834  14.434  1.00  0.00          O   
ATOM    222  CB  LEU A  16      16.095  58.387  14.491  1.00  0.00          C   
ATOM    223  CG  LEU A  16      15.897  59.309  13.279  1.00  0.00          C   
ATOM    224  CD1 LEU A  16      16.692  58.833  12.073  1.00  0.00          C   
ATOM    225  CD2 LEU A  16      14.419  59.369  12.910  1.00  0.00          C   
ATOM    226  H   LEU A  16      16.741  56.801  16.390  1.00  0.00          H   
ATOM    227  HA  LEU A  16      18.022  57.645  14.118  1.00  0.00          H   
ATOM    228  HB3 LEU A  16      15.595  58.938  15.280  1.00  0.00          H   
ATOM    229  HB2 LEU A  16      15.623  57.409  14.355  1.00  0.00          H   
ATOM    230  HG  LEU A  16      16.210  60.334  13.487  1.00  0.00          H   
ATOM    231 HD11 LEU A  16      16.720  57.749  12.111  1.00  0.00          H   
ATOM    232 HD12 LEU A  16      16.339  59.097  11.078  1.00  0.00          H   
ATOM    233 HD13 LEU A  16      17.702  59.261  12.099  1.00  0.00          H   
ATOM    234 HD21 LEU A  16      14.309  60.132  12.139  1.00  0.00          H   
ATOM    235 HD22 LEU A  16      14.104  58.351  12.673  1.00  0.00          H   
ATOM    236 HD23 LEU A  16      13.844  59.744  13.756  1.00  0.00          H   
ATOM    237  N   GLN A  17      18.160  60.056  16.429  1.00  0.00          N   
ATOM    238  CA  GLN A  17      19.014  61.185  16.880  1.00  0.00          C   
ATOM    239  C   GLN A  17      20.492  60.795  16.805  1.00  0.00          C   
ATOM    240  O   GLN A  17      21.318  61.569  16.234  1.00  0.00          O   
ATOM    241  CB  GLN A  17      18.652  61.674  18.282  1.00  0.00          C   
ATOM    242  CG  GLN A  17      17.392  62.564  18.291  1.00  0.00          C   
ATOM    243  CD  GLN A  17      17.208  63.274  19.593  1.00  0.00          C   
ATOM    244  NE2 GLN A  17      16.599  64.417  19.607  1.00  0.00          N   
ATOM    245  OE1 GLN A  17      17.627  62.786  20.650  1.00  0.00          O   
ATOM    246  H   GLN A  17      17.477  59.671  17.056  1.00  0.00          H   
ATOM    247  HA  GLN A  17      18.857  62.102  16.314  1.00  0.00          H   
ATOM    248  HB3 GLN A  17      19.517  62.308  18.475  1.00  0.00          H   
ATOM    249  HB2 GLN A  17      18.645  60.902  19.061  1.00  0.00          H   
ATOM    250  HG3 GLN A  17      16.516  61.952  18.059  1.00  0.00          H   
ATOM    251  HG2 GLN A  17      17.360  63.307  17.501  1.00  0.00          H   
ATOM    252 HE21 GLN A  17      16.227  64.880  18.781  1.00  0.00          H   
ATOM    253 HE22 GLN A  17      16.645  64.938  20.463  1.00  0.00          H   
ATOM    254  N   ALA A  18      20.798  59.548  17.253  1.00  0.00          N   
ATOM    255  CA  ALA A  18      22.210  59.112  17.229  1.00  0.00          C   
ATOM    256  C   ALA A  18      22.756  58.762  15.820  1.00  0.00          C   
ATOM    257  O   ALA A  18      23.894  59.077  15.529  1.00  0.00          O   
ATOM    258  CB  ALA A  18      22.485  58.015  18.236  1.00  0.00          C   
ATOM    259  H   ALA A  18      20.137  58.962  17.747  1.00  0.00          H   
ATOM    260  HA  ALA A  18      22.849  59.939  17.536  1.00  0.00          H   
ATOM    261  HB1 ALA A  18      22.389  58.301  19.283  1.00  0.00          H   
ATOM    262  HB2 ALA A  18      21.889  57.117  18.047  1.00  0.00          H   
ATOM    263  HB3 ALA A  18      23.530  57.811  18.034  1.00  0.00          H   
ATOM    264  N   ALA A  19      21.868  58.205  14.977  1.00  0.00          N   
ATOM    265  CA  ALA A  19      22.088  57.985  13.590  1.00  0.00          C   
ATOM    266  C   ALA A  19      22.392  59.338  12.826  1.00  0.00          C   
ATOM    267  O   ALA A  19      23.281  59.448  11.950  1.00  0.00          O   
ATOM    268  CB  ALA A  19      20.889  57.337  13.006  1.00  0.00          C   
ATOM    269  H   ALA A  19      21.056  57.819  15.425  1.00  0.00          H   
ATOM    270  HA  ALA A  19      22.899  57.263  13.419  1.00  0.00          H   
ATOM    271  HB1 ALA A  19      20.022  57.718  13.540  1.00  0.00          H   
ATOM    272  HB2 ALA A  19      20.737  57.575  11.956  1.00  0.00          H   
ATOM    273  HB3 ALA A  19      20.936  56.267  13.239  1.00  0.00          H   
ATOM    274  N   GLN A  20      21.451  60.306  12.964  1.00  0.00          N   
ATOM    275  CA  GLN A  20      21.538  61.659  12.373  1.00  0.00          C   
ATOM    276  C   GLN A  20      22.824  62.400  12.882  1.00  0.00          C   
ATOM    277  O   GLN A  20      23.364  63.250  12.207  1.00  0.00          O   
ATOM    278  CB  GLN A  20      20.285  62.513  12.590  1.00  0.00          C   
ATOM    279  CG  GLN A  20      19.177  61.899  11.666  1.00  0.00          C   
ATOM    280  CD  GLN A  20      17.769  62.489  11.912  1.00  0.00          C   
ATOM    281  NE2 GLN A  20      16.788  61.999  11.218  1.00  0.00          N   
ATOM    282  OE1 GLN A  20      17.517  63.190  12.886  1.00  0.00          O   
ATOM    283  H   GLN A  20      20.648  60.122  13.540  1.00  0.00          H   
ATOM    284  HA  GLN A  20      21.734  61.613  11.308  1.00  0.00          H   
ATOM    285  HB3 GLN A  20      20.461  63.584  12.452  1.00  0.00          H   
ATOM    286  HB2 GLN A  20      19.980  62.560  13.631  1.00  0.00          H   
ATOM    287  HG3 GLN A  20      19.208  60.818  11.811  1.00  0.00          H   
ATOM    288  HG2 GLN A  20      19.341  62.047  10.604  1.00  0.00          H   
ATOM    289 HE21 GLN A  20      16.888  61.328  10.473  1.00  0.00          H   
ATOM    290 HE22 GLN A  20      15.856  62.210  11.560  1.00  0.00          H   
ATOM    291  N   ALA A  21      23.343  62.107  14.099  1.00  0.00          N   
ATOM    292  CA  ALA A  21      24.530  62.729  14.714  1.00  0.00          C   
ATOM    293  C   ALA A  21      25.883  62.118  14.294  1.00  0.00          C   
ATOM    294  O   ALA A  21      26.775  62.043  15.169  1.00  0.00          O   
ATOM    295  CB  ALA A  21      24.369  62.593  16.146  1.00  0.00          C   
ATOM    296  H   ALA A  21      22.963  61.387  14.690  1.00  0.00          H   
ATOM    297  HA  ALA A  21      24.607  63.804  14.524  1.00  0.00          H   
ATOM    298  HB1 ALA A  21      25.124  63.125  16.715  1.00  0.00          H   
ATOM    299  HB2 ALA A  21      23.364  62.835  16.500  1.00  0.00          H   
ATOM    300  HB3 ALA A  21      24.513  61.545  16.389  1.00  0.00          H   
ATOM    301  N   ALA A  22      26.031  61.725  13.009  1.00  0.00          N   
ATOM    302  CA  ALA A  22      27.192  61.270  12.260  1.00  0.00          C   
ATOM    303  C   ALA A  22      28.333  62.345  12.115  1.00  0.00          C   
ATOM    304  O   ALA A  22      28.153  63.509  12.383  1.00  0.00          O   
ATOM    305  CB  ALA A  22      26.596  60.675  10.945  1.00  0.00          C   
ATOM    306  H   ALA A  22      25.186  61.681  12.467  1.00  0.00          H   
ATOM    307  HA  ALA A  22      27.700  60.460  12.785  1.00  0.00          H   
ATOM    308  HB1 ALA A  22      27.308  59.980  10.488  1.00  0.00          H   
ATOM    309  HB2 ALA A  22      25.652  60.172  11.160  1.00  0.00          H   
ATOM    310  HB3 ALA A  22      26.402  61.556  10.335  1.00  0.00          H   
ATOM    311  N   LYS A  23      29.500  61.908  11.744  1.00  0.00          N   
ATOM    312  CA  LYS A  23      30.670  62.708  11.761  1.00  0.00          C   
ATOM    313  C   LYS A  23      31.256  62.918  10.314  1.00  0.00          C   
ATOM    314  O   LYS A  23      30.862  62.224   9.411  1.00  0.00          O   
ATOM    315  CB  LYS A  23      31.704  61.871  12.646  1.00  0.00          C
[truncated: 118,495 more chars]
