# Supplementary material for: A glutamine-based single α-helix scaffold to target globular proteins
Source: Nat Commun. 2022 Nov 18;13:7073. doi: 10.1038/s41467-022-34793-6 (PMC9674830; doi:10.1038/s41467-022-34793-6)
Supplement: Supplementary file 5 — Supplementary Data 2 [file 41467_2022_34793_MOESM5_ESM.zip › P372ensembles/P372ensemble13.pdb]

MODEL        0
ATOM      1  N   LYS A   1      48.187  23.075  60.727  1.00  0.00          N   
ATOM      2  H   LYS A   1      47.983  22.583  61.550  1.00  0.00          H   
ATOM      3  CA  LYS A   1      47.205  23.135  59.651  1.00  0.00          C   
ATOM      4  HA  LYS A   1      46.217  23.180  60.083  1.00  0.00          H   
ATOM      5  CB  LYS A   1      47.429  24.390  58.803  1.00  0.00          C   
ATOM      6  HB3 LYS A   1      48.323  24.271  58.210  1.00  0.00          H   
ATOM      7  HB2 LYS A   1      47.536  25.247  59.452  1.00  0.00          H   
ATOM      8  CG  LYS A   1      46.230  24.598  57.875  1.00  0.00          C   
ATOM      9  HG3 LYS A   1      45.385  24.945  58.450  1.00  0.00          H   
ATOM     10  HG2 LYS A   1      45.981  23.662  57.397  1.00  0.00          H   
ATOM     11  CD  LYS A   1      46.579  25.638  56.808  1.00  0.00          C   
ATOM     12  HD3 LYS A   1      45.806  25.654  56.056  1.00  0.00          H   
ATOM     13  HD2 LYS A   1      47.523  25.380  56.350  1.00  0.00          H   
ATOM     14  CE  LYS A   1      46.688  27.022  57.451  1.00  0.00          C   
ATOM     15  HE3 LYS A   1      47.420  26.995  58.245  1.00  0.00          H   
ATOM     16  HE2 LYS A   1      45.728  27.308  57.855  1.00  0.00          H   
ATOM     17  NZ  LYS A   1      47.109  28.014  56.421  1.00  0.00          N   
ATOM     18  HZ1 LYS A   1      46.281  28.312  55.867  1.00  0.00          H   
ATOM     19  HZ2 LYS A   1      47.812  27.579  55.789  1.00  0.00          H   
ATOM     20  HZ3 LYS A   1      47.528  28.843  56.888  1.00  0.00          H   
ATOM     21  C   LYS A   1      47.299  21.898  58.763  1.00  0.00          C   
ATOM     22  O   LYS A   1      48.079  21.866  57.810  1.00  0.00          O   
ATOM     23  N   LYS A   2      46.524  20.871  59.103  1.00  0.00          N   
ATOM     24  H   LYS A   2      46.071  20.880  59.972  1.00  0.00          H   
ATOM     25  CA  LYS A   2      46.333  19.731  58.209  1.00  0.00          C   
ATOM     26  HA  LYS A   2      47.299  19.287  58.033  1.00  0.00          H   
ATOM     27  CB  LYS A   2      45.426  18.677  58.859  1.00  0.00          C   
ATOM     28  HB3 LYS A   2      45.911  18.287  59.742  1.00  0.00          H   
ATOM     29  HB2 LYS A   2      45.260  17.872  58.159  1.00  0.00          H   
ATOM     30  CG  LYS A   2      44.075  19.290  59.254  1.00  0.00          C   
ATOM     31  HG3 LYS A   2      43.740  19.969  58.486  1.00  0.00          H   
ATOM     32  HG2 LYS A   2      44.185  19.828  60.184  1.00  0.00          H   
ATOM     33  CD  LYS A   2      43.037  18.177  59.429  1.00  0.00          C   
ATOM     34  HD3 LYS A   2      43.043  17.542  58.556  1.00  0.00          H   
ATOM     35  HD2 LYS A   2      42.057  18.617  59.545  1.00  0.00          H   
ATOM     36  CE  LYS A   2      43.367  17.336  60.667  1.00  0.00          C   
ATOM     37  HE3 LYS A   2      42.463  16.872  61.035  1.00  0.00          H   
ATOM     38  HE2 LYS A   2      43.784  17.965  61.440  1.00  0.00          H   
ATOM     39  NZ  LYS A   2      44.351  16.277  60.305  1.00  0.00          N   
ATOM     40  HZ1 LYS A   2      44.079  15.381  60.758  1.00  0.00          H   
ATOM     41  HZ2 LYS A   2      45.299  16.558  60.631  1.00  0.00          H   
ATOM     42  HZ3 LYS A   2      44.361  16.150  59.274  1.00  0.00          H   
ATOM     43  C   LYS A   2      45.716  20.188  56.882  1.00  0.00          C   
ATOM     44  O   LYS A   2      44.956  21.158  56.871  1.00  0.00          O   
ATOM     45  N   PRO A   3      46.028  19.554  55.774  1.00  0.00          N   
ATOM     46  CA  PRO A   3      45.102  19.556  54.600  1.00  0.00          C   
ATOM     47  HA  PRO A   3      44.755  20.559  54.405  1.00  0.00          H   
ATOM     48  CB  PRO A   3      45.973  19.084  53.431  1.00  0.00          C   
ATOM     49  HB3 PRO A   3      46.417  19.931  52.931  1.00  0.00          H   
ATOM     50  HB2 PRO A   3      45.397  18.493  52.731  1.00  0.00          H   
ATOM     51  CG  PRO A   3      47.042  18.259  54.060  1.00  0.00          C   
ATOM     52  HG3 PRO A   3      47.948  18.313  53.477  1.00  0.00          H   
ATOM     53  HG2 PRO A   3      46.713  17.233  54.149  1.00  0.00          H   
ATOM     54  CD  PRO A   3      47.291  18.863  55.443  1.00  0.00          C   
ATOM     55  HD2 PRO A   3      47.500  18.083  56.162  1.00  0.00          H   
ATOM     56  HD3 PRO A   3      48.101  19.575  55.407  1.00  0.00          H   
ATOM     57  C   PRO A   3      43.914  18.619  54.802  1.00  0.00          C   
ATOM     58  O   PRO A   3      42.799  18.924  54.379  1.00  0.00          O   
ATOM     59  N   GLY A   4      44.155  17.488  55.463  1.00  0.00          N   
ATOM     60  H   GLY A   4      44.836  17.478  56.168  1.00  0.00          H   
ATOM     61  CA  GLY A   4      43.429  16.262  55.150  1.00  0.00          C   
ATOM     62  HA3 GLY A   4      43.727  15.493  55.847  1.00  0.00          H   
ATOM     63  HA2 GLY A   4      43.688  15.948  54.150  1.00  0.00          H   
ATOM     64  C   GLY A   4      41.912  16.444  55.235  1.00  0.00          C   
ATOM     65  O   GLY A   4      41.204  16.107  54.283  1.00  0.00          O   
ATOM     66  N   ALA A   5      41.462  17.226  56.217  1.00  0.00          N   
ATOM     67  H   ALA A   5      42.099  17.719  56.775  1.00  0.00          H   
ATOM     68  CA  ALA A   5      40.032  17.352  56.474  1.00  0.00          C   
ATOM     69  HA  ALA A   5      39.586  16.369  56.483  1.00  0.00          H   
ATOM     70  CB  ALA A   5      39.786  18.023  57.821  1.00  0.00          C   
ATOM     71  HB1 ALA A   5      40.238  19.003  57.821  1.00  0.00          H   
ATOM     72  HB2 ALA A   5      40.224  17.425  58.606  1.00  0.00          H   
ATOM     73  HB3 ALA A   5      38.723  18.117  57.988  1.00  0.00          H   
ATOM     74  C   ALA A   5      39.380  18.184  55.388  1.00  0.00          C   
ATOM     75  O   ALA A   5      38.638  17.651  54.563  1.00  0.00          O   
ATOM     76  N   SER A   6      39.835  19.433  55.258  1.00  0.00          N   
ATOM     77  H   SER A   6      40.517  19.765  55.879  1.00  0.00          H   
ATOM     78  CA  SER A   6      39.334  20.314  54.201  1.00  0.00          C   
ATOM     79  HA  SER A   6      38.296  20.535  54.396  1.00  0.00          H   
ATOM     80  CB  SER A   6      40.112  21.622  54.173  1.00  0.00          C   
ATOM     81  HB3 SER A   6      39.584  22.339  53.558  1.00  0.00          H   
ATOM     82  HB2 SER A   6      41.092  21.454  53.758  1.00  0.00          H   
ATOM     83  OG  SER A   6      40.248  22.114  55.499  1.00  0.00          O   
ATOM     84  HG  SER A   6      40.549  22.961  55.452  1.00  0.00          H   
ATOM     85  C   SER A   6      39.452  19.679  52.821  1.00  0.00          C   
ATOM     86  O   SER A   6      38.583  19.899  51.979  1.00  0.00          O   
ATOM     87  N   LEU A   7      40.486  18.848  52.613  1.00  0.00          N   
ATOM     88  H   LEU A   7      40.732  18.225  53.336  1.00  0.00          H   
ATOM     89  CA  LEU A   7      40.855  18.496  51.242  1.00  0.00          C   
ATOM     90  HA  LEU A   7      40.546  19.277  50.561  1.00  0.00          H   
ATOM     91  CB  LEU A   7      42.381  18.352  51.185  1.00  0.00          C   
ATOM     92  HB3 LEU A   7      42.682  17.535  51.825  1.00  0.00          H   
ATOM     93  HB2 LEU A   7      42.837  19.265  51.538  1.00  0.00          H   
ATOM     94  CG  LEU A   7      42.854  18.073  49.757  1.00  0.00          C   
ATOM     95  HG  LEU A   7      42.325  17.215  49.371  1.00  0.00          H   
ATOM     96  CD1 LEU A   7      42.580  19.291  48.871  1.00  0.00          C   
ATOM     97 HD11 LEU A   7      43.130  19.195  47.947  1.00  0.00          H   
ATOM     98 HD12 LEU A   7      42.893  20.189  49.385  1.00  0.00          H   
ATOM     99 HD13 LEU A   7      41.523  19.350  48.657  1.00  0.00          H   
ATOM    100  CD2 LEU A   7      44.356  17.784  49.773  1.00  0.00          C   
ATOM    101 HD21 LEU A   7      44.892  18.681  50.045  1.00  0.00          H   
ATOM    102 HD22 LEU A   7      44.671  17.458  48.793  1.00  0.00          H   
ATOM    103 HD23 LEU A   7      44.564  17.007  50.494  1.00  0.00          H   
ATOM    104  C   LEU A   7      40.186  17.183  50.841  1.00  0.00          C   
ATOM    105  O   LEU A   7      39.601  17.095  49.758  1.00  0.00          O   
ATOM    106  N   ALA A   8      40.135  16.227  51.784  1.00  0.00          N   
ATOM    107  H   ALA A   8      40.506  16.414  52.667  1.00  0.00          H   
ATOM    108  CA  ALA A   8      39.407  14.987  51.558  1.00  0.00          C   
ATOM    109  HA  ALA A   8      39.788  14.509  50.668  1.00  0.00          H   
ATOM    110  CB  ALA A   8      39.586  14.046  52.751  1.00  0.00          C   
ATOM    111  HB1 ALA A   8      40.620  14.054  53.063  1.00  0.00          H   
ATOM    112  HB2 ALA A   8      39.304  13.043  52.464  1.00  0.00          H   
ATOM    113  HB3 ALA A   8      38.960  14.376  53.567  1.00  0.00          H   
ATOM    114  C   ALA A   8      37.934  15.301  51.365  1.00  0.00          C   
ATOM    115  O   ALA A   8      37.406  15.219  50.261  1.00  0.00          O   
ATOM    116  N   ALA A   9      37.400  15.967  52.393  1.00  0.00          N   
ATOM    117  H   ALA A   9      37.994  16.401  53.046  1.00  0.00          H   
ATOM    118  CA  ALA A   9      35.957  16.074  52.558  1.00  0.00          C   
ATOM    119  HA  ALA A   9      35.526  15.086  52.491  1.00  0.00          H   
ATOM    120  CB  ALA A   9      35.633  16.653  53.936  1.00  0.00          C   
ATOM    121  HB1 ALA A   9      35.739  15.883  54.685  1.00  0.00          H   
ATOM    122  HB2 ALA A   9      34.619  17.024  53.941  1.00  0.00          H   
ATOM    123  HB3 ALA A   9      36.314  17.463  54.154  1.00  0.00          H   
ATOM    124  C   ALA A   9      35.332  16.953  51.479  1.00  0.00          C   
ATOM    125  O   ALA A   9      34.244  16.670  50.981  1.00  0.00          O   
ATOM    126  N   LEU A  10      36.001  18.075  51.197  1.00  0.00          N   
ATOM    127  H   LEU A  10      36.784  18.312  51.735  1.00  0.00          H   
ATOM    128  CA  LEU A  10      35.591  18.954  50.109  1.00  0.00          C   
ATOM    129  HA  LEU A  10      34.555  19.220  50.256  1.00  0.00          H   
ATOM    130  CB  LEU A  10      36.440  20.234  50.121  1.00  0.00          C   
ATOM    131  HB3 LEU A  10      37.471  19.970  49.936  1.00  0.00          H   
ATOM    132  HB2 LEU A  10      36.363  20.704  51.090  1.00  0.00          H   
ATOM    133  CG  LEU A  10      35.980  21.224  49.044  1.00  0.00          C   
ATOM    134  HG  LEU A  10      36.000  20.738  48.080  1.00  0.00          H   
ATOM    135  CD1 LEU A  10      34.555  21.701  49.339  1.00  0.00          C   
ATOM    136 HD11 LEU A  10      34.324  22.552  48.717  1.00  0.00          H   
ATOM    137 HD12 LEU A  10      34.478  21.984  50.379  1.00  0.00          H   
ATOM    138 HD13 LEU A  10      33.857  20.903  49.131  1.00  0.00          H   
ATOM    139  CD2 LEU A  10      36.923  22.428  49.028  1.00  0.00          C   
ATOM    140 HD21 LEU A  10      36.495  23.213  48.422  1.00  0.00          H   
ATOM    141 HD22 LEU A  10      37.876  22.133  48.614  1.00  0.00          H   
ATOM    142 HD23 LEU A  10      37.064  22.788  50.036  1.00  0.00          H   
ATOM    143  C   LEU A  10      35.730  18.242  48.765  1.00  0.00          C   
ATOM    144  O   LEU A  10      34.882  18.422  47.890  1.00  0.00          O   
ATOM    145  N   GLN A  11      36.835  17.504  48.585  1.00  0.00          N   
ATOM    146  H   GLN A  11      37.443  17.361  49.355  1.00  0.00          H   
ATOM    147  CA  GLN A  11      36.995  16.709  47.357  1.00  0.00          C   
ATOM    148  HA  GLN A  11      36.889  17.378  46.516  1.00  0.00          H   
ATOM    149  CB  GLN A  11      38.378  16.050  47.266  1.00  0.00          C   
ATOM    150  HB3 GLN A  11      38.352  15.265  46.524  1.00  0.00          H   
ATOM    151  HB2 GLN A  11      38.633  15.625  48.225  1.00  0.00          H   
ATOM    152  CG  GLN A  11      39.446  17.082  46.868  1.00  0.00          C   
ATOM    153  HG3 GLN A  11      39.427  17.898  47.575  1.00  0.00          H   
ATOM    154  HG2 GLN A  11      39.213  17.465  45.886  1.00  0.00          H   
ATOM    155  CD  GLN A  11      40.855  16.474  46.839  1.00  0.00          C   
ATOM    156  OE1 GLN A  11      41.828  17.179  47.099  1.00  0.00          O   
ATOM    157  NE2 GLN A  11      41.046  15.223  46.499  1.00  0.00          N   
ATOM    158 HE21 GLN A  11      40.281  14.659  46.258  1.00  0.00          H   
ATOM    159 HE22 GLN A  11      41.952  14.851  46.486  1.00  0.00          H   
ATOM    160  C   GLN A  11      35.919  15.629  47.236  1.00  0.00          C   
ATOM    161  O   GLN A  11      35.476  15.312  46.132  1.00  0.00          O   
ATOM    162  N   ALA A  12      35.545  15.032  48.366  1.00  0.00          N   
ATOM    163  H   ALA A  12      36.016  15.255  49.202  1.00  0.00          H   
ATOM    164  CA  ALA A  12      34.430  14.093  48.410  1.00  0.00          C   
ATOM    165  HA  ALA A  12      34.594  13.335  47.659  1.00  0.00          H   
ATOM    166  CB  ALA A  12      34.348  13.406  49.774  1.00  0.00          C   
ATOM    167  HB1 ALA A  12      33.818  12.470  49.675  1.00  0.00          H   
ATOM    168  HB2 ALA A  12      33.824  14.046  50.468  1.00  0.00          H   
ATOM    169  HB3 ALA A  12      35.346  13.216  50.142  1.00  0.00          H   
ATOM    170  C   ALA A  12      33.102  14.784  48.114  1.00  0.00          C   
ATOM    171  O   ALA A  12      32.242  14.210  47.450  1.00  0.00          O   
ATOM    172  N   LEU A  13      32.912  15.975  48.677  1.00  0.00          N   
ATOM    173  H   LEU A  13      33.582  16.317  49.305  1.00  0.00          H   
ATOM    174  CA  LEU A  13      31.730  16.782  48.388  1.00  0.00          C   
ATOM    175  HA  LEU A  13      30.853  16.183  48.584  1.00  0.00          H   
ATOM    176  CB  LEU A  13      31.709  17.999  49.326  1.00  0.00          C   
ATOM    177  HB3 LEU A  13      32.581  18.606  49.134  1.00  0.00          H   
ATOM    178  HB2 LEU A  13      31.737  17.655  50.349  1.00  0.00          H   
ATOM    179  CG  LEU A  13      30.448  18.850  49.119  1.00  0.00          C   
ATOM    180  HG  LEU A  13      30.377  19.141  48.082  1.00  0.00          H   
ATOM    181  CD1 LEU A  13      29.207  18.043  49.508  1.00  0.00          C   
ATOM    182 HD11 LEU A  13      28.365  18.710  49.622  1.00  0.00          H   
ATOM    183 HD12 LEU A  13      29.388  17.530  50.441  1.00  0.00          H   
ATOM    184 HD13 LEU A  13      28.992  17.320  48.736  1.00  0.00          H   
ATOM    185  CD2 LEU A  13      30.533  20.101  49.997  1.00  0.00          C   
ATOM    186 HD21 LEU A  13      31.480  20.594  49.833  1.00  0.00          H   
ATOM    187 HD22 LEU A  13      30.451  19.818  51.036  1.00  0.00          H   
ATOM    188 HD23 LEU A  13      29.728  20.775  49.743  1.00  0.00          H   
ATOM    189  C   LEU A  13      31.693  17.227  46.923  1.00  0.00          C   
ATOM    190  O   LEU A  13      30.605  17.249  46.341  1.00  0.00          O   
ATOM    191  N   GLN A  14      32.831  17.650  46.356  1.00  0.00          N   
ATOM    192  H   GLN A  14      33.628  17.812  46.910  1.00  0.00          H   
ATOM    193  CA  GLN A  14      32.864  17.999  44.933  1.00  0.00          C   
ATOM    194  HA  GLN A  14      32.101  18.741  44.748  1.00  0.00          H   
ATOM    195  CB  GLN A  14      34.225  18.611  44.575  1.00  0.00          C   
ATOM    196  HB3 GLN A  14      34.342  18.627  43.502  1.00  0.00          H   
ATOM    197  HB2 GLN A  14      35.012  18.015  45.015  1.00  0.00          H   
ATOM    198  CG  GLN A  14      34.304  20.040  45.114  1.00  0.00          C   
ATOM    199  HG3 GLN A  14      34.078  20.037  46.170  1.00  0.00          H   
ATOM    200  HG2 GLN A  14      33.587  20.659  44.595  1.00  0.00          H   
ATOM    201  CD  GLN A  14      35.707  20.597  44.900  1.00  0.00          C   
ATOM    202  OE1 GLN A  14      35.916  21.431  44.020  1.00  0.00          O   
ATOM    203  NE2 GLN A  14      36.686  20.184  45.658  1.00  0.00          N   
ATOM    204 HE21 GLN A  14      36.516  19.521  46.359  1.00  0.00          H   
ATOM    205 HE22 GLN A  14      37.590  20.537  45.525  1.00  0.00          H   
ATOM    206  C   GLN A  14      32.574  16.780  44.044  1.00  0.00          C   
ATOM    207  O   GLN A  14      31.557  16.795  43.349  1.00  0.00          O   
ATOM    208  N   ALA A  15      33.120  15.622  44.432  1.00  0.00          N   
ATOM    209  H   ALA A  15      33.599  15.583  45.294  1.00  0.00          H   
ATOM    210  CA  ALA A  15      32.842  14.354  43.740  1.00  0.00          C   
ATOM    211  HA  ALA A  15      33.054  14.483  42.689  1.00  0.00          H   
ATOM    212  CB  ALA A  15      33.746  13.248  44.284  1.00  0.00          C   
ATOM    213  HB1 ALA A  15      33.406  12.955  45.266  1.00  0.00          H   
ATOM    214  HB2 ALA A  15      34.761  13.612  44.348  1.00  0.00          H   
ATOM    215  HB3 ALA A  15      33.710  12.396  43.621  1.00  0.00          H   
ATOM    216  C   ALA A  15      31.377  13.934  43.891  1.00  0.00          C   
ATOM    217  O   ALA A  15      30.737  13.482  42.942  1.00  0.00          O   
ATOM    218  N   LEU A  16      30.871  14.106  45.101  1.00  0.00          N   
ATOM    219  H   LEU A  16      31.483  14.363  45.823  1.00  0.00          H   
ATOM    220  CA  LEU A  16      29.472  13.903  45.440  1.00  0.00          C   
ATOM    221  HA  LEU A  16      29.190  12.885  45.222  1.00  0.00          H   
ATOM    222  CB  LEU A  16      29.336  14.155  46.945  1.00  0.00          C   
ATOM    223  HB3 LEU A  16      29.590  15.184  47.155  1.00  0.00          H   
ATOM    224  HB2 LEU A  16      30.019  13.508  47.473  1.00  0.00          H   
ATOM    225  CG  LEU A  16      27.919  13.879  47.436  1.00  0.00          C   
ATOM    226  HG  LEU A  16      27.214  14.452  46.851  1.00  0.00          H   
ATOM    227  CD1 LEU A  16      27.612  12.388  47.296  1.00  0.00          C   
ATOM    228 HD11 LEU A  16      28.463  11.812  47.628  1.00  0.00          H   
ATOM    229 HD12 LEU A  16      27.404  12.159  46.261  1.00  0.00          H   
ATOM    230 HD13 LEU A  16      26.752  12.139  47.900  1.00  0.00          H   
ATOM    231  CD2 LEU A  16      27.823  14.291  48.906  1.00  0.00          C   
ATOM    232 HD21 LEU A  16      26.845  14.037  49.288  1.00  0.00          H   
ATOM    233 HD22 LEU A  16      27.978  15.356  48.993  1.00  0.00          H   
ATOM    234 HD23 LEU A  16      28.578  13.770  49.477  1.00  0.00          H   
ATOM    235  C   LEU A  16      28.575  14.867  44.658  1.00  0.00          C   
ATOM    236  O   LEU A  16      27.653  14.400  43.982  1.00  0.00          O   
ATOM    237  N   GLN A  17      28.993  16.127  44.522  1.00  0.00          N   
ATOM    238  H   GLN A  17      29.911  16.360  44.794  1.00  0.00          H   
ATOM    239  CA  GLN A  17      28.243  17.092  43.715  1.00  0.00          C   
ATOM    240  HA  GLN A  17      27.227  17.142  44.075  1.00  0.00          H   
ATOM    241  CB  GLN A  17      28.896  18.471  43.855  1.00  0.00          C   
ATOM    242  HB3 GLN A  17      29.888  18.448  43.430  1.00  0.00          H   
ATOM    243  HB2 GLN A  17      28.962  18.728  44.901  1.00  0.00          H   
ATOM    244  CG  GLN A  17      28.060  19.521  43.128  1.00  0.00          C   
ATOM    245  HG3 GLN A  17      27.059  19.525  43.533  1.00  0.00          H   
ATOM    246  HG2 GLN A  17      28.020  19.281  42.076  1.00  0.00          H   
ATOM    247  CD  GLN A  17      28.680  20.903  43.307  1.00  0.00          C   
ATOM    248  OE1 GLN A  17      29.876  21.082  43.077  1.00  0.00          O   
ATOM    249  NE2 GLN A  17      27.933  21.895  43.707  1.00  0.00          N   
ATOM    250 HE21 GLN A  17      26.981  21.749  43.889  1.00  0.00          H   
ATOM    251 HE22 GLN A  17      28.323  22.787  43.824  1.00  0.00          H   
ATOM    252  C   GLN A  17      28.239  16.644  42.252  1.00  0.00          C   
ATOM    253  O   GLN A  17      27.203  16.235  41.735  1.00  0.00          O   
ATOM    254  N   ALA A  18      29.418  16.593  41.637  1.00  0.00          N   
ATOM    255  H   ALA A  18      30.154  17.102  42.023  1.00  0.00          H   
ATOM    256  CA  ALA A  18      29.625  15.972  40.320  1.00  0.00          C   
ATOM    257  HA  ALA A  18      29.349  16.695  39.567  1.00  0.00          H   
ATOM    258  CB  ALA A  18      31.107  15.646  40.126  1.00  0.00          C   
ATOM    259  HB1 ALA A  18      31.266  15.283  39.121  1.00  0.00          H   
ATOM    260  HB2 ALA A  18      31.404  14.887  40.834  1.00  0.00          H   
ATOM    261  HB3 ALA A  18      31.696  16.537  40.284  1.00  0.00          H   
ATOM    262  C   ALA A  18      28.798  14.700  40.074  1.00  0.00          C   
ATOM    263  O   ALA A  18      28.472  14.410  38.924  1.00  0.00          O   
ATOM    264  N   ALA A  19      28.593  13.871  41.101  1.00  0.00          N   
ATOM    265  H   ALA A  19      28.885  14.137  41.993  1.00  0.00          H   
ATOM    266  CA  ALA A  19      27.688  12.728  40.949  1.00  0.00          C   
ATOM    267  HA  ALA A  19      27.963  12.181  40.059  1.00  0.00          H   
ATOM    268  CB  ALA A  19      27.788  11.794  42.155  1.00  0.00          C   
ATOM    269  HB1 ALA A  19      27.362  12.279  43.021  1.00  0.00          H   
ATOM    270  HB2 ALA A  19      28.825  11.561  42.346  1.00  0.00          H   
ATOM    271  HB3 ALA A  19      27.245  10.884  41.950  1.00  0.00          H   
ATOM    272  C   ALA A  19      26.256  13.224  40.800  1.00  0.00          C   
ATOM    273  O   ALA A  19      25.725  13.256  39.688  1.00  0.00          O   
ATOM    274  N   GLN A  20      25.759  13.879  41.844  1.00  0.00          N   
ATOM    275  H   GLN A  20      26.370  14.362  42.443  1.00  0.00          H   
ATOM    276  CA  GLN A  20      24.322  14.078  41.975  1.00  0.00          C   
ATOM    277  HA  GLN A  20      23.823  13.125  41.877  1.00  0.00          H   
ATOM    278  CB  GLN A  20      23.991  14.679  43.344  1.00  0.00          C   
ATOM    279  HB3 GLN A  20      22.973  15.037  43.344  1.00  0.00          H   
ATOM    280  HB2 GLN A  20      24.663  15.500  43.548  1.00  0.00          H   
ATOM    281  CG  GLN A  20      24.151  13.606  44.424  1.00  0.00          C   
ATOM    282  HG3 GLN A  20      25.144  13.186  44.367  1.00  0.00          H   
ATOM    283  HG2 GLN A  20      23.421  12.826  44.264  1.00  0.00          H   
ATOM    284  CD  GLN A  20      23.941  14.220  45.804  1.00  0.00          C   
ATOM    285  OE1 GLN A  20      24.469  15.294  46.093  1.00  0.00          O   
ATOM    286  NE2 GLN A  20      23.198  13.599  46.679  1.00  0.00          N   
ATOM    287 HE21 GLN A  20      22.779  12.744  46.446  1.00  0.00          H   
ATOM    288 HE22 GLN A  20      23.059  13.987  47.567  1.00  0.00          H   
ATOM    289  C   GLN A  20      23.847  15.006  40.867  1.00  0.00          C   
ATOM    290  O   GLN A  20      22.944  14.683  40.095  1.00  0.00          O   
ATOM    291  N   ALA A  21      24.471  16.178  40.830  1.00  0.00          N   
ATOM    292  H   ALA A  21      24.864  16.528  41.656  1.00  0.00          H   
ATOM    293  CA  ALA A  21      24.598  16.961  39.607  1.00  0.00          C   
ATOM    294  HA  ALA A  21      23.898  16.599  38.868  1.00  0.00          H   
ATOM    295  CB  ALA A  21      24.282  18.425  39.916  1.00  0.00          C   
ATOM    296  HB1 ALA A  21      24.647  19.050  39.115  1.00  0.00          H   
ATOM    297  HB2 ALA A  21      24.761  18.710  40.842  1.00  0.00          H   
ATOM    298  HB3 ALA A  21      23.213  18.551  40.012  1.00  0.00          H   
ATOM    299  C   ALA A  21      26.018  16.865  39.048  1.00  0.00          C   
ATOM    300  O   ALA A  21      26.902  17.626  39.447  1.00  0.00          O   
ATOM    301  N   ALA A  22      26.271  15.876  38.195  1.00  0.00          N   
ATOM    302  H   ALA A  22      26.150  14.949  38.504  1.00  0.00          H   
ATOM    303  CA  ALA A  22      27.175  16.106  37.071  1.00  0.00          C   
ATOM    304  HA  ALA A  22      28.132  16.412  37.468  1.00  0.00          H   
ATOM    305  CB  ALA A  22      27.377  14.794  36.310  1.00  0.00          C   
ATOM    306  HB1 ALA A  22      26.646  14.720  35.519  1.00  0.00          H   
ATOM    307  HB2 ALA A  22      27.258  13.960  36.985  1.00  0.00          H   
ATOM    308  HB3 ALA A  22      28.369  14.774  35.883  1.00  0.00          H   
ATOM    309  C   ALA A  22      26.673  17.211  36.144  1.00  0.00          C   
ATOM    310  O   ALA A  22      26.127  16.949  35.071  1.00  0.00          O   
ATOM    311  N   LYS A  23      26.790  18.448  36.629  1.00  0.00          N   
ATOM    312  H   LYS A  23      26.883  18.560  37.598  1.00  0.00          H   
ATOM    313  CA  LYS A  23      26.925  19.631  35.774  1.00  0.00          C   
ATOM    314  HA  LYS A  23      26.776  20.508  36.385  1.00  0.00          H   
ATOM    315  CB  LYS A  23      28.347  19.684  35.212  1.00  0.00          C   
ATOM    316  HB3 LYS A  23      28.455  18.946  34.431  1.00  0.00          H   
ATOM    317  HB2 LYS A  23      29.049  19.475  36.005  1.00  0.00          H   
ATOM    318  CG  LYS A  23      28.625  21.075  34.637  1.00  0.00          C   
ATOM    319  HG3 LYS A  23      28.362  21.825  35.368  1.00  0.00          H   
ATOM    320  HG2 LYS A  23      28.029  21.217  33.747  1.00  0.00          H   
ATOM    321  CD  LYS A  23      30.114  21.210  34.283  1.00  0.00          C   
ATOM    322  HD3 LYS A  23      30.227  21.973  33.528  1.00  0.00          H   
ATOM    323  HD2 LYS A  23      30.477  20.272  33.889  1.00  0.00          H   
ATOM    324  CE  LYS A  23      30.949  21.599  35.516  1.00  0.00          C   
ATOM    325  HE3 LYS A  23      30.326  22.057  36.273  1.00  0.00          H   
ATOM    326  HE2 LYS A  23      31.711  22.302  35.217  1.00  0.00          H   
ATOM    327  NZ  LYS A  23      31.605  20.385  36.084  1.00  0.00          N   
ATOM    328  HZ1 LYS A  23      31.740  20.510  37.107  1.00  0.00          H   
ATOM    329  HZ2 LYS A  23      32.530  20.248  35.627  1.00  0.00          H   
ATOM    330  HZ3 LYS A  23      31.009  19.552  35.914  1.00  0.00          H   
ATOM    331  C   LYS A  23      25.907  19.667  34.631  1.00  0.00          C   
ATOM    332  O   LYS A  23      26.185  19.197  33.525  1.00  0.00          O   
ATOM    333  N   LYS A  24      24.711  20.167  34.933  1.00  0.00          N   
ATOM    334  H   LYS A  24      24.540  20.482  35.845  1.00  0.00          H   
ATOM    335  CA  LYS A  24      23.651  20.267  33.935  1.00  0.00          C   
ATOM    336  HA  LYS A  24      23.794  19.497  33.191  1.00  0.00          H   
ATOM    337  CB  LYS A  24      22.286  20.067  34.600  1.00  0.00          C   
ATOM    338  HB3 LYS A  24      22.079  20.900  35.255  1.00  0.00          H   
ATOM    339  HB2 LYS A  24      22.296  19.151  35.174  1.00  0.00          H   
ATOM    340  CG  LYS A  24      21.196  19.985  33.528  1.00  0.00          C   
ATOM    341  HG3 LYS A  24      21.386  19.137  32.887  1.00  0.00          H   
ATOM    342  HG2 LYS A  24      21.205  20.891  32.940  1.00  0.00          H   
ATOM    343  CD  LYS A  24      19.830  19.821  34.194  1.00  0.00          C   
ATOM    344  HD3 LYS A  24      19.585  20.719  34.742  1.00  0.00          H   
ATOM    345  HD2 LYS A  24      19.859  18.980  34.873  1.00  0.00          H   
ATOM    346  CE  LYS A  24      18.767  19.578  33.121  1.00  0.00          C   
ATOM    347  HE3 LYS A  24      18.975  18.647  32.614  1.00  0.00          H   
ATOM    348  HE2 LYS A  24      18.783  20.388  32.408  1.00  0.00          H   
ATOM    349  NZ  LYS A  24      17.423  19.504  33.760  1.00  0.00          N   
ATOM    350  HZ1 LYS A  24      16.843  18.796  33.268  1.00  0.00          H   
ATOM    351  HZ2 LYS A  24      16.961  20.435  33.701  1.00  0.00          H   
ATOM    352  HZ3 LYS A  24      17.528  19.231  34.758  1.00  0.00          H   
ATOM    353  C   LYS A  24      23.704  21.632  33.253  1.00  0.00          C   
ATOM    354  O   LYS A  24      24.052  21.676  32.085  1.00  0.00          O   
ATOM    355  OXT LYS A  24      23.398  22.612  33.911  1.00  0.00          O   
TER     356      LYS A  24
ENDMDL
MODEL        1
ATOM      1  N   LYS A   1      41.681   4.438  59.962  1.00  0.00          N   
ATOM      2  H   LYS A   1      41.190   5.782  59.569  1.00  0.00          H   
ATOM      3  CA  LYS A   1      42.360   6.735  59.421  1.00  0.00          C   
ATOM      4  HA  LYS A   1      42.940   7.095  60.428  1.00  0.00          H   
ATOM      5  CB  LYS A   1      40.118   6.351  60.546  1.00  0.00          C   
ATOM      6  HB3 LYS A   1      39.537   7.747  60.297  1.00  0.00          H   
ATOM      7  HB2 LYS A   1      38.822   7.987  58.978  1.00  0.00          H   
ATOM      8  CG  LYS A   1      38.736   9.453  58.602  1.00  0.00          C   
ATOM      9  HG3 LYS A   1      37.999   9.634  57.357  1.00  0.00          H   
ATOM     10  HG2 LYS A   1      40.753   5.824  58.572  1.00  0.00          H   
ATOM     11  CD  LYS A   1      40.443   6.409  61.579  1.00  0.00          C   
ATOM     12  HD3 LYS A   1      39.312   5.623  60.599  1.00  0.00          H   
ATOM     13  HD2 LYS A   1      40.414   8.401  60.349  1.00  0.00          H   
ATOM     14  CE  LYS A   1      38.861   8.074  61.081  1.00  0.00          C   
ATOM     15  HE3 LYS A   1      37.794   7.631  59.051  1.00  0.00          H   
ATOM     16  HE2 LYS A   1      39.243   7.477  58.112  1.00  0.00          H   
ATOM     17  NZ  LYS A   1      39.723   9.906  58.529  1.00  0.00          N   
ATOM     18  HZ1 LYS A   1      38.186   9.992  59.366  1.00  0.00          H   
ATOM     19  HZ2 LYS A   1      37.040   9.313  57.432  1.00  0.00          H   
ATOM     20  HZ3 LYS A   1      37.979  10.631  57.235  1.00  0.00          H   
ATOM     21  C   LYS A   1      38.501   9.183  56.614  1.00  0.00          C   
ATOM     22  O   LYS A   1      40.993   3.724  60.140  1.00  0.00          O   
ATOM     23  N   LYS A   2      42.761   7.110  58.235  1.00  0.00          N   
ATOM     24  H   LYS A   2      43.939   8.034  57.981  1.00  0.00          H   
ATOM     25  CA  LYS A   2      43.552   9.370  58.610  1.00  0.00          C   
ATOM     26  HA  LYS A   2      42.470   9.934  58.230  1.00  0.00          H   
ATOM     27  CB  LYS A   2      44.118   8.165  56.424  1.00  0.00          C   
ATOM     28  HB3 LYS A   2      45.499   8.786  56.129  1.00  0.00          H   
ATOM     29  HB2 LYS A   2      45.666   9.085  54.648  1.00  0.00          H   
ATOM     30  CG  LYS A   2      47.030   9.794  54.637  1.00  0.00          C   
ATOM     31  HG3 LYS A   2      47.588   9.560  53.272  1.00  0.00          H   
ATOM     32  HG2 LYS A   2      42.190   7.016  57.397  1.00  0.00          H   
ATOM     33  CD  LYS A   2      44.879   7.629  58.330  1.00  0.00          C   
ATOM     34  HD3 LYS A   2      43.350   8.825  56.035  1.00  0.00          H   
ATOM     35  HD2 LYS A   2      44.111   7.157  56.002  1.00  0.00          H   
ATOM     36  CE  LYS A   2      46.227   8.091  56.539  1.00  0.00          C   
ATOM     37  HE3 LYS A   2      45.600   9.727  56.661  1.00  0.00          H   
ATOM     38  HE2 LYS A   2      44.876   9.671  54.178  1.00  0.00          H   
ATOM     39  NZ  LYS A   2      45.786   8.147  54.111  1.00  0.00          N   
ATOM     40  HZ1 LYS A   2      47.746   9.362  55.336  1.00  0.00          H   
ATOM     41  HZ2 LYS A   2      46.812  10.829  54.896  1.00  0.00          H   
ATOM     42  HZ3 LYS A   2      48.457  10.042  53.137  1.00  0.00          H   
ATOM     43  C   LYS A   2      47.626   8.570  53.094  1.00  0.00          C   
ATOM     44  O   LYS A   2      46.854   9.936  52.692  1.00  0.00          O   
ATOM     45  N   PRO A   3      44.365   9.944  59.528  1.00  0.00          N   
ATOM     46  CA  PRO A   3      44.023  11.130  60.306  1.00  0.00          C   
ATOM     47  HA  PRO A   3      43.721  12.378  59.452  1.00  0.00          H   
ATOM     48  CB  PRO A   3      44.422  12.748  58.562  1.00  0.00          C   
ATOM     49  HB3 PRO A   3      45.280  11.293  61.202  1.00  0.00          H   
ATOM     50  HB2 PRO A   3      46.410  10.631  60.439  1.00  0.00          H   
ATOM     51  CG  PRO A   3      45.676   9.412  59.924  1.00  0.00          C   
ATOM     52  HG3 PRO A   3      43.157  10.972  60.944  1.00  0.00          H   
ATOM     53  HG2 PRO A   3      45.524  12.304  61.533  1.00  0.00          H   
ATOM     54  CD  PRO A   3      45.034  10.779  62.138  1.00  0.00          C   
ATOM     55  HD2 PRO A   3      46.737  11.212  59.574  1.00  0.00          H   
ATOM     56  HD3 PRO A   3      47.189  10.417  61.165  1.00  0.00          H   
ATOM     57  C   PRO A   3      46.116   8.839  59.115  1.00  0.00          C   
ATOM     58  O   PRO A   3      45.534   8.610  60.653  1.00  0.00          O   
ATOM     59  N   GLY A   4      42.703  13.183  59.783  1.00  0.00          N   
ATOM     60  H   GLY A   4      42.325  14.414  59.108  1.00  0.00          H   
ATOM     61  CA  GLY A   4      41.449  14.189  57.860  1.00  0.00          C   
ATOM     62  HA3 GLY A   4      40.877  13.092  57.548  1.00  0.00          H   
ATOM     63  HA2 GLY A   4      42.052  12.723  60.400  1.00  0.00          H   
ATOM     64  C   GLY A   4      43.175  15.053  58.899  1.00  0.00          C   
ATOM     65  O   GLY A   4      41.682  14.934  59.815  1.00  0.00          O   
ATOM     66  N   ALA A   5      41.312  15.342  57.172  1.00  0.00          N   
ATOM     67  H   ALA A   5      40.535  15.453  55.922  1.00  0.00          H   
ATOM     68  CA  ALA A   5      40.817  14.362  54.840  1.00  0.00          C   
ATOM     69  HA  ALA A   5      41.937  14.021  54.413  1.00  0.00          H   
ATOM     70  CB  ALA A   5      40.708  16.940  55.386  1.00  0.00          C   
ATOM     71  HB1 ALA A   5      41.684  16.183  57.591  1.00  0.00          H   
ATOM     72  HB2 ALA A   5      39.501  15.335  56.258  1.00  0.00          H   
ATOM     73  HB3 ALA A   5      41.277  16.943  54.462  1.00  0.00          H   
ATOM     74  C   ALA A   5      39.688  17.305  55.299  1.00  0.00          C   
ATOM     75  O   ALA A   5      41.279  17.581  56.050  1.00  0.00          O   
ATOM     76  N   SER A   6      39.777  13.660  54.356  1.00  0.00          N   
ATOM     77  H   SER A   6      39.737  12.604  53.319  1.00  0.00          H   
ATOM     78  CA  SER A   6      39.522  13.088  51.901  1.00  0.00          C   
ATOM     79  HA  SER A   6      38.562  13.803  51.499  1.00  0.00          H   
ATOM     80  CB  SER A   6      38.678  11.526  53.775  1.00  0.00          C   
ATOM     81  HB3 SER A   6      38.319  10.646  52.695  1.00  0.00          H   
ATOM     82  HB2 SER A   6      38.883  13.868  54.785  1.00  0.00          H   
ATOM     83  OG  SER A   6      40.711  12.122  53.315  1.00  0.00          O   
ATOM     84  HG  SER A   6      37.760  11.968  54.166  1.00  0.00          H   
ATOM     85  C   SER A   6      39.155  10.815  54.435  1.00  0.00          C   
ATOM     86  O   SER A   6      37.631  10.027  52.938  1.00  0.00          O   
ATOM     87  N   LEU A   7      40.498  12.815  51.027  1.00  0.00          N   
ATOM     88  H   LEU A   7      40.363  13.171  49.595  1.00  0.00          H   
ATOM     89  CA  LEU A   7      39.173  12.498  48.957  1.00  0.00          C   
ATOM     90  HA  LEU A   7      38.396  13.139  48.232  1.00  0.00          H   
ATOM     91  CB  LEU A   7      41.652  12.871  48.762  1.00  0.00          C   
ATOM     92  HB3 LEU A   7      41.793  13.869  47.604  1.00  0.00          H   
ATOM     93  HB2 LEU A   7      42.111  15.274  48.022  1.00  0.00          H   
ATOM     94  CG  LEU A   7      43.038  13.344  46.780  1.00  0.00          C   
ATOM     95  HG  LEU A   7      41.331  12.378  51.399  1.00  0.00          H   
ATOM     96  CD1 LEU A   7      40.139  14.238  49.595  1.00  0.00          C   
ATOM     97 HD11 LEU A   7      41.691  11.840  48.417  1.00  0.00          H   
ATOM     98 HD12 LEU A   7      42.484  13.024  49.445  1.00  0.00          H   
ATOM     99 HD13 LEU A   7      40.911  13.788  46.979  1.00  0.00          H   
ATOM    100  CD2 LEU A   7      43.081  15.264  48.520  1.00  0.00          C   
ATOM    101 HD21 LEU A   7      42.057  15.851  47.091  1.00  0.00          H   
ATOM    102 HD22 LEU A   7      41.299  15.660  48.638  1.00  0.00          H   
ATOM    103 HD23 LEU A   7      42.891  12.301  46.483  1.00  0.00          H   
ATOM    104  C   LEU A   7      43.308  13.969  45.931  1.00  0.00          C   
ATOM    105  O   LEU A   7      43.951  13.289  47.369  1.00  0.00          O   
ATOM    106  N   ALA A   8      38.791  11.266  49.275  1.00  0.00          N   
ATOM    107  H   ALA A   8      37.541  10.555  48.949  1.00  0.00          H   
ATOM    108  CA  ALA A   8      36.275  11.381  49.282  1.00  0.00          C   
ATOM    109  HA  ALA A   8      35.382  11.551  48.428  1.00  0.00          H   
ATOM    110  CB  ALA A   8      37.544   9.103  49.588  1.00  0.00          C   
ATOM    111  HB1 ALA A   8      39.388  10.830  49.967  1.00  0.00          H   
ATOM    112  HB2 ALA A   8      37.476  10.371  47.876  1.00  0.00          H   
ATOM    113  HB3 ALA A   8      38.417   8.531  49.271  1.00  0.00          H   
ATOM    114  C   ALA A   8      37.466   9.131  50.677  1.00  0.00          C   
ATOM    115  O   ALA A   8      36.741   8.446  49.248  1.00  0.00          O   
ATOM    116  N   ALA A   9      36.145  11.856  50.525  1.00  0.00          N   
ATOM    117  H   ALA A   9      35.143  12.762  50.962  1.00  0.00          H   
ATOM    118  CA  ALA A   9      35.144  14.127  50.273  1.00  0.00          C   
ATOM    119  HA  ALA A   9      34.033  14.649  50.067  1.00  0.00          H   
ATOM    120  CB  ALA A   9      35.278  13.011  52.519  1.00  0.00          C   
ATOM    121  HB1 ALA A   9      36.834  11.541  51.204  1.00  0.00          H   
ATOM    122  HB2 ALA A   9      34.202  12.239  50.818  1.00  0.00          H   
ATOM    123  HB3 ALA A   9      36.232  13.482  52.762  1.00  0.00          H   
ATOM    124  C   ALA A   9      34.425  13.585  52.887  1.00  0.00          C   
ATOM    125  O   ALA A   9      35.282  12.037  52.998  1.00  0.00          O   
ATOM    126  N   LEU A  10      36.329  14.760  49.924  1.00  0.00          N   
ATOM    127  H   LEU A  10      36.362  15.950  49.114  1.00  0.00          H   
ATOM    128  CA  LEU A  10      36.024  15.660  47.631  1.00  0.00          C   
ATOM    129  HA  LEU A  10      35.241  16.456  47.113  1.00  0.00          H   
ATOM    130  CB  LEU A  10      37.696  16.644  49.438  1.00  0.00          C   
ATOM    131  HB3 LEU A  10      37.767  18.146  49.022  1.00  0.00          H   
ATOM    132  HB2 LEU A  10      38.280  18.220  47.608  1.00  0.00          H   
ATOM    133  CG  LEU A  10      36.435  18.734  49.068  1.00  0.00          C   
ATOM    134  HG  LEU A  10      37.186  14.360  50.269  1.00  0.00          H   
ATOM    135  CD1 LEU A  10      35.554  16.541  49.554  1.00  0.00          C   
ATOM    136 HD11 LEU A  10      38.427  16.089  48.853  1.00  0.00          H   
ATOM    137 HD12 LEU A  10      37.833  16.607  50.526  1.00  0.00          H   
ATOM    138 HD13 LEU A  10      38.489  18.588  49.703  1.00  0.00          H   
ATOM    139  CD2 LEU A  10      38.337  19.269  47.306  1.00  0.00          C   
ATOM    140 HD21 LEU A  10      39.299  17.863  47.482  1.00  0.00          H   
ATOM    141 HD22 LEU A  10      37.644  17.749  46.850  1.00  0.00          H   
ATOM    142 HD23 LEU A  10      36.486  19.767  48.734  1.00  0.00          H   
ATOM    143  C   LEU A  10      35.708  18.284  48.376  1.00  0.00          C   
ATOM    144  O   LEU A  10      35.984  18.666  50.062  1.00  0.00          O   
ATOM    145  N   GLN A  11      36.399  14.549  47.035  1.00  0.00          N   
ATOM    146  H   GLN A  11      35.871  14.181  45.709  1.00  0.00          H   
ATOM    147  CA  GLN A  11      34.344  14.023  45.717  1.00  0.00          C   
ATOM    148  HA  GLN A  11      33.798  14.743  44.856  1.00  0.00          H   
ATOM    149  CB  GLN A  11      36.532  12.968  45.108  1.00  0.00          C   
ATOM    150  HB3 GLN A  11      37.887  13.407  44.697  1.00  0.00          H   
ATOM    151  HB2 GLN A  11      38.733  12.260  44.289  1.00  0.00          H   
ATOM    152  CG  GLN A  11      39.840  12.459  43.632  1.00  0.00          C   
ATOM    153  HG3 GLN A  11      38.414  11.066  44.534  1.00  0.00          H   
ATOM    154  HG2 GLN A  11      36.992  13.910  47.538  1.00  0.00          H   
ATOM    155  CD  GLN A  11      36.168  15.056  45.118  1.00  0.00          C   
ATOM    156  OE1 GLN A  11      35.988  12.719  44.204  1.00  0.00          O   
ATOM    157  NE2 GLN A  11      36.617  12.196  45.875  1.00  0.00          N   
ATOM    158 HE21 GLN A  11      38.419  14.019  45.419  1.00  0.00          H   
ATOM    159 HE22 GLN A  11      37.761  14.070  43.839  1.00  0.00          H   
ATOM    160  C   GLN A  11      40.105  13.408  43.403  1.00  0.00          C   
ATOM    161  O   GLN A  11      40.500  11.709  43.482  1.00  0.00          O   
ATOM    162  N   ALA A  12      33.755  13.214  46.494  1.00  0.00          N   
ATOM    163  H   ALA A  12      32.387  13.287  46.856  1.00  0.00          H   
ATOM    164  CA  ALA A  12      31.686  14.638  47.028  1.00  0.00          C   
ATOM    165  HA  ALA A  12      30.744  14.838  46.238  1.00  0.00          H   
ATOM    166  CB  ALA A  12      32.221  12.375  48.094  1.00  0.00          C   
ATOM    167  HB1 ALA A  12      34.340  12.714  47.151  1.00  0.00          H   
ATOM    168  HB2 ALA A  12      31.775  12.740  46.132  1.00  0.00          H   
ATOM    169  HB3 ALA A  12      31.226  12.379  48.527  1.00  0.00          H   
ATOM    170  C   ALA A  12      32.562  11.372  47.819  1.00  0.00          C   
ATOM    171  O   ALA A  12      32.965  12.615  48.845  1.00  0.00          O   
ATOM    172  N   LEU A  13      32.172  15.534  47.923  1.00  0.00          N   
ATOM    173  H   LEU A  13      31.630  16.887  48.167  1.00  0.00          H   
ATOM    174  CA  LEU A  13      31.609  17.683  46.897  1.00  0.00          C   
ATOM    175  HA  LEU A  13      30.667  18.449  46.659  1.00  0.00          H   
ATOM    176  CB  LEU A  13      32.337  17.692  49.244  1.00  0.00          C   
ATOM    177  HB3 LEU A  13      32.112  17.162  50.679  1.00  0.00          H   
ATOM    178  HB2 LEU A  13      33.242  17.711  51.512  1.00  0.00          H   
ATOM    179  CG  LEU A  13      30.822  17.518  51.319  1.00  0.00          C   
ATOM    180  HG  LEU A  13      32.945  15.304  48.530  1.00  0.00          H   
ATOM    181  CD1 LEU A  13      30.597  16.693  48.482  1.00  0.00          C   
ATOM    182 HD11 LEU A  13      32.020  18.739  49.188  1.00  0.00          H   
ATOM    183 HD12 LEU A  13      33.390  17.696  48.955  1.00  0.00          H   
ATOM    184 HD13 LEU A  13      32.236  16.072  50.679  1.00  0.00          H   
ATOM    185  CD2 LEU A  13      33.047  17.217  52.461  1.00  0.00          C   
ATOM    186 HD21 LEU A  13      34.207  17.427  51.105  1.00  0.00          H   
ATOM    187 HD22 LEU A  13      33.107  18.785  51.577  1.00  0.00          H   
ATOM    188 HD23 LEU A  13      30.812  18.551  51.666  1.00  0.00          H   
ATOM    189  C   LEU A  13      30.008  17.354  50.613  1.00  0.00          C   
ATOM    190  O   LEU A  13      30.770  16.926  52.234  1.00  0.00          O   
ATOM    191  N   GLN A  14      32.690  17.567  46.055  1.00  0.00          N   
ATOM    192  H   GLN A  14      32.764  18.342  44.847  1.00  0.00          H   
ATOM    193  CA  GLN A  14      31.931  17.876  43.674  1.00  0.00          C   
ATOM    194  HA  GLN A  14      31.913  18.633  42.728  1.00  0.00          H   
ATOM    195  CB  GLN A  14      34.219  18.531  44.351  1.00  0.00          C   
ATOM    196  HB3 GLN A  14      34.919  19.637  45.195  1.00  0.00          H   
ATOM    197  HB2 GLN A  14      36.450  19.655  45.068  1.00  0.00          H   
ATOM    198  CG  GLN A  14      37.165  20.389  45.894  1.00  0.00          C   
ATOM    199  HG3 GLN A  14      37.076  18.911  44.304  1.00  0.00          H   
ATOM    200  HG2 GLN A  14      33.356  16.819  46.212  1.00  0.00          H   
ATOM    201  CD  GLN A  14      32.383  19.344  44.998  1.00  0.00          C   
ATOM    202  OE1 GLN A  14      34.185  18.923  43.333  1.00  0.00          O   
ATOM    203  NE2 GLN A  14      34.746  17.579  44.285  1.00  0.00          N   
ATOM    204 HE21 GLN A  14      34.800  19.290  46.227  1.00  0.00          H   
ATOM    205 HE22 GLN A  14      34.527  20.646  45.193  1.00  0.00          H   
ATOM    206  C   GLN A  14      36.663  21.000  46.523  1.00  0.00          C   
ATOM    207  O   GLN A  14      38.159  20.423  45.717  1.00  0.00          O   
ATOM    208  N   ALA A  15      31.153  16.745  43.828  1.00  0.00          N   
ATOM    209  H   ALA A  15      30.125  16.220  42.891  1.00  0.00          H   
ATOM    210  CA  ALA A  15      28.672  16.704  43.311  1.00  0.00          C   
ATOM    211  HA  ALA A  15      27.692  16.457  42.591  1.00  0.00          H   
ATOM    212  CB  ALA A  15      30.162  14.711  42.706  1.00  0.00          C   
ATOM    213  HB1 ALA A  15      31.180  16.433  44.791  1.00  0.00          H   
ATOM    214  HB2 ALA A  15      30.231  16.615  41.872  1.00  0.00          H   
ATOM    215  HB3 ALA A  15      29.254  14.299  42.255  1.00  0.00          H   
ATOM    216  C   ALA A  15      30.966  14.488  42.004  1.00  0.00          C   
ATOM    217  O   ALA A  15      30.327  14.381  43.728  1.00  0.00          O   
ATOM    218  N   LEU A  16      28.476  17.323  44.467  1.00  0.00          N   
ATOM    219  H   LEU A  16      27.155  17.789  44.983  1.00  0.00          H   
ATOM    220  CA  LEU A  16      26.571  18.970  44.197  1.00  0.00          C   
ATOM    221  HA  LEU A  16      27.298  19.870  43.790  1.00  0.00          H   
ATOM    222  CB  LEU A  16      27.229  18.181  46.440  1.00  0.00          C   
ATOM    223  HB3 LEU A  16      27.615  17.031  47.398  1.00  0.00          H   
ATOM    224  HB2 LEU A  16      27.518  17.575  48.854  1.00  0.00          H   
ATOM    225  CG  LEU A  16      26.717  15.891  47.315  1.00  0.00          C   
ATOM    226  HG  LEU A  16      29.292  17.481  45.033  1.00  0.00          H   
ATOM    227  CD1 LEU A  16      26.551  16.885  44.856  1.00  0.00          C   
ATOM    228 HD11 LEU A  16      26.235  18.489  46.753  1.00  0.00          H   
ATOM    229 HD12 LEU A  16      27.870  19.059  46.543  1.00  0.00          H   
ATOM    230 HD13 LEU A  16      28.623  16.662  47.237  1.00  0.00          H   
ATOM    231  CD2 LEU A  16      27.872  16.817  49.547  1.00  0.00          C   
ATOM    232 HD21 LEU A  16      28.211  18.422  48.880  1.00  0.00          H   
ATOM    233 HD22 LEU A  16      26.515  17.778  49.227  1.00  0.00          H   
ATOM    234 HD23 LEU A  16      26.791  15.464  46.318  1.00  0.00          H   
ATOM    235  C   LEU A  16      27.031  15.112  48.013  1.00  0.00          C   
ATOM    236  O   LEU A  16      25.710  16.208  47.557  1.00  0.00          O   
ATOM    237  N   GLN A  17      25.212  18.982  44.062  1.00  0.00          N   
ATOM    238  H   GLN A  17      24.550  20.047  43.264  1.00  0.00          H   
ATOM    239  CA  GLN A  17      24.121  21.254  44.206  1.00  0.00          C   
ATOM    240  HA  GLN A  17      23.021  21.675  44.170  1.00  0.00          H   
ATOM    241  CB  GLN A  17      23.557  19.372  42.353  1.00  0.00          C   
ATOM    242  HB3 GLN A  17      24.087  18.254  41.403  1.00  0.00          H   
ATOM    243  HB2 GLN A  17      22.978  17.748  40.513  1.00  0.00          H   
ATOM    244  CG  GLN A  17      23.063  18.041  39.252  1.00  0.00          C   
ATOM    245  HG3 GLN A  17      22.001  17.177  40.965  1.00  0.00          H   
ATOM    246  HG2 GLN A  17      24.665  18.266  44.522  1.00  0.00          H   
ATOM    247  CD  GLN A  17      25.296  20.512  42.616  1.00  0.00          C   
ATOM    248  OE1 GLN A  17      23.216  20.213  41.737  1.00  0.00          O   
ATOM    249  NE2 GLN A  17      22.735  19.049  42.985  1.00  0.00          N   
ATOM    250 HE21 GLN A  17      24.386  17.431  42.041  1.00  0.00          H   
ATOM    251 HE22 GLN A  17      25.000  18.467  40.840  1.00  0.00          H   
ATOM    252  C   GLN A  17      23.977  18.310  38.907  1.00  0.00          C   
ATOM    253  O   GLN A  17      22.368  17.665  38.619  1.00  0.00          O   
ATOM    254  N   ALA A  18      25.077  21.670  44.961  1.00  0.00          N   
ATOM    255  H   ALA A  18      24.851  22.805  45.802  1.00  0.00          H   
ATOM    256  CA  ALA A  18      25.064  24.156  45.092  1.00  0.00          C   
ATOM    257  HA  ALA A  18      25.807  24.263  44.085  1.00  0.00          H   
ATOM    258  CB  ALA A  18      25.663  22.731  47.045  1.00  0.00          C   
ATOM    259  HB1 ALA A  18      26.003  21.257  44.934  1.00  0.00          H   
ATOM    260  HB2 ALA A  18      23.806  22.724  46.124  1.00  0.00          H   
ATOM    261  HB3 ALA A  18      26.727  22.900  46.892  1.00  0.00          H   
ATOM    262  C   ALA A  18      25.323  23.423  47.814  1.00  0.00          C   
ATOM    263  O   ALA A  18      25.553  21.738  47.499  1.00  0.00          O   
ATOM    264  N   ALA A  19      24.454  25.227  45.671  1.00  0.00          N   
ATOM    265  H   ALA A  19      24.463  26.586  45.068  1.00  0.00          H   
ATOM    266  CA  ALA A  19      25.731  27.376  45.376  1.00  0.00          C   
ATOM    267  HA  ALA A  19      26.254  27.222  46.477  1.00  0.00          H   
ATOM    268  CB  ALA A  19      23.222  27.368  45.464  1.00  0.00          C   
ATOM    269  HB1 ALA A  19      23.887  25.160  46.498  1.00  0.00          H   
ATOM    270  HB2 ALA A  19      24.470  26.326  44.017  1.00  0.00          H   
ATOM    271  HB3 ALA A  19      23.078  27.450  46.542  1.00  0.00          H   
ATOM    272  C   ALA A  19      23.310  28.401  45.127  1.00  0.00          C   
ATOM    273  O   ALA A  19      22.313  26.939  45.053  1.00  0.00          O   
ATOM    274  N   GLN A  20      26.211  28.174  44.403  1.00  0.00          N   
ATOM    275  H   GLN A  20      27.465  28.938  44.613  1.00  0.00          H   
ATOM    276  CA  GLN A  20      27.261  30.161  45.519  1.00  0.00          C   
ATOM    277  HA  GLN A  20      26.430  31.020  45.181  1.00  0.00          H   
ATOM    278  CB  GLN A  20      28.070  29.238  43.246  1.00  0.00          C   
ATOM    279  HB3 GLN A  20      28.431  28.056  42.258  1.00  0.00          H   
ATOM    280  HB2 GLN A  20      29.498  28.586  41.346  1.00  0.00          H   
ATOM    281  CG  GLN A  20      29.100  29.291  40.302  1.00  0.00          C   
ATOM    282  HG3 GLN A  20      30.694  28.320  41.553  1.00  0.00          H   
ATOM    283  HG2 GLN A  20      25.710  28.247  43.532  1.00  0.00          H   
ATOM    284  CD  GLN A  20      28.228  28.366  45.132  1.00  0.00          C   
ATOM    285  OE1 GLN A  20      29.024  29.670  43.574  1.00  0.00          O   
ATOM    286  NE2 GLN A  20      27.584  30.054  42.714  1.00  0.00          N   
ATOM    287 HE21 GLN A  20      27.504  27.785  41.750  1.00  0.00          H   
ATOM    288 HE22 GLN A  20      28.760  27.161  42.786  1.00  0.00          H   
ATOM    289  C   GLN A  20      28.111  29.504  40.195  1.00  0.00          C   
ATOM    290  O   GLN A  20      29.754  29.483  39.557  1.00  0.00          O   
ATOM    291  N   ALA A  21      27.905  30.210  46.690  1.00  0.00          N   
ATOM    292  H   ALA A  21      27.553  31.068  47.878  1.00  0.00          H   
ATOM    293  CA  ALA A  21      27.803  32.583  47.602  1.00  0.00          C   
ATOM    294  HA  ALA A  21      28.394  32.987  46.569  1.00  0.00          H   
ATOM    295  CB  ALA A  21      28.452  30.651  49.034  1.00  0.00          C   
ATOM    296  HB1 ALA A  21      28.488  29.413  46.923  1.00  0.00          H   
ATOM    297  HB2 ALA A  21      26.506  30.944  48.159  1.00  0.00          H   
ATOM    298  HB3 ALA A  21      29.484  30.897  48.810  1.00  0.00          H   
ATOM    299  C   ALA A  21      28.123  31.143  49.953  1.00  0.00          C   
ATOM    300  O   ALA A  21      28.238  29.610  49.251  1.00  0.00          O   
ATOM    301  N   ALA A  22      27.343  33.438  48.540  1.00  0.00          N   
ATOM    302  H   ALA A  22      27.561  34.860  48.531  1.00  0.00          H   
ATOM    303  CA  ALA A  22      29.003  35.217  48.877  1.00  0.00          C   
ATOM    304  HA  ALA A  22      29.726  34.530  49.590  1.00  0.00          H   
ATOM    305  CB  ALA A  22      26.447  35.611  49.305  1.00  0.00          C   
ATOM    306  HB1 ALA A  22      27.001  33.065  49.408  1.00  0.00          H   
ATOM    307  HB2 ALA A  22      27.412  35.264  47.535  1.00  0.00          H   
ATOM    308  HB3 ALA A  22      25.472  35.545  48.821  1.00  0.00          H   
ATOM    309  C   ALA A  22      26.409  35.189  50.311  1.00  0.00          C   
ATOM    310  O   ALA A  22      26.657  36.680  49.352  1.00  0.00          O   
ATOM    311  N   LYS A  23      29.396  36.270  48.216  1.00  0.00          N   
ATOM    312  H   LYS A  23      30.499  37.151  48.642  1.00  0.00          H   
ATOM    313  CA  LYS A  23      30.286  37.986  49.921  1.00  0.00          C   
ATOM    314  HA  LYS A  23      29.224  38.559  50.223  1.00  0.00          H   
ATOM    315  CB  LYS A  23      31.179  37.856  47.459  1.00  0.00          C   
ATOM    316  HB3 LYS A  23      30.221  38.947  46.967  1.00  0.00          H   
ATOM    317  HB2 LYS A  23      30.857  39.475  45.654  1.00  0.00          H   
ATOM    318  CG  LYS A  23      29.873  40.480  45.089  1.00  0.00          C   
ATOM    319  HG3 LYS A  23      30.241  40.936  43.721  1.00  0.00          H   
ATOM    320  HG2 LYS A  23      28.662  36.681  47.663  1.00  0.00          H   
ATOM    321  CD  LYS A  23      31.286  36.460  48.965  1.00  0.00          C   
ATOM    322  HD3 LYS A  23      31.265  37.144  46.642  1.00  0.00          H   
ATOM    323  HD2 LYS A  23      32.142  38.242  47.787  1.00  0.00          H   
ATOM    324  CE  LYS A  23      30.049  39.712  47.722  1.00  0.00          C   
ATOM    325  HE3 LYS A  23      29.260  38.497  46.713  1.00  0.00          H   
ATOM    326  HE2 LYS A  23      30.948  38.651  44.947  1.00  0.00          H   
ATOM    327  NZ  LYS A  23      31.784  39.999  45.860  1.00  0.00          N   
ATOM    328  HZ1 LYS A  23      29.817  41.350  45.735  1.00  0.00          H   
ATOM    329  HZ2 LYS A  23      28.885  40.001  45.082  1.00  0.00          H   
ATOM    330  HZ3 LYS A  23      31.189  41.232  43.525  1.00  0.00          H   
ATOM    331  C   LYS A  23      30.108  40.152  43.097  1.00  0.00          C   
ATOM    332  O   LYS A  23      29.663  41.738  43.512  1.00  0.00          O   
ATOM    333  N   LYS A  24      31.427  38.214  50.588  1.00  0.00          N   
ATOM    334  H   LYS A  24      31.343  38.841  51.950  1.00  0.00          H   
ATOM    335  CA  LYS A  24      32.577  39.732  52.118  1.00  0.00          C   
ATOM    336  HA  LYS A  24      31.150  37.736  52.976  1.00  0.00          H   
ATOM    337  CB  LYS A  24      30.884  38.170  54.442  1.00  0.00          C   
ATOM    338  HB3 LYS A  24      29.787  39.079  54.685  1.00  0.00          H   
ATOM    339  HB2 LYS A  24      29.754  39.712  56.077  1.00  0.00          H   
ATOM    340  CG  LYS A  24      28.657  40.708  56.094  1.00  0.00          C   
ATOM    341  HG3 LYS A  24      33.764  39.223  52.086  1.00  0.00          H   
ATOM    342  HG2 LYS A  24      32.354  40.909  52.235  1.00  0.00          H   
ATOM    343  CD  LYS A  24      32.198  37.629  50.300  1.00  0.00          C   
ATOM    344  HD3 LYS A  24      30.457  39.481  51.981  1.00  0.00          H   
ATOM    345  HD2 LYS A  24      32.028  37.099  52.972  1.00  0.00          H   
ATOM    346  CE  LYS A  24      30.307  37.121  52.656  1.00  0.00          C   
ATOM    347  HE3 LYS A  24      31.797  38.552  54.889  1.00  0.00          H   
ATOM    348  HE2 LYS A  24      30.732  37.300  55.078  1.00  0.00          H   
ATOM    349  NZ  LYS A  24      28.802  38.644  54.548  1.00  0.00          N   
ATOM    350  HZ1 LYS A  24      29.856  39.911  53.982  1.00  0.00          H   
ATOM    351  HZ2 LYS A  24      30.702  40.105  56.437  1.00  0.00          H   
ATOM    352  HZ3 LYS A  24      29.434  38.932  56.763  1.00  0.00          H   
ATOM    353  C   LYS A  24      28.717  41.452  55.413  1.00  0.00          C   
ATOM    354  O   LYS A  24      27.767  40.241  55.991  1.00  0.00          O   
ATOM    355  OXT LYS A  24      28.607  41.171  56.985  1.00  0.00          O   
TER     356      LYS A  24
ENDMDL
MODEL        2
ATOM      1  N   LYS A   1      47.098  16.246  53.045  1.00  0.00          N   
ATOM      2  H   LYS A   1      46.076  15.360  52.375  1.00  0.00          H   
ATOM      3  CA  LYS A   1      44.864  15.049  53.297  1.00  0.00          C   
ATOM      4  HA  LYS A   1      44.963  14.535  54.418  1.00  0.00          H   
ATOM      5  CB  LYS A   1      46.747  14.108  51.694  1.00  0.00          C   
ATOM      6  HB3 LYS A   1      46.035  13.760  50.378  1.00  0.00          H   
ATOM      7  HB2 LYS A   1      46.601  12.450  49.826  1.00  0.00          H   
ATOM      8  CG  LYS A   1      46.023  12.316  48.403  1.00  0.00          C   
ATOM      9  HG3 LYS A   1      46.432  11.134  47.712  1.00  0.00          H   
ATOM     10  HG2 LYS A   1      45.761  15.937  51.506  1.00  0.00          H   
ATOM     11  CD  LYS A   1      46.733  13.253  52.380  1.00  0.00          C   
ATOM     12  HD3 LYS A   1      47.737  14.461  51.418  1.00  0.00          H   
ATOM     13  HD2 LYS A   1      46.193  14.548  49.647  1.00  0.00          H   
ATOM     14  CE  LYS A   1      44.999  13.486  50.593  1.00  0.00          C   
ATOM     15  HE3 LYS A   1      46.271  11.617  50.446  1.00  0.00          H   
ATOM     16  HE2 LYS A   1      47.685  12.538  49.722  1.00  0.00          H   
ATOM     17  NZ  LYS A   1      46.218  13.163  47.738  1.00  0.00          N   
ATOM     18  HZ1 LYS A   1      44.947  12.245  48.542  1.00  0.00          H   
ATOM     19  HZ2 LYS A   1      46.072  10.296  48.127  1.00  0.00          H   
ATOM     20  HZ3 LYS A   1      46.171  11.118  46.740  1.00  0.00          H   
ATOM     21  C   LYS A   1      47.436  11.112  47.812  1.00  0.00          C   
ATOM     22  O   LYS A   1      47.539  15.776  53.825  1.00  0.00          O   
ATOM     23  N   LYS A   2      43.681  15.365  52.715  1.00  0.00          N   
ATOM     24  H   LYS A   2      42.366  15.041  53.237  1.00  0.00          H   
ATOM     25  CA  LYS A   2      42.288  13.472  53.237  1.00  0.00          C   
ATOM     26  HA  LYS A   2      42.536  12.924  52.170  1.00  0.00          H   
ATOM     27  CB  LYS A   2      41.312  15.658  52.284  1.00  0.00          C   
ATOM     28  HB3 LYS A   2      39.974  15.611  53.098  1.00  0.00          H   
ATOM     29  HB2 LYS A   2      38.781  16.041  52.081  1.00  0.00          H   
ATOM     30  CG  LYS A   2      37.416  15.695  52.660  1.00  0.00          C   
ATOM     31  HG3 LYS A   2      37.097  16.518  53.872  1.00  0.00          H   
ATOM     32  HG2 LYS A   2      43.652  15.719  51.766  1.00  0.00          H   
ATOM     33  CD  LYS A   2      42.322  15.456  54.245  1.00  0.00          C   
ATOM     34  HD3 LYS A   2      41.184  15.072  51.371  1.00  0.00          H   
ATOM     35  HD2 LYS A   2      41.553  16.699  52.069  1.00  0.00          H   
ATOM     36  CE  LYS A   2      39.999  16.238  53.991  1.00  0.00          C   
ATOM     37  HE3 LYS A   2      39.777  14.568  53.360  1.00  0.00          H   
ATOM     38  HE2 LYS A   2      38.918  15.414  51.210  1.00  0.00          H   
ATOM     39  NZ  LYS A   2      38.742  17.127  51.996  1.00  0.00          N   
ATOM     40  HZ1 LYS A   2      37.527  14.666  52.984  1.00  0.00          H   
ATOM     41  HZ2 LYS A   2      36.594  15.844  51.955  1.00  0.00          H   
ATOM     42  HZ3 LYS A   2      36.153  16.498  54.217  1.00  0.00          H   
ATOM     43  C   LYS A   2      37.621  16.125  54.630  1.00  0.00          C   
ATOM     44  O   LYS A   2      37.461  17.454  53.770  1.00  0.00          O   
ATOM     45  N   PRO A   3      42.083  12.858  54.448  1.00  0.00          N   
ATOM     46  CA  PRO A   3      41.990  11.399  54.659  1.00  0.00          C   
ATOM     47  HA  PRO A   3      40.997  10.694  53.683  1.00  0.00          H   
ATOM     48  CB  PRO A   3      39.982  11.206  53.265  1.00  0.00          C   
ATOM     49  HB3 PRO A   3      41.678  11.175  56.158  1.00  0.00          H   
ATOM     50  HB2 PRO A   3      41.857  12.545  56.782  1.00  0.00          H   
ATOM     51  CG  PRO A   3      41.557  13.540  55.613  1.00  0.00          C   
ATOM     52  HG3 PRO A   3      42.960  10.925  54.483  1.00  0.00          H   
ATOM     53  HG2 PRO A   3      40.630  10.913  56.190  1.00  0.00          H   
ATOM     54  CD  PRO A   3      42.393  10.498  56.616  1.00  0.00          C   
ATOM     55  HD2 PRO A   3      41.287  12.612  57.716  1.00  0.00          H   
ATOM     56  HD3 PRO A   3      42.926  12.656  56.951  1.00  0.00          H   
ATOM     57  C   PRO A   3      40.477  13.657  55.676  1.00  0.00          C   
ATOM     58  O   PRO A   3      42.045  14.495  55.825  1.00  0.00          O   
ATOM     59  N   GLY A   4      41.323   9.450  53.196  1.00  0.00          N   
ATOM     60  H   GLY A   4      40.964   8.796  51.914  1.00  0.00          H   
ATOM     61  CA  GLY A   4      39.434   8.740  51.772  1.00  0.00          C   
ATOM     62  HA3 GLY A   4      38.868   9.392  50.867  1.00  0.00          H   
ATOM     63  HA2 GLY A   4      42.066   8.954  53.653  1.00  0.00          H   
ATOM     64  C   GLY A   4      41.386   7.790  51.903  1.00  0.00          C   
ATOM     65  O   GLY A   4      41.392   9.372  51.091  1.00  0.00          O   
ATOM     66  N   ALA A   5      38.701   7.986  52.610  1.00  0.00          N   
ATOM     67  H   ALA A   5      37.225   7.912  52.734  1.00  0.00          H   
ATOM     68  CA  ALA A   5      36.474   9.262  52.665  1.00  0.00          C   
ATOM     69  HA  ALA A   5      35.416   9.462  52.021  1.00  0.00          H   
ATOM     70  CB  ALA A   5      36.845   7.016  53.946  1.00  0.00          C   
ATOM     71  HB1 ALA A   5      39.205   7.389  53.244  1.00  0.00          H   
ATOM     72  HB2 ALA A   5      36.899   7.451  51.805  1.00  0.00          H   
ATOM     73  HB3 ALA A   5      37.321   6.033  53.991  1.00  0.00          H   
ATOM     74  C   ALA A   5      37.117   7.560  54.859  1.00  0.00          C   
ATOM     75  O   ALA A   5      35.763   6.977  53.858  1.00  0.00          O   
ATOM     76  N   SER A   6      36.994  10.260  53.414  1.00  0.00          N   
ATOM     77  H   SER A   6      36.436  11.553  53.352  1.00  0.00          H   
ATOM     78  CA  SER A   6      36.673  12.313  52.033  1.00  0.00          C   
ATOM     79  HA  SER A   6      35.742  12.959  51.568  1.00  0.00          H   
ATOM     80  CB  SER A   6      36.732  12.303  54.546  1.00  0.00          C   
ATOM     81  HB3 SER A   6      38.076  12.767  54.604  1.00  0.00          H   
ATOM     82  HB2 SER A   6      37.714  10.044  54.081  1.00  0.00          H   
ATOM     83  OG  SER A   6      35.351  11.420  53.309  1.00  0.00          O   
ATOM     84  HG  SER A   6      36.451  11.791  55.454  1.00  0.00          H   
ATOM     85  C   SER A   6      35.997  13.098  54.397  1.00  0.00          C   
ATOM     86  O   SER A   6      38.525  12.052  54.157  1.00  0.00          O   
ATOM     87  N   LEU A   7      37.790  12.140  51.392  1.00  0.00          N   
ATOM     88  H   LEU A   7      38.041  12.774  50.005  1.00  0.00          H   
ATOM     89  CA  LEU A   7      37.139  12.053  49.040  1.00  0.00          C   
ATOM     90  HA  LEU A   7      36.625  12.699  48.160  1.00  0.00          H   
ATOM     91  CB  LEU A   7      39.546  12.804  49.647  1.00  0.00          C   
ATOM     92  HB3 LEU A   7      39.941  13.395  48.261  1.00  0.00          H   
ATOM     93  HB2 LEU A   7      39.380  14.827  48.079  1.00  0.00          H   
ATOM     94  CG  LEU A   7      41.456  13.323  48.117  1.00  0.00          C   
ATOM     95  HG  LEU A   7      38.534  11.546  51.737  1.00  0.00          H   
ATOM     96  CD1 LEU A   7      37.649  13.797  50.092  1.00  0.00          C   
ATOM     97 HD11 LEU A   7      39.797  11.745  49.619  1.00  0.00          H   
ATOM     98 HD12 LEU A   7      40.174  13.336  50.366  1.00  0.00          H   
ATOM     99 HD13 LEU A   7      39.623  12.811  47.399  1.00  0.00          H   
ATOM    100  CD2 LEU A   7      39.653  15.461  48.915  1.00  0.00          C   
ATOM    101 HD21 LEU A   7      39.840  15.352  47.228  1.00  0.00          H   
ATOM    102 HD22 LEU A   7      38.302  14.829  47.937  1.00  0.00          H   
ATOM    103 HD23 LEU A   7      41.843  13.832  49.000  1.00  0.00          H   
ATOM    104  C   LEU A   7      41.708  12.268  48.098  1.00  0.00          C   
ATOM    105  O   LEU A   7      41.678  13.742  47.130  1.00  0.00          O   
ATOM    106  N   ALA A   8      36.938  10.739  49.115  1.00  0.00          N   
ATOM    107  H   ALA A   8      35.915  10.164  48.310  1.00  0.00          H   
ATOM    108  CA  ALA A   8      34.550  10.815  48.385  1.00  0.00          C   
ATOM    109  HA  ALA A   8      33.987  11.344  47.413  1.00  0.00          H   
ATOM    110  CB  ALA A   8      35.890   8.650  48.621  1.00  0.00          C   
ATOM    111  HB1 ALA A   8      37.376  10.265  49.885  1.00  0.00          H   
ATOM    112  HB2 ALA A   8      36.266  10.393  47.306  1.00  0.00          H   
ATOM    113  HB3 ALA A   8      35.734   8.529  49.691  1.00  0.00          H   
ATOM    114  C   ALA A   8      35.050   8.308  48.016  1.00  0.00          C   
ATOM    115  O   ALA A   8      36.860   8.181  48.409  1.00  0.00          O   
ATOM    116  N   ALA A   9      33.902  10.935  49.581  1.00  0.00          N   
ATOM    117  H   ALA A   9      32.745  11.804  49.802  1.00  0.00          H   
ATOM    118  CA  ALA A   9      32.861  13.232  49.354  1.00  0.00          C   
ATOM    119  HA  ALA A   9      31.899  13.775  48.854  1.00  0.00          H   
ATOM    120  CB  ALA A   9      32.315  11.805  51.278  1.00  0.00          C   
ATOM    121  HB1 ALA A   9      34.217  10.419  50.387  1.00  0.00          H   
ATOM    122  HB2 ALA A   9      31.944  11.280  49.286  1.00  0.00          H   
ATOM    123  HB3 ALA A   9      33.066  12.306  51.873  1.00  0.00          H   
ATOM    124  C   ALA A   9      31.304  12.174  51.433  1.00  0.00          C   
ATOM    125  O   ALA A   9      32.314  10.762  51.611  1.00  0.00          O   
ATOM    126  N   LEU A  10      34.007  13.948  49.538  1.00  0.00          N   
ATOM    127  H   LEU A  10      34.203  15.314  48.944  1.00  0.00          H   
ATOM    128  CA  LEU A  10      34.247  15.296  47.413  1.00  0.00          C   
ATOM    129  HA  LEU A  10      33.539  16.162  46.864  1.00  0.00          H   
ATOM    130  CB  LEU A  10      35.385  15.979  49.606  1.00  0.00          C   
ATOM    131  HB3 LEU A  10      35.645  17.446  49.108  1.00  0.00          H   
ATOM    132  HB2 LEU A  10      34.378  18.376  49.167  1.00  0.00          H   
ATOM    133  CG  LEU A  10      36.761  17.981  49.969  1.00  0.00          C   
ATOM    134  HG  LEU A  10      34.767  13.518  50.062  1.00  0.00          H   
ATOM    135  CD1 LEU A  10      33.223  15.767  49.076  1.00  0.00          C   
ATOM    136 HD11 LEU A  10      36.304  15.393  49.584  1.00  0.00          H   
ATOM    137 HD12 LEU A  10      35.146  16.029  50.669  1.00  0.00          H   
ATOM    138 HD13 LEU A  10      35.989  17.442  48.069  1.00  0.00          H   
ATOM    139  CD2 LEU A  10      33.458  18.009  48.703  1.00  0.00          C   
ATOM    140 HD21 LEU A  10      34.168  18.640  50.202  1.00  0.00          H   
ATOM    141 HD22 LEU A  10      34.533  19.331  48.674  1.00  0.00          H   
ATOM    142 HD23 LEU A  10      37.657  17.362  49.979  1.00  0.00          H   
ATOM    143  C   LEU A  10      37.066  18.977  49.628  1.00  0.00          C   
ATOM    144  O   LEU A  10      36.409  18.104  51.000  1.00  0.00          O   
ATOM    145  N   GLN A  11      35.088  14.478  46.718  1.00  0.00          N   
ATOM    146  H   GLN A  11      35.089  14.429  45.210  1.00  0.00          H   
ATOM    147  CA  GLN A  11      33.711  13.947  44.616  1.00  0.00          C   
ATOM    148  HA  GLN A  11      33.225  14.398  43.619  1.00  0.00          H   
ATOM    149  CB  GLN A  11      36.305  13.566  44.692  1.00  0.00          C   
ATOM    150  HB3 GLN A  11      37.679  14.105  45.169  1.00  0.00          H   
ATOM    151  HB2 GLN A  11      38.754  13.964  44.139  1.00  0.00          H   
ATOM    152  CG  GLN A  11      38.780  14.766  43.081  1.00  0.00          C   
ATOM    153  HG3 GLN A  11      39.632  13.082  44.096  1.00  0.00          H   
ATOM    154  HG2 GLN A  11      35.544  13.763  47.260  1.00  0.00          H   
ATOM    155  CD  GLN A  11      35.192  15.410  44.749  1.00  0.00          C   
ATOM    156  OE1 GLN A  11      36.218  13.370  43.621  1.00  0.00          O   
ATOM    157  NE2 GLN A  11      36.134  12.577  45.136  1.00  0.00          N   
ATOM    158 HE21 GLN A  11      38.068  13.551  46.021  1.00  0.00          H   
ATOM    159 HE22 GLN A  11      37.576  15.167  45.390  1.00  0.00          H   
ATOM    160  C   GLN A  11      38.031  15.418  42.924  1.00  0.00          C   
ATOM    161  O   GLN A  11      39.561  14.697  42.441  1.00  0.00          O   
ATOM    162  N   ALA A  12      32.902  13.140  45.371  1.00  0.00          N   
ATOM    163  H   ALA A  12      31.557  12.856  45.072  1.00  0.00          H   
ATOM    164  CA  ALA A  12      30.720  14.092  45.086  1.00  0.00          C   
ATOM    165  HA  ALA A  12      30.068  14.421  44.103  1.00  0.00          H   
ATOM    166  CB  ALA A  12      31.051  11.745  45.961  1.00  0.00          C   
ATOM    167  HB1 ALA A  12      33.337  12.580  46.093  1.00  0.00          H   
ATOM    168  HB2 ALA A  12      31.488  12.456  44.058  1.00  0.00          H   
ATOM    169  HB3 ALA A  12      31.624  10.832  45.828  1.00  0.00          H   
ATOM    170  C   ALA A  12      31.139  12.003  47.014  1.00  0.00          C   
ATOM    171  O   ALA A  12      29.983  11.584  45.791  1.00  0.00          O   
ATOM    172  N   LEU A  13      30.688  14.777  46.200  1.00  0.00          N   
ATOM    173  H   LEU A  13      29.894  16.031  46.320  1.00  0.00          H   
ATOM    174  CA  LEU A  13      30.343  17.090  45.276  1.00  0.00          C   
ATOM    175  HA  LEU A  13      29.375  17.547  44.638  1.00  0.00          H   
ATOM    176  CB  LEU A  13      30.011  16.498  47.752  1.00  0.00          C   
ATOM    177  HB3 LEU A  13      29.379  17.919  47.850  1.00  0.00          H   
ATOM    178  HB2 LEU A  13      27.872  17.803  47.483  1.00  0.00          H   
ATOM    179  CG  LEU A  13      29.516  18.412  49.254  1.00  0.00          C   
ATOM    180  HG  LEU A  13      31.106  14.331  47.007  1.00  0.00          H   
ATOM    181  CD1 LEU A  13      28.857  15.814  46.092  1.00  0.00          C   
ATOM    182 HD11 LEU A  13      31.064  16.613  48.025  1.00  0.00          H   
ATOM    183 HD12 LEU A  13      29.490  15.779  48.382  1.00  0.00          H   
ATOM    184 HD13 LEU A  13      29.904  18.622  47.193  1.00  0.00          H   
ATOM    185  CD2 LEU A  13      27.389  18.741  47.787  1.00  0.00          C   
ATOM    186 HD21 LEU A  13      27.668  17.691  46.420  1.00  0.00          H   
ATOM    187 HD22 LEU A  13      27.459  17.056  48.159  1.00  0.00          H   
ATOM    188 HD23 LEU A  13      29.074  19.384  49.387  1.00  0.00          H   
ATOM    189  C   LEU A  13      29.134  17.634  49.916  1.00  0.00          C   
ATOM    190  O   LEU A  13      30.598  18.451  49.365  1.00  0.00          O   
ATOM    191  N   GLN A  14      31.643  17.433  45.085  1.00  0.00          N   
ATOM    192  H   GLN A  14      32.176  18.346  44.115  1.00  0.00          H   
ATOM    193  CA  GLN A  14      31.677  18.081  42.725  1.00  0.00          C   
ATOM    194  HA  GLN A  14      31.051  18.967  42.161  1.00  0.00          H   
ATOM    195  CB  GLN A  14      33.737  18.329  44.082  1.00  0.00          C   
ATOM    196  HB3 GLN A  14      34.302  19.112  45.191  1.00  0.00          H   
ATOM    197  HB2 GLN A  14      35.816  19.257  45.025  1.00  0.00          H   
ATOM    198  CG  GLN A  14      36.333  20.422  44.896  1.00  0.00          C   
ATOM    199  HG3 GLN A  14      36.620  18.347  45.033  1.00  0.00          H   
ATOM    200  HG2 GLN A  14      32.325  16.914  45.611  1.00  0.00          H   
ATOM    201  CD  GLN A  14      31.887  19.370  44.382  1.00  0.00          C   
ATOM    202  OE1 GLN A  14      34.046  18.908  43.204  1.00  0.00          O   
ATOM    203  NE2 GLN A  14      34.146  17.319  44.031  1.00  0.00          N   
ATOM    204 HE21 GLN A  14      34.125  18.748  46.199  1.00  0.00          H   
ATOM    205 HE22 GLN A  14      33.842  20.104  45.195  1.00  0.00          H   
ATOM    206  C   GLN A  14      35.705  21.209  44.829  1.00  0.00          C   
ATOM    207  O   GLN A  14      37.282  20.430  44.532  1.00  0.00          O   
ATOM    208  N   ALA A  15      31.633  16.800  42.245  1.00  0.00          N   
ATOM    209  H   ALA A  15      31.094  16.423  40.973  1.00  0.00          H   
ATOM    210  CA  ALA A  15      29.567  16.510  40.853  1.00  0.00          C   
ATOM    211  HA  ALA A  15      29.168  17.076  39.862  1.00  0.00          H   
ATOM    212  CB  ALA A  15      31.641  15.014  40.731  1.00  0.00          C   
ATOM    213  HB1 ALA A  15      32.233  16.129  42.702  1.00  0.00          H   
ATOM    214  HB2 ALA A  15      31.404  17.161  40.234  1.00  0.00          H   
ATOM    215  HB3 ALA A  15      32.728  14.906  40.774  1.00  0.00          H   
ATOM    216  C   ALA A  15      31.344  14.281  41.488  1.00  0.00          C   
ATOM    217  O   ALA A  15      31.220  14.724  39.764  1.00  0.00          O   
ATOM    218  N   LEU A  16      28.788  16.228  41.906  1.00  0.00          N   
ATOM    219  H   LEU A  16      27.330  16.580  42.052  1.00  0.00          H   
ATOM    220  CA  LEU A  16      27.078  18.089  41.892  1.00  0.00          C   
ATOM    221  HA  LEU A  16      26.187  18.451  41.090  1.00  0.00          H   
ATOM    222  CB  LEU A  16      26.774  15.998  43.322  1.00  0.00          C   
ATOM    223  HB3 LEU A  16      26.397  14.521  43.264  1.00  0.00          H   
ATOM    224  HB2 LEU A  16      25.950  14.181  44.633  1.00  0.00          H   
ATOM    225  CG  LEU A  16      25.238  14.046  42.350  1.00  0.00          C   
ATOM    226  HG  LEU A  16      29.265  15.875  42.724  1.00  0.00          H   
ATOM    227  CD1 LEU A  16      26.806  16.131  41.205  1.00  0.00          C   
ATOM    228 HD11 LEU A  16      25.826  16.534  43.430  1.00  0.00          H   
ATOM    229 HD12 LEU A  16      27.321  16.314  44.205  1.00  0.00          H   
ATOM    230 HD13 LEU A  16      27.230  13.837  43.070  1.00  0.00          H   
ATOM    231  CD2 LEU A  16      26.750  14.444  45.329  1.00  0.00          C   
ATOM    232 HD21 LEU A  16      24.960  14.605  44.814  1.00  0.00          H   
ATOM    233 HD22 LEU A  16      25.810  13.104  44.742  1.00  0.00          H   
ATOM    234 HD23 LEU A  16      25.675  14.083  41.362  1.00  0.00          H   
ATOM    235  C   LEU A  16      25.037  12.994  42.573  1.00  0.00          C   
ATOM    236  O   LEU A  16      24.407  14.738  42.495  1.00  0.00          O   
ATOM    237  N   GLN A  17      27.877  18.923  42.578  1.00  0.00          N   
ATOM    238  H   GLN A  17      27.744  20.364  42.593  1.00  0.00          H   
ATOM    239  CA  GLN A  17      28.105  20.843  41.177  1.00  0.00          C   
ATOM    240  HA  GLN A  17      27.224  21.545  40.607  1.00  0.00          H   
ATOM    241  CB  GLN A  17      28.543  21.145  43.642  1.00  0.00          C   
ATOM    242  HB3 GLN A  17      27.938  21.019  44.988  1.00  0.00          H   
ATOM    243  HB2 GLN A  17      28.857  21.542  46.080  1.00  0.00          H   
ATOM    244  CG  GLN A  17      28.392  21.928  47.239  1.00  0.00          C   
ATOM    245  HG3 GLN A  17      30.048  21.491  45.931  1.00  0.00          H   
ATOM    246  HG2 GLN A  17      28.638  18.497  43.088  1.00  0.00          H   
ATOM    247  CD  GLN A  17      26.710  20.618  42.785  1.00  0.00          C   
ATOM    248  OE1 GLN A  17      28.473  22.215  43.447  1.00  0.00          O   
ATOM    249  NE2 GLN A  17      29.591  20.836  43.612  1.00  0.00          N   
ATOM    250 HE21 GLN A  17      27.681  19.980  45.207  1.00  0.00          H   
ATOM    251 HE22 GLN A  17      27.009  21.577  45.022  1.00  0.00          H   
ATOM    252  C   GLN A  17      27.423  21.696  47.406  1.00  0.00          C   
ATOM    253  O   GLN A  17      29.113  22.034  47.929  1.00  0.00          O   
ATOM    254  N   ALA A  18      29.250  20.492  40.580  1.00  0.00          N   
ATOM    255  H   ALA A  18      29.692  20.869  39.273  1.00  0.00          H   
ATOM    256  CA  ALA A  18      28.658  20.538  38.119  1.00  0.00          C   
ATOM    257  HA  ALA A  18      28.381  21.404  37.253  1.00  0.00          H   
ATOM    258  CB  ALA A  18      30.960  20.066  39.008  1.00  0.00          C   
ATOM    259  HB1 ALA A  18      29.903  19.926  41.111  1.00  0.00          H   
ATOM    260  HB2 ALA A  18      29.953  21.919  39.264  1.00  0.00          H   
ATOM    261  HB3 ALA A  18      31.659  20.197  39.833  1.00  0.00          H   
ATOM    262  C   ALA A  18      30.786  18.991  39.010  1.00  0.00          C   
ATOM    263  O   ALA A  18      31.453  20.404  38.102  1.00  0.00          O   
ATOM    264  N   ALA A  19      27.941  19.384  38.240  1.00  0.00          N   
ATOM    265  H   ALA A  19      26.981  18.873  37.267  1.00  0.00          H   
ATOM    266  CA  ALA A  19      25.784  19.777  37.109  1.00  0.00          C   
ATOM    267  HA  ALA A  19      25.403  20.282  36.042  1.00  0.00          H   
ATOM    268  CB  ALA A  19      26.614  17.421  37.544  1.00  0.00          C   
ATOM    269  HB1 ALA A  19      28.142  18.797  39.036  1.00  0.00          H   
ATOM    270  HB2 ALA A  19      27.509  18.837  36.316  1.00  0.00          H   
ATOM    271  HB3 ALA A  19      25.925  16.980  36.818  1.00  0.00          H   
ATOM    272  C   ALA A  19      27.510  16.822  37.635  1.00  0.00          C   
ATOM    273  O   ALA A  19      26.026  17.361  38.452  1.00  0.00          O   
ATOM    274  N   GLN A  20      25.189  20.145  38.268  1.00  0.00          N   
ATOM    275  H   GLN A  20      24.219  21.244  38.510  1.00  0.00          H   
ATOM    276  CA  GLN A  20      24.739  22.634  38.049  1.00  0.00          C   
ATOM    277  HA  GLN A  20      23.932  23.335  37.419  1.00  0.00          H   
ATOM    278  CB  GLN A  20      23.693  21.354  39.988  1.00  0.00          C   
ATOM    279  HB3 GLN A  20      22.426  22.259  40.025  1.00  0.00          H   
ATOM    280  HB2 GLN A  20      21.316  21.626  39.209  1.00  0.00          H   
ATOM    281  CG  GLN A  20      20.480  22.343  38.477  1.00  0.00          C   
ATOM    282  HG3 GLN A  20      21.099  20.406  39.311  1.00  0.00          H   
ATOM    283  HG2 GLN A  20      25.503  19.678  39.118  1.00  0.00          H   
ATOM    284  CD  GLN A  20      23.323  21.030  37.924  1.00  0.00          C   
ATOM    285  OE1 GLN A  20      24.493  21.760  40.595  1.00  0.00          O   
ATOM    286  NE2 GLN A  20      23.490  20.343  40.349  1.00  0.00          N   
ATOM    287 HE21 GLN A  20      22.694  23.244  39.640  1.00  0.00          H   
ATOM    288 HE22 GLN A  20      22.078  22.389  41.051  1.00  0.00          H   
ATOM    289  C   GLN A  20      20.494  23.345  38.408  1.00  0.00          C   
ATOM    290  O   GLN A  20      19.606  21.946  38.163  1.00  0.00          O   
ATOM    291  N   ALA A  21      26.055  22.941  38.130  1.00  0.00          N   
ATOM    292  H   ALA A  21      26.661  24.245  37.703  1.00  0.00          H   
ATOM    293  CA  ALA A  21      26.825  24.338  36.195  1.00  0.00          C   
ATOM    294  HA  ALA A  21      26.745  25.463  35.650  1.00  0.00          H   
ATOM    295  CB  ALA A  21      27.950  24.543  38.492  1.00  0.00          C   
ATOM    296  HB1 ALA A  21      26.691  22.358  38.663  1.00  0.00          H   
ATOM    297  HB2 ALA A  21      25.901  25.006  37.891  1.00  0.00          H   
ATOM    298  HB3 ALA A  21      28.424  25.497  38.235  1.00  0.00          H   
ATOM    299  C   ALA A  21      27.708  24.752  39.537  1.00  0.00          C   
ATOM    300  O   ALA A  21      28.656  23.718  38.414  1.00  0.00          O   
ATOM    301  N   ALA A  22      27.024  23.248  35.551  1.00  0.00          N   
ATOM    302  H   ALA A  22      26.992  23.251  34.071  1.00  0.00          H   
ATOM    303  CA  ALA A  22      25.585  23.356  33.433  1.00  0.00          C   
ATOM    304  HA  ALA A  22      25.516  23.353  32.200  1.00  0.00          H   
ATOM    305  CB  ALA A  22      27.875  22.148  33.500  1.00  0.00          C   
ATOM    306  HB1 ALA A  22      26.988  22.356  36.023  1.00  0.00          H   
ATOM    307  HB2 ALA A  22      27.630  24.102  33.827  1.00  0.00          H   
ATOM    308  HB3 ALA A  22      27.980  22.492  32.472  1.00  0.00          H   
ATOM    309  C   ALA A  22      28.825  22.173  34.040  1.00  0.00          C   
ATOM    310  O   ALA A  22      27.337  21.207  33.585  1.00  0.00          O   
ATOM    311  N   LYS A  23      24.441  23.592  34.106  1.00  0.00          N   
ATOM    312  H   LYS A  23      23.115  23.734  33.524  1.00  0.00          H   
ATOM    313  CA  LYS A  23      22.934  25.258  33.375  1.00  0.00          C   
ATOM    314  HA  LYS A  23      22.767  26.019  34.359  1.00  0.00          H   
ATOM    315  CB  LYS A  23      22.042  23.017  34.394  1.00  0.00          C   
ATOM    316  HB3 LYS A  23      22.355  21.504  34.520  1.00  0.00          H   
ATOM    317  HB2 LYS A  23      21.158  20.711  35.058  1.00  0.00          H   
ATOM    318  CG  LYS A  23      21.363  19.311  35.493  1.00  0.00          C   
ATOM    319  HG3 LYS A  23      21.642  18.409  34.327  1.00  0.00          H   
ATOM    320  HG2 LYS A  23      24.548  23.794  35.092  1.00  0.00          H   
ATOM    321  CD  LYS A  23      23.187  23.251  32.542  1.00  0.00          C   
ATOM    322  HD3 LYS A  23      21.030  23.068  33.990  1.00  0.00          H   
ATOM    323  HD2 LYS A  23      22.014  23.474  35.378  1.00  0.00          H   
ATOM    324  CE  LYS A  23      23.198  21.408  35.207  1.00  0.00          C   
ATOM    325  HE3 LYS A  23      22.623  21.165  33.520  1.00  0.00          H   
ATOM    326  HE2 LYS A  23      20.393  20.655  34.281  1.00  0.00          H   
ATOM    327  NZ  LYS A  23      20.777  21.237  35.928  1.00  0.00          N   
ATOM    328  HZ1 LYS A  23      20.437  18.867  35.843  1.00  0.00          H   
ATOM    329  HZ2 LYS A  23      22.231  19.393  36.147  1.00  0.00          H   
ATOM    330  HZ3 LYS A  23      21.003  18.644  33.576  1.00  0.00          H   
ATOM    331  C   LYS A  23      22.596  18.482  33.998  1.00  0.00          C   
ATOM    332  O   LYS A  23      21.530  17.423  34.533  1.00  0.00          O   
ATOM    333  N   LYS A  24      23.004  25.670  32.097  1.00  0.00          N   
ATOM    334  H   LYS A  24      22.945  27.098  31.878  1.00  0.00          H   
ATOM    335  CA  LYS A  24      21.975  27.420  30.774  1.00  0.00          C   
ATOM    336  HA  LYS A  24      24.378  27.681  31.557  1.00  0.00          H   
ATOM    337  CB  LYS A  24      25.472  27.270  32.585  1.00  0.00          C   
ATOM    338  HB3 LYS A  24      26.827  27.947  32.360  1.00  0.00          H   
ATOM    339  HB2 LYS A  24      27.922  27.513  33.388  1.00  0.00          H   
ATOM    340  CG  LYS A  24      27.620  28.062  34.793  1.00  0.00          C   
ATOM    341  HG3 LYS A  24      21.283  28.466  30.937  1.00  0.00          H   
ATOM    342  HG2 LYS A  24      22.230  27.060  29.617  1.00  0.00          H   
ATOM    343  CD  LYS A  24      23.278  25.082  31.325  1.00  0.00          C   
ATOM    344  HD3 LYS A  24      22.467  27.541  32.750  1.00  0.00          H   
ATOM    345  HD2 LYS A  24      24.407  28.769  31.545  1.00  0.00          H   
ATOM    346  CE  LYS A  24      24.645  27.395  30.542  1.00  0.00          C   
ATOM    347  HE3 LYS A  24      25.542  26.186  32.584  1.00  0.00          H   
ATOM    348  HE2 LYS A  24      25.110  27.646  33.544  1.00  0.00          H   
ATOM    349  NZ  LYS A  24      26.715  29.021  32.510  1.00  0.00          N   
ATOM    350  HZ1 LYS A  24      27.146  27.823  31.326  1.00  0.00          H   
ATOM    351  HZ2 LYS A  24      28.845  28.022  33.132  1.00  0.00          H   
ATOM    352  HZ3 LYS A  24      28.025  26.426  33.449  1.00  0.00          H   
ATOM    353  C   LYS A  24      26.870  27.696  35.361  1.00  0.00          C   
ATOM    354  O   LYS A  24      28.458  27.885  35.327  1.00  0.00          O   
ATOM    355  OXT LYS A  24      27.617  29.068  34.805  1.00  0.00          O   
TER     356      LYS A  24
ENDMDL
MODEL        3
ATOM      1  N   LYS A   1      42.746   4.147  62.380  1.00  0.00          N   
ATOM      2  H   LYS A   1      41.617   4.930  61.838  1.00  0.00          H   
ATOM      3  CA  LYS A   1      42.109   5.673  60.535  1.00  0.00          C   
ATOM      4  HA  LYS A   1      43.013   6.458  60.665  1.00  0.00          H   
ATOM      5  CB  LYS A   1      41.003   5.923  62.844  1.00  0.00          C   
ATOM      6  HB3 LYS A   1      39.595   6.241  62.530  1.00  0.00          H   
ATOM      7  HB2 LYS A   1      39.129   7.317  63.547  1.00  0.00          H   
ATOM      8  CG  LYS A   1      37.857   8.110  63.126  1.00  0.00          C   
ATOM      9  HG3 LYS A   1      36.760   7.770  64.006  1.00  0.00          H   
ATOM     10  HG2 LYS A   1      40.730   4.334  61.632  1.00  0.00          H   
ATOM     11  CD  LYS A   1      41.639   6.807  62.821  1.00  0.00          C   
ATOM     12  HD3 LYS A   1      41.167   5.500  63.840  1.00  0.00          H   
ATOM     13  HD2 LYS A   1      38.925   5.377  62.622  1.00  0.00          H   
ATOM     14  CE  LYS A   1      39.531   6.721  61.548  1.00  0.00          C   
ATOM     15  HE3 LYS A   1      39.924   8.049  63.620  1.00  0.00          H   
ATOM     16  HE2 LYS A   1      38.956   6.795  64.496  1.00  0.00          H   
ATOM     17  NZ  LYS A   1      37.520   7.920  62.109  1.00  0.00          N   
ATOM     18  HZ1 LYS A   1      37.908   9.180  63.299  1.00  0.00          H   
ATOM     19  HZ2 LYS A   1      36.542   6.783  64.028  1.00  0.00          H   
ATOM     20  HZ3 LYS A   1      36.990   8.224  64.886  1.00  0.00          H   
ATOM     21  C   LYS A   1      35.875   8.121  63.659  1.00  0.00          C   
ATOM     22  O   LYS A   1      42.477   3.494  63.111  1.00  0.00          O   
ATOM     23  N   LYS A   2      41.383   5.513  59.459  1.00  0.00          N   
ATOM     24  H   LYS A   2      41.571   6.100  58.155  1.00  0.00          H   
ATOM     25  CA  LYS A   2      41.421   7.634  58.177  1.00  0.00          C   
ATOM     26  HA  LYS A   2      40.373   8.133  58.655  1.00  0.00          H   
ATOM     27  CB  LYS A   2      40.666   5.355  57.169  1.00  0.00          C   
ATOM     28  HB3 LYS A   2      40.677   5.985  55.786  1.00  0.00          H   
ATOM     29  HB2 LYS A   2      39.542   5.299  54.960  1.00  0.00          H   
ATOM     30  CG  LYS A   2      38.143   5.800  55.316  1.00  0.00          C   
ATOM     31  HG3 LYS A   2      37.106   5.034  54.706  1.00  0.00          H   
ATOM     32  HG2 LYS A   2      40.557   4.925  59.574  1.00  0.00          H   
ATOM     33  CD  LYS A   2      42.598   5.972  57.822  1.00  0.00          C   
ATOM     34  HD3 LYS A   2      39.646   5.368  57.548  1.00  0.00          H   
ATOM     35  HD2 LYS A   2      40.975   4.311  57.023  1.00  0.00          H   
ATOM     36  CE  LYS A   2      41.609   5.783  55.253  1.00  0.00          C   
ATOM     37  HE3 LYS A   2      40.591   7.078  55.773  1.00  0.00          H   
ATOM     38  HE2 LYS A   2      39.593   4.219  55.089  1.00  0.00          H   
ATOM     39  NZ  LYS A   2      39.714   5.519  53.916  1.00  0.00          N   
ATOM     40  HZ1 LYS A   2      38.039   6.871  55.163  1.00  0.00          H   
ATOM     41  HZ2 LYS A   2      37.992   5.698  56.386  1.00  0.00          H   
ATOM     42  HZ3 LYS A   2      37.126   5.135  53.698  1.00  0.00          H   
ATOM     43  C   LYS A   2      37.158   4.038  54.868  1.00  0.00          C   
ATOM     44  O   LYS A   2      36.235   5.405  55.067  1.00  0.00          O   
ATOM     45  N   PRO A   3      42.394   8.376  57.648  1.00  0.00          N   
ATOM     46  CA  PRO A   3      42.287   9.832  57.503  1.00  0.00          C   
ATOM     47  HA  PRO A   3      41.116  10.388  56.617  1.00  0.00          H   
ATOM     48  CB  PRO A   3      40.628   9.703  55.659  1.00  0.00          C   
ATOM     49  HB3 PRO A   3      43.682  10.299  56.949  1.00  0.00          H   
ATOM     50  HB2 PRO A   3      44.654   9.136  57.396  1.00  0.00          H   
ATOM     51  CG  PRO A   3      43.796   7.945  57.431  1.00  0.00          C   
ATOM     52  HG3 PRO A   3      42.263  10.264  58.510  1.00  0.00          H   
ATOM     53  HG2 PRO A   3      43.866  10.458  55.890  1.00  0.00          H   
ATOM     54  CD  PRO A   3      43.958  11.147  57.579  1.00  0.00          C   
ATOM     55  HD2 PRO A   3      45.456   8.935  56.679  1.00  0.00          H   
ATOM     56  HD3 PRO A   3      45.123   9.333  58.358  1.00  0.00          H   
ATOM     57  C   PRO A   3      43.836   7.408  56.474  1.00  0.00          C   
ATOM     58  O   PRO A   3      44.079   7.225  58.213  1.00  0.00          O   
ATOM     59  N   GLY A   4      40.642  11.581  56.898  1.00  0.00          N   
ATOM     60  H   GLY A   4      39.749  12.385  56.044  1.00  0.00          H   
ATOM     61  CA  GLY A   4      40.432  13.394  55.094  1.00  0.00          C   
ATOM     62  HA3 GLY A   4      41.649  13.372  54.839  1.00  0.00          H   
ATOM     63  HA2 GLY A   4      40.931  12.060  57.747  1.00  0.00          H   
ATOM     64  C   GLY A   4      39.116  13.025  56.654  1.00  0.00          C   
ATOM     65  O   GLY A   4      39.095  11.763  55.434  1.00  0.00          O   
ATOM     66  N   ALA A   5      39.563  14.199  54.437  1.00  0.00          N   
ATOM     67  H   ALA A   5      39.999  15.125  53.371  1.00  0.00          H   
ATOM     68  CA  ALA A   5      40.704  14.434  52.216  1.00  0.00          C   
ATOM     69  HA  ALA A   5      41.513  15.023  51.511  1.00  0.00          H   
ATOM     70  CB  ALA A   5      40.693  16.372  53.958  1.00  0.00          C   
ATOM     71  HB1 ALA A   5      38.643  14.357  54.833  1.00  0.00          H   
ATOM     72  HB2 ALA A   5      39.045  15.429  52.929  1.00  0.00          H   
ATOM     73  HB3 ALA A   5      40.761  17.081  53.130  1.00  0.00          H   
ATOM     74  C   ALA A   5      40.099  16.868  54.730  1.00  0.00          C   
ATOM     75  O   ALA A   5      41.676  16.065  54.304  1.00  0.00          O   
ATOM     76  N   SER A   6      40.503  13.120  51.919  1.00  0.00          N   
ATOM     77  H   SER A   6      41.096  12.424  50.788  1.00  0.00          H   
ATOM     78  CA  SER A   6      40.431  12.961  49.460  1.00  0.00          C   
ATOM     79  HA  SER A   6      39.244  13.342  49.486  1.00  0.00          H   
ATOM     80  CB  SER A   6      41.122  10.938  50.850  1.00  0.00          C   
ATOM     81  HB3 SER A   6      39.790  10.395  50.655  1.00  0.00          H   
ATOM     82  HB2 SER A   6      39.739  12.641  52.372  1.00  0.00          H   
ATOM     83  OG  SER A   6      42.108  12.766  50.579  1.00  0.00          O   
ATOM     84  HG  SER A   6      41.499  10.759  51.851  1.00  0.00          H   
ATOM     85  C   SER A   6      41.803  10.444  50.157  1.00  0.00          C   
ATOM     86  O   SER A   6      39.951   9.465  50.498  1.00  0.00          O   
ATOM     87  N   LEU A   7      41.202  12.817  48.376  1.00  0.00          N   
ATOM     88  H   LEU A   7      40.824  13.183  47.007  1.00  0.00          H   
ATOM     89  CA  LEU A   7      39.500  12.518  46.528  1.00  0.00          C   
ATOM     90  HA  LEU A   7      38.662  13.293  46.094  1.00  0.00          H   
ATOM     91  CB  LEU A   7      41.985  12.928  45.985  1.00  0.00          C   
ATOM     92  HB3 LEU A   7      41.607  13.234  44.522  1.00  0.00          H   
ATOM     93  HB2 LEU A   7      41.248  14.668  44.343  1.00  0.00          H   
ATOM     94  CG  LEU A   7      42.837  13.003  43.657  1.00  0.00          C   
ATOM     95  HG  LEU A   7      42.099  12.360  48.490  1.00  0.00          H   
ATOM     96  CD1 LEU A   7      40.629  14.256  46.960  1.00  0.00          C   
ATOM     97 HD11 LEU A   7      42.328  11.901  46.101  1.00  0.00          H   
ATOM     98 HD12 LEU A   7      42.808  13.594  46.220  1.00  0.00          H   
ATOM     99 HD13 LEU A   7      40.726  12.648  44.253  1.00  0.00          H   
ATOM    100  CD2 LEU A   7      40.172  14.706  44.547  1.00  0.00          C   
ATOM    101 HD21 LEU A   7      41.813  15.288  45.036  1.00  0.00          H   
ATOM    102 HD22 LEU A   7      41.364  15.171  43.380  1.00  0.00          H   
ATOM    103 HD23 LEU A   7      43.521  13.776  44.007  1.00  0.00          H   
ATOM    104  C   LEU A   7      43.147  11.963  43.763  1.00  0.00          C   
ATOM    105  O   LEU A   7      42.495  13.192  42.641  1.00  0.00          O   
ATOM    106  N   ALA A   8      39.361  11.165  46.633  1.00  0.00          N   
ATOM    107  H   ALA A   8      38.114  10.520  46.192  1.00  0.00          H   
ATOM    108  CA  ALA A   8      36.896  11.001  47.008  1.00  0.00          C   
ATOM    109  HA  ALA A   8      35.891  11.313  46.419  1.00  0.00          H   
ATOM    110  CB  ALA A   8      38.256   9.060  46.092  1.00  0.00          C   
ATOM    111  HB1 ALA A   8      40.148  10.656  47.014  1.00  0.00          H   
ATOM    112  HB2 ALA A   8      37.845  10.882  45.199  1.00  0.00          H   
ATOM    113  HB3 ALA A   8      37.320   8.599  45.774  1.00  0.00          H   
ATOM    114  C   ALA A   8      38.938   8.747  45.305  1.00  0.00          C   
ATOM    115  O   ALA A   8      38.705   8.626  46.984  1.00  0.00          O   
ATOM    116  N   ALA A   9      37.042  11.199  48.357  1.00  0.00          N   
ATOM    117  H   ALA A   9      35.945  11.689  49.147  1.00  0.00          H   
ATOM    118  CA  ALA A   9      35.609  13.213  48.870  1.00  0.00          C   
ATOM    119  HA  ALA A   9      34.403  13.549  48.818  1.00  0.00          H   
ATOM    120  CB  ALA A   9      36.314  11.578  50.614  1.00  0.00          C   
ATOM    121  HB1 ALA A   9      37.854  10.828  48.841  1.00  0.00          H   
ATOM    122  HB2 ALA A   9      35.053  11.110  48.913  1.00  0.00          H   
ATOM    123  HB3 ALA A   9      35.429  11.883  51.170  1.00  0.00          H   
ATOM    124  C   ALA A   9      36.617  10.548  50.793  1.00  0.00          C   
ATOM    125  O   ALA A   9      37.112  12.276  50.891  1.00  0.00          O   
ATOM    126  N   LEU A  10      36.583  13.968  48.464  1.00  0.00          N   
ATOM    127  H   LEU A  10      36.328  15.311  47.932  1.00  0.00          H   
ATOM    128  CA  LEU A  10      35.793  15.394  46.502  1.00  0.00          C   
ATOM    129  HA  LEU A  10      34.782  16.082  46.321  1.00  0.00          H   
ATOM    130  CB  LEU A  10      37.532  16.205  48.132  1.00  0.00          C   
ATOM    131  HB3 LEU A  10      37.581  16.891  49.495  1.00  0.00          H   
ATOM    132  HB2 LEU A  10      38.879  17.722  49.722  1.00  0.00          H   
ATOM    133  CG  LEU A  10      36.361  17.851  49.671  1.00  0.00          C   
ATOM    134  HG  LEU A  10      37.530  13.654  48.579  1.00  0.00          H   
ATOM    135  CD1 LEU A  10      35.492  15.648  48.546  1.00  0.00          C   
ATOM    136 HD11 LEU A  10      37.407  17.050  47.443  1.00  0.00          H   
ATOM    137 HD12 LEU A  10      38.449  15.696  47.846  1.00  0.00          H   
ATOM    138 HD13 LEU A  10      37.527  16.056  50.190  1.00  0.00          H   
ATOM    139  CD2 LEU A  10      39.688  17.006  49.880  1.00  0.00          C   
ATOM    140 HD21 LEU A  10      39.178  18.286  48.838  1.00  0.00          H   
ATOM    141 HD22 LEU A  10      38.886  18.409  50.566  1.00  0.00          H   
ATOM    142 HD23 LEU A  10      35.409  17.325  49.602  1.00  0.00          H   
ATOM    143  C   LEU A  10      36.365  18.383  50.625  1.00  0.00          C   
ATOM    144  O   LEU A  10      36.484  18.615  48.906  1.00  0.00          O   
ATOM    145  N   GLN A  11      36.343  14.644  45.532  1.00  0.00          N   
ATOM    146  H   GLN A  11      35.863  14.471  44.200  1.00  0.00          H   
ATOM    147  CA  GLN A  11      34.361  14.095  44.166  1.00  0.00          C   
ATOM    148  HA  GLN A  11      33.660  14.787  43.489  1.00  0.00          H   
ATOM    149  CB  GLN A  11      36.789  13.506  43.402  1.00  0.00          C   
ATOM    150  HB3 GLN A  11      36.445  13.437  41.956  1.00  0.00          H   
ATOM    151  HB2 GLN A  11      37.337  12.334  41.312  1.00  0.00          H   
ATOM    152  CG  GLN A  11      36.802  11.677  40.338  1.00  0.00          C   
ATOM    153  HG3 GLN A  11      38.425  11.940  41.719  1.00  0.00          H   
ATOM    154  HG2 GLN A  11      37.268  14.289  45.754  1.00  0.00          H   
ATOM    155  CD  GLN A  11      35.927  15.476  43.783  1.00  0.00          C   
ATOM    156  OE1 GLN A  11      36.703  12.510  43.828  1.00  0.00          O   
ATOM    157  NE2 GLN A  11      37.825  13.856  43.506  1.00  0.00          N   
ATOM    158 HE21 GLN A  11      36.707  14.399  41.532  1.00  0.00          H   
ATOM    159 HE22 GLN A  11      35.415  13.146  41.745  1.00  0.00          H   
ATOM    160  C   GLN A  11      35.919  12.008  39.982  1.00  0.00          C   
ATOM    161  O   GLN A  11      37.386  10.915  40.019  1.00  0.00          O   
ATOM    162  N   ALA A  12      33.942  13.134  45.031  1.00  0.00          N   
ATOM    163  H   ALA A  12      32.577  12.848  45.151  1.00  0.00          H   
ATOM    164  CA  ALA A  12      31.701  13.960  45.758  1.00  0.00          C   
ATOM    165  HA  ALA A  12      30.548  14.192  45.411  1.00  0.00          H   
ATOM    166  CB  ALA A  12      32.454  11.582  46.012  1.00  0.00          C   
ATOM    167  HB1 ALA A  12      34.543  12.609  45.658  1.00  0.00          H   
ATOM    168  HB2 ALA A  12      32.243  12.584  44.146  1.00  0.00          H   
ATOM    169  HB3 ALA A  12      32.979  10.781  45.495  1.00  0.00          H   
ATOM    170  C   ALA A  12      32.886  11.709  47.002  1.00  0.00          C   
ATOM    171  O   ALA A  12      31.401  11.340  46.165  1.00  0.00          O   
ATOM    172  N   LEU A  13      32.290  14.691  46.752  1.00  0.00          N   
ATOM    173  H   LEU A  13      31.511  15.824  47.311  1.00  0.00          H   
ATOM    174  CA  LEU A  13      31.274  16.954  46.319  1.00  0.00          C   
ATOM    175  HA  LEU A  13      30.138  17.332  46.002  1.00  0.00          H   
ATOM    176  CB  LEU A  13      32.023  16.272  48.717  1.00  0.00          C   
ATOM    177  HB3 LEU A  13      30.983  17.265  49.334  1.00  0.00          H   
ATOM    178  HB2 LEU A  13      29.545  16.668  49.472  1.00  0.00          H   
ATOM    179  CG  LEU A  13      31.339  17.678  50.742  1.00  0.00          C   
ATOM    180  HG  LEU A  13      33.234  14.519  47.065  1.00  0.00          H   
ATOM    181  CD1 LEU A  13      30.477  15.500  47.453  1.00  0.00          C   
ATOM    182 HD11 LEU A  13      32.947  16.844  48.723  1.00  0.00          H   
ATOM    183 HD12 LEU A  13      32.067  15.388  49.347  1.00  0.00          H   
ATOM    184 HD13 LEU A  13      30.922  18.134  48.680  1.00  0.00          H   
ATOM    185  CD2 LEU A  13      28.891  17.246  50.126  1.00  0.00          C   
ATOM    186 HD21 LEU A  13      29.086  16.644  48.489  1.00  0.00          H   
ATOM    187 HD22 LEU A  13      29.664  15.696  49.952  1.00  0.00          H   
ATOM    188 HD23 LEU A  13      32.384  17.971  50.855  1.00  0.00          H   
ATOM    189  C   LEU A  13      30.711  18.548  50.945  1.00  0.00          C   
ATOM    190  O   LEU A  13      31.139  16.927  51.494  1.00  0.00          O   
ATOM    191  N   GLN A  14      32.349  17.407  45.652  1.00  0.00          N   
ATOM    192  H   GLN A  14      32.406  18.338  44.507  1.00  0.00          H   
ATOM    193  CA  GLN A  14      31.469  17.924  43.341  1.00  0.00          C   
ATOM    194  HA  GLN A  14      30.826  18.828  42.815  1.00  0.00          H   
ATOM    195  CB  GLN A  14      33.865  18.595  43.995  1.00  0.00          C   
ATOM    196  HB3 GLN A  14      34.966  19.305  44.806  1.00  0.00          H   
ATOM    197  HB2 GLN A  14      34.499  20.735  45.131  1.00  0.00          H   
ATOM    198  CG  GLN A  14      35.401  21.644  45.259  1.00  0.00          C   
ATOM    199  HG3 GLN A  14      33.347  21.106  45.403  1.00  0.00          H   
ATOM    200  HG2 GLN A  14      33.227  17.100  46.042  1.00  0.00          H   
ATOM    201  CD  GLN A  14      32.098  19.325  44.865  1.00  0.00          C   
ATOM    202  OE1 GLN A  14      33.674  19.215  43.125  1.00  0.00          O   
ATOM    203  NE2 GLN A  14      34.243  17.648  43.617  1.00  0.00          N   
ATOM    204 HE21 GLN A  14      35.866  19.259  44.192  1.00  0.00          H   
ATOM    205 HE22 GLN A  14      35.229  18.728  45.693  1.00  0.00          H   
ATOM    206  C   GLN A  14      36.267  21.395  44.805  1.00  0.00          C   
ATOM    207  O   GLN A  14      35.059  22.598  45.315  1.00  0.00          O   
ATOM    208  N   ALA A  15      31.298  16.674  42.996  1.00  0.00          N   
ATOM    209  H   ALA A  15      30.296  16.079  42.095  1.00  0.00          H   
ATOM    210  CA  ALA A  15      28.872  16.231  42.616  1.00  0.00          C   
ATOM    211  HA  ALA A  15      28.039  16.614  41.843  1.00  0.00          H   
ATOM    212  CB  ALA A  15      30.602  14.600  41.918  1.00  0.00          C   
ATOM    213  HB1 ALA A  15      31.759  15.991  43.582  1.00  0.00          H   
ATOM    214  HB2 ALA A  15      30.384  16.542  41.118  1.00  0.00          H   
ATOM    215  HB3 ALA A  15      31.554  14.519  41.381  1.00  0.00          H   
ATOM    216  C   ALA A  15      30.611  14.114  42.899  1.00  0.00          C   
ATOM    217  O   ALA A  15      29.778  14.085  41.428  1.00  0.00          O   
ATOM    218  N   LEU A  16      28.511  15.851  43.886  1.00  0.00          N   
ATOM    219  H   LEU A  16      27.108  15.813  44.330  1.00  0.00          H   
ATOM    220  CA  LEU A  16      26.584  17.316  44.506  1.00  0.00          C   
ATOM    221  HA  LEU A  16      25.536  17.646  43.989  1.00  0.00          H   
ATOM    222  CB  LEU A  16      27.008  14.977  45.680  1.00  0.00          C   
ATOM    223  HB3 LEU A  16      25.574  14.721  46.175  1.00  0.00          H   
ATOM    224  HB2 LEU A  16      24.701  14.114  45.143  1.00  0.00          H   
ATOM    225  CG  LEU A  16      25.738  13.856  47.414  1.00  0.00          C   
ATOM    226  HG  LEU A  16      29.214  15.647  44.574  1.00  0.00          H   
ATOM    227  CD1 LEU A  16      26.413  15.356  43.620  1.00  0.00          C   
ATOM    228 HD11 LEU A  16      27.611  15.386  46.487  1.00  0.00          H   
ATOM    229 HD12 LEU A  16      27.407  13.965  45.559  1.00  0.00          H   
ATOM    230 HD13 LEU A  16      25.127  15.671  46.466  1.00  0.00          H   
ATOM    231  CD2 LEU A  16      24.504  14.915  44.436  1.00  0.00          C   
ATOM    232 HD21 LEU A  16      25.236  13.322  44.629  1.00  0.00          H   
ATOM    233 HD22 LEU A  16      23.750  13.779  45.564  1.00  0.00          H   
ATOM    234 HD23 LEU A  16      26.357  14.317  48.186  1.00  0.00          H   
ATOM    235  C   LEU A  16      24.815  13.630  47.950  1.00  0.00          C   
ATOM    236  O   LEU A  16      26.320  12.967  47.169  1.00  0.00          O   
ATOM    237  N   GLN A  17      27.498  18.211  44.873  1.00  0.00          N   
ATOM    238  H   GLN A  17      27.279  19.661  44.752  1.00  0.00          H   
ATOM    239  CA  GLN A  17      27.130  20.220  43.364  1.00  0.00          C   
ATOM    240  HA  GLN A  17      26.197  21.028  43.239  1.00  0.00          H   
ATOM    241  CB  GLN A  17      28.419  20.368  45.493  1.00  0.00          C   
ATOM    242  HB3 GLN A  17      28.294  20.123  47.022  1.00  0.00          H   
ATOM    243  HB2 GLN A  17      29.477  20.627  47.760  1.00  0.00          H   
ATOM    244  CG  GLN A  17      29.509  20.532  49.038  1.00  0.00          C   
ATOM    245  HG3 GLN A  17      30.454  21.154  47.259  1.00  0.00          H   
ATOM    246  HG2 GLN A  17      28.339  17.894  45.331  1.00  0.00          H   
ATOM    247  CD  GLN A  17      26.379  19.958  45.291  1.00  0.00          C   
ATOM    248  OE1 GLN A  17      28.452  21.439  45.291  1.00  0.00          O   
ATOM    249  NE2 GLN A  17      29.412  20.089  45.138  1.00  0.00          N   
ATOM    250 HE21 GLN A  17      28.059  19.124  47.380  1.00  0.00          H   
ATOM    251 HE22 GLN A  17      27.489  20.765  47.374  1.00  0.00          H   
ATOM    252  C   GLN A  17      28.726  20.051  49.468  1.00  0.00          C   
ATOM    253  O   GLN A  17      30.344  20.848  49.500  1.00  0.00          O   
ATOM    254  N   ALA A  18      27.786  19.729  42.337  1.00  0.00          N   
ATOM    255  H   ALA A  18      27.637  20.277  40.971  1.00  0.00          H   
ATOM    256  CA  ALA A  18      26.251  19.873  40.406  1.00  0.00          C   
ATOM    257  HA  ALA A  18      25.557  20.698  39.838  1.00  0.00          H   
ATOM    258  CB  ALA A  18      28.795  19.775  40.156  1.00  0.00          C   
ATOM    259  HB1 ALA A  18      28.399  18.947  42.488  1.00  0.00          H   
ATOM    260  HB2 ALA A  18      27.668  21.366  41.024  1.00  0.00          H   
ATOM    261  HB3 ALA A  18      29.731  20.273  40.415  1.00  0.00          H   
ATOM    262  C   ALA A  18      28.914  18.689  40.118  1.00  0.00          C   
ATOM    263  O   ALA A  18      28.611  20.187  39.160  1.00  0.00          O   
ATOM    264  N   ALA A  19      25.776  18.642  40.617  1.00  0.00          N   
ATOM    265  H   ALA A  19      24.523  18.101  40.152  1.00  0.00          H   
ATOM    266  CA  ALA A  19      23.328  18.847  40.877  1.00  0.00          C   
ATOM    267  HA  ALA A  19      22.428  19.394  40.185  1.00  0.00          H   
ATOM    268  CB  ALA A  19      24.487  16.645  40.494  1.00  0.00          C   
ATOM    269  HB1 ALA A  19      26.390  18.018  41.127  1.00  0.00          H   
ATOM    270  HB2 ALA A  19      24.382  18.123  39.077  1.00  0.00          H   
ATOM    271  HB3 ALA A  19      25.190  16.122  39.836  1.00  0.00          H   
ATOM    272  C   ALA A  19      24.673  16.410  41.534  1.00  0.00          C   
ATOM    273  O   ALA A  19      23.505  16.329  40.162  1.00  0.00          O   
ATOM    274  N   GLN A  20      23.351  18.957  42.190  1.00  0.00          N   
ATOM    275  H   GLN A  20      22.318  19.755  42.911  1.00  0.00          H   
ATOM    276  CA  GLN A  20      22.248  21.238  42.629  1.00  0.00          C   
ATOM    277  HA  GLN A  20      21.121  21.676  42.540  1.00  0.00          H   
ATOM    278  CB  GLN A  20      22.315  19.368  44.399  1.00  0.00          C   
ATOM    279  HB3 GLN A  20      21.670  17.957  44.679  1.00  0.00          H   
ATOM    280  HB2 GLN A  20      22.330  17.328  45.939  1.00  0.00          H   
ATOM    281  CG  GLN A  20      22.703  16.049  45.785  1.00  0.00          C   
ATOM    282  HG3 GLN A  20      22.520  17.856  47.009  1.00  0.00          H   
ATOM    283  HG2 GLN A  20      24.041  18.457  42.726  1.00  0.00          H   
ATOM    284  CD  GLN A  20      21.406  19.359  42.478  1.00  0.00          C   
ATOM    285  OE1 GLN A  20      21.708  20.016  45.034  1.00  0.00          O   
ATOM    286  NE2 GLN A  20      23.328  19.424  44.799  1.00  0.00          N   
ATOM    287 HE21 GLN A  20      21.912  17.319  43.830  1.00  0.00          H   
ATOM    288 HE22 GLN A  20      20.595  18.044  44.805  1.00  0.00          H   
ATOM    289  C   GLN A  20      22.416  15.508  44.978  1.00  0.00          C   
ATOM    290  O   GLN A  20      23.035  15.536  46.583  1.00  0.00          O   
ATOM    291  N   ALA A  21      23.280  21.940  42.166  1.00  0.00          N   
ATOM    292  H   ALA A  21      23.338  23.304  41.566  1.00  0.00          H   
ATOM    293  CA  ALA A  21      22.390  23.392  40.332  1.00  0.00          C   
ATOM    294  HA  ALA A  21      21.627  24.335  40.141  1.00  0.00          H   
ATOM    295  CB  ALA A  21      24.797  23.798  41.300  1.00  0.00          C   
ATOM    296  HB1 ALA A  21      24.191  21.499  42.076  1.00  0.00          H   
ATOM    297  HB2 ALA A  21      22.818  24.016  42.201  1.00  0.00          H   
ATOM    298  HB3 ALA A  21      25.236  23.750  42.296  1.00  0.00          H   
ATOM    299  C   ALA A  21      25.261  23.110  40.598  1.00  0.00          C   
ATOM    300  O   ALA A  21      24.841  24.761  40.775  1.00  0.00          O   
ATOM    301  N   ALA A  22      22.507  22.390  39.493  1.00  0.00          N   
ATOM    302  H   ALA A  22      21.735  22.351  38.249  1.00  0.00          H   
ATOM    303  CA  ALA A  22      20.304  21.837  38.380  1.00  0.00          C   
ATOM    304  HA  ALA A  22      19.592  22.068  37.467  1.00  0.00          H   
ATOM    305  CB  ALA A  22      22.600  21.549  37.330  1.00  0.00          C   
ATOM    306  HB1 ALA A  22      23.142  21.623  39.682  1.00  0.00          H   
ATOM    307  HB2 ALA A  22      21.664  23.339  37.788  1.00  0.00          H   
ATOM    308  HB3 ALA A  22      23.501  22.109  37.107  1.00  0.00          H   
ATOM    309  C   ALA A  22      22.867  20.616  37.819  1.00  0.00          C   
ATOM    310  O   ALA A  22      22.103  21.267  36.407  1.00  0.00          O   
ATOM    311  N   LYS A  23      19.862  21.241  39.491  1.00  0.00          N   
ATOM    312  H   LYS A  23      18.515  20.622  39.675  1.00  0.00          H   
ATOM    313  CA  LYS A  23      17.332  21.557  39.598  1.00  0.00          C   
ATOM    314  HA  LYS A  23      17.422  22.725  40.042  1.00  0.00          H   
ATOM    315  CB  LYS A  23      18.511  19.662  40.850  1.00  0.00          C   
ATOM    316  HB3 LYS A  23      19.142  18.393  40.463  1.00  0.00          H   
ATOM    317  HB2 LYS A  23      19.183  17.292  41.514  1.00  0.00          H   
ATOM    318  CG  LYS A  23      19.467  15.959  40.862  1.00  0.00          C   
ATOM    319  HG3 LYS A  23      19.358  14.909  41.878  1.00  0.00          H   
ATOM    320  HG2 LYS A  23      20.619  20.992  40.117  1.00  0.00          H   
ATOM    321  CD  LYS A  23      18.415  20.048  38.760  1.00  0.00          C   
ATOM    322  HD3 LYS A  23      17.530  19.370  41.225  1.00  0.00          H   
ATOM    323  HD2 LYS A  23      19.027  19.972  41.759  1.00  0.00          H   
ATOM    324  CE  LYS A  23      20.125  18.554  40.029  1.00  0.00          C   
ATOM    325  HE3 LYS A  23      18.374  18.134  39.738  1.00  0.00          H   
ATOM    326  HE2 LYS A  23      18.349  17.305  42.214  1.00  0.00          H   
ATOM    327  NZ  LYS A  23      20.064  17.460  42.127  1.00  0.00          N   
ATOM    328  HZ1 LYS A  23      20.449  16.113  40.421  1.00  0.00          H   
ATOM    329  HZ2 LYS A  23      18.849  15.782  39.985  1.00  0.00          H   
ATOM    330  HZ3 LYS A  23      18.462  14.836  42.340  1.00  0.00          H   
ATOM    331  C   LYS A  23      19.440  13.966  41.517  1.00  0.00          C   
ATOM    332  O   LYS A  23      20.060  15.017  42.586  1.00  0.00          O   
ATOM    333  N   LYS A  24      16.224  21.046  39.043  1.00  0.00          N   
ATOM    334  H   LYS A  24      14.895  21.637  38.890  1.00  0.00          H   
ATOM    335  CA  LYS A  24      13.868  20.677  39.380  1.00  0.00          C   
ATOM    336  HA  LYS A  24      14.640  22.079  37.435  1.00  0.00          H   
ATOM    337  CB  LYS A  24      13.204  22.579  37.178  1.00  0.00          C   
ATOM    338  HB3 LYS A  24      12.816  23.638  38.185  1.00  0.00          H   
ATOM    339  HB2 LYS A  24      11.454  24.176  37.776  1.00  0.00          H   
ATOM    340  CG  LYS A  24      11.207  25.358  38.637  1.00  0.00          C   
ATOM    341  HG3 LYS A  24      13.557  19.661  38.742  1.00  0.00          H   
ATOM    342  HG2 LYS A  24      13.471  20.893  40.557  1.00  0.00          H   
ATOM    343  CD  LYS A  24      16.173  20.100  38.706  1.00  0.00          C   
ATOM    344  HD3 LYS A  24      14.746  22.549  39.478  1.00  0.00          H   
ATOM    345  HD2 LYS A  24      14.655  21.119  36.924  1.00  0.00          H   
ATOM    346  CE  LYS A  24      15.433  22.767  37.170  1.00  0.00          C   
ATOM    347  HE3 LYS A  24      12.477  21.768  37.273  1.00  0.00          H   
ATOM    348  HE2 LYS A  24      13.081  22.935  36.155  1.00  0.00          H   
ATOM    349  NZ  LYS A  24      13.428  24.545  38.172  1.00  0.00          N   
ATOM    350  HZ1 LYS A  24      12.806  23.081  39.125  1.00  0.00          H   
ATOM    351  HZ2 LYS A  24      10.641  23.452  37.887  1.00  0.00          H   
ATOM    352  HZ3 LYS A  24      11.405  24.477  36.735  1.00  0.00          H   
ATOM    353  C   LYS A  24      11.870  26.112  38.536  1.00  0.00          C   
ATOM    354  O   LYS A  24      10.324  25.817  38.478  1.00  0.00          O   
ATOM    355  OXT LYS A  24      11.321  24.976  39.563  1.00  0.00          O   
TER     356      LYS A  24
ENDMDL
MODEL        4
ATOM      1  N   LYS A   1      46.555  28.626  43.247  1.00  0.00          N   
ATOM      2  H   LYS A   1      45.600  27.509  43.017  1.00  0.00          H   
ATOM      3  CA  LYS A   1      45.524  26.573  44.276  1.00  0.00          C   
ATOM      4  HA  LYS A   1      46.548  26.503  44.924  1.00  0.00          H   
ATOM      5  CB  LYS A   1      46.012  26.711  41.741  1.00  0.00          C   
ATOM      6  HB3 LYS A   1      45.023  25.584  41.269  1.00  0.00          H   
ATOM      7  HB2 LYS A   1      45.526  24.870  39.982  1.00  0.00          H   
ATOM      8  CG  LYS A   1      44.471  24.055  39.375  1.00  0.00          C   
ATOM      9  HG3 LYS A   1      45.102  23.327  38.230  1.00  0.00          H   
ATOM     10  HG2 LYS A   1      44.611  27.886  42.762  1.00  0.00          H   
ATOM     11  CD  LYS A   1      46.983  26.222  41.866  1.00  0.00          C   
ATOM     12  HD3 LYS A   1      46.145  27.499  41.001  1.00  0.00          H   
ATOM     13  HD2 LYS A   1      44.045  25.987  41.030  1.00  0.00          H   
ATOM     14  CE  LYS A   1      44.877  24.842  42.047  1.00  0.00          C   
ATOM     15  HE3 LYS A   1      46.330  24.152  40.151  1.00  0.00          H   
ATOM     16  HE2 LYS A   1      45.805  25.509  39.148  1.00  0.00          H   
ATOM     17  NZ  LYS A   1      43.618  24.658  39.076  1.00  0.00          N   
ATOM     18  HZ1 LYS A   1      44.211  23.268  40.076  1.00  0.00          H   
ATOM     19  HZ2 LYS A   1      44.344  23.133  37.590  1.00  0.00          H   
ATOM     20  HZ3 LYS A   1      45.839  23.793  37.733  1.00  0.00          H   
ATOM     21  C   LYS A   1      45.343  22.403  38.568  1.00  0.00          C   
ATOM     22  O   LYS A   1      47.452  28.201  43.459  1.00  0.00          O   
ATOM     23  N   LYS A   2      44.362  25.980  44.630  1.00  0.00          N   
ATOM     24  H   LYS A   2      44.412  25.092  45.801  1.00  0.00          H   
ATOM     25  CA  LYS A   2      44.257  23.579  45.451  1.00  0.00          C   
ATOM     26  HA  LYS A   2      43.543  23.231  44.495  1.00  0.00          H   
ATOM     27  CB  LYS A   2      43.300  25.446  46.846  1.00  0.00          C   
ATOM     28  HB3 LYS A   2      43.470  26.888  47.495  1.00  0.00          H   
ATOM     29  HB2 LYS A   2      44.754  26.902  48.292  1.00  0.00          H   
ATOM     30  CG  LYS A   2      44.861  28.219  49.057  1.00  0.00          C   
ATOM     31  HG3 LYS A   2      45.304  29.331  48.194  1.00  0.00          H   
ATOM     32  HG2 LYS A   2      43.482  26.091  44.140  1.00  0.00          H   
ATOM     33  CD  LYS A   2      45.346  25.231  46.335  1.00  0.00          C   
ATOM     34  HD3 LYS A   2      43.285  24.688  47.636  1.00  0.00          H   
ATOM     35  HD2 LYS A   2      42.308  25.369  46.418  1.00  0.00          H   
ATOM     36  CE  LYS A   2      42.634  27.116  48.163  1.00  0.00          C   
ATOM     37  HE3 LYS A   2      43.467  27.591  46.660  1.00  0.00          H   
ATOM     38  HE2 LYS A   2      45.634  26.881  47.638  1.00  0.00          H   
ATOM     39  NZ  LYS A   2      44.738  26.057  48.984  1.00  0.00          N   
ATOM     40  HZ1 LYS A   2      45.620  28.205  49.832  1.00  0.00          H   
ATOM     41  HZ2 LYS A   2      43.948  28.511  49.578  1.00  0.00          H   
ATOM     42  HZ3 LYS A   2      45.913  29.049  47.436  1.00  0.00          H   
ATOM     43  C   LYS A   2      44.481  29.740  47.768  1.00  0.00          C   
ATOM     44  O   LYS A   2      45.747  30.097  48.665  1.00  0.00          O   
ATOM     45  N   PRO A   3      44.849  22.676  46.263  1.00  0.00          N   
ATOM     46  CA  PRO A   3      44.772  21.252  46.235  1.00  0.00          C   
ATOM     47  HA  PRO A   3      43.299  20.862  46.112  1.00  0.00          H   
ATOM     48  CB  PRO A   3      42.460  21.379  46.822  1.00  0.00          C   
ATOM     49  HB3 PRO A   3      45.488  20.734  47.480  1.00  0.00          H   
ATOM     50  HB2 PRO A   3      46.538  21.818  47.648  1.00  0.00          H   
ATOM     51  CG  PRO A   3      45.913  23.032  47.132  1.00  0.00          C   
ATOM     52  HG3 PRO A   3      45.343  20.976  45.349  1.00  0.00          H   
ATOM     53  HG2 PRO A   3      44.793  20.716  48.321  1.00  0.00          H   
ATOM     54  CD  PRO A   3      45.860  19.752  47.197  1.00  0.00          C   
ATOM     55  HD2 PRO A   3      46.985  21.841  48.642  1.00  0.00          H   
ATOM     56  HD3 PRO A   3      47.317  21.549  46.931  1.00  0.00          H   
ATOM     57  C   PRO A   3      45.553  23.615  47.980  1.00  0.00          C   
ATOM     58  O   PRO A   3      46.673  23.659  46.653  1.00  0.00          O   
ATOM     59  N   GLY A   4      42.974  19.785  45.381  1.00  0.00          N   
ATOM     60  H   GLY A   4      41.612  19.232  45.281  1.00  0.00          H   
ATOM     61  CA  GLY A   4      41.358  18.160  46.408  1.00  0.00          C   
ATOM     62  HA3 GLY A   4      42.099  18.008  47.362  1.00  0.00          H   
ATOM     63  HA2 GLY A   4      43.693  19.199  44.959  1.00  0.00          H   
ATOM     64  C   GLY A   4      41.423  18.861  44.268  1.00  0.00          C   
ATOM     65  O   GLY A   4      40.831  19.990  45.291  1.00  0.00          O   
ATOM     66  N   ALA A   5      40.358  17.362  46.245  1.00  0.00          N   
ATOM     67  H   ALA A   5      40.007  16.450  47.251  1.00  0.00          H   
ATOM     68  CA  ALA A   5      40.655  15.082  47.051  1.00  0.00          C   
ATOM     69  HA  ALA A   5      40.573  14.468  46.027  1.00  0.00          H   
ATOM     70  CB  ALA A   5      38.491  16.371  47.261  1.00  0.00          C   
ATOM     71  HB1 ALA A   5      39.685  17.590  45.522  1.00  0.00          H   
ATOM     72  HB2 ALA A   5      40.312  16.865  48.210  1.00  0.00          H   
ATOM     73  HB3 ALA A   5      38.192  15.692  48.063  1.00  0.00          H   
ATOM     74  C   ALA A   5      37.980  17.320  47.452  1.00  0.00          C   
ATOM     75  O   ALA A   5      38.093  15.888  46.369  1.00  0.00          O   
ATOM     76  N   SER A   6      41.123  14.498  48.157  1.00  0.00          N   
ATOM     77  H   SER A   6      41.568  13.134  48.337  1.00  0.00          H   
ATOM     78  CA  SER A   6      40.560  12.275  49.168  1.00  0.00          C   
ATOM     79  HA  SER A   6      40.422  11.111  48.825  1.00  0.00          H   
ATOM     80  CB  SER A   6      42.957  13.113  48.987  1.00  0.00          C   
ATOM     81  HB3 SER A   6      42.929  13.692  50.291  1.00  0.00          H   
ATOM     82  HB2 SER A   6      41.177  15.043  49.002  1.00  0.00          H   
ATOM     83  OG  SER A   6      41.676  12.631  47.384  1.00  0.00          O   
ATOM     84  HG  SER A   6      43.660  13.627  48.332  1.00  0.00          H   
ATOM     85  C   SER A   6      43.256  12.070  49.105  1.00  0.00          C   
ATOM     86  O   SER A   6      43.596  14.383  50.253  1.00  0.00          O   
ATOM     87  N   LEU A   7      39.732  12.899  50.028  1.00  0.00          N   
ATOM     88  H   LEU A   7      38.543  12.264  50.618  1.00  0.00          H   
ATOM     89  CA  LEU A   7      37.449  12.047  49.479  1.00  0.00          C   
ATOM     90  HA  LEU A   7      36.831  12.993  48.913  1.00  0.00          H   
ATOM     91  CB  LEU A   7      37.918  13.056  51.782  1.00  0.00          C   
ATOM     92  HB3 LEU A   7      38.796  13.155  53.064  1.00  0.00          H   
ATOM     93  HB2 LEU A   7      38.199  14.213  54.060  1.00  0.00          H   
ATOM     94  CG  LEU A   7      38.678  11.861  53.763  1.00  0.00          C   
ATOM     95  HG  LEU A   7      39.856  13.891  50.187  1.00  0.00          H   
ATOM     96  CD1 LEU A   7      38.853  11.255  50.876  1.00  0.00          C   
ATOM     97 HD11 LEU A   7      36.980  12.661  52.174  1.00  0.00          H   
ATOM     98 HD12 LEU A   7      37.770  14.077  51.434  1.00  0.00          H   
ATOM     99 HD13 LEU A   7      39.815  13.342  52.740  1.00  0.00          H   
ATOM    100  CD2 LEU A   7      37.145  13.973  54.159  1.00  0.00          C   
ATOM    101 HD21 LEU A   7      38.686  14.128  55.027  1.00  0.00          H   
ATOM    102 HD22 LEU A   7      38.379  15.189  53.592  1.00  0.00          H   
ATOM    103 HD23 LEU A   7      37.650  11.603  54.030  1.00  0.00          H   
ATOM    104  C   LEU A   7      39.207  11.057  53.239  1.00  0.00          C   
ATOM    105  O   LEU A   7      39.249  11.897  54.693  1.00  0.00          O   
ATOM    106  N   ALA A   8      37.131  10.722  49.238  1.00  0.00          N   
ATOM    107  H   ALA A   8      36.145  10.208  48.368  1.00  0.00          H   
ATOM    108  CA  ALA A   8      34.829  10.957  48.573  1.00  0.00          C   
ATOM    109  HA  ALA A   8      34.106  11.149  47.578  1.00  0.00          H   
ATOM    110  CB  ALA A   8      35.894   8.717  48.519  1.00  0.00          C   
ATOM    111  HB1 ALA A   8      37.770  10.094  49.696  1.00  0.00          H   
ATOM    112  HB2 ALA A   8      36.367  10.388  47.319  1.00  0.00          H   
ATOM    113  HB3 ALA A   8      35.242   8.402  47.708  1.00  0.00          H   
ATOM    114  C   ALA A   8      36.795   8.165  48.265  1.00  0.00          C   
ATOM    115  O   ALA A   8      35.521   8.406  49.494  1.00  0.00          O   
ATOM    116  N   ALA A   9      34.385  11.271  49.766  1.00  0.00          N   
ATOM    117  H   ALA A   9      33.108  11.998  49.967  1.00  0.00          H   
ATOM    118  CA  ALA A   9      33.126  13.470  49.452  1.00  0.00          C   
ATOM    119  HA  ALA A   9      32.169  13.838  48.870  1.00  0.00          H   
ATOM    120  CB  ALA A   9      32.875  12.063  51.504  1.00  0.00          C   
ATOM    121  HB1 ALA A   9      34.913  11.033  50.591  1.00  0.00          H   
ATOM    122  HB2 ALA A   9      32.283  11.481  49.481  1.00  0.00          H   
ATOM    123  HB3 ALA A   9      32.712  11.010  51.776  1.00  0.00          H   
ATOM    124  C   ALA A   9      33.778  12.508  51.925  1.00  0.00          C   
ATOM    125  O   ALA A   9      31.927  12.530  51.758  1.00  0.00          O   
ATOM    126  N   LEU A  10      34.219  14.273  49.544  1.00  0.00          N   
ATOM    127  H   LEU A  10      34.295  15.524  48.859  1.00  0.00          H   
ATOM    128  CA  LEU A  10      34.429  15.464  47.341  1.00  0.00          C   
ATOM    129  HA  LEU A  10      33.673  16.146  46.682  1.00  0.00          H   
ATOM    130  CB  LEU A  10      35.414  16.393  49.501  1.00  0.00          C   
ATOM    131  HB3 LEU A  10      35.383  17.902  48.958  1.00  0.00          H   
ATOM    132  HB2 LEU A  10      34.065  18.645  49.286  1.00  0.00          H   
ATOM    133  CG  LEU A  10      36.408  18.767  49.672  1.00  0.00          C   
ATOM    134  HG  LEU A  10      35.002  13.929  50.089  1.00  0.00          H   
ATOM    135  CD1 LEU A  10      33.317  15.989  48.982  1.00  0.00          C   
ATOM    136 HD11 LEU A  10      36.439  16.071  49.332  1.00  0.00          H   
ATOM    137 HD12 LEU A  10      35.242  16.470  50.571  1.00  0.00          H   
ATOM    138 HD13 LEU A  10      35.547  17.898  47.882  1.00  0.00          H   
ATOM    139  CD2 LEU A  10      33.182  18.097  48.963  1.00  0.00          C   
ATOM    140 HD21 LEU A  10      34.015  18.773  50.369  1.00  0.00          H   
ATOM    141 HD22 LEU A  10      34.031  19.573  48.723  1.00  0.00          H   
ATOM    142 HD23 LEU A  10      36.396  19.807  49.341  1.00  0.00          H   
ATOM    143  C   LEU A  10      36.263  18.695  50.742  1.00  0.00          C   
ATOM    144  O   LEU A  10      37.400  18.385  49.431  1.00  0.00          O   
ATOM    145  N   GLN A  11      35.155  14.445  46.842  1.00  0.00          N   
ATOM    146  H   GLN A  11      35.179  14.060  45.445  1.00  0.00          H   
ATOM    147  CA  GLN A  11      33.752  13.844  44.858  1.00  0.00          C   
ATOM    148  HA  GLN A  11      33.378  14.469  43.904  1.00  0.00          H   
ATOM    149  CB  GLN A  11      36.079  12.897  45.144  1.00  0.00          C   
ATOM    150  HB3 GLN A  11      37.597  13.186  45.350  1.00  0.00          H   
ATOM    151  HB2 GLN A  11      38.462  12.118  44.647  1.00  0.00          H   
ATOM    152  CG  GLN A  11      39.699  12.100  44.916  1.00  0.00          C   
ATOM    153  HG3 GLN A  11      38.032  11.368  43.778  1.00  0.00          H   
ATOM    154  HG2 GLN A  11      35.707  13.906  47.493  1.00  0.00          H   
ATOM    155  CD  GLN A  11      35.483  14.963  44.932  1.00  0.00          C   
ATOM    156  OE1 GLN A  11      35.844  12.484  44.159  1.00  0.00          O   
ATOM    157  NE2 GLN A  11      35.920  12.063  45.830  1.00  0.00          N   
ATOM    158 HE21 GLN A  11      37.815  13.201  46.411  1.00  0.00          H   
ATOM    159 HE22 GLN A  11      37.855  14.171  44.951  1.00  0.00          H   
ATOM    160  C   GLN A  11      40.117  12.821  45.492  1.00  0.00          C   
ATOM    161  O   GLN A  11      40.341  11.519  44.394  1.00  0.00          O   
ATOM    162  N   ALA A  12      32.952  12.995  45.499  1.00  0.00          N   
ATOM    163  H   ALA A  12      31.501  12.809  45.349  1.00  0.00          H   
ATOM    164  CA  ALA A  12      30.669  14.080  45.420  1.00  0.00          C   
ATOM    165  HA  ALA A  12      30.051  14.454  44.427  1.00  0.00          H   
ATOM    166  CB  ALA A  12      30.987  11.791  46.386  1.00  0.00          C   
ATOM    167  HB1 ALA A  12      33.315  12.463  46.277  1.00  0.00          H   
ATOM    168  HB2 ALA A  12      31.259  12.491  44.334  1.00  0.00          H   
ATOM    169  HB3 ALA A  12      31.102  10.754  46.085  1.00  0.00          H   
ATOM    170  C   ALA A  12      31.509  11.836  47.347  1.00  0.00          C   
ATOM    171  O   ALA A  12      29.929  12.032  46.464  1.00  0.00          O   
ATOM    172  N   LEU A  13      30.804  14.743  46.557  1.00  0.00          N   
ATOM    173  H   LEU A  13      30.175  16.080  46.821  1.00  0.00          H   
ATOM    174  CA  LEU A  13      30.463  17.102  45.691  1.00  0.00          C   
ATOM    175  HA  LEU A  13      29.582  17.772  45.184  1.00  0.00          H   
ATOM    176  CB  LEU A  13      30.554  16.565  48.270  1.00  0.00          C   
ATOM    177  HB3 LEU A  13      29.988  17.935  48.636  1.00  0.00          H   
ATOM    178  HB2 LEU A  13      28.429  17.912  48.567  1.00  0.00          H   
ATOM    179  CG  LEU A  13      30.255  18.304  50.114  1.00  0.00          C   
ATOM    180  HG  LEU A  13      31.315  14.306  47.315  1.00  0.00          H   
ATOM    181  CD1 LEU A  13      29.103  15.869  46.768  1.00  0.00          C   
ATOM    182 HD11 LEU A  13      31.594  16.561  48.583  1.00  0.00          H   
ATOM    183 HD12 LEU A  13      30.154  15.854  48.997  1.00  0.00          H   
ATOM    184 HD13 LEU A  13      30.350  18.740  47.997  1.00  0.00          H   
ATOM    185  CD2 LEU A  13      28.110  18.954  48.568  1.00  0.00          C   
ATOM    186 HD21 LEU A  13      28.167  17.454  47.614  1.00  0.00          H   
ATOM    187 HD22 LEU A  13      28.017  17.348  49.400  1.00  0.00          H   
ATOM    188 HD23 LEU A  13      29.931  17.492  50.764  1.00  0.00          H   
ATOM    189  C   LEU A  13      31.328  18.450  50.237  1.00  0.00          C   
ATOM    190  O   LEU A  13      29.728  19.220  50.384  1.00  0.00          O   
ATOM    191  N   GLN A  14      31.768  17.345  45.356  1.00  0.00          N   
ATOM    192  H   GLN A  14      32.068  18.250  44.221  1.00  0.00          H   
ATOM    193  CA  GLN A  14      31.518  17.933  42.859  1.00  0.00          C   
ATOM    194  HA  GLN A  14      30.954  18.840  42.221  1.00  0.00          H   
ATOM    195  CB  GLN A  14      33.583  18.566  44.132  1.00  0.00          C   
ATOM    196  HB3 GLN A  14      34.148  19.659  45.082  1.00  0.00          H   
ATOM    197  HB2 GLN A  14      35.619  19.745  44.929  1.00  0.00          H   
ATOM    198  CG  GLN A  14      36.240  20.533  45.772  1.00  0.00          C   
ATOM    199  HG3 GLN A  14      36.269  18.989  44.214  1.00  0.00          H   
ATOM    200  HG2 GLN A  14      32.539  16.924  45.851  1.00  0.00          H   
ATOM    201  CD  GLN A  14      31.627  19.229  44.443  1.00  0.00          C   
ATOM    202  OE1 GLN A  14      33.754  18.827  43.094  1.00  0.00          O   
ATOM    203  NE2 GLN A  14      34.105  17.633  44.351  1.00  0.00          N   
ATOM    204 HE21 GLN A  14      33.899  19.319  46.083  1.00  0.00          H   
ATOM    205 HE22 GLN A  14      33.654  20.593  44.834  1.00  0.00          H   
ATOM    206  C   GLN A  14      35.763  21.042  46.500  1.00  0.00          C   
ATOM    207  O   GLN A  14      37.254  20.509  45.809  1.00  0.00          O   
ATOM    208  N   ALA A  15      31.456  16.668  42.438  1.00  0.00          N   
ATOM    209  H   ALA A  15      30.581  16.189  41.288  1.00  0.00          H   
ATOM    210  CA  ALA A  15      29.067  16.463  41.491  1.00  0.00          C   
ATOM    211  HA  ALA A  15      28.428  16.978  40.550  1.00  0.00          H   
ATOM    212  CB  ALA A  15      30.767  14.630  41.085  1.00  0.00          C   
ATOM    213  HB1 ALA A  15      31.861  15.940  43.003  1.00  0.00          H   
ATOM    214  HB2 ALA A  15      30.869  16.717  40.382  1.00  0.00          H   
ATOM    215  HB3 ALA A  15      30.074  14.230  40.334  1.00  0.00          H   
ATOM    216  C   ALA A  15      31.782  14.530  40.703  1.00  0.00          C   
ATOM    217  O   ALA A  15      30.772  14.100  42.028  1.00  0.00          O   
ATOM    218  N   LEU A  16      28.498  16.305  42.715  1.00  0.00          N   
ATOM    219  H   LEU A  16      27.086  16.576  43.046  1.00  0.00          H   
ATOM    220  CA  LEU A  16      26.725  18.084  42.923  1.00  0.00          C   
ATOM    221  HA  LEU A  16      25.600  18.498  42.573  1.00  0.00          H   
ATOM    222  CB  LEU A  16      26.772  15.855  44.364  1.00  0.00          C   
ATOM    223  HB3 LEU A  16      25.295  15.901  44.670  1.00  0.00          H   
ATOM    224  HB2 LEU A  16      24.514  14.933  43.789  1.00  0.00          H   
ATOM    225  CG  LEU A  16      24.957  15.423  46.079  1.00  0.00          C   
ATOM    226  HG  LEU A  16      29.077  15.913  43.444  1.00  0.00          H   
ATOM    227  CD1 LEU A  16      26.542  15.977  42.314  1.00  0.00          C   
ATOM    228 HD11 LEU A  16      27.296  16.473  45.105  1.00  0.00          H   
ATOM    229 HD12 LEU A  16      27.050  14.800  44.390  1.00  0.00          H   
ATOM    230 HD13 LEU A  16      24.991  16.941  44.733  1.00  0.00          H   
ATOM    231  CD2 LEU A  16      24.837  15.059  42.761  1.00  0.00          C   
ATOM    232 HD21 LEU A  16      24.721  13.893  44.059  1.00  0.00          H   
ATOM    233 HD22 LEU A  16      23.422  14.980  43.870  1.00  0.00          H   
ATOM    234 HD23 LEU A  16      25.328  16.132  46.826  1.00  0.00          H   
ATOM    235  C   LEU A  16      23.866  15.433  46.169  1.00  0.00          C   
ATOM    236  O   LEU A  16      25.393  14.432  46.148  1.00  0.00          O   
ATOM    237  N   GLN A  17      27.725  18.929  43.361  1.00  0.00          N   
ATOM    238  H   GLN A  17      27.575  20.386  43.397  1.00  0.00          H   
ATOM    239  CA  GLN A  17      27.644  20.934  41.982  1.00  0.00          C   
ATOM    240  HA  GLN A  17      27.040  21.961  41.817  1.00  0.00          H   
ATOM    241  CB  GLN A  17      28.591  21.060  44.301  1.00  0.00          C   
ATOM    242  HB3 GLN A  17      28.228  21.011  45.819  1.00  0.00          H   
ATOM    243  HB2 GLN A  17      29.287  21.555  46.749  1.00  0.00          H   
ATOM    244  CG  GLN A  17      28.952  21.599  48.021  1.00  0.00          C   
ATOM    245  HG3 GLN A  17      30.404  21.904  46.405  1.00  0.00          H   
ATOM    246  HG2 GLN A  17      28.557  18.539  43.767  1.00  0.00          H   
ATOM    247  CD  GLN A  17      26.578  20.641  43.775  1.00  0.00          C   
ATOM    248  OE1 GLN A  17      28.548  22.122  44.064  1.00  0.00          O   
ATOM    249  NE2 GLN A  17      29.602  20.655  44.293  1.00  0.00          N   
ATOM    250 HE21 GLN A  17      28.001  19.976  46.067  1.00  0.00          H   
ATOM    251 HE22 GLN A  17      27.259  21.474  45.988  1.00  0.00          H   
ATOM    252  C   GLN A  17      28.012  21.268  48.226  1.00  0.00          C   
ATOM    253  O   GLN A  17      29.602  21.921  48.721  1.00  0.00          O   
ATOM    254  N   ALA A  18      28.334  20.376  40.967  1.00  0.00          N   
ATOM    255  H   ALA A  18      28.251  20.765  39.581  1.00  0.00          H   
ATOM    256  CA  ALA A  18      26.946  20.396  38.828  1.00  0.00          C   
ATOM    257  HA  ALA A  18      26.569  21.086  37.848  1.00  0.00          H   
ATOM    258  CB  ALA A  18      29.515  20.273  38.904  1.00  0.00          C   
ATOM    259  HB1 ALA A  18      29.012  19.675  41.227  1.00  0.00          H   
ATOM    260  HB2 ALA A  18      28.314  21.853  39.515  1.00  0.00          H   
ATOM    261  HB3 ALA A  18      29.340  20.301  37.829  1.00  0.00          H   
ATOM    262  C   ALA A  18      30.368  20.842  39.277  1.00  0.00          C   
ATOM    263  O   ALA A  18      29.693  19.237  39.166  1.00  0.00          O   
ATOM    264  N   ALA A  19      26.225  19.366  39.244  1.00  0.00          N   
ATOM    265  H   ALA A  19      24.853  18.970  38.928  1.00  0.00          H   
ATOM    266  CA  ALA A  19      23.783  19.830  39.634  1.00  0.00          C   
ATOM    267  HA  ALA A  19      22.754  19.439  40.178  1.00  0.00          H   
ATOM    268  CB  ALA A  19      24.742  17.411  39.059  1.00  0.00          C   
ATOM    269  HB1 ALA A  19      26.612  18.859  40.026  1.00  0.00          H   
ATOM    270  HB2 ALA A  19      24.742  19.224  37.878  1.00  0.00          H   
ATOM    271  HB3 ALA A  19      23.957  17.143  38.350  1.00  0.00          H   
ATOM    272  C   ALA A  19      25.710  16.969  38.867  1.00  0.00          C   
ATOM    273  O   ALA A  19      24.472  17.175  40.092  1.00  0.00          O   
ATOM    274  N   GLN A  20      24.059  21.167  39.564  1.00  0.00          N   
ATOM    275  H   GLN A  20      23.139  22.171  40.153  1.00  0.00          H   
ATOM    276  CA  GLN A  20      22.855  23.319  39.171  1.00  0.00          C   
ATOM    277  HA  GLN A  20      23.841  23.739  38.491  1.00  0.00          H   
ATOM    278  CB  GLN A  20      23.580  22.751  41.429  1.00  0.00          C   
ATOM    279  HB3 GLN A  20      22.333  22.971  42.363  1.00  0.00          H   
ATOM    280  HB2 GLN A  20      21.562  21.646  42.620  1.00  0.00          H   
ATOM    281  CG  GLN A  20      20.295  21.742  42.417  1.00  0.00          C   
ATOM    282  HG3 GLN A  20      22.085  20.596  42.856  1.00  0.00          H   
ATOM    283  HG2 GLN A  20      24.868  21.512  39.069  1.00  0.00          H   
ATOM    284  CD  GLN A  20      22.158  21.717  40.268  1.00  0.00          C   
ATOM    285  OE1 GLN A  20      23.965  23.742  41.191  1.00  0.00          O   
ATOM    286  NE2 GLN A  20      24.297  22.115  41.951  1.00  0.00          N   
ATOM    287 HE21 GLN A  20      21.535  23.543  41.872  1.00  0.00          H   
ATOM    288 HE22 GLN A  20      22.709  23.471  43.258  1.00  0.00          H   
ATOM    289  C   GLN A  20      19.954  22.584  41.969  1.00  0.00          C   
ATOM    290  O   GLN A  20      19.693  20.962  42.600  1.00  0.00          O   
ATOM    291  N   ALA A  21      21.593  23.733  39.182  1.00  0.00          N   
ATOM    292  H   ALA A  21      21.200  24.786  38.310  1.00  0.00          H   
ATOM    293  CA  ALA A  21      20.958  26.115  38.935  1.00  0.00          C   
ATOM    294  HA  ALA A  21      20.779  26.224  40.176  1.00  0.00          H   
ATOM    295  CB  ALA A  21      19.884  24.376  37.570  1.00  0.00          C   
ATOM    296  HB1 ALA A  21      20.934  23.210  39.746  1.00  0.00          H   
ATOM    297  HB2 ALA A  21      22.040  24.902  37.623  1.00  0.00          H   
ATOM    298  HB3 ALA A  21      19.007  24.469  38.221  1.00  0.00          H   
ATOM    299  C   ALA A  21      19.676  25.067  36.750  1.00  0.00          C   
ATOM    300  O   ALA A  21      19.994  23.347  37.217  1.00  0.00          O   
ATOM    301  N   ALA A  22      21.055  27.204  38.176  1.00  0.00          N   
ATOM    302  H   ALA A  22      20.740  28.558  38.577  1.00  0.00          H   
ATOM    303  CA  ALA A  22      19.401  28.812  39.256  1.00  0.00          C   
ATOM    304  HA  ALA A  22      18.356  28.512  38.638  1.00  0.00          H   
ATOM    305  CB  ALA A  22      21.154  29.543  37.539  1.00  0.00          C   
ATOM    306  HB1 ALA A  22      21.132  27.158  37.169  1.00  0.00          H   
ATOM    307  HB2 ALA A  22      21.508  28.693  39.340  1.00  0.00          H   
ATOM    308  HB3 ALA A  22      21.038  30.587  37.847  1.00  0.00          H   
ATOM    309  C   ALA A  22      22.223  29.429  37.384  1.00  0.00          C   
ATOM    310  O   ALA A  22      20.579  29.394  36.629  1.00  0.00          O   
ATOM    311  N   LYS A  23      19.372  29.311  40.470  1.00  0.00          N   
ATOM    312  H   LYS A  23      18.078  29.743  41.019  1.00  0.00          H   
ATOM    313  CA  LYS A  23      17.525  31.022  40.393  1.00  0.00          C   
ATOM    314  HA  LYS A  23      18.266  31.979  40.250  1.00  0.00          H   
ATOM    315  CB  LYS A  23      18.106  29.761  42.610  1.00  0.00          C   
ATOM    316  HB3 LYS A  23      16.791  29.925  43.299  1.00  0.00          H   
ATOM    317  HB2 LYS A  23      16.970  29.613  44.814  1.00  0.00          H   
ATOM    318  CG  LYS A  23      15.715  29.854  45.647  1.00  0.00          C   
ATOM    319  HG3 LYS A  23      15.242  31.245  45.509  1.00  0.00          H   
ATOM    320  HG2 LYS A  23      20.233  29.470  40.977  1.00  0.00          H   
ATOM    321  CD  LYS A  23      17.307  29.002  40.778  1.00  0.00          C   
ATOM    322  HD3 LYS A  23      18.839  30.445  43.041  1.00  0.00          H   
ATOM    323  HD2 LYS A  23      18.494  28.804  42.964  1.00  0.00          H   
ATOM    324  CE  LYS A  23      16.095  29.212  42.872  1.00  0.00          C   
ATOM    325  HE3 LYS A  23      16.320  30.899  43.156  1.00  0.00          H   
ATOM    326  HE2 LYS A  23      17.709  30.254  45.308  1.00  0.00          H   
ATOM    327  NZ  LYS A  23      17.249  28.588  45.058  1.00  0.00          N   
ATOM    328  HZ1 LYS A  23      15.871  29.772  46.720  1.00  0.00          H   
ATOM    329  HZ2 LYS A  23      14.910  29.163  45.409  1.00  0.00          H   
ATOM    330  HZ3 LYS A  23      14.524  31.367  46.213  1.00  0.00          H   
ATOM    331  C   LYS A  23      16.071  31.802  45.643  1.00  0.00          C   
ATOM    332  O   LYS A  23      14.853  31.443  44.605  1.00  0.00          O   
ATOM    333  N   LYS A  24      16.262  31.022  39.966  1.00  0.00          N   
ATOM    334  H   LYS A  24      15.481  32.221  39.514  1.00  0.00          H   
ATOM    335  CA  LYS A  24      14.362  32.410  40.515  1.00  0.00          C   
ATOM    336  HA  LYS A  24      15.015  31.988  38.051  1.00  0.00          H   
ATOM    337  CB  LYS A  24      15.973  31.496  36.939  1.00  0.00          C   
ATOM    338  HB3 LYS A  24      17.067  32.627  36.809  1.00  0.00          H   
ATOM    339  HB2 LYS A  24      18.226  32.016  35.973  1.00  0.00          H   
ATOM    340  CG  LYS A  24      19.309  33.033  35.729  1.00  0.00          C   
ATOM    341  HG3 LYS A  24      14.393  33.383  41.338  1.00  0.00          H   
ATOM    342  HG2 LYS A  24      13.401  31.642  40.542  1.00  0.00          H   
ATOM    343  CD  LYS A  24      15.780  30.137  39.887  1.00  0.00          C   
ATOM    344  HD3 LYS A  24      16.116  33.106  39.574  1.00  0.00          H   
ATOM    345  HD2 LYS A  24      14.709  32.967  37.680  1.00  0.00          H   
ATOM    346  CE  LYS A  24      14.259  31.213  38.130  1.00  0.00          C   
ATOM    347  HE3 LYS A  24      15.380  31.321  36.041  1.00  0.00          H   
ATOM    348  HE2 LYS A  24      16.417  30.535  37.199  1.00  0.00          H   
ATOM    349  NZ  LYS A  24      17.465  32.889  37.793  1.00  0.00          N   
ATOM    350  HZ1 LYS A  24      16.708  33.513  36.298  1.00  0.00          H   
ATOM    351  HZ2 LYS A  24      17.947  31.575  35.015  1.00  0.00          H   
ATOM    352  HZ3 LYS A  24      18.690  31.147  36.459  1.00  0.00          H   
ATOM    353  C   LYS A  24      19.670  33.365  36.620  1.00  0.00          C   
ATOM    354  O   LYS A  24      19.991  32.553  35.161  1.00  0.00          O   
ATOM    355  OXT LYS A  24      18.964  33.779  35.149  1.00  0.00          O   
TER     356      LYS A  24
ENDMDL
MODEL        5
ATOM      1  N   LYS A   1      44.580   6.103  41.820  1.00  0.00          N   
ATOM      2  H   LYS A   1      44.646   5.764  43.280  1.00  0.00          H   
ATOM      3  CA  LYS A   1      43.378   6.378  43.847  1.00  0.00          C   
ATOM      4  HA  LYS A   1      43.243   7.615  43.983  1.00  0.00          H   
ATOM      5  CB  LYS A   1      45.856   6.392  43.986  1.00  0.00          C   
ATOM      6  HB3 LYS A   1      47.186   5.654  43.627  1.00  0.00          H   
ATOM      7  HB2 LYS A   1      48.301   6.242  44.515  1.00  0.00          H   
ATOM      8  CG  LYS A   1      49.645   5.598  44.231  1.00  0.00          C   
ATOM      9  HG3 LYS A   1      50.799   6.297  44.782  1.00  0.00          H   
ATOM     10  HG2 LYS A   1      44.725   4.683  43.407  1.00  0.00          H   
ATOM     11  CD  LYS A   1      45.723   6.256  45.062  1.00  0.00          C   
ATOM     12  HD3 LYS A   1      45.848   7.471  43.802  1.00  0.00          H   
ATOM     13  HD2 LYS A   1      47.481   5.661  42.579  1.00  0.00          H   
ATOM     14  CE  LYS A   1      47.172   4.594  43.872  1.00  0.00          C   
ATOM     15  HE3 LYS A   1      47.977   6.028  45.530  1.00  0.00          H   
ATOM     16  HE2 LYS A   1      48.369   7.309  44.291  1.00  0.00          H   
ATOM     17  NZ  LYS A   1      49.773   5.693  43.160  1.00  0.00          N   
ATOM     18  HZ1 LYS A   1      49.605   4.525  44.398  1.00  0.00          H   
ATOM     19  HZ2 LYS A   1      50.846   6.369  45.789  1.00  0.00          H   
ATOM     20  HZ3 LYS A   1      51.646   5.832  44.479  1.00  0.00          H   
ATOM     21  C   LYS A   1      50.830   7.217  44.373  1.00  0.00          C   
ATOM     22  O   LYS A   1      43.648   5.959  41.480  1.00  0.00          O   
ATOM     23  N   LYS A   2      42.421   5.549  44.243  1.00  0.00          N   
ATOM     24  H   LYS A   2      41.185   5.933  44.749  1.00  0.00          H   
ATOM     25  CA  LYS A   2      41.318   6.759  46.043  1.00  0.00          C   
ATOM     26  HA  LYS A   2      42.107   6.261  46.890  1.00  0.00          H   
ATOM     27  CB  LYS A   2      40.239   4.775  44.928  1.00  0.00          C   
ATOM     28  HB3 LYS A   2      39.680   4.227  43.526  1.00  0.00          H   
ATOM     29  HB2 LYS A   2      38.317   3.524  43.736  1.00  0.00          H   
ATOM     30  CG  LYS A   2      37.658   2.874  42.431  1.00  0.00          C   
ATOM     31  HG3 LYS A   2      38.701   2.264  41.600  1.00  0.00          H   
ATOM     32  HG2 LYS A   2      42.714   4.577  44.244  1.00  0.00          H   
ATOM     33  CD  LYS A   2      40.730   6.672  44.078  1.00  0.00          C   
ATOM     34  HD3 LYS A   2      39.390   5.152  45.486  1.00  0.00          H   
ATOM     35  HD2 LYS A   2      40.741   3.957  45.432  1.00  0.00          H   
ATOM     36  CE  LYS A   2      40.353   3.487  43.099  1.00  0.00          C   
ATOM     37  HE3 LYS A   2      39.586   5.090  42.852  1.00  0.00          H   
ATOM     38  HE2 LYS A   2      37.595   4.165  44.245  1.00  0.00          H   
ATOM     39  NZ  LYS A   2      38.500   2.756  44.486  1.00  0.00          N   
ATOM     40  HZ1 LYS A   2      37.165   3.569  41.750  1.00  0.00          H   
ATOM     41  HZ2 LYS A   2      36.981   2.057  42.657  1.00  0.00          H   
ATOM     42  HZ3 LYS A   2      38.993   1.346  41.901  1.00  0.00          H   
ATOM     43  C   LYS A   2      38.322   2.046  40.691  1.00  0.00          C   
ATOM     44  O   LYS A   2      39.444   2.944  41.483  1.00  0.00          O   
ATOM     45  N   PRO A   3      40.601   7.856  46.286  1.00  0.00          N   
ATOM     46  CA  PRO A   3      40.546   8.580  47.564  1.00  0.00          C   
ATOM     47  HA  PRO A   3      40.102   7.631  48.760  1.00  0.00          H   
ATOM     48  CB  PRO A   3      39.247   6.701  48.618  1.00  0.00          C   
ATOM     49  HB3 PRO A   3      39.713   9.790  47.356  1.00  0.00          H   
ATOM     50  HB2 PRO A   3      38.750   9.350  46.322  1.00  0.00          H   
ATOM     51  CG  PRO A   3      39.532   8.418  45.393  1.00  0.00          C   
ATOM     52  HG3 PRO A   3      41.572   8.886  47.782  1.00  0.00          H   
ATOM     53  HG2 PRO A   3      39.180  10.143  48.246  1.00  0.00          H   
ATOM     54  CD  PRO A   3      40.354  10.607  47.004  1.00  0.00          C   
ATOM     55  HD2 PRO A   3      37.864   8.861  46.733  1.00  0.00          H   
ATOM     56  HD3 PRO A   3      38.322  10.194  45.797  1.00  0.00          H   
ATOM     57  C   PRO A   3      38.859   7.684  44.957  1.00  0.00          C   
ATOM     58  O   PRO A   3      39.977   9.013  44.603  1.00  0.00          O   
ATOM     59  N   GLY A   4      40.543   7.840  50.012  1.00  0.00          N   
ATOM     60  H   GLY A   4      39.785   7.362  51.146  1.00  0.00          H   
ATOM     61  CA  GLY A   4      38.485   8.164  51.411  1.00  0.00          C   
ATOM     62  HA3 GLY A   4      38.354   9.278  50.926  1.00  0.00          H   
ATOM     63  HA2 GLY A   4      41.148   8.637  50.153  1.00  0.00          H   
ATOM     64  C   GLY A   4      40.365   7.269  52.064  1.00  0.00          C   
ATOM     65  O   GLY A   4      39.362   6.381  50.909  1.00  0.00          O   
ATOM     66  N   ALA A   5      37.489   7.530  52.072  1.00  0.00          N   
ATOM     67  H   ALA A   5      36.124   7.893  52.412  1.00  0.00          H   
ATOM     68  CA  ALA A   5      35.779   9.379  52.534  1.00  0.00          C   
ATOM     69  HA  ALA A   5      34.837   9.831  51.906  1.00  0.00          H   
ATOM     70  CB  ALA A   5      35.822   7.062  53.655  1.00  0.00          C   
ATOM     71  HB1 ALA A   5      37.781   6.629  52.428  1.00  0.00          H   
ATOM     72  HB2 ALA A   5      35.450   7.602  51.603  1.00  0.00          H   
ATOM     73  HB3 ALA A   5      34.783   7.249  53.951  1.00  0.00          H   
ATOM     74  C   ALA A   5      35.959   6.009  53.411  1.00  0.00          C   
ATOM     75  O   ALA A   5      36.531   7.364  54.424  1.00  0.00          O   
ATOM     76  N   SER A   6      36.432  10.137  53.480  1.00  0.00          N   
ATOM     77  H   SER A   6      36.337  11.597  53.709  1.00  0.00          H   
ATOM     78  CA  SER A   6      36.476  12.467  52.408  1.00  0.00          C   
ATOM     79  HA  SER A   6      35.547  13.239  52.089  1.00  0.00          H   
ATOM     80  CB  SER A   6      37.308  12.037  54.810  1.00  0.00          C   
ATOM     81  HB3 SER A   6      37.201  11.185  55.974  1.00  0.00          H   
ATOM     82  HB2 SER A   6      37.140   9.649  54.011  1.00  0.00          H   
ATOM     83  OG  SER A   6      35.311  11.714  54.072  1.00  0.00          O   
ATOM     84  HG  SER A   6      37.093  13.028  55.197  1.00  0.00          H   
ATOM     85  C   SER A   6      38.335  12.198  54.488  1.00  0.00          C   
ATOM     86  O   SER A   6      36.254  11.159  56.129  1.00  0.00          O   
ATOM     87  N   LEU A   7      37.550  12.281  51.631  1.00  0.00          N   
ATOM     88  H   LEU A   7      37.686  12.943  50.334  1.00  0.00          H   
ATOM     89  CA  LEU A   7      36.682  12.419  49.318  1.00  0.00          C   
ATOM     90  HA  LEU A   7      36.248  13.164  48.460  1.00  0.00          H   
ATOM     91  CB  LEU A   7      39.069  12.859  49.686  1.00  0.00          C   
ATOM     92  HB3 LEU A   7      40.154  13.652  50.348  1.00  0.00          H   
ATOM     93  HB2 LEU A   7      41.392  13.735  49.387  1.00  0.00          H   
ATOM     94  CG  LEU A   7      39.730  15.002  50.635  1.00  0.00          C   
ATOM     95  HG  LEU A   7      38.324  11.740  51.980  1.00  0.00          H   
ATOM     96  CD1 LEU A   7      37.522  14.021  50.414  1.00  0.00          C   
ATOM     97 HD11 LEU A   7      39.125  13.052  48.614  1.00  0.00          H   
ATOM     98 HD12 LEU A   7      39.419  11.832  49.816  1.00  0.00          H   
ATOM     99 HD13 LEU A   7      40.516  13.184  51.267  1.00  0.00          H   
ATOM    100  CD2 LEU A   7      42.313  14.031  49.895  1.00  0.00          C   
ATOM    101 HD21 LEU A   7      41.569  12.782  48.891  1.00  0.00          H   
ATOM    102 HD22 LEU A   7      41.308  14.458  48.586  1.00  0.00          H   
ATOM    103 HD23 LEU A   7      38.941  15.063  51.381  1.00  0.00          H   
ATOM    104  C   LEU A   7      40.671  15.521  50.853  1.00  0.00          C   
ATOM    105  O   LEU A   7      39.320  15.427  49.721  1.00  0.00          O   
ATOM    106  N   ALA A   8      36.358  11.085  49.376  1.00  0.00          N   
ATOM    107  H   ALA A   8      35.424  10.493  48.456  1.00  0.00          H   
ATOM    108  CA  ALA A   8      34.042  11.138  48.487  1.00  0.00          C   
ATOM    109  HA  ALA A   8      33.564  11.528  47.405  1.00  0.00          H   
ATOM    110  CB  ALA A   8      35.283   8.964  48.688  1.00  0.00          C   
ATOM    111  HB1 ALA A   8      36.878  10.527  50.022  1.00  0.00          H   
ATOM    112  HB2 ALA A   8      35.850  10.622  47.461  1.00  0.00          H   
ATOM    113  HB3 ALA A   8      34.821   8.754  49.655  1.00  0.00          H   
ATOM    114  C   ALA A   8      34.618   8.509  47.959  1.00  0.00          C   
ATOM    115  O   ALA A   8      36.268   8.490  48.730  1.00  0.00          O   
ATOM    116  N   ALA A   9      33.495  11.338  49.675  1.00  0.00          N   
ATOM    117  H   ALA A   9      32.324  12.151  49.975  1.00  0.00          H   
ATOM    118  CA  ALA A   9      32.418  13.587  49.461  1.00  0.00          C   
ATOM    119  HA  ALA A   9      31.547  13.941  48.628  1.00  0.00          H   
ATOM    120  CB  ALA A   9      32.157  12.047  51.455  1.00  0.00          C   
ATOM    121  HB1 ALA A   9      33.964  11.069  50.519  1.00  0.00          H   
ATOM    122  HB2 ALA A   9      31.473  11.725  49.442  1.00  0.00          H   
ATOM    123  HB3 ALA A   9      32.065  10.985  51.677  1.00  0.00          H   
ATOM    124  C   ALA A   9      32.973  12.421  52.078  1.00  0.00          C   
ATOM    125  O   ALA A   9      31.259  12.583  51.749  1.00  0.00          O   
ATOM    126  N   LEU A  10      33.438  14.311  49.868  1.00  0.00          N   
ATOM    127  H   LEU A  10      33.732  15.686  49.368  1.00  0.00          H   
ATOM    128  CA  LEU A  10      33.734  15.732  47.852  1.00  0.00          C   
ATOM    129  HA  LEU A  10      33.254  16.745  47.273  1.00  0.00          H   
ATOM    130  CB  LEU A  10      35.106  16.111  50.043  1.00  0.00          C   
ATOM    131  HB3 LEU A  10      35.582  17.488  49.471  1.00  0.00          H   
ATOM    132  HB2 LEU A  10      34.515  18.587  49.644  1.00  0.00          H   
ATOM    133  CG  LEU A  10      36.786  18.036  50.214  1.00  0.00          C   
ATOM    134  HG  LEU A  10      33.992  13.912  50.614  1.00  0.00          H   
ATOM    135  CD1 LEU A  10      32.904  16.359  49.614  1.00  0.00          C   
ATOM    136 HD11 LEU A  10      35.944  15.454  49.798  1.00  0.00          H   
ATOM    137 HD12 LEU A  10      34.955  16.216  51.113  1.00  0.00          H   
ATOM    138 HD13 LEU A  10      35.786  17.462  48.405  1.00  0.00          H   
ATOM    139  CD2 LEU A  10      34.186  18.627  50.684  1.00  0.00          C   
ATOM    140 HD21 LEU A  10      34.995  19.554  49.472  1.00  0.00          H   
ATOM    141 HD22 LEU A  10      33.747  18.281  48.936  1.00  0.00          H   
ATOM    142 HD23 LEU A  10      37.537  17.242  50.319  1.00  0.00          H   
ATOM    143  C   LEU A  10      37.310  18.903  49.818  1.00  0.00          C   
ATOM    144  O   LEU A  10      36.526  18.246  51.255  1.00  0.00          O   
ATOM    145  N   GLN A  11      34.392  14.843  47.129  1.00  0.00          N   
ATOM    146  H   GLN A  11      34.584  14.832  45.656  1.00  0.00          H   
ATOM    147  CA  GLN A  11      33.403  14.235  44.830  1.00  0.00          C   
ATOM    148  HA  GLN A  11      33.074  14.770  43.772  1.00  0.00          H   
ATOM    149  CB  GLN A  11      35.925  14.228  45.301  1.00  0.00          C   
ATOM    150  HB3 GLN A  11      37.099  15.164  45.808  1.00  0.00          H   
ATOM    151  HB2 GLN A  11      38.500  14.537  45.528  1.00  0.00          H   
ATOM    152  CG  GLN A  11      39.586  15.052  46.171  1.00  0.00          C   
ATOM    153  HG3 GLN A  11      38.735  13.555  44.761  1.00  0.00          H   
ATOM    154  HG2 GLN A  11      34.781  14.103  47.682  1.00  0.00          H   
ATOM    155  CD  GLN A  11      34.605  15.880  45.334  1.00  0.00          C   
ATOM    156  OE1 GLN A  11      36.011  14.052  44.239  1.00  0.00          O   
ATOM    157  NE2 GLN A  11      36.185  13.260  45.714  1.00  0.00          N   
ATOM    158 HE21 GLN A  11      36.918  15.384  46.862  1.00  0.00          H   
ATOM    159 HE22 GLN A  11      36.995  16.125  45.311  1.00  0.00          H   
ATOM    160  C   GLN A  11      39.562  15.763  46.884  1.00  0.00          C   
ATOM    161  O   GLN A  11      40.483  14.626  45.976  1.00  0.00          O   
ATOM    162  N   ALA A  12      32.657  13.263  45.347  1.00  0.00          N   
ATOM    163  H   ALA A  12      31.277  13.063  44.861  1.00  0.00          H   
ATOM    164  CA  ALA A  12      30.422  14.317  45.002  1.00  0.00          C   
ATOM    165  HA  ALA A  12      29.683  14.632  44.042  1.00  0.00          H   
ATOM    166  CB  ALA A  12      30.711  11.889  45.687  1.00  0.00          C   
ATOM    167  HB1 ALA A  12      32.774  12.837  46.256  1.00  0.00          H   
ATOM    168  HB2 ALA A  12      31.301  12.828  43.801  1.00  0.00          H   
ATOM    169  HB3 ALA A  12      31.390  11.052  45.556  1.00  0.00          H   
ATOM    170  C   ALA A  12      30.552  12.260  46.702  1.00  0.00          C   
ATOM    171  O   ALA A  12      29.745  11.551  45.310  1.00  0.00          O   
ATOM    172  N   LEU A  13      30.451  14.950  46.132  1.00  0.00          N   
ATOM    173  H   LEU A  13      29.731  16.239  46.249  1.00  0.00          H   
ATOM    174  CA  LEU A  13      30.147  17.258  45.164  1.00  0.00          C   
ATOM    175  HA  LEU A  13      29.310  17.812  44.485  1.00  0.00          H   
ATOM    176  CB  LEU A  13      29.826  16.858  47.628  1.00  0.00          C   
ATOM    177  HB3 LEU A  13      28.910  18.003  47.712  1.00  0.00          H   
ATOM    178  HB2 LEU A  13      27.455  17.619  47.253  1.00  0.00          H   
ATOM    179  CG  LEU A  13      28.991  18.575  49.188  1.00  0.00          C   
ATOM    180  HG  LEU A  13      30.956  14.549  46.914  1.00  0.00          H   
ATOM    181  CD1 LEU A  13      28.677  16.044  46.092  1.00  0.00          C   
ATOM    182 HD11 LEU A  13      30.826  17.207  47.862  1.00  0.00          H   
ATOM    183 HD12 LEU A  13      29.431  16.073  48.278  1.00  0.00          H   
ATOM    184 HD13 LEU A  13      29.188  18.798  47.021  1.00  0.00          H   
ATOM    185  CD2 LEU A  13      27.051  16.739  47.769  1.00  0.00          C   
ATOM    186 HD21 LEU A  13      26.739  18.405  47.451  1.00  0.00          H   
ATOM    187 HD22 LEU A  13      27.351  17.430  46.185  1.00  0.00          H   
ATOM    188 HD23 LEU A  13      28.672  19.603  49.347  1.00  0.00          H   
ATOM    189  C   LEU A  13      28.347  17.906  49.761  1.00  0.00          C   
ATOM    190  O   LEU A  13      30.029  18.584  49.512  1.00  0.00          O   
ATOM    191  N   GLN A  14      31.424  17.471  44.942  1.00  0.00          N   
ATOM    192  H   GLN A  14      32.012  18.324  43.933  1.00  0.00          H   
ATOM    193  CA  GLN A  14      31.711  17.974  42.446  1.00  0.00          C   
ATOM    194  HA  GLN A  14      31.554  18.834  41.572  1.00  0.00          H   
ATOM    195  CB  GLN A  14      33.561  18.331  44.059  1.00  0.00          C   
ATOM    196  HB3 GLN A  14      34.205  19.233  45.116  1.00  0.00          H   
ATOM    197  HB2 GLN A  14      35.691  18.962  45.253  1.00  0.00          H   
ATOM    198  CG  GLN A  14      36.455  19.977  45.596  1.00  0.00          C   
ATOM    199  HG3 GLN A  14      36.143  17.882  45.028  1.00  0.00          H   
ATOM    200  HG2 GLN A  14      32.075  16.981  45.547  1.00  0.00          H   
ATOM    201  CD  GLN A  14      31.561  19.308  44.112  1.00  0.00          C   
ATOM    202  OE1 GLN A  14      34.040  18.687  43.143  1.00  0.00          O   
ATOM    203  NE2 GLN A  14      33.842  17.279  44.187  1.00  0.00          N   
ATOM    204 HE21 GLN A  14      33.687  18.962  46.044  1.00  0.00          H   
ATOM    205 HE22 GLN A  14      34.035  20.255  44.782  1.00  0.00          H   
ATOM    206  C   GLN A  14      36.022  20.846  45.863  1.00  0.00          C   
ATOM    207  O   GLN A  14      37.456  19.835  45.619  1.00  0.00          O   
ATOM    208  N   ALA A  15      31.582  16.645  42.127  1.00  0.00          N   
ATOM    209  H   ALA A  15      30.992  16.108  40.878  1.00  0.00          H   
ATOM    210  CA  ALA A  15      29.474  16.447  40.816  1.00  0.00          C   
ATOM    211  HA  ALA A  15      29.118  17.090  39.806  1.00  0.00          H   
ATOM    212  CB  ALA A  15      31.214  14.602  40.760  1.00  0.00          C   
ATOM    213  HB1 ALA A  15      31.669  15.951  42.861  1.00  0.00          H   
ATOM    214  HB2 ALA A  15      31.461  16.599  40.031  1.00  0.00          H   
ATOM    215  HB3 ALA A  15      30.977  14.227  39.769  1.00  0.00          H   
ATOM    216  C   ALA A  15      32.301  14.473  40.810  1.00  0.00          C   
ATOM    217  O   ALA A  15      30.680  13.999  41.493  1.00  0.00          O   
ATOM    218  N   LEU A  16      28.700  16.205  41.781  1.00  0.00          N   
ATOM    219  H   LEU A  16      27.278  16.480  41.763  1.00  0.00          H   
ATOM    220  CA  LEU A  16      26.886  18.000  41.777  1.00  0.00          C   
ATOM    221  HA  LEU A  16      25.885  18.323  41.129  1.00  0.00          H   
ATOM    222  CB  LEU A  16      26.730  15.744  42.987  1.00  0.00          C   
ATOM    223  HB3 LEU A  16      26.608  14.208  42.866  1.00  0.00          H   
ATOM    224  HB2 LEU A  16      26.466  13.735  44.312  1.00  0.00          H   
ATOM    225  CG  LEU A  16      25.451  13.757  42.010  1.00  0.00          C   
ATOM    226  HG  LEU A  16      29.057  15.655  42.548  1.00  0.00          H   
ATOM    227  CD1 LEU A  16      26.848  16.113  40.833  1.00  0.00          C   
ATOM    228 HD11 LEU A  16      25.671  16.016  43.019  1.00  0.00          H   
ATOM    229 HD12 LEU A  16      27.193  16.057  43.926  1.00  0.00          H   
ATOM    230 HD13 LEU A  16      27.541  13.756  42.509  1.00  0.00          H   
ATOM    231  CD2 LEU A  16      25.588  14.165  44.802  1.00  0.00          C   
ATOM    232 HD21 LEU A  16      26.254  12.674  44.420  1.00  0.00          H   
ATOM    233 HD22 LEU A  16      27.377  13.831  44.888  1.00  0.00          H   
ATOM    234 HD23 LEU A  16      25.524  12.703  41.773  1.00  0.00          H   
ATOM    235  C   LEU A  16      24.529  13.891  42.590  1.00  0.00          C   
ATOM    236  O   LEU A  16      25.379  14.307  41.077  1.00  0.00          O   
ATOM    237  N   GLN A  17      27.651  18.907  42.405  1.00  0.00          N   
ATOM    238  H   GLN A  17      27.397  20.331  42.332  1.00  0.00          H   
ATOM    239  CA  GLN A  17      27.765  20.930  40.948  1.00  0.00          C   
ATOM    240  HA  GLN A  17      26.878  21.683  40.435  1.00  0.00          H   
ATOM    241  CB  GLN A  17      28.033  20.932  43.541  1.00  0.00          C   
ATOM    242  HB3 GLN A  17      27.202  20.490  44.737  1.00  0.00          H   
ATOM    243  HB2 GLN A  17      27.564  21.396  45.944  1.00  0.00          H   
ATOM    244  CG  GLN A  17      28.722  21.315  46.534  1.00  0.00          C   
ATOM    245  HG3 GLN A  17      26.721  22.058  46.511  1.00  0.00          H   
ATOM    246  HG2 GLN A  17      28.371  18.574  43.029  1.00  0.00          H   
ATOM    247  CD  GLN A  17      26.325  20.550  42.344  1.00  0.00          C   
ATOM    248  OE1 GLN A  17      27.957  22.000  43.292  1.00  0.00          O   
ATOM    249  NE2 GLN A  17      29.102  20.725  43.651  1.00  0.00          N   
ATOM    250 HE21 GLN A  17      27.406  19.461  45.013  1.00  0.00          H   
ATOM    251 HE22 GLN A  17      26.135  20.524  44.510  1.00  0.00          H   
ATOM    252  C   GLN A  17      29.405  20.693  46.137  1.00  0.00          C   
ATOM    253  O   GLN A  17      28.958  21.673  47.449  1.00  0.00          O   
ATOM    254  N   ALA A  18      28.911  20.656  40.303  1.00  0.00          N   
ATOM    255  H   ALA A  18      29.026  20.967  38.914  1.00  0.00          H   
ATOM    256  CA  ALA A  18      27.930  20.439  38.038  1.00  0.00          C   
ATOM    257  HA  ALA A  18      27.563  21.038  37.056  1.00  0.00          H   
ATOM    258  CB  ALA A  18      30.320  20.360  38.514  1.00  0.00          C   
ATOM    259  HB1 ALA A  18      29.612  20.151  40.817  1.00  0.00          H   
ATOM    260  HB2 ALA A  18      29.034  22.044  38.782  1.00  0.00          H   
ATOM    261  HB3 ALA A  18      30.454  19.405  39.018  1.00  0.00          H   
ATOM    262  C   ALA A  18      30.448  20.187  37.453  1.00  0.00          C   
ATOM    263  O   ALA A  18      31.156  20.961  38.861  1.00  0.00          O   
ATOM    264  N   ALA A  19      27.356  19.275  38.321  1.00  0.00          N   
ATOM    265  H   ALA A  19      26.196  18.686  37.618  1.00  0.00          H   
ATOM    266  CA  ALA A  19      24.763  19.106  38.051  1.00  0.00          C   
ATOM    267  HA  ALA A  19      23.838  18.415  37.746  1.00  0.00          H   
ATOM    268  CB  ALA A  19      26.409  17.186  37.632  1.00  0.00          C   
ATOM    269  HB1 ALA A  19      27.654  18.814  39.170  1.00  0.00          H   
ATOM    270  HB2 ALA A  19      26.212  19.044  36.591  1.00  0.00          H   
ATOM    271  HB3 ALA A  19      25.941  16.756  38.519  1.00  0.00          H   
ATOM    272  C   ALA A  19      25.849  16.788  36.784  1.00  0.00          C   
ATOM    273  O   ALA A  19      27.441  16.881  37.431  1.00  0.00          O   
ATOM    274  N   GLN A  20      24.523  20.186  38.832  1.00  0.00          N   
ATOM    275  H   GLN A  20      23.189  20.708  39.146  1.00  0.00          H   
ATOM    276  CA  GLN A  20      22.667  21.651  38.122  1.00  0.00          C   
ATOM    277  HA  GLN A  20      23.434  22.328  37.504  1.00  0.00          H   
ATOM    278  CB  GLN A  20      23.224  21.334  40.603  1.00  0.00          C   
ATOM    279  HB3 GLN A  20      23.537  20.338  41.690  1.00  0.00          H   
ATOM    280  HB2 GLN A  20      22.381  19.988  42.629  1.00  0.00          H   
ATOM    281  CG  GLN A  20      22.663  19.586  43.880  1.00  0.00          C   
ATOM    282  HG3 GLN A  20      21.217  20.229  42.339  1.00  0.00          H   
ATOM    283  HG2 GLN A  20      25.269  20.827  39.097  1.00  0.00          H   
ATOM    284  CD  GLN A  20      22.417  19.938  39.170  1.00  0.00          C   
ATOM    285  OE1 GLN A  20      22.214  21.703  40.775  1.00  0.00          O   
ATOM    286  NE2 GLN A  20      23.858  22.223  40.570  1.00  0.00          N   
ATOM    287 HE21 GLN A  20      24.297  20.866  42.259  1.00  0.00          H   
ATOM    288 HE22 GLN A  20      23.901  19.382  41.319  1.00  0.00          H   
ATOM    289  C   GLN A  20      23.615  19.586  44.198  1.00  0.00          C   
ATOM    290  O   GLN A  20      21.856  19.624  44.496  1.00  0.00          O   
ATOM    291  N   ALA A  21      21.353  21.761  37.890  1.00  0.00          N   
ATOM    292  H   ALA A  21      20.763  22.749  36.895  1.00  0.00          H   
ATOM    293  CA  ALA A  21      21.049  24.198  37.408  1.00  0.00          C   
ATOM    294  HA  ALA A  21      20.996  24.590  38.574  1.00  0.00          H   
ATOM    295  CB  ALA A  21      19.258  22.437  36.738  1.00  0.00          C   
ATOM    296  HB1 ALA A  21      20.719  21.300  38.525  1.00  0.00          H   
ATOM    297  HB2 ALA A  21      21.347  22.667  35.983  1.00  0.00          H   
ATOM    298  HB3 ALA A  21      19.156  21.459  36.268  1.00  0.00          H   
ATOM    299  C   ALA A  21      18.755  22.409  37.701  1.00  0.00          C   
ATOM    300  O   ALA A  21      18.563  23.113  36.223  1.00  0.00          O   
ATOM    301  N   ALA A  22      21.413  24.979  36.352  1.00  0.00          N   
ATOM    302  H   ALA A  22      21.968  26.289  36.535  1.00  0.00          H   
ATOM    303  CA  ALA A  22      20.975  27.345  36.978  1.00  0.00          C   
ATOM    304  HA  ALA A  22      19.846  27.393  36.420  1.00  0.00          H   
ATOM    305  CB  ALA A  22      22.762  26.794  35.333  1.00  0.00          C   
ATOM    306  HB1 ALA A  22      21.594  24.579  35.442  1.00  0.00          H   
ATOM    307  HB2 ALA A  22      22.647  26.118  37.375  1.00  0.00          H   
ATOM    308  HB3 ALA A  22      22.255  26.590  34.390  1.00  0.00          H   
ATOM    309  C   ALA A  22      23.083  27.820  35.496  1.00  0.00          C   
ATOM    310  O   ALA A  22      23.678  26.209  35.217  1.00  0.00          O   
ATOM    311  N   LYS A  23      21.303  28.215  37.936  1.00  0.00          N   
ATOM    312  H   LYS A  23      20.478  29.346  38.411  1.00  0.00          H   
ATOM    313  CA  LYS A  23      20.146  30.466  37.380  1.00  0.00          C   
ATOM    314  HA  LYS A  23      20.983  30.885  36.562  1.00  0.00          H   
ATOM    315  CB  LYS A  23      21.052  29.893  39.739  1.00  0.00          C   
ATOM    316  HB3 LYS A  23      22.243  30.796  39.584  1.00  0.00          H   
ATOM    317  HB2 LYS A  23      23.059  31.059  40.899  1.00  0.00          H   
ATOM    318  CG  LYS A  23      22.330  32.078  41.751  1.00  0.00          C   
ATOM    319  HG3 LYS A  23      23.369  32.522  42.696  1.00  0.00          H   
ATOM    320  HG2 LYS A  23      22.220  28.204  38.369  1.00  0.00          H   
ATOM    321  CD  LYS A  23      19.545  28.858  38.687  1.00  0.00          C   
ATOM    322  HD3 LYS A  23      21.206  29.040  40.411  1.00  0.00          H   
ATOM    323  HD2 LYS A  23      20.293  30.511  40.225  1.00  0.00          H   
ATOM    324  CE  LYS A  23      21.872  31.761  39.236  1.00  0.00          C   
ATOM    325  HE3 LYS A  23      22.845  30.350  38.791  1.00  0.00          H   
ATOM    326  HE2 LYS A  23      24.023  31.459  40.584  1.00  0.00          H   
ATOM    327  NZ  LYS A  23      23.147  30.069  41.353  1.00  0.00          N   
ATOM    328  HZ1 LYS A  23      21.465  31.567  42.168  1.00  0.00          H   
ATOM    329  HZ2 LYS A  23      22.020  32.933  41.149  1.00  0.00          H   
ATOM    330  HZ3 LYS A  23      24.196  32.878  42.251  1.00  0.00          H   
ATOM    331  C   LYS A  23      22.932  33.225  43.264  1.00  0.00          C   
ATOM    332  O   LYS A  23      23.767  31.752  43.220  1.00  0.00          O   
ATOM    333  N   LYS A  24      18.939  30.940  37.289  1.00  0.00          N   
ATOM    334  H   LYS A  24      18.443  32.071  36.393  1.00  0.00          H   
ATOM    335  CA  LYS A  24      17.628  33.105  37.209  1.00  0.00          C   
ATOM    336  HA  LYS A  24      17.565  31.435  35.332  1.00  0.00          H   
ATOM    337  CB  LYS A  24      18.468  30.719  34.205  1.00  0.00          C   
ATOM    338  HB3 LYS A  24      17.666  29.873  33.262  1.00  0.00          H   
ATOM    339  HB2 LYS A  24      18.516  29.248  32.195  1.00  0.00          H   
ATOM    340  CG  LYS A  24      19.506  28.320  32.696  1.00  0.00          C   
ATOM    341  HG3 LYS A  24      16.904  32.829  38.200  1.00  0.00          H   
ATOM    342  HG2 LYS A  24      17.545  34.218  36.754  1.00  0.00          H   
ATOM    343  CD  LYS A  24      18.293  30.634  38.002  1.00  0.00          C   
ATOM    344  HD3 LYS A  24      19.254  32.624  35.932  1.00  0.00          H   
ATOM    345  HD2 LYS A  24      17.008  32.228  34.820  1.00  0.00          H   
ATOM    346  CE  LYS A  24      16.817  30.720  35.673  1.00  0.00          C   
ATOM    347  HE3 LYS A  24      19.255  30.080  34.607  1.00  0.00          H   
ATOM    348  HE2 LYS A  24      18.921  31.469  33.567  1.00  0.00          H   
ATOM    349  NZ  LYS A  24      16.898  30.465  32.764  1.00  0.00          N   
ATOM    350  HZ1 LYS A  24      17.145  29.157  33.903  1.00  0.00          H   
ATOM    351  HZ2 LYS A  24      18.946  29.996  31.527  1.00  0.00          H   
ATOM    352  HZ3 LYS A  24      17.806  28.714  31.556  1.00  0.00          H   
ATOM    353  C   LYS A  24      20.040  27.780  32.027  1.00  0.00          C   
ATOM    354  O   LYS A  24      20.218  28.727  33.285  1.00  0.00          O   
ATOM    355  OXT LYS A  24      19.089  27.592  33.254  1.00  0.00          O   
TER     356      LYS A  24
ENDMDL
MODEL        6
ATOM      1  N   LYS A   1      48.630   9.491  42.174  1.00  0.00          N   
ATOM      2  H   LYS A   1      48.206   8.195  42.751  1.00  0.00          H   
ATOM      3  CA  LYS A   1      46.720   8.143  42.814  1.00  0.00          C   
ATOM      4  HA  LYS A   1      46.159   9.226  42.950  1.00  0.00          H   
ATOM      5  CB  LYS A   1      48.746   8.004  44.213  1.00  0.00          C   
ATOM      6  HB3 LYS A   1      48.333   9.069  45.227  1.00  0.00          H   
ATOM      7  HB2 LYS A   1      48.900   8.952  46.662  1.00  0.00          H   
ATOM      8  CG  LYS A   1      48.315  10.011  47.621  1.00  0.00          C   
ATOM      9  HG3 LYS A   1      48.828   9.745  48.988  1.00  0.00          H   
ATOM     10  HG2 LYS A   1      48.558   7.404  42.087  1.00  0.00          H   
ATOM     11  CD  LYS A   1      49.829   7.930  44.239  1.00  0.00          C   
ATOM     12  HD3 LYS A   1      48.285   7.114  44.656  1.00  0.00          H   
ATOM     13  HD2 LYS A   1      47.251   9.091  45.347  1.00  0.00          H   
ATOM     14  CE  LYS A   1      48.717  10.047  44.937  1.00  0.00          C   
ATOM     15  HE3 LYS A   1      49.982   8.989  46.581  1.00  0.00          H   
ATOM     16  HE2 LYS A   1      48.578   7.974  47.004  1.00  0.00          H   
ATOM     17  NZ  LYS A   1      47.235   9.859  47.600  1.00  0.00          N   
ATOM     18  HZ1 LYS A   1      48.388  11.072  47.392  1.00  0.00          H   
ATOM     19  HZ2 LYS A   1      48.954   8.766  49.222  1.00  0.00          H   
ATOM     20  HZ3 LYS A   1      49.787  10.060  48.989  1.00  0.00          H   
ATOM     21  C   LYS A   1      48.364  10.271  49.718  1.00  0.00          C   
ATOM     22  O   LYS A   1      48.470  10.343  42.695  1.00  0.00          O   
ATOM     23  N   LYS A   2      46.095   6.981  42.720  1.00  0.00          N   
ATOM     24  H   LYS A   2      44.646   6.796  43.003  1.00  0.00          H   
ATOM     25  CA  LYS A   2      44.244   7.222  44.423  1.00  0.00          C   
ATOM     26  HA  LYS A   2      44.976   7.027  45.395  1.00  0.00          H   
ATOM     27  CB  LYS A   2      44.339   5.349  42.713  1.00  0.00          C   
ATOM     28  HB3 LYS A   2      42.904   4.704  42.757  1.00  0.00          H   
ATOM     29  HB2 LYS A   2      43.034   3.162  42.685  1.00  0.00          H   
ATOM     30  CG  LYS A   2      41.717   2.484  42.667  1.00  0.00          C   
ATOM     31  HG3 LYS A   2      41.803   1.068  42.721  1.00  0.00          H   
ATOM     32  HG2 LYS A   2      46.623   6.129  42.562  1.00  0.00          H   
ATOM     33  CD  LYS A   2      44.135   7.434  42.287  1.00  0.00          C   
ATOM     34  HD3 LYS A   2      44.913   4.751  43.423  1.00  0.00          H   
ATOM     35  HD2 LYS A   2      44.815   5.023  41.788  1.00  0.00          H   
ATOM     36  CE  LYS A   2      42.307   5.045  41.913  1.00  0.00          C   
ATOM     37  HE3 LYS A   2      42.343   5.100  43.595  1.00  0.00          H   
ATOM     38  HE2 LYS A   2      43.713   2.762  43.441  1.00  0.00          H   
ATOM     39  NZ  LYS A   2      43.531   2.939  41.742  1.00  0.00          N   
ATOM     40  HZ1 LYS A   2      41.209   2.840  41.773  1.00  0.00          H   
ATOM     41  HZ2 LYS A   2      41.166   2.830  43.543  1.00  0.00          H   
ATOM     42  HZ3 LYS A   2      42.121   0.665  41.863  1.00  0.00          H   
ATOM     43  C   LYS A   2      42.510   0.843  43.411  1.00  0.00          C   
ATOM     44  O   LYS A   2      40.920   0.743  43.091  1.00  0.00          O   
ATOM     45  N   PRO A   3      43.063   7.867  44.490  1.00  0.00          N   
ATOM     46  CA  PRO A   3      42.493   8.476  45.727  1.00  0.00          C   
ATOM     47  HA  PRO A   3      42.287   7.438  46.947  1.00  0.00          H   
ATOM     48  CB  PRO A   3      41.694   6.433  46.760  1.00  0.00          C   
ATOM     49  HB3 PRO A   3      41.177   9.078  45.359  1.00  0.00          H   
ATOM     50  HB2 PRO A   3      40.783   8.182  44.080  1.00  0.00          H   
ATOM     51  CG  PRO A   3      42.130   8.044  43.385  1.00  0.00          C   
ATOM     52  HG3 PRO A   3      43.121   9.302  46.091  1.00  0.00          H   
ATOM     53  HG2 PRO A   3      40.427   9.019  46.145  1.00  0.00          H   
ATOM     54  CD  PRO A   3      41.338  10.096  45.004  1.00  0.00          C   
ATOM     55  HD2 PRO A   3      40.475   7.182  44.405  1.00  0.00          H   
ATOM     56  HD3 PRO A   3      40.078   8.609  43.368  1.00  0.00          H   
ATOM     57  C   PRO A   3      42.060   7.169  42.745  1.00  0.00          C   
ATOM     58  O   PRO A   3      42.289   8.962  42.819  1.00  0.00          O   
ATOM     59  N   GLY A   4      42.641   7.850  48.184  1.00  0.00          N   
ATOM     60  H   GLY A   4      42.073   7.213  49.333  1.00  0.00          H   
ATOM     61  CA  GLY A   4      40.582   7.456  49.486  1.00  0.00          C   
ATOM     62  HA3 GLY A   4      40.061   8.478  49.030  1.00  0.00          H   
ATOM     63  HA2 GLY A   4      43.101   8.750  48.256  1.00  0.00          H   
ATOM     64  C   GLY A   4      42.560   7.669  50.207  1.00  0.00          C   
ATOM     65  O   GLY A   4      42.244   6.152  49.167  1.00  0.00          O   
ATOM     66  N   ALA A   5      39.858   6.567  50.159  1.00  0.00          N   
ATOM     67  H   ALA A   5      38.403   6.673  50.482  1.00  0.00          H   
ATOM     68  CA  ALA A   5      37.948   8.060  50.918  1.00  0.00          C   
ATOM     69  HA  ALA A   5      36.952   8.522  50.377  1.00  0.00          H   
ATOM     70  CB  ALA A   5      37.996   5.781  51.669  1.00  0.00          C   
ATOM     71  HB1 ALA A   5      40.273   5.667  50.323  1.00  0.00          H   
ATOM     72  HB2 ALA A   5      37.884   6.497  49.534  1.00  0.00          H   
ATOM     73  HB3 ALA A   5      38.085   4.719  51.464  1.00  0.00          H   
ATOM     74  C   ALA A   5      38.749   6.010  52.427  1.00  0.00          C   
ATOM     75  O   ALA A   5      36.985   6.022  51.988  1.00  0.00          O   
ATOM     76  N   SER A   6      38.652   8.766  51.810  1.00  0.00          N   
ATOM     77  H   SER A   6      38.255  10.115  52.334  1.00  0.00          H   
ATOM     78  CA  SER A   6      38.381  11.307  51.349  1.00  0.00          C   
ATOM     79  HA  SER A   6      37.513  12.182  51.276  1.00  0.00          H   
ATOM     80  CB  SER A   6      39.055  10.426  53.518  1.00  0.00          C   
ATOM     81  HB3 SER A   6      40.395  10.706  53.336  1.00  0.00          H   
ATOM     82  HB2 SER A   6      39.483   8.360  52.228  1.00  0.00          H   
ATOM     83  OG  SER A   6      37.221  10.045  52.652  1.00  0.00          O   
ATOM     84  HG  SER A   6      38.967   9.560  54.170  1.00  0.00          H   
ATOM     85  C   SER A   6      38.570  11.271  54.016  1.00  0.00          C   
ATOM     86  O   SER A   6      40.492  11.648  53.497  1.00  0.00          O   
ATOM     87  N   LEU A   7      39.397  11.249  50.486  1.00  0.00          N   
ATOM     88  H   LEU A   7      39.481  12.237  49.394  1.00  0.00          H   
ATOM     89  CA  LEU A   7      38.495  11.833  48.293  1.00  0.00          C   
ATOM     90  HA  LEU A   7      37.930  12.766  47.795  1.00  0.00          H   
ATOM     91  CB  LEU A   7      40.956  12.287  48.870  1.00  0.00          C   
ATOM     92  HB3 LEU A   7      41.219  13.185  47.706  1.00  0.00          H   
ATOM     93  HB2 LEU A   7      40.975  14.582  48.096  1.00  0.00          H   
ATOM     94  CG  LEU A   7      42.633  12.967  47.143  1.00  0.00          C   
ATOM     95  HG  LEU A   7      40.009  10.439  50.503  1.00  0.00          H   
ATOM     96  CD1 LEU A   7      39.115  13.205  49.729  1.00  0.00          C   
ATOM     97 HD11 LEU A   7      41.163  11.242  48.637  1.00  0.00          H   
ATOM     98 HD12 LEU A   7      41.547  12.619  49.719  1.00  0.00          H   
ATOM     99 HD13 LEU A   7      40.528  13.057  46.874  1.00  0.00          H   
ATOM    100  CD2 LEU A   7      41.561  14.888  48.965  1.00  0.00          C   
ATOM    101 HD21 LEU A   7      41.196  15.172  47.204  1.00  0.00          H   
ATOM    102 HD22 LEU A   7      39.919  14.732  48.287  1.00  0.00          H   
ATOM    103 HD23 LEU A   7      43.431  13.222  47.841  1.00  0.00          H   
ATOM    104  C   LEU A   7      42.800  11.918  46.888  1.00  0.00          C   
ATOM    105  O   LEU A   7      42.727  13.635  46.283  1.00  0.00          O   
ATOM    106  N   ALA A   8      38.344  10.585  47.884  1.00  0.00          N   
ATOM    107  H   ALA A   8      37.272  10.158  47.059  1.00  0.00          H   
ATOM    108  CA  ALA A   8      35.834  10.554  47.466  1.00  0.00          C   
ATOM    109  HA  ALA A   8      35.048  10.925  46.582  1.00  0.00          H   
ATOM    110  CB  ALA A   8      37.353   8.657  46.862  1.00  0.00          C   
ATOM    111  HB1 ALA A   8      38.880   9.807  48.224  1.00  0.00          H   
ATOM    112  HB2 ALA A   8      37.306  10.660  46.083  1.00  0.00          H   
ATOM    113  HB3 ALA A   8      36.477   8.326  46.306  1.00  0.00          H   
ATOM    114  C   ALA A   8      38.236   8.341  46.315  1.00  0.00          C   
ATOM    115  O   ALA A   8      37.282   8.193  47.844  1.00  0.00          O   
ATOM    116  N   ALA A   9      35.555  10.495  48.784  1.00  0.00          N   
ATOM    117  H   ALA A   9      34.300  10.947  49.338  1.00  0.00          H   
ATOM    118  CA  ALA A   9      34.071  12.421  49.390  1.00  0.00          C   
ATOM    119  HA  ALA A   9      32.922  12.846  49.269  1.00  0.00          H   
ATOM    120  CB  ALA A   9      34.012  10.343  50.691  1.00  0.00          C   
ATOM    121  HB1 ALA A   9      36.164  10.034  49.449  1.00  0.00          H   
ATOM    122  HB2 ALA A   9      33.503  10.578  48.697  1.00  0.00          H   
ATOM    123  HB3 ALA A   9      33.982   9.264  50.478  1.00  0.00          H   
ATOM    124  C   ALA A   9      34.787  10.562  51.416  1.00  0.00          C   
ATOM    125  O   ALA A   9      33.060  10.594  51.154  1.00  0.00          O   
ATOM    126  N   LEU A  10      35.067  13.291  49.579  1.00  0.00          N   
ATOM    127  H   LEU A  10      34.903  14.737  49.142  1.00  0.00          H   
ATOM    128  CA  LEU A  10      34.745  14.953  47.623  1.00  0.00          C   
ATOM    129  HA  LEU A  10      33.808  15.700  47.255  1.00  0.00          H   
ATOM    130  CB  LEU A  10      35.958  15.682  49.786  1.00  0.00          C   
ATOM    131  HB3 LEU A  10      35.245  16.959  50.161  1.00  0.00          H   
ATOM    132  HB2 LEU A  10      34.680  16.983  51.541  1.00  0.00          H   
ATOM    133  CG  LEU A  10      36.430  18.044  50.097  1.00  0.00          C   
ATOM    134  HG  LEU A  10      35.995  12.910  49.649  1.00  0.00          H   
ATOM    135  CD1 LEU A  10      33.966  15.015  49.623  1.00  0.00          C   
ATOM    136 HD11 LEU A  10      36.840  15.912  49.195  1.00  0.00          H   
ATOM    137 HD12 LEU A  10      36.345  15.211  50.691  1.00  0.00          H   
ATOM    138 HD13 LEU A  10      34.456  17.206  49.457  1.00  0.00          H   
ATOM    139  CD2 LEU A  10      33.737  16.459  51.478  1.00  0.00          C   
ATOM    140 HD21 LEU A  10      35.409  16.519  52.210  1.00  0.00          H   
ATOM    141 HD22 LEU A  10      34.525  18.012  51.872  1.00  0.00          H   
ATOM    142 HD23 LEU A  10      37.229  17.705  50.758  1.00  0.00          H   
ATOM    143  C   LEU A  10      36.697  18.255  49.065  1.00  0.00          C   
ATOM    144  O   LEU A  10      36.014  19.019  50.327  1.00  0.00          O   
ATOM    145  N   GLN A  11      35.560  14.343  46.754  1.00  0.00          N   
ATOM    146  H   GLN A  11      35.643  14.364  45.278  1.00  0.00          H   
ATOM    147  CA  GLN A  11      34.232  14.065  44.692  1.00  0.00          C   
ATOM    148  HA  GLN A  11      33.751  14.759  43.815  1.00  0.00          H   
ATOM    149  CB  GLN A  11      36.690  13.448  44.609  1.00  0.00          C   
ATOM    150  HB3 GLN A  11      38.107  13.872  45.008  1.00  0.00          H   
ATOM    151  HB2 GLN A  11      38.238  15.411  44.957  1.00  0.00          H   
ATOM    152  CG  GLN A  11      38.594  15.948  46.087  1.00  0.00          C   
ATOM    153  HG3 GLN A  11      37.901  16.181  44.073  1.00  0.00          H   
ATOM    154  HG2 GLN A  11      36.157  13.621  47.136  1.00  0.00          H   
ATOM    155  CD  GLN A  11      35.972  15.360  44.983  1.00  0.00          C   
ATOM    156  OE1 GLN A  11      36.667  13.597  43.533  1.00  0.00          O   
ATOM    157  NE2 GLN A  11      36.530  12.425  44.949  1.00  0.00          N   
ATOM    158 HE21 GLN A  11      38.846  13.436  44.332  1.00  0.00          H   
ATOM    159 HE22 GLN A  11      38.344  13.536  46.018  1.00  0.00          H   
ATOM    160  C   GLN A  11      38.816  15.369  46.880  1.00  0.00          C   
ATOM    161  O   GLN A  11      38.674  16.957  46.107  1.00  0.00          O   
ATOM    162  N   ALA A  12      33.624  12.988  45.223  1.00  0.00          N   
ATOM    163  H   ALA A  12      32.202  12.702  44.950  1.00  0.00          H   
ATOM    164  CA  ALA A  12      31.214  13.884  45.112  1.00  0.00          C   
ATOM    165  HA  ALA A  12      30.379  14.085  44.228  1.00  0.00          H   
ATOM    166  CB  ALA A  12      31.821  11.561  45.881  1.00  0.00          C   
ATOM    167  HB1 ALA A  12      34.116  12.284  45.763  1.00  0.00          H   
ATOM    168  HB2 ALA A  12      32.222  12.256  43.968  1.00  0.00          H   
ATOM    169  HB3 ALA A  12      30.756  11.323  45.848  1.00  0.00          H   
ATOM    170  C   ALA A  12      32.444  10.741  45.526  1.00  0.00          C   
ATOM    171  O   ALA A  12      32.072  11.812  46.915  1.00  0.00          O   
ATOM    172  N   LEU A  13      31.373  14.622  46.218  1.00  0.00          N   
ATOM    173  H   LEU A  13      30.390  15.678  46.439  1.00  0.00          H   
ATOM    174  CA  LEU A  13      30.620  16.969  45.641  1.00  0.00          C   
ATOM    175  HA  LEU A  13      29.694  17.603  45.244  1.00  0.00          H   
ATOM    176  CB  LEU A  13      30.135  15.864  47.908  1.00  0.00          C   
ATOM    177  HB3 LEU A  13      29.495  14.585  48.561  1.00  0.00          H   
ATOM    178  HB2 LEU A  13      28.933  14.996  49.906  1.00  0.00          H   
ATOM    179  CG  LEU A  13      28.339  14.114  47.705  1.00  0.00          C   
ATOM    180  HG  LEU A  13      32.213  14.602  46.773  1.00  0.00          H   
ATOM    181  CD1 LEU A  13      29.444  15.397  45.986  1.00  0.00          C   
ATOM    182 HD11 LEU A  13      29.519  16.753  48.077  1.00  0.00          H   
ATOM    183 HD12 LEU A  13      31.016  16.116  48.508  1.00  0.00          H   
ATOM    184 HD13 LEU A  13      30.233  13.808  48.705  1.00  0.00          H   
ATOM    185  CD2 LEU A  13      28.059  15.625  49.778  1.00  0.00          C   
ATOM    186 HD21 LEU A  13      28.611  14.126  50.466  1.00  0.00          H   
ATOM    187 HD22 LEU A  13      29.708  15.534  50.458  1.00  0.00          H   
ATOM    188 HD23 LEU A  13      27.831  13.316  48.253  1.00  0.00          H   
ATOM    189  C   LEU A  13      27.618  14.911  47.536  1.00  0.00          C   
ATOM    190  O   LEU A  13      28.724  13.683  46.782  1.00  0.00          O   
ATOM    191  N   GLN A  14      31.918  17.314  45.461  1.00  0.00          N   
ATOM    192  H   GLN A  14      32.432  18.234  44.509  1.00  0.00          H   
ATOM    193  CA  GLN A  14      31.942  18.005  43.061  1.00  0.00          C   
ATOM    194  HA  GLN A  14      31.315  18.939  42.475  1.00  0.00          H   
ATOM    195  CB  GLN A  14      33.961  18.331  44.604  1.00  0.00          C   
ATOM    196  HB3 GLN A  14      34.309  19.097  45.899  1.00  0.00          H   
ATOM    197  HB2 GLN A  14      35.787  18.982  46.161  1.00  0.00          H   
ATOM    198  CG  GLN A  14      36.226  19.584  47.237  1.00  0.00          C   
ATOM    199  HG3 GLN A  14      36.654  18.533  45.393  1.00  0.00          H   
ATOM    200  HG2 GLN A  14      32.589  16.790  46.002  1.00  0.00          H   
ATOM    201  CD  GLN A  14      31.977  19.189  44.787  1.00  0.00          C   
ATOM    202  OE1 GLN A  14      34.393  18.885  43.768  1.00  0.00          O   
ATOM    203  NE2 GLN A  14      34.376  17.330  44.737  1.00  0.00          N   
ATOM    204 HE21 GLN A  14      33.888  18.647  46.803  1.00  0.00          H   
ATOM    205 HE22 GLN A  14      34.037  20.151  45.783  1.00  0.00          H   
ATOM    206  C   GLN A  14      37.221  19.704  47.332  1.00  0.00          C   
ATOM    207  O   GLN A  14      35.614  20.135  47.821  1.00  0.00          O   
ATOM    208  N   ALA A  15      32.059  16.736  42.579  1.00  0.00          N   
ATOM    209  H   ALA A  15      31.597  16.253  41.308  1.00  0.00          H   
ATOM    210  CA  ALA A  15      30.038  16.367  41.202  1.00  0.00          C   
ATOM    211  HA  ALA A  15      29.584  16.861  40.126  1.00  0.00          H   
ATOM    212  CB  ALA A  15      31.948  14.777  41.130  1.00  0.00          C   
ATOM    213  HB1 ALA A  15      32.618  16.106  43.137  1.00  0.00          H   
ATOM    214  HB2 ALA A  15      31.964  16.878  40.493  1.00  0.00          H   
ATOM    215  HB3 ALA A  15      31.473  14.236  41.955  1.00  0.00          H   
ATOM    216  C   ALA A  15      31.643  14.541  40.113  1.00  0.00          C   
ATOM    217  O   ALA A  15      33.019  14.603  41.102  1.00  0.00          O   
ATOM    218  N   LEU A  16      29.258  15.986  42.211  1.00  0.00          N   
ATOM    219  H   LEU A  16      27.791  16.212  42.289  1.00  0.00          H   
ATOM    220  CA  LEU A  16      27.498  17.701  42.215  1.00  0.00          C   
ATOM    221  HA  LEU A  16      26.678  18.088  41.370  1.00  0.00          H   
ATOM    222  CB  LEU A  16      27.178  15.494  43.523  1.00  0.00          C   
ATOM    223  HB3 LEU A  16      25.605  15.467  43.493  1.00  0.00          H   
ATOM    224  HB2 LEU A  16      25.071  14.880  42.210  1.00  0.00          H   
ATOM    225  CG  LEU A  16      25.019  14.554  44.556  1.00  0.00          C   
ATOM    226  HG  LEU A  16      29.669  15.444  42.957  1.00  0.00          H   
ATOM    227  CD1 LEU A  16      27.275  15.749  41.451  1.00  0.00          C   
ATOM    228 HD11 LEU A  16      27.449  16.013  44.444  1.00  0.00          H   
ATOM    229 HD12 LEU A  16      27.508  14.453  43.531  1.00  0.00          H   
ATOM    230 HD13 LEU A  16      25.260  16.486  43.655  1.00  0.00          H   
ATOM    231  CD2 LEU A  16      25.585  13.941  42.068  1.00  0.00          C   
ATOM    232 HD21 LEU A  16      23.990  14.732  42.167  1.00  0.00          H   
ATOM    233 HD22 LEU A  16      25.219  15.477  41.307  1.00  0.00          H   
ATOM    234 HD23 LEU A  16      24.980  13.518  44.227  1.00  0.00          H   
ATOM    235  C   LEU A  16      25.702  14.618  45.407  1.00  0.00          C   
ATOM    236  O   LEU A  16      24.034  14.974  44.750  1.00  0.00          O   
ATOM    237  N   GLN A  17      28.206  18.594  42.965  1.00  0.00          N   
ATOM    238  H   GLN A  17      27.892  20.030  42.785  1.00  0.00          H   
ATOM    239  CA  GLN A  17      28.218  20.593  41.447  1.00  0.00          C   
ATOM    240  HA  GLN A  17      27.470  21.470  41.033  1.00  0.00          H   
ATOM    241  CB  GLN A  17      28.464  20.898  44.010  1.00  0.00          C   
ATOM    242  HB3 GLN A  17      28.057  22.344  43.933  1.00  0.00          H   
ATOM    243  HB2 GLN A  17      26.586  22.636  43.862  1.00  0.00          H   
ATOM    244  CG  GLN A  17      26.189  23.810  43.504  1.00  0.00          C   
ATOM    245  HG3 GLN A  17      25.747  21.753  44.141  1.00  0.00          H   
ATOM    246  HG2 GLN A  17      28.918  18.232  43.586  1.00  0.00          H   
ATOM    247  CD  GLN A  17      26.811  20.094  42.897  1.00  0.00          C   
ATOM    248  OE1 GLN A  17      29.539  20.754  43.905  1.00  0.00          O   
ATOM    249  NE2 GLN A  17      28.047  20.592  44.974  1.00  0.00          N   
ATOM    250 HE21 GLN A  17      28.451  22.770  43.004  1.00  0.00          H   
ATOM    251 HE22 GLN A  17      28.466  22.884  44.789  1.00  0.00          H   
ATOM    252  C   GLN A  17      26.848  24.575  43.399  1.00  0.00          C   
ATOM    253  O   GLN A  17      25.200  23.977  43.370  1.00  0.00          O   
ATOM    254  N   ALA A  18      29.235  20.211  40.730  1.00  0.00          N   
ATOM    255  H   ALA A  18      29.546  20.747  39.461  1.00  0.00          H   
ATOM    256  CA  ALA A  18      28.439  20.237  38.463  1.00  0.00          C   
ATOM    257  HA  ALA A  18      27.857  20.984  37.660  1.00  0.00          H   
ATOM    258  CB  ALA A  18      30.927  20.172  39.136  1.00  0.00          C   
ATOM    259  HB1 ALA A  18      29.874  19.476  41.000  1.00  0.00          H   
ATOM    260  HB2 ALA A  18      29.524  21.829  39.550  1.00  0.00          H   
ATOM    261  HB3 ALA A  18      30.857  19.092  39.145  1.00  0.00          H   
ATOM    262  C   ALA A  18      31.160  20.479  38.123  1.00  0.00          C   
ATOM    263  O   ALA A  18      31.721  20.503  39.812  1.00  0.00          O   
ATOM    264  N   ALA A  19      27.993  18.940  38.557  1.00  0.00          N   
ATOM    265  H   ALA A  19      26.858  18.473  37.737  1.00  0.00          H   
ATOM    266  CA  ALA A  19      25.578  19.214  38.028  1.00  0.00          C   
ATOM    267  HA  ALA A  19      24.953  19.487  37.045  1.00  0.00          H   
ATOM    268  CB  ALA A  19      26.766  17.024  37.720  1.00  0.00          C   
ATOM    269  HB1 ALA A  19      28.432  18.359  39.261  1.00  0.00          H   
ATOM    270  HB2 ALA A  19      27.188  18.755  36.732  1.00  0.00          H   
ATOM    271  HB3 ALA A  19      26.661  16.688  38.756  1.00  0.00          H   
ATOM    272  C   ALA A  19      26.005  16.575  37.081  1.00  0.00          C   
ATOM    273  O   ALA A  19      27.717  16.568  37.445  1.00  0.00          O   
ATOM    274  N   GLN A  20      25.310  19.626  39.275  1.00  0.00          N   
ATOM    275  H   GLN A  20      24.111  20.374  39.632  1.00  0.00          H   
ATOM    276  CA  GLN A  20      24.220  21.830  39.289  1.00  0.00          C   
ATOM    277  HA  GLN A  20      23.212  22.361  38.893  1.00  0.00          H   
ATOM    278  CB  GLN A  20      23.766  20.235  41.099  1.00  0.00          C   
ATOM    279  HB3 GLN A  20      23.212  18.818  41.372  1.00  0.00          H   
ATOM    280  HB2 GLN A  20      23.648  18.308  42.690  1.00  0.00          H   
ATOM    281  CG  GLN A  20      22.899  17.365  43.223  1.00  0.00          C   
ATOM    282  HG3 GLN A  20      24.659  18.557  43.330  1.00  0.00          H   
ATOM    283  HG2 GLN A  20      25.854  19.186  39.998  1.00  0.00          H   
ATOM    284  CD  GLN A  20      23.322  19.964  38.999  1.00  0.00          C   
ATOM    285  OE1 GLN A  20      22.966  20.908  41.403  1.00  0.00          O   
ATOM    286  NE2 GLN A  20      24.623  20.341  41.762  1.00  0.00          N   
ATOM    287 HE21 GLN A  20      23.527  18.075  40.636  1.00  0.00          H   
ATOM    288 HE22 GLN A  20      22.141  18.922  41.234  1.00  0.00          H   
ATOM    289  C   GLN A  20      22.045  17.107  42.742  1.00  0.00          C   
ATOM    290  O   GLN A  20      23.283  16.897  44.027  1.00  0.00          O   
ATOM    291  N   ALA A  21      25.339  22.586  39.444  1.00  0.00          N   
ATOM    292  H   ALA A  21      25.548  23.833  38.862  1.00  0.00          H   
ATOM    293  CA  ALA A  21      25.175  23.791  37.355  1.00  0.00          C   
ATOM    294  HA  ALA A  21      24.496  24.732  36.901  1.00  0.00          H   
ATOM    295  CB  ALA A  21      27.011  24.285  39.120  1.00  0.00          C   
ATOM    296  HB1 ALA A  21      26.096  22.203  39.984  1.00  0.00          H   
ATOM    297  HB2 ALA A  21      25.016  24.611  39.407  1.00  0.00          H   
ATOM    298  HB3 ALA A  21      27.240  25.213  38.612  1.00  0.00          H   
ATOM    299  C   ALA A  21      27.089  24.373  40.200  1.00  0.00          C   
ATOM    300  O   ALA A  21      27.765  23.575  38.785  1.00  0.00          O   
ATOM    301  N   ALA A  22      25.520  22.764  36.497  1.00  0.00          N   
ATOM    302  H   ALA A  22      25.050  22.640  35.117  1.00  0.00          H   
ATOM    303  CA  ALA A  22      23.523  22.481  35.040  1.00  0.00          C   
ATOM    304  HA  ALA A  22      22.842  23.266  34.457  1.00  0.00          H   
ATOM    305  CB  ALA A  22      25.865  21.604  34.434  1.00  0.00          C   
ATOM    306  HB1 ALA A  22      26.162  22.011  36.706  1.00  0.00          H   
ATOM    307  HB2 ALA A  22      25.255  23.589  34.625  1.00  0.00          H   
ATOM    308  HB3 ALA A  22      25.937  20.645  34.943  1.00  0.00          H   
ATOM    309  C   ALA A  22      25.549  21.428  33.399  1.00  0.00          C   
ATOM    310  O   ALA A  22      26.897  21.960  34.465  1.00  0.00          O   
ATOM    311  N   LYS A  23      22.956  21.458  35.699  1.00  0.00          N   
ATOM    312  H   LYS A  23      21.510  21.194  35.724  1.00  0.00          H   
ATOM    313  CA  LYS A  23      21.164  20.408  37.022  1.00  0.00          C   
ATOM    314  HA  LYS A  23      21.731  19.356  37.233  1.00  0.00          H   
ATOM    315  CB  LYS A  23      21.141  20.432  34.507  1.00  0.00          C   
ATOM    316  HB3 LYS A  23      19.633  20.117  34.359  1.00  0.00          H   
ATOM    317  HB2 LYS A  23      19.302  19.264  33.088  1.00  0.00          H   
ATOM    318  CG  LYS A  23      17.799  19.029  32.897  1.00  0.00          C   
ATOM    319  HG3 LYS A  23      17.237  18.311  34.040  1.00  0.00          H   
ATOM    320  HG2 LYS A  23      23.579  20.919  36.285  1.00  0.00          H   
ATOM    321  CD  LYS A  23      20.993  22.148  35.827  1.00  0.00          C   
ATOM    322  HD3 LYS A  23      21.714  19.508  34.501  1.00  0.00          H   
ATOM    323  HD2 LYS A  23      21.433  21.024  33.630  1.00  0.00          H   
ATOM    324  CE  LYS A  23      19.136  21.074  34.268  1.00  0.00          C   
ATOM    325  HE3 LYS A  23      19.275  19.661  35.287  1.00  0.00          H   
ATOM    326  HE2 LYS A  23      19.945  18.396  33.002  1.00  0.00          H   
ATOM    327  NZ  LYS A  23      19.643  19.865  32.248  1.00  0.00          N   
ATOM    328  HZ1 LYS A  23      17.703  18.447  31.972  1.00  0.00          H   
ATOM    329  HZ2 LYS A  23      17.245  19.965  32.945  1.00  0.00          H   
ATOM    330  HZ3 LYS A  23      17.666  17.395  34.106  1.00  0.00          H   
ATOM    331  C   LYS A  23      17.363  18.789  34.927  1.00  0.00          C   
ATOM    332  O   LYS A  23      16.261  18.191  33.808  1.00  0.00          O   
ATOM    333  N   LYS A  24      20.244  20.926  37.819  1.00  0.00          N   
ATOM    334  H   LYS A  24      19.654  20.357  39.041  1.00  0.00          H   
ATOM    335  CA  LYS A  24      18.223  19.906  38.913  1.00  0.00          C   
ATOM    336  HA  LYS A  24      19.860  21.329  40.214  1.00  0.00          H   
ATOM    337  CB  LYS A  24      19.606  20.654  41.503  1.00  0.00          C   
ATOM    338  HB3 LYS A  24      20.186  21.374  42.712  1.00  0.00          H   
ATOM    339  HB2 LYS A  24      19.731  20.846  44.089  1.00  0.00          H   
ATOM    340  CG  LYS A  24      20.007  19.445  44.262  1.00  0.00          C   
ATOM    341  HG3 LYS A  24      17.945  18.746  39.211  1.00  0.00          H   
ATOM    342  HG2 LYS A  24      17.438  20.758  38.401  1.00  0.00          H   
ATOM    343  CD  LYS A  24      19.800  21.759  37.443  1.00  0.00          C   
ATOM    344  HD3 LYS A  24      20.218  19.481  39.335  1.00  0.00          H   
ATOM    345  HD2 LYS A  24      19.205  22.205  40.162  1.00  0.00          H   
ATOM    346  CE  LYS A  24      20.904  21.623  40.251  1.00  0.00          C   
ATOM    347  HE3 LYS A  24      20.068  19.669  41.482  1.00  0.00          H   
ATOM    348  HE2 LYS A  24      18.537  20.442  41.537  1.00  0.00          H   
ATOM    349  NZ  LYS A  24      19.964  22.432  42.604  1.00  0.00          N   
ATOM    350  HZ1 LYS A  24      21.277  21.308  42.658  1.00  0.00          H   
ATOM    351  HZ2 LYS A  24      18.689  21.083  44.301  1.00  0.00          H   
ATOM    352  HZ3 LYS A  24      20.368  21.256  44.876  1.00  0.00          H   
ATOM    353  C   LYS A  24      21.000  19.308  44.124  1.00  0.00          C   
ATOM    354  O   LYS A  24      19.757  19.226  45.215  1.00  0.00          O   
ATOM    355  OXT LYS A  24      19.574  18.770  43.646  1.00  0.00          O   
TER     356      LYS A  24
ENDMDL
MODEL        7
ATOM      1  N   LYS A   1      50.878  17.121  51.107  1.00  0.00          N   
ATOM      2  H   LYS A   1      49.653  16.807  50.240  1.00  0.00          H   
ATOM      3  CA  LYS A   1      48.656  16.194  51.144  1.00  0.00          C   
ATOM      4  HA  LYS A   1      48.970  15.261  51.908  1.00  0.00          H   
ATOM      5  CB  LYS A   1      49.989  15.921  49.025  1.00  0.00          C   
ATOM      6  HB3 LYS A   1      48.762  15.605  48.105  1.00  0.00          H   
ATOM      7  HB2 LYS A   1      49.136  15.085  46.697  1.00  0.00          H   
ATOM      8  CG  LYS A   1      47.815  14.980  45.868  1.00  0.00          C   
ATOM      9  HG3 LYS A   1      48.134  14.615  44.484  1.00  0.00          H   
ATOM     10  HG2 LYS A   1      49.271  17.727  49.801  1.00  0.00          H   
ATOM     11  CD  LYS A   1      50.412  15.004  49.444  1.00  0.00          C   
ATOM     12  HD3 LYS A   1      50.760  16.304  48.350  1.00  0.00          H   
ATOM     13  HD2 LYS A   1      48.119  16.470  47.946  1.00  0.00          H   
ATOM     14  CE  LYS A   1      48.080  14.877  48.554  1.00  0.00          C   
ATOM     15  HE3 LYS A   1      49.465  14.063  46.873  1.00  0.00          H   
ATOM     16  HE2 LYS A   1      49.828  15.718  46.153  1.00  0.00          H   
ATOM     17  NZ  LYS A   1      47.325  15.956  45.805  1.00  0.00          N   
ATOM     18  HZ1 LYS A   1      47.167  14.232  46.323  1.00  0.00          H   
ATOM     19  HZ2 LYS A   1      48.604  13.733  44.350  1.00  0.00          H   
ATOM     20  HZ3 LYS A   1      47.281  14.436  43.975  1.00  0.00          H   
ATOM     21  C   LYS A   1      48.600  15.357  43.972  1.00  0.00          C   
ATOM     22  O   LYS A   1      51.256  16.277  51.502  1.00  0.00          O   
ATOM     23  N   LYS A   2      47.448  16.736  51.042  1.00  0.00          N   
ATOM     24  H   LYS A   2      46.132  16.335  51.546  1.00  0.00          H   
ATOM     25  CA  LYS A   2      45.829  14.776  51.339  1.00  0.00          C   
ATOM     26  HA  LYS A   2      46.028  14.270  50.224  1.00  0.00          H   
ATOM     27  CB  LYS A   2      45.058  17.335  51.017  1.00  0.00          C   
ATOM     28  HB3 LYS A   2      43.676  17.200  51.741  1.00  0.00          H   
ATOM     29  HB2 LYS A   2      42.799  18.444  51.584  1.00  0.00          H   
ATOM     30  CG  LYS A   2      41.572  18.397  52.549  1.00  0.00          C   
ATOM     31  HG3 LYS A   2      42.045  18.747  53.912  1.00  0.00          H   
ATOM     32  HG2 LYS A   2      47.382  17.554  50.456  1.00  0.00          H   
ATOM     33  CD  LYS A   2      46.140  16.554  52.609  1.00  0.00          C   
ATOM     34  HD3 LYS A   2      44.931  17.227  49.936  1.00  0.00          H   
ATOM     35  HD2 LYS A   2      45.410  18.319  51.316  1.00  0.00          H   
ATOM     36  CE  LYS A   2      43.757  17.015  52.814  1.00  0.00          C   
ATOM     37  HE3 LYS A   2      43.201  16.355  51.249  1.00  0.00          H   
ATOM     38  HE2 LYS A   2      42.502  18.459  50.534  1.00  0.00          H   
ATOM     39  NZ  LYS A   2      43.341  19.372  51.781  1.00  0.00          N   
ATOM     40  HZ1 LYS A   2      41.073  17.426  52.523  1.00  0.00          H   
ATOM     41  HZ2 LYS A   2      40.728  19.046  52.332  1.00  0.00          H   
ATOM     42  HZ3 LYS A   2      41.200  18.881  54.449  1.00  0.00          H   
ATOM     43  C   LYS A   2      42.506  18.040  54.467  1.00  0.00          C   
ATOM     44  O   LYS A   2      42.444  19.668  53.877  1.00  0.00          O   
ATOM     45  N   PRO A   3      45.408  13.999  52.365  1.00  0.00          N   
ATOM     46  CA  PRO A   3      45.217  12.554  52.389  1.00  0.00          C   
ATOM     47  HA  PRO A   3      44.255  11.994  51.271  1.00  0.00          H   
ATOM     48  CB  PRO A   3      43.294  12.727  50.900  1.00  0.00          C   
ATOM     49  HB3 PRO A   3      44.779  12.147  53.815  1.00  0.00          H   
ATOM     50  HB2 PRO A   3      45.493  13.170  54.628  1.00  0.00          H   
ATOM     51  CG  PRO A   3      45.426  14.443  53.727  1.00  0.00          C   
ATOM     52  HG3 PRO A   3      46.222  12.146  52.266  1.00  0.00          H   
ATOM     53  HG2 PRO A   3      43.705  12.276  53.968  1.00  0.00          H   
ATOM     54  CD  PRO A   3      45.126  11.161  54.116  1.00  0.00          C   
ATOM     55  HD2 PRO A   3      45.080  13.280  55.625  1.00  0.00          H   
ATOM     56  HD3 PRO A   3      46.557  12.956  54.500  1.00  0.00          H   
ATOM     57  C   PRO A   3      44.481  14.953  53.915  1.00  0.00          C   
ATOM     58  O   PRO A   3      46.277  15.065  54.007  1.00  0.00          O   
ATOM     59  N   GLY A   4      44.427  10.769  50.791  1.00  0.00          N   
ATOM     60  H   GLY A   4      43.551  10.278  49.686  1.00  0.00          H   
ATOM     61  CA  GLY A   4      42.135  10.137  50.171  1.00  0.00          C   
ATOM     62  HA3 GLY A   4      41.285  10.397  49.341  1.00  0.00          H   
ATOM     63  HA2 GLY A   4      45.234  10.226  51.037  1.00  0.00          H   
ATOM     64  C   GLY A   4      43.795   9.279  49.339  1.00  0.00          C   
ATOM     65  O   GLY A   4      43.429  10.950  48.840  1.00  0.00          O   
ATOM     66  N   ALA A   5      41.828   9.800  51.455  1.00  0.00          N   
ATOM     67  H   ALA A   5      40.489   9.786  52.050  1.00  0.00          H   
ATOM     68  CA  ALA A   5      39.726  11.077  51.935  1.00  0.00          C   
ATOM     69  HA  ALA A   5      38.606  11.022  51.410  1.00  0.00          H   
ATOM     70  CB  ALA A   5      40.572   9.319  53.533  1.00  0.00          C   
ATOM     71  HB1 ALA A   5      42.654   9.816  52.022  1.00  0.00          H   
ATOM     72  HB2 ALA A   5      40.014   8.963  51.509  1.00  0.00          H   
ATOM     73  HB3 ALA A   5      41.063  10.105  54.116  1.00  0.00          H   
ATOM     74  C   ALA A   5      39.566   8.987  53.787  1.00  0.00          C   
ATOM     75  O   ALA A   5      41.195   8.430  53.605  1.00  0.00          O   
ATOM     76  N   SER A   6      40.302  12.158  52.453  1.00  0.00          N   
ATOM     77  H   SER A   6      39.849  13.530  52.397  1.00  0.00          H   
ATOM     78  CA  SER A   6      39.704  13.988  50.956  1.00  0.00          C   
ATOM     79  HA  SER A   6      38.643  14.561  50.651  1.00  0.00          H   
ATOM     80  CB  SER A   6      40.659  14.407  53.403  1.00  0.00          C   
ATOM     81  HB3 SER A   6      42.039  14.188  53.393  1.00  0.00          H   
ATOM     82  HB2 SER A   6      41.282  12.017  52.697  1.00  0.00          H   
ATOM     83  OG  SER A   6      38.807  13.567  52.694  1.00  0.00          O   
ATOM     84  HG  SER A   6      40.284  14.249  54.411  1.00  0.00          H   
ATOM     85  C   SER A   6      40.466  15.455  53.162  1.00  0.00          C   
ATOM     86  O   SER A   6      42.315  14.346  54.306  1.00  0.00          O   
ATOM     87  N   LEU A   7      40.578  13.571  50.047  1.00  0.00          N   
ATOM     88  H   LEU A   7      40.457  13.946  48.590  1.00  0.00          H   
ATOM     89  CA  LEU A   7      39.263  13.182  47.912  1.00  0.00          C   
ATOM     90  HA  LEU A   7      38.553  13.739  47.154  1.00  0.00          H   
ATOM     91  CB  LEU A   7      41.842  13.718  47.987  1.00  0.00          C   
ATOM     92  HB3 LEU A   7      42.964  14.752  48.224  1.00  0.00          H   
ATOM     93  HB2 LEU A   7      44.273  14.572  47.394  1.00  0.00          H   
ATOM     94  CG  LEU A   7      42.506  16.142  47.912  1.00  0.00          C   
ATOM     95  HG  LEU A   7      41.397  13.081  50.381  1.00  0.00          H   
ATOM     96  CD1 LEU A   7      40.178  14.995  48.586  1.00  0.00          C   
ATOM     97 HD11 LEU A   7      41.584  13.656  46.930  1.00  0.00          H   
ATOM     98 HD12 LEU A   7      42.206  12.704  48.140  1.00  0.00          H   
ATOM     99 HD13 LEU A   7      43.212  14.761  49.286  1.00  0.00          H   
ATOM    100  CD2 LEU A   7      44.989  15.346  47.676  1.00  0.00          C   
ATOM    101 HD21 LEU A   7      44.765  13.657  47.720  1.00  0.00          H   
ATOM    102 HD22 LEU A   7      44.018  14.497  46.341  1.00  0.00          H   
ATOM    103 HD23 LEU A   7      43.279  16.853  48.194  1.00  0.00          H   
ATOM    104  C   LEU A   7      42.281  16.357  46.867  1.00  0.00          C   
ATOM    105  O   LEU A   7      41.538  16.359  48.366  1.00  0.00          O   
ATOM    106  N   ALA A   8      38.988  11.989  48.370  1.00  0.00          N   
ATOM    107  H   ALA A   8      37.762  11.241  47.937  1.00  0.00          H   
ATOM    108  CA  ALA A   8      36.445  11.885  48.291  1.00  0.00          C   
ATOM    109  HA  ALA A   8      35.653  12.240  47.455  1.00  0.00          H   
ATOM    110  CB  ALA A   8      37.866   9.770  48.178  1.00  0.00          C   
ATOM    111  HB1 ALA A   8      39.510  11.669  49.175  1.00  0.00          H   
ATOM    112  HB2 ALA A   8      37.704  11.384  46.856  1.00  0.00          H   
ATOM    113  HB3 ALA A   8      37.643   9.582  49.220  1.00  0.00          H   
ATOM    114  C   ALA A   8      37.066   9.334  47.581  1.00  0.00          C   
ATOM    115  O   ALA A   8      38.846   9.356  47.930  1.00  0.00          O   
ATOM    116  N   ALA A   9      36.402  12.298  49.576  1.00  0.00          N   
ATOM    117  H   ALA A   9      35.302  13.111  50.169  1.00  0.00          H   
ATOM    118  CA  ALA A   9      35.141  14.443  49.477  1.00  0.00          C   
ATOM    119  HA  ALA A   9      34.018  14.736  49.171  1.00  0.00          H   
ATOM    120  CB  ALA A   9      35.585  13.257  51.672  1.00  0.00          C   
ATOM    121  HB1 ALA A   9      37.231  12.161  50.138  1.00  0.00          H   
ATOM    122  HB2 ALA A   9      34.406  12.517  50.015  1.00  0.00          H   
ATOM    123  HB3 ALA A   9      35.570  12.387  52.322  1.00  0.00          H   
ATOM    124  C   ALA A   9      36.573  13.669  51.884  1.00  0.00          C   
ATOM    125  O   ALA A   9      34.791  13.842  52.136  1.00  0.00          O   
ATOM    126  N   LEU A  10      36.184  15.239  49.251  1.00  0.00          N   
ATOM    127  H   LEU A  10      36.263  16.457  48.455  1.00  0.00          H   
ATOM    128  CA  LEU A  10      35.718  16.292  47.012  1.00  0.00          C   
ATOM    129  HA  LEU A  10      34.883  17.116  46.691  1.00  0.00          H   
ATOM    130  CB  LEU A  10      37.630  17.042  48.336  1.00  0.00          C   
ATOM    131  HB3 LEU A  10      38.153  17.489  49.743  1.00  0.00          H   
ATOM    132  HB2 LEU A  10      39.376  18.441  49.605  1.00  0.00          H   
ATOM    133  CG  LEU A  10      36.990  18.257  50.421  1.00  0.00          C   
ATOM    134  HG  LEU A  10      37.016  14.837  49.663  1.00  0.00          H   
ATOM    135  CD1 LEU A  10      35.613  17.237  48.855  1.00  0.00          C   
ATOM    136 HD11 LEU A  10      37.704  17.845  47.599  1.00  0.00          H   
ATOM    137 HD12 LEU A  10      38.273  16.244  47.978  1.00  0.00          H   
ATOM    138 HD13 LEU A  10      38.375  16.596  50.336  1.00  0.00          H   
ATOM    139  CD2 LEU A  10      39.628  18.748  50.615  1.00  0.00          C   
ATOM    140 HD21 LEU A  10      40.159  17.807  49.184  1.00  0.00          H   
ATOM    141 HD22 LEU A  10      39.006  19.272  49.001  1.00  0.00          H   
ATOM    142 HD23 LEU A  10      37.366  18.812  51.280  1.00  0.00          H   
ATOM    143  C   LEU A  10      36.657  19.020  49.715  1.00  0.00          C   
ATOM    144  O   LEU A  10      36.116  17.647  50.641  1.00  0.00          O   
ATOM    145  N   GLN A  11      36.048  15.185  46.356  1.00  0.00          N   
ATOM    146  H   GLN A  11      35.482  14.808  45.070  1.00  0.00          H   
ATOM    147  CA  GLN A  11      33.976  14.313  45.095  1.00  0.00          C   
ATOM    148  HA  GLN A  11      33.210  14.672  44.206  1.00  0.00          H   
ATOM    149  CB  GLN A  11      36.419  13.817  44.295  1.00  0.00          C   
ATOM    150  HB3 GLN A  11      36.227  13.578  42.824  1.00  0.00          H   
ATOM    151  HB2 GLN A  11      37.191  12.687  42.133  1.00  0.00          H   
ATOM    152  CG  GLN A  11      37.229  12.792  40.825  1.00  0.00          C   
ATOM    153  HG3 GLN A  11      38.063  12.032  42.614  1.00  0.00          H   
ATOM    154  HG2 GLN A  11      36.740  14.596  46.778  1.00  0.00          H   
ATOM    155  CD  GLN A  11      35.567  15.729  44.511  1.00  0.00          C   
ATOM    156  OE1 GLN A  11      36.315  12.837  44.764  1.00  0.00          O   
ATOM    157  NE2 GLN A  11      37.453  14.129  44.476  1.00  0.00          N   
ATOM    158 HE21 GLN A  11      36.252  14.536  42.306  1.00  0.00          H   
ATOM    159 HE22 GLN A  11      35.238  13.135  42.709  1.00  0.00          H   
ATOM    160  C   GLN A  11      36.850  13.612  40.367  1.00  0.00          C   
ATOM    161  O   GLN A  11      38.015  12.331  40.382  1.00  0.00          O   
ATOM    162  N   ALA A  12      33.500  13.588  46.134  1.00  0.00          N   
ATOM    163  H   ALA A  12      32.098  13.421  46.429  1.00  0.00          H   
ATOM    164  CA  ALA A  12      31.301  14.794  46.748  1.00  0.00          C   
ATOM    165  HA  ALA A  12      30.234  14.952  46.139  1.00  0.00          H   
ATOM    166  CB  ALA A  12      31.894  12.497  47.580  1.00  0.00          C   
ATOM    167  HB1 ALA A  12      34.131  13.255  46.843  1.00  0.00          H   
ATOM    168  HB2 ALA A  12      31.578  13.115  45.510  1.00  0.00          H   
ATOM    169  HB3 ALA A  12      30.913  12.012  47.568  1.00  0.00          H   
ATOM    170  C   ALA A  12      32.598  11.678  47.477  1.00  0.00          C   
ATOM    171  O   ALA A  12      31.835  13.004  48.543  1.00  0.00          O   
ATOM    172  N   LEU A  13      31.936  15.740  47.497  1.00  0.00          N   
ATOM    173  H   LEU A  13      31.502  17.118  47.639  1.00  0.00          H   
ATOM    174  CA  LEU A  13      31.415  17.919  46.284  1.00  0.00          C   
ATOM    175  HA  LEU A  13      30.420  18.635  46.074  1.00  0.00          H   
ATOM    176  CB  LEU A  13      32.270  17.781  48.792  1.00  0.00          C   
ATOM    177  HB3 LEU A  13      31.997  17.068  50.127  1.00  0.00          H   
ATOM    178  HB2 LEU A  13      32.758  17.790  51.262  1.00  0.00          H   
ATOM    179  CG  LEU A  13      30.520  17.068  50.598  1.00  0.00          C   
ATOM    180  HG  LEU A  13      32.747  15.412  47.991  1.00  0.00          H   
ATOM    181  CD1 LEU A  13      30.465  17.041  47.981  1.00  0.00          C   
ATOM    182 HD11 LEU A  13      31.868  18.792  48.836  1.00  0.00          H   
ATOM    183 HD12 LEU A  13      33.313  17.771  48.469  1.00  0.00          H   
ATOM    184 HD13 LEU A  13      32.306  16.027  50.155  1.00  0.00          H   
ATOM    185  CD2 LEU A  13      32.337  18.792  51.296  1.00  0.00          C   
ATOM    186 HD21 LEU A  13      32.697  17.311  52.244  1.00  0.00          H   
ATOM    187 HD22 LEU A  13      33.819  17.947  51.053  1.00  0.00          H   
ATOM    188 HD23 LEU A  13      30.155  18.080  50.489  1.00  0.00          H   
ATOM    189  C   LEU A  13      29.955  16.367  49.986  1.00  0.00          C   
ATOM    190  O   LEU A  13      30.498  16.811  51.663  1.00  0.00          O   
ATOM    191  N   GLN A  14      32.479  17.902  45.448  1.00  0.00          N   
ATOM    192  H   GLN A  14      32.463  18.445  44.091  1.00  0.00          H   
ATOM    193  CA  GLN A  14      31.428  17.756  43.218  1.00  0.00          C   
ATOM    194  HA  GLN A  14      30.765  18.426  42.448  1.00  0.00          H   
ATOM    195  CB  GLN A  14      33.852  18.600  43.496  1.00  0.00          C   
ATOM    196  HB3 GLN A  14      33.734  19.481  42.179  1.00  0.00          H   
ATOM    197  HB2 GLN A  14      34.993  19.600  41.371  1.00  0.00          H   
ATOM    198  CG  GLN A  14      35.074  20.256  40.203  1.00  0.00          C   
ATOM    199  HG3 GLN A  14      36.040  19.219  41.838  1.00  0.00          H   
ATOM    200  HG2 GLN A  14      33.327  17.444  45.742  1.00  0.00          H   
ATOM    201  CD  GLN A  14      32.208  19.498  44.201  1.00  0.00          C   
ATOM    202  OE1 GLN A  14      34.248  17.634  43.197  1.00  0.00          O   
ATOM    203  NE2 GLN A  14      34.473  19.107  44.232  1.00  0.00          N   
ATOM    204 HE21 GLN A  14      33.193  20.399  42.405  1.00  0.00          H   
ATOM    205 HE22 GLN A  14      33.189  18.856  41.471  1.00  0.00          H   
ATOM    206  C   GLN A  14      34.233  20.489  39.695  1.00  0.00          C   
ATOM    207  O   GLN A  14      36.010  20.326  39.817  1.00  0.00          O   
ATOM    208  N   ALA A  15      31.163  16.437  43.389  1.00  0.00          N   
ATOM    209  H   ALA A  15      30.016  15.761  42.739  1.00  0.00          H   
ATOM    210  CA  ALA A  15      28.621  16.239  43.152  1.00  0.00          C   
ATOM    211  HA  ALA A  15      27.735  16.255  42.248  1.00  0.00          H   
ATOM    212  CB  ALA A  15      30.244  14.240  42.874  1.00  0.00          C   
ATOM    213  HB1 ALA A  15      31.705  15.873  44.029  1.00  0.00          H   
ATOM    214  HB2 ALA A  15      30.054  15.965  41.664  1.00  0.00          H   
ATOM    215  HB3 ALA A  15      31.110  14.030  42.246  1.00  0.00          H   
ATOM    216  C   ALA A  15      30.444  14.004  43.915  1.00  0.00          C   
ATOM    217  O   ALA A  15      29.379  13.673  42.535  1.00  0.00          O   
ATOM    218  N   LEU A  16      28.386  16.546  44.483  1.00  0.00          N   
ATOM    219  H   LEU A  16      27.224  17.325  44.938  1.00  0.00          H   
ATOM    220  CA  LEU A  16      27.104  18.698  44.224  1.00  0.00          C   
ATOM    221  HA  LEU A  16      26.031  19.026  43.679  1.00  0.00          H   
ATOM    222  CB  LEU A  16      27.094  17.507  46.467  1.00  0.00          C   
ATOM    223  HB3 LEU A  16      26.922  16.226  47.300  1.00  0.00          H   
ATOM    224  HB2 LEU A  16      26.286  16.647  48.655  1.00  0.00          H   
ATOM    225  CG  LEU A  16      25.987  15.134  46.814  1.00  0.00          C   
ATOM    226  HG  LEU A  16      29.120  16.327  45.139  1.00  0.00          H   
ATOM    227  CD1 LEU A  16      26.326  16.730  44.731  1.00  0.00          C   
ATOM    228 HD11 LEU A  16      26.245  18.168  46.634  1.00  0.00          H   
ATOM    229 HD12 LEU A  16      27.947  18.096  46.810  1.00  0.00          H   
ATOM    230 HD13 LEU A  16      27.922  15.858  47.530  1.00  0.00          H   
ATOM    231  CD2 LEU A  16      25.254  16.979  48.529  1.00  0.00          C   
ATOM    232 HD21 LEU A  16      26.253  15.799  49.340  1.00  0.00          H   
ATOM    233 HD22 LEU A  16      26.818  17.490  49.098  1.00  0.00          H   
ATOM    234 HD23 LEU A  16      26.270  14.787  45.810  1.00  0.00          H   
ATOM    235  C   LEU A  16      26.100  14.320  47.525  1.00  0.00          C   
ATOM    236  O   LEU A  16      24.980  15.502  46.615  1.00  0.00          O   
ATOM    237  N   GLN A  17      28.165  19.444  44.212  1.00  0.00          N   
ATOM    238  H   GLN A  17      28.209  20.701  43.519  1.00  0.00          H   
ATOM    239  CA  GLN A  17      27.983  20.651  41.968  1.00  0.00          C   
ATOM    240  HA  GLN A  17      27.262  21.492  41.447  1.00  0.00          H   
ATOM    241  CB  GLN A  17      29.514  21.504  43.854  1.00  0.00          C   
ATOM    242  HB3 GLN A  17      29.555  22.146  45.203  1.00  0.00          H   
ATOM    243  HB2 GLN A  17      29.227  23.629  45.091  1.00  0.00          H   
ATOM    244  CG  GLN A  17      28.599  24.104  46.116  1.00  0.00          C   
ATOM    245  HG3 GLN A  17      29.554  24.290  44.088  1.00  0.00          H   
ATOM    246  HG2 GLN A  17      28.991  19.110  44.677  1.00  0.00          H   
ATOM    247  CD  GLN A  17      27.477  21.364  43.971  1.00  0.00          C   
ATOM    248  OE1 GLN A  17      29.732  22.195  43.036  1.00  0.00          O   
ATOM    249  NE2 GLN A  17      30.292  20.736  43.858  1.00  0.00          N   
ATOM    250 HE21 GLN A  17      30.570  22.070  45.599  1.00  0.00          H   
ATOM    251 HE22 GLN A  17      28.750  21.669  45.774  1.00  0.00          H   
ATOM    252  C   GLN A  17      28.380  23.473  46.869  1.00  0.00          C   
ATOM    253  O   GLN A  17      28.676  25.068  46.388  1.00  0.00          O   
ATOM    254  N   ALA A  18      28.569  19.657  41.266  1.00  0.00          N   
ATOM    255  H   ALA A  18      28.235  19.365  39.868  1.00  0.00          H   
ATOM    256  CA  ALA A  18      26.880  18.873  39.646  1.00  0.00          C   
ATOM    257  HA  ALA A  18      26.325  19.463  38.757  1.00  0.00          H   
ATOM    258  CB  ALA A  18      29.341  18.411  39.402  1.00  0.00          C   
ATOM    259  HB1 ALA A  18      29.306  19.133  41.722  1.00  0.00          H   
ATOM    260  HB2 ALA A  18      28.383  20.258  39.268  1.00  0.00          H   
ATOM    261  HB3 ALA A  18      29.210  17.502  39.987  1.00  0.00          H   
ATOM    262  C   ALA A  18      29.137  18.131  38.361  1.00  0.00          C   
ATOM    263  O   ALA A  18      30.341  18.847  39.461  1.00  0.00          O   
ATOM    264  N   ALA A  19      26.253  18.086  40.500  1.00  0.00          N   
ATOM    265  H   ALA A  19      24.842  17.713  40.481  1.00  0.00          H   
ATOM    266  CA  ALA A  19      23.872  18.909  40.502  1.00  0.00          C   
ATOM    267  HA  ALA A  19      22.941  18.971  39.656  1.00  0.00          H   
ATOM    268  CB  ALA A  19      24.499  16.724  41.595  1.00  0.00          C   
ATOM    269  HB1 ALA A  19      26.850  17.708  41.232  1.00  0.00          H   
ATOM    270  HB2 ALA A  19      24.661  17.209  39.530  1.00  0.00          H   
ATOM    271  HB3 ALA A  19      24.748  16.959  42.630  1.00  0.00          H   
ATOM    272  C   ALA A  19      23.443  16.479  41.559  1.00  0.00          C   
ATOM    273  O   ALA A  19      24.998  15.772  41.410  1.00  0.00          O   
ATOM    274  N   GLN A  20      24.112  19.833  41.422  1.00  0.00          N   
ATOM    275  H   GLN A  20      23.327  21.115  41.487  1.00  0.00          H   
ATOM    276  CA  GLN A  20      23.525  22.020  40.257  1.00  0.00          C   
ATOM    277  HA  GLN A  20      22.578  22.575  39.763  1.00  0.00          H   
ATOM    278  CB  GLN A  20      23.588  21.740  42.843  1.00  0.00          C   
ATOM    279  HB3 GLN A  20      22.759  22.970  43.236  1.00  0.00          H   
ATOM    280  HB2 GLN A  20      21.195  22.699  43.169  1.00  0.00          H   
ATOM    281  CG  GLN A  20      20.557  22.702  42.016  1.00  0.00          C   
ATOM    282  HG3 GLN A  20      20.539  22.426  44.160  1.00  0.00          H   
ATOM    283  HG2 GLN A  20      24.812  19.609  42.111  1.00  0.00          H   
ATOM    284  CD  GLN A  20      22.265  20.839  41.502  1.00  0.00          C   
ATOM    285  OE1 GLN A  20      24.614  22.118  42.890  1.00  0.00          O   
ATOM    286  NE2 GLN A  20      23.446  21.011  43.645  1.00  0.00          N   
ATOM    287 HE21 GLN A  20      22.859  23.850  42.606  1.00  0.00          H   
ATOM    288 HE22 GLN A  20      22.983  23.189  44.285  1.00  0.00          H   
ATOM    289  C   GLN A  20      21.108  22.843  41.188  1.00  0.00          C   
ATOM    290  O   GLN A  20      19.545  22.621  41.964  1.00  0.00          O   
ATOM    291  N   ALA A  21      24.710  22.045  39.642  1.00  0.00          N   
ATOM    292  H   ALA A  21      24.963  22.796  38.388  1.00  0.00          H   
ATOM    293  CA  ALA A  21      24.097  22.286  37.237  1.00  0.00          C   
ATOM    294  HA  ALA A  21      23.432  23.117  36.596  1.00  0.00          H   
ATOM    295  CB  ALA A  21      26.449  22.619  38.118  1.00  0.00          C   
ATOM    296  HB1 ALA A  21      25.472  21.532  40.065  1.00  0.00          H   
ATOM    297  HB2 ALA A  21      24.811  23.851  38.575  1.00  0.00          H   
ATOM    298  HB3 ALA A  21      26.589  21.617  37.695  1.00  0.00          H   
ATOM    299  C   ALA A  21      26.796  23.342  37.387  1.00  0.00          C   
ATOM    300  O   ALA A  21      27.030  22.672  39.031  1.00  0.00          O   
ATOM    301  N   ALA A  22      24.039  20.986  36.950  1.00  0.00          N   
ATOM    302  H   ALA A  22      23.137  20.367  35.988  1.00  0.00          H   
ATOM    303  CA  ALA A  22      21.624  20.637  36.041  1.00  0.00          C   
ATOM    304  HA  ALA A  22      20.871  20.274  35.110  1.00  0.00          H   
ATOM    305  CB  ALA A  22      23.516  18.878  35.846  1.00  0.00          C   
ATOM    306  HB1 ALA A  22      24.619  20.402  37.524  1.00  0.00          H   
ATOM    307  HB2 ALA A  22      23.481  20.885  35.089  1.00  0.00          H   
ATOM    308  HB3 ALA A  22      22.739  18.463  35.203  1.00  0.00          H   
ATOM    309  C   ALA A  22      24.525  18.811  35.452  1.00  0.00          C   
ATOM    310  O   ALA A  22      23.532  18.343  36.793  1.00  0.00          O   
ATOM    311  N   LYS A  23      21.098  21.215  37.112  1.00  0.00          N   
ATOM    312  H   LYS A  23      19.733  21.738  37.408  1.00  0.00          H   
ATOM    313  CA  LYS A  23      19.561  23.252  37.162  1.00  0.00          C   
ATOM    314  HA  LYS A  23      18.495  23.799  37.460  1.00  0.00          H   
ATOM    315  CB  LYS A  23      19.475  21.264  38.849  1.00  0.00          C   
ATOM    316  HB3 LYS A  23      19.415  19.718  39.087  1.00  0.00          H   
ATOM    317  HB2 LYS A  23      19.401  19.360  40.554  1.00  0.00          H   
ATOM    318  CG  LYS A  23      19.355  17.830  40.661  1.00  0.00          C   
ATOM    319  HG3 LYS A  23      19.145  17.402  42.070  1.00  0.00          H   
ATOM    320  HG2 LYS A  23      21.696  21.407  37.901  1.00  0.00          H   
ATOM    321  CD  LYS A  23      18.913  21.271  36.872  1.00  0.00          C   
ATOM    322  HD3 LYS A  23      18.472  21.614  39.074  1.00  0.00          H   
ATOM    323  HD2 LYS A  23      20.295  21.738  39.404  1.00  0.00          H   
ATOM    324  CE  LYS A  23      20.315  19.309  38.625  1.00  0.00          C   
ATOM    325  HE3 LYS A  23      18.540  19.251  38.643  1.00  0.00          H   
ATOM    326  HE2 LYS A  23      18.493  19.745  41.043  1.00  0.00          H   
ATOM    327  NZ  LYS A  23      20.230  19.848  41.052  1.00  0.00          N   
ATOM    328  HZ1 LYS A  23      20.309  17.369  40.406  1.00  0.00          H   
ATOM    329  HZ2 LYS A  23      18.596  17.341  40.062  1.00  0.00          H   
ATOM    330  HZ3 LYS A  23      19.913  17.618  42.690  1.00  0.00          H   
ATOM    331  C   LYS A  23      18.406  17.934  42.520  1.00  0.00          C   
ATOM    332  O   LYS A  23      18.982  16.408  42.188  1.00  0.00          O   
ATOM    333  N   LYS A  24      20.569  23.914  36.505  1.00  0.00          N   
ATOM    334  H   LYS A  24      20.612  25.378  36.282  1.00  0.00          H   
ATOM    335  CA  LYS A  24      20.259  25.663  34.876  1.00  0.00          C   
ATOM    336  HA  LYS A  24      21.954  26.123  36.719  1.00  0.00          H   
ATOM    337  CB  LYS A  24      22.655  25.712  37.977  1.00  0.00          C   
ATOM    338  HB3 LYS A  24      22.238  26.536  39.176  1.00  0.00          H   
ATOM    339  HB2 LYS A  24      22.639  25.807  40.436  1.00  0.00          H   
ATOM    340  CG  LYS A  24      22.615  26.652  41.632  1.00  0.00          C   
ATOM    341  HG3 LYS A  24      19.139  26.166  34.757  1.00  0.00          H   
ATOM    342  HG2 LYS A  24      20.988  25.438  33.913  1.00  0.00          H   
ATOM    343  CD  LYS A  24      21.366  23.396  36.156  1.00  0.00          C   
ATOM    344  HD3 LYS A  24      19.783  25.838  36.834  1.00  0.00          H   
ATOM    345  HD2 LYS A  24      21.717  27.183  36.766  1.00  0.00          H   
ATOM    346  CE  LYS A  24      22.680  25.938  35.933  1.00  0.00          C   
ATOM    347  HE3 LYS A  24      23.724  25.799  37.789  1.00  0.00          H   
ATOM    348  HE2 LYS A  24      22.463  24.664  38.184  1.00  0.00          H   
ATOM    349  NZ  LYS A  24      21.158  26.582  39.239  1.00  0.00          N   
ATOM    350  HZ1 LYS A  24      22.551  27.577  39.101  1.00  0.00          H   
ATOM    351  HZ2 LYS A  24      23.632  25.407  40.226  1.00  0.00          H   
ATOM    352  HZ3 LYS A  24      21.949  24.972  40.571  1.00  0.00          H   
ATOM    353  C   LYS A  24      21.652  26.761  41.931  1.00  0.00          C   
ATOM    354  O   LYS A  24      23.242  26.408  42.387  1.00  0.00          O   
ATOM    355  OXT LYS A  24      22.801  27.576  41.275  1.00  0.00          O   
TER     356      LYS A  24
ENDMDL
MODEL        8
ATOM      1  N   LYS A   1      41.085   9.243  61.418  1.00  0.00          N   
ATOM      2  H   LYS A   1      41.573   8.435  60.352  1.00  0.00          H   
ATOM      3  CA  LYS A   1      40.373   8.158  59.462  1.00  0.00          C   
ATOM      4  HA  LYS A   1      39.521   7.299  59.727  1.00  0.00          H   
ATOM      5  CB  LYS A   1      42.356   7.220  60.858  1.00  0.00          C   
ATOM      6  HB3 LYS A   1      43.398   6.899  59.824  1.00  0.00          H   
ATOM      7  HB2 LYS A   1      42.929   6.029  58.668  1.00  0.00          H   
ATOM      8  CG  LYS A   1      44.154   5.836  57.742  1.00  0.00          C   
ATOM      9  HG3 LYS A   1      43.908   4.841  56.675  1.00  0.00          H   
ATOM     10  HG2 LYS A   1      42.276   9.080  59.835  1.00  0.00          H   
ATOM     11  CD  LYS A   1      41.805   6.302  61.055  1.00  0.00          C   
ATOM     12  HD3 LYS A   1      42.891   7.510  61.764  1.00  0.00          H   
ATOM     13  HD2 LYS A   1      44.153   6.365  60.392  1.00  0.00          H   
ATOM     14  CE  LYS A   1      43.900   7.757  59.377  1.00  0.00          C   
ATOM     15  HE3 LYS A   1      42.148   6.531  58.091  1.00  0.00          H   
ATOM     16  HE2 LYS A   1      42.680   5.051  59.074  1.00  0.00          H   
ATOM     17  NZ  LYS A   1      44.962   5.377  58.317  1.00  0.00          N   
ATOM     18  HZ1 LYS A   1      44.432   6.809  57.350  1.00  0.00          H   
ATOM     19  HZ2 LYS A   1      44.817   4.590  56.324  1.00  0.00          H   
ATOM     20  HZ3 LYS A   1      43.440   3.997  56.993  1.00  0.00          H   
ATOM     21  C   LYS A   1      43.360   5.314  55.974  1.00  0.00          C   
ATOM     22  O   LYS A   1      40.463  10.008  61.181  1.00  0.00          O   
ATOM     23  N   LYS A   2      40.245   8.971  58.434  1.00  0.00          N   
ATOM     24  H   LYS A   2      39.216   8.585  57.475  1.00  0.00          H   
ATOM     25  CA  LYS A   2      39.766   7.749  56.252  1.00  0.00          C   
ATOM     26  HA  LYS A   2      40.772   8.186  55.667  1.00  0.00          H   
ATOM     27  CB  LYS A   2      38.376   9.806  56.965  1.00  0.00          C   
ATOM     28  HB3 LYS A   2      37.270  10.155  57.957  1.00  0.00          H   
ATOM     29  HB2 LYS A   2      37.084  11.718  58.150  1.00  0.00          H   
ATOM     30  CG  LYS A   2      35.996  12.112  59.158  1.00  0.00          C   
ATOM     31  HG3 LYS A   2      35.674  13.517  59.058  1.00  0.00          H   
ATOM     32  HG2 LYS A   2      41.001   9.542  58.078  1.00  0.00          H   
ATOM     33  CD  LYS A   2      38.507   8.001  58.051  1.00  0.00          C   
ATOM     34  HD3 LYS A   2      37.953   9.549  55.997  1.00  0.00          H   
ATOM     35  HD2 LYS A   2      38.971  10.716  56.898  1.00  0.00          H   
ATOM     36  CE  LYS A   2      37.467   9.722  58.934  1.00  0.00          C   
ATOM     37  HE3 LYS A   2      36.318   9.748  57.606  1.00  0.00          H   
ATOM     38  HE2 LYS A   2      36.815  12.173  57.192  1.00  0.00          H   
ATOM     39  NZ  LYS A   2      38.059  12.086  58.458  1.00  0.00          N   
ATOM     40  HZ1 LYS A   2      36.231  11.756  60.170  1.00  0.00          H   
ATOM     41  HZ2 LYS A   2      35.163  11.456  58.934  1.00  0.00          H   
ATOM     42  HZ3 LYS A   2      35.965  13.992  58.211  1.00  0.00          H   
ATOM     43  C   LYS A   2      34.692  13.611  59.276  1.00  0.00          C   
ATOM     44  O   LYS A   2      36.298  13.948  59.720  1.00  0.00          O   
ATOM     45  N   PRO A   3      39.064   6.629  55.910  1.00  0.00          N   
ATOM     46  CA  PRO A   3      39.605   5.640  55.036  1.00  0.00          C   
ATOM     47  HA  PRO A   3      39.718   6.048  53.529  1.00  0.00          H   
ATOM     48  CB  PRO A   3      39.372   7.149  53.076  1.00  0.00          C   
ATOM     49  HB3 PRO A   3      38.698   4.404  55.225  1.00  0.00          H   
ATOM     50  HB2 PRO A   3      38.278   4.501  56.646  1.00  0.00          H   
ATOM     51  CG  PRO A   3      38.029   6.025  56.714  1.00  0.00          C   
ATOM     52  HG3 PRO A   3      40.644   5.405  55.250  1.00  0.00          H   
ATOM     53  HG2 PRO A   3      37.889   4.357  54.497  1.00  0.00          H   
ATOM     54  CD  PRO A   3      39.335   3.527  55.124  1.00  0.00          C   
ATOM     55  HD2 PRO A   3      37.372   3.959  56.931  1.00  0.00          H   
ATOM     56  HD3 PRO A   3      39.147   4.275  57.266  1.00  0.00          H   
ATOM     57  C   PRO A   3      37.053   6.251  56.287  1.00  0.00          C   
ATOM     58  O   PRO A   3      38.207   6.303  57.745  1.00  0.00          O   
ATOM     59  N   GLY A   4      40.398   5.195  52.785  1.00  0.00          N   
ATOM     60  H   GLY A   4      40.486   5.468  51.353  1.00  0.00          H   
ATOM     61  CA  GLY A   4      41.370   6.620  50.983  1.00  0.00          C   
ATOM     62  HA3 GLY A   4      42.478   6.730  51.513  1.00  0.00          H   
ATOM     63  HA2 GLY A   4      40.956   4.493  53.253  1.00  0.00          H   
ATOM     64  C   GLY A   4      39.443   5.602  51.079  1.00  0.00          C   
ATOM     65  O   GLY A   4      40.922   4.671  50.737  1.00  0.00          O   
ATOM     66  N   ALA A   5      41.063   7.441  49.972  1.00  0.00          N   
ATOM     67  H   ALA A   5      41.911   8.456  49.441  1.00  0.00          H   
ATOM     68  CA  ALA A   5      41.307   9.849  49.390  1.00  0.00          C   
ATOM     69  HA  ALA A   5      40.315  10.157  48.708  1.00  0.00          H   
ATOM     70  CB  ALA A   5      42.325   8.094  48.003  1.00  0.00          C   
ATOM     71  HB1 ALA A   5      40.204   7.225  49.475  1.00  0.00          H   
ATOM     72  HB2 ALA A   5      42.823   8.393  50.036  1.00  0.00          H   
ATOM     73  HB3 ALA A   5      41.576   8.118  47.209  1.00  0.00          H   
ATOM     74  C   ALA A   5      43.191   8.662  47.676  1.00  0.00          C   
ATOM     75  O   ALA A   5      42.682   7.071  47.994  1.00  0.00          O   
ATOM     76  N   SER A   6      42.024  10.781  49.939  1.00  0.00          N   
ATOM     77  H   SER A   6      41.579  12.202  50.134  1.00  0.00          H   
ATOM     78  CA  SER A   6      41.370  13.017  48.915  1.00  0.00          C   
ATOM     79  HA  SER A   6      40.363  13.707  48.938  1.00  0.00          H   
ATOM     80  CB  SER A   6      42.502  12.839  51.116  1.00  0.00          C   
ATOM     81  HB3 SER A   6      43.847  12.946  50.553  1.00  0.00          H   
ATOM     82  HB2 SER A   6      42.919  10.552  50.351  1.00  0.00          H   
ATOM     83  OG  SER A   6      40.574  12.083  50.554  1.00  0.00          O   
ATOM     84  HG  SER A   6      42.547  12.285  52.055  1.00  0.00          H   
ATOM     85  C   SER A   6      42.115  13.787  51.480  1.00  0.00          C   
ATOM     86  O   SER A   6      44.366  13.221  51.321  1.00  0.00          O   
ATOM     87  N   LEU A   7      42.127  12.914  47.824  1.00  0.00          N   
ATOM     88  H   LEU A   7      41.688  13.358  46.537  1.00  0.00          H   
ATOM     89  CA  LEU A   7      40.260  12.795  46.179  1.00  0.00          C   
ATOM     90  HA  LEU A   7      39.403  13.585  45.812  1.00  0.00          H   
ATOM     91  CB  LEU A   7      42.805  13.072  45.546  1.00  0.00          C   
ATOM     92  HB3 LEU A   7      42.418  13.569  44.191  1.00  0.00          H   
ATOM     93  HB2 LEU A   7      42.318  15.113  44.161  1.00  0.00          H   
ATOM     94  CG  LEU A   7      43.569  13.235  43.252  1.00  0.00          C   
ATOM     95  HG  LEU A   7      42.876  12.241  47.936  1.00  0.00          H   
ATOM     96  CD1 LEU A   7      41.534  14.446  46.569  1.00  0.00          C   
ATOM     97 HD11 LEU A   7      43.120  12.033  45.629  1.00  0.00          H   
ATOM     98 HD12 LEU A   7      43.660  13.701  45.793  1.00  0.00          H   
ATOM     99 HD13 LEU A   7      41.508  13.088  43.821  1.00  0.00          H   
ATOM    100  CD2 LEU A   7      43.221  15.518  44.610  1.00  0.00          C   
ATOM    101 HD21 LEU A   7      42.208  15.560  43.177  1.00  0.00          H   
ATOM    102 HD22 LEU A   7      41.493  15.472  44.773  1.00  0.00          H   
ATOM    103 HD23 LEU A   7      43.686  12.162  43.390  1.00  0.00          H   
ATOM    104  C   LEU A   7      43.295  13.434  42.210  1.00  0.00          C   
ATOM    105  O   LEU A   7      44.528  13.686  43.514  1.00  0.00          O   
ATOM    106  N   ALA A   8      39.990  11.491  46.146  1.00  0.00          N   
ATOM    107  H   ALA A   8      38.671  10.927  45.871  1.00  0.00          H   
ATOM    108  CA  ALA A   8      37.499  11.433  46.722  1.00  0.00          C   
ATOM    109  HA  ALA A   8      36.420  11.611  46.142  1.00  0.00          H   
ATOM    110  CB  ALA A   8      38.789   9.394  45.776  1.00  0.00          C   
ATOM    111  HB1 ALA A   8      40.723  10.823  46.349  1.00  0.00          H   
ATOM    112  HB2 ALA A   8      38.428  11.317  44.886  1.00  0.00          H   
ATOM    113  HB3 ALA A   8      38.003   8.997  45.126  1.00  0.00          H   
ATOM    114  C   ALA A   8      39.674   9.134  45.206  1.00  0.00          C   
ATOM    115  O   ALA A   8      38.629   8.935  46.758  1.00  0.00          O   
ATOM    116  N   ALA A   9      37.665  11.564  48.011  1.00  0.00          N   
ATOM    117  H   ALA A   9      36.699  12.137  48.930  1.00  0.00          H   
ATOM    118  CA  ALA A   9      36.192  13.528  48.505  1.00  0.00          C   
ATOM    119  HA  ALA A   9      34.958  13.606  48.477  1.00  0.00          H   
ATOM    120  CB  ALA A   9      37.335  12.274  50.344  1.00  0.00          C   
ATOM    121  HB1 ALA A   9      38.536  11.218  48.387  1.00  0.00          H   
ATOM    122  HB2 ALA A   9      35.840  11.492  49.079  1.00  0.00          H   
ATOM    123  HB3 ALA A   9      37.989  13.151  50.372  1.00  0.00          H   
ATOM    124  C   ALA A   9      36.629  12.569  51.125  1.00  0.00          C   
ATOM    125  O   ALA A   9      37.845  11.330  50.498  1.00  0.00          O   
ATOM    126  N   LEU A  10      37.148  14.396  48.066  1.00  0.00          N   
ATOM    127  H   LEU A  10      36.750  15.735  47.561  1.00  0.00          H   
ATOM    128  CA  LEU A  10      36.184  15.698  46.150  1.00  0.00          C   
ATOM    129  HA  LEU A  10      35.179  16.415  45.996  1.00  0.00          H   
ATOM    130  CB  LEU A  10      37.838  16.780  47.875  1.00  0.00          C   
ATOM    131  HB3 LEU A  10      37.976  17.306  49.339  1.00  0.00          H   
ATOM    132  HB2 LEU A  10      39.026  18.445  49.420  1.00  0.00          H   
ATOM    133  CG  LEU A  10      36.582  17.938  49.635  1.00  0.00          C   
ATOM    134  HG  LEU A  10      38.063  14.251  48.459  1.00  0.00          H   
ATOM    135  CD1 LEU A  10      35.893  15.984  48.189  1.00  0.00          C   
ATOM    136 HD11 LEU A  10      37.701  17.660  47.245  1.00  0.00          H   
ATOM    137 HD12 LEU A  10      38.791  16.442  47.464  1.00  0.00          H   
ATOM    138 HD13 LEU A  10      38.112  16.513  50.076  1.00  0.00          H   
ATOM    139  CD2 LEU A  10      38.953  19.008  50.353  1.00  0.00          C   
ATOM    140 HD21 LEU A  10      39.980  17.920  49.441  1.00  0.00          H   
ATOM    141 HD22 LEU A  10      39.073  19.031  48.505  1.00  0.00          H   
ATOM    142 HD23 LEU A  10      35.847  17.136  49.538  1.00  0.00          H   
ATOM    143  C   LEU A  10      36.581  18.326  50.658  1.00  0.00          C   
ATOM    144  O   LEU A  10      36.236  18.711  48.952  1.00  0.00          O   
ATOM    145  N   GLN A  11      36.682  14.852  45.224  1.00  0.00          N   
ATOM    146  H   GLN A  11      36.172  14.690  43.858  1.00  0.00          H   
ATOM    147  CA  GLN A  11      34.697  14.360  43.815  1.00  0.00          C   
ATOM    148  HA  GLN A  11      33.919  14.908  43.082  1.00  0.00          H   
ATOM    149  CB  GLN A  11      37.068  13.799  42.962  1.00  0.00          C   
ATOM    150  HB3 GLN A  11      38.345  14.532  42.580  1.00  0.00          H   
ATOM    151  HB2 GLN A  11      39.151  13.686  41.540  1.00  0.00          H   
ATOM    152  CG  GLN A  11      40.094  14.295  40.926  1.00  0.00          C   
ATOM    153  HG3 GLN A  11      38.950  12.461  41.357  1.00  0.00          H   
ATOM    154  HG2 GLN A  11      37.510  14.335  45.460  1.00  0.00          H   
ATOM    155  CD  GLN A  11      36.242  15.676  43.393  1.00  0.00          C   
ATOM    156  OE1 GLN A  11      36.539  13.553  42.045  1.00  0.00          O   
ATOM    157  NE2 GLN A  11      37.368  12.865  43.427  1.00  0.00          N   
ATOM    158 HE21 GLN A  11      38.975  14.722  43.458  1.00  0.00          H   
ATOM    159 HE22 GLN A  11      38.132  15.473  42.077  1.00  0.00          H   
ATOM    160  C   GLN A  11      40.157  15.310  40.940  1.00  0.00          C   
ATOM    161  O   GLN A  11      40.531  13.804  40.157  1.00  0.00          O   
ATOM    162  N   ALA A  12      34.308  13.456  44.691  1.00  0.00          N   
ATOM    163  H   ALA A  12      32.968  12.847  44.838  1.00  0.00          H   
ATOM    164  CA  ALA A  12      32.005  13.943  45.371  1.00  0.00          C   
ATOM    165  HA  ALA A  12      31.024  14.332  44.710  1.00  0.00          H   
ATOM    166  CB  ALA A  12      32.976  11.667  45.859  1.00  0.00          C   
ATOM    167  HB1 ALA A  12      35.019  12.905  45.151  1.00  0.00          H   
ATOM    168  HB2 ALA A  12      32.780  12.538  43.816  1.00  0.00          H   
ATOM    169  HB3 ALA A  12      33.608  12.024  46.672  1.00  0.00          H   
ATOM    170  C   ALA A  12      31.955  11.445  46.191  1.00  0.00          C   
ATOM    171  O   ALA A  12      33.510  10.810  45.456  1.00  0.00          O   
ATOM    172  N   LEU A  13      32.350  14.558  46.531  1.00  0.00          N   
ATOM    173  H   LEU A  13      31.548  15.628  47.139  1.00  0.00          H   
ATOM    174  CA  LEU A  13      31.306  16.886  46.226  1.00  0.00          C   
ATOM    175  HA  LEU A  13      30.169  17.232  45.906  1.00  0.00          H   
ATOM    176  CB  LEU A  13      32.308  16.017  48.493  1.00  0.00          C   
ATOM    177  HB3 LEU A  13      31.486  16.915  49.400  1.00  0.00          H   
ATOM    178  HB2 LEU A  13      30.231  16.155  49.883  1.00  0.00          H   
ATOM    179  CG  LEU A  13      32.294  17.377  50.639  1.00  0.00          C   
ATOM    180  HG  LEU A  13      33.164  14.261  47.054  1.00  0.00          H   
ATOM    181  CD1 LEU A  13      30.582  15.209  47.410  1.00  0.00          C   
ATOM    182 HD11 LEU A  13      33.256  16.513  48.296  1.00  0.00          H   
ATOM    183 HD12 LEU A  13      32.420  15.102  49.080  1.00  0.00          H   
ATOM    184 HD13 LEU A  13      31.165  17.840  48.915  1.00  0.00          H   
ATOM    185  CD2 LEU A  13      29.599  16.009  49.011  1.00  0.00          C   
ATOM    186 HD21 LEU A  13      30.476  15.161  50.261  1.00  0.00          H   
ATOM    187 HD22 LEU A  13      29.728  16.824  50.588  1.00  0.00          H   
ATOM    188 HD23 LEU A  13      33.165  17.961  50.345  1.00  0.00          H   
ATOM    189  C   LEU A  13      31.703  18.075  51.225  1.00  0.00          C   
ATOM    190  O   LEU A  13      32.510  16.524  51.291  1.00  0.00          O   
ATOM    191  N   GLN A  14      32.399  17.363  45.613  1.00  0.00          N   
ATOM    192  H   GLN A  14      32.444  18.314  44.522  1.00  0.00          H   
ATOM    193  CA  GLN A  14      31.478  18.016  43.310  1.00  0.00          C   
ATOM    194  HA  GLN A  14      30.750  18.996  42.978  1.00  0.00          H   
ATOM    195  CB  GLN A  14      33.837  18.506  43.987  1.00  0.00          C   
ATOM    196  HB3 GLN A  14      34.649  19.517  44.816  1.00  0.00          H   
ATOM    197  HB2 GLN A  14      36.183  19.587  44.463  1.00  0.00          H   
ATOM    198  CG  GLN A  14      36.824  20.386  45.239  1.00  0.00          C   
ATOM    199  HG3 GLN A  14      36.736  19.023  43.576  1.00  0.00          H   
ATOM    200  HG2 GLN A  14      33.254  16.911  45.922  1.00  0.00          H   
ATOM    201  CD  GLN A  14      32.155  19.283  44.940  1.00  0.00          C   
ATOM    202  OE1 GLN A  14      33.727  19.068  43.061  1.00  0.00          O   
ATOM    203  NE2 GLN A  14      34.415  17.588  43.906  1.00  0.00          N   
ATOM    204 HE21 GLN A  14      34.505  19.276  45.867  1.00  0.00          H   
ATOM    205 HE22 GLN A  14      34.260  20.527  44.646  1.00  0.00          H   
ATOM    206  C   GLN A  14      37.773  20.680  45.034  1.00  0.00          C   
ATOM    207  O   GLN A  14      36.214  20.808  45.923  1.00  0.00          O   
ATOM    208  N   ALA A  15      31.563  16.779  42.663  1.00  0.00          N   
ATOM    209  H   ALA A  15      30.784  16.587  41.551  1.00  0.00          H   
ATOM    210  CA  ALA A  15      29.294  16.782  41.872  1.00  0.00          C   
ATOM    211  HA  ALA A  15      28.636  17.480  41.096  1.00  0.00          H   
ATOM    212  CB  ALA A  15      31.091  15.131  41.087  1.00  0.00          C   
ATOM    213  HB1 ALA A  15      32.178  16.035  42.939  1.00  0.00          H   
ATOM    214  HB2 ALA A  15      31.135  17.268  40.772  1.00  0.00          H   
ATOM    215  HB3 ALA A  15      30.332  14.784  40.390  1.00  0.00          H   
ATOM    216  C   ALA A  15      31.992  15.272  40.496  1.00  0.00          C   
ATOM    217  O   ALA A  15      31.250  14.436  41.911  1.00  0.00          O   
ATOM    218  N   LEU A  16      28.773  16.105  42.871  1.00  0.00          N   
ATOM    219  H   LEU A  16      27.513  16.190  43.590  1.00  0.00          H   
ATOM    220  CA  LEU A  16      27.116  17.634  43.916  1.00  0.00          C   
ATOM    221  HA  LEU A  16      26.025  18.090  43.608  1.00  0.00          H   
ATOM    222  CB  LEU A  16      27.530  15.316  44.924  1.00  0.00          C   
ATOM    223  HB3 LEU A  16      26.101  14.770  45.247  1.00  0.00          H   
ATOM    224  HB2 LEU A  16      25.522  14.034  44.087  1.00  0.00          H   
ATOM    225  CG  LEU A  16      26.258  13.778  46.388  1.00  0.00          C   
ATOM    226  HG  LEU A  16      29.531  15.591  43.306  1.00  0.00          H   
ATOM    227  CD1 LEU A  16      26.797  15.804  42.862  1.00  0.00          C   
ATOM    228 HD11 LEU A  16      27.936  15.860  45.776  1.00  0.00          H   
ATOM    229 HD12 LEU A  16      28.151  14.430  44.794  1.00  0.00          H   
ATOM    230 HD13 LEU A  16      25.490  15.624  45.549  1.00  0.00          H   
ATOM    231  CD2 LEU A  16      24.613  13.493  44.382  1.00  0.00          C   
ATOM    232 HD21 LEU A  16      25.200  14.733  43.320  1.00  0.00          H   
ATOM    233 HD22 LEU A  16      26.260  13.361  43.666  1.00  0.00          H   
ATOM    234 HD23 LEU A  16      26.659  14.399  47.189  1.00  0.00          H   
ATOM    235  C   LEU A  16      25.326  13.311  46.712  1.00  0.00          C   
ATOM    236  O   LEU A  16      26.930  13.006  46.009  1.00  0.00          O   
ATOM    237  N   GLN A  17      28.058  18.441  44.476  1.00  0.00          N   
ATOM    238  H   GLN A  17      27.734  19.863  44.782  1.00  0.00          H   
ATOM    239  CA  GLN A  17      27.376  20.723  43.536  1.00  0.00          C   
ATOM    240  HA  GLN A  17      26.347  21.382  43.540  1.00  0.00          H   
ATOM    241  CB  GLN A  17      28.782  20.535  45.653  1.00  0.00          C   
ATOM    242  HB3 GLN A  17      28.580  20.162  47.150  1.00  0.00          H   
ATOM    243  HB2 GLN A  17      29.712  20.777  48.041  1.00  0.00          H   
ATOM    244  CG  GLN A  17      29.725  20.530  49.352  1.00  0.00          C   
ATOM    245  HG3 GLN A  17      30.545  21.523  47.555  1.00  0.00          H   
ATOM    246  HG2 GLN A  17      28.913  18.031  44.806  1.00  0.00          H   
ATOM    247  CD  GLN A  17      26.835  19.795  45.401  1.00  0.00          C   
ATOM    248  OE1 GLN A  17      28.853  21.621  45.556  1.00  0.00          O   
ATOM    249  NE2 GLN A  17      29.775  20.260  45.331  1.00  0.00          N   
ATOM    250 HE21 GLN A  17      28.664  19.094  47.361  1.00  0.00          H   
ATOM    251 HE22 GLN A  17      27.626  20.497  47.540  1.00  0.00          H   
ATOM    252  C   GLN A  17      29.194  19.789  49.789  1.00  0.00          C   
ATOM    253  O   GLN A  17      30.331  21.113  49.896  1.00  0.00          O   
ATOM    254  N   ALA A  18      28.144  20.692  42.457  1.00  0.00          N   
ATOM    255  H   ALA A  18      27.894  21.153  41.111  1.00  0.00          H   
ATOM    256  CA  ALA A  18      26.632  20.493  40.483  1.00  0.00          C   
ATOM    257  HA  ALA A  18      25.976  21.233  39.726  1.00  0.00          H   
ATOM    258  CB  ALA A  18      29.262  21.082  40.396  1.00  0.00          C   
ATOM    259  HB1 ALA A  18      28.975  20.115  42.489  1.00  0.00          H   
ATOM    260  HB2 ALA A  18      27.573  22.194  41.246  1.00  0.00          H   
ATOM    261  HB3 ALA A  18      29.482  20.046  40.116  1.00  0.00          H   
ATOM    262  C   ALA A  18      29.462  21.655  39.490  1.00  0.00          C   
ATOM    263  O   ALA A  18      30.005  21.444  41.117  1.00  0.00          O   
ATOM    264  N   ALA A  19      26.389  19.214  40.703  1.00  0.00          N   
ATOM    265  H   ALA A  19      25.164  18.576  40.178  1.00  0.00          H   
ATOM    266  CA  ALA A  19      23.839  19.216  40.731  1.00  0.00          C   
ATOM    267  HA  ALA A  19      22.956  19.561  39.975  1.00  0.00          H   
ATOM    268  CB  ALA A  19      25.139  17.029  40.405  1.00  0.00          C   
ATOM    269  HB1 ALA A  19      26.942  18.628  41.314  1.00  0.00          H   
ATOM    270  HB2 ALA A  19      25.124  18.819  39.119  1.00  0.00          H   
ATOM    271  HB3 ALA A  19      24.326  16.575  39.846  1.00  0.00          H   
ATOM    272  C   ALA A  19      26.118  16.696  40.070  1.00  0.00          C   
ATOM    273  O   ALA A  19      24.950  16.799  41.458  1.00  0.00          O   
ATOM    274  N   GLN A  20      23.837  19.526  42.063  1.00  0.00          N   
ATOM    275  H   GLN A  20      22.846  20.278  42.782  1.00  0.00          H   
ATOM    276  CA  GLN A  20      22.735  21.784  42.529  1.00  0.00          C   
ATOM    277  HA  GLN A  20      21.748  22.376  43.030  1.00  0.00          H   
ATOM    278  CB  GLN A  20      22.949  19.946  44.271  1.00  0.00          C   
ATOM    279  HB3 GLN A  20      22.692  18.456  44.653  1.00  0.00          H   
ATOM    280  HB2 GLN A  20      22.488  18.328  46.110  1.00  0.00          H   
ATOM    281  CG  GLN A  20      22.320  17.140  46.589  1.00  0.00          C   
ATOM    282  HG3 GLN A  20      22.425  19.307  46.895  1.00  0.00          H   
ATOM    283  HG2 GLN A  20      24.612  19.067  42.524  1.00  0.00          H   
ATOM    284  CD  GLN A  20      21.898  19.870  42.423  1.00  0.00          C   
ATOM    285  OE1 GLN A  20      22.205  20.578  44.759  1.00  0.00          O   
ATOM    286  NE2 GLN A  20      23.942  20.337  44.521  1.00  0.00          N   
ATOM    287 HE21 GLN A  20      23.453  17.760  44.310  1.00  0.00          H   
ATOM    288 HE22 GLN A  20      21.826  18.120  44.084  1.00  0.00          H   
ATOM    289  C   GLN A  20      22.352  16.341  45.976  1.00  0.00          C   
ATOM    290  O   GLN A  20      22.184  16.994  47.583  1.00  0.00          O   
ATOM    291  N   ALA A  21      23.757  22.455  41.980  1.00  0.00          N   
ATOM    292  H   ALA A  21      23.953  23.893  41.838  1.00  0.00          H   
ATOM    293  CA  ALA A  21      22.982  24.457  40.752  1.00  0.00          C   
ATOM    294  HA  ALA A  21      22.694  23.773  39.776  1.00  0.00          H   
ATOM    295  CB  ALA A  21      25.406  24.338  41.577  1.00  0.00          C   
ATOM    296  HB1 ALA A  21      24.523  21.889  41.651  1.00  0.00          H   
ATOM    297  HB2 ALA A  21      23.666  24.192  42.842  1.00  0.00          H   
ATOM    298  HB3 ALA A  21      26.231  23.928  42.146  1.00  0.00          H   
ATOM    299  C   ALA A  21      25.702  24.082  40.551  1.00  0.00          C   
ATOM    300  O   ALA A  21      25.405  25.418  41.744  1.00  0.00          O   
ATOM    301  N   ALA A  22      22.347  25.634  40.943  1.00  0.00          N   
ATOM    302  H   ALA A  22      21.205  26.065  40.174  1.00  0.00          H   
ATOM    303  CA  ALA A  22      21.309  27.467  39.542  1.00  0.00          C   
ATOM    304  HA  ALA A  22      21.607  28.456  40.270  1.00  0.00          H   
ATOM    305  CB  ALA A  22      19.934  25.898  41.027  1.00  0.00          C   
ATOM    306  HB1 ALA A  22      22.561  26.075  41.836  1.00  0.00          H   
ATOM    307  HB2 ALA A  22      21.109  25.299  39.401  1.00  0.00          H   
ATOM    308  HB3 ALA A  22      19.896  26.571  41.888  1.00  0.00          H   
ATOM    309  C   ALA A  22      19.074  26.132  40.399  1.00  0.00          C   
ATOM    310  O   ALA A  22      19.827  24.886  41.411  1.00  0.00          O   
ATOM    311  N   LYS A  23      21.094  27.562  38.259  1.00  0.00          N   
ATOM    312  H   LYS A  23      21.111  28.807  37.543  1.00  0.00          H   
ATOM    313  CA  LYS A  23      20.056  29.829  37.972  1.00  0.00          C   
ATOM    314  HA  LYS A  23      18.901  29.453  37.990  1.00  0.00          H   
ATOM    315  CB  LYS A  23      21.019  28.544  36.000  1.00  0.00          C   
ATOM    316  HB3 LYS A  23      22.257  27.703  35.564  1.00  0.00          H   
ATOM    317  HB2 LYS A  23      22.447  27.439  34.062  1.00  0.00          H   
ATOM    318  CG  LYS A  23      23.632  26.455  33.843  1.00  0.00          C   
ATOM    319  HG3 LYS A  23      23.905  26.026  32.488  1.00  0.00          H   
ATOM    320  HG2 LYS A  23      20.782  26.763  37.732  1.00  0.00          H   
ATOM    321  CD  LYS A  23      22.084  29.279  37.700  1.00  0.00          C   
ATOM    322  HD3 LYS A  23      20.996  29.564  35.611  1.00  0.00          H   
ATOM    323  HD2 LYS A  23      20.086  28.030  35.765  1.00  0.00          H   
ATOM    324  CE  LYS A  23      22.211  26.700  35.987  1.00  0.00          C   
ATOM    325  HE3 LYS A  23      23.168  28.116  36.006  1.00  0.00          H   
ATOM    326  HE2 LYS A  23      22.629  28.353  33.488  1.00  0.00          H   
ATOM    327  NZ  LYS A  23      21.578  26.962  33.611  1.00  0.00          N   
ATOM    328  HZ1 LYS A  23      23.443  25.590  34.488  1.00  0.00          H   
ATOM    329  HZ2 LYS A  23      24.526  27.013  34.134  1.00  0.00          H   
ATOM    330  HZ3 LYS A  23      24.379  26.780  32.003  1.00  0.00          H   
ATOM    331  C   LYS A  23      24.545  25.256  32.557  1.00  0.00          C   
ATOM    332  O   LYS A  23      23.063  25.816  31.966  1.00  0.00          O   
ATOM    333  N   LYS A  24      20.521  31.028  38.201  1.00  0.00          N   
ATOM    334  H   LYS A  24      19.743  32.162  38.683  1.00  0.00          H   
ATOM    335  CA  LYS A  24      20.078  33.522  38.092  1.00  0.00          C   
ATOM    336  HA  LYS A  24      19.794  32.208  40.233  1.00  0.00          H   
ATOM    337  CB  LYS A  24      18.479  32.863  40.734  1.00  0.00          C   
ATOM    338  HB3 LYS A  24      18.279  32.672  42.286  1.00  0.00          H   
ATOM    339  HB2 LYS A  24      17.457  33.751  42.971  1.00  0.00          H   
ATOM    340  CG  LYS A  24      17.699  33.762  44.424  1.00  0.00          C   
ATOM    341  HG3 LYS A  24      21.221  33.879  37.796  1.00  0.00          H   
ATOM    342  HG2 LYS A  24      19.051  34.177  37.756  1.00  0.00          H   
ATOM    343  CD  LYS A  24      21.522  31.172  38.273  1.00  0.00          C   
ATOM    344  HD3 LYS A  24      18.717  31.980  38.360  1.00  0.00          H   
ATOM    345  HD2 LYS A  24      20.640  32.810  40.543  1.00  0.00          H   
ATOM    346  CE  LYS A  24      19.723  31.206  40.655  1.00  0.00          C   
ATOM    347  HE3 LYS A  24      17.620  32.409  40.242  1.00  0.00          H   
ATOM    348  HE2 LYS A  24      18.411  33.934  40.520  1.00  0.00          H   
ATOM    349  NZ  LYS A  24      19.244  32.790  42.783  1.00  0.00          N   
ATOM    350  HZ1 LYS A  24      17.901  31.707  42.587  1.00  0.00          H   
ATOM    351  HZ2 LYS A  24      16.378  33.614  42.886  1.00  0.00          H   
ATOM    352  HZ3 LYS A  24      17.783  34.713  42.569  1.00  0.00          H   
ATOM    353  C   LYS A  24      17.228  32.932  44.740  1.00  0.00          C   
ATOM    354  O   LYS A  24      18.679  33.688  44.666  1.00  0.00          O   
ATOM    355  OXT LYS A  24      17.328  34.604  44.836  1.00  0.00          O   
TER     356      LYS A  24
ENDMDL
MODEL        9
ATOM      1  N   LYS A   1      52.048  12.429  53.764  1.00  0.00          N   
ATOM      2  H   LYS A   1      50.924  13.171  53.206  1.00  0.00          H   
ATOM      3  CA  LYS A   1      50.278  12.395  52.062  1.00  0.00          C   
ATOM      4  HA  LYS A   1      50.697  12.509  50.909  1.00  0.00          H   
ATOM      5  CB  LYS A   1      51.395  14.535  52.695  1.00  0.00          C   
ATOM      6  HB3 LYS A   1      50.178  15.412  52.389  1.00  0.00          H   
ATOM      7  HB2 LYS A   1      50.615  16.635  51.580  1.00  0.00          H   
ATOM      8  CG  LYS A   1      51.433  17.577  52.467  1.00  0.00          C   
ATOM      9  HG3 LYS A   1      51.924  18.723  51.650  1.00  0.00          H   
ATOM     10  HG2 LYS A   1      50.189  13.326  53.981  1.00  0.00          H   
ATOM     11  CD  LYS A   1      51.975  14.403  51.794  1.00  0.00          C   
ATOM     12  HD3 LYS A   1      52.002  15.011  53.450  1.00  0.00          H   
ATOM     13  HD2 LYS A   1      49.727  15.737  53.314  1.00  0.00          H   
ATOM     14  CE  LYS A   1      49.460  14.841  51.819  1.00  0.00          C   
ATOM     15  HE3 LYS A   1      49.743  17.155  51.216  1.00  0.00          H   
ATOM     16  HE2 LYS A   1      51.220  16.315  50.744  1.00  0.00          H   
ATOM     17  NZ  LYS A   1      52.276  17.043  52.880  1.00  0.00          N   
ATOM     18  HZ1 LYS A   1      50.811  17.946  53.269  1.00  0.00          H   
ATOM     19  HZ2 LYS A   1      51.168  19.431  51.556  1.00  0.00          H   
ATOM     20  HZ3 LYS A   1      52.200  18.382  50.706  1.00  0.00          H   
ATOM     21  C   LYS A   1      52.746  19.156  52.117  1.00  0.00          C   
ATOM     22  O   LYS A   1      51.892  11.740  54.444  1.00  0.00          O   
ATOM     23  N   LYS A   2      49.279  11.581  52.395  1.00  0.00          N   
ATOM     24  H   LYS A   2      48.420  10.973  51.382  1.00  0.00          H   
ATOM     25  CA  LYS A   2      47.708  12.056  50.563  1.00  0.00          C   
ATOM     26  HA  LYS A   2      47.424  13.129  51.099  1.00  0.00          H   
ATOM     27  CB  LYS A   2      47.377  10.055  52.033  1.00  0.00          C   
ATOM     28  HB3 LYS A   2      46.540  10.827  53.063  1.00  0.00          H   
ATOM     29  HB2 LYS A   2      45.232  10.075  53.329  1.00  0.00          H   
ATOM     30  CG  LYS A   2      45.516   8.769  54.080  1.00  0.00          C   
ATOM     31  HG3 LYS A   2      45.862   7.696  53.105  1.00  0.00          H   
ATOM     32  HG2 LYS A   2      49.116  11.386  53.342  1.00  0.00          H   
ATOM     33  CD  LYS A   2      49.045  10.376  50.738  1.00  0.00          C   
ATOM     34  HD3 LYS A   2      47.882   9.237  52.527  1.00  0.00          H   
ATOM     35  HD2 LYS A   2      46.725   9.661  51.268  1.00  0.00          H   
ATOM     36  CE  LYS A   2      46.312  11.812  52.689  1.00  0.00          C   
ATOM     37  HE3 LYS A   2      47.097  10.914  53.984  1.00  0.00          H   
ATOM     38  HE2 LYS A   2      44.752   9.847  52.389  1.00  0.00          H   
ATOM     39  NZ  LYS A   2      44.577  10.695  53.924  1.00  0.00          N   
ATOM     40  HZ1 LYS A   2      44.635   8.477  54.634  1.00  0.00          H   
ATOM     41  HZ2 LYS A   2      46.338   8.909  54.767  1.00  0.00          H   
ATOM     42  HZ3 LYS A   2      45.387   6.812  53.378  1.00  0.00          H   
ATOM     43  C   LYS A   2      46.893   7.551  53.101  1.00  0.00          C   
ATOM     44  O   LYS A   2      45.546   7.975  52.155  1.00  0.00          O   
ATOM     45  N   PRO A   3      47.435  11.833  49.297  1.00  0.00          N   
ATOM     46  CA  PRO A   3      46.311  12.545  48.616  1.00  0.00          C   
ATOM     47  HA  PRO A   3      44.948  11.980  49.009  1.00  0.00          H   
ATOM     48  CB  PRO A   3      43.978  12.726  49.144  1.00  0.00          C   
ATOM     49  HB3 PRO A   3      46.577  12.329  47.122  1.00  0.00          H   
ATOM     50  HB2 PRO A   3      47.354  11.060  47.053  1.00  0.00          H   
ATOM     51  CG  PRO A   3      48.181  10.993  48.338  1.00  0.00          C   
ATOM     52  HG3 PRO A   3      46.354  13.600  48.837  1.00  0.00          H   
ATOM     53  HG2 PRO A   3      47.171  13.139  46.728  1.00  0.00          H   
ATOM     54  CD  PRO A   3      45.650  12.239  46.571  1.00  0.00          C   
ATOM     55  HD2 PRO A   3      48.016  11.073  46.201  1.00  0.00          H   
ATOM     56  HD3 PRO A   3      46.681  10.216  46.992  1.00  0.00          H   
ATOM     57  C   PRO A   3      49.166  11.404  48.179  1.00  0.00          C   
ATOM     58  O   PRO A   3      48.245   9.973  48.691  1.00  0.00          O   
ATOM     59  N   GLY A   4      44.885  10.665  49.208  1.00  0.00          N   
ATOM     60  H   GLY A   4      43.677   9.911  48.892  1.00  0.00          H   
ATOM     61  CA  GLY A   4      42.440  10.469  49.600  1.00  0.00          C   
ATOM     62  HA3 GLY A   4      41.431  10.736  48.943  1.00  0.00          H   
ATOM     63  HA2 GLY A   4      45.667  10.194  49.567  1.00  0.00          H   
ATOM     64  C   GLY A   4      43.817   8.884  49.195  1.00  0.00          C   
ATOM     65  O   GLY A   4      43.513   9.943  47.826  1.00  0.00          O   
ATOM     66  N   ALA A   5      42.617  10.910  50.846  1.00  0.00          N   
ATOM     67  H   ALA A   5      41.480  11.328  51.658  1.00  0.00          H   
ATOM     68  CA  ALA A   5      40.950  12.659  51.164  1.00  0.00          C   
ATOM     69  HA  ALA A   5      39.867  12.715  50.581  1.00  0.00          H   
ATOM     70  CB  ALA A   5      41.889  11.474  53.119  1.00  0.00          C   
ATOM     71  HB1 ALA A   5      43.521  10.950  51.222  1.00  0.00          H   
ATOM     72  HB2 ALA A   5      40.699  10.586  51.582  1.00  0.00          H   
ATOM     73  HB3 ALA A   5      42.676  12.208  53.199  1.00  0.00          H   
ATOM     74  C   ALA A   5      42.244  10.524  53.490  1.00  0.00          C   
ATOM     75  O   ALA A   5      41.037  11.795  53.701  1.00  0.00          O   
ATOM     76  N   SER A   6      41.812  13.679  51.197  1.00  0.00          N   
ATOM     77  H   SER A   6      41.442  14.999  50.683  1.00  0.00          H   
ATOM     78  CA  SER A   6      40.926  14.933  49.251  1.00  0.00          C   
ATOM     79  HA  SER A   6      40.027  15.694  48.898  1.00  0.00          H   
ATOM     80  CB  SER A   6      42.638  15.940  50.698  1.00  0.00          C   
ATOM     81  HB3 SER A   6      43.306  15.828  51.947  1.00  0.00          H   
ATOM     82  HB2 SER A   6      42.708  13.541  51.570  1.00  0.00          H   
ATOM     83  OG  SER A   6      40.670  15.413  51.314  1.00  0.00          O   
ATOM     84  HG  SER A   6      42.297  16.955  50.543  1.00  0.00          H   
ATOM     85  C   SER A   6      43.322  15.673  49.909  1.00  0.00          C   
ATOM     86  O   SER A   6      43.895  16.506  52.010  1.00  0.00          O   
ATOM     87  N   LEU A   7      41.448  13.988  48.453  1.00  0.00          N   
ATOM     88  H   LEU A   7      41.268  14.097  47.005  1.00  0.00          H   
ATOM     89  CA  LEU A   7      40.051  13.284  46.567  1.00  0.00          C   
ATOM     90  HA  LEU A   7      39.215  13.786  45.811  1.00  0.00          H   
ATOM     91  CB  LEU A   7      42.535  13.560  46.329  1.00  0.00          C   
ATOM     92  HB3 LEU A   7      42.460  13.725  44.810  1.00  0.00          H   
ATOM     93  HB2 LEU A   7      42.469  15.212  44.447  1.00  0.00          H   
ATOM     94  CG  LEU A   7      43.668  13.039  44.169  1.00  0.00          C   
ATOM     95  HG  LEU A   7      41.608  13.095  48.836  1.00  0.00          H   
ATOM     96  CD1 LEU A   7      41.126  15.132  46.724  1.00  0.00          C   
ATOM     97 HD11 LEU A   7      42.644  12.511  46.567  1.00  0.00          H   
ATOM     98 HD12 LEU A   7      43.393  14.099  46.702  1.00  0.00          H   
ATOM     99 HD13 LEU A   7      41.551  13.267  44.449  1.00  0.00          H   
ATOM    100  CD2 LEU A   7      42.668  15.324  43.392  1.00  0.00          C   
ATOM    101 HD21 LEU A   7      43.238  15.717  45.015  1.00  0.00          H   
ATOM    102 HD22 LEU A   7      41.507  15.645  44.680  1.00  0.00          H   
ATOM    103 HD23 LEU A   7      44.568  13.572  44.437  1.00  0.00          H   
ATOM    104  C   LEU A   7      43.554  13.036  43.096  1.00  0.00          C   
ATOM    105  O   LEU A   7      43.733  12.021  44.526  1.00  0.00          O   
ATOM    106  N   ALA A   8      39.876  12.098  47.173  1.00  0.00          N   
ATOM    107  H   ALA A   8      38.683  11.300  46.932  1.00  0.00          H   
ATOM    108  CA  ALA A   8      37.464  12.067  47.411  1.00  0.00          C   
ATOM    109  HA  ALA A   8      36.674  12.566  46.616  1.00  0.00          H   
ATOM    110  CB  ALA A   8      38.783   9.966  47.675  1.00  0.00          C   
ATOM    111  HB1 ALA A   8      40.511  11.821  47.861  1.00  0.00          H   
ATOM    112  HB2 ALA A   8      38.591  11.111  45.873  1.00  0.00          H   
ATOM    113  HB3 ALA A   8      39.777   9.561  47.555  1.00  0.00          H   
ATOM    114  C   ALA A   8      38.060   9.273  47.269  1.00  0.00          C   
ATOM    115  O   ALA A   8      38.581  10.122  48.725  1.00  0.00          O   
ATOM    116  N   ALA A   9      37.533  12.412  48.700  1.00  0.00          N   
ATOM    117  H   ALA A   9      36.352  12.852  49.430  1.00  0.00          H   
ATOM    118  CA  ALA A   9      35.867  14.215  48.944  1.00  0.00          C   
ATOM    119  HA  ALA A   9      34.667  14.464  48.849  1.00  0.00          H   
ATOM    120  CB  ALA A   9      36.665  12.928  50.925  1.00  0.00          C   
ATOM    121  HB1 ALA A   9      38.401  12.377  49.162  1.00  0.00          H   
ATOM    122  HB2 ALA A   9      35.563  12.131  49.280  1.00  0.00          H   
ATOM    123  HB3 ALA A   9      36.650  11.935  51.348  1.00  0.00          H   
ATOM    124  C   ALA A   9      35.923  13.540  51.417  1.00  0.00          C   
ATOM    125  O   ALA A   9      37.643  13.365  51.066  1.00  0.00          O   
ATOM    126  N   LEU A  10      36.826  15.120  48.728  1.00  0.00          N   
ATOM    127  H   LEU A  10      36.527  16.424  48.151  1.00  0.00          H   
ATOM    128  CA  LEU A  10      36.008  16.271  46.722  1.00  0.00          C   
ATOM    129  HA  LEU A  10      35.103  17.004  46.321  1.00  0.00          H   
ATOM    130  CB  LEU A  10      37.785  17.305  48.166  1.00  0.00          C   
ATOM    131  HB3 LEU A  10      38.149  17.740  49.592  1.00  0.00          H   
ATOM    132  HB2 LEU A  10      39.399  18.624  49.570  1.00  0.00          H   
ATOM    133  CG  LEU A  10      36.984  18.527  50.192  1.00  0.00          C   
ATOM    134  HG  LEU A  10      37.751  14.901  48.964  1.00  0.00          H   
ATOM    135  CD1 LEU A  10      35.762  16.896  48.749  1.00  0.00          C   
ATOM    136 HD11 LEU A  10      37.602  18.185  47.568  1.00  0.00          H   
ATOM    137 HD12 LEU A  10      38.611  16.754  47.742  1.00  0.00          H   
ATOM    138 HD13 LEU A  10      38.342  16.865  50.194  1.00  0.00          H   
ATOM    139  CD2 LEU A  10      39.518  19.103  50.531  1.00  0.00          C   
ATOM    140 HD21 LEU A  10      39.295  19.377  48.802  1.00  0.00          H   
ATOM    141 HD22 LEU A  10      40.268  18.015  49.363  1.00  0.00          H   
ATOM    142 HD23 LEU A  10      37.305  19.005  51.106  1.00  0.00          H   
ATOM    143  C   LEU A  10      36.167  17.853  50.407  1.00  0.00          C   
ATOM    144  O   LEU A  10      36.656  19.278  49.490  1.00  0.00          O   
ATOM    145  N   GLN A  11      36.637  15.377  45.945  1.00  0.00          N   
ATOM    146  H   GLN A  11      36.135  15.101  44.590  1.00  0.00          H   
ATOM    147  CA  GLN A  11      34.728  14.502  44.617  1.00  0.00          C   
ATOM    148  HA  GLN A  11      33.919  14.770  43.728  1.00  0.00          H   
ATOM    149  CB  GLN A  11      37.063  14.164  43.805  1.00  0.00          C   
ATOM    150  HB3 GLN A  11      38.367  14.884  43.427  1.00  0.00          H   
ATOM    151  HB2 GLN A  11      39.366  13.944  42.736  1.00  0.00          H   
ATOM    152  CG  GLN A  11      40.561  14.360  42.394  1.00  0.00          C   
ATOM    153  HG3 GLN A  11      39.061  12.772  42.537  1.00  0.00          H   
ATOM    154  HG2 GLN A  11      37.319  14.785  46.355  1.00  0.00          H   
ATOM    155  CD  GLN A  11      36.085  16.040  44.060  1.00  0.00          C   
ATOM    156  OE1 GLN A  11      36.564  13.840  42.902  1.00  0.00          O   
ATOM    157  NE2 GLN A  11      37.294  13.302  44.413  1.00  0.00          N   
ATOM    158 HE21 GLN A  11      38.819  15.286  44.322  1.00  0.00          H   
ATOM    159 HE22 GLN A  11      38.136  15.697  42.756  1.00  0.00          H   
ATOM    160  C   GLN A  11      40.828  15.286  42.577  1.00  0.00          C   
ATOM    161  O   GLN A  11      41.186  13.747  41.953  1.00  0.00          O   
ATOM    162  N   ALA A  12      34.462  13.652  45.607  1.00  0.00          N   
ATOM    163  H   ALA A  12      33.121  13.125  45.832  1.00  0.00          H   
ATOM    164  CA  ALA A  12      32.151  14.222  46.262  1.00  0.00          C   
ATOM    165  HA  ALA A  12      30.991  14.214  45.856  1.00  0.00          H   
ATOM    166  CB  ALA A  12      33.138  12.023  46.893  1.00  0.00          C   
ATOM    167  HB1 ALA A  12      35.187  13.395  46.223  1.00  0.00          H   
ATOM    168  HB2 ALA A  12      32.764  12.698  44.907  1.00  0.00          H   
ATOM    169  HB3 ALA A  12      32.274  11.388  46.767  1.00  0.00          H   
ATOM    170  C   ALA A  12      33.117  12.470  47.876  1.00  0.00          C   
ATOM    171  O   ALA A  12      34.036  11.433  46.785  1.00  0.00          O   
ATOM    172  N   LEU A  13      32.608  15.109  47.142  1.00  0.00          N   
ATOM    173  H   LEU A  13      31.815  16.264  47.552  1.00  0.00          H   
ATOM    174  CA  LEU A  13      31.570  17.225  46.385  1.00  0.00          C   
ATOM    175  HA  LEU A  13      30.469  17.775  46.295  1.00  0.00          H   
ATOM    176  CB  LEU A  13      32.530  16.983  48.706  1.00  0.00          C   
ATOM    177  HB3 LEU A  13      31.707  18.168  49.230  1.00  0.00          H   
ATOM    178  HB2 LEU A  13      30.399  17.662  49.844  1.00  0.00          H   
ATOM    179  CG  LEU A  13      32.513  18.910  50.300  1.00  0.00          C   
ATOM    180  HG  LEU A  13      33.500  14.980  47.529  1.00  0.00          H   
ATOM    181  CD1 LEU A  13      30.859  15.911  47.908  1.00  0.00          C   
ATOM    182 HD11 LEU A  13      33.486  17.343  48.358  1.00  0.00          H   
ATOM    183 HD12 LEU A  13      32.690  16.282  49.512  1.00  0.00          H   
ATOM    184 HD13 LEU A  13      31.485  18.840  48.415  1.00  0.00          H   
ATOM    185  CD2 LEU A  13      29.956  18.444  50.443  1.00  0.00          C   
ATOM    186 HD21 LEU A  13      30.602  16.803  50.467  1.00  0.00          H   
ATOM    187 HD22 LEU A  13      29.717  17.381  49.056  1.00  0.00          H   
ATOM    188 HD23 LEU A  13      33.497  19.138  49.917  1.00  0.00          H   
ATOM    189  C   LEU A  13      32.604  18.288  51.178  1.00  0.00          C   
ATOM    190  O   LEU A  13      32.007  19.828  50.560  1.00  0.00          O   
ATOM    191  N   GLN A  14      32.587  17.491  45.554  1.00  0.00          N   
ATOM    192  H   GLN A  14      32.377  18.332  44.372  1.00  0.00          H   
ATOM    193  CA  GLN A  14      31.401  17.680  43.380  1.00  0.00          C   
ATOM    194  HA  GLN A  14      30.329  18.247  43.161  1.00  0.00          H   
ATOM    195  CB  GLN A  14      33.721  18.621  43.689  1.00  0.00          C   
ATOM    196  HB3 GLN A  14      34.397  19.813  44.368  1.00  0.00          H   
ATOM    197  HB2 GLN A  14      35.843  19.924  43.899  1.00  0.00          H   
ATOM    198  CG  GLN A  14      36.388  21.102  43.766  1.00  0.00          C   
ATOM    199  HG3 GLN A  14      36.493  18.910  43.646  1.00  0.00          H   
ATOM    200  HG2 GLN A  14      33.499  17.196  45.779  1.00  0.00          H   
ATOM    201  CD  GLN A  14      31.953  19.271  44.695  1.00  0.00          C   
ATOM    202  OE1 GLN A  14      33.554  18.851  42.648  1.00  0.00          O   
ATOM    203  NE2 GLN A  14      34.358  17.751  43.769  1.00  0.00          N   
ATOM    204 HE21 GLN A  14      34.378  19.672  45.439  1.00  0.00          H   
ATOM    205 HE22 GLN A  14      33.865  20.718  44.115  1.00  0.00          H   
ATOM    206  C   GLN A  14      35.867  21.907  43.966  1.00  0.00          C   
ATOM    207  O   GLN A  14      37.317  21.181  43.466  1.00  0.00          O   
ATOM    208  N   ALA A  15      31.523  16.359  43.212  1.00  0.00          N   
ATOM    209  H   ALA A  15      30.590  15.586  42.378  1.00  0.00          H   
ATOM    210  CA  ALA A  15      29.176  15.574  42.967  1.00  0.00          C   
ATOM    211  HA  ALA A  15      28.182  15.720  42.256  1.00  0.00          H   
ATOM    212  CB  ALA A  15      31.088  14.149  42.223  1.00  0.00          C   
ATOM    213  HB1 ALA A  15      32.157  15.860  43.781  1.00  0.00          H   
ATOM    214  HB2 ALA A  15      30.548  16.040  41.399  1.00  0.00          H   
ATOM    215  HB3 ALA A  15      30.934  13.613  43.148  1.00  0.00          H   
ATOM    216  C   ALA A  15      32.141  14.157  41.983  1.00  0.00          C   
ATOM    217  O   ALA A  15      30.541  13.663  41.429  1.00  0.00          O   
ATOM    218  N   LEU A  16      29.122  15.407  44.278  1.00  0.00          N   
ATOM    219  H   LEU A  16      27.903  15.496  45.065  1.00  0.00          H   
ATOM    220  CA  LEU A  16      27.291  16.897  44.969  1.00  0.00          C   
ATOM    221  HA  LEU A  16      26.116  17.005  44.605  1.00  0.00          H   
ATOM    222  CB  LEU A  16      28.284  15.182  46.515  1.00  0.00          C   
ATOM    223  HB3 LEU A  16      27.060  15.154  47.425  1.00  0.00          H   
ATOM    224  HB2 LEU A  16      26.160  13.982  47.032  1.00  0.00          H   
ATOM    225  CG  LEU A  16      27.530  14.982  48.870  1.00  0.00          C   
ATOM    226  HG  LEU A  16      29.954  15.184  44.748  1.00  0.00          H   
ATOM    227  CD1 LEU A  16      27.192  14.763  44.717  1.00  0.00          C   
ATOM    228 HD11 LEU A  16      28.972  15.935  46.871  1.00  0.00          H   
ATOM    229 HD12 LEU A  16      28.766  14.218  46.552  1.00  0.00          H   
ATOM    230 HD13 LEU A  16      26.514  16.081  47.328  1.00  0.00          H   
ATOM    231  CD2 LEU A  16      26.766  13.107  46.849  1.00  0.00          C   
ATOM    232 HD21 LEU A  16      25.611  14.234  46.137  1.00  0.00          H   
ATOM    233 HD22 LEU A  16      25.466  13.776  47.834  1.00  0.00          H   
ATOM    234 HD23 LEU A  16      26.672  14.890  49.520  1.00  0.00          H   
ATOM    235  C   LEU A  16      28.114  15.842  49.164  1.00  0.00          C   
ATOM    236  O   LEU A  16      28.138  14.092  48.950  1.00  0.00          O   
ATOM    237  N   GLN A  17      28.124  17.939  45.014  1.00  0.00          N   
ATOM    238  H   GLN A  17      27.635  19.308  44.840  1.00  0.00          H   
ATOM    239  CA  GLN A  17      27.064  19.473  43.430  1.00  0.00          C   
ATOM    240  HA  GLN A  17      25.855  19.604  43.265  1.00  0.00          H   
ATOM    241  CB  GLN A  17      28.795  20.283  45.070  1.00  0.00          C   
ATOM    242  HB3 GLN A  17      28.889  20.642  46.549  1.00  0.00          H   
ATOM    243  HB2 GLN A  17      30.341  20.897  46.939  1.00  0.00          H   
ATOM    244  CG  GLN A  17      30.647  21.091  48.192  1.00  0.00          C   
ATOM    245  HG3 GLN A  17      31.221  20.917  46.078  1.00  0.00          H   
ATOM    246  HG2 GLN A  17      29.095  17.780  44.962  1.00  0.00          H   
ATOM    247  CD  GLN A  17      26.859  19.503  45.563  1.00  0.00          C   
ATOM    248  OE1 GLN A  17      28.633  21.182  44.494  1.00  0.00          O   
ATOM    249  NE2 GLN A  17      29.717  19.818  44.756  1.00  0.00          N   
ATOM    250 HE21 GLN A  17      28.499  19.827  47.143  1.00  0.00          H   
ATOM    251 HE22 GLN A  17      28.307  21.532  46.740  1.00  0.00          H   
ATOM    252  C   GLN A  17      29.945  21.074  48.876  1.00  0.00          C   
ATOM    253  O   GLN A  17      31.578  21.255  48.450  1.00  0.00          O   
ATOM    254  N   ALA A  18      27.916  19.329  42.417  1.00  0.00          N   
ATOM    255  H   ALA A  18      27.501  19.226  41.010  1.00  0.00          H   
ATOM    256  CA  ALA A  18      26.203  18.435  40.781  1.00  0.00          C   
ATOM    257  HA  ALA A  18      25.496  18.711  39.813  1.00  0.00          H   
ATOM    258  CB  ALA A  18      28.621  18.593  40.182  1.00  0.00          C   
ATOM    259  HB1 ALA A  18      28.867  19.421  42.607  1.00  0.00          H   
ATOM    260  HB2 ALA A  18      27.346  20.228  40.638  1.00  0.00          H   
ATOM    261  HB3 ALA A  18      28.349  18.612  39.137  1.00  0.00          H   
ATOM    262  C   ALA A  18      28.767  17.571  40.498  1.00  0.00          C   
ATOM    263  O   ALA A  18      29.534  19.150  40.326  1.00  0.00          O   
ATOM    264  N   ALA A  19      25.966  17.372  41.554  1.00  0.00          N   
ATOM    265  H   ALA A  19      24.676  16.681  41.472  1.00  0.00          H   
ATOM    266  CA  ALA A  19      23.576  17.580  42.021  1.00  0.00          C   
ATOM    267  HA  ALA A  19      22.827  18.183  41.249  1.00  0.00          H   
ATOM    268  CB  ALA A  19      24.712  15.371  42.258  1.00  0.00          C   
ATOM    269  HB1 ALA A  19      26.565  17.183  42.300  1.00  0.00          H   
ATOM    270  HB2 ALA A  19      24.463  16.461  40.436  1.00  0.00          H   
ATOM    271  HB3 ALA A  19      24.761  15.588  43.315  1.00  0.00          H   
ATOM    272  C   ALA A  19      25.581  14.799  41.967  1.00  0.00          C   
ATOM    273  O   ALA A  19      23.819  14.802  42.050  1.00  0.00          O   
ATOM    274  N   GLN A  20      23.678  17.899  43.307  1.00  0.00          N   
ATOM    275  H   GLN A  20      22.530  18.431  44.029  1.00  0.00          H   
ATOM    276  CA  GLN A  20      22.188  19.805  43.472  1.00  0.00          C   
ATOM    277  HA  GLN A  20      21.062  20.071  43.053  1.00  0.00          H   
ATOM    278  CB  GLN A  20      22.843  18.532  45.524  1.00  0.00          C   
ATOM    279  HB3 GLN A  20      21.575  18.929  46.285  1.00  0.00          H   
ATOM    280  HB2 GLN A  20      21.874  19.040  47.776  1.00  0.00          H   
ATOM    281  CG  GLN A  20      21.083  19.743  48.540  1.00  0.00          C   
ATOM    282  HG3 GLN A  20      22.854  18.472  48.257  1.00  0.00          H   
ATOM    283  HG2 GLN A  20      24.566  17.922  43.727  1.00  0.00          H   
ATOM    284  CD  GLN A  20      21.687  17.772  43.887  1.00  0.00          C   
ATOM    285  OE1 GLN A  20      23.604  19.279  45.684  1.00  0.00          O   
ATOM    286  NE2 GLN A  20      23.194  17.575  45.883  1.00  0.00          N   
ATOM    287 HE21 GLN A  20      20.813  18.180  46.128  1.00  0.00          H   
ATOM    288 HE22 GLN A  20      21.221  19.882  45.918  1.00  0.00          H   
ATOM    289  C   GLN A  20      20.304  20.196  48.154  1.00  0.00          C   
ATOM    290  O   GLN A  20      21.269  19.819  49.498  1.00  0.00          O   
ATOM    291  N   ALA A  21      23.193  20.674  43.503  1.00  0.00          N   
ATOM    292  H   ALA A  21      23.291  21.793  42.574  1.00  0.00          H   
ATOM    293  CA  ALA A  21      24.351  21.519  41.507  1.00  0.00          C   
ATOM    294  HA  ALA A  21      25.536  21.786  41.717  1.00  0.00          H   
ATOM    295  CB  ALA A  21      23.678  23.053  43.350  1.00  0.00          C   
ATOM    296  HB1 ALA A  21      23.897  20.555  44.173  1.00  0.00          H   
ATOM    297  HB2 ALA A  21      22.336  21.955  42.096  1.00  0.00          H   
ATOM    298  HB3 ALA A  21      24.035  23.805  42.662  1.00  0.00          H   
ATOM    299  C   ALA A  21      24.458  22.815  44.059  1.00  0.00          C   
ATOM    300  O   ALA A  21      22.815  23.430  43.880  1.00  0.00          O   
ATOM    301  N   ALA A  22      23.953  20.903  40.397  1.00  0.00          N   
ATOM    302  H   ALA A  22      24.540  21.278  39.113  1.00  0.00          H   
ATOM    303  CA  ALA A  22      24.292  22.746  38.773  1.00  0.00          C   
ATOM    304  HA  ALA A  22      23.424  23.079  37.965  1.00  0.00          H   
ATOM    305  CB  ALA A  22      23.992  20.356  38.021  1.00  0.00          C   
ATOM    306  HB1 ALA A  22      23.560  20.004  40.477  1.00  0.00          H   
ATOM    307  HB2 ALA A  22      25.607  21.124  39.175  1.00  0.00          H   
ATOM    308  HB3 ALA A  22      23.111  20.800  37.583  1.00  0.00          H   
ATOM    309  C   ALA A  22      23.735  19.399  38.448  1.00  0.00          C   
ATOM    310  O   ALA A  22      24.742  20.221  37.255  1.00  0.00          O   
ATOM    311  N   LYS A  23      25.016  23.616  39.478  1.00  0.00          N   
ATOM    312  H   LYS A  23      25.379  24.945  38.976  1.00  0.00          H   
ATOM    313  CA  LYS A  23      24.195  25.701  38.366  1.00  0.00          C   
ATOM    314  HA  LYS A  23      23.959  25.631  37.158  1.00  0.00          H   
ATOM    315  CB  LYS A  23      26.499  24.803  37.944  1.00  0.00          C   
ATOM    316  HB3 LYS A  23      27.144  26.167  37.689  1.00  0.00          H   
ATOM    317  HB2 LYS A  23      28.411  25.999  36.837  1.00  0.00          H   
ATOM    318  CG  LYS A  23      29.627  25.634  37.707  1.00  0.00          C   
ATOM    319  HG3 LYS A  23      29.870  24.163  37.642  1.00  0.00          H   
ATOM    320  HG2 LYS A  23      25.400  23.319  40.329  1.00  0.00          H   
ATOM    321  CD  LYS A  23      25.759  25.526  39.803  1.00  0.00          C   
ATOM    322  HD3 LYS A  23      26.093  24.421  37.020  1.00  0.00          H   
ATOM    323  HD2 LYS A  23      27.243  24.117  38.321  1.00  0.00          H   
ATOM    324  CE  LYS A  23      27.406  26.623  38.632  1.00  0.00          C   
ATOM    325  HE3 LYS A  23      26.441  26.801  37.168  1.00  0.00          H   
ATOM    326  HE2 LYS A  23      28.613  26.926  36.323  1.00  0.00          H   
ATOM    327  NZ  LYS A  23      28.252  25.221  36.104  1.00  0.00          N   
ATOM    328  HZ1 LYS A  23      29.463  25.925  38.737  1.00  0.00          H   
ATOM    329  HZ2 LYS A  23      30.496  26.151  37.331  1.00  0.00          H   
ATOM    330  HZ3 LYS A  23      30.310  23.845  38.528  1.00  0.00          H   
ATOM    331  C   LYS A  23      30.507  23.955  36.845  1.00  0.00          C   
ATOM    332  O   LYS A  23      28.970  23.664  37.505  1.00  0.00          O   
ATOM    333  N   LYS A  24      23.425  26.365  39.225  1.00  0.00          N   
ATOM    334  H   LYS A  24      22.268  27.134  38.776  1.00  0.00          H   
ATOM    335  CA  LYS A  24      22.677  28.580  38.506  1.00  0.00          C   
ATOM    336  HA  LYS A  24      21.167  27.091  39.839  1.00  0.00          H   
ATOM    337  CB  LYS A  24      19.893  27.737  39.289  1.00  0.00          C   
ATOM    338  HB3 LYS A  24      18.805  27.726  40.363  1.00  0.00          H   
ATOM    339  HB2 LYS A  24      17.490  28.223  39.760  1.00  0.00          H   
ATOM    340  CG  LYS A  24      16.450  28.295  40.825  1.00  0.00          C   
ATOM    341  HG3 LYS A  24      22.690  28.966  37.349  1.00  0.00          H   
ATOM    342  HG2 LYS A  24      22.973  29.278  39.461  1.00  0.00          H   
ATOM    343  CD  LYS A  24      23.642  26.343  40.180  1.00  0.00          C   
ATOM    344  HD3 LYS A  24      21.890  26.700  37.862  1.00  0.00          H   
ATOM    345  HD2 LYS A  24      21.491  27.633  40.715  1.00  0.00          H   
ATOM    346  CE  LYS A  24      20.964  26.064  40.106  1.00  0.00          C   
ATOM    347  HE3 LYS A  24      19.551  27.182  38.428  1.00  0.00          H   
ATOM    348  HE2 LYS A  24      20.105  28.756  39.000  1.00  0.00          H   
ATOM    349  NZ  LYS A  24      19.093  28.376  41.176  1.00  0.00          N   
ATOM    350  HZ1 LYS A  24      18.676  26.719  40.735  1.00  0.00          H   
ATOM    351  HZ2 LYS A  24      17.167  27.538  38.989  1.00  0.00          H   
ATOM    352  HZ3 LYS A  24      17.637  29.203  39.333  1.00  0.00          H   
ATOM    353  C   LYS A  24      15.528  28.024  40.429  1.00  0.00          C   
ATOM    354  O   LYS A  24      16.399  29.267  41.192  1.00  0.00          O   
ATOM    355  OXT LYS A  24      16.699  27.644  41.597  1.00  0.00          O   
TER     356      LYS A  24
ENDMDL
END
