# Supplementary material for: A glutamine-based single α-helix scaffold to target globular proteins
Source: Nat Commun. 2022 Nov 18;13:7073. doi: 10.1038/s41467-022-34793-6 (PMC9674830; doi:10.1038/s41467-022-34793-6)
Supplement: Supplementary file 5 — Supplementary Data 2 [file 41467_2022_34793_MOESM5_ESM.zip › P372ensembles/P372ensemble12.pdb]

MODEL        0
ATOM      1  N   LYS A   1      44.550  23.470  60.500  1.00  0.00          N   
ATOM      2  CA  LYS A   1      43.940  22.160  60.200  1.00  0.00          C   
ATOM      3  C   LYS A   1      44.960  21.300  59.510  1.00  0.00          C   
ATOM      4  O   LYS A   1      45.650  21.820  58.660  1.00  0.00          O   
ATOM      5  CB  LYS A   1      42.670  22.370  59.300  1.00  0.00          C   
ATOM      6  CG  LYS A   1      41.960  20.960  59.260  1.00  0.00          C   
ATOM      7  CD  LYS A   1      40.730  20.900  58.390  1.00  0.00          C   
ATOM      8  CE  LYS A   1      39.460  21.670  58.910  1.00  0.00          C   
ATOM      9  NZ  LYS A   1      38.220  21.260  58.220  1.00  0.00          N   
ATOM     10  HA  LYS A   1      43.620  21.680  61.130  1.00  0.00          H   
ATOM     11  HB3 LYS A   1      42.910  22.600  58.260  1.00  0.00          H   
ATOM     12  HB2 LYS A   1      42.060  23.160  59.730  1.00  0.00          H   
ATOM     13  HG3 LYS A   1      41.750  20.550  60.240  1.00  0.00          H   
ATOM     14  HG2 LYS A   1      42.740  20.280  58.890  1.00  0.00          H   
ATOM     15  HD3 LYS A   1      40.530  19.830  58.330  1.00  0.00          H   
ATOM     16  HD2 LYS A   1      40.860  21.290  57.370  1.00  0.00          H   
ATOM     17  HE3 LYS A   1      39.640  22.740  58.850  1.00  0.00          H   
ATOM     18  HE2 LYS A   1      39.400  21.520  59.990  1.00  0.00          H   
ATOM     19  HZ1 LYS A   1      37.420  21.720  58.620  1.00  0.00          H   
ATOM     20  HZ2 LYS A   1      38.380  21.450  57.240  1.00  0.00          H   
ATOM     21  HZ3 LYS A   1      38.070  20.260  58.280  1.00  0.00          H   
ATOM     22  H   LYS A   1      43.840  24.050  60.910  1.00  0.00          H   
ATOM     23  N   LYS A   2      45.090  20.050  59.940  1.00  0.00          N   
ATOM     24  CA  LYS A   2      45.950  19.070  59.310  1.00  0.00          C   
ATOM     25  C   LYS A   2      45.580  18.830  57.820  1.00  0.00          C   
ATOM     26  O   LYS A   2      44.440  18.570  57.450  1.00  0.00          O   
ATOM     27  CB  LYS A   2      45.980  17.760  60.090  1.00  0.00          C   
ATOM     28  CG  LYS A   2      46.380  17.910  61.560  1.00  0.00          C   
ATOM     29  CD  LYS A   2      46.210  16.630  62.370  1.00  0.00          C   
ATOM     30  CE  LYS A   2      46.870  16.800  63.750  1.00  0.00          C   
ATOM     31  NZ  LYS A   2      46.910  15.470  64.430  1.00  0.00          N   
ATOM     32  H   LYS A   2      44.510  19.690  60.690  1.00  0.00          H   
ATOM     33  HA  LYS A   2      46.980  19.430  59.340  1.00  0.00          H   
ATOM     34  HB3 LYS A   2      46.590  16.990  59.630  1.00  0.00          H   
ATOM     35  HB2 LYS A   2      44.970  17.350  60.110  1.00  0.00          H   
ATOM     36  HG3 LYS A   2      45.790  18.720  62.000  1.00  0.00          H   
ATOM     37  HG2 LYS A   2      47.430  18.200  61.630  1.00  0.00          H   
ATOM     38  HD3 LYS A   2      46.610  15.740  61.890  1.00  0.00          H   
ATOM     39  HD2 LYS A   2      45.160  16.420  62.580  1.00  0.00          H   
ATOM     40  HE3 LYS A   2      46.180  17.400  64.350  1.00  0.00          H   
ATOM     41  HE2 LYS A   2      47.870  17.250  63.760  1.00  0.00          H   
ATOM     42  HZ1 LYS A   2      47.280  14.710  63.880  1.00  0.00          H   
ATOM     43  HZ2 LYS A   2      47.560  15.570  65.200  1.00  0.00          H   
ATOM     44  HZ3 LYS A   2      45.980  15.260  64.750  1.00  0.00          H   
ATOM     45  N   PRO A   3      46.570  18.980  56.940  1.00  0.00          N   
ATOM     46  CA  PRO A   3      46.420  18.890  55.420  1.00  0.00          C   
ATOM     47  C   PRO A   3      45.490  17.730  54.960  1.00  0.00          C   
ATOM     48  O   PRO A   3      44.470  17.950  54.290  1.00  0.00          O   
ATOM     49  CB  PRO A   3      47.850  18.780  54.870  1.00  0.00          C   
ATOM     50  CG  PRO A   3      48.650  19.680  55.830  1.00  0.00          C   
ATOM     51  CD  PRO A   3      47.960  19.360  57.190  1.00  0.00          C   
ATOM     52  HA  PRO A   3      46.070  19.870  55.090  1.00  0.00          H   
ATOM     53  HB3 PRO A   3      48.250  17.770  55.040  1.00  0.00          H   
ATOM     54  HB2 PRO A   3      47.990  19.170  53.870  1.00  0.00          H   
ATOM     55  HG3 PRO A   3      49.680  19.340  55.920  1.00  0.00          H   
ATOM     56  HG2 PRO A   3      48.640  20.760  55.670  1.00  0.00          H   
ATOM     57  HD3 PRO A   3      48.440  18.440  57.540  1.00  0.00          H   
ATOM     58  HD2 PRO A   3      48.170  20.210  57.840  1.00  0.00          H   
ATOM     59  N   GLY A   4      45.730  16.460  55.440  1.00  0.00          N   
ATOM     60  CA  GLY A   4      44.830  15.300  55.240  1.00  0.00          C   
ATOM     61  C   GLY A   4      43.380  15.600  55.440  1.00  0.00          C   
ATOM     62  O   GLY A   4      42.660  15.510  54.430  1.00  0.00          O   
ATOM     63  H   GLY A   4      46.540  16.380  56.050  1.00  0.00          H   
ATOM     64  HA3 GLY A   4      45.140  14.570  55.990  1.00  0.00          H   
ATOM     65  HA2 GLY A   4      44.980  14.810  54.280  1.00  0.00          H   
ATOM     66  N   ALA A   5      42.950  16.070  56.650  1.00  0.00          N   
ATOM     67  CA  ALA A   5      41.540  16.410  56.820  1.00  0.00          C   
ATOM     68  C   ALA A   5      41.070  17.450  55.800  1.00  0.00          C   
ATOM     69  O   ALA A   5      39.970  17.300  55.230  1.00  0.00          O   
ATOM     70  CB  ALA A   5      41.340  16.880  58.240  1.00  0.00          C   
ATOM     71  H   ALA A   5      43.610  16.280  57.380  1.00  0.00          H   
ATOM     72  HA  ALA A   5      41.000  15.510  56.530  1.00  0.00          H   
ATOM     73  HB1 ALA A   5      40.280  17.080  58.370  1.00  0.00          H   
ATOM     74  HB2 ALA A   5      41.660  16.130  58.960  1.00  0.00          H   
ATOM     75  HB3 ALA A   5      42.010  17.730  58.380  1.00  0.00          H   
ATOM     76  N   SER A   6      41.880  18.580  55.620  1.00  0.00          N   
ATOM     77  CA  SER A   6      41.510  19.630  54.640  1.00  0.00          C   
ATOM     78  C   SER A   6      41.380  19.150  53.230  1.00  0.00          C   
ATOM     79  O   SER A   6      40.460  19.590  52.590  1.00  0.00          O   
ATOM     80  CB  SER A   6      42.580  20.810  54.600  1.00  0.00          C   
ATOM     81  OG  SER A   6      42.970  21.220  55.900  1.00  0.00          O   
ATOM     82  H   SER A   6      42.820  18.570  56.000  1.00  0.00          H   
ATOM     83  HA  SER A   6      40.580  20.060  55.000  1.00  0.00          H   
ATOM     84  HB3 SER A   6      42.430  21.700  53.980  1.00  0.00          H   
ATOM     85  HB2 SER A   6      43.460  20.370  54.140  1.00  0.00          H   
ATOM     86  HG  SER A   6      43.710  21.830  55.880  1.00  0.00          H   
ATOM     87  N   LEU A   7      42.220  18.280  52.670  1.00  0.00          N   
ATOM     88  CA  LEU A   7      42.100  17.730  51.300  1.00  0.00          C   
ATOM     89  C   LEU A   7      40.890  16.850  51.150  1.00  0.00          C   
ATOM     90  O   LEU A   7      40.140  17.080  50.230  1.00  0.00          O   
ATOM     91  CB  LEU A   7      43.450  17.070  51.010  1.00  0.00          C   
ATOM     92  CG  LEU A   7      43.480  16.570  49.510  1.00  0.00          C   
ATOM     93  CD1 LEU A   7      43.120  17.740  48.520  1.00  0.00          C   
ATOM     94  CD2 LEU A   7      44.870  16.110  49.230  1.00  0.00          C   
ATOM     95  H   LEU A   7      43.000  17.950  53.230  1.00  0.00          H   
ATOM     96  HA  LEU A   7      41.960  18.630  50.690  1.00  0.00          H   
ATOM     97  HB3 LEU A   7      43.810  16.340  51.720  1.00  0.00          H   
ATOM     98  HB2 LEU A   7      44.210  17.850  51.000  1.00  0.00          H   
ATOM     99  HG  LEU A   7      42.710  15.800  49.420  1.00  0.00          H   
ATOM    100 HD11 LEU A   7      43.210  17.470  47.460  1.00  0.00          H   
ATOM    101 HD12 LEU A   7      42.110  18.160  48.560  1.00  0.00          H   
ATOM    102 HD13 LEU A   7      43.780  18.570  48.750  1.00  0.00          H   
ATOM    103 HD21 LEU A   7      45.060  15.150  49.710  1.00  0.00          H   
ATOM    104 HD22 LEU A   7      45.050  16.060  48.160  1.00  0.00          H   
ATOM    105 HD23 LEU A   7      45.500  16.900  49.650  1.00  0.00          H   
ATOM    106  N   ALA A   8      40.650  15.850  52.110  1.00  0.00          N   
ATOM    107  CA  ALA A   8      39.380  15.050  52.150  1.00  0.00          C   
ATOM    108  C   ALA A   8      38.050  15.820  52.030  1.00  0.00          C   
ATOM    109  O   ALA A   8      37.200  15.580  51.220  1.00  0.00          O   
ATOM    110  CB  ALA A   8      39.420  14.120  53.400  1.00  0.00          C   
ATOM    111  H   ALA A   8      41.400  15.780  52.790  1.00  0.00          H   
ATOM    112  HA  ALA A   8      39.430  14.440  51.250  1.00  0.00          H   
ATOM    113  HB1 ALA A   8      40.370  13.610  53.520  1.00  0.00          H   
ATOM    114  HB2 ALA A   8      39.140  14.720  54.270  1.00  0.00          H   
ATOM    115  HB3 ALA A   8      38.640  13.360  53.440  1.00  0.00          H   
ATOM    116  N   ALA A   9      38.000  16.930  52.820  1.00  0.00          N   
ATOM    117  CA  ALA A   9      36.940  17.940  52.680  1.00  0.00          C   
ATOM    118  C   ALA A   9      36.780  18.570  51.320  1.00  0.00          C   
ATOM    119  O   ALA A   9      35.700  18.630  50.850  1.00  0.00          O   
ATOM    120  CB  ALA A   9      36.910  18.990  53.800  1.00  0.00          C   
ATOM    121  H   ALA A   9      38.740  17.130  53.470  1.00  0.00          H   
ATOM    122  HA  ALA A   9      35.970  17.470  52.800  1.00  0.00          H   
ATOM    123  HB1 ALA A   9      37.890  19.410  54.000  1.00  0.00          H   
ATOM    124  HB2 ALA A   9      36.170  19.760  53.610  1.00  0.00          H   
ATOM    125  HB3 ALA A   9      36.570  18.520  54.720  1.00  0.00          H   
ATOM    126  N   LEU A  10      37.920  19.090  50.800  1.00  0.00          N   
ATOM    127  CA  LEU A  10      38.000  19.640  49.400  1.00  0.00          C   
ATOM    128  C   LEU A  10      37.530  18.640  48.340  1.00  0.00          C   
ATOM    129  O   LEU A  10      36.660  18.920  47.510  1.00  0.00          O   
ATOM    130  CB  LEU A  10      39.460  20.080  48.950  1.00  0.00          C   
ATOM    131  CG  LEU A  10      39.450  20.890  47.650  1.00  0.00          C   
ATOM    132  CD1 LEU A  10      38.530  22.090  47.860  1.00  0.00          C   
ATOM    133  CD2 LEU A  10      40.770  21.470  47.180  1.00  0.00          C   
ATOM    134  H   LEU A  10      38.770  18.930  51.320  1.00  0.00          H   
ATOM    135  HA  LEU A  10      37.330  20.490  49.380  1.00  0.00          H   
ATOM    136  HB3 LEU A  10      40.140  19.250  48.740  1.00  0.00          H   
ATOM    137  HB2 LEU A  10      39.930  20.650  49.760  1.00  0.00          H   
ATOM    138  HG  LEU A  10      39.080  20.280  46.830  1.00  0.00          H   
ATOM    139 HD11 LEU A  10      38.680  22.460  48.870  1.00  0.00          H   
ATOM    140 HD12 LEU A  10      38.720  22.890  47.130  1.00  0.00          H   
ATOM    141 HD13 LEU A  10      37.530  21.670  47.720  1.00  0.00          H   
ATOM    142 HD21 LEU A  10      40.690  21.900  46.180  1.00  0.00          H   
ATOM    143 HD22 LEU A  10      41.040  22.360  47.750  1.00  0.00          H   
ATOM    144 HD23 LEU A  10      41.540  20.700  47.100  1.00  0.00          H   
ATOM    145  N   GLN A  11      37.980  17.360  48.420  1.00  0.00          N   
ATOM    146  CA  GLN A  11      37.680  16.290  47.420  1.00  0.00          C   
ATOM    147  C   GLN A  11      36.260  15.720  47.510  1.00  0.00          C   
ATOM    148  O   GLN A  11      35.590  15.720  46.480  1.00  0.00          O   
ATOM    149  CB  GLN A  11      38.810  15.200  47.310  1.00  0.00          C   
ATOM    150  CG  GLN A  11      40.240  15.730  47.100  1.00  0.00          C   
ATOM    151  CD  GLN A  11      41.170  14.640  46.470  1.00  0.00          C   
ATOM    152  NE2 GLN A  11      41.690  13.700  47.290  1.00  0.00          N   
ATOM    153  OE1 GLN A  11      41.770  14.800  45.420  1.00  0.00          O   
ATOM    154  H   GLN A  11      38.510  17.090  49.240  1.00  0.00          H   
ATOM    155  HA  GLN A  11      37.660  16.860  46.490  1.00  0.00          H   
ATOM    156  HB3 GLN A  11      38.610  14.540  46.460  1.00  0.00          H   
ATOM    157  HB2 GLN A  11      38.730  14.640  48.240  1.00  0.00          H   
ATOM    158  HG3 GLN A  11      40.750  16.050  48.000  1.00  0.00          H   
ATOM    159  HG2 GLN A  11      40.230  16.520  46.350  1.00  0.00          H   
ATOM    160 HE21 GLN A  11      41.560  13.790  48.280  1.00  0.00          H   
ATOM    161 HE22 GLN A  11      42.360  13.090  46.850  1.00  0.00          H   
ATOM    162  N   ALA A  12      35.670  15.390  48.680  1.00  0.00          N   
ATOM    163  CA  ALA A  12      34.210  15.260  48.850  1.00  0.00          C   
ATOM    164  C   ALA A  12      33.420  16.480  48.460  1.00  0.00          C   
ATOM    165  O   ALA A  12      32.380  16.290  47.800  1.00  0.00          O   
ATOM    166  CB  ALA A  12      33.990  14.740  50.260  1.00  0.00          C   
ATOM    167  H   ALA A  12      36.210  15.460  49.530  1.00  0.00          H   
ATOM    168  HA  ALA A  12      33.900  14.420  48.230  1.00  0.00          H   
ATOM    169  HB1 ALA A  12      34.240  15.510  50.990  1.00  0.00          H   
ATOM    170  HB2 ALA A  12      32.920  14.550  50.390  1.00  0.00          H   
ATOM    171  HB3 ALA A  12      34.530  13.820  50.490  1.00  0.00          H   
ATOM    172  N   LEU A  13      33.840  17.760  48.730  1.00  0.00          N   
ATOM    173  CA  LEU A  13      33.290  18.960  48.140  1.00  0.00          C   
ATOM    174  C   LEU A  13      33.220  19.020  46.620  1.00  0.00          C   
ATOM    175  O   LEU A  13      32.130  19.120  46.120  1.00  0.00          O   
ATOM    176  CB  LEU A  13      33.860  20.250  48.770  1.00  0.00          C   
ATOM    177  CG  LEU A  13      32.870  21.410  48.630  1.00  0.00          C   
ATOM    178  CD1 LEU A  13      31.510  21.150  49.320  1.00  0.00          C   
ATOM    179  CD2 LEU A  13      33.510  22.690  49.230  1.00  0.00          C   
ATOM    180  H   LEU A  13      34.680  17.800  49.300  1.00  0.00          H   
ATOM    181  HA  LEU A  13      32.270  19.000  48.530  1.00  0.00          H   
ATOM    182  HB3 LEU A  13      34.810  20.500  48.300  1.00  0.00          H   
ATOM    183  HB2 LEU A  13      33.980  20.150  49.840  1.00  0.00          H   
ATOM    184  HG  LEU A  13      32.650  21.450  47.560  1.00  0.00          H   
ATOM    185 HD11 LEU A  13      30.940  20.360  48.820  1.00  0.00          H   
ATOM    186 HD12 LEU A  13      31.730  20.750  50.300  1.00  0.00          H   
ATOM    187 HD13 LEU A  13      30.880  22.030  49.210  1.00  0.00          H   
ATOM    188 HD21 LEU A  13      33.680  22.610  50.310  1.00  0.00          H   
ATOM    189 HD22 LEU A  13      34.410  22.980  48.690  1.00  0.00          H   
ATOM    190 HD23 LEU A  13      32.740  23.440  49.080  1.00  0.00          H   
ATOM    191  N   GLN A  14      34.350  18.840  45.950  1.00  0.00          N   
ATOM    192  CA  GLN A  14      34.450  18.680  44.490  1.00  0.00          C   
ATOM    193  C   GLN A  14      33.460  17.590  43.990  1.00  0.00          C   
ATOM    194  O   GLN A  14      32.770  17.810  42.970  1.00  0.00          O   
ATOM    195  CB  GLN A  14      35.850  18.420  43.980  1.00  0.00          C   
ATOM    196  CG  GLN A  14      36.700  19.660  44.060  1.00  0.00          C   
ATOM    197  CD  GLN A  14      38.200  19.250  43.990  1.00  0.00          C   
ATOM    198  NE2 GLN A  14      39.030  20.250  44.300  1.00  0.00          N   
ATOM    199  OE1 GLN A  14      38.690  18.170  43.630  1.00  0.00          O   
ATOM    200  H   GLN A  14      35.140  18.670  46.560  1.00  0.00          H   
ATOM    201  HA  GLN A  14      34.130  19.610  44.020  1.00  0.00          H   
ATOM    202  HB3 GLN A  14      35.730  18.150  42.930  1.00  0.00          H   
ATOM    203  HB2 GLN A  14      36.350  17.590  44.480  1.00  0.00          H   
ATOM    204  HG3 GLN A  14      36.510  20.160  45.010  1.00  0.00          H   
ATOM    205  HG2 GLN A  14      36.480  20.290  43.190  1.00  0.00          H   
ATOM    206 HE21 GLN A  14      38.650  21.190  44.400  1.00  0.00          H   
ATOM    207 HE22 GLN A  14      40.010  20.030  44.330  1.00  0.00          H   
ATOM    208  N   ALA A  15      33.430  16.380  44.530  1.00  0.00          N   
ATOM    209  CA  ALA A  15      32.460  15.290  44.130  1.00  0.00          C   
ATOM    210  C   ALA A  15      31.020  15.720  44.150  1.00  0.00          C   
ATOM    211  O   ALA A  15      30.270  15.460  43.210  1.00  0.00          O   
ATOM    212  CB  ALA A  15      32.620  14.120  45.020  1.00  0.00          C   
ATOM    213  H   ALA A  15      34.050  16.150  45.290  1.00  0.00          H   
ATOM    214  HA  ALA A  15      32.670  14.970  43.110  1.00  0.00          H   
ATOM    215  HB1 ALA A  15      31.730  13.480  44.950  1.00  0.00          H   
ATOM    216  HB2 ALA A  15      33.490  13.560  44.690  1.00  0.00          H   
ATOM    217  HB3 ALA A  15      32.780  14.480  46.030  1.00  0.00          H   
ATOM    218  N   LEU A  16      30.620  16.370  45.250  1.00  0.00          N   
ATOM    219  CA  LEU A  16      29.320  16.920  45.590  1.00  0.00          C   
ATOM    220  C   LEU A  16      29.020  17.910  44.450  1.00  0.00          C   
ATOM    221  O   LEU A  16      28.050  17.720  43.750  1.00  0.00          O   
ATOM    222  CB  LEU A  16      29.140  17.490  46.990  1.00  0.00          C   
ATOM    223  CG  LEU A  16      27.690  17.780  47.350  1.00  0.00          C   
ATOM    224  CD1 LEU A  16      26.790  16.560  47.230  1.00  0.00          C   
ATOM    225  CD2 LEU A  16      27.600  18.130  48.820  1.00  0.00          C   
ATOM    226  H   LEU A  16      31.360  16.550  45.910  1.00  0.00          H   
ATOM    227  HA  LEU A  16      28.590  16.130  45.420  1.00  0.00          H   
ATOM    228  HB3 LEU A  16      29.660  18.440  47.080  1.00  0.00          H   
ATOM    229  HB2 LEU A  16      29.550  16.850  47.780  1.00  0.00          H   
ATOM    230  HG  LEU A  16      27.330  18.640  46.780  1.00  0.00          H   
ATOM    231 HD11 LEU A  16      25.820  16.730  47.690  1.00  0.00          H   
ATOM    232 HD12 LEU A  16      26.720  16.140  46.220  1.00  0.00          H   
ATOM    233 HD13 LEU A  16      27.300  15.840  47.870  1.00  0.00          H   
ATOM    234 HD21 LEU A  16      27.840  17.280  49.450  1.00  0.00          H   
ATOM    235 HD22 LEU A  16      28.200  19.010  49.060  1.00  0.00          H   
ATOM    236 HD23 LEU A  16      26.550  18.400  48.990  1.00  0.00          H   
ATOM    237  N   GLN A  17      29.930  18.930  44.220  1.00  0.00          N   
ATOM    238  CA  GLN A  17      29.750  20.070  43.270  1.00  0.00          C   
ATOM    239  C   GLN A  17      29.440  19.590  41.870  1.00  0.00          C   
ATOM    240  O   GLN A  17      28.490  20.010  41.230  1.00  0.00          O   
ATOM    241  CB  GLN A  17      31.030  20.920  43.180  1.00  0.00          C   
ATOM    242  CG  GLN A  17      31.400  21.790  44.420  1.00  0.00          C   
ATOM    243  CD  GLN A  17      32.840  22.260  44.440  1.00  0.00          C   
ATOM    244  NE2 GLN A  17      33.140  23.240  45.220  1.00  0.00          N   
ATOM    245  OE1 GLN A  17      33.730  21.860  43.660  1.00  0.00          O   
ATOM    246  H   GLN A  17      30.730  18.940  44.850  1.00  0.00          H   
ATOM    247  HA  GLN A  17      28.810  20.540  43.540  1.00  0.00          H   
ATOM    248  HB3 GLN A  17      30.970  21.570  42.310  1.00  0.00          H   
ATOM    249  HB2 GLN A  17      31.900  20.310  42.910  1.00  0.00          H   
ATOM    250  HG3 GLN A  17      31.190  21.190  45.310  1.00  0.00          H   
ATOM    251  HG2 GLN A  17      30.760  22.670  44.430  1.00  0.00          H   
ATOM    252 HE21 GLN A  17      32.450  23.570  45.880  1.00  0.00          H   
ATOM    253 HE22 GLN A  17      34.080  23.600  45.100  1.00  0.00          H   
ATOM    254  N   ALA A  18      30.180  18.560  41.460  1.00  0.00          N   
ATOM    255  CA  ALA A  18      30.110  17.960  40.170  1.00  0.00          C   
ATOM    256  C   ALA A  18      28.830  17.100  40.020  1.00  0.00          C   
ATOM    257  O   ALA A  18      28.150  17.340  38.960  1.00  0.00          O   
ATOM    258  CB  ALA A  18      31.440  17.130  39.970  1.00  0.00          C   
ATOM    259  H   ALA A  18      30.870  18.170  42.080  1.00  0.00          H   
ATOM    260  HA  ALA A  18      30.210  18.710  39.390  1.00  0.00          H   
ATOM    261  HB1 ALA A  18      32.270  17.830  39.930  1.00  0.00          H   
ATOM    262  HB2 ALA A  18      31.580  16.340  40.700  1.00  0.00          H   
ATOM    263  HB3 ALA A  18      31.410  16.690  38.970  1.00  0.00          H   
ATOM    264  N   ALA A  19      28.390  16.290  41.010  1.00  0.00          N   
ATOM    265  CA  ALA A  19      27.040  15.680  40.990  1.00  0.00          C   
ATOM    266  C   ALA A  19      25.950  16.720  40.910  1.00  0.00          C   
ATOM    267  O   ALA A  19      25.050  16.450  40.110  1.00  0.00          O   
ATOM    268  CB  ALA A  19      26.950  14.800  42.270  1.00  0.00          C   
ATOM    269  H   ALA A  19      28.830  16.350  41.910  1.00  0.00          H   
ATOM    270  HA  ALA A  19      26.990  15.000  40.140  1.00  0.00          H   
ATOM    271  HB1 ALA A  19      25.900  14.540  42.400  1.00  0.00          H   
ATOM    272  HB2 ALA A  19      27.550  13.900  42.120  1.00  0.00          H   
ATOM    273  HB3 ALA A  19      27.170  15.350  43.180  1.00  0.00          H   
ATOM    274  N   GLN A  20      25.960  17.780  41.710  1.00  0.00          N   
ATOM    275  CA  GLN A  20      24.920  18.840  41.640  1.00  0.00          C   
ATOM    276  C   GLN A  20      24.820  19.520  40.250  1.00  0.00          C   
ATOM    277  O   GLN A  20      23.800  20.090  39.880  1.00  0.00          O   
ATOM    278  CB  GLN A  20      25.100  19.870  42.790  1.00  0.00          C   
ATOM    279  CG  GLN A  20      24.410  19.450  44.070  1.00  0.00          C   
ATOM    280  CD  GLN A  20      24.810  20.400  45.140  1.00  0.00          C   
ATOM    281  NE2 GLN A  20      24.430  21.670  44.980  1.00  0.00          N   
ATOM    282  OE1 GLN A  20      25.510  20.080  46.100  1.00  0.00          O   
ATOM    283  H   GLN A  20      26.740  17.870  42.350  1.00  0.00          H   
ATOM    284  HA  GLN A  20      23.960  18.320  41.720  1.00  0.00          H   
ATOM    285  HB3 GLN A  20      24.480  20.730  42.540  1.00  0.00          H   
ATOM    286  HB2 GLN A  20      26.140  20.130  43.010  1.00  0.00          H   
ATOM    287  HG3 GLN A  20      24.920  18.550  44.420  1.00  0.00          H   
ATOM    288  HG2 GLN A  20      23.320  19.380  43.970  1.00  0.00          H   
ATOM    289 HE21 GLN A  20      23.780  21.950  44.270  1.00  0.00          H   
ATOM    290 HE22 GLN A  20      24.560  22.270  45.780  1.00  0.00          H   
ATOM    291  N   ALA A  21      25.910  19.440  39.460  1.00  0.00          N   
ATOM    292  CA  ALA A  21      25.970  20.220  38.170  1.00  0.00          C   
ATOM    293  C   ALA A  21      25.750  19.340  36.940  1.00  0.00          C   
ATOM    294  O   ALA A  21      25.730  19.760  35.800  1.00  0.00          O   
ATOM    295  CB  ALA A  21      27.330  20.920  38.220  1.00  0.00          C   
ATOM    296  H   ALA A  21      26.760  19.000  39.770  1.00  0.00          H   
ATOM    297  HA  ALA A  21      25.150  20.930  38.060  1.00  0.00          H   
ATOM    298  HB1 ALA A  21      27.350  21.440  37.260  1.00  0.00          H   
ATOM    299  HB2 ALA A  21      27.320  21.610  39.070  1.00  0.00          H   
ATOM    300  HB3 ALA A  21      28.100  20.160  38.090  1.00  0.00          H   
ATOM    301  N   ALA A  22      25.480  18.010  37.130  1.00  0.00          N   
ATOM    302  CA  ALA A  22      25.330  17.020  36.130  1.00  0.00          C   
ATOM    303  C   ALA A  22      23.950  17.060  35.460  1.00  0.00          C   
ATOM    304  O   ALA A  22      22.960  17.690  35.920  1.00  0.00          O   
ATOM    305  CB  ALA A  22      25.680  15.680  36.770  1.00  0.00          C   
ATOM    306  H   ALA A  22      25.330  17.630  38.060  1.00  0.00          H   
ATOM    307  HA  ALA A  22      26.120  17.190  35.400  1.00  0.00          H   
ATOM    308  HB1 ALA A  22      25.710  14.940  35.970  1.00  0.00          H   
ATOM    309  HB2 ALA A  22      26.640  15.760  37.290  1.00  0.00          H   
ATOM    310  HB3 ALA A  22      24.940  15.390  37.510  1.00  0.00          H   
ATOM    311  N   LYS A  23      23.900  16.510  34.270  1.00  0.00          N   
ATOM    312  CA  LYS A  23      22.650  16.230  33.490  1.00  0.00          C   
ATOM    313  C   LYS A  23      21.790  15.040  34.080  1.00  0.00          C   
ATOM    314  O   LYS A  23      22.360  14.210  34.800  1.00  0.00          O   
ATOM    315  CB  LYS A  23      23.000  16.010  32.010  1.00  0.00          C   
ATOM    316  CG  LYS A  23      23.470  17.310  31.300  1.00  0.00          C   
ATOM    317  CD  LYS A  23      23.380  17.200  29.820  1.00  0.00          C   
ATOM    318  CE  LYS A  23      24.170  18.330  29.100  1.00  0.00          C   
ATOM    319  NZ  LYS A  23      25.570  18.240  29.030  1.00  0.00          N   
ATOM    320  H   LYS A  23      24.710  16.130  33.810  1.00  0.00          H   
ATOM    321  HA  LYS A  23      22.020  17.120  33.590  1.00  0.00          H   
ATOM    322  HB3 LYS A  23      22.190  15.510  31.480  1.00  0.00          H   
ATOM    323  HB2 LYS A  23      23.750  15.230  31.920  1.00  0.00          H   
ATOM    324  HG3 LYS A  23      24.520  17.380  31.600  1.00  0.00          H   
ATOM    325  HG2 LYS A  23      22.900  18.160  31.660  1.00  0.00          H   
ATOM    326  HD3 LYS A  23      22.340  17.290  29.500  1.00  0.00          H   
ATOM    327  HD2 LYS A  23      23.740  16.250  29.430  1.00  0.00          H   
ATOM    328  HE3 LYS A  23      23.820  19.310  29.440  1.00  0.00          H   
ATOM    329  HE2 LYS A  23      23.810  18.220  28.080  1.00  0.00          H   
ATOM    330  HZ1 LYS A  23      25.890  17.280  29.040  1.00  0.00          H   
ATOM    331  HZ2 LYS A  23      25.890  18.710  28.190  1.00  0.00          H   
ATOM    332  HZ3 LYS A  23      26.100  18.740  29.730  1.00  0.00          H   
ATOM    333  N   LYS A  24      20.510  15.110  33.750  1.00  0.00          N   
ATOM    334  CA  LYS A  24      19.500  14.090  34.190  1.00  0.00          C   
ATOM    335  C   LYS A  24      18.630  13.860  32.960  1.00  0.00          C   
ATOM    336  CB  LYS A  24      18.630  14.570  35.380  1.00  0.00          C   
ATOM    337  CG  LYS A  24      17.660  13.420  35.790  1.00  0.00          C   
ATOM    338  CD  LYS A  24      16.750  14.050  36.840  1.00  0.00          C   
ATOM    339  CE  LYS A  24      15.710  13.060  37.350  1.00  0.00          C   
ATOM    340  NZ  LYS A  24      14.640  13.770  38.060  1.00  0.00          N   
ATOM    341  O   LYS A  24      18.480  12.700  32.580  1.00  0.00          O   
ATOM    342  OXT LYS A  24      18.060  14.870  32.470  1.00  0.00          O   
ATOM    343  H   LYS A  24      20.120  15.880  33.220  1.00  0.00          H   
ATOM    344  HA  LYS A  24      20.050  13.180  34.420  1.00  0.00          H   
ATOM    345  HB3 LYS A  24      18.080  15.450  35.050  1.00  0.00          H   
ATOM    346  HB2 LYS A  24      19.290  14.850  36.200  1.00  0.00          H   
ATOM    347  HG3 LYS A  24      18.270  12.630  36.220  1.00  0.00          H   
ATOM    348  HG2 LYS A  24      17.050  13.010  34.980  1.00  0.00          H   
ATOM    349  HD3 LYS A  24      16.290  14.960  36.460  1.00  0.00          H   
ATOM    350  HD2 LYS A  24      17.260  14.440  37.720  1.00  0.00          H   
ATOM    351  HE3 LYS A  24      16.120  12.180  37.860  1.00  0.00          H   
ATOM    352  HE2 LYS A  24      15.240  12.610  36.470  1.00  0.00          H   
ATOM    353  HZ1 LYS A  24      13.920  13.090  38.230  1.00  0.00          H   
ATOM    354  HZ2 LYS A  24      15.050  14.070  38.930  1.00  0.00          H   
ATOM    355  HZ3 LYS A  24      14.360  14.620  37.590  1.00  0.00          H   
TER     356      LYS A  24
ENDMDL
MODEL        1
ATOM      1  N   LYS A   1      28.699  33.454  40.931  1.00  0.00          N   
ATOM      2  CA  LYS A   1      29.932  32.704  40.479  1.00  0.00          C   
ATOM      3  C   LYS A   1      30.811  33.544  39.635  1.00  0.00          C   
ATOM      4  O   LYS A   1      30.249  34.410  39.002  1.00  0.00          O   
ATOM      5  CB  LYS A   1      29.564  31.330  39.835  1.00  0.00          C   
ATOM      6  CG  LYS A   1      28.830  30.323  40.693  1.00  0.00          C   
ATOM      7  CD  LYS A   1      28.972  28.816  40.302  1.00  0.00          C   
ATOM      8  CE  LYS A   1      28.498  28.643  38.888  1.00  0.00          C   
ATOM      9  NZ  LYS A   1      28.469  27.234  38.521  1.00  0.00          N   
ATOM     10  HA  LYS A   1      30.505  32.457  41.369  1.00  0.00          H   
ATOM     11  HB3 LYS A   1      30.460  30.848  39.451  1.00  0.00          H   
ATOM     12  HB2 LYS A   1      28.991  31.464  38.909  1.00  0.00          H   
ATOM     13  HG3 LYS A   1      27.749  30.488  40.608  1.00  0.00          H   
ATOM     14  HG2 LYS A   1      29.128  30.432  41.733  1.00  0.00          H   
ATOM     15  HD3 LYS A   1      28.356  28.172  40.929  1.00  0.00          H   
ATOM     16  HD2 LYS A   1      29.978  28.427  40.448  1.00  0.00          H   
ATOM     17  HE3 LYS A   1      29.083  29.190  38.162  1.00  0.00          H   
ATOM     18  HE2 LYS A   1      27.519  29.114  38.898  1.00  0.00          H   
ATOM     19  HZ1 LYS A   1      27.926  26.680  39.168  1.00  0.00          H   
ATOM     20  HZ2 LYS A   1      28.032  27.118  37.612  1.00  0.00          H   
ATOM     21  HZ3 LYS A   1      29.353  26.744  38.598  1.00  0.00          H   
ATOM     22  H   LYS A   1      28.881  34.418  41.193  1.00  0.00          H   
ATOM     23  N   LYS A   2      32.058  33.153  39.488  1.00  0.00          N   
ATOM     24  CA  LYS A   2      33.044  33.809  38.627  1.00  0.00          C   
ATOM     25  C   LYS A   2      34.218  32.876  38.194  1.00  0.00          C   
ATOM     26  O   LYS A   2      34.567  31.924  38.925  1.00  0.00          O   
ATOM     27  CB  LYS A   2      33.583  35.150  39.332  1.00  0.00          C   
ATOM     28  CG  LYS A   2      34.261  35.028  40.656  1.00  0.00          C   
ATOM     29  CD  LYS A   2      34.735  36.335  41.283  1.00  0.00          C   
ATOM     30  CE  LYS A   2      35.601  36.022  42.486  1.00  0.00          C   
ATOM     31  NZ  LYS A   2      36.536  37.140  42.775  1.00  0.00          N   
ATOM     32  H   LYS A   2      32.468  32.495  40.146  1.00  0.00          H   
ATOM     33  HA  LYS A   2      32.528  34.051  37.700  1.00  0.00          H   
ATOM     34  HB3 LYS A   2      32.756  35.848  39.427  1.00  0.00          H   
ATOM     35  HB2 LYS A   2      34.326  35.685  38.727  1.00  0.00          H   
ATOM     36  HG3 LYS A   2      35.110  34.360  40.502  1.00  0.00          H   
ATOM     37  HG2 LYS A   2      33.591  34.564  41.374  1.00  0.00          H   
ATOM     38  HD3 LYS A   2      33.862  36.885  41.651  1.00  0.00          H   
ATOM     39  HD2 LYS A   2      35.359  36.888  40.578  1.00  0.00          H   
ATOM     40  HE3 LYS A   2      36.250  35.176  42.240  1.00  0.00          H   
ATOM     41  HE2 LYS A   2      35.026  35.764  43.373  1.00  0.00          H   
ATOM     42  HZ1 LYS A   2      37.208  37.266  42.032  1.00  0.00          H   
ATOM     43  HZ2 LYS A   2      36.030  38.016  42.856  1.00  0.00          H   
ATOM     44  HZ3 LYS A   2      37.062  36.945  43.612  1.00  0.00          H   
ATOM     45  N   PRO A   3      34.755  33.169  36.953  1.00  0.00          N   
ATOM     46  CA  PRO A   3      35.403  32.169  36.094  1.00  0.00          C   
ATOM     47  C   PRO A   3      36.718  31.547  36.689  1.00  0.00          C   
ATOM     48  O   PRO A   3      37.619  32.288  37.051  1.00  0.00          O   
ATOM     49  CB  PRO A   3      35.838  33.016  34.861  1.00  0.00          C   
ATOM     50  CG  PRO A   3      34.707  34.062  34.726  1.00  0.00          C   
ATOM     51  CD  PRO A   3      34.471  34.400  36.174  1.00  0.00          C   
ATOM     52  HA  PRO A   3      34.680  31.403  35.807  1.00  0.00          H   
ATOM     53  HB3 PRO A   3      36.723  33.578  35.151  1.00  0.00          H   
ATOM     54  HB2 PRO A   3      35.959  32.445  33.941  1.00  0.00          H   
ATOM     55  HG3 PRO A   3      35.003  34.919  34.123  1.00  0.00          H   
ATOM     56  HG2 PRO A   3      33.818  33.623  34.274  1.00  0.00          H   
ATOM     57  HD3 PRO A   3      35.215  35.135  36.487  1.00  0.00          H   
ATOM     58  HD2 PRO A   3      33.465  34.793  36.326  1.00  0.00          H   
ATOM     59  N   GLY A   4      36.795  30.250  36.894  1.00  0.00          N   
ATOM     60  CA  GLY A   4      37.904  29.551  37.601  1.00  0.00          C   
ATOM     61  C   GLY A   4      37.830  29.613  39.129  1.00  0.00          C   
ATOM     62  O   GLY A   4      38.149  28.624  39.801  1.00  0.00          O   
ATOM     63  H   GLY A   4      36.001  29.659  36.701  1.00  0.00          H   
ATOM     64  HA3 GLY A   4      38.785  30.087  37.265  1.00  0.00          H   
ATOM     65  HA2 GLY A   4      38.065  28.488  37.375  1.00  0.00          H   
ATOM     66  N   ALA A   5      37.582  30.801  39.697  1.00  0.00          N   
ATOM     67  CA  ALA A   5      37.367  30.953  41.129  1.00  0.00          C   
ATOM     68  C   ALA A   5      36.222  30.143  41.713  1.00  0.00          C   
ATOM     69  O   ALA A   5      36.502  29.586  42.793  1.00  0.00          O   
ATOM     70  CB  ALA A   5      37.259  32.377  41.488  1.00  0.00          C   
ATOM     71  H   ALA A   5      37.501  31.626  39.111  1.00  0.00          H   
ATOM     72  HA  ALA A   5      38.300  30.507  41.468  1.00  0.00          H   
ATOM     73  HB1 ALA A   5      37.238  32.538  42.568  1.00  0.00          H   
ATOM     74  HB2 ALA A   5      38.099  32.954  41.103  1.00  0.00          H   
ATOM     75  HB3 ALA A   5      36.375  32.699  40.936  1.00  0.00          H   
ATOM     76  N   SER A   6      35.094  29.953  41.064  1.00  0.00          N   
ATOM     77  CA  SER A   6      33.954  29.180  41.579  1.00  0.00          C   
ATOM     78  C   SER A   6      34.209  27.691  41.259  1.00  0.00          C   
ATOM     79  O   SER A   6      33.388  27.017  40.569  1.00  0.00          O   
ATOM     80  CB  SER A   6      32.670  29.683  41.000  1.00  0.00          C   
ATOM     81  OG  SER A   6      32.381  30.997  41.386  1.00  0.00          O   
ATOM     82  H   SER A   6      34.966  30.378  40.158  1.00  0.00          H   
ATOM     83  HA  SER A   6      33.960  29.267  42.669  1.00  0.00          H   
ATOM     84  HB3 SER A   6      31.961  28.983  41.433  1.00  0.00          H   
ATOM     85  HB2 SER A   6      32.673  29.593  39.915  1.00  0.00          H   
ATOM     86  HG  SER A   6      32.400  31.179  42.326  1.00  0.00          H   
ATOM     87  N   LEU A   7      35.255  27.051  41.779  1.00  0.00          N   
ATOM     88  CA  LEU A   7      35.570  25.679  41.686  1.00  0.00          C   
ATOM     89  C   LEU A   7      35.958  25.274  43.129  1.00  0.00          C   
ATOM     90  O   LEU A   7      36.838  25.868  43.767  1.00  0.00          O   
ATOM     91  CB  LEU A   7      36.763  25.355  40.684  1.00  0.00          C   
ATOM     92  CG  LEU A   7      36.465  25.534  39.184  1.00  0.00          C   
ATOM     93  CD1 LEU A   7      37.702  24.967  38.342  1.00  0.00          C   
ATOM     94  CD2 LEU A   7      35.236  24.671  38.713  1.00  0.00          C   
ATOM     95  H   LEU A   7      35.878  27.648  42.312  1.00  0.00          H   
ATOM     96  HA  LEU A   7      34.675  25.117  41.436  1.00  0.00          H   
ATOM     97  HB3 LEU A   7      37.105  24.330  40.870  1.00  0.00          H   
ATOM     98  HB2 LEU A   7      37.640  25.969  40.896  1.00  0.00          H   
ATOM     99  HG  LEU A   7      36.332  26.585  38.972  1.00  0.00          H   
ATOM    100 HD11 LEU A   7      38.552  25.644  38.431  1.00  0.00          H   
ATOM    101 HD12 LEU A   7      37.913  23.927  38.596  1.00  0.00          H   
ATOM    102 HD13 LEU A   7      37.418  25.035  37.293  1.00  0.00          H   
ATOM    103 HD21 LEU A   7      35.007  24.941  37.687  1.00  0.00          H   
ATOM    104 HD22 LEU A   7      35.456  23.617  38.859  1.00  0.00          H   
ATOM    105 HD23 LEU A   7      34.357  24.773  39.358  1.00  0.00          H   
ATOM    106  N   ALA A   8      35.387  24.142  43.597  1.00  0.00          N   
ATOM    107  CA  ALA A   8      35.776  23.465  44.871  1.00  0.00          C   
ATOM    108  C   ALA A   8      36.969  22.478  44.601  1.00  0.00          C   
ATOM    109  O   ALA A   8      37.095  21.904  43.479  1.00  0.00          O   
ATOM    110  CB  ALA A   8      34.553  22.779  45.550  1.00  0.00          C   
ATOM    111  H   ALA A   8      34.629  23.796  43.025  1.00  0.00          H   
ATOM    112  HA  ALA A   8      36.110  24.324  45.475  1.00  0.00          H   
ATOM    113  HB1 ALA A   8      33.703  23.459  45.588  1.00  0.00          H   
ATOM    114  HB2 ALA A   8      34.306  21.862  45.032  1.00  0.00          H   
ATOM    115  HB3 ALA A   8      34.854  22.466  46.550  1.00  0.00          H   
ATOM    116  N   ALA A   9      37.850  22.315  45.628  1.00  0.00          N   
ATOM    117  CA  ALA A   9      39.094  21.573  45.500  1.00  0.00          C   
ATOM    118  C   ALA A   9      39.327  20.652  46.667  1.00  0.00          C   
ATOM    119  O   ALA A   9      40.120  19.655  46.490  1.00  0.00          O   
ATOM    120  CB  ALA A   9      40.244  22.567  45.415  1.00  0.00          C   
ATOM    121  H   ALA A   9      37.702  22.737  46.535  1.00  0.00          H   
ATOM    122  HA  ALA A   9      39.053  20.881  44.651  1.00  0.00          H   
ATOM    123  HB1 ALA A   9      40.348  23.122  46.356  1.00  0.00          H   
ATOM    124  HB2 ALA A   9      41.235  22.161  45.235  1.00  0.00          H   
ATOM    125  HB3 ALA A   9      39.989  23.327  44.684  1.00  0.00          H   
ATOM    126  N   LEU A  10      38.688  20.815  47.824  1.00  0.00          N   
ATOM    127  CA  LEU A  10      38.586  19.688  48.794  1.00  0.00          C   
ATOM    128  C   LEU A  10      37.619  18.611  48.188  1.00  0.00          C   
ATOM    129  O   LEU A  10      36.576  18.947  47.605  1.00  0.00          O   
ATOM    130  CB  LEU A  10      38.175  20.090  50.189  1.00  0.00          C   
ATOM    131  CG  LEU A  10      39.079  20.929  51.079  1.00  0.00          C   
ATOM    132  CD1 LEU A  10      38.253  21.278  52.289  1.00  0.00          C   
ATOM    133  CD2 LEU A  10      40.278  20.060  51.452  1.00  0.00          C   
ATOM    134  H   LEU A  10      38.076  21.612  47.888  1.00  0.00          H   
ATOM    135  HA  LEU A  10      39.607  19.326  48.934  1.00  0.00          H   
ATOM    136  HB3 LEU A  10      37.823  19.262  50.803  1.00  0.00          H   
ATOM    137  HB2 LEU A  10      37.296  20.707  49.978  1.00  0.00          H   
ATOM    138  HG  LEU A  10      39.319  21.869  50.588  1.00  0.00          H   
ATOM    139 HD11 LEU A  10      37.662  20.448  52.661  1.00  0.00          H   
ATOM    140 HD12 LEU A  10      38.922  21.644  53.073  1.00  0.00          H   
ATOM    141 HD13 LEU A  10      37.583  22.124  52.147  1.00  0.00          H   
ATOM    142 HD21 LEU A  10      40.842  20.613  52.208  1.00  0.00          H   
ATOM    143 HD22 LEU A  10      40.073  19.024  51.709  1.00  0.00          H   
ATOM    144 HD23 LEU A  10      40.810  20.062  50.508  1.00  0.00          H   
ATOM    145  N   GLN A  11      38.031  17.374  48.340  1.00  0.00          N   
ATOM    146  CA  GLN A  11      37.480  16.297  47.456  1.00  0.00          C   
ATOM    147  C   GLN A  11      35.965  15.970  47.637  1.00  0.00          C   
ATOM    148  O   GLN A  11      35.247  15.769  46.629  1.00  0.00          O   
ATOM    149  CB  GLN A  11      38.461  15.110  47.500  1.00  0.00          C   
ATOM    150  CG  GLN A  11      38.403  14.275  46.200  1.00  0.00          C   
ATOM    151  CD  GLN A  11      38.393  15.160  44.940  1.00  0.00          C   
ATOM    152  NE2 GLN A  11      37.537  14.973  43.947  1.00  0.00          N   
ATOM    153  OE1 GLN A  11      39.226  16.037  44.774  1.00  0.00          O   
ATOM    154  H   GLN A  11      38.834  17.204  48.926  1.00  0.00          H   
ATOM    155  HA  GLN A  11      37.419  16.700  46.440  1.00  0.00          H   
ATOM    156  HB3 GLN A  11      38.264  14.451  48.343  1.00  0.00          H   
ATOM    157  HB2 GLN A  11      39.468  15.420  47.765  1.00  0.00          H   
ATOM    158  HG3 GLN A  11      37.486  13.694  46.123  1.00  0.00          H   
ATOM    159  HG2 GLN A  11      39.265  13.613  46.155  1.00  0.00          H   
ATOM    160 HE21 GLN A  11      36.827  14.265  44.016  1.00  0.00          H   
ATOM    161 HE22 GLN A  11      37.565  15.559  43.135  1.00  0.00          H   
ATOM    162  N   ALA A  12      35.441  15.961  48.860  1.00  0.00          N   
ATOM    163  CA  ALA A  12      33.975  15.894  49.135  1.00  0.00          C   
ATOM    164  C   ALA A  12      33.200  17.064  48.531  1.00  0.00          C   
ATOM    165  O   ALA A  12      32.344  16.719  47.746  1.00  0.00          O   
ATOM    166  CB  ALA A  12      33.743  15.787  50.672  1.00  0.00          C   
ATOM    167  H   ALA A  12      36.051  16.102  49.655  1.00  0.00          H   
ATOM    168  HA  ALA A  12      33.527  14.993  48.724  1.00  0.00          H   
ATOM    169  HB1 ALA A  12      34.520  16.308  51.227  1.00  0.00          H   
ATOM    170  HB2 ALA A  12      32.773  16.162  51.004  1.00  0.00          H   
ATOM    171  HB3 ALA A  12      33.832  14.741  50.986  1.00  0.00          H   
ATOM    172  N   LEU A  13      33.579  18.287  48.818  1.00  0.00          N   
ATOM    173  CA  LEU A  13      33.154  19.469  48.059  1.00  0.00          C   
ATOM    174  C   LEU A  13      33.194  19.329  46.452  1.00  0.00          C   
ATOM    175  O   LEU A  13      32.168  19.620  45.849  1.00  0.00          O   
ATOM    176  CB  LEU A  13      33.734  20.802  48.582  1.00  0.00          C   
ATOM    177  CG  LEU A  13      33.442  21.056  50.111  1.00  0.00          C   
ATOM    178  CD1 LEU A  13      34.061  22.389  50.609  1.00  0.00          C   
ATOM    179  CD2 LEU A  13      31.953  20.971  50.330  1.00  0.00          C   
ATOM    180  H   LEU A  13      34.327  18.404  49.485  1.00  0.00          H   
ATOM    181  HA  LEU A  13      32.098  19.549  48.337  1.00  0.00          H   
ATOM    182  HB3 LEU A  13      33.231  21.617  48.066  1.00  0.00          H   
ATOM    183  HB2 LEU A  13      34.796  20.825  48.321  1.00  0.00          H   
ATOM    184  HG  LEU A  13      33.995  20.296  50.661  1.00  0.00          H   
ATOM    185 HD11 LEU A  13      33.490  23.237  50.213  1.00  0.00          H   
ATOM    186 HD12 LEU A  13      34.007  22.551  51.683  1.00  0.00          H   
ATOM    187 HD13 LEU A  13      35.088  22.484  50.266  1.00  0.00          H   
ATOM    188 HD21 LEU A  13      31.459  21.582  49.574  1.00  0.00          H   
ATOM    189 HD22 LEU A  13      31.625  19.946  50.132  1.00  0.00          H   
ATOM    190 HD23 LEU A  13      31.664  21.229  51.348  1.00  0.00          H   
ATOM    191  N   GLN A  14      34.280  18.842  45.885  1.00  0.00          N   
ATOM    192  CA  GLN A  14      34.440  18.697  44.469  1.00  0.00          C   
ATOM    193  C   GLN A  14      33.470  17.702  43.796  1.00  0.00          C   
ATOM    194  O   GLN A  14      32.905  18.026  42.732  1.00  0.00          O   
ATOM    195  CB  GLN A  14      35.925  18.403  44.123  1.00  0.00          C   
ATOM    196  CG  GLN A  14      36.247  18.282  42.655  1.00  0.00          C   
ATOM    197  CD  GLN A  14      37.801  18.167  42.398  1.00  0.00          C   
ATOM    198  NE2 GLN A  14      38.595  19.234  42.388  1.00  0.00          N   
ATOM    199  OE1 GLN A  14      38.335  17.121  42.108  1.00  0.00          O   
ATOM    200  H   GLN A  14      35.035  18.650  46.538  1.00  0.00          H   
ATOM    201  HA  GLN A  14      34.208  19.658  44.006  1.00  0.00          H   
ATOM    202  HB3 GLN A  14      36.285  17.502  44.616  1.00  0.00          H   
ATOM    203  HB2 GLN A  14      36.678  19.109  44.488  1.00  0.00          H   
ATOM    204  HG3 GLN A  14      35.865  19.124  42.075  1.00  0.00          H   
ATOM    205  HG2 GLN A  14      35.760  17.406  42.221  1.00  0.00          H   
ATOM    206 HE21 GLN A  14      38.237  20.096  42.754  1.00  0.00          H   
ATOM    207 HE22 GLN A  14      39.551  19.138  42.080  1.00  0.00          H   
ATOM    208  N   ALA A  15      33.310  16.494  44.367  1.00  0.00          N   
ATOM    209  CA  ALA A  15      32.341  15.610  43.855  1.00  0.00          C   
ATOM    210  C   ALA A  15      30.862  16.023  43.932  1.00  0.00          C   
ATOM    211  O   ALA A  15      30.118  15.957  42.932  1.00  0.00          O   
ATOM    212  CB  ALA A  15      32.487  14.233  44.435  1.00  0.00          C   
ATOM    213  H   ALA A  15      33.895  16.242  45.150  1.00  0.00          H   
ATOM    214  HA  ALA A  15      32.555  15.477  42.798  1.00  0.00          H   
ATOM    215  HB1 ALA A  15      31.896  13.559  43.813  1.00  0.00          H   
ATOM    216  HB2 ALA A  15      33.551  14.034  44.378  1.00  0.00          H   
ATOM    217  HB3 ALA A  15      32.157  14.237  45.477  1.00  0.00          H   
ATOM    218  N   LEU A  16      30.422  16.512  45.075  1.00  0.00          N   
ATOM    219  CA  LEU A  16      29.142  17.306  45.110  1.00  0.00          C   
ATOM    220  C   LEU A  16      28.989  18.430  44.093  1.00  0.00          C   
ATOM    221  O   LEU A  16      27.983  18.431  43.447  1.00  0.00          O   
ATOM    222  CB  LEU A  16      28.854  17.710  46.502  1.00  0.00          C   
ATOM    223  CG  LEU A  16      28.690  16.646  47.582  1.00  0.00          C   
ATOM    224  CD1 LEU A  16      28.807  17.238  48.993  1.00  0.00          C   
ATOM    225  CD2 LEU A  16      27.303  16.029  47.448  1.00  0.00          C   
ATOM    226  H   LEU A  16      31.103  16.646  45.806  1.00  0.00          H   
ATOM    227  HA  LEU A  16      28.363  16.587  44.868  1.00  0.00          H   
ATOM    228  HB3 LEU A  16      27.973  18.352  46.481  1.00  0.00          H   
ATOM    229  HB2 LEU A  16      29.694  18.301  46.868  1.00  0.00          H   
ATOM    230  HG  LEU A  16      29.408  15.856  47.403  1.00  0.00          H   
ATOM    231 HD11 LEU A  16      29.758  17.747  49.153  1.00  0.00          H   
ATOM    232 HD12 LEU A  16      28.043  18.009  49.092  1.00  0.00          H   
ATOM    233 HD13 LEU A  16      28.604  16.472  49.751  1.00  0.00          H   
ATOM    234 HD21 LEU A  16      26.466  16.722  47.514  1.00  0.00          H   
ATOM    235 HD22 LEU A  16      27.265  15.371  46.575  1.00  0.00          H   
ATOM    236 HD23 LEU A  16      27.236  15.436  48.366  1.00  0.00          H   
ATOM    237  N   GLN A  17      29.976  19.233  43.926  1.00  0.00          N   
ATOM    238  CA  GLN A  17      30.107  20.238  42.799  1.00  0.00          C   
ATOM    239  C   GLN A  17      29.752  19.672  41.417  1.00  0.00          C   
ATOM    240  O   GLN A  17      28.891  20.271  40.761  1.00  0.00          O   
ATOM    241  CB  GLN A  17      31.246  21.182  42.952  1.00  0.00          C   
ATOM    242  CG  GLN A  17      31.017  22.337  41.983  1.00  0.00          C   
ATOM    243  CD  GLN A  17      32.099  23.414  41.945  1.00  0.00          C   
ATOM    244  NE2 GLN A  17      31.811  24.596  41.477  1.00  0.00          N   
ATOM    245  OE1 GLN A  17      33.276  23.165  42.124  1.00  0.00          O   
ATOM    246  H   GLN A  17      30.678  19.264  44.655  1.00  0.00          H   
ATOM    247  HA  GLN A  17      29.214  20.847  42.946  1.00  0.00          H   
ATOM    248  HB3 GLN A  17      32.232  20.721  42.808  1.00  0.00          H   
ATOM    249  HB2 GLN A  17      31.222  21.617  43.949  1.00  0.00          H   
ATOM    250  HG3 GLN A  17      30.079  22.814  42.243  1.00  0.00          H   
ATOM    251  HG2 GLN A  17      31.070  21.892  40.992  1.00  0.00          H   
ATOM    252 HE21 GLN A  17      30.833  24.806  41.329  1.00  0.00          H   
ATOM    253 HE22 GLN A  17      32.462  25.366  41.531  1.00  0.00          H   
ATOM    254  N   ALA A  18      30.325  18.537  41.019  1.00  0.00          N   
ATOM    255  CA  ALA A  18      30.039  17.870  39.786  1.00  0.00          C   
ATOM    256  C   ALA A  18      28.653  17.133  39.675  1.00  0.00          C   
ATOM    257  O   ALA A  18      28.106  17.105  38.572  1.00  0.00          O   
ATOM    258  CB  ALA A  18      31.279  16.969  39.556  1.00  0.00          C   
ATOM    259  H   ALA A  18      30.961  18.050  41.635  1.00  0.00          H   
ATOM    260  HA  ALA A  18      30.028  18.557  38.942  1.00  0.00          H   
ATOM    261  HB1 ALA A  18      32.174  17.583  39.482  1.00  0.00          H   
ATOM    262  HB2 ALA A  18      31.338  16.208  40.330  1.00  0.00          H   
ATOM    263  HB3 ALA A  18      31.243  16.344  38.659  1.00  0.00          H   
ATOM    264  N   ALA A  19      28.036  16.709  40.794  1.00  0.00          N   
ATOM    265  CA  ALA A  19      26.674  16.206  40.822  1.00  0.00          C   
ATOM    266  C   ALA A  19      25.626  17.287  40.694  1.00  0.00          C   
ATOM    267  O   ALA A  19      24.539  17.182  40.117  1.00  0.00          O   
ATOM    268  CB  ALA A  19      26.496  15.334  42.059  1.00  0.00          C   
ATOM    269  H   ALA A  19      28.482  16.726  41.705  1.00  0.00          H   
ATOM    270  HA  ALA A  19      26.557  15.564  39.951  1.00  0.00          H   
ATOM    271  HB1 ALA A  19      27.024  14.387  41.974  1.00  0.00          H   
ATOM    272  HB2 ALA A  19      26.926  15.929  42.864  1.00  0.00          H   
ATOM    273  HB3 ALA A  19      25.461  15.083  42.287  1.00  0.00          H   
ATOM    274  N   GLN A  20      25.920  18.463  41.225  1.00  0.00          N   
ATOM    275  CA  GLN A  20      25.063  19.711  41.219  1.00  0.00          C   
ATOM    276  C   GLN A  20      25.292  20.606  39.996  1.00  0.00          C   
ATOM    277  O   GLN A  20      25.481  21.830  40.169  1.00  0.00          O   
ATOM    278  CB  GLN A  20      25.142  20.461  42.550  1.00  0.00          C   
ATOM    279  CG  GLN A  20      24.848  19.639  43.789  1.00  0.00          C   
ATOM    280  CD  GLN A  20      25.022  20.426  45.065  1.00  0.00          C   
ATOM    281  NE2 GLN A  20      23.966  21.005  45.560  1.00  0.00          N   
ATOM    282  OE1 GLN A  20      26.138  20.803  45.462  1.00  0.00          O   
ATOM    283  H   GLN A  20      26.770  18.547  41.756  1.00  0.00          H   
ATOM    284  HA  GLN A  20      24.035  19.346  41.165  1.00  0.00          H   
ATOM    285  HB3 GLN A  20      24.466  21.311  42.507  1.00  0.00          H   
ATOM    286  HB2 GLN A  20      26.183  20.785  42.661  1.00  0.00          H   
ATOM    287  HG3 GLN A  20      25.632  18.886  43.881  1.00  0.00          H   
ATOM    288  HG2 GLN A  20      23.853  19.201  43.713  1.00  0.00          H   
ATOM    289 HE21 GLN A  20      23.186  20.490  45.185  1.00  0.00          H   
ATOM    290 HE22 GLN A  20      24.001  21.594  46.392  1.00  0.00          H   
ATOM    291  N   ALA A  21      25.470  20.011  38.790  1.00  0.00          N   
ATOM    292  CA  ALA A  21      25.638  20.829  37.598  1.00  0.00          C   
ATOM    293  C   ALA A  21      24.411  21.467  36.969  1.00  0.00          C   
ATOM    294  O   ALA A  21      24.368  22.564  36.504  1.00  0.00          O   
ATOM    295  CB  ALA A  21      26.203  19.915  36.583  1.00  0.00          C   
ATOM    296  H   ALA A  21      25.598  19.012  38.687  1.00  0.00          H   
ATOM    297  HA  ALA A  21      26.370  21.611  37.796  1.00  0.00          H   
ATOM    298  HB1 ALA A  21      26.814  20.501  35.902  1.00  0.00          H   
ATOM    299  HB2 ALA A  21      26.879  19.168  36.993  1.00  0.00          H   
ATOM    300  HB3 ALA A  21      25.342  19.550  36.026  1.00  0.00          H   
ATOM    301  N   ALA A  22      23.236  20.793  37.000  1.00  0.00          N   
ATOM    302  CA  ALA A  22      21.950  21.434  36.772  1.00  0.00          C   
ATOM    303  C   ALA A  22      21.364  22.487  37.750  1.00  0.00          C   
ATOM    304  O   ALA A  22      20.611  23.385  37.365  1.00  0.00          O   
ATOM    305  CB  ALA A  22      20.985  20.307  36.467  1.00  0.00          C   
ATOM    306  H   ALA A  22      23.271  19.788  37.076  1.00  0.00          H   
ATOM    307  HA  ALA A  22      22.069  21.940  35.810  1.00  0.00          H   
ATOM    308  HB1 ALA A  22      20.733  19.667  37.312  1.00  0.00          H   
ATOM    309  HB2 ALA A  22      20.054  20.715  36.076  1.00  0.00          H   
ATOM    310  HB3 ALA A  22      21.402  19.766  35.624  1.00  0.00          H   
ATOM    311  N   LYS A  23      21.821  22.500  38.999  1.00  0.00          N   
ATOM    312  CA  LYS A  23      21.645  23.635  39.873  1.00  0.00          C   
ATOM    313  C   LYS A  23      22.373  24.866  39.368  1.00  0.00          C   
ATOM    314  O   LYS A  23      23.606  24.759  39.188  1.00  0.00          O   
ATOM    315  CB  LYS A  23      22.114  23.312  41.273  1.00  0.00          C   
ATOM    316  CG  LYS A  23      21.720  24.161  42.476  1.00  0.00          C   
ATOM    317  CD  LYS A  23      22.305  23.587  43.756  1.00  0.00          C   
ATOM    318  CE  LYS A  23      21.955  24.489  44.922  1.00  0.00          C   
ATOM    319  NZ  LYS A  23      20.483  24.453  45.122  1.00  0.00          N   
ATOM    320  H   LYS A  23      22.322  21.728  39.420  1.00  0.00          H   
ATOM    321  HA  LYS A  23      20.592  23.906  39.918  1.00  0.00          H   
ATOM    322  HB3 LYS A  23      23.184  23.258  41.114  1.00  0.00          H   
ATOM    323  HB2 LYS A  23      21.639  22.368  41.535  1.00  0.00          H   
ATOM    324  HG3 LYS A  23      20.629  24.146  42.539  1.00  0.00          H   
ATOM    325  HG2 LYS A  23      22.115  25.173  42.358  1.00  0.00          H   
ATOM    326  HD3 LYS A  23      23.380  23.457  43.835  1.00  0.00          H   
ATOM    327  HD2 LYS A  23      21.895  22.588  43.910  1.00  0.00          H   
ATOM    328  HE3 LYS A  23      22.050  25.534  44.627  1.00  0.00          H   
ATOM    329  HE2 LYS A  23      22.479  24.172  45.826  1.00  0.00          H   
ATOM    330  HZ1 LYS A  23      19.894  24.251  44.333  1.00  0.00          H   
ATOM    331  HZ2 LYS A  23      20.236  23.684  45.743  1.00  0.00          H   
ATOM    332  HZ3 LYS A  23      20.135  25.283  45.577  1.00  0.00          H   
ATOM    333  N   LYS A  24      21.658  25.968  39.269  1.00  0.00          N   
ATOM    334  CA  LYS A  24      22.185  27.315  38.941  1.00  0.00          C   
ATOM    335  C   LYS A  24      21.561  28.255  40.013  1.00  0.00          C   
ATOM    336  CB  LYS A  24      21.946  27.611  37.440  1.00  0.00          C   
ATOM    337  CG  LYS A  24      22.878  26.838  36.520  1.00  0.00          C   
ATOM    338  CD  LYS A  24      22.853  27.178  35.016  1.00  0.00          C   
ATOM    339  CE  LYS A  24      23.736  26.050  34.319  1.00  0.00          C   
ATOM    340  NZ  LYS A  24      23.559  26.161  32.879  1.00  0.00          N   
ATOM    341  O   LYS A  24      22.272  28.790  40.883  1.00  0.00          O   
ATOM    342  OXT LYS A  24      20.338  28.464  39.972  1.00  0.00          O   
ATOM    343  H   LYS A  24      20.654  25.973  39.365  1.00  0.00          H   
ATOM    344  HA  LYS A  24      23.255  27.376  39.137  1.00  0.00          H   
ATOM    345  HB3 LYS A  24      22.061  28.659  37.156  1.00  0.00          H   
ATOM    346  HB2 LYS A  24      20.915  27.305  37.219  1.00  0.00          H   
ATOM    347  HG3 LYS A  24      22.647  25.781  36.639  1.00  0.00          H   
ATOM    348  HG2 LYS A  24      23.897  27.065  36.833  1.00  0.00          H   
ATOM    349  HD3 LYS A  24      23.328  28.138  34.809  1.00  0.00          H   
ATOM    350  HD2 LYS A  24      21.824  27.180  34.666  1.00  0.00          H   
ATOM    351  HE3 LYS A  24      23.630  24.994  34.540  1.00  0.00          H   
ATOM    352  HE2 LYS A  24      24.793  26.261  34.448  1.00  0.00          H   
ATOM    353  HZ1 LYS A  24      24.133  25.453  32.455  1.00  0.00          H   
ATOM    354  HZ2 LYS A  24      22.589  26.202  32.580  1.00  0.00          H   
ATOM    355  HZ3 LYS A  24      23.981  27.030  32.595  1.00  0.00          H   
TER     356      LYS A  24
ENDMDL
MODEL        2
ATOM      1  N   LYS A   1      49.998   6.630  51.429  1.00  0.00          N   
ATOM      2  CA  LYS A   1      49.823   7.838  52.235  1.00  0.00          C   
ATOM      3  C   LYS A   1      48.423   8.493  52.064  1.00  0.00          C   
ATOM      4  O   LYS A   1      48.192   9.393  51.265  1.00  0.00          O   
ATOM      5  CB  LYS A   1      50.954   8.850  52.000  1.00  0.00          C   
ATOM      6  CG  LYS A   1      50.946  10.007  52.974  1.00  0.00          C   
ATOM      7  CD  LYS A   1      50.678   9.636  54.404  1.00  0.00          C   
ATOM      8  CE  LYS A   1      50.712  10.831  55.317  1.00  0.00          C   
ATOM      9  NZ  LYS A   1      50.394  10.298  56.599  1.00  0.00          N   
ATOM     10  HA  LYS A   1      50.028   7.442  53.230  1.00  0.00          H   
ATOM     11  HB3 LYS A   1      50.855   9.282  50.996  1.00  0.00          H   
ATOM     12  HB2 LYS A   1      51.879   8.286  52.058  1.00  0.00          H   
ATOM     13  HG3 LYS A   1      50.212  10.720  52.604  1.00  0.00          H   
ATOM     14  HG2 LYS A   1      51.870  10.563  52.831  1.00  0.00          H   
ATOM     15  HD3 LYS A   1      51.469   8.952  54.715  1.00  0.00          H   
ATOM     16  HD2 LYS A   1      49.737   9.093  54.458  1.00  0.00          H   
ATOM     17  HE3 LYS A   1      49.998  11.565  54.941  1.00  0.00          H   
ATOM     18  HE2 LYS A   1      51.698  11.258  55.454  1.00  0.00          H   
ATOM     19  HZ1 LYS A   1      50.578  11.013  57.282  1.00  0.00          H   
ATOM     20  HZ2 LYS A   1      49.450   9.955  56.649  1.00  0.00          H   
ATOM     21  HZ3 LYS A   1      51.090   9.593  56.821  1.00  0.00          H   
ATOM     22  H   LYS A   1      49.294   5.912  51.548  1.00  0.00          H   
ATOM     23  N   LYS A   2      47.494   8.032  52.909  1.00  0.00          N   
ATOM     24  CA  LYS A   2      46.096   8.533  53.005  1.00  0.00          C   
ATOM     25  C   LYS A   2      46.114  10.061  53.189  1.00  0.00          C   
ATOM     26  O   LYS A   2      46.827  10.554  54.071  1.00  0.00          O   
ATOM     27  CB  LYS A   2      45.486   7.872  54.233  1.00  0.00          C   
ATOM     28  CG  LYS A   2      43.987   8.271  54.214  1.00  0.00          C   
ATOM     29  CD  LYS A   2      43.097   7.687  55.308  1.00  0.00          C   
ATOM     30  CE  LYS A   2      41.615   8.265  55.409  1.00  0.00          C   
ATOM     31  NZ  LYS A   2      40.889   7.892  56.683  1.00  0.00          N   
ATOM     32  H   LYS A   2      47.788   7.229  53.461  1.00  0.00          H   
ATOM     33  HA  LYS A   2      45.600   8.238  52.076  1.00  0.00          H   
ATOM     34  HB3 LYS A   2      45.914   8.244  55.156  1.00  0.00          H   
ATOM     35  HB2 LYS A   2      45.593   6.782  54.212  1.00  0.00          H   
ATOM     36  HG3 LYS A   2      43.643   7.919  53.238  1.00  0.00          H   
ATOM     37  HG2 LYS A   2      43.856   9.347  54.205  1.00  0.00          H   
ATOM     38  HD3 LYS A   2      43.528   7.892  56.283  1.00  0.00          H   
ATOM     39  HD2 LYS A   2      43.166   6.594  55.253  1.00  0.00          H   
ATOM     40  HE3 LYS A   2      41.026   7.872  54.573  1.00  0.00          H   
ATOM     41  HE2 LYS A   2      41.658   9.349  55.380  1.00  0.00          H   
ATOM     42  HZ1 LYS A   2      40.396   7.019  56.568  1.00  0.00          H   
ATOM     43  HZ2 LYS A   2      41.576   7.793  57.419  1.00  0.00          H   
ATOM     44  HZ3 LYS A   2      40.188   8.533  57.015  1.00  0.00          H   
ATOM     45  N   PRO A   3      45.402  10.888  52.386  1.00  0.00          N   
ATOM     46  CA  PRO A   3      45.332  12.366  52.340  1.00  0.00          C   
ATOM     47  C   PRO A   3      45.136  13.135  53.662  1.00  0.00          C   
ATOM     48  O   PRO A   3      44.703  12.494  54.613  1.00  0.00          O   
ATOM     49  CB  PRO A   3      44.201  12.699  51.352  1.00  0.00          C   
ATOM     50  CG  PRO A   3      44.153  11.490  50.388  1.00  0.00          C   
ATOM     51  CD  PRO A   3      44.586  10.364  51.270  1.00  0.00          C   
ATOM     52  HA  PRO A   3      46.246  12.805  51.938  1.00  0.00          H   
ATOM     53  HB3 PRO A   3      43.235  12.855  51.834  1.00  0.00          H   
ATOM     54  HB2 PRO A   3      44.386  13.694  50.933  1.00  0.00          H   
ATOM     55  HG3 PRO A   3      43.148  11.395  49.979  1.00  0.00          H   
ATOM     56  HG2 PRO A   3      44.849  11.619  49.552  1.00  0.00          H   
ATOM     57  HD3 PRO A   3      43.777   9.716  51.614  1.00  0.00          H   
ATOM     58  HD2 PRO A   3      45.217   9.713  50.665  1.00  0.00          H   
ATOM     59  N   GLY A   4      45.475  14.424  53.789  1.00  0.00          N   
ATOM     60  CA  GLY A   4      45.145  15.100  55.020  1.00  0.00          C   
ATOM     61  C   GLY A   4      43.630  15.507  55.127  1.00  0.00          C   
ATOM     62  O   GLY A   4      42.908  15.678  54.133  1.00  0.00          O   
ATOM     63  H   GLY A   4      45.672  14.982  52.975  1.00  0.00          H   
ATOM     64  HA3 GLY A   4      45.787  15.985  55.033  1.00  0.00          H   
ATOM     65  HA2 GLY A   4      45.510  14.468  55.829  1.00  0.00          H   
ATOM     66  N   ALA A   5      43.195  15.656  56.353  1.00  0.00          N   
ATOM     67  CA  ALA A   5      41.840  15.886  56.721  1.00  0.00          C   
ATOM     68  C   ALA A   5      41.166  17.069  55.967  1.00  0.00          C   
ATOM     69  O   ALA A   5      40.025  16.965  55.511  1.00  0.00          O   
ATOM     70  CB  ALA A   5      41.712  16.178  58.216  1.00  0.00          C   
ATOM     71  H   ALA A   5      43.779  15.455  57.152  1.00  0.00          H   
ATOM     72  HA  ALA A   5      41.257  15.023  56.371  1.00  0.00          H   
ATOM     73  HB1 ALA A   5      40.707  16.500  58.497  1.00  0.00          H   
ATOM     74  HB2 ALA A   5      41.846  15.190  58.657  1.00  0.00          H   
ATOM     75  HB3 ALA A   5      42.476  16.906  58.505  1.00  0.00          H   
ATOM     76  N   SER A   6      41.944  18.141  55.680  1.00  0.00          N   
ATOM     77  CA  SER A   6      41.469  19.385  54.957  1.00  0.00          C   
ATOM     78  C   SER A   6      41.362  19.232  53.450  1.00  0.00          C   
ATOM     79  O   SER A   6      40.379  19.697  52.854  1.00  0.00          O   
ATOM     80  CB  SER A   6      42.363  20.529  55.382  1.00  0.00          C   
ATOM     81  OG  SER A   6      43.699  20.335  54.809  1.00  0.00          O   
ATOM     82  H   SER A   6      42.925  18.039  55.862  1.00  0.00          H   
ATOM     83  HA  SER A   6      40.468  19.708  55.259  1.00  0.00          H   
ATOM     84  HB3 SER A   6      42.527  20.687  56.453  1.00  0.00          H   
ATOM     85  HB2 SER A   6      41.932  21.411  54.914  1.00  0.00          H   
ATOM     86  HG  SER A   6      44.184  21.156  54.734  1.00  0.00          H   
ATOM     87  N   LEU A   7      42.366  18.525  52.806  1.00  0.00          N   
ATOM     88  CA  LEU A   7      42.211  18.069  51.468  1.00  0.00          C   
ATOM     89  C   LEU A   7      41.076  17.090  51.286  1.00  0.00          C   
ATOM     90  O   LEU A   7      40.331  17.262  50.310  1.00  0.00          O   
ATOM     91  CB  LEU A   7      43.571  17.621  50.828  1.00  0.00          C   
ATOM     92  CG  LEU A   7      43.475  17.212  49.402  1.00  0.00          C   
ATOM     93  CD1 LEU A   7      43.190  18.476  48.531  1.00  0.00          C   
ATOM     94  CD2 LEU A   7      44.718  16.584  48.857  1.00  0.00          C   
ATOM     95  H   LEU A   7      43.219  18.298  53.313  1.00  0.00          H   
ATOM     96  HA  LEU A   7      41.894  18.996  50.984  1.00  0.00          H   
ATOM     97  HB3 LEU A   7      43.891  16.739  51.380  1.00  0.00          H   
ATOM     98  HB2 LEU A   7      44.362  18.343  51.021  1.00  0.00          H   
ATOM     99  HG  LEU A   7      42.711  16.446  49.294  1.00  0.00          H   
ATOM    100 HD11 LEU A   7      42.670  18.064  47.670  1.00  0.00          H   
ATOM    101 HD12 LEU A   7      42.445  19.095  49.037  1.00  0.00          H   
ATOM    102 HD13 LEU A   7      44.072  19.115  48.449  1.00  0.00          H   
ATOM    103 HD21 LEU A   7      44.893  15.595  49.253  1.00  0.00          H   
ATOM    104 HD22 LEU A   7      44.582  16.597  47.772  1.00  0.00          H   
ATOM    105 HD23 LEU A   7      45.661  17.101  49.018  1.00  0.00          H   
ATOM    106  N   ALA A   8      40.899  16.051  52.095  1.00  0.00          N   
ATOM    107  CA  ALA A   8      39.696  15.149  52.071  1.00  0.00          C   
ATOM    108  C   ALA A   8      38.413  15.958  52.186  1.00  0.00          C   
ATOM    109  O   ALA A   8      37.472  15.543  51.432  1.00  0.00          O   
ATOM    110  CB  ALA A   8      39.936  14.172  53.212  1.00  0.00          C   
ATOM    111  H   ALA A   8      41.662  15.858  52.731  1.00  0.00          H   
ATOM    112  HA  ALA A   8      39.672  14.585  51.136  1.00  0.00          H   
ATOM    113  HB1 ALA A   8      39.852  14.643  54.188  1.00  0.00          H   
ATOM    114  HB2 ALA A   8      39.197  13.373  53.201  1.00  0.00          H   
ATOM    115  HB3 ALA A   8      40.935  13.769  53.070  1.00  0.00          H   
ATOM    116  N   ALA A   9      38.270  17.059  53.016  1.00  0.00          N   
ATOM    117  CA  ALA A   9      37.087  17.999  52.915  1.00  0.00          C   
ATOM    118  C   ALA A   9      36.885  18.684  51.561  1.00  0.00          C   
ATOM    119  O   ALA A   9      35.761  18.944  51.144  1.00  0.00          O   
ATOM    120  CB  ALA A   9      37.211  19.070  54.013  1.00  0.00          C   
ATOM    121  H   ALA A   9      39.043  17.315  53.599  1.00  0.00          H   
ATOM    122  HA  ALA A   9      36.222  17.370  53.136  1.00  0.00          H   
ATOM    123  HB1 ALA A   9      37.277  18.616  55.006  1.00  0.00          H   
ATOM    124  HB2 ALA A   9      38.125  19.656  53.873  1.00  0.00          H   
ATOM    125  HB3 ALA A   9      36.364  19.755  53.908  1.00  0.00          H   
ATOM    126  N   LEU A  10      37.983  19.072  50.872  1.00  0.00          N   
ATOM    127  CA  LEU A  10      37.988  19.587  49.527  1.00  0.00          C   
ATOM    128  C   LEU A  10      37.541  18.590  48.418  1.00  0.00          C   
ATOM    129  O   LEU A  10      36.777  18.978  47.548  1.00  0.00          O   
ATOM    130  CB  LEU A  10      39.139  20.473  49.038  1.00  0.00          C   
ATOM    131  CG  LEU A  10      39.274  21.788  49.886  1.00  0.00          C   
ATOM    132  CD1 LEU A  10      40.385  22.713  49.246  1.00  0.00          C   
ATOM    133  CD2 LEU A  10      37.965  22.644  49.966  1.00  0.00          C   
ATOM    134  H   LEU A  10      38.857  18.986  51.374  1.00  0.00          H   
ATOM    135  HA  LEU A  10      37.081  20.190  49.591  1.00  0.00          H   
ATOM    136  HB3 LEU A  10      38.949  20.707  47.998  1.00  0.00          H   
ATOM    137  HB2 LEU A  10      40.099  19.965  49.012  1.00  0.00          H   
ATOM    138  HG  LEU A  10      39.604  21.630  50.913  1.00  0.00          H   
ATOM    139 HD11 LEU A  10      40.008  22.890  48.241  1.00  0.00          H   
ATOM    140 HD12 LEU A  10      40.371  23.678  49.752  1.00  0.00          H   
ATOM    141 HD13 LEU A  10      41.334  22.207  49.419  1.00  0.00          H   
ATOM    142 HD21 LEU A  10      37.194  22.036  50.441  1.00  0.00          H   
ATOM    143 HD22 LEU A  10      38.076  23.468  50.669  1.00  0.00          H   
ATOM    144 HD23 LEU A  10      37.693  23.111  49.016  1.00  0.00          H   
ATOM    145  N   GLN A  11      37.960  17.334  48.541  1.00  0.00          N   
ATOM    146  CA  GLN A  11      37.661  16.209  47.659  1.00  0.00          C   
ATOM    147  C   GLN A  11      36.191  15.850  47.696  1.00  0.00          C   
ATOM    148  O   GLN A  11      35.624  15.495  46.675  1.00  0.00          O   
ATOM    149  CB  GLN A  11      38.644  14.957  47.894  1.00  0.00          C   
ATOM    150  CG  GLN A  11      39.969  15.105  47.207  1.00  0.00          C   
ATOM    151  CD  GLN A  11      41.208  14.346  47.727  1.00  0.00          C   
ATOM    152  NE2 GLN A  11      42.266  14.356  46.955  1.00  0.00          N   
ATOM    153  OE1 GLN A  11      41.261  13.679  48.688  1.00  0.00          O   
ATOM    154  H   GLN A  11      38.577  17.194  49.333  1.00  0.00          H   
ATOM    155  HA  GLN A  11      37.859  16.502  46.632  1.00  0.00          H   
ATOM    156  HB3 GLN A  11      38.049  14.114  47.563  1.00  0.00          H   
ATOM    157  HB2 GLN A  11      38.853  14.835  48.959  1.00  0.00          H   
ATOM    158  HG3 GLN A  11      40.332  16.111  47.433  1.00  0.00          H   
ATOM    159  HG2 GLN A  11      39.739  14.945  46.149  1.00  0.00          H   
ATOM    160 HE21 GLN A  11      42.223  15.006  46.189  1.00  0.00          H   
ATOM    161 HE22 GLN A  11      43.071  13.822  47.252  1.00  0.00          H   
ATOM    162  N   ALA A  12      35.598  16.002  48.929  1.00  0.00          N   
ATOM    163  CA  ALA A  12      34.147  15.818  49.172  1.00  0.00          C   
ATOM    164  C   ALA A  12      33.222  16.919  48.567  1.00  0.00          C   
ATOM    165  O   ALA A  12      32.231  16.531  47.963  1.00  0.00          O   
ATOM    166  CB  ALA A  12      33.900  15.706  50.710  1.00  0.00          C   
ATOM    167  H   ALA A  12      36.256  16.103  49.691  1.00  0.00          H   
ATOM    168  HA  ALA A  12      33.770  14.915  48.681  1.00  0.00          H   
ATOM    169  HB1 ALA A  12      32.882  15.900  51.040  1.00  0.00          H   
ATOM    170  HB2 ALA A  12      34.132  14.697  51.066  1.00  0.00          H   
ATOM    171  HB3 ALA A  12      34.540  16.404  51.249  1.00  0.00          H   
ATOM    172  N   LEU A  13      33.659  18.147  48.626  1.00  0.00          N   
ATOM    173  CA  LEU A  13      33.033  19.307  47.951  1.00  0.00          C   
ATOM    174  C   LEU A  13      33.173  19.346  46.438  1.00  0.00          C   
ATOM    175  O   LEU A  13      32.269  19.864  45.814  1.00  0.00          O   
ATOM    176  CB  LEU A  13      33.664  20.644  48.608  1.00  0.00          C   
ATOM    177  CG  LEU A  13      32.824  21.935  48.247  1.00  0.00          C   
ATOM    178  CD1 LEU A  13      31.312  21.711  48.377  1.00  0.00          C   
ATOM    179  CD2 LEU A  13      33.152  23.084  49.167  1.00  0.00          C   
ATOM    180  H   LEU A  13      34.431  18.306  49.257  1.00  0.00          H   
ATOM    181  HA  LEU A  13      31.967  19.282  48.187  1.00  0.00          H   
ATOM    182  HB3 LEU A  13      34.676  20.789  48.236  1.00  0.00          H   
ATOM    183  HB2 LEU A  13      33.632  20.462  49.687  1.00  0.00          H   
ATOM    184  HG  LEU A  13      33.141  22.216  47.244  1.00  0.00          H   
ATOM    185 HD11 LEU A  13      31.039  21.269  49.338  1.00  0.00          H   
ATOM    186 HD12 LEU A  13      30.772  22.648  48.228  1.00  0.00          H   
ATOM    187 HD13 LEU A  13      30.991  21.041  47.580  1.00  0.00          H   
ATOM    188 HD21 LEU A  13      34.220  23.289  49.214  1.00  0.00          H   
ATOM    189 HD22 LEU A  13      32.655  24.004  48.860  1.00  0.00          H   
ATOM    190 HD23 LEU A  13      32.843  22.722  50.148  1.00  0.00          H   
ATOM    191  N   GLN A  14      34.293  18.859  45.846  1.00  0.00          N   
ATOM    192  CA  GLN A  14      34.409  18.615  44.483  1.00  0.00          C   
ATOM    193  C   GLN A  14      33.397  17.506  44.068  1.00  0.00          C   
ATOM    194  O   GLN A  14      32.540  17.831  43.225  1.00  0.00          O   
ATOM    195  CB  GLN A  14      35.820  18.458  43.975  1.00  0.00          C   
ATOM    196  CG  GLN A  14      35.971  18.890  42.491  1.00  0.00          C   
ATOM    197  CD  GLN A  14      37.322  18.557  41.921  1.00  0.00          C   
ATOM    198  NE2 GLN A  14      37.960  19.378  41.123  1.00  0.00          N   
ATOM    199  OE1 GLN A  14      37.867  17.470  42.095  1.00  0.00          O   
ATOM    200  H   GLN A  14      35.080  18.614  46.432  1.00  0.00          H   
ATOM    201  HA  GLN A  14      33.997  19.439  43.892  1.00  0.00          H   
ATOM    202  HB3 GLN A  14      36.155  17.429  44.103  1.00  0.00          H   
ATOM    203  HB2 GLN A  14      36.503  19.100  44.537  1.00  0.00          H   
ATOM    204  HG3 GLN A  14      35.697  19.927  42.278  1.00  0.00          H   
ATOM    205  HG2 GLN A  14      35.263  18.344  41.862  1.00  0.00          H   
ATOM    206 HE21 GLN A  14      37.580  20.288  40.904  1.00  0.00          H   
ATOM    207 HE22 GLN A  14      38.873  19.042  40.838  1.00  0.00          H   
ATOM    208  N   ALA A  15      33.432  16.285  44.709  1.00  0.00          N   
ATOM    209  CA  ALA A  15      32.527  15.189  44.401  1.00  0.00          C   
ATOM    210  C   ALA A  15      31.047  15.570  44.571  1.00  0.00          C   
ATOM    211  O   ALA A  15      30.159  15.052  43.888  1.00  0.00          O   
ATOM    212  CB  ALA A  15      32.954  14.030  45.392  1.00  0.00          C   
ATOM    213  H   ALA A  15      34.144  16.103  45.395  1.00  0.00          H   
ATOM    214  HA  ALA A  15      32.727  14.960  43.362  1.00  0.00          H   
ATOM    215  HB1 ALA A  15      32.105  13.344  45.353  1.00  0.00          H   
ATOM    216  HB2 ALA A  15      33.899  13.583  45.081  1.00  0.00          H   
ATOM    217  HB3 ALA A  15      32.906  14.385  46.415  1.00  0.00          H   
ATOM    218  N   LEU A  16      30.741  16.461  45.535  1.00  0.00          N   
ATOM    219  CA  LEU A  16      29.367  16.879  45.861  1.00  0.00          C   
ATOM    220  C   LEU A  16      28.730  17.686  44.712  1.00  0.00          C   
ATOM    221  O   LEU A  16      27.533  17.501  44.447  1.00  0.00          O   
ATOM    222  CB  LEU A  16      29.448  17.684  47.232  1.00  0.00          C   
ATOM    223  CG  LEU A  16      28.144  18.282  47.814  1.00  0.00          C   
ATOM    224  CD1 LEU A  16      27.063  17.374  48.379  1.00  0.00          C   
ATOM    225  CD2 LEU A  16      28.516  19.254  48.908  1.00  0.00          C   
ATOM    226  H   LEU A  16      31.480  16.601  46.206  1.00  0.00          H   
ATOM    227  HA  LEU A  16      28.708  16.051  46.120  1.00  0.00          H   
ATOM    228  HB3 LEU A  16      30.173  18.478  47.027  1.00  0.00          H   
ATOM    229  HB2 LEU A  16      29.807  17.041  48.034  1.00  0.00          H   
ATOM    230  HG  LEU A  16      27.722  18.850  46.980  1.00  0.00          H   
ATOM    231 HD11 LEU A  16      27.300  16.896  49.333  1.00  0.00          H   
ATOM    232 HD12 LEU A  16      26.161  17.953  48.530  1.00  0.00          H   
ATOM    233 HD13 LEU A  16      26.904  16.567  47.661  1.00  0.00          H   
ATOM    234 HD21 LEU A  16      27.698  19.510  49.583  1.00  0.00          H   
ATOM    235 HD22 LEU A  16      29.185  18.719  49.588  1.00  0.00          H   
ATOM    236 HD23 LEU A  16      29.036  20.115  48.499  1.00  0.00          H   
ATOM    237  N   GLN A  17      29.494  18.502  44.046  1.00  0.00          N   
ATOM    238  CA  GLN A  17      29.024  19.339  42.918  1.00  0.00          C   
ATOM    239  C   GLN A  17      29.063  18.641  41.570  1.00  0.00          C   
ATOM    240  O   GLN A  17      28.049  18.627  40.869  1.00  0.00          O   
ATOM    241  CB  GLN A  17      29.779  20.691  42.948  1.00  0.00          C   
ATOM    242  CG  GLN A  17      29.337  21.678  44.108  1.00  0.00          C   
ATOM    243  CD  GLN A  17      29.169  23.150  43.585  1.00  0.00          C   
ATOM    244  NE2 GLN A  17      29.042  24.016  44.529  1.00  0.00          N   
ATOM    245  OE1 GLN A  17      29.094  23.453  42.412  1.00  0.00          O   
ATOM    246  H   GLN A  17      30.504  18.417  44.166  1.00  0.00          H   
ATOM    247  HA  GLN A  17      28.001  19.599  43.193  1.00  0.00          H   
ATOM    248  HB3 GLN A  17      29.619  21.161  41.979  1.00  0.00          H   
ATOM    249  HB2 GLN A  17      30.851  20.528  42.934  1.00  0.00          H   
ATOM    250  HG3 GLN A  17      30.129  21.675  44.851  1.00  0.00          H   
ATOM    251  HG2 GLN A  17      28.370  21.352  44.487  1.00  0.00          H   
ATOM    252 HE21 GLN A  17      29.129  23.821  45.512  1.00  0.00          H   
ATOM    253 HE22 GLN A  17      28.948  24.980  44.267  1.00  0.00          H   
ATOM    254  N   ALA A  18      30.134  17.797  41.393  1.00  0.00          N   
ATOM    255  CA  ALA A  18      30.308  16.882  40.306  1.00  0.00          C   
ATOM    256  C   ALA A  18      29.197  15.860  40.223  1.00  0.00          C   
ATOM    257  O   ALA A  18      28.808  15.576  39.072  1.00  0.00          O   
ATOM    258  CB  ALA A  18      31.656  16.160  40.409  1.00  0.00          C   
ATOM    259  H   ALA A  18      30.976  18.050  41.885  1.00  0.00          H   
ATOM    260  HA  ALA A  18      30.330  17.423  39.362  1.00  0.00          H   
ATOM    261  HB1 ALA A  18      32.433  16.921  40.419  1.00  0.00          H   
ATOM    262  HB2 ALA A  18      31.614  15.545  41.312  1.00  0.00          H   
ATOM    263  HB3 ALA A  18      31.876  15.504  39.563  1.00  0.00          H   
ATOM    264  N   ALA A  19      28.628  15.260  41.274  1.00  0.00          N   
ATOM    265  CA  ALA A  19      27.402  14.472  41.319  1.00  0.00          C   
ATOM    266  C   ALA A  19      26.047  15.156  40.960  1.00  0.00          C   
ATOM    267  O   ALA A  19      24.982  14.583  41.264  1.00  0.00          O   
ATOM    268  CB  ALA A  19      27.372  13.556  42.534  1.00  0.00          C   
ATOM    269  H   ALA A  19      29.018  15.468  42.180  1.00  0.00          H   
ATOM    270  HA  ALA A  19      27.581  13.803  40.468  1.00  0.00          H   
ATOM    271  HB1 ALA A  19      28.299  13.007  42.349  1.00  0.00          H   
ATOM    272  HB2 ALA A  19      27.377  14.167  43.428  1.00  0.00          H   
ATOM    273  HB3 ALA A  19      26.526  12.876  42.417  1.00  0.00          H   
ATOM    274  N   GLN A  20      26.079  16.343  40.372  1.00  0.00          N   
ATOM    275  CA  GLN A  20      24.860  16.879  39.797  1.00  0.00          C   
ATOM    276  C   GLN A  20      24.892  16.779  38.242  1.00  0.00          C   
ATOM    277  O   GLN A  20      25.873  17.105  37.598  1.00  0.00          O   
ATOM    278  CB  GLN A  20      24.531  18.345  40.202  1.00  0.00          C   
ATOM    279  CG  GLN A  20      24.381  18.428  41.735  1.00  0.00          C   
ATOM    280  CD  GLN A  20      23.520  19.642  42.219  1.00  0.00          C   
ATOM    281  NE2 GLN A  20      23.120  19.745  43.474  1.00  0.00          N   
ATOM    282  OE1 GLN A  20      23.269  20.606  41.492  1.00  0.00          O   
ATOM    283  H   GLN A  20      26.924  16.912  40.325  1.00  0.00          H   
ATOM    284  HA  GLN A  20      24.145  16.160  40.214  1.00  0.00          H   
ATOM    285  HB3 GLN A  20      23.570  18.580  39.751  1.00  0.00          H   
ATOM    286  HB2 GLN A  20      25.272  19.070  39.853  1.00  0.00          H   
ATOM    287  HG3 GLN A  20      25.405  18.658  42.053  1.00  0.00          H   
ATOM    288  HG2 GLN A  20      23.982  17.524  42.170  1.00  0.00          H   
ATOM    289 HE21 GLN A  20      23.456  19.105  44.179  1.00  0.00          H   
ATOM    290 HE22 GLN A  20      22.648  20.594  43.761  1.00  0.00          H   
ATOM    291  N   ALA A  21      23.673  16.446  37.718  1.00  0.00          N   
ATOM    292  CA  ALA A  21      23.479  16.635  36.294  1.00  0.00          C   
ATOM    293  C   ALA A  21      23.516  18.107  35.926  1.00  0.00          C   
ATOM    294  O   ALA A  21      22.895  19.025  36.610  1.00  0.00          O   
ATOM    295  CB  ALA A  21      22.175  16.004  35.890  1.00  0.00          C   
ATOM    296  H   ALA A  21      22.909  16.311  38.366  1.00  0.00          H   
ATOM    297  HA  ALA A  21      24.284  16.127  35.768  1.00  0.00          H   
ATOM    298  HB1 ALA A  21      21.266  16.495  36.231  1.00  0.00          H   
ATOM    299  HB2 ALA A  21      22.111  16.010  34.801  1.00  0.00          H   
ATOM    300  HB3 ALA A  21      22.133  14.970  36.217  1.00  0.00          H   
ATOM    301  N   ALA A  22      24.149  18.457  34.826  1.00  0.00          N   
ATOM    302  CA  ALA A  22      24.084  19.738  34.063  1.00  0.00          C   
ATOM    303  C   ALA A  22      24.829  20.863  34.920  1.00  0.00          C   
ATOM    304  O   ALA A  22      24.780  22.032  34.573  1.00  0.00          O   
ATOM    305  CB  ALA A  22      22.751  20.051  33.371  1.00  0.00          C   
ATOM    306  H   ALA A  22      24.584  17.684  34.344  1.00  0.00          H   
ATOM    307  HA  ALA A  22      24.849  19.605  33.302  1.00  0.00          H   
ATOM    308  HB1 ALA A  22      21.913  20.087  34.070  1.00  0.00          H   
ATOM    309  HB2 ALA A  22      22.838  21.027  32.889  1.00  0.00          H   
ATOM    310  HB3 ALA A  22      22.615  19.273  32.619  1.00  0.00          H   
ATOM    311  N   LYS A  23      25.707  20.637  35.888  1.00  0.00          N   
ATOM    312  CA  LYS A  23      26.454  21.667  36.665  1.00  0.00          C   
ATOM    313  C   LYS A  23      27.804  21.890  36.027  1.00  0.00          C   
ATOM    314  O   LYS A  23      28.084  21.521  34.928  1.00  0.00          O   
ATOM    315  CB  LYS A  23      26.411  21.263  38.191  1.00  0.00          C   
ATOM    316  CG  LYS A  23      25.011  21.525  38.779  1.00  0.00          C   
ATOM    317  CD  LYS A  23      24.611  22.980  38.911  1.00  0.00          C   
ATOM    318  CE  LYS A  23      23.180  23.030  39.344  1.00  0.00          C   
ATOM    319  NZ  LYS A  23      22.628  24.405  39.145  1.00  0.00          N   
ATOM    320  H   LYS A  23      25.829  19.693  36.232  1.00  0.00          H   
ATOM    321  HA  LYS A  23      25.925  22.619  36.580  1.00  0.00          H   
ATOM    322  HB3 LYS A  23      27.157  21.865  38.721  1.00  0.00          H   
ATOM    323  HB2 LYS A  23      26.651  20.203  38.229  1.00  0.00          H   
ATOM    324  HG3 LYS A  23      25.118  21.084  39.778  1.00  0.00          H   
ATOM    325  HG2 LYS A  23      24.259  20.897  38.307  1.00  0.00          H   
ATOM    326  HD3 LYS A  23      24.603  23.540  37.977  1.00  0.00          H   
ATOM    327  HD2 LYS A  23      25.219  23.509  39.656  1.00  0.00          H   
ATOM    328  HE3 LYS A  23      23.015  22.677  40.364  1.00  0.00          H   
ATOM    329  HE2 LYS A  23      22.612  22.322  38.751  1.00  0.00          H   
ATOM    330  HZ1 LYS A  23      22.737  24.791  38.215  1.00  0.00          H   
ATOM    331  HZ2 LYS A  23      21.678  24.382  39.482  1.00  0.00          H   
ATOM    332  HZ3 LYS A  23      23.156  24.993  39.768  1.00  0.00          H   
ATOM    333  N   LYS A  24      28.652  22.582  36.773  1.00  0.00          N   
ATOM    334  CA  LYS A  24      30.070  22.664  36.388  1.00  0.00          C   
ATOM    335  C   LYS A  24      30.803  21.650  37.219  1.00  0.00          C   
ATOM    336  CB  LYS A  24      30.685  24.049  36.547  1.00  0.00          C   
ATOM    337  CG  LYS A  24      30.226  24.904  35.384  1.00  0.00          C   
ATOM    338  CD  LYS A  24      30.713  24.325  33.997  1.00  0.00          C   
ATOM    339  CE  LYS A  24      30.524  25.177  32.742  1.00  0.00          C   
ATOM    340  NZ  LYS A  24      29.209  25.790  32.649  1.00  0.00          N   
ATOM    341  O   LYS A  24      30.523  21.626  38.433  1.00  0.00          O   
ATOM    342  OXT LYS A  24      31.739  21.115  36.634  1.00  0.00          O   
ATOM    343  H   LYS A  24      28.460  22.992  37.673  1.00  0.00          H   
ATOM    344  HA  LYS A  24      30.034  22.314  35.353  1.00  0.00          H   
ATOM    345  HB3 LYS A  24      31.766  23.889  36.545  1.00  0.00          H   
ATOM    346  HB2 LYS A  24      30.420  24.421  37.533  1.00  0.00          H   
ATOM    347  HG3 LYS A  24      30.543  25.941  35.516  1.00  0.00          H   
ATOM    348  HG2 LYS A  24      29.133  24.902  35.386  1.00  0.00          H   
ATOM    349  HD3 LYS A  24      30.169  23.381  33.929  1.00  0.00          H   
ATOM    350  HD2 LYS A  24      31.748  24.022  34.134  1.00  0.00          H   
ATOM    351  HE3 LYS A  24      30.747  24.627  31.833  1.00  0.00          H   
ATOM    352  HE2 LYS A  24      31.242  25.987  32.641  1.00  0.00          H   
ATOM    353  HZ1 LYS A  24      28.536  25.043  32.760  1.00  0.00          H   
ATOM    354  HZ2 LYS A  24      29.005  26.489  33.353  1.00  0.00          H   
ATOM    355  HZ3 LYS A  24      29.220  26.151  31.708  1.00  0.00          H   
TER     356      LYS A  24
ENDMDL
MODEL        3
ATOM      1  N   LYS A   1      56.049  15.530  49.216  1.00  0.00          N   
ATOM      2  CA  LYS A   1      55.060  16.082  50.187  1.00  0.00          C   
ATOM      3  C   LYS A   1      54.001  14.965  50.349  1.00  0.00          C   
ATOM      4  O   LYS A   1      53.391  14.424  49.373  1.00  0.00          O   
ATOM      5  CB  LYS A   1      54.606  17.447  49.699  1.00  0.00          C   
ATOM      6  CG  LYS A   1      54.031  18.264  50.909  1.00  0.00          C   
ATOM      7  CD  LYS A   1      53.841  19.719  50.429  1.00  0.00          C   
ATOM      8  CE  LYS A   1      53.444  20.534  51.554  1.00  0.00          C   
ATOM      9  NZ  LYS A   1      53.178  21.926  51.215  1.00  0.00          N   
ATOM     10  HA  LYS A   1      55.604  16.329  51.100  1.00  0.00          H   
ATOM     11  HB3 LYS A   1      53.807  17.324  48.971  1.00  0.00          H   
ATOM     12  HB2 LYS A   1      55.398  17.937  49.132  1.00  0.00          H   
ATOM     13  HG3 LYS A   1      54.828  18.275  51.653  1.00  0.00          H   
ATOM     14  HG2 LYS A   1      53.151  17.810  51.373  1.00  0.00          H   
ATOM     15  HD3 LYS A   1      52.976  19.678  49.769  1.00  0.00          H   
ATOM     16  HD2 LYS A   1      54.647  20.171  49.852  1.00  0.00          H   
ATOM     17  HE3 LYS A   1      54.305  20.482  52.215  1.00  0.00          H   
ATOM     18  HE2 LYS A   1      52.595  20.086  52.054  1.00  0.00          H   
ATOM     19  HZ1 LYS A   1      52.376  22.162  50.642  1.00  0.00          H   
ATOM     20  HZ2 LYS A   1      53.056  22.408  52.097  1.00  0.00          H   
ATOM     21  HZ3 LYS A   1      54.009  22.358  50.843  1.00  0.00          H   
ATOM     22  H   LYS A   1      56.183  14.525  49.256  1.00  0.00          H   
ATOM     23  N   LYS A   2      53.525  14.854  51.581  1.00  0.00          N   
ATOM     24  CA  LYS A   2      52.400  13.999  51.862  1.00  0.00          C   
ATOM     25  C   LYS A   2      51.222  14.912  52.300  1.00  0.00          C   
ATOM     26  O   LYS A   2      51.411  15.848  53.098  1.00  0.00          O   
ATOM     27  CB  LYS A   2      52.822  12.822  52.895  1.00  0.00          C   
ATOM     28  CG  LYS A   2      52.157  11.409  52.840  1.00  0.00          C   
ATOM     29  CD  LYS A   2      52.478  10.654  51.582  1.00  0.00          C   
ATOM     30  CE  LYS A   2      51.826   9.237  51.600  1.00  0.00          C   
ATOM     31  NZ  LYS A   2      52.090   8.477  50.350  1.00  0.00          N   
ATOM     32  H   LYS A   2      53.852  15.451  52.318  1.00  0.00          H   
ATOM     33  HA  LYS A   2      52.075  13.653  50.886  1.00  0.00          H   
ATOM     34  HB3 LYS A   2      52.493  13.239  53.847  1.00  0.00          H   
ATOM     35  HB2 LYS A   2      53.910  12.739  52.888  1.00  0.00          H   
ATOM     36  HG3 LYS A   2      51.088  11.530  53.007  1.00  0.00          H   
ATOM     37  HG2 LYS A   2      52.530  10.913  53.734  1.00  0.00          H   
ATOM     38  HD3 LYS A   2      53.576  10.652  51.544  1.00  0.00          H   
ATOM     39  HD2 LYS A   2      52.036  11.125  50.704  1.00  0.00          H   
ATOM     40  HE3 LYS A   2      50.744   9.380  51.624  1.00  0.00          H   
ATOM     41  HE2 LYS A   2      52.029   8.636  52.488  1.00  0.00          H   
ATOM     42  HZ1 LYS A   2      51.552   7.626  50.433  1.00  0.00          H   
ATOM     43  HZ2 LYS A   2      51.714   8.989  49.563  1.00  0.00          H   
ATOM     44  HZ3 LYS A   2      53.046   8.173  50.282  1.00  0.00          H   
ATOM     45  N   PRO A   3      49.995  14.748  51.681  1.00  0.00          N   
ATOM     46  CA  PRO A   3      48.710  15.291  52.072  1.00  0.00          C   
ATOM     47  C   PRO A   3      48.275  14.981  53.509  1.00  0.00          C   
ATOM     48  O   PRO A   3      48.717  13.935  54.075  1.00  0.00          O   
ATOM     49  CB  PRO A   3      47.625  14.909  51.062  1.00  0.00          C   
ATOM     50  CG  PRO A   3      48.216  13.678  50.291  1.00  0.00          C   
ATOM     51  CD  PRO A   3      49.681  13.704  50.674  1.00  0.00          C   
ATOM     52  HA  PRO A   3      48.732  16.377  52.125  1.00  0.00          H   
ATOM     53  HB3 PRO A   3      46.692  14.586  51.527  1.00  0.00          H   
ATOM     54  HB2 PRO A   3      47.560  15.736  50.359  1.00  0.00          H   
ATOM     55  HG3 PRO A   3      47.784  12.786  50.742  1.00  0.00          H   
ATOM     56  HG2 PRO A   3      47.987  13.775  49.225  1.00  0.00          H   
ATOM     57  HD3 PRO A   3      49.994  12.696  50.953  1.00  0.00          H   
ATOM     58  HD2 PRO A   3      50.254  13.941  49.779  1.00  0.00          H   
ATOM     59  N   GLY A   4      47.391  15.806  54.063  1.00  0.00          N   
ATOM     60  CA  GLY A   4      46.635  15.554  55.277  1.00  0.00          C   
ATOM     61  C   GLY A   4      45.097  15.506  55.075  1.00  0.00          C   
ATOM     62  O   GLY A   4      44.564  15.502  53.973  1.00  0.00          O   
ATOM     63  H   GLY A   4      47.164  16.639  53.529  1.00  0.00          H   
ATOM     64  HA3 GLY A   4      46.823  16.345  56.009  1.00  0.00          H   
ATOM     65  HA2 GLY A   4      47.002  14.605  55.672  1.00  0.00          H   
ATOM     66  N   ALA A   5      44.339  15.648  56.149  1.00  0.00          N   
ATOM     67  CA  ALA A   5      42.899  16.016  56.162  1.00  0.00          C   
ATOM     68  C   ALA A   5      42.419  17.137  55.177  1.00  0.00          C   
ATOM     69  O   ALA A   5      41.320  16.999  54.702  1.00  0.00          O   
ATOM     70  CB  ALA A   5      42.478  16.402  57.665  1.00  0.00          C   
ATOM     71  H   ALA A   5      44.821  15.657  57.038  1.00  0.00          H   
ATOM     72  HA  ALA A   5      42.327  15.131  55.912  1.00  0.00          H   
ATOM     73  HB1 ALA A   5      41.391  16.330  57.686  1.00  0.00          H   
ATOM     74  HB2 ALA A   5      43.031  15.715  58.304  1.00  0.00          H   
ATOM     75  HB3 ALA A   5      42.736  17.447  57.800  1.00  0.00          H   
ATOM     76  N   SER A   6      43.188  18.214  54.853  1.00  0.00          N   
ATOM     77  CA  SER A   6      42.721  19.393  54.122  1.00  0.00          C   
ATOM     78  C   SER A   6      42.363  19.106  52.666  1.00  0.00          C   
ATOM     79  O   SER A   6      41.324  19.502  52.136  1.00  0.00          O   
ATOM     80  CB  SER A   6      43.637  20.567  54.285  1.00  0.00          C   
ATOM     81  OG  SER A   6      44.995  20.316  53.994  1.00  0.00          O   
ATOM     82  H   SER A   6      44.085  18.321  55.295  1.00  0.00          H   
ATOM     83  HA  SER A   6      41.805  19.754  54.577  1.00  0.00          H   
ATOM     84  HB3 SER A   6      43.545  20.784  55.354  1.00  0.00          H   
ATOM     85  HB2 SER A   6      43.315  21.387  53.653  1.00  0.00          H   
ATOM     86  HG  SER A   6      45.476  21.136  54.178  1.00  0.00          H   
ATOM     87  N   LEU A   7      43.095  18.220  51.973  1.00  0.00          N   
ATOM     88  CA  LEU A   7      42.886  17.768  50.634  1.00  0.00          C   
ATOM     89  C   LEU A   7      41.715  16.789  50.601  1.00  0.00          C   
ATOM     90  O   LEU A   7      40.814  16.965  49.758  1.00  0.00          O   
ATOM     91  CB  LEU A   7      44.218  17.218  50.055  1.00  0.00          C   
ATOM     92  CG  LEU A   7      43.961  16.804  48.577  1.00  0.00          C   
ATOM     93  CD1 LEU A   7      43.344  17.928  47.740  1.00  0.00          C   
ATOM     94  CD2 LEU A   7      45.319  16.382  47.946  1.00  0.00          C   
ATOM     95  H   LEU A   7      43.972  17.921  52.369  1.00  0.00          H   
ATOM     96  HA  LEU A   7      42.648  18.641  50.033  1.00  0.00          H   
ATOM     97  HB3 LEU A   7      44.651  16.405  50.648  1.00  0.00          H   
ATOM     98  HB2 LEU A   7      44.911  18.058  50.011  1.00  0.00          H   
ATOM     99  HG  LEU A   7      43.200  16.033  48.645  1.00  0.00          H   
ATOM    100 HD11 LEU A   7      43.781  18.898  47.970  1.00  0.00          H   
ATOM    101 HD12 LEU A   7      43.450  17.768  46.668  1.00  0.00          H   
ATOM    102 HD13 LEU A   7      42.270  18.003  47.889  1.00  0.00          H   
ATOM    103 HD21 LEU A   7      45.150  16.248  46.876  1.00  0.00          H   
ATOM    104 HD22 LEU A   7      46.081  17.076  48.279  1.00  0.00          H   
ATOM    105 HD23 LEU A   7      45.479  15.362  48.322  1.00  0.00          H   
ATOM    106  N   ALA A   8      41.692  15.860  51.524  1.00  0.00          N   
ATOM    107  CA  ALA A   8      40.530  14.903  51.692  1.00  0.00          C   
ATOM    108  C   ALA A   8      39.168  15.685  51.899  1.00  0.00          C   
ATOM    109  O   ALA A   8      38.158  15.339  51.286  1.00  0.00          O   
ATOM    110  CB  ALA A   8      41.009  13.967  52.814  1.00  0.00          C   
ATOM    111  H   ALA A   8      42.538  15.746  52.055  1.00  0.00          H   
ATOM    112  HA  ALA A   8      40.366  14.328  50.782  1.00  0.00          H   
ATOM    113  HB1 ALA A   8      41.948  13.529  52.471  1.00  0.00          H   
ATOM    114  HB2 ALA A   8      41.197  14.436  53.785  1.00  0.00          H   
ATOM    115  HB3 ALA A   8      40.272  13.199  53.050  1.00  0.00          H   
ATOM    116  N   ALA A   9      39.137  16.692  52.763  1.00  0.00          N   
ATOM    117  CA  ALA A   9      37.887  17.536  52.923  1.00  0.00          C   
ATOM    118  C   ALA A   9      37.399  18.183  51.630  1.00  0.00          C   
ATOM    119  O   ALA A   9      36.206  18.218  51.396  1.00  0.00          O   
ATOM    120  CB  ALA A   9      38.143  18.586  54.057  1.00  0.00          C   
ATOM    121  H   ALA A   9      40.014  16.947  53.184  1.00  0.00          H   
ATOM    122  HA  ALA A   9      37.069  16.864  53.172  1.00  0.00          H   
ATOM    123  HB1 ALA A   9      37.595  19.514  53.894  1.00  0.00          H   
ATOM    124  HB2 ALA A   9      37.952  18.199  55.052  1.00  0.00          H   
ATOM    125  HB3 ALA A   9      39.211  18.842  54.021  1.00  0.00          H   
ATOM    126  N   LEU A  10      38.325  18.652  50.839  1.00  0.00          N   
ATOM    127  CA  LEU A  10      38.080  19.461  49.610  1.00  0.00          C   
ATOM    128  C   LEU A  10      37.652  18.593  48.424  1.00  0.00          C   
ATOM    129  O   LEU A  10      36.739  19.004  47.717  1.00  0.00          O   
ATOM    130  CB  LEU A  10      39.275  20.441  49.454  1.00  0.00          C   
ATOM    131  CG  LEU A  10      39.005  21.560  48.433  1.00  0.00          C   
ATOM    132  CD1 LEU A  10      37.827  22.445  48.876  1.00  0.00          C   
ATOM    133  CD2 LEU A  10      40.198  22.389  48.077  1.00  0.00          C   
ATOM    134  H   LEU A  10      39.257  18.565  51.227  1.00  0.00          H   
ATOM    135  HA  LEU A  10      37.184  20.048  49.807  1.00  0.00          H   
ATOM    136  HB3 LEU A  10      40.147  19.884  49.120  1.00  0.00          H   
ATOM    137  HB2 LEU A  10      39.576  20.883  50.403  1.00  0.00          H   
ATOM    138  HG  LEU A  10      38.712  21.064  47.507  1.00  0.00          H   
ATOM    139 HD11 LEU A  10      38.074  22.858  49.860  1.00  0.00          H   
ATOM    140 HD12 LEU A  10      37.780  23.352  48.280  1.00  0.00          H   
ATOM    141 HD13 LEU A  10      36.891  21.897  48.840  1.00  0.00          H   
ATOM    142 HD21 LEU A  10      41.074  21.789  47.840  1.00  0.00          H   
ATOM    143 HD22 LEU A  10      40.058  23.117  47.277  1.00  0.00          H   
ATOM    144 HD23 LEU A  10      40.492  23.015  48.917  1.00  0.00          H   
ATOM    145  N   GLN A  11      38.245  17.380  48.263  1.00  0.00          N   
ATOM    146  CA  GLN A  11      37.868  16.435  47.245  1.00  0.00          C   
ATOM    147  C   GLN A  11      36.451  16.010  47.402  1.00  0.00          C   
ATOM    148  O   GLN A  11      35.894  15.746  46.329  1.00  0.00          O   
ATOM    149  CB  GLN A  11      38.873  15.238  47.238  1.00  0.00          C   
ATOM    150  CG  GLN A  11      40.312  15.626  46.730  1.00  0.00          C   
ATOM    151  CD  GLN A  11      41.307  14.484  46.755  1.00  0.00          C   
ATOM    152  NE2 GLN A  11      42.442  14.734  46.195  1.00  0.00          N   
ATOM    153  OE1 GLN A  11      41.108  13.316  47.100  1.00  0.00          O   
ATOM    154  H   GLN A  11      39.023  17.156  48.868  1.00  0.00          H   
ATOM    155  HA  GLN A  11      37.956  16.991  46.321  1.00  0.00          H   
ATOM    156  HB3 GLN A  11      38.511  14.447  46.582  1.00  0.00          H   
ATOM    157  HB2 GLN A  11      38.925  14.751  48.205  1.00  0.00          H   
ATOM    158  HG3 GLN A  11      40.672  16.483  47.297  1.00  0.00          H   
ATOM    159  HG2 GLN A  11      40.254  16.035  45.717  1.00  0.00          H   
ATOM    160 HE21 GLN A  11      42.520  15.563  45.624  1.00  0.00          H   
ATOM    161 HE22 GLN A  11      43.093  13.986  46.044  1.00  0.00          H   
ATOM    162  N   ALA A  12      35.962  15.813  48.586  1.00  0.00          N   
ATOM    163  CA  ALA A  12      34.534  15.509  48.786  1.00  0.00          C   
ATOM    164  C   ALA A  12      33.564  16.649  48.417  1.00  0.00          C   
ATOM    165  O   ALA A  12      32.472  16.428  47.814  1.00  0.00          O   
ATOM    166  CB  ALA A  12      34.355  15.203  50.330  1.00  0.00          C   
ATOM    167  H   ALA A  12      36.557  16.067  49.355  1.00  0.00          H   
ATOM    168  HA  ALA A  12      34.327  14.561  48.303  1.00  0.00          H   
ATOM    169  HB1 ALA A  12      33.350  14.905  50.624  1.00  0.00          H   
ATOM    170  HB2 ALA A  12      35.112  14.458  50.595  1.00  0.00          H   
ATOM    171  HB3 ALA A  12      34.566  16.093  50.912  1.00  0.00          H   
ATOM    172  N   LEU A  13      33.947  17.956  48.592  1.00  0.00          N   
ATOM    173  CA  LEU A  13      33.159  19.060  48.046  1.00  0.00          C   
ATOM    174  C   LEU A  13      33.136  19.008  46.475  1.00  0.00          C   
ATOM    175  O   LEU A  13      32.129  19.102  45.840  1.00  0.00          O   
ATOM    176  CB  LEU A  13      33.659  20.430  48.521  1.00  0.00          C   
ATOM    177  CG  LEU A  13      33.494  20.852  50.003  1.00  0.00          C   
ATOM    178  CD1 LEU A  13      34.009  22.261  50.167  1.00  0.00          C   
ATOM    179  CD2 LEU A  13      32.131  20.985  50.610  1.00  0.00          C   
ATOM    180  H   LEU A  13      34.793  18.113  49.125  1.00  0.00          H   
ATOM    181  HA  LEU A  13      32.151  18.811  48.376  1.00  0.00          H   
ATOM    182  HB3 LEU A  13      33.148  21.170  47.903  1.00  0.00          H   
ATOM    183  HB2 LEU A  13      34.710  20.540  48.266  1.00  0.00          H   
ATOM    184  HG  LEU A  13      34.004  20.079  50.592  1.00  0.00          H   
ATOM    185 HD11 LEU A  13      35.047  22.408  49.867  1.00  0.00          H   
ATOM    186 HD12 LEU A  13      33.340  23.029  49.773  1.00  0.00          H   
ATOM    187 HD13 LEU A  13      34.046  22.572  51.215  1.00  0.00          H   
ATOM    188 HD21 LEU A  13      32.186  21.206  51.680  1.00  0.00          H   
ATOM    189 HD22 LEU A  13      31.512  21.722  50.110  1.00  0.00          H   
ATOM    190 HD23 LEU A  13      31.530  20.091  50.493  1.00  0.00          H   
ATOM    191  N   GLN A  14      34.280  18.817  45.843  1.00  0.00          N   
ATOM    192  CA  GLN A  14      34.361  18.686  44.377  1.00  0.00          C   
ATOM    193  C   GLN A  14      33.409  17.600  43.838  1.00  0.00          C   
ATOM    194  O   GLN A  14      32.789  17.845  42.814  1.00  0.00          O   
ATOM    195  CB  GLN A  14      35.808  18.400  43.910  1.00  0.00          C   
ATOM    196  CG  GLN A  14      36.722  19.645  44.017  1.00  0.00          C   
ATOM    197  CD  GLN A  14      38.199  19.296  44.330  1.00  0.00          C   
ATOM    198  NE2 GLN A  14      38.956  20.200  44.873  1.00  0.00          N   
ATOM    199  OE1 GLN A  14      38.635  18.171  44.316  1.00  0.00          O   
ATOM    200  H   GLN A  14      35.112  18.773  46.412  1.00  0.00          H   
ATOM    201  HA  GLN A  14      34.077  19.631  43.921  1.00  0.00          H   
ATOM    202  HB3 GLN A  14      35.906  18.135  42.850  1.00  0.00          H   
ATOM    203  HB2 GLN A  14      36.173  17.595  44.548  1.00  0.00          H   
ATOM    204  HG3 GLN A  14      36.349  20.259  44.840  1.00  0.00          H   
ATOM    205  HG2 GLN A  14      36.602  20.150  43.060  1.00  0.00          H   
ATOM    206 HE21 GLN A  14      38.651  21.160  44.806  1.00  0.00          H   
ATOM    207 HE22 GLN A  14      39.856  19.959  45.281  1.00  0.00          H   
ATOM    208  N   ALA A  15      33.253  16.473  44.564  1.00  0.00          N   
ATOM    209  CA  ALA A  15      32.415  15.351  44.139  1.00  0.00          C   
ATOM    210  C   ALA A  15      30.962  15.751  44.074  1.00  0.00          C   
ATOM    211  O   ALA A  15      30.314  15.480  43.083  1.00  0.00          O   
ATOM    212  CB  ALA A  15      32.639  14.191  45.213  1.00  0.00          C   
ATOM    213  H   ALA A  15      33.808  16.284  45.383  1.00  0.00          H   
ATOM    214  HA  ALA A  15      32.621  14.898  43.170  1.00  0.00          H   
ATOM    215  HB1 ALA A  15      32.143  14.417  46.161  1.00  0.00          H   
ATOM    216  HB2 ALA A  15      32.144  13.326  44.773  1.00  0.00          H   
ATOM    217  HB3 ALA A  15      33.705  13.998  45.334  1.00  0.00          H   
ATOM    218  N   LEU A  16      30.442  16.240  45.149  1.00  0.00          N   
ATOM    219  CA  LEU A  16      29.051  16.755  45.383  1.00  0.00          C   
ATOM    220  C   LEU A  16      28.703  17.922  44.341  1.00  0.00          C   
ATOM    221  O   LEU A  16      27.612  17.902  43.696  1.00  0.00          O   
ATOM    222  CB  LEU A  16      28.930  17.363  46.780  1.00  0.00          C   
ATOM    223  CG  LEU A  16      28.922  16.508  48.109  1.00  0.00          C   
ATOM    224  CD1 LEU A  16      28.863  17.246  49.425  1.00  0.00          C   
ATOM    225  CD2 LEU A  16      27.781  15.492  48.218  1.00  0.00          C   
ATOM    226  H   LEU A  16      31.129  16.295  45.891  1.00  0.00          H   
ATOM    227  HA  LEU A  16      28.322  15.966  45.191  1.00  0.00          H   
ATOM    228  HB3 LEU A  16      27.960  17.854  46.756  1.00  0.00          H   
ATOM    229  HB2 LEU A  16      29.695  18.134  46.858  1.00  0.00          H   
ATOM    230  HG  LEU A  16      29.885  16.005  48.098  1.00  0.00          H   
ATOM    231 HD11 LEU A  16      29.137  16.664  50.309  1.00  0.00          H   
ATOM    232 HD12 LEU A  16      29.616  18.029  49.340  1.00  0.00          H   
ATOM    233 HD13 LEU A  16      27.872  17.652  49.594  1.00  0.00          H   
ATOM    234 HD21 LEU A  16      27.923  14.783  47.404  1.00  0.00          H   
ATOM    235 HD22 LEU A  16      27.718  14.890  49.128  1.00  0.00          H   
ATOM    236 HD23 LEU A  16      26.835  15.988  48.038  1.00  0.00          H   
ATOM    237  N   GLN A  17      29.609  18.853  44.159  1.00  0.00          N   
ATOM    238  CA  GLN A  17      29.585  19.823  43.075  1.00  0.00          C   
ATOM    239  C   GLN A  17      29.378  19.140  41.672  1.00  0.00          C   
ATOM    240  O   GLN A  17      28.499  19.649  40.999  1.00  0.00          O   
ATOM    241  CB  GLN A  17      30.838  20.658  43.012  1.00  0.00          C   
ATOM    242  CG  GLN A  17      31.130  21.673  44.158  1.00  0.00          C   
ATOM    243  CD  GLN A  17      32.591  22.087  44.267  1.00  0.00          C   
ATOM    244  NE2 GLN A  17      33.117  22.267  45.450  1.00  0.00          N   
ATOM    245  OE1 GLN A  17      33.324  22.038  43.290  1.00  0.00          O   
ATOM    246  H   GLN A  17      30.448  18.858  44.724  1.00  0.00          H   
ATOM    247  HA  GLN A  17      28.704  20.460  43.181  1.00  0.00          H   
ATOM    248  HB3 GLN A  17      30.954  21.134  42.036  1.00  0.00          H   
ATOM    249  HB2 GLN A  17      31.661  19.956  43.145  1.00  0.00          H   
ATOM    250  HG3 GLN A  17      30.739  21.227  45.069  1.00  0.00          H   
ATOM    251  HG2 GLN A  17      30.502  22.556  44.020  1.00  0.00          H   
ATOM    252 HE21 GLN A  17      32.464  22.410  46.205  1.00  0.00          H   
ATOM    253 HE22 GLN A  17      34.042  22.663  45.526  1.00  0.00          H   
ATOM    254  N   ALA A  18      30.177  18.192  41.198  1.00  0.00          N   
ATOM    255  CA  ALA A  18      30.042  17.330  40.035  1.00  0.00          C   
ATOM    256  C   ALA A  18      28.807  16.539  39.965  1.00  0.00          C   
ATOM    257  O   ALA A  18      28.217  16.427  38.898  1.00  0.00          O   
ATOM    258  CB  ALA A  18      31.387  16.623  39.753  1.00  0.00          C   
ATOM    259  H   ALA A  18      30.956  17.884  41.761  1.00  0.00          H   
ATOM    260  HA  ALA A  18      29.855  17.987  39.190  1.00  0.00          H   
ATOM    261  HB1 ALA A  18      31.511  15.777  40.431  1.00  0.00          H   
ATOM    262  HB2 ALA A  18      31.522  16.276  38.723  1.00  0.00          H   
ATOM    263  HB3 ALA A  18      32.250  17.265  39.885  1.00  0.00          H   
ATOM    264  N   ALA A  19      28.287  16.033  41.083  1.00  0.00          N   
ATOM    265  CA  ALA A  19      26.937  15.478  41.191  1.00  0.00          C   
ATOM    266  C   ALA A  19      25.806  16.454  40.851  1.00  0.00          C   
ATOM    267  O   ALA A  19      24.780  16.099  40.221  1.00  0.00          O   
ATOM    268  CB  ALA A  19      26.716  14.780  42.543  1.00  0.00          C   
ATOM    269  H   ALA A  19      28.872  16.116  41.907  1.00  0.00          H   
ATOM    270  HA  ALA A  19      26.826  14.746  40.385  1.00  0.00          H   
ATOM    271  HB1 ALA A  19      27.339  13.888  42.623  1.00  0.00          H   
ATOM    272  HB2 ALA A  19      26.972  15.395  43.400  1.00  0.00          H   
ATOM    273  HB3 ALA A  19      25.666  14.476  42.595  1.00  0.00          H   
ATOM    274  N   GLN A  20      26.021  17.711  41.212  1.00  0.00          N   
ATOM    275  CA  GLN A  20      24.971  18.752  40.977  1.00  0.00          C   
ATOM    276  C   GLN A  20      25.012  19.323  39.573  1.00  0.00          C   
ATOM    277  O   GLN A  20      23.956  19.650  39.002  1.00  0.00          O   
ATOM    278  CB  GLN A  20      25.003  19.835  42.070  1.00  0.00          C   
ATOM    279  CG  GLN A  20      23.848  20.745  41.963  1.00  0.00          C   
ATOM    280  CD  GLN A  20      22.518  20.056  41.990  1.00  0.00          C   
ATOM    281  NE2 GLN A  20      21.469  20.762  42.252  1.00  0.00          N   
ATOM    282  OE1 GLN A  20      22.305  18.883  41.717  1.00  0.00          O   
ATOM    283  H   GLN A  20      26.826  17.892  41.800  1.00  0.00          H   
ATOM    284  HA  GLN A  20      23.979  18.308  41.055  1.00  0.00          H   
ATOM    285  HB3 GLN A  20      25.940  20.392  42.171  1.00  0.00          H   
ATOM    286  HB2 GLN A  20      24.959  19.326  43.029  1.00  0.00          H   
ATOM    287  HG3 GLN A  20      24.047  21.403  41.108  1.00  0.00          H   
ATOM    288  HG2 GLN A  20      23.884  21.473  42.779  1.00  0.00          H   
ATOM    289 HE21 GLN A  20      21.621  21.675  42.637  1.00  0.00          H   
ATOM    290 HE22 GLN A  20      20.563  20.314  42.260  1.00  0.00          H   
ATOM    291  N   ALA A  21      26.191  19.337  38.925  1.00  0.00          N   
ATOM    292  CA  ALA A  21      26.334  19.562  37.455  1.00  0.00          C   
ATOM    293  C   ALA A  21      25.409  18.596  36.621  1.00  0.00          C   
ATOM    294  O   ALA A  21      24.755  19.068  35.679  1.00  0.00          O   
ATOM    295  CB  ALA A  21      27.734  19.601  37.005  1.00  0.00          C   
ATOM    296  H   ALA A  21      27.029  19.028  39.393  1.00  0.00          H   
ATOM    297  HA  ALA A  21      25.911  20.563  37.316  1.00  0.00          H   
ATOM    298  HB1 ALA A  21      28.240  18.643  37.109  1.00  0.00          H   
ATOM    299  HB2 ALA A  21      27.824  19.756  35.932  1.00  0.00          H   
ATOM    300  HB3 ALA A  21      28.395  20.296  37.525  1.00  0.00          H   
ATOM    301  N   ALA A  22      25.269  17.320  37.021  1.00  0.00          N   
ATOM    302  CA  ALA A  22      24.474  16.319  36.297  1.00  0.00          C   
ATOM    303  C   ALA A  22      23.006  16.362  36.770  1.00  0.00          C   
ATOM    304  O   ALA A  22      22.435  15.403  37.278  1.00  0.00          O   
ATOM    305  CB  ALA A  22      25.142  14.985  36.345  1.00  0.00          C   
ATOM    306  H   ALA A  22      25.880  17.005  37.764  1.00  0.00          H   
ATOM    307  HA  ALA A  22      24.487  16.668  35.271  1.00  0.00          H   
ATOM    308  HB1 ALA A  22      24.587  14.233  35.783  1.00  0.00          H   
ATOM    309  HB2 ALA A  22      26.058  15.149  35.764  1.00  0.00          H   
ATOM    310  HB3 ALA A  22      25.395  14.650  37.348  1.00  0.00          H   
ATOM    311  N   LYS A  23      22.308  17.478  36.453  1.00  0.00          N   
ATOM    312  CA  LYS A  23      20.823  17.632  36.556  1.00  0.00          C   
ATOM    313  C   LYS A  23      20.147  16.726  35.527  1.00  0.00          C   
ATOM    314  O   LYS A  23      20.410  16.872  34.314  1.00  0.00          O   
ATOM    315  CB  LYS A  23      20.435  19.106  36.426  1.00  0.00          C   
ATOM    316  CG  LYS A  23      20.811  19.906  37.632  1.00  0.00          C   
ATOM    317  CD  LYS A  23      20.051  21.228  37.788  1.00  0.00          C   
ATOM    318  CE  LYS A  23      20.287  21.677  39.307  1.00  0.00          C   
ATOM    319  NZ  LYS A  23      19.552  22.923  39.676  1.00  0.00          N   
ATOM    320  H   LYS A  23      22.825  18.187  35.937  1.00  0.00          H   
ATOM    321  HA  LYS A  23      20.531  17.386  37.571  1.00  0.00          H   
ATOM    322  HB3 LYS A  23      19.347  19.132  36.387  1.00  0.00          H   
ATOM    323  HB2 LYS A  23      20.810  19.613  35.542  1.00  0.00          H   
ATOM    324  HG3 LYS A  23      21.869  20.143  37.706  1.00  0.00          H   
ATOM    325  HG2 LYS A  23      20.535  19.278  38.481  1.00  0.00          H   
ATOM    326  HD3 LYS A  23      18.990  21.170  37.564  1.00  0.00          H   
ATOM    327  HD2 LYS A  23      20.422  21.987  37.108  1.00  0.00          H   
ATOM    328  HE3 LYS A  23      21.360  21.676  39.513  1.00  0.00          H   
ATOM    329  HE2 LYS A  23      20.057  20.893  40.023  1.00  0.00          H   
ATOM    330  HZ1 LYS A  23      19.786  23.208  40.618  1.00  0.00          H   
ATOM    331  HZ2 LYS A  23      19.925  23.706  39.160  1.00  0.00          H   
ATOM    332  HZ3 LYS A  23      18.557  22.961  39.533  1.00  0.00          H   
ATOM    333  N   LYS A  24      19.165  15.962  35.960  1.00  0.00          N   
ATOM    334  CA  LYS A  24      18.356  14.998  35.246  1.00  0.00          C   
ATOM    335  C   LYS A  24      16.843  15.177  35.666  1.00  0.00          C   
ATOM    336  CB  LYS A  24      18.813  13.560  35.480  1.00  0.00          C   
ATOM    337  CG  LYS A  24      20.260  13.210  35.156  1.00  0.00          C   
ATOM    338  CD  LYS A  24      20.600  11.726  35.120  1.00  0.00          C   
ATOM    339  CE  LYS A  24      21.931  11.223  34.522  1.00  0.00          C   
ATOM    340  NZ  LYS A  24      22.001   9.807  34.474  1.00  0.00          N   
ATOM    341  O   LYS A  24      16.588  15.540  36.838  1.00  0.00          O   
ATOM    342  OXT LYS A  24      15.999  14.843  34.805  1.00  0.00          O   
ATOM    343  H   LYS A  24      19.018  15.890  36.960  1.00  0.00          H   
ATOM    344  HA  LYS A  24      18.427  15.131  34.168  1.00  0.00          H   
ATOM    345  HB3 LYS A  24      18.153  12.869  34.937  1.00  0.00          H   
ATOM    346  HB2 LYS A  24      18.693  13.405  36.549  1.00  0.00          H   
ATOM    347  HG3 LYS A  24      20.875  13.729  35.883  1.00  0.00          H   
ATOM    348  HG2 LYS A  24      20.481  13.610  34.162  1.00  0.00          H   
ATOM    349  HD3 LYS A  24      19.802  11.136  34.666  1.00  0.00          H   
ATOM    350  HD2 LYS A  24      20.595  11.460  36.172  1.00  0.00          H   
ATOM    351  HE3 LYS A  24      22.752  11.620  35.118  1.00  0.00          H   
ATOM    352  HE2 LYS A  24      22.122  11.511  33.487  1.00  0.00          H   
ATOM    353  HZ1 LYS A  24      21.871   9.401  35.389  1.00  0.00          H   
ATOM    354  HZ2 LYS A  24      21.212   9.541  33.895  1.00  0.00          H   
ATOM    355  HZ3 LYS A  24      22.902   9.443  34.190  1.00  0.00          H   
TER     356      LYS A  24
ENDMDL
MODEL        4
ATOM      1  N   LYS A   1      48.295  21.878  33.774  1.00  0.00          N   
ATOM      2  CA  LYS A   1      47.310  21.166  34.632  1.00  0.00          C   
ATOM      3  C   LYS A   1      47.537  21.516  36.147  1.00  0.00          C   
ATOM      4  O   LYS A   1      48.686  21.766  36.449  1.00  0.00          O   
ATOM      5  CB  LYS A   1      47.405  19.628  34.386  1.00  0.00          C   
ATOM      6  CG  LYS A   1      46.331  18.735  35.107  1.00  0.00          C   
ATOM      7  CD  LYS A   1      46.511  17.226  34.776  1.00  0.00          C   
ATOM      8  CE  LYS A   1      45.341  16.445  35.183  1.00  0.00          C   
ATOM      9  NZ  LYS A   1      45.680  15.009  34.931  1.00  0.00          N   
ATOM     10  HA  LYS A   1      46.290  21.399  34.335  1.00  0.00          H   
ATOM     11  HB3 LYS A   1      48.377  19.228  34.691  1.00  0.00          H   
ATOM     12  HB2 LYS A   1      47.359  19.558  33.300  1.00  0.00          H   
ATOM     13  HG3 LYS A   1      45.325  18.996  34.798  1.00  0.00          H   
ATOM     14  HG2 LYS A   1      46.374  18.865  36.184  1.00  0.00          H   
ATOM     15  HD3 LYS A   1      47.332  16.743  35.309  1.00  0.00          H   
ATOM     16  HD2 LYS A   1      46.584  16.964  33.723  1.00  0.00          H   
ATOM     17  HE3 LYS A   1      44.441  16.766  34.664  1.00  0.00          H   
ATOM     18  HE2 LYS A   1      45.255  16.509  36.263  1.00  0.00          H   
ATOM     19  HZ1 LYS A   1      44.790  14.548  34.796  1.00  0.00          H   
ATOM     20  HZ2 LYS A   1      46.277  14.802  34.152  1.00  0.00          H   
ATOM     21  HZ3 LYS A   1      45.993  14.623  35.814  1.00  0.00          H   
ATOM     22  H   LYS A   1      49.216  21.598  34.095  1.00  0.00          H   
ATOM     23  N   LYS A   2      46.492  21.613  36.999  1.00  0.00          N   
ATOM     24  CA  LYS A   2      46.819  21.906  38.403  1.00  0.00          C   
ATOM     25  C   LYS A   2      46.583  20.703  39.369  1.00  0.00          C   
ATOM     26  O   LYS A   2      45.661  19.898  39.148  1.00  0.00          O   
ATOM     27  CB  LYS A   2      45.989  23.115  38.952  1.00  0.00          C   
ATOM     28  CG  LYS A   2      46.311  24.492  38.226  1.00  0.00          C   
ATOM     29  CD  LYS A   2      47.747  24.859  38.516  1.00  0.00          C   
ATOM     30  CE  LYS A   2      48.035  26.254  37.966  1.00  0.00          C   
ATOM     31  NZ  LYS A   2      48.261  26.244  36.508  1.00  0.00          N   
ATOM     32  H   LYS A   2      45.520  21.480  36.743  1.00  0.00          H   
ATOM     33  HA  LYS A   2      47.854  22.221  38.487  1.00  0.00          H   
ATOM     34  HB3 LYS A   2      46.162  23.219  40.028  1.00  0.00          H   
ATOM     35  HB2 LYS A   2      44.923  22.929  38.896  1.00  0.00          H   
ATOM     36  HG3 LYS A   2      45.658  25.290  38.594  1.00  0.00          H   
ATOM     37  HG2 LYS A   2      46.109  24.323  37.166  1.00  0.00          H   
ATOM     38  HD3 LYS A   2      48.446  24.197  37.990  1.00  0.00          H   
ATOM     39  HD2 LYS A   2      47.896  24.835  39.598  1.00  0.00          H   
ATOM     40  HE3 LYS A   2      48.958  26.683  38.345  1.00  0.00          H   
ATOM     41  HE2 LYS A   2      47.274  26.997  38.206  1.00  0.00          H   
ATOM     42  HZ1 LYS A   2      48.672  25.386  36.159  1.00  0.00          H   
ATOM     43  HZ2 LYS A   2      47.361  26.340  36.053  1.00  0.00          H   
ATOM     44  HZ3 LYS A   2      48.804  27.004  36.147  1.00  0.00          H   
ATOM     45  N   PRO A   3      47.351  20.619  40.477  1.00  0.00          N   
ATOM     46  CA  PRO A   3      47.268  19.698  41.563  1.00  0.00          C   
ATOM     47  C   PRO A   3      45.807  19.627  42.010  1.00  0.00          C   
ATOM     48  O   PRO A   3      45.163  20.642  42.184  1.00  0.00          O   
ATOM     49  CB  PRO A   3      48.259  20.161  42.628  1.00  0.00          C   
ATOM     50  CG  PRO A   3      49.320  20.789  41.741  1.00  0.00          C   
ATOM     51  CD  PRO A   3      48.591  21.298  40.584  1.00  0.00          C   
ATOM     52  HA  PRO A   3      47.610  18.757  41.136  1.00  0.00          H   
ATOM     53  HB3 PRO A   3      47.785  20.904  43.272  1.00  0.00          H   
ATOM     54  HB2 PRO A   3      48.552  19.251  43.148  1.00  0.00          H   
ATOM     55  HG3 PRO A   3      49.992  21.462  42.275  1.00  0.00          H   
ATOM     56  HG2 PRO A   3      49.906  19.939  41.382  1.00  0.00          H   
ATOM     57  HD3 PRO A   3      48.445  22.371  40.720  1.00  0.00          H   
ATOM     58  HD2 PRO A   3      49.216  21.205  39.688  1.00  0.00          H   
ATOM     59  N   GLY A   4      45.316  18.452  42.430  1.00  0.00          N   
ATOM     60  CA  GLY A   4      43.969  18.272  42.999  1.00  0.00          C   
ATOM     61  C   GLY A   4      43.990  18.470  44.562  1.00  0.00          C   
ATOM     62  O   GLY A   4      44.938  18.947  45.161  1.00  0.00          O   
ATOM     63  H   GLY A   4      45.913  17.629  42.507  1.00  0.00          H   
ATOM     64  HA3 GLY A   4      43.543  17.315  42.682  1.00  0.00          H   
ATOM     65  HA2 GLY A   4      43.214  18.910  42.543  1.00  0.00          H   
ATOM     66  N   ALA A   5      42.979  18.020  45.225  1.00  0.00          N   
ATOM     67  CA  ALA A   5      42.877  18.249  46.605  1.00  0.00          C   
ATOM     68  C   ALA A   5      43.458  17.102  47.431  1.00  0.00          C   
ATOM     69  O   ALA A   5      43.132  15.962  47.276  1.00  0.00          O   
ATOM     70  CB  ALA A   5      41.407  18.484  46.903  1.00  0.00          C   
ATOM     71  H   ALA A   5      42.153  17.753  44.702  1.00  0.00          H   
ATOM     72  HA  ALA A   5      43.403  19.173  46.839  1.00  0.00          H   
ATOM     73  HB1 ALA A   5      41.308  18.700  47.969  1.00  0.00          H   
ATOM     74  HB2 ALA A   5      40.958  19.329  46.373  1.00  0.00          H   
ATOM     75  HB3 ALA A   5      40.807  17.583  46.779  1.00  0.00          H   
ATOM     76  N   SER A   6      44.175  17.466  48.497  1.00  0.00          N   
ATOM     77  CA  SER A   6      44.649  16.642  49.588  1.00  0.00          C   
ATOM     78  C   SER A   6      43.866  16.894  50.918  1.00  0.00          C   
ATOM     79  O   SER A   6      43.650  15.917  51.618  1.00  0.00          O   
ATOM     80  CB  SER A   6      46.153  16.857  49.797  1.00  0.00          C   
ATOM     81  OG  SER A   6      46.437  18.205  50.171  1.00  0.00          O   
ATOM     82  H   SER A   6      44.430  18.435  48.598  1.00  0.00          H   
ATOM     83  HA  SER A   6      44.525  15.590  49.363  1.00  0.00          H   
ATOM     84  HB3 SER A   6      46.679  16.570  48.887  1.00  0.00          H   
ATOM     85  HB2 SER A   6      46.469  16.220  50.625  1.00  0.00          H   
ATOM     86  HG  SER A   6      47.077  18.498  49.515  1.00  0.00          H   
ATOM     87  N   LEU A   7      43.269  18.087  51.102  1.00  0.00          N   
ATOM     88  CA  LEU A   7      42.254  18.338  52.138  1.00  0.00          C   
ATOM     89  C   LEU A   7      40.920  17.551  51.761  1.00  0.00          C   
ATOM     90  O   LEU A   7      40.186  17.851  50.777  1.00  0.00          O   
ATOM     91  CB  LEU A   7      41.926  19.828  52.352  1.00  0.00          C   
ATOM     92  CG  LEU A   7      43.085  20.684  52.941  1.00  0.00          C   
ATOM     93  CD1 LEU A   7      42.744  22.215  52.841  1.00  0.00          C   
ATOM     94  CD2 LEU A   7      43.135  20.396  54.387  1.00  0.00          C   
ATOM     95  H   LEU A   7      43.429  18.820  50.421  1.00  0.00          H   
ATOM     96  HA  LEU A   7      42.615  17.825  53.025  1.00  0.00          H   
ATOM     97  HB3 LEU A   7      41.108  20.039  53.042  1.00  0.00          H   
ATOM     98  HB2 LEU A   7      41.701  20.251  51.373  1.00  0.00          H   
ATOM     99  HG  LEU A   7      43.998  20.376  52.440  1.00  0.00          H   
ATOM    100 HD11 LEU A   7      41.744  22.328  53.248  1.00  0.00          H   
ATOM    101 HD12 LEU A   7      43.448  22.791  53.435  1.00  0.00          H   
ATOM    102 HD13 LEU A   7      42.808  22.460  51.773  1.00  0.00          H   
ATOM    103 HD21 LEU A   7      42.201  20.618  54.908  1.00  0.00          H   
ATOM    104 HD22 LEU A   7      43.523  19.393  54.597  1.00  0.00          H   
ATOM    105 HD23 LEU A   7      43.912  21.006  54.852  1.00  0.00          H   
ATOM    106  N   ALA A   8      40.552  16.580  52.675  1.00  0.00          N   
ATOM    107  CA  ALA A   8      39.386  15.785  52.677  1.00  0.00          C   
ATOM    108  C   ALA A   8      38.158  16.659  52.431  1.00  0.00          C   
ATOM    109  O   ALA A   8      37.219  16.174  51.773  1.00  0.00          O   
ATOM    110  CB  ALA A   8      39.176  14.986  53.953  1.00  0.00          C   
ATOM    111  H   ALA A   8      41.281  16.401  53.345  1.00  0.00          H   
ATOM    112  HA  ALA A   8      39.351  15.078  51.851  1.00  0.00          H   
ATOM    113  HB1 ALA A   8      38.350  14.300  53.788  1.00  0.00          H   
ATOM    114  HB2 ALA A   8      39.991  14.276  54.081  1.00  0.00          H   
ATOM    115  HB3 ALA A   8      39.047  15.580  54.856  1.00  0.00          H   
ATOM    116  N   ALA A   9      38.012  17.831  53.001  1.00  0.00          N   
ATOM    117  CA  ALA A   9      36.821  18.682  52.763  1.00  0.00          C   
ATOM    118  C   ALA A   9      36.717  19.240  51.311  1.00  0.00          C   
ATOM    119  O   ALA A   9      35.649  19.218  50.812  1.00  0.00          O   
ATOM    120  CB  ALA A   9      36.962  19.910  53.708  1.00  0.00          C   
ATOM    121  H   ALA A   9      38.722  18.195  53.617  1.00  0.00          H   
ATOM    122  HA  ALA A   9      35.904  18.140  52.983  1.00  0.00          H   
ATOM    123  HB1 ALA A   9      36.867  19.467  54.710  1.00  0.00          H   
ATOM    124  HB2 ALA A   9      37.939  20.344  53.491  1.00  0.00          H   
ATOM    125  HB3 ALA A   9      36.102  20.574  53.652  1.00  0.00          H   
ATOM    126  N   LEU A  10      37.802  19.623  50.586  1.00  0.00          N   
ATOM    127  CA  LEU A  10      37.713  19.902  49.188  1.00  0.00          C   
ATOM    128  C   LEU A  10      37.481  18.708  48.267  1.00  0.00          C   
ATOM    129  O   LEU A  10      36.591  18.795  47.449  1.00  0.00          O   
ATOM    130  CB  LEU A  10      38.954  20.732  48.752  1.00  0.00          C   
ATOM    131  CG  LEU A  10      38.796  21.301  47.260  1.00  0.00          C   
ATOM    132  CD1 LEU A  10      37.596  22.265  47.096  1.00  0.00          C   
ATOM    133  CD2 LEU A  10      39.963  22.199  46.886  1.00  0.00          C   
ATOM    134  H   LEU A  10      38.691  19.664  51.070  1.00  0.00          H   
ATOM    135  HA  LEU A  10      36.794  20.471  49.057  1.00  0.00          H   
ATOM    136  HB3 LEU A  10      39.909  20.210  48.737  1.00  0.00          H   
ATOM    137  HB2 LEU A  10      39.043  21.609  49.385  1.00  0.00          H   
ATOM    138  HG  LEU A  10      38.699  20.467  46.568  1.00  0.00          H   
ATOM    139 HD11 LEU A  10      36.660  21.835  47.450  1.00  0.00          H   
ATOM    140 HD12 LEU A  10      37.805  23.162  47.681  1.00  0.00          H   
ATOM    141 HD13 LEU A  10      37.429  22.447  46.039  1.00  0.00          H   
ATOM    142 HD21 LEU A  10      39.874  22.623  45.884  1.00  0.00          H   
ATOM    143 HD22 LEU A  10      40.077  22.977  47.630  1.00  0.00          H   
ATOM    144 HD23 LEU A  10      40.868  21.593  46.878  1.00  0.00          H   
ATOM    145  N   GLN A  11      38.065  17.549  48.627  1.00  0.00          N   
ATOM    146  CA  GLN A  11      37.755  16.258  48.048  1.00  0.00          C   
ATOM    147  C   GLN A  11      36.229  15.944  48.065  1.00  0.00          C   
ATOM    148  O   GLN A  11      35.639  15.704  47.048  1.00  0.00          O   
ATOM    149  CB  GLN A  11      38.556  15.122  48.615  1.00  0.00          C   
ATOM    150  CG  GLN A  11      39.982  14.970  48.005  1.00  0.00          C   
ATOM    151  CD  GLN A  11      40.651  13.665  48.483  1.00  0.00          C   
ATOM    152  NE2 GLN A  11      41.484  13.114  47.704  1.00  0.00          N   
ATOM    153  OE1 GLN A  11      40.341  13.089  49.522  1.00  0.00          O   
ATOM    154  H   GLN A  11      38.757  17.586  49.362  1.00  0.00          H   
ATOM    155  HA  GLN A  11      37.929  16.399  46.989  1.00  0.00          H   
ATOM    156  HB3 GLN A  11      37.970  14.198  48.589  1.00  0.00          H   
ATOM    157  HB2 GLN A  11      38.783  15.264  49.673  1.00  0.00          H   
ATOM    158  HG3 GLN A  11      40.584  15.824  48.293  1.00  0.00          H   
ATOM    159  HG2 GLN A  11      39.930  14.963  46.913  1.00  0.00          H   
ATOM    160 HE21 GLN A  11      41.628  13.467  46.764  1.00  0.00          H   
ATOM    161 HE22 GLN A  11      41.854  12.194  47.896  1.00  0.00          H   
ATOM    162  N   ALA A  12      35.604  16.024  49.237  1.00  0.00          N   
ATOM    163  CA  ALA A  12      34.159  16.059  49.507  1.00  0.00          C   
ATOM    164  C   ALA A  12      33.370  17.081  48.704  1.00  0.00          C   
ATOM    165  O   ALA A  12      32.533  16.695  47.891  1.00  0.00          O   
ATOM    166  CB  ALA A  12      33.906  16.272  51.013  1.00  0.00          C   
ATOM    167  H   ALA A  12      36.142  16.195  50.075  1.00  0.00          H   
ATOM    168  HA  ALA A  12      33.681  15.144  49.156  1.00  0.00          H   
ATOM    169  HB1 ALA A  12      33.945  15.362  51.603  1.00  0.00          H   
ATOM    170  HB2 ALA A  12      34.643  16.921  51.498  1.00  0.00          H   
ATOM    171  HB3 ALA A  12      32.898  16.680  51.038  1.00  0.00          H   
ATOM    172  N   LEU A  13      33.773  18.327  48.884  1.00  0.00          N   
ATOM    173  CA  LEU A  13      33.227  19.498  48.119  1.00  0.00          C   
ATOM    174  C   LEU A  13      33.237  19.260  46.587  1.00  0.00          C   
ATOM    175  O   LEU A  13      32.261  19.475  45.891  1.00  0.00          O   
ATOM    176  CB  LEU A  13      33.941  20.818  48.593  1.00  0.00          C   
ATOM    177  CG  LEU A  13      33.480  22.074  47.857  1.00  0.00          C   
ATOM    178  CD1 LEU A  13      31.950  22.295  48.068  1.00  0.00          C   
ATOM    179  CD2 LEU A  13      34.092  23.362  48.454  1.00  0.00          C   
ATOM    180  H   LEU A  13      34.450  18.518  49.614  1.00  0.00          H   
ATOM    181  HA  LEU A  13      32.173  19.520  48.410  1.00  0.00          H   
ATOM    182  HB3 LEU A  13      35.025  20.857  48.632  1.00  0.00          H   
ATOM    183  HB2 LEU A  13      33.725  20.977  49.652  1.00  0.00          H   
ATOM    184  HG  LEU A  13      33.680  22.048  46.785  1.00  0.00          H   
ATOM    185 HD11 LEU A  13      31.642  23.023  47.318  1.00  0.00          H   
ATOM    186 HD12 LEU A  13      31.467  21.339  47.865  1.00  0.00          H   
ATOM    187 HD13 LEU A  13      31.748  22.628  49.083  1.00  0.00          H   
ATOM    188 HD21 LEU A  13      33.932  23.385  49.531  1.00  0.00          H   
ATOM    189 HD22 LEU A  13      35.165  23.350  48.256  1.00  0.00          H   
ATOM    190 HD23 LEU A  13      33.646  24.248  48.000  1.00  0.00          H   
ATOM    191  N   GLN A  14      34.425  18.926  45.993  1.00  0.00          N   
ATOM    192  CA  GLN A  14      34.446  18.607  44.545  1.00  0.00          C   
ATOM    193  C   GLN A  14      33.587  17.490  44.023  1.00  0.00          C   
ATOM    194  O   GLN A  14      32.888  17.702  43.016  1.00  0.00          O   
ATOM    195  CB  GLN A  14      35.897  18.465  44.017  1.00  0.00          C   
ATOM    196  CG  GLN A  14      36.673  19.770  43.685  1.00  0.00          C   
ATOM    197  CD  GLN A  14      38.065  19.441  43.299  1.00  0.00          C   
ATOM    198  NE2 GLN A  14      38.871  20.460  43.126  1.00  0.00          N   
ATOM    199  OE1 GLN A  14      38.525  18.304  43.334  1.00  0.00          O   
ATOM    200  H   GLN A  14      35.292  18.883  46.506  1.00  0.00          H   
ATOM    201  HA  GLN A  14      34.073  19.482  44.000  1.00  0.00          H   
ATOM    202  HB3 GLN A  14      35.815  17.828  43.144  1.00  0.00          H   
ATOM    203  HB2 GLN A  14      36.455  17.933  44.789  1.00  0.00          H   
ATOM    204  HG3 GLN A  14      36.671  20.342  44.607  1.00  0.00          H   
ATOM    205  HG2 GLN A  14      36.136  20.275  42.889  1.00  0.00          H   
ATOM    206 HE21 GLN A  14      38.582  21.417  43.262  1.00  0.00          H   
ATOM    207 HE22 GLN A  14      39.865  20.286  43.013  1.00  0.00          H   
ATOM    208  N   ALA A  15      33.425  16.377  44.740  1.00  0.00          N   
ATOM    209  CA  ALA A  15      32.300  15.374  44.524  1.00  0.00          C   
ATOM    210  C   ALA A  15      30.878  15.979  44.671  1.00  0.00          C   
ATOM    211  O   ALA A  15      30.034  15.726  43.786  1.00  0.00          O   
ATOM    212  CB  ALA A  15      32.430  14.188  45.564  1.00  0.00          C   
ATOM    213  H   ALA A  15      33.952  16.256  45.589  1.00  0.00          H   
ATOM    214  HA  ALA A  15      32.364  14.986  43.510  1.00  0.00          H   
ATOM    215  HB1 ALA A  15      31.578  13.500  45.508  1.00  0.00          H   
ATOM    216  HB2 ALA A  15      33.325  13.653  45.248  1.00  0.00          H   
ATOM    217  HB3 ALA A  15      32.660  14.549  46.558  1.00  0.00          H   
ATOM    218  N   LEU A  16      30.618  16.893  45.642  1.00  0.00          N   
ATOM    219  CA  LEU A  16      29.326  17.573  45.855  1.00  0.00          C   
ATOM    220  C   LEU A  16      28.948  18.516  44.677  1.00  0.00          C   
ATOM    221  O   LEU A  16      27.772  18.728  44.313  1.00  0.00          O   
ATOM    222  CB  LEU A  16      29.335  18.150  47.278  1.00  0.00          C   
ATOM    223  CG  LEU A  16      27.974  18.678  47.658  1.00  0.00          C   
ATOM    224  CD1 LEU A  16      27.004  17.545  47.970  1.00  0.00          C   
ATOM    225  CD2 LEU A  16      27.982  19.482  48.955  1.00  0.00          C   
ATOM    226  H   LEU A  16      31.354  17.078  46.309  1.00  0.00          H   
ATOM    227  HA  LEU A  16      28.623  16.744  45.941  1.00  0.00          H   
ATOM    228  HB3 LEU A  16      30.021  19.001  47.186  1.00  0.00          H   
ATOM    229  HB2 LEU A  16      29.610  17.441  48.061  1.00  0.00          H   
ATOM    230  HG  LEU A  16      27.694  19.449  46.947  1.00  0.00          H   
ATOM    231 HD11 LEU A  16      27.072  16.801  47.183  1.00  0.00          H   
ATOM    232 HD12 LEU A  16      27.268  17.041  48.905  1.00  0.00          H   
ATOM    233 HD13 LEU A  16      25.962  17.836  48.151  1.00  0.00          H   
ATOM    234 HD21 LEU A  16      28.521  20.426  48.821  1.00  0.00          H   
ATOM    235 HD22 LEU A  16      26.943  19.757  49.169  1.00  0.00          H   
ATOM    236 HD23 LEU A  16      28.420  18.818  49.691  1.00  0.00          H   
ATOM    237  N   GLN A  17      30.025  19.201  44.150  1.00  0.00          N   
ATOM    238  CA  GLN A  17      29.890  20.190  43.078  1.00  0.00          C   
ATOM    239  C   GLN A  17      29.619  19.476  41.765  1.00  0.00          C   
ATOM    240  O   GLN A  17      28.995  20.123  40.967  1.00  0.00          O   
ATOM    241  CB  GLN A  17      31.093  21.109  42.970  1.00  0.00          C   
ATOM    242  CG  GLN A  17      31.102  22.275  44.009  1.00  0.00          C   
ATOM    243  CD  GLN A  17      32.354  23.122  44.010  1.00  0.00          C   
ATOM    244  NE2 GLN A  17      32.332  24.158  44.820  1.00  0.00          N   
ATOM    245  OE1 GLN A  17      33.356  22.884  43.358  1.00  0.00          O   
ATOM    246  H   GLN A  17      30.929  19.100  44.576  1.00  0.00          H   
ATOM    247  HA  GLN A  17      29.012  20.818  43.270  1.00  0.00          H   
ATOM    248  HB3 GLN A  17      30.995  21.622  42.015  1.00  0.00          H   
ATOM    249  HB2 GLN A  17      32.072  20.658  43.121  1.00  0.00          H   
ATOM    250  HG3 GLN A  17      30.940  21.837  44.992  1.00  0.00          H   
ATOM    251  HG2 GLN A  17      30.202  22.876  43.907  1.00  0.00          H   
ATOM    252 HE21 GLN A  17      31.467  24.271  45.346  1.00  0.00          H   
ATOM    253 HE22 GLN A  17      33.131  24.766  44.912  1.00  0.00          H   
ATOM    254  N   ALA A  18      30.046  18.235  41.455  1.00  0.00          N   
ATOM    255  CA  ALA A  18      29.636  17.468  40.305  1.00  0.00          C   
ATOM    256  C   ALA A  18      28.188  16.910  40.317  1.00  0.00          C   
ATOM    257  O   ALA A  18      27.589  16.693  39.235  1.00  0.00          O   
ATOM    258  CB  ALA A  18      30.701  16.416  40.068  1.00  0.00          C   
ATOM    259  H   ALA A  18      30.766  17.854  42.052  1.00  0.00          H   
ATOM    260  HA  ALA A  18      29.682  18.105  39.420  1.00  0.00          H   
ATOM    261  HB1 ALA A  18      30.274  15.665  39.403  1.00  0.00          H   
ATOM    262  HB2 ALA A  18      31.619  16.901  39.734  1.00  0.00          H   
ATOM    263  HB3 ALA A  18      30.935  15.914  40.998  1.00  0.00          H   
ATOM    264  N   ALA A  19      27.586  16.691  41.476  1.00  0.00          N   
ATOM    265  CA  ALA A  19      26.178  16.454  41.792  1.00  0.00          C   
ATOM    266  C   ALA A  19      25.308  17.729  41.735  1.00  0.00          C   
ATOM    267  O   ALA A  19      24.438  18.071  42.532  1.00  0.00          O   
ATOM    268  CB  ALA A  19      26.099  15.571  43.087  1.00  0.00          C   
ATOM    269  H   ALA A  19      28.148  16.877  42.294  1.00  0.00          H   
ATOM    270  HA  ALA A  19      25.820  15.856  40.960  1.00  0.00          H   
ATOM    271  HB1 ALA A  19      25.167  15.016  42.970  1.00  0.00          H   
ATOM    272  HB2 ALA A  19      26.993  14.967  43.158  1.00  0.00          H   
ATOM    273  HB3 ALA A  19      26.083  16.239  43.953  1.00  0.00          H   
ATOM    274  N   GLN A  20      25.561  18.483  40.625  1.00  0.00          N   
ATOM    275  CA  GLN A  20      24.810  19.736  40.362  1.00  0.00          C   
ATOM    276  C   GLN A  20      24.300  19.794  38.913  1.00  0.00          C   
ATOM    277  O   GLN A  20      25.096  19.375  38.017  1.00  0.00          O   
ATOM    278  CB  GLN A  20      25.543  20.978  40.646  1.00  0.00          C   
ATOM    279  CG  GLN A  20      24.522  22.113  41.026  1.00  0.00          C   
ATOM    280  CD  GLN A  20      23.734  21.773  42.321  1.00  0.00          C   
ATOM    281  NE2 GLN A  20      22.465  21.669  42.138  1.00  0.00          N   
ATOM    282  OE1 GLN A  20      24.244  21.501  43.370  1.00  0.00          O   
ATOM    283  H   GLN A  20      26.229  18.188  39.928  1.00  0.00          H   
ATOM    284  HA  GLN A  20      23.884  19.710  40.932  1.00  0.00          H   
ATOM    285  HB3 GLN A  20      26.000  21.277  39.703  1.00  0.00          H   
ATOM    286  HB2 GLN A  20      26.256  20.863  41.464  1.00  0.00          H   
ATOM    287  HG3 GLN A  20      23.681  22.176  40.324  1.00  0.00          H   
ATOM    288  HG2 GLN A  20      25.100  23.038  41.062  1.00  0.00          H   
ATOM    289 HE21 GLN A  20      22.129  21.654  41.183  1.00  0.00          H   
ATOM    290 HE22 GLN A  20      21.853  21.502  42.914  1.00  0.00          H   
ATOM    291  N   ALA A  21      23.078  20.299  38.795  1.00  0.00          N   
ATOM    292  CA  ALA A  21      22.490  20.398  37.503  1.00  0.00          C   
ATOM    293  C   ALA A  21      22.405  21.761  36.910  1.00  0.00          C   
ATOM    294  O   ALA A  21      22.528  22.788  37.628  1.00  0.00          O   
ATOM    295  CB  ALA A  21      21.035  19.826  37.557  1.00  0.00          C   
ATOM    296  H   ALA A  21      22.572  20.505  39.647  1.00  0.00          H   
ATOM    297  HA  ALA A  21      23.141  19.807  36.859  1.00  0.00          H   
ATOM    298  HB1 ALA A  21      20.338  20.531  38.025  1.00  0.00          H   
ATOM    299  HB2 ALA A  21      20.637  19.697  36.548  1.00  0.00          H   
ATOM    300  HB3 ALA A  21      21.055  18.882  38.109  1.00  0.00          H   
ATOM    301  N   ALA A  22      22.320  21.877  35.588  1.00  0.00          N   
ATOM    302  CA  ALA A  22      22.111  23.102  34.848  1.00  0.00          C   
ATOM    303  C   ALA A  22      20.973  24.017  35.280  1.00  0.00          C   
ATOM    304  O   ALA A  22      19.811  23.556  35.283  1.00  0.00          O   
ATOM    305  CB  ALA A  22      22.266  22.886  33.381  1.00  0.00          C   
ATOM    306  H   ALA A  22      22.154  21.083  34.983  1.00  0.00          H   
ATOM    307  HA  ALA A  22      23.039  23.616  35.102  1.00  0.00          H   
ATOM    308  HB1 ALA A  22      22.229  23.806  32.790  1.00  0.00          H   
ATOM    309  HB2 ALA A  22      23.267  22.500  33.209  1.00  0.00          H   
ATOM    310  HB3 ALA A  22      21.490  22.218  33.016  1.00  0.00          H   
ATOM    311  N   LYS A  23      21.235  25.246  35.658  1.00  0.00          N   
ATOM    312  CA  LYS A  23      20.110  26.170  35.866  1.00  0.00          C   
ATOM    313  C   LYS A  23      19.425  26.627  34.580  1.00  0.00          C   
ATOM    314  O   LYS A  23      20.112  26.998  33.643  1.00  0.00          O   
ATOM    315  CB  LYS A  23      20.517  27.361  36.840  1.00  0.00          C   
ATOM    316  CG  LYS A  23      19.405  28.221  37.344  1.00  0.00          C   
ATOM    317  CD  LYS A  23      19.940  29.117  38.501  1.00  0.00          C   
ATOM    318  CE  LYS A  23      18.920  30.121  39.026  1.00  0.00          C   
ATOM    319  NZ  LYS A  23      18.430  30.999  37.945  1.00  0.00          N   
ATOM    320  H   LYS A  23      22.192  25.568  35.721  1.00  0.00          H   
ATOM    321  HA  LYS A  23      19.303  25.658  36.401  1.00  0.00          H   
ATOM    322  HB3 LYS A  23      21.332  27.986  36.472  1.00  0.00          H   
ATOM    323  HB2 LYS A  23      20.978  26.939  37.736  1.00  0.00          H   
ATOM    324  HG3 LYS A  23      18.626  27.573  37.730  1.00  0.00          H   
ATOM    325  HG2 LYS A  23      18.914  28.827  36.580  1.00  0.00          H   
ATOM    326  HD3 LYS A  23      20.776  29.759  38.205  1.00  0.00          H   
ATOM    327  HD2 LYS A  23      20.268  28.589  39.396  1.00  0.00          H   
ATOM    328  HE3 LYS A  23      19.328  30.839  39.734  1.00  0.00          H   
ATOM    329  HE2 LYS A  23      18.081  29.649  39.530  1.00  0.00          H   
ATOM    330  HZ1 LYS A  23      17.901  31.733  38.400  1.00  0.00          H   
ATOM    331  HZ2 LYS A  23      19.268  31.304  37.476  1.00  0.00          H   
ATOM    332  HZ3 LYS A  23      17.836  30.524  37.289  1.00  0.00          H   
ATOM    333  N   LYS A  24      18.097  26.541  34.506  1.00  0.00          N   
ATOM    334  CA  LYS A  24      17.232  27.117  33.423  1.00  0.00          C   
ATOM    335  C   LYS A  24      16.385  28.189  34.072  1.00  0.00          C   
ATOM    336  CB  LYS A  24      16.430  25.965  32.761  1.00  0.00          C   
ATOM    337  CG  LYS A  24      17.094  24.645  32.299  1.00  0.00          C   
ATOM    338  CD  LYS A  24      18.127  25.073  31.183  1.00  0.00          C   
ATOM    339  CE  LYS A  24      19.052  23.845  30.955  1.00  0.00          C   
ATOM    340  NZ  LYS A  24      20.047  24.117  29.858  1.00  0.00          N   
ATOM    341  O   LYS A  24      16.612  29.421  33.835  1.00  0.00          O   
ATOM    342  OXT LYS A  24      15.457  27.893  34.824  1.00  0.00          O   
ATOM    343  H   LYS A  24      17.609  26.003  35.208  1.00  0.00          H   
ATOM    344  HA  LYS A  24      17.863  27.613  32.685  1.00  0.00          H   
ATOM    345  HB3 LYS A  24      16.045  26.372  31.825  1.00  0.00          H   
ATOM    346  HB2 LYS A  24      15.714  25.665  33.520  1.00  0.00          H   
ATOM    347  HG3 LYS A  24      16.303  23.972  31.963  1.00  0.00          H   
ATOM    348  HG2 LYS A  24      17.586  24.140  33.130  1.00  0.00          H   
ATOM    349  HD3 LYS A  24      18.748  25.900  31.536  1.00  0.00          H   
ATOM    350  HD2 LYS A  24      17.657  25.326  30.240  1.00  0.00          H   
ATOM    351  HE3 LYS A  24      18.552  22.900  30.738  1.00  0.00          H   
ATOM    352  HE2 LYS A  24      19.617  23.564  31.854  1.00  0.00          H   
ATOM    353  HZ1 LYS A  24      20.610  24.927  30.104  1.00  0.00          H   
ATOM    354  HZ2 LYS A  24      20.573  23.260  29.768  1.00  0.00          H   
ATOM    355  HZ3 LYS A  24      19.573  24.227  28.976  1.00  0.00          H   
TER     356      LYS A  24
ENDMDL
MODEL        5
ATOM      1  N   LYS A   1      42.871  24.965  67.209  1.00  0.00          N   
ATOM      2  CA  LYS A   1      41.806  24.922  66.187  1.00  0.00          C   
ATOM      3  C   LYS A   1      42.429  24.378  64.843  1.00  0.00          C   
ATOM      4  O   LYS A   1      43.318  25.026  64.354  1.00  0.00          O   
ATOM      5  CB  LYS A   1      41.097  26.273  65.963  1.00  0.00          C   
ATOM      6  CG  LYS A   1      39.730  26.107  65.431  1.00  0.00          C   
ATOM      7  CD  LYS A   1      39.167  27.528  65.157  1.00  0.00          C   
ATOM      8  CE  LYS A   1      37.948  27.575  64.191  1.00  0.00          C   
ATOM      9  NZ  LYS A   1      36.766  27.981  64.922  1.00  0.00          N   
ATOM     10  HA  LYS A   1      40.942  24.329  66.480  1.00  0.00          H   
ATOM     11  HB3 LYS A   1      41.736  26.838  65.286  1.00  0.00          H   
ATOM     12  HB2 LYS A   1      41.159  26.818  66.910  1.00  0.00          H   
ATOM     13  HG3 LYS A   1      39.051  25.604  66.131  1.00  0.00          H   
ATOM     14  HG2 LYS A   1      39.767  25.615  64.453  1.00  0.00          H   
ATOM     15  HD3 LYS A   1      39.955  28.090  64.670  1.00  0.00          H   
ATOM     16  HD2 LYS A   1      38.898  27.949  66.132  1.00  0.00          H   
ATOM     17  HE3 LYS A   1      37.714  26.629  63.708  1.00  0.00          H   
ATOM     18  HE2 LYS A   1      37.986  28.364  63.447  1.00  0.00          H   
ATOM     19  HZ1 LYS A   1      36.543  27.384  65.707  1.00  0.00          H   
ATOM     20  HZ2 LYS A   1      36.909  28.971  65.104  1.00  0.00          H   
ATOM     21  HZ3 LYS A   1      35.923  27.851  64.377  1.00  0.00          H   
ATOM     22  H   LYS A   1      42.528  25.127  68.151  1.00  0.00          H   
ATOM     23  N   LYS A   2      41.814  23.372  64.276  1.00  0.00          N   
ATOM     24  CA  LYS A   2      42.135  22.709  63.035  1.00  0.00          C   
ATOM     25  C   LYS A   2      41.990  23.644  61.818  1.00  0.00          C   
ATOM     26  O   LYS A   2      40.901  24.243  61.642  1.00  0.00          O   
ATOM     27  CB  LYS A   2      41.331  21.407  62.977  1.00  0.00          C   
ATOM     28  CG  LYS A   2      41.483  20.694  61.644  1.00  0.00          C   
ATOM     29  CD  LYS A   2      40.434  19.536  61.620  1.00  0.00          C   
ATOM     30  CE  LYS A   2      39.008  20.013  61.346  1.00  0.00          C   
ATOM     31  NZ  LYS A   2      38.035  18.985  61.522  1.00  0.00          N   
ATOM     32  H   LYS A   2      40.978  23.043  64.760  1.00  0.00          H   
ATOM     33  HA  LYS A   2      43.189  22.448  63.003  1.00  0.00          H   
ATOM     34  HB3 LYS A   2      40.278  21.636  63.130  1.00  0.00          H   
ATOM     35  HB2 LYS A   2      41.649  20.683  63.740  1.00  0.00          H   
ATOM     36  HG3 LYS A   2      42.463  20.221  61.543  1.00  0.00          H   
ATOM     37  HG2 LYS A   2      41.403  21.338  60.760  1.00  0.00          H   
ATOM     38  HD3 LYS A   2      40.468  18.988  62.560  1.00  0.00          H   
ATOM     39  HD2 LYS A   2      40.712  18.856  60.827  1.00  0.00          H   
ATOM     40  HE3 LYS A   2      38.925  20.532  60.395  1.00  0.00          H   
ATOM     41  HE2 LYS A   2      38.750  20.787  62.062  1.00  0.00          H   
ATOM     42  HZ1 LYS A   2      38.156  18.249  60.836  1.00  0.00          H   
ATOM     43  HZ2 LYS A   2      38.067  18.515  62.416  1.00  0.00          H   
ATOM     44  HZ3 LYS A   2      37.134  19.428  61.389  1.00  0.00          H   
ATOM     45  N   PRO A   3      43.013  23.749  60.972  1.00  0.00          N   
ATOM     46  CA  PRO A   3      42.927  24.508  59.719  1.00  0.00          C   
ATOM     47  C   PRO A   3      41.853  24.051  58.668  1.00  0.00          C   
ATOM     48  O   PRO A   3      41.462  22.840  58.605  1.00  0.00          O   
ATOM     49  CB  PRO A   3      44.373  24.459  59.103  1.00  0.00          C   
ATOM     50  CG  PRO A   3      45.291  24.185  60.360  1.00  0.00          C   
ATOM     51  CD  PRO A   3      44.429  23.425  61.274  1.00  0.00          C   
ATOM     52  HA  PRO A   3      42.804  25.565  59.980  1.00  0.00          H   
ATOM     53  HB3 PRO A   3      44.663  23.731  58.350  1.00  0.00          H   
ATOM     54  HB2 PRO A   3      44.587  25.494  58.825  1.00  0.00          H   
ATOM     55  HG3 PRO A   3      46.159  23.558  60.139  1.00  0.00          H   
ATOM     56  HG2 PRO A   3      45.661  25.103  60.812  1.00  0.00          H   
ATOM     57  HD3 PRO A   3      44.563  22.345  61.128  1.00  0.00          H   
ATOM     58  HD2 PRO A   3      44.629  23.631  62.335  1.00  0.00          H   
ATOM     59  N   GLY A   4      41.358  24.960  57.857  1.00  0.00          N   
ATOM     60  CA  GLY A   4      40.559  24.701  56.646  1.00  0.00          C   
ATOM     61  C   GLY A   4      41.338  24.612  55.314  1.00  0.00          C   
ATOM     62  O   GLY A   4      42.575  24.492  55.256  1.00  0.00          O   
ATOM     63  H   GLY A   4      41.562  25.945  58.005  1.00  0.00          H   
ATOM     64  HA3 GLY A   4      39.871  25.522  56.463  1.00  0.00          H   
ATOM     65  HA2 GLY A   4      39.967  23.790  56.731  1.00  0.00          H   
ATOM     66  N   ALA A   5      40.542  24.511  54.222  1.00  0.00          N   
ATOM     67  CA  ALA A   5      41.087  24.262  52.872  1.00  0.00          C   
ATOM     68  C   ALA A   5      41.902  22.984  52.771  1.00  0.00          C   
ATOM     69  O   ALA A   5      42.780  22.845  51.930  1.00  0.00          O   
ATOM     70  CB  ALA A   5      41.723  25.536  52.277  1.00  0.00          C   
ATOM     71  H   ALA A   5      39.588  24.849  54.276  1.00  0.00          H   
ATOM     72  HA  ALA A   5      40.183  24.022  52.303  1.00  0.00          H   
ATOM     73  HB1 ALA A   5      41.878  25.314  51.218  1.00  0.00          H   
ATOM     74  HB2 ALA A   5      41.057  26.401  52.310  1.00  0.00          H   
ATOM     75  HB3 ALA A   5      42.665  25.700  52.793  1.00  0.00          H   
ATOM     76  N   SER A   6      41.727  21.937  53.626  1.00  0.00          N   
ATOM     77  CA  SER A   6      42.428  20.665  53.537  1.00  0.00          C   
ATOM     78  C   SER A   6      41.902  19.888  52.267  1.00  0.00          C   
ATOM     79  O   SER A   6      40.719  20.046  51.904  1.00  0.00          O   
ATOM     80  CB  SER A   6      42.441  19.817  54.758  1.00  0.00          C   
ATOM     81  OG  SER A   6      41.134  19.230  54.988  1.00  0.00          O   
ATOM     82  H   SER A   6      40.919  21.946  54.231  1.00  0.00          H   
ATOM     83  HA  SER A   6      43.457  20.786  53.203  1.00  0.00          H   
ATOM     84  HB3 SER A   6      42.715  20.531  55.527  1.00  0.00          H   
ATOM     85  HB2 SER A   6      43.187  19.022  54.777  1.00  0.00          H   
ATOM     86  HG  SER A   6      41.306  18.556  55.644  1.00  0.00          H   
ATOM     87  N   LEU A   7      42.777  19.001  51.778  1.00  0.00          N   
ATOM     88  CA  LEU A   7      42.540  18.109  50.639  1.00  0.00          C   
ATOM     89  C   LEU A   7      41.268  17.224  50.795  1.00  0.00          C   
ATOM     90  O   LEU A   7      40.482  17.285  49.863  1.00  0.00          O   
ATOM     91  CB  LEU A   7      43.797  17.236  50.301  1.00  0.00          C   
ATOM     92  CG  LEU A   7      43.570  16.232  49.152  1.00  0.00          C   
ATOM     93  CD1 LEU A   7      43.236  16.931  47.881  1.00  0.00          C   
ATOM     94  CD2 LEU A   7      44.879  15.503  48.894  1.00  0.00          C   
ATOM     95  H   LEU A   7      43.656  18.885  52.268  1.00  0.00          H   
ATOM     96  HA  LEU A   7      42.355  18.707  49.744  1.00  0.00          H   
ATOM     97  HB3 LEU A   7      44.123  16.733  51.210  1.00  0.00          H   
ATOM     98  HB2 LEU A   7      44.595  17.888  49.965  1.00  0.00          H   
ATOM     99  HG  LEU A   7      42.717  15.596  49.400  1.00  0.00          H   
ATOM    100 HD11 LEU A   7      42.145  17.032  47.904  1.00  0.00          H   
ATOM    101 HD12 LEU A   7      43.731  17.899  47.841  1.00  0.00          H   
ATOM    102 HD13 LEU A   7      43.450  16.482  46.907  1.00  0.00          H   
ATOM    103 HD21 LEU A   7      45.528  16.301  48.534  1.00  0.00          H   
ATOM    104 HD22 LEU A   7      45.172  14.981  49.806  1.00  0.00          H   
ATOM    105 HD23 LEU A   7      44.642  14.786  48.110  1.00  0.00          H   
ATOM    106  N   ALA A   8      41.114  16.477  51.926  1.00  0.00          N   
ATOM    107  CA  ALA A   8      39.915  15.640  52.094  1.00  0.00          C   
ATOM    108  C   ALA A   8      38.623  16.484  52.125  1.00  0.00          C   
ATOM    109  O   ALA A   8      37.684  16.128  51.458  1.00  0.00          O   
ATOM    110  CB  ALA A   8      40.061  14.688  53.205  1.00  0.00          C   
ATOM    111  H   ALA A   8      41.856  16.532  52.611  1.00  0.00          H   
ATOM    112  HA  ALA A   8      39.749  15.053  51.191  1.00  0.00          H   
ATOM    113  HB1 ALA A   8      39.160  14.085  53.321  1.00  0.00          H   
ATOM    114  HB2 ALA A   8      40.818  13.929  53.025  1.00  0.00          H   
ATOM    115  HB3 ALA A   8      40.416  15.167  54.116  1.00  0.00          H   
ATOM    116  N   ALA A   9      38.634  17.684  52.789  1.00  0.00          N   
ATOM    117  CA  ALA A   9      37.465  18.520  52.804  1.00  0.00          C   
ATOM    118  C   ALA A   9      37.165  19.198  51.403  1.00  0.00          C   
ATOM    119  O   ALA A   9      35.971  19.266  51.027  1.00  0.00          O   
ATOM    120  CB  ALA A   9      37.684  19.644  53.799  1.00  0.00          C   
ATOM    121  H   ALA A   9      39.391  17.905  53.427  1.00  0.00          H   
ATOM    122  HA  ALA A   9      36.598  17.916  53.067  1.00  0.00          H   
ATOM    123  HB1 ALA A   9      36.749  20.200  53.835  1.00  0.00          H   
ATOM    124  HB2 ALA A   9      37.963  19.186  54.746  1.00  0.00          H   
ATOM    125  HB3 ALA A   9      38.453  20.348  53.462  1.00  0.00          H   
ATOM    126  N   LEU A  10      38.177  19.409  50.620  1.00  0.00          N   
ATOM    127  CA  LEU A  10      37.983  19.781  49.214  1.00  0.00          C   
ATOM    128  C   LEU A  10      37.594  18.657  48.254  1.00  0.00          C   
ATOM    129  O   LEU A  10      36.609  18.852  47.532  1.00  0.00          O   
ATOM    130  CB  LEU A  10      39.163  20.574  48.701  1.00  0.00          C   
ATOM    131  CG  LEU A  10      39.357  21.923  49.388  1.00  0.00          C   
ATOM    132  CD1 LEU A  10      40.637  22.679  48.918  1.00  0.00          C   
ATOM    133  CD2 LEU A  10      38.128  22.853  49.130  1.00  0.00          C   
ATOM    134  H   LEU A  10      39.107  19.383  51.000  1.00  0.00          H   
ATOM    135  HA  LEU A  10      37.090  20.406  49.262  1.00  0.00          H   
ATOM    136  HB3 LEU A  10      38.917  20.863  47.671  1.00  0.00          H   
ATOM    137  HB2 LEU A  10      40.057  19.957  48.651  1.00  0.00          H   
ATOM    138  HG  LEU A  10      39.430  21.652  50.440  1.00  0.00          H   
ATOM    139 HD11 LEU A  10      41.489  22.158  49.356  1.00  0.00          H   
ATOM    140 HD12 LEU A  10      40.793  22.610  47.841  1.00  0.00          H   
ATOM    141 HD13 LEU A  10      40.721  23.728  49.194  1.00  0.00          H   
ATOM    142 HD21 LEU A  10      37.200  22.423  49.505  1.00  0.00          H   
ATOM    143 HD22 LEU A  10      38.232  23.841  49.585  1.00  0.00          H   
ATOM    144 HD23 LEU A  10      38.119  23.023  48.055  1.00  0.00          H   
ATOM    145  N   GLN A  11      38.236  17.477  48.301  1.00  0.00          N   
ATOM    146  CA  GLN A  11      37.892  16.280  47.606  1.00  0.00          C   
ATOM    147  C   GLN A  11      36.399  15.909  47.790  1.00  0.00          C   
ATOM    148  O   GLN A  11      35.772  15.737  46.786  1.00  0.00          O   
ATOM    149  CB  GLN A  11      38.889  15.136  47.954  1.00  0.00          C   
ATOM    150  CG  GLN A  11      40.166  15.230  47.196  1.00  0.00          C   
ATOM    151  CD  GLN A  11      41.041  14.005  47.595  1.00  0.00          C   
ATOM    152  NE2 GLN A  11      42.204  13.941  47.035  1.00  0.00          N   
ATOM    153  OE1 GLN A  11      40.694  13.042  48.269  1.00  0.00          O   
ATOM    154  H   GLN A  11      39.132  17.510  48.777  1.00  0.00          H   
ATOM    155  HA  GLN A  11      38.001  16.563  46.559  1.00  0.00          H   
ATOM    156  HB3 GLN A  11      38.419  14.183  47.726  1.00  0.00          H   
ATOM    157  HB2 GLN A  11      39.109  15.183  49.029  1.00  0.00          H   
ATOM    158  HG3 GLN A  11      40.654  16.140  47.527  1.00  0.00          H   
ATOM    159  HG2 GLN A  11      40.059  15.177  46.111  1.00  0.00          H   
ATOM    160 HE21 GLN A  11      42.508  14.738  46.499  1.00  0.00          H   
ATOM    161 HE22 GLN A  11      42.691  13.082  47.257  1.00  0.00          H   
ATOM    162  N   ALA A  12      35.892  15.980  49.048  1.00  0.00          N   
ATOM    163  CA  ALA A  12      34.520  15.796  49.261  1.00  0.00          C   
ATOM    164  C   ALA A  12      33.592  16.882  48.685  1.00  0.00          C   
ATOM    165  O   ALA A  12      32.481  16.658  48.217  1.00  0.00          O   
ATOM    166  CB  ALA A  12      34.306  15.702  50.779  1.00  0.00          C   
ATOM    167  H   ALA A  12      36.424  16.205  49.882  1.00  0.00          H   
ATOM    168  HA  ALA A  12      34.288  14.814  48.844  1.00  0.00          H   
ATOM    169  HB1 ALA A  12      34.877  14.848  51.138  1.00  0.00          H   
ATOM    170  HB2 ALA A  12      34.637  16.596  51.301  1.00  0.00          H   
ATOM    171  HB3 ALA A  12      33.243  15.594  50.996  1.00  0.00          H   
ATOM    172  N   LEU A  13      34.081  18.158  48.739  1.00  0.00          N   
ATOM    173  CA  LEU A  13      33.254  19.226  48.125  1.00  0.00          C   
ATOM    174  C   LEU A  13      33.123  19.106  46.613  1.00  0.00          C   
ATOM    175  O   LEU A  13      32.025  18.995  46.048  1.00  0.00          O   
ATOM    176  CB  LEU A  13      33.624  20.651  48.647  1.00  0.00          C   
ATOM    177  CG  LEU A  13      32.531  21.659  48.161  1.00  0.00          C   
ATOM    178  CD1 LEU A  13      31.084  21.296  48.628  1.00  0.00          C   
ATOM    179  CD2 LEU A  13      32.745  23.052  48.703  1.00  0.00          C   
ATOM    180  H   LEU A  13      34.988  18.375  49.126  1.00  0.00          H   
ATOM    181  HA  LEU A  13      32.210  19.062  48.401  1.00  0.00          H   
ATOM    182  HB3 LEU A  13      34.545  21.073  48.254  1.00  0.00          H   
ATOM    183  HB2 LEU A  13      33.601  20.617  49.733  1.00  0.00          H   
ATOM    184  HG  LEU A  13      32.540  21.663  47.072  1.00  0.00          H   
ATOM    185 HD11 LEU A  13      30.370  22.113  48.520  1.00  0.00          H   
ATOM    186 HD12 LEU A  13      30.727  20.467  48.026  1.00  0.00          H   
ATOM    187 HD13 LEU A  13      31.150  21.097  49.698  1.00  0.00          H   
ATOM    188 HD21 LEU A  13      33.775  23.400  48.605  1.00  0.00          H   
ATOM    189 HD22 LEU A  13      32.104  23.691  48.093  1.00  0.00          H   
ATOM    190 HD23 LEU A  13      32.468  23.178  49.740  1.00  0.00          H   
ATOM    191  N   GLN A  14      34.261  18.935  45.919  1.00  0.00          N   
ATOM    192  CA  GLN A  14      34.436  18.597  44.492  1.00  0.00          C   
ATOM    193  C   GLN A  14      33.620  17.349  44.060  1.00  0.00          C   
ATOM    194  O   GLN A  14      33.037  17.430  42.983  1.00  0.00          O   
ATOM    195  CB  GLN A  14      35.940  18.459  44.073  1.00  0.00          C   
ATOM    196  CG  GLN A  14      36.957  19.617  44.067  1.00  0.00          C   
ATOM    197  CD  GLN A  14      36.466  20.705  43.094  1.00  0.00          C   
ATOM    198  NE2 GLN A  14      37.354  21.426  42.505  1.00  0.00          N   
ATOM    199  OE1 GLN A  14      35.294  21.054  42.889  1.00  0.00          O   
ATOM    200  H   GLN A  14      35.094  19.126  46.454  1.00  0.00          H   
ATOM    201  HA  GLN A  14      34.098  19.454  43.902  1.00  0.00          H   
ATOM    202  HB3 GLN A  14      35.841  18.130  43.044  1.00  0.00          H   
ATOM    203  HB2 GLN A  14      36.350  17.616  44.623  1.00  0.00          H   
ATOM    204  HG3 GLN A  14      37.914  19.173  43.791  1.00  0.00          H   
ATOM    205  HG2 GLN A  14      37.128  19.991  45.077  1.00  0.00          H   
ATOM    206 HE21 GLN A  14      38.260  20.982  42.486  1.00  0.00          H   
ATOM    207 HE22 GLN A  14      37.011  22.021  41.759  1.00  0.00          H   
ATOM    208  N   ALA A  15      33.479  16.306  44.836  1.00  0.00          N   
ATOM    209  CA  ALA A  15      32.571  15.154  44.703  1.00  0.00          C   
ATOM    210  C   ALA A  15      31.102  15.548  44.805  1.00  0.00          C   
ATOM    211  O   ALA A  15      30.353  15.103  43.981  1.00  0.00          O   
ATOM    212  CB  ALA A  15      32.887  14.142  45.793  1.00  0.00          C   
ATOM    213  H   ALA A  15      33.876  16.393  45.762  1.00  0.00          H   
ATOM    214  HA  ALA A  15      32.758  14.667  43.752  1.00  0.00          H   
ATOM    215  HB1 ALA A  15      33.888  13.742  45.595  1.00  0.00          H   
ATOM    216  HB2 ALA A  15      32.795  14.626  46.771  1.00  0.00          H   
ATOM    217  HB3 ALA A  15      32.114  13.378  45.856  1.00  0.00          H   
ATOM    218  N   LEU A  16      30.614  16.296  45.849  1.00  0.00          N   
ATOM    219  CA  LEU A  16      29.173  16.516  46.056  1.00  0.00          C   
ATOM    220  C   LEU A  16      28.640  17.525  44.933  1.00  0.00          C   
ATOM    221  O   LEU A  16      27.650  17.234  44.292  1.00  0.00          O   
ATOM    222  CB  LEU A  16      28.934  17.071  47.529  1.00  0.00          C   
ATOM    223  CG  LEU A  16      27.457  17.197  47.938  1.00  0.00          C   
ATOM    224  CD1 LEU A  16      26.690  15.944  47.744  1.00  0.00          C   
ATOM    225  CD2 LEU A  16      27.492  17.668  49.383  1.00  0.00          C   
ATOM    226  H   LEU A  16      31.243  16.772  46.470  1.00  0.00          H   
ATOM    227  HA  LEU A  16      28.551  15.623  45.948  1.00  0.00          H   
ATOM    228  HB3 LEU A  16      29.455  18.005  47.728  1.00  0.00          H   
ATOM    229  HB2 LEU A  16      29.340  16.394  48.287  1.00  0.00          H   
ATOM    230  HG  LEU A  16      26.987  17.968  47.329  1.00  0.00          H   
ATOM    231 HD11 LEU A  16      26.568  15.854  46.668  1.00  0.00          H   
ATOM    232 HD12 LEU A  16      27.271  15.099  48.099  1.00  0.00          H   
ATOM    233 HD13 LEU A  16      25.700  16.001  48.203  1.00  0.00          H   
ATOM    234 HD21 LEU A  16      28.032  18.607  49.520  1.00  0.00          H   
ATOM    235 HD22 LEU A  16      26.519  17.884  49.827  1.00  0.00          H   
ATOM    236 HD23 LEU A  16      28.092  16.980  49.980  1.00  0.00          H   
ATOM    237  N   GLN A  17      29.515  18.428  44.500  1.00  0.00          N   
ATOM    238  CA  GLN A  17      29.316  19.193  43.259  1.00  0.00          C   
ATOM    239  C   GLN A  17      29.309  18.421  41.969  1.00  0.00          C   
ATOM    240  O   GLN A  17      28.397  18.739  41.191  1.00  0.00          O   
ATOM    241  CB  GLN A  17      30.379  20.296  43.216  1.00  0.00          C   
ATOM    242  CG  GLN A  17      30.020  21.422  44.225  1.00  0.00          C   
ATOM    243  CD  GLN A  17      31.196  22.268  44.547  1.00  0.00          C   
ATOM    244  NE2 GLN A  17      31.064  23.237  45.375  1.00  0.00          N   
ATOM    245  OE1 GLN A  17      32.312  22.140  44.079  1.00  0.00          O   
ATOM    246  H   GLN A  17      30.306  18.664  45.082  1.00  0.00          H   
ATOM    247  HA  GLN A  17      28.367  19.730  43.289  1.00  0.00          H   
ATOM    248  HB3 GLN A  17      30.505  20.720  42.218  1.00  0.00          H   
ATOM    249  HB2 GLN A  17      31.393  19.935  43.385  1.00  0.00          H   
ATOM    250  HG3 GLN A  17      29.515  21.160  45.150  1.00  0.00          H   
ATOM    251  HG2 GLN A  17      29.356  22.107  43.703  1.00  0.00          H   
ATOM    252 HE21 GLN A  17      30.153  23.328  45.813  1.00  0.00          H   
ATOM    253 HE22 GLN A  17      31.891  23.764  45.599  1.00  0.00          H   
ATOM    254  N   ALA A  18      30.064  17.360  41.783  1.00  0.00          N   
ATOM    255  CA  ALA A  18      30.055  16.599  40.515  1.00  0.00          C   
ATOM    256  C   ALA A  18      28.731  15.799  40.408  1.00  0.00          C   
ATOM    257  O   ALA A  18      28.101  15.794  39.365  1.00  0.00          O   
ATOM    258  CB  ALA A  18      31.287  15.740  40.498  1.00  0.00          C   
ATOM    259  H   ALA A  18      30.655  17.055  42.536  1.00  0.00          H   
ATOM    260  HA  ALA A  18      30.084  17.302  39.682  1.00  0.00          H   
ATOM    261  HB1 ALA A  18      32.194  16.318  40.318  1.00  0.00          H   
ATOM    262  HB2 ALA A  18      31.405  15.061  41.348  1.00  0.00          H   
ATOM    263  HB3 ALA A  18      31.206  15.186  39.559  1.00  0.00          H   
ATOM    264  N   ALA A  19      28.232  15.184  41.485  1.00  0.00          N   
ATOM    265  CA  ALA A  19      27.030  14.391  41.555  1.00  0.00          C   
ATOM    266  C   ALA A  19      25.771  15.324  41.321  1.00  0.00          C   
ATOM    267  O   ALA A  19      24.947  15.037  40.411  1.00  0.00          O   
ATOM    268  CB  ALA A  19      26.954  13.777  42.918  1.00  0.00          C   
ATOM    269  H   ALA A  19      28.789  15.258  42.327  1.00  0.00          H   
ATOM    270  HA  ALA A  19      26.998  13.542  40.881  1.00  0.00          H   
ATOM    271  HB1 ALA A  19      27.718  12.995  42.983  1.00  0.00          H   
ATOM    272  HB2 ALA A  19      27.034  14.474  43.742  1.00  0.00          H   
ATOM    273  HB3 ALA A  19      26.009  13.247  42.906  1.00  0.00          H   
ATOM    274  N   GLN A  20      25.662  16.432  42.026  1.00  0.00          N   
ATOM    275  CA  GLN A  20      24.565  17.407  41.758  1.00  0.00          C   
ATOM    276  C   GLN A  20      24.530  18.076  40.404  1.00  0.00          C   
ATOM    277  O   GLN A  20      23.419  18.183  39.930  1.00  0.00          O   
ATOM    278  CB  GLN A  20      24.412  18.351  42.962  1.00  0.00          C   
ATOM    279  CG  GLN A  20      25.414  19.568  42.936  1.00  0.00          C   
ATOM    280  CD  GLN A  20      25.165  20.469  44.180  1.00  0.00          C   
ATOM    281  NE2 GLN A  20      25.832  21.632  44.159  1.00  0.00          N   
ATOM    282  OE1 GLN A  20      24.463  20.227  45.133  1.00  0.00          O   
ATOM    283  H   GLN A  20      26.294  16.608  42.791  1.00  0.00          H   
ATOM    284  HA  GLN A  20      23.700  16.753  41.755  1.00  0.00          H   
ATOM    285  HB3 GLN A  20      24.645  17.896  43.927  1.00  0.00          H   
ATOM    286  HB2 GLN A  20      23.380  18.694  43.036  1.00  0.00          H   
ATOM    287  HG3 GLN A  20      25.179  20.159  42.051  1.00  0.00          H   
ATOM    288  HG2 GLN A  20      26.442  19.219  42.908  1.00  0.00          H   
ATOM    289 HE21 GLN A  20      26.560  21.812  43.478  1.00  0.00          H   
ATOM    290 HE22 GLN A  20      25.814  22.221  44.974  1.00  0.00          H   
ATOM    291  N   ALA A  21      25.607  18.214  39.632  1.00  0.00          N   
ATOM    292  CA  ALA A  21      25.730  18.569  38.190  1.00  0.00          C   
ATOM    293  C   ALA A  21      24.911  17.571  37.315  1.00  0.00          C   
ATOM    294  O   ALA A  21      24.175  17.932  36.401  1.00  0.00          O   
ATOM    295  CB  ALA A  21      27.210  18.771  37.729  1.00  0.00          C   
ATOM    296  H   ALA A  21      26.520  17.947  39.988  1.00  0.00          H   
ATOM    297  HA  ALA A  21      25.151  19.463  37.971  1.00  0.00          H   
ATOM    298  HB1 ALA A  21      27.547  19.565  38.395  1.00  0.00          H   
ATOM    299  HB2 ALA A  21      27.740  17.834  37.883  1.00  0.00          H   
ATOM    300  HB3 ALA A  21      27.310  18.941  36.650  1.00  0.00          H   
ATOM    301  N   ALA A  22      25.108  16.309  37.616  1.00  0.00          N   
ATOM    302  CA  ALA A  22      24.465  15.241  36.848  1.00  0.00          C   
ATOM    303  C   ALA A  22      23.026  14.922  37.245  1.00  0.00          C   
ATOM    304  O   ALA A  22      22.409  14.283  36.465  1.00  0.00          O   
ATOM    305  CB  ALA A  22      25.414  14.094  36.989  1.00  0.00          C   
ATOM    306  H   ALA A  22      25.717  16.044  38.380  1.00  0.00          H   
ATOM    307  HA  ALA A  22      24.444  15.468  35.780  1.00  0.00          H   
ATOM    308  HB1 ALA A  22      26.335  14.326  36.466  1.00  0.00          H   
ATOM    309  HB2 ALA A  22      25.628  13.937  38.042  1.00  0.00          H   
ATOM    310  HB3 ALA A  22      25.012  13.153  36.626  1.00  0.00          H   
ATOM    311  N   LYS A  23      22.472  15.407  38.360  1.00  0.00          N   
ATOM    312  CA  LYS A  23      21.111  15.073  38.877  1.00  0.00          C   
ATOM    313  C   LYS A  23      19.945  15.486  38.010  1.00  0.00          C   
ATOM    314  O   LYS A  23      19.994  16.552  37.355  1.00  0.00          O   
ATOM    315  CB  LYS A  23      20.985  15.423  40.348  1.00  0.00          C   
ATOM    316  CG  LYS A  23      21.646  14.396  41.165  1.00  0.00          C   
ATOM    317  CD  LYS A  23      21.577  14.566  42.677  1.00  0.00          C   
ATOM    318  CE  LYS A  23      21.921  13.264  43.364  1.00  0.00          C   
ATOM    319  NZ  LYS A  23      21.705  13.424  44.805  1.00  0.00          N   
ATOM    320  H   LYS A  23      23.161  15.810  38.983  1.00  0.00          H   
ATOM    321  HA  LYS A  23      21.101  13.993  38.776  1.00  0.00          H   
ATOM    322  HB3 LYS A  23      19.970  15.466  40.743  1.00  0.00          H   
ATOM    323  HB2 LYS A  23      21.408  16.370  40.681  1.00  0.00          H   
ATOM    324  HG3 LYS A  23      22.668  14.227  40.839  1.00  0.00          H   
ATOM    325  HG2 LYS A  23      20.954  13.605  40.886  1.00  0.00          H   
ATOM    326  HD3 LYS A  23      20.677  15.063  43.035  1.00  0.00          H   
ATOM    327  HD2 LYS A  23      22.393  15.221  42.969  1.00  0.00          H   
ATOM    328  HE3 LYS A  23      22.942  13.084  43.038  1.00  0.00          H   
ATOM    329  HE2 LYS A  23      21.393  12.415  42.937  1.00  0.00          H   
ATOM    330  HZ1 LYS A  23      20.767  13.677  45.083  1.00  0.00          H   
ATOM    331  HZ2 LYS A  23      21.819  12.574  45.342  1.00  0.00          H   
ATOM    332  HZ3 LYS A  23      22.334  14.105  45.190  1.00  0.00          H   
ATOM    333  N   LYS A  24      18.897  14.651  38.012  1.00  0.00          N   
ATOM    334  CA  LYS A  24      17.592  14.785  37.365  1.00  0.00          C   
ATOM    335  C   LYS A  24      16.517  14.512  38.358  1.00  0.00          C   
ATOM    336  CB  LYS A  24      17.486  13.880  36.121  1.00  0.00          C   
ATOM    337  CG  LYS A  24      16.085  13.868  35.476  1.00  0.00          C   
ATOM    338  CD  LYS A  24      15.603  15.276  35.214  1.00  0.00          C   
ATOM    339  CE  LYS A  24      14.290  15.172  34.454  1.00  0.00          C   
ATOM    340  NZ  LYS A  24      13.962  16.551  34.015  1.00  0.00          N   
ATOM    341  O   LYS A  24      16.268  13.367  38.763  1.00  0.00          O   
ATOM    342  OXT LYS A  24      16.005  15.544  38.870  1.00  0.00          O   
ATOM    343  H   LYS A  24      18.876  13.807  38.559  1.00  0.00          H   
ATOM    344  HA  LYS A  24      17.388  15.791  36.983  1.00  0.00          H   
ATOM    345  HB3 LYS A  24      17.549  12.895  36.578  1.00  0.00          H   
ATOM    346  HB2 LYS A  24      18.304  14.148  35.465  1.00  0.00          H   
ATOM    347  HG3 LYS A  24      15.349  13.395  36.132  1.00  0.00          H   
ATOM    348  HG2 LYS A  24      16.067  13.263  34.569  1.00  0.00          H   
ATOM    349  HD3 LYS A  24      16.216  15.862  34.525  1.00  0.00          H   
ATOM    350  HD2 LYS A  24      15.496  15.683  36.224  1.00  0.00          H   
ATOM    351  HE3 LYS A  24      13.468  14.759  35.044  1.00  0.00          H   
ATOM    352  HE2 LYS A  24      14.348  14.526  33.584  1.00  0.00          H   
ATOM    353  HZ1 LYS A  24      14.635  16.979  33.396  1.00  0.00          H   
ATOM    354  HZ2 LYS A  24      13.102  16.634  33.498  1.00  0.00          H   
ATOM    355  HZ3 LYS A  24      13.981  17.062  34.884  1.00  0.00          H   
TER     356      LYS A  24
ENDMDL
MODEL        6
ATOM      1  N   LYS A   1      45.177   4.915  46.771  1.00  0.00          N   
ATOM      2  CA  LYS A   1      45.798   5.474  48.017  1.00  0.00          C   
ATOM      3  C   LYS A   1      44.846   6.585  48.424  1.00  0.00          C   
ATOM      4  O   LYS A   1      44.775   7.662  47.792  1.00  0.00          O   
ATOM      5  CB  LYS A   1      47.187   6.080  47.773  1.00  0.00          C   
ATOM      6  CG  LYS A   1      48.276   4.977  47.575  1.00  0.00          C   
ATOM      7  CD  LYS A   1      49.648   5.680  47.515  1.00  0.00          C   
ATOM      8  CE  LYS A   1      50.778   4.690  47.309  1.00  0.00          C   
ATOM      9  NZ  LYS A   1      52.056   5.276  46.925  1.00  0.00          N   
ATOM     10  HA  LYS A   1      45.919   4.682  48.758  1.00  0.00          H   
ATOM     11  HB3 LYS A   1      47.478   6.624  48.675  1.00  0.00          H   
ATOM     12  HB2 LYS A   1      47.110   6.820  46.971  1.00  0.00          H   
ATOM     13  HG3 LYS A   1      48.146   4.310  46.725  1.00  0.00          H   
ATOM     14  HG2 LYS A   1      48.356   4.292  48.417  1.00  0.00          H   
ATOM     15  HD3 LYS A   1      49.738   6.173  48.480  1.00  0.00          H   
ATOM     16  HD2 LYS A   1      49.626   6.369  46.669  1.00  0.00          H   
ATOM     17  HE3 LYS A   1      50.485   4.118  46.438  1.00  0.00          H   
ATOM     18  HE2 LYS A   1      50.805   3.956  48.110  1.00  0.00          H   
ATOM     19  HZ1 LYS A   1      52.486   5.900  47.594  1.00  0.00          H   
ATOM     20  HZ2 LYS A   1      52.721   4.535  46.743  1.00  0.00          H   
ATOM     21  HZ3 LYS A   1      51.929   5.753  46.048  1.00  0.00          H   
ATOM     22  H   LYS A   1      44.186   4.831  46.894  1.00  0.00          H   
ATOM     23  N   LYS A   2      44.114   6.394  49.514  1.00  0.00          N   
ATOM     24  CA  LYS A   2      43.167   7.282  50.011  1.00  0.00          C   
ATOM     25  C   LYS A   2      43.788   8.640  50.391  1.00  0.00          C   
ATOM     26  O   LYS A   2      44.841   8.548  51.076  1.00  0.00          O   
ATOM     27  CB  LYS A   2      42.361   6.706  51.145  1.00  0.00          C   
ATOM     28  CG  LYS A   2      41.306   5.606  50.641  1.00  0.00          C   
ATOM     29  CD  LYS A   2      40.127   5.504  51.640  1.00  0.00          C   
ATOM     30  CE  LYS A   2      39.016   4.404  51.299  1.00  0.00          C   
ATOM     31  NZ  LYS A   2      39.659   3.198  50.766  1.00  0.00          N   
ATOM     32  H   LYS A   2      44.383   5.563  50.032  1.00  0.00          H   
ATOM     33  HA  LYS A   2      42.490   7.583  49.202  1.00  0.00          H   
ATOM     34  HB3 LYS A   2      41.793   7.526  51.568  1.00  0.00          H   
ATOM     35  HB2 LYS A   2      43.017   6.235  51.869  1.00  0.00          H   
ATOM     36  HG3 LYS A   2      41.763   4.620  50.592  1.00  0.00          H   
ATOM     37  HG2 LYS A   2      40.961   5.916  49.645  1.00  0.00          H   
ATOM     38  HD3 LYS A   2      39.657   6.471  51.825  1.00  0.00          H   
ATOM     39  HD2 LYS A   2      40.584   5.291  52.605  1.00  0.00          H   
ATOM     40  HE3 LYS A   2      38.301   4.675  50.522  1.00  0.00          H   
ATOM     41  HE2 LYS A   2      38.477   4.058  52.175  1.00  0.00          H   
ATOM     42  HZ1 LYS A   2      40.044   2.584  51.468  1.00  0.00          H   
ATOM     43  HZ2 LYS A   2      38.961   2.597  50.359  1.00  0.00          H   
ATOM     44  HZ3 LYS A   2      40.302   3.485  50.036  1.00  0.00          H   
ATOM     45  N   PRO A   3      43.220   9.810  50.098  1.00  0.00          N   
ATOM     46  CA  PRO A   3      43.662  11.124  50.587  1.00  0.00          C   
ATOM     47  C   PRO A   3      43.710  11.176  52.175  1.00  0.00          C   
ATOM     48  O   PRO A   3      42.865  10.573  52.908  1.00  0.00          O   
ATOM     49  CB  PRO A   3      42.815  12.151  49.933  1.00  0.00          C   
ATOM     50  CG  PRO A   3      41.527  11.444  49.749  1.00  0.00          C   
ATOM     51  CD  PRO A   3      41.891   9.993  49.423  1.00  0.00          C   
ATOM     52  HA  PRO A   3      44.694  11.243  50.246  1.00  0.00          H   
ATOM     53  HB3 PRO A   3      42.664  13.066  50.515  1.00  0.00          H   
ATOM     54  HB2 PRO A   3      43.272  12.434  48.976  1.00  0.00          H   
ATOM     55  HG3 PRO A   3      40.866  11.510  50.615  1.00  0.00          H   
ATOM     56  HG2 PRO A   3      40.931  11.905  48.971  1.00  0.00          H   
ATOM     57  HD3 PRO A   3      41.102   9.330  49.768  1.00  0.00          H   
ATOM     58  HD2 PRO A   3      41.999   9.897  48.348  1.00  0.00          H   
ATOM     59  N   GLY A   4      44.598  11.953  52.817  1.00  0.00          N   
ATOM     60  CA  GLY A   4      44.334  12.413  54.162  1.00  0.00          C   
ATOM     61  C   GLY A   4      43.236  13.506  54.244  1.00  0.00          C   
ATOM     62  O   GLY A   4      42.930  14.130  53.238  1.00  0.00          O   
ATOM     63  H   GLY A   4      45.212  12.513  52.241  1.00  0.00          H   
ATOM     64  HA3 GLY A   4      45.222  12.730  54.709  1.00  0.00          H   
ATOM     65  HA2 GLY A   4      43.851  11.611  54.728  1.00  0.00          H   
ATOM     66  N   ALA A   5      42.570  13.628  55.415  1.00  0.00          N   
ATOM     67  CA  ALA A   5      41.441  14.436  55.843  1.00  0.00          C   
ATOM     68  C   ALA A   5      41.171  15.751  55.108  1.00  0.00          C   
ATOM     69  O   ALA A   5      40.061  15.970  54.656  1.00  0.00          O   
ATOM     70  CB  ALA A   5      41.639  14.573  57.349  1.00  0.00          C   
ATOM     71  H   ALA A   5      42.975  13.058  56.146  1.00  0.00          H   
ATOM     72  HA  ALA A   5      40.507  13.906  55.642  1.00  0.00          H   
ATOM     73  HB1 ALA A   5      40.793  15.139  57.758  1.00  0.00          H   
ATOM     74  HB2 ALA A   5      41.670  13.577  57.788  1.00  0.00          H   
ATOM     75  HB3 ALA A   5      42.589  15.081  57.504  1.00  0.00          H   
ATOM     76  N   SER A   6      42.138  16.731  55.124  1.00  0.00          N   
ATOM     77  CA  SER A   6      42.141  18.028  54.409  1.00  0.00          C   
ATOM     78  C   SER A   6      41.770  17.927  52.884  1.00  0.00          C   
ATOM     79  O   SER A   6      40.791  18.570  52.451  1.00  0.00          O   
ATOM     80  CB  SER A   6      43.460  18.771  54.639  1.00  0.00          C   
ATOM     81  OG  SER A   6      43.808  18.799  56.042  1.00  0.00          O   
ATOM     82  H   SER A   6      42.995  16.485  55.599  1.00  0.00          H   
ATOM     83  HA  SER A   6      41.333  18.574  54.905  1.00  0.00          H   
ATOM     84  HB3 SER A   6      43.411  19.821  54.365  1.00  0.00          H   
ATOM     85  HB2 SER A   6      44.285  18.466  53.998  1.00  0.00          H   
ATOM     86  HG  SER A   6      42.993  19.096  56.455  1.00  0.00          H   
ATOM     87  N   LEU A   7      42.463  17.077  52.118  1.00  0.00          N   
ATOM     88  CA  LEU A   7      42.091  16.816  50.727  1.00  0.00          C   
ATOM     89  C   LEU A   7      40.773  16.064  50.620  1.00  0.00          C   
ATOM     90  O   LEU A   7      40.043  16.257  49.667  1.00  0.00          O   
ATOM     91  CB  LEU A   7      43.118  16.046  49.897  1.00  0.00          C   
ATOM     92  CG  LEU A   7      44.375  16.785  49.556  1.00  0.00          C   
ATOM     93  CD1 LEU A   7      45.149  16.001  48.438  1.00  0.00          C   
ATOM     94  CD2 LEU A   7      44.096  18.109  49.049  1.00  0.00          C   
ATOM     95  H   LEU A   7      43.311  16.668  52.474  1.00  0.00          H   
ATOM     96  HA  LEU A   7      41.972  17.745  50.163  1.00  0.00          H   
ATOM     97  HB3 LEU A   7      42.759  15.567  48.986  1.00  0.00          H   
ATOM     98  HB2 LEU A   7      43.490  15.233  50.525  1.00  0.00          H   
ATOM     99  HG  LEU A   7      45.062  16.861  50.403  1.00  0.00          H   
ATOM    100 HD11 LEU A   7      46.195  16.303  48.345  1.00  0.00          H   
ATOM    101 HD12 LEU A   7      45.122  14.928  48.621  1.00  0.00          H   
ATOM    102 HD13 LEU A   7      44.765  16.126  47.434  1.00  0.00          H   
ATOM    103 HD21 LEU A   7      43.654  18.775  49.787  1.00  0.00          H   
ATOM    104 HD22 LEU A   7      45.049  18.414  48.601  1.00  0.00          H   
ATOM    105 HD23 LEU A   7      43.367  18.014  48.247  1.00  0.00          H   
ATOM    106  N   ALA A   8      40.494  15.131  51.591  1.00  0.00          N   
ATOM    107  CA  ALA A   8      39.278  14.363  51.575  1.00  0.00          C   
ATOM    108  C   ALA A   8      38.015  15.218  51.610  1.00  0.00          C   
ATOM    109  O   ALA A   8      37.158  15.016  50.728  1.00  0.00          O   
ATOM    110  CB  ALA A   8      39.234  13.334  52.738  1.00  0.00          C   
ATOM    111  H   ALA A   8      41.222  14.941  52.249  1.00  0.00          H   
ATOM    112  HA  ALA A   8      39.289  13.790  50.648  1.00  0.00          H   
ATOM    113  HB1 ALA A   8      39.180  13.838  53.705  1.00  0.00          H   
ATOM    114  HB2 ALA A   8      38.340  12.720  52.694  1.00  0.00          H   
ATOM    115  HB3 ALA A   8      40.160  12.752  52.768  1.00  0.00          H   
ATOM    116  N   ALA A   9      37.966  16.188  52.508  1.00  0.00          N   
ATOM    117  CA  ALA A   9      37.001  17.279  52.569  1.00  0.00          C   
ATOM    118  C   ALA A   9      36.892  18.083  51.275  1.00  0.00          C   
ATOM    119  O   ALA A   9      35.769  18.091  50.713  1.00  0.00          O   
ATOM    120  CB  ALA A   9      37.415  18.088  53.753  1.00  0.00          C   
ATOM    121  H   ALA A   9      38.723  16.351  53.144  1.00  0.00          H   
ATOM    122  HA  ALA A   9      36.011  16.843  52.704  1.00  0.00          H   
ATOM    123  HB1 ALA A   9      37.415  17.407  54.603  1.00  0.00          H   
ATOM    124  HB2 ALA A   9      38.408  18.543  53.726  1.00  0.00          H   
ATOM    125  HB3 ALA A   9      36.700  18.892  53.901  1.00  0.00          H   
ATOM    126  N   LEU A  10      37.991  18.639  50.811  1.00  0.00          N   
ATOM    127  CA  LEU A  10      38.072  19.356  49.506  1.00  0.00          C   
ATOM    128  C   LEU A  10      37.492  18.520  48.381  1.00  0.00          C   
ATOM    129  O   LEU A  10      36.828  19.095  47.475  1.00  0.00          O   
ATOM    130  CB  LEU A  10      39.601  19.747  49.316  1.00  0.00          C   
ATOM    131  CG  LEU A  10      39.999  20.865  50.337  1.00  0.00          C   
ATOM    132  CD1 LEU A  10      41.385  21.464  50.029  1.00  0.00          C   
ATOM    133  CD2 LEU A  10      39.067  22.060  50.274  1.00  0.00          C   
ATOM    134  H   LEU A  10      38.789  18.623  51.433  1.00  0.00          H   
ATOM    135  HA  LEU A  10      37.403  20.223  49.513  1.00  0.00          H   
ATOM    136  HB3 LEU A  10      39.824  20.216  48.354  1.00  0.00          H   
ATOM    137  HB2 LEU A  10      40.214  18.872  49.508  1.00  0.00          H   
ATOM    138  HG  LEU A  10      40.071  20.505  51.359  1.00  0.00          H   
ATOM    139 HD11 LEU A  10      41.431  21.778  48.983  1.00  0.00          H   
ATOM    140 HD12 LEU A  10      41.486  22.391  50.597  1.00  0.00          H   
ATOM    141 HD13 LEU A  10      42.056  20.647  50.287  1.00  0.00          H   
ATOM    142 HD21 LEU A  10      38.028  21.708  50.284  1.00  0.00          H   
ATOM    143 HD22 LEU A  10      39.137  22.834  51.036  1.00  0.00          H   
ATOM    144 HD23 LEU A  10      39.137  22.544  49.296  1.00  0.00          H   
ATOM    145  N   GLN A  11      37.820  17.252  48.216  1.00  0.00          N   
ATOM    146  CA  GLN A  11      37.432  16.350  47.101  1.00  0.00          C   
ATOM    147  C   GLN A  11      36.023  15.691  47.230  1.00  0.00          C   
ATOM    148  O   GLN A  11      35.314  15.581  46.231  1.00  0.00          O   
ATOM    149  CB  GLN A  11      38.532  15.351  46.818  1.00  0.00          C   
ATOM    150  CG  GLN A  11      39.812  16.092  46.250  1.00  0.00          C   
ATOM    151  CD  GLN A  11      40.998  15.104  46.018  1.00  0.00          C   
ATOM    152  NE2 GLN A  11      42.248  15.616  45.836  1.00  0.00          N   
ATOM    153  OE1 GLN A  11      40.919  13.839  46.005  1.00  0.00          O   
ATOM    154  H   GLN A  11      38.391  16.897  48.960  1.00  0.00          H   
ATOM    155  HA  GLN A  11      37.329  16.979  46.209  1.00  0.00          H   
ATOM    156  HB3 GLN A  11      38.204  14.582  46.135  1.00  0.00          H   
ATOM    157  HB2 GLN A  11      38.930  14.769  47.643  1.00  0.00          H   
ATOM    158  HG3 GLN A  11      40.050  16.915  46.928  1.00  0.00          H   
ATOM    159  HG2 GLN A  11      39.526  16.584  45.322  1.00  0.00          H   
ATOM    160 HE21 GLN A  11      42.500  16.588  45.915  1.00  0.00          H   
ATOM    161 HE22 GLN A  11      43.001  14.955  45.691  1.00  0.00          H   
ATOM    162  N   ALA A  12      35.532  15.407  48.433  1.00  0.00          N   
ATOM    163  CA  ALA A  12      34.071  15.303  48.620  1.00  0.00          C   
ATOM    164  C   ALA A  12      33.337  16.570  48.197  1.00  0.00          C   
ATOM    165  O   ALA A  12      32.286  16.443  47.529  1.00  0.00          O   
ATOM    166  CB  ALA A  12      33.864  14.996  50.118  1.00  0.00          C   
ATOM    167  H   ALA A  12      35.989  15.569  49.320  1.00  0.00          H   
ATOM    168  HA  ALA A  12      33.685  14.505  47.994  1.00  0.00          H   
ATOM    169  HB1 ALA A  12      34.440  14.103  50.341  1.00  0.00          H   
ATOM    170  HB2 ALA A  12      34.108  15.908  50.668  1.00  0.00          H   
ATOM    171  HB3 ALA A  12      32.827  14.747  50.346  1.00  0.00          H   
ATOM    172  N   LEU A  13      33.799  17.708  48.610  1.00  0.00          N   
ATOM    173  CA  LEU A  13      33.180  18.956  48.108  1.00  0.00          C   
ATOM    174  C   LEU A  13      33.149  19.031  46.564  1.00  0.00          C   
ATOM    175  O   LEU A  13      32.116  19.274  45.979  1.00  0.00          O   
ATOM    176  CB  LEU A  13      33.798  20.211  48.689  1.00  0.00          C   
ATOM    177  CG  LEU A  13      33.313  20.403  50.062  1.00  0.00          C   
ATOM    178  CD1 LEU A  13      34.262  21.348  50.887  1.00  0.00          C   
ATOM    179  CD2 LEU A  13      31.814  20.908  49.975  1.00  0.00          C   
ATOM    180  H   LEU A  13      34.566  17.723  49.273  1.00  0.00          H   
ATOM    181  HA  LEU A  13      32.147  18.967  48.432  1.00  0.00          H   
ATOM    182  HB3 LEU A  13      33.557  21.102  48.117  1.00  0.00          H   
ATOM    183  HB2 LEU A  13      34.861  19.958  48.748  1.00  0.00          H   
ATOM    184  HG  LEU A  13      33.330  19.475  50.632  1.00  0.00          H   
ATOM    185 HD11 LEU A  13      34.462  22.307  50.392  1.00  0.00          H   
ATOM    186 HD12 LEU A  13      33.842  21.620  51.846  1.00  0.00          H   
ATOM    187 HD13 LEU A  13      35.230  20.917  51.136  1.00  0.00          H   
ATOM    188 HD21 LEU A  13      31.185  20.770  50.852  1.00  0.00          H   
ATOM    189 HD22 LEU A  13      31.912  21.976  49.768  1.00  0.00          H   
ATOM    190 HD23 LEU A  13      31.292  20.348  49.203  1.00  0.00          H   
ATOM    191  N   GLN A  14      34.243  18.762  45.888  1.00  0.00          N   
ATOM    192  CA  GLN A  14      34.400  18.709  44.451  1.00  0.00          C   
ATOM    193  C   GLN A  14      33.550  17.651  43.685  1.00  0.00          C   
ATOM    194  O   GLN A  14      33.070  17.860  42.565  1.00  0.00          O   
ATOM    195  CB  GLN A  14      35.878  18.414  44.074  1.00  0.00          C   
ATOM    196  CG  GLN A  14      36.238  18.262  42.593  1.00  0.00          C   
ATOM    197  CD  GLN A  14      37.737  18.325  42.373  1.00  0.00          C   
ATOM    198  NE2 GLN A  14      38.252  17.473  41.511  1.00  0.00          N   
ATOM    199  OE1 GLN A  14      38.416  19.094  42.980  1.00  0.00          O   
ATOM    200  H   GLN A  14      35.076  18.570  46.435  1.00  0.00          H   
ATOM    201  HA  GLN A  14      34.053  19.689  44.103  1.00  0.00          H   
ATOM    202  HB3 GLN A  14      36.219  17.459  44.485  1.00  0.00          H   
ATOM    203  HB2 GLN A  14      36.460  19.206  44.562  1.00  0.00          H   
ATOM    204  HG3 GLN A  14      35.751  19.119  42.114  1.00  0.00          H   
ATOM    205  HG2 GLN A  14      35.851  17.290  42.289  1.00  0.00          H   
ATOM    206 HE21 GLN A  14      37.632  16.905  40.956  1.00  0.00          H   
ATOM    207 HE22 GLN A  14      39.257  17.449  41.405  1.00  0.00          H   
ATOM    208  N   ALA A  15      33.306  16.461  44.322  1.00  0.00          N   
ATOM    209  CA  ALA A  15      32.281  15.463  43.931  1.00  0.00          C   
ATOM    210  C   ALA A  15      30.856  16.058  44.130  1.00  0.00          C   
ATOM    211  O   ALA A  15      30.140  16.066  43.106  1.00  0.00          O   
ATOM    212  CB  ALA A  15      32.440  14.165  44.717  1.00  0.00          C   
ATOM    213  H   ALA A  15      33.668  16.318  45.258  1.00  0.00          H   
ATOM    214  HA  ALA A  15      32.390  15.248  42.872  1.00  0.00          H   
ATOM    215  HB1 ALA A  15      31.839  13.359  44.306  1.00  0.00          H   
ATOM    216  HB2 ALA A  15      33.461  13.831  44.508  1.00  0.00          H   
ATOM    217  HB3 ALA A  15      32.227  14.242  45.783  1.00  0.00          H   
ATOM    218  N   LEU A  16      30.512  16.610  45.209  1.00  0.00          N   
ATOM    219  CA  LEU A  16      29.192  17.156  45.452  1.00  0.00          C   
ATOM    220  C   LEU A  16      28.838  18.446  44.632  1.00  0.00          C   
ATOM    221  O   LEU A  16      27.665  18.567  44.263  1.00  0.00          O   
ATOM    222  CB  LEU A  16      29.156  17.415  46.959  1.00  0.00          C   
ATOM    223  CG  LEU A  16      28.995  16.174  47.865  1.00  0.00          C   
ATOM    224  CD1 LEU A  16      29.419  16.669  49.247  1.00  0.00          C   
ATOM    225  CD2 LEU A  16      27.598  15.606  47.874  1.00  0.00          C   
ATOM    226  H   LEU A  16      31.136  16.534  45.999  1.00  0.00          H   
ATOM    227  HA  LEU A  16      28.438  16.437  45.137  1.00  0.00          H   
ATOM    228  HB3 LEU A  16      28.192  17.901  47.130  1.00  0.00          H   
ATOM    229  HB2 LEU A  16      29.945  18.089  47.304  1.00  0.00          H   
ATOM    230  HG  LEU A  16      29.719  15.391  47.609  1.00  0.00          H   
ATOM    231 HD11 LEU A  16      28.797  17.498  49.596  1.00  0.00          H   
ATOM    232 HD12 LEU A  16      29.263  15.952  50.050  1.00  0.00          H   
ATOM    233 HD13 LEU A  16      30.482  16.857  49.330  1.00  0.00          H   
ATOM    234 HD21 LEU A  16      27.572  14.628  48.339  1.00  0.00          H   
ATOM    235 HD22 LEU A  16      26.969  16.267  48.486  1.00  0.00          H   
ATOM    236 HD23 LEU A  16      27.174  15.518  46.880  1.00  0.00          H   
ATOM    237  N   GLN A  17      29.786  19.334  44.291  1.00  0.00          N   
ATOM    238  CA  GLN A  17      29.526  20.467  43.428  1.00  0.00          C   
ATOM    239  C   GLN A  17      29.335  20.051  41.944  1.00  0.00          C   
ATOM    240  O   GLN A  17      28.319  20.558  41.371  1.00  0.00          O   
ATOM    241  CB  GLN A  17      30.578  21.479  43.736  1.00  0.00          C   
ATOM    242  CG  GLN A  17      30.243  22.055  45.104  1.00  0.00          C   
ATOM    243  CD  GLN A  17      31.488  22.817  45.631  1.00  0.00          C   
ATOM    244  NE2 GLN A  17      31.389  24.002  46.161  1.00  0.00          N   
ATOM    245  OE1 GLN A  17      32.612  22.435  45.383  1.00  0.00          O   
ATOM    246  H   GLN A  17      30.691  19.259  44.734  1.00  0.00          H   
ATOM    247  HA  GLN A  17      28.541  20.903  43.621  1.00  0.00          H   
ATOM    248  HB3 GLN A  17      30.437  22.171  42.893  1.00  0.00          H   
ATOM    249  HB2 GLN A  17      31.607  21.114  43.656  1.00  0.00          H   
ATOM    250  HG3 GLN A  17      29.991  21.280  45.818  1.00  0.00          H   
ATOM    251  HG2 GLN A  17      29.363  22.700  45.054  1.00  0.00          H   
ATOM    252 HE21 GLN A  17      30.465  24.382  46.284  1.00  0.00          H   
ATOM    253 HE22 GLN A  17      32.139  24.662  46.305  1.00  0.00          H   
ATOM    254  N   ALA A  18      30.144  19.190  41.306  1.00  0.00          N   
ATOM    255  CA  ALA A  18      29.717  18.607  40.074  1.00  0.00          C   
ATOM    256  C   ALA A  18      28.369  17.954  40.098  1.00  0.00          C   
ATOM    257  O   ALA A  18      27.653  17.946  39.126  1.00  0.00          O   
ATOM    258  CB  ALA A  18      30.758  17.593  39.775  1.00  0.00          C   
ATOM    259  H   ALA A  18      30.989  18.923  41.781  1.00  0.00          H   
ATOM    260  HA  ALA A  18      29.676  19.373  39.305  1.00  0.00          H   
ATOM    261  HB1 ALA A  18      31.074  17.103  40.694  1.00  0.00          H   
ATOM    262  HB2 ALA A  18      30.468  16.815  39.078  1.00  0.00          H   
ATOM    263  HB3 ALA A  18      31.663  18.061  39.400  1.00  0.00          H   
ATOM    264  N   ALA A  19      27.946  17.344  41.200  1.00  0.00          N   
ATOM    265  CA  ALA A  19      26.604  16.758  41.408  1.00  0.00          C   
ATOM    266  C   ALA A  19      25.448  17.679  41.888  1.00  0.00          C   
ATOM    267  O   ALA A  19      24.476  17.186  42.375  1.00  0.00          O   
ATOM    268  CB  ALA A  19      26.804  15.542  42.288  1.00  0.00          C   
ATOM    269  H   ALA A  19      28.547  17.400  42.012  1.00  0.00          H   
ATOM    270  HA  ALA A  19      26.225  16.443  40.437  1.00  0.00          H   
ATOM    271  HB1 ALA A  19      26.712  15.828  43.338  1.00  0.00          H   
ATOM    272  HB2 ALA A  19      25.961  14.877  42.091  1.00  0.00          H   
ATOM    273  HB3 ALA A  19      27.679  14.940  42.024  1.00  0.00          H   
ATOM    274  N   GLN A  20      25.527  19.031  41.851  1.00  0.00          N   
ATOM    275  CA  GLN A  20      24.417  19.940  42.153  1.00  0.00          C   
ATOM    276  C   GLN A  20      23.543  20.215  40.981  1.00  0.00          C   
ATOM    277  O   GLN A  20      24.014  20.205  39.884  1.00  0.00          O   
ATOM    278  CB  GLN A  20      25.010  21.260  42.805  1.00  0.00          C   
ATOM    279  CG  GLN A  20      24.031  22.007  43.673  1.00  0.00          C   
ATOM    280  CD  GLN A  20      23.445  21.221  44.848  1.00  0.00          C   
ATOM    281  NE2 GLN A  20      22.136  20.916  44.833  1.00  0.00          N   
ATOM    282  OE1 GLN A  20      24.155  20.712  45.704  1.00  0.00          O   
ATOM    283  H   GLN A  20      26.319  19.506  41.420  1.00  0.00          H   
ATOM    284  HA  GLN A  20      23.713  19.538  42.881  1.00  0.00          H   
ATOM    285  HB3 GLN A  20      25.260  21.902  41.961  1.00  0.00          H   
ATOM    286  HB2 GLN A  20      25.965  21.003  43.269  1.00  0.00          H   
ATOM    287  HG3 GLN A  20      23.234  22.225  42.969  1.00  0.00          H   
ATOM    288  HG2 GLN A  20      24.438  22.915  44.115  1.00  0.00          H   
ATOM    289 HE21 GLN A  20      21.582  21.149  44.028  1.00  0.00          H   
ATOM    290 HE22 GLN A  20      21.893  20.192  45.501  1.00  0.00          H   
ATOM    291  N   ALA A  21      22.241  20.483  41.139  1.00  0.00          N   
ATOM    292  CA  ALA A  21      21.315  20.826  39.983  1.00  0.00          C   
ATOM    293  C   ALA A  21      21.778  22.185  39.364  1.00  0.00          C   
ATOM    294  O   ALA A  21      22.177  23.175  39.978  1.00  0.00          O   
ATOM    295  CB  ALA A  21      19.865  20.853  40.514  1.00  0.00          C   
ATOM    296  H   ALA A  21      21.898  20.640  42.076  1.00  0.00          H   
ATOM    297  HA  ALA A  21      21.504  20.097  39.199  1.00  0.00          H   
ATOM    298  HB1 ALA A  21      19.589  19.842  40.815  1.00  0.00          H   
ATOM    299  HB2 ALA A  21      19.771  21.506  41.378  1.00  0.00          H   
ATOM    300  HB3 ALA A  21      19.026  21.252  39.930  1.00  0.00          H   
ATOM    301  N   ALA A  22      21.709  22.102  38.006  1.00  0.00          N   
ATOM    302  CA  ALA A  22      22.293  23.098  37.155  1.00  0.00          C   
ATOM    303  C   ALA A  22      21.548  24.418  37.115  1.00  0.00          C   
ATOM    304  O   ALA A  22      20.291  24.405  37.021  1.00  0.00          O   
ATOM    305  CB  ALA A  22      22.566  22.612  35.734  1.00  0.00          C   
ATOM    306  H   ALA A  22      21.527  21.222  37.543  1.00  0.00          H   
ATOM    307  HA  ALA A  22      23.243  23.285  37.665  1.00  0.00          H   
ATOM    308  HB1 ALA A  22      21.735  22.031  35.332  1.00  0.00          H   
ATOM    309  HB2 ALA A  22      22.926  23.431  35.117  1.00  0.00          H   
ATOM    310  HB3 ALA A  22      23.366  21.867  35.741  1.00  0.00          H   
ATOM    311  N   LYS A  23      22.220  25.570  37.167  1.00  0.00          N   
ATOM    312  CA  LYS A  23      21.643  26.926  37.053  1.00  0.00          C   
ATOM    313  C   LYS A  23      20.941  27.289  35.710  1.00  0.00          C   
ATOM    314  O   LYS A  23      21.400  26.945  34.606  1.00  0.00          O   
ATOM    315  CB  LYS A  23      22.683  27.979  37.499  1.00  0.00          C   
ATOM    316  CG  LYS A  23      23.724  28.310  36.468  1.00  0.00          C   
ATOM    317  CD  LYS A  23      24.983  29.076  37.009  1.00  0.00          C   
ATOM    318  CE  LYS A  23      24.639  30.537  37.208  1.00  0.00          C   
ATOM    319  NZ  LYS A  23      25.961  31.179  37.303  1.00  0.00          N   
ATOM    320  H   LYS A  23      23.233  25.590  37.211  1.00  0.00          H   
ATOM    321  HA  LYS A  23      20.886  26.927  37.836  1.00  0.00          H   
ATOM    322  HB3 LYS A  23      23.083  27.661  38.470  1.00  0.00          H   
ATOM    323  HB2 LYS A  23      22.170  28.924  37.693  1.00  0.00          H   
ATOM    324  HG3 LYS A  23      23.250  28.954  35.726  1.00  0.00          H   
ATOM    325  HG2 LYS A  23      23.975  27.361  35.991  1.00  0.00          H   
ATOM    326  HD3 LYS A  23      25.752  28.976  36.243  1.00  0.00          H   
ATOM    327  HD2 LYS A  23      25.238  28.541  37.928  1.00  0.00          H   
ATOM    328  HE3 LYS A  23      23.999  30.586  38.087  1.00  0.00          H   
ATOM    329  HE2 LYS A  23      24.122  30.935  36.334  1.00  0.00          H   
ATOM    330  HZ1 LYS A  23      26.555  31.003  36.512  1.00  0.00          H   
ATOM    331  HZ2 LYS A  23      25.777  32.160  37.406  1.00  0.00          H   
ATOM    332  HZ3 LYS A  23      26.529  30.783  38.042  1.00  0.00          H   
ATOM    333  N   LYS A  24      19.792  27.897  35.711  1.00  0.00          N   
ATOM    334  CA  LYS A  24      18.991  28.386  34.507  1.00  0.00          C   
ATOM    335  C   LYS A  24      18.554  29.859  34.696  1.00  0.00          C   
ATOM    336  CB  LYS A  24      17.773  27.490  34.400  1.00  0.00          C   
ATOM    337  CG  LYS A  24      18.172  26.065  33.761  1.00  0.00          C   
ATOM    338  CD  LYS A  24      17.069  25.053  33.848  1.00  0.00          C   
ATOM    339  CE  LYS A  24      17.443  23.747  33.211  1.00  0.00          C   
ATOM    340  NZ  LYS A  24      18.548  23.071  33.855  1.00  0.00          N   
ATOM    341  O   LYS A  24      18.265  30.387  35.802  1.00  0.00          O   
ATOM    342  OXT LYS A  24      18.303  30.488  33.700  1.00  0.00          O   
ATOM    343  H   LYS A  24      19.470  28.223  36.610  1.00  0.00          H   
ATOM    344  HA  LYS A  24      19.564  28.359  33.587  1.00  0.00          H   
ATOM    345  HB3 LYS A  24      17.063  27.949  33.703  1.00  0.00          H   
ATOM    346  HB2 LYS A  24      17.212  27.306  35.316  1.00  0.00          H   
ATOM    347  HG3 LYS A  24      19.052  25.607  34.214  1.00  0.00          H   
ATOM    348  HG2 LYS A  24      18.346  26.176  32.697  1.00  0.00          H   
ATOM    349  HD3 LYS A  24      16.169  25.415  33.349  1.00  0.00          H   
ATOM    350  HD2 LYS A  24      16.833  24.987  34.913  1.00  0.00          H   
ATOM    351  HE3 LYS A  24      17.584  23.845  32.134  1.00  0.00          H   
ATOM    352  HE2 LYS A  24      16.541  23.133  33.295  1.00  0.00          H   
ATOM    353  HZ1 LYS A  24      18.784  22.136  33.548  1.00  0.00          H   
ATOM    354  HZ2 LYS A  24      19.432  23.557  33.813  1.00  0.00          H   
ATOM    355  HZ3 LYS A  24      18.377  22.923  34.836  1.00  0.00          H   
TER     356      LYS A  24
ENDMDL
MODEL        7
ATOM      1  N   LYS A   1      47.580   7.053  49.417  1.00  0.00          N   
ATOM      2  CA  LYS A   1      47.781   8.114  50.477  1.00  0.00          C   
ATOM      3  C   LYS A   1      46.493   8.750  50.889  1.00  0.00          C   
ATOM      4  O   LYS A   1      45.777   9.377  50.104  1.00  0.00          O   
ATOM      5  CB  LYS A   1      48.857   9.158  50.076  1.00  0.00          C   
ATOM      6  CG  LYS A   1      49.401   9.848  51.298  1.00  0.00          C   
ATOM      7  CD  LYS A   1      50.504  10.845  50.924  1.00  0.00          C   
ATOM      8  CE  LYS A   1      50.972  11.760  52.025  1.00  0.00          C   
ATOM      9  NZ  LYS A   1      51.375  11.031  53.182  1.00  0.00          N   
ATOM     10  HA  LYS A   1      48.179   7.511  51.299  1.00  0.00          H   
ATOM     11  HB3 LYS A   1      48.499   9.912  49.367  1.00  0.00          H   
ATOM     12  HB2 LYS A   1      49.685   8.551  49.705  1.00  0.00          H   
ATOM     13  HG3 LYS A   1      49.840   9.056  51.910  1.00  0.00          H   
ATOM     14  HG2 LYS A   1      48.667  10.342  51.934  1.00  0.00          H   
ATOM     15  HD3 LYS A   1      50.066  11.350  50.067  1.00  0.00          H   
ATOM     16  HD2 LYS A   1      51.345  10.223  50.592  1.00  0.00          H   
ATOM     17  HE3 LYS A   1      50.222  12.501  52.306  1.00  0.00          H   
ATOM     18  HE2 LYS A   1      51.847  12.325  51.694  1.00  0.00          H   
ATOM     19  HZ1 LYS A   1      51.917  11.616  53.805  1.00  0.00          H   
ATOM     20  HZ2 LYS A   1      50.674  10.578  53.736  1.00  0.00          H   
ATOM     21  HZ3 LYS A   1      51.991  10.330  52.791  1.00  0.00          H   
ATOM     22  H   LYS A   1      47.275   6.222  49.908  1.00  0.00          H   
ATOM     23  N   LYS A   2      46.137   8.589  52.173  1.00  0.00          N   
ATOM     24  CA  LYS A   2      44.978   9.211  52.802  1.00  0.00          C   
ATOM     25  C   LYS A   2      45.191  10.722  52.970  1.00  0.00          C   
ATOM     26  O   LYS A   2      46.122  11.072  53.695  1.00  0.00          O   
ATOM     27  CB  LYS A   2      44.506   8.559  54.126  1.00  0.00          C   
ATOM     28  CG  LYS A   2      42.979   8.912  54.185  1.00  0.00          C   
ATOM     29  CD  LYS A   2      42.519   8.415  55.577  1.00  0.00          C   
ATOM     30  CE  LYS A   2      41.097   8.895  55.815  1.00  0.00          C   
ATOM     31  NZ  LYS A   2      41.012  10.141  56.578  1.00  0.00          N   
ATOM     32  H   LYS A   2      46.826   8.176  52.792  1.00  0.00          H   
ATOM     33  HA  LYS A   2      44.181   9.017  52.093  1.00  0.00          H   
ATOM     34  HB3 LYS A   2      45.100   8.875  54.988  1.00  0.00          H   
ATOM     35  HB2 LYS A   2      44.716   7.499  54.054  1.00  0.00          H   
ATOM     36  HG3 LYS A   2      42.417   8.459  53.360  1.00  0.00          H   
ATOM     37  HG2 LYS A   2      42.960   9.989  54.333  1.00  0.00          H   
ATOM     38  HD3 LYS A   2      43.178   8.809  56.356  1.00  0.00          H   
ATOM     39  HD2 LYS A   2      42.538   7.331  55.673  1.00  0.00          H   
ATOM     40  HE3 LYS A   2      40.509   8.150  56.357  1.00  0.00          H   
ATOM     41  HE2 LYS A   2      40.558   9.072  54.885  1.00  0.00          H   
ATOM     42  HZ1 LYS A   2      40.050  10.348  56.832  1.00  0.00          H   
ATOM     43  HZ2 LYS A   2      41.667  10.166  57.349  1.00  0.00          H   
ATOM     44  HZ3 LYS A   2      41.337  10.801  55.891  1.00  0.00          H   
ATOM     45  N   PRO A   3      44.407  11.585  52.240  1.00  0.00          N   
ATOM     46  CA  PRO A   3      44.668  12.990  52.277  1.00  0.00          C   
ATOM     47  C   PRO A   3      44.517  13.651  53.622  1.00  0.00          C   
ATOM     48  O   PRO A   3      43.754  13.261  54.540  1.00  0.00          O   
ATOM     49  CB  PRO A   3      43.951  13.598  51.087  1.00  0.00          C   
ATOM     50  CG  PRO A   3      42.796  12.608  51.010  1.00  0.00          C   
ATOM     51  CD  PRO A   3      43.322  11.242  51.351  1.00  0.00          C   
ATOM     52  HA  PRO A   3      45.685  13.168  51.926  1.00  0.00          H   
ATOM     53  HB3 PRO A   3      43.677  14.652  51.176  1.00  0.00          H   
ATOM     54  HB2 PRO A   3      44.637  13.558  50.247  1.00  0.00          H   
ATOM     55  HG3 PRO A   3      42.048  12.892  51.755  1.00  0.00          H   
ATOM     56  HG2 PRO A   3      42.309  12.579  50.035  1.00  0.00          H   
ATOM     57  HD3 PRO A   3      42.617  10.628  51.903  1.00  0.00          H   
ATOM     58  HD2 PRO A   3      43.800  10.822  50.466  1.00  0.00          H   
ATOM     59  N   GLY A   4      45.243  14.791  53.789  1.00  0.00          N   
ATOM     60  CA  GLY A   4      45.075  15.776  54.860  1.00  0.00          C   
ATOM     61  C   GLY A   4      43.615  16.317  54.896  1.00  0.00          C   
ATOM     62  O   GLY A   4      43.011  16.451  53.857  1.00  0.00          O   
ATOM     63  H   GLY A   4      45.782  15.110  53.000  1.00  0.00          H   
ATOM     64  HA3 GLY A   4      45.813  16.553  54.691  1.00  0.00          H   
ATOM     65  HA2 GLY A   4      45.353  15.351  55.824  1.00  0.00          H   
ATOM     66  N   ALA A   5      43.146  16.559  56.103  1.00  0.00          N   
ATOM     67  CA  ALA A   5      41.820  17.164  56.395  1.00  0.00          C   
ATOM     68  C   ALA A   5      41.317  18.198  55.362  1.00  0.00          C   
ATOM     69  O   ALA A   5      40.240  18.117  54.801  1.00  0.00          O   
ATOM     70  CB  ALA A   5      41.832  17.773  57.835  1.00  0.00          C   
ATOM     71  H   ALA A   5      43.780  16.349  56.863  1.00  0.00          H   
ATOM     72  HA  ALA A   5      41.164  16.303  56.440  1.00  0.00          H   
ATOM     73  HB1 ALA A   5      42.047  17.084  58.646  1.00  0.00          H   
ATOM     74  HB2 ALA A   5      42.517  18.612  58.010  1.00  0.00          H   
ATOM     75  HB3 ALA A   5      40.870  18.261  58.030  1.00  0.00          H   
ATOM     76  N   SER A   6      42.164  19.227  55.143  1.00  0.00          N   
ATOM     77  CA  SER A   6      41.854  20.287  54.141  1.00  0.00          C   
ATOM     78  C   SER A   6      41.587  19.932  52.669  1.00  0.00          C   
ATOM     79  O   SER A   6      40.590  20.357  52.006  1.00  0.00          O   
ATOM     80  CB  SER A   6      43.045  21.262  53.994  1.00  0.00          C   
ATOM     81  OG  SER A   6      43.381  21.761  55.289  1.00  0.00          O   
ATOM     82  H   SER A   6      43.113  19.279  55.501  1.00  0.00          H   
ATOM     83  HA  SER A   6      41.071  20.835  54.672  1.00  0.00          H   
ATOM     84  HB3 SER A   6      42.824  22.037  53.260  1.00  0.00          H   
ATOM     85  HB2 SER A   6      43.862  20.693  53.579  1.00  0.00          H   
ATOM     86  HG  SER A   6      43.958  22.483  55.028  1.00  0.00          H   
ATOM     87  N   LEU A   7      42.480  19.040  52.154  1.00  0.00          N   
ATOM     88  CA  LEU A   7      42.290  18.438  50.811  1.00  0.00          C   
ATOM     89  C   LEU A   7      41.181  17.379  50.835  1.00  0.00          C   
ATOM     90  O   LEU A   7      40.562  17.228  49.802  1.00  0.00          O   
ATOM     91  CB  LEU A   7      43.659  17.908  50.425  1.00  0.00          C   
ATOM     92  CG  LEU A   7      43.666  17.183  49.003  1.00  0.00          C   
ATOM     93  CD1 LEU A   7      43.204  17.992  47.793  1.00  0.00          C   
ATOM     94  CD2 LEU A   7      45.111  16.777  48.701  1.00  0.00          C   
ATOM     95  H   LEU A   7      43.171  18.665  52.772  1.00  0.00          H   
ATOM     96  HA  LEU A   7      41.978  19.264  50.158  1.00  0.00          H   
ATOM     97  HB3 LEU A   7      44.095  17.268  51.188  1.00  0.00          H   
ATOM     98  HB2 LEU A   7      44.338  18.750  50.261  1.00  0.00          H   
ATOM     99  HG  LEU A   7      43.087  16.263  49.032  1.00  0.00          H   
ATOM    100 HD11 LEU A   7      43.305  17.536  46.810  1.00  0.00          H   
ATOM    101 HD12 LEU A   7      42.127  18.118  47.914  1.00  0.00          H   
ATOM    102 HD13 LEU A   7      43.501  19.042  47.705  1.00  0.00          H   
ATOM    103 HD21 LEU A   7      45.193  16.237  47.753  1.00  0.00          H   
ATOM    104 HD22 LEU A   7      45.766  17.640  48.791  1.00  0.00          H   
ATOM    105 HD23 LEU A   7      45.449  16.137  49.518  1.00  0.00          H   
ATOM    106  N   ALA A   8      41.031  16.628  51.947  1.00  0.00          N   
ATOM    107  CA  ALA A   8      39.922  15.724  52.027  1.00  0.00          C   
ATOM    108  C   ALA A   8      38.513  16.332  52.036  1.00  0.00          C   
ATOM    109  O   ALA A   8      37.676  15.966  51.220  1.00  0.00          O   
ATOM    110  CB  ALA A   8      40.117  14.797  53.239  1.00  0.00          C   
ATOM    111  H   ALA A   8      41.745  16.560  52.669  1.00  0.00          H   
ATOM    112  HA  ALA A   8      39.856  15.106  51.132  1.00  0.00          H   
ATOM    113  HB1 ALA A   8      39.263  14.109  53.273  1.00  0.00          H   
ATOM    114  HB2 ALA A   8      41.012  14.251  52.961  1.00  0.00          H   
ATOM    115  HB3 ALA A   8      40.242  15.392  54.146  1.00  0.00          H   
ATOM    116  N   ALA A   9      38.309  17.383  52.818  1.00  0.00          N   
ATOM    117  CA  ALA A   9      37.119  18.224  52.720  1.00  0.00          C   
ATOM    118  C   ALA A   9      36.964  18.925  51.331  1.00  0.00          C   
ATOM    119  O   ALA A   9      35.833  19.023  50.877  1.00  0.00          O   
ATOM    120  CB  ALA A   9      36.961  19.251  53.916  1.00  0.00          C   
ATOM    121  H   ALA A   9      38.997  17.727  53.479  1.00  0.00          H   
ATOM    122  HA  ALA A   9      36.288  17.523  52.814  1.00  0.00          H   
ATOM    123  HB1 ALA A   9      36.886  18.693  54.846  1.00  0.00          H   
ATOM    124  HB2 ALA A   9      37.856  19.852  54.071  1.00  0.00          H   
ATOM    125  HB3 ALA A   9      36.067  19.868  53.833  1.00  0.00          H   
ATOM    126  N   LEU A  10      38.091  19.268  50.632  1.00  0.00          N   
ATOM    127  CA  LEU A  10      38.047  19.705  49.244  1.00  0.00          C   
ATOM    128  C   LEU A  10      37.534  18.605  48.304  1.00  0.00          C   
ATOM    129  O   LEU A  10      36.659  18.931  47.483  1.00  0.00          O   
ATOM    130  CB  LEU A  10      39.371  20.362  48.726  1.00  0.00          C   
ATOM    131  CG  LEU A  10      39.286  20.864  47.281  1.00  0.00          C   
ATOM    132  CD1 LEU A  10      38.370  22.073  47.123  1.00  0.00          C   
ATOM    133  CD2 LEU A  10      40.732  21.271  46.844  1.00  0.00          C   
ATOM    134  H   LEU A  10      38.971  19.342  51.124  1.00  0.00          H   
ATOM    135  HA  LEU A  10      37.250  20.450  49.256  1.00  0.00          H   
ATOM    136  HB3 LEU A  10      40.221  19.695  48.904  1.00  0.00          H   
ATOM    137  HB2 LEU A  10      39.390  21.237  49.375  1.00  0.00          H   
ATOM    138  HG  LEU A  10      38.954  20.078  46.605  1.00  0.00          H   
ATOM    139 HD11 LEU A  10      37.419  21.789  47.577  1.00  0.00          H   
ATOM    140 HD12 LEU A  10      38.760  22.957  47.614  1.00  0.00          H   
ATOM    141 HD13 LEU A  10      38.290  22.203  46.040  1.00  0.00          H   
ATOM    142 HD21 LEU A  10      40.620  21.930  45.990  1.00  0.00          H   
ATOM    143 HD22 LEU A  10      41.270  21.765  47.654  1.00  0.00          H   
ATOM    144 HD23 LEU A  10      41.225  20.349  46.543  1.00  0.00          H   
ATOM    145  N   GLN A  11      38.155  17.412  48.313  1.00  0.00          N   
ATOM    146  CA  GLN A  11      37.723  16.244  47.487  1.00  0.00          C   
ATOM    147  C   GLN A  11      36.187  16.043  47.638  1.00  0.00          C   
ATOM    148  O   GLN A  11      35.474  15.757  46.650  1.00  0.00          O   
ATOM    149  CB  GLN A  11      38.525  14.986  47.882  1.00  0.00          C   
ATOM    150  CG  GLN A  11      39.875  14.923  47.186  1.00  0.00          C   
ATOM    151  CD  GLN A  11      40.815  13.930  47.815  1.00  0.00          C   
ATOM    152  NE2 GLN A  11      42.025  13.797  47.308  1.00  0.00          N   
ATOM    153  OE1 GLN A  11      40.423  13.322  48.743  1.00  0.00          O   
ATOM    154  H   GLN A  11      38.998  17.290  48.854  1.00  0.00          H   
ATOM    155  HA  GLN A  11      37.897  16.499  46.441  1.00  0.00          H   
ATOM    156  HB3 GLN A  11      38.003  14.067  47.632  1.00  0.00          H   
ATOM    157  HB2 GLN A  11      38.584  15.039  48.967  1.00  0.00          H   
ATOM    158  HG3 GLN A  11      40.288  15.929  47.092  1.00  0.00          H   
ATOM    159  HG2 GLN A  11      39.686  14.557  46.179  1.00  0.00          H   
ATOM    160 HE21 GLN A  11      42.263  14.301  46.473  1.00  0.00          H   
ATOM    161 HE22 GLN A  11      42.579  12.995  47.586  1.00  0.00          H   
ATOM    162  N   ALA A  12      35.637  16.204  48.852  1.00  0.00          N   
ATOM    163  CA  ALA A  12      34.243  16.075  49.268  1.00  0.00          C   
ATOM    164  C   ALA A  12      33.293  17.250  48.748  1.00  0.00          C   
ATOM    165  O   ALA A  12      32.242  16.858  48.226  1.00  0.00          O   
ATOM    166  CB  ALA A  12      34.201  15.994  50.734  1.00  0.00          C   
ATOM    167  H   ALA A  12      36.220  16.544  49.600  1.00  0.00          H   
ATOM    168  HA  ALA A  12      33.826  15.153  48.881  1.00  0.00          H   
ATOM    169  HB1 ALA A  12      33.156  16.010  51.062  1.00  0.00          H   
ATOM    170  HB2 ALA A  12      34.596  14.990  50.914  1.00  0.00          H   
ATOM    171  HB3 ALA A  12      34.683  16.835  51.227  1.00  0.00          H   
ATOM    172  N   LEU A  13      33.703  18.498  48.851  1.00  0.00          N   
ATOM    173  CA  LEU A  13      33.170  19.579  48.053  1.00  0.00          C   
ATOM    174  C   LEU A  13      33.260  19.398  46.527  1.00  0.00          C   
ATOM    175  O   LEU A  13      32.304  19.705  45.842  1.00  0.00          O   
ATOM    176  CB  LEU A  13      33.896  20.914  48.547  1.00  0.00          C   
ATOM    177  CG  LEU A  13      33.167  22.171  47.938  1.00  0.00          C   
ATOM    178  CD1 LEU A  13      31.730  22.250  48.230  1.00  0.00          C   
ATOM    179  CD2 LEU A  13      33.915  23.418  48.389  1.00  0.00          C   
ATOM    180  H   LEU A  13      34.594  18.630  49.314  1.00  0.00          H   
ATOM    181  HA  LEU A  13      32.089  19.627  48.167  1.00  0.00          H   
ATOM    182  HB3 LEU A  13      34.970  20.928  48.349  1.00  0.00          H   
ATOM    183  HB2 LEU A  13      33.729  20.857  49.625  1.00  0.00          H   
ATOM    184  HG  LEU A  13      33.243  22.120  46.844  1.00  0.00          H   
ATOM    185 HD11 LEU A  13      31.129  23.024  47.756  1.00  0.00          H   
ATOM    186 HD12 LEU A  13      31.412  21.259  47.895  1.00  0.00          H   
ATOM    187 HD13 LEU A  13      31.540  22.275  49.301  1.00  0.00          H   
ATOM    188 HD21 LEU A  13      34.931  23.383  47.990  1.00  0.00          H   
ATOM    189 HD22 LEU A  13      33.386  24.313  48.062  1.00  0.00          H   
ATOM    190 HD23 LEU A  13      33.869  23.496  49.477  1.00  0.00          H   
ATOM    191  N   GLN A  14      34.314  18.909  45.929  1.00  0.00          N   
ATOM    192  CA  GLN A  14      34.446  18.581  44.497  1.00  0.00          C   
ATOM    193  C   GLN A  14      33.628  17.343  44.079  1.00  0.00          C   
ATOM    194  O   GLN A  14      33.124  17.342  42.945  1.00  0.00          O   
ATOM    195  CB  GLN A  14      35.888  18.473  44.057  1.00  0.00          C   
ATOM    196  CG  GLN A  14      36.508  19.847  44.039  1.00  0.00          C   
ATOM    197  CD  GLN A  14      38.005  19.815  43.691  1.00  0.00          C   
ATOM    198  NE2 GLN A  14      38.455  21.045  43.333  1.00  0.00          N   
ATOM    199  OE1 GLN A  14      38.651  18.805  43.872  1.00  0.00          O   
ATOM    200  H   GLN A  14      35.136  18.789  46.510  1.00  0.00          H   
ATOM    201  HA  GLN A  14      34.008  19.370  43.876  1.00  0.00          H   
ATOM    202  HB3 GLN A  14      35.911  18.103  43.031  1.00  0.00          H   
ATOM    203  HB2 GLN A  14      36.434  17.772  44.677  1.00  0.00          H   
ATOM    204  HG3 GLN A  14      36.184  20.373  44.942  1.00  0.00          H   
ATOM    205  HG2 GLN A  14      35.963  20.334  43.222  1.00  0.00          H   
ATOM    206 HE21 GLN A  14      39.425  21.048  43.065  1.00  0.00          H   
ATOM    207 HE22 GLN A  14      37.766  21.772  43.234  1.00  0.00          H   
ATOM    208  N   ALA A  15      33.348  16.353  44.918  1.00  0.00          N   
ATOM    209  CA  ALA A  15      32.318  15.321  44.698  1.00  0.00          C   
ATOM    210  C   ALA A  15      30.884  15.961  44.473  1.00  0.00          C   
ATOM    211  O   ALA A  15      30.330  15.788  43.379  1.00  0.00          O   
ATOM    212  CB  ALA A  15      32.497  14.336  45.875  1.00  0.00          C   
ATOM    213  H   ALA A  15      33.881  16.300  45.766  1.00  0.00          H   
ATOM    214  HA  ALA A  15      32.620  14.823  43.779  1.00  0.00          H   
ATOM    215  HB1 ALA A  15      32.039  13.357  45.724  1.00  0.00          H   
ATOM    216  HB2 ALA A  15      33.514  14.137  46.204  1.00  0.00          H   
ATOM    217  HB3 ALA A  15      31.965  14.668  46.772  1.00  0.00          H   
ATOM    218  N   LEU A  16      30.450  16.776  45.468  1.00  0.00          N   
ATOM    219  CA  LEU A  16      29.166  17.551  45.467  1.00  0.00          C   
ATOM    220  C   LEU A  16      29.053  18.375  44.148  1.00  0.00          C   
ATOM    221  O   LEU A  16      27.969  18.341  43.529  1.00  0.00          O   
ATOM    222  CB  LEU A  16      29.158  18.445  46.761  1.00  0.00          C   
ATOM    223  CG  LEU A  16      28.945  17.989  48.236  1.00  0.00          C   
ATOM    224  CD1 LEU A  16      29.349  19.075  49.276  1.00  0.00          C   
ATOM    225  CD2 LEU A  16      27.425  17.779  48.371  1.00  0.00          C   
ATOM    226  H   LEU A  16      31.058  16.807  46.264  1.00  0.00          H   
ATOM    227  HA  LEU A  16      28.346  16.841  45.490  1.00  0.00          H   
ATOM    228  HB3 LEU A  16      28.507  19.280  46.494  1.00  0.00          H   
ATOM    229  HB2 LEU A  16      30.122  18.963  46.781  1.00  0.00          H   
ATOM    230  HG  LEU A  16      29.437  17.049  48.500  1.00  0.00          H   
ATOM    231 HD11 LEU A  16      30.422  19.252  49.321  1.00  0.00          H   
ATOM    232 HD12 LEU A  16      28.767  19.984  49.098  1.00  0.00          H   
ATOM    233 HD13 LEU A  16      29.091  18.692  50.271  1.00  0.00          H   
ATOM    234 HD21 LEU A  16      27.246  17.312  49.347  1.00  0.00          H   
ATOM    235 HD22 LEU A  16      26.801  18.663  48.355  1.00  0.00          H   
ATOM    236 HD23 LEU A  16      27.052  17.005  47.698  1.00  0.00          H   
ATOM    237  N   GLN A  17      30.075  19.108  43.809  1.00  0.00          N   
ATOM    238  CA  GLN A  17      30.113  20.028  42.610  1.00  0.00          C   
ATOM    239  C   GLN A  17      30.043  19.290  41.270  1.00  0.00          C   
ATOM    240  O   GLN A  17      29.261  19.672  40.419  1.00  0.00          O   
ATOM    241  CB  GLN A  17      31.371  20.878  42.446  1.00  0.00          C   
ATOM    242  CG  GLN A  17      31.409  22.012  43.531  1.00  0.00          C   
ATOM    243  CD  GLN A  17      32.795  22.695  43.664  1.00  0.00          C   
ATOM    244  NE2 GLN A  17      33.000  23.608  44.614  1.00  0.00          N   
ATOM    245  OE1 GLN A  17      33.779  22.407  42.996  1.00  0.00          O   
ATOM    246  H   GLN A  17      30.902  19.127  44.398  1.00  0.00          H   
ATOM    247  HA  GLN A  17      29.307  20.758  42.690  1.00  0.00          H   
ATOM    248  HB3 GLN A  17      31.411  21.304  41.449  1.00  0.00          H   
ATOM    249  HB2 GLN A  17      32.304  20.321  42.566  1.00  0.00          H   
ATOM    250  HG3 GLN A  17      31.234  21.559  44.503  1.00  0.00          H   
ATOM    251  HG2 GLN A  17      30.608  22.721  43.386  1.00  0.00          H   
ATOM    252 HE21 GLN A  17      32.213  23.858  45.198  1.00  0.00          H   
ATOM    253 HE22 GLN A  17      33.956  23.944  44.713  1.00  0.00          H   
ATOM    254  N   ALA A  18      30.772  18.165  41.098  1.00  0.00          N   
ATOM    255  CA  ALA A  18      30.612  17.173  40.031  1.00  0.00          C   
ATOM    256  C   ALA A  18      29.232  16.562  39.885  1.00  0.00          C   
ATOM    257  O   ALA A  18      28.616  16.802  38.854  1.00  0.00          O   
ATOM    258  CB  ALA A  18      31.751  16.210  40.078  1.00  0.00          C   
ATOM    259  H   ALA A  18      31.312  17.796  41.869  1.00  0.00          H   
ATOM    260  HA  ALA A  18      30.683  17.739  39.097  1.00  0.00          H   
ATOM    261  HB1 ALA A  18      31.635  15.398  39.358  1.00  0.00          H   
ATOM    262  HB2 ALA A  18      32.717  16.673  39.884  1.00  0.00          H   
ATOM    263  HB3 ALA A  18      31.741  15.750  41.068  1.00  0.00          H   
ATOM    264  N   ALA A  19      28.648  16.056  40.962  1.00  0.00          N   
ATOM    265  CA  ALA A  19      27.261  15.663  41.083  1.00  0.00          C   
ATOM    266  C   ALA A  19      26.247  16.687  40.585  1.00  0.00          C   
ATOM    267  O   ALA A  19      25.211  16.386  40.025  1.00  0.00          O   
ATOM    268  CB  ALA A  19      26.886  15.205  42.513  1.00  0.00          C   
ATOM    269  H   ALA A  19      29.286  15.989  41.740  1.00  0.00          H   
ATOM    270  HA  ALA A  19      27.114  14.761  40.494  1.00  0.00          H   
ATOM    271  HB1 ALA A  19      27.561  14.386  42.755  1.00  0.00          H   
ATOM    272  HB2 ALA A  19      27.007  16.045  43.204  1.00  0.00          H   
ATOM    273  HB3 ALA A  19      25.867  14.837  42.556  1.00  0.00          H   
ATOM    274  N   GLN A  20      26.612  17.981  40.879  1.00  0.00          N   
ATOM    275  CA  GLN A  20      25.732  19.199  40.659  1.00  0.00          C   
ATOM    276  C   GLN A  20      25.845  19.622  39.152  1.00  0.00          C   
ATOM    277  O   GLN A  20      24.878  20.231  38.675  1.00  0.00          O   
ATOM    278  CB  GLN A  20      25.951  20.306  41.684  1.00  0.00          C   
ATOM    279  CG  GLN A  20      24.892  21.406  41.716  1.00  0.00          C   
ATOM    280  CD  GLN A  20      23.475  20.984  41.971  1.00  0.00          C   
ATOM    281  NE2 GLN A  20      22.631  20.760  41.056  1.00  0.00          N   
ATOM    282  OE1 GLN A  20      23.202  20.696  43.144  1.00  0.00          O   
ATOM    283  H   GLN A  20      27.545  18.050  41.273  1.00  0.00          H   
ATOM    284  HA  GLN A  20      24.704  18.915  40.874  1.00  0.00          H   
ATOM    285  HB3 GLN A  20      26.931  20.769  41.534  1.00  0.00          H   
ATOM    286  HB2 GLN A  20      25.955  19.750  42.622  1.00  0.00          H   
ATOM    287  HG3 GLN A  20      24.921  21.898  40.749  1.00  0.00          H   
ATOM    288  HG2 GLN A  20      25.099  22.163  42.474  1.00  0.00          H   
ATOM    289 HE21 GLN A  20      22.886  20.989  40.110  1.00  0.00          H   
ATOM    290 HE22 GLN A  20      21.696  20.479  41.300  1.00  0.00          H   
ATOM    291  N   ALA A  21      26.984  19.469  38.476  1.00  0.00          N   
ATOM    292  CA  ALA A  21      27.127  19.786  37.028  1.00  0.00          C   
ATOM    293  C   ALA A  21      26.537  18.661  36.109  1.00  0.00          C   
ATOM    294  O   ALA A  21      26.449  18.972  34.873  1.00  0.00          O   
ATOM    295  CB  ALA A  21      28.593  19.943  36.705  1.00  0.00          C   
ATOM    296  H   ALA A  21      27.789  19.139  38.975  1.00  0.00          H   
ATOM    297  HA  ALA A  21      26.618  20.724  36.816  1.00  0.00          H   
ATOM    298  HB1 ALA A  21      28.964  18.929  36.538  1.00  0.00          H   
ATOM    299  HB2 ALA A  21      28.715  20.568  35.820  1.00  0.00          H   
ATOM    300  HB3 ALA A  21      29.140  20.457  37.488  1.00  0.00          H   
ATOM    301  N   ALA A  22      26.434  17.419  36.583  1.00  0.00          N   
ATOM    302  CA  ALA A  22      26.203  16.150  35.861  1.00  0.00          C   
ATOM    303  C   ALA A  22      25.144  16.245  34.739  1.00  0.00          C   
ATOM    304  O   ALA A  22      25.372  15.708  33.636  1.00  0.00          O   
ATOM    305  CB  ALA A  22      26.010  14.984  36.870  1.00  0.00          C   
ATOM    306  H   ALA A  22      26.704  17.342  37.550  1.00  0.00          H   
ATOM    307  HA  ALA A  22      27.127  16.070  35.288  1.00  0.00          H   
ATOM    308  HB1 ALA A  22      26.941  14.873  37.437  1.00  0.00          H   
ATOM    309  HB2 ALA A  22      25.101  15.221  37.415  1.00  0.00          H   
ATOM    310  HB3 ALA A  22      25.734  14.072  36.325  1.00  0.00          H   
ATOM    311  N   LYS A  23      23.975  16.829  34.989  1.00  0.00          N   
ATOM    312  CA  LYS A  23      22.887  17.145  34.015  1.00  0.00          C   
ATOM    313  C   LYS A  23      22.502  18.634  34.271  1.00  0.00          C   
ATOM    314  O   LYS A  23      22.719  19.265  35.291  1.00  0.00          O   
ATOM    315  CB  LYS A  23      21.628  16.351  34.266  1.00  0.00          C   
ATOM    316  CG  LYS A  23      21.923  14.842  34.030  1.00  0.00          C   
ATOM    317  CD  LYS A  23      20.697  13.930  34.175  1.00  0.00          C   
ATOM    318  CE  LYS A  23      19.551  14.463  33.252  1.00  0.00          C   
ATOM    319  NZ  LYS A  23      18.652  13.363  32.908  1.00  0.00          N   
ATOM    320  H   LYS A  23      23.756  17.018  35.962  1.00  0.00          H   
ATOM    321  HA  LYS A  23      23.318  17.129  33.017  1.00  0.00          H   
ATOM    322  HB3 LYS A  23      20.868  16.694  33.568  1.00  0.00          H   
ATOM    323  HB2 LYS A  23      21.287  16.395  35.296  1.00  0.00          H   
ATOM    324  HG3 LYS A  23      22.541  14.572  34.881  1.00  0.00          H   
ATOM    325  HG2 LYS A  23      22.314  14.750  33.021  1.00  0.00          H   
ATOM    326  HD3 LYS A  23      20.300  13.885  35.185  1.00  0.00          H   
ATOM    327  HD2 LYS A  23      20.852  12.870  33.992  1.00  0.00          H   
ATOM    328  HE3 LYS A  23      19.868  14.958  32.332  1.00  0.00          H   
ATOM    329  HE2 LYS A  23      18.946  15.224  33.752  1.00  0.00          H   
ATOM    330  HZ1 LYS A  23      19.030  12.579  32.405  1.00  0.00          H   
ATOM    331  HZ2 LYS A  23      18.233  12.957  33.737  1.00  0.00          H   
ATOM    332  HZ3 LYS A  23      17.882  13.656  32.319  1.00  0.00          H   
ATOM    333  N   LYS A  24      22.011  19.264  33.178  1.00  0.00          N   
ATOM    334  CA  LYS A  24      21.366  20.521  33.315  1.00  0.00          C   
ATOM    335  C   LYS A  24      19.895  20.369  33.045  1.00  0.00          C   
ATOM    336  CB  LYS A  24      21.957  21.556  32.375  1.00  0.00          C   
ATOM    337  CG  LYS A  24      23.370  21.968  32.714  1.00  0.00          C   
ATOM    338  CD  LYS A  24      23.972  23.105  31.900  1.00  0.00          C   
ATOM    339  CE  LYS A  24      24.134  22.497  30.487  1.00  0.00          C   
ATOM    340  NZ  LYS A  24      25.106  23.259  29.722  1.00  0.00          N   
ATOM    341  O   LYS A  24      19.219  20.626  34.059  1.00  0.00          O   
ATOM    342  OXT LYS A  24      19.397  19.946  31.942  1.00  0.00          O   
ATOM    343  H   LYS A  24      21.833  18.714  32.347  1.00  0.00          H   
ATOM    344  HA  LYS A  24      21.490  20.942  34.309  1.00  0.00          H   
ATOM    345  HB3 LYS A  24      21.308  22.436  32.453  1.00  0.00          H   
ATOM    346  HB2 LYS A  24      21.918  21.163  31.358  1.00  0.00          H   
ATOM    347  HG3 LYS A  24      24.081  21.146  32.665  1.00  0.00          H   
ATOM    348  HG2 LYS A  24      23.462  22.269  33.765  1.00  0.00          H   
ATOM    349  HD3 LYS A  24      24.914  23.394  32.350  1.00  0.00          H   
ATOM    350  HD2 LYS A  24      23.281  23.934  31.811  1.00  0.00          H   
ATOM    351  HE3 LYS A  24      23.162  22.545  29.978  1.00  0.00          H   
ATOM    352  HE2 LYS A  24      24.497  21.487  30.666  1.00  0.00          H   
ATOM    353  HZ1 LYS A  24      25.089  24.263  29.831  1.00  0.00          H   
ATOM    354  HZ2 LYS A  24      26.062  23.007  29.936  1.00  0.00          H   
ATOM    355  HZ3 LYS A  24      25.029  23.084  28.727  1.00  0.00          H   
TER     356      LYS A  24
ENDMDL
MODEL        8
ATOM      1  N   LYS A   1      49.714   8.365  46.566  1.00  0.00          N   
ATOM      2  CA  LYS A   1      49.549   8.117  48.017  1.00  0.00          C   
ATOM      3  C   LYS A   1      48.149   8.427  48.416  1.00  0.00          C   
ATOM      4  O   LYS A   1      47.589   9.294  47.751  1.00  0.00          O   
ATOM      5  CB  LYS A   1      50.496   9.029  48.875  1.00  0.00          C   
ATOM      6  CG  LYS A   1      50.332  10.536  48.686  1.00  0.00          C   
ATOM      7  CD  LYS A   1      51.292  11.466  49.465  1.00  0.00          C   
ATOM      8  CE  LYS A   1      50.948  12.960  49.287  1.00  0.00          C   
ATOM      9  NZ  LYS A   1      51.846  13.759  50.157  1.00  0.00          N   
ATOM     10  HA  LYS A   1      49.740   7.058  48.198  1.00  0.00          H   
ATOM     11  HB3 LYS A   1      51.544   8.792  48.714  1.00  0.00          H   
ATOM     12  HB2 LYS A   1      50.234   8.929  49.935  1.00  0.00          H   
ATOM     13  HG3 LYS A   1      49.330  10.855  48.971  1.00  0.00          H   
ATOM     14  HG2 LYS A   1      50.559  10.823  47.660  1.00  0.00          H   
ATOM     15  HD3 LYS A   1      52.301  11.213  49.155  1.00  0.00          H   
ATOM     16  HD2 LYS A   1      51.138  11.207  50.507  1.00  0.00          H   
ATOM     17  HE3 LYS A   1      49.917  13.066  49.631  1.00  0.00          H   
ATOM     18  HE2 LYS A   1      50.891  13.407  48.296  1.00  0.00          H   
ATOM     19  HZ1 LYS A   1      52.089  13.328  51.042  1.00  0.00          H   
ATOM     20  HZ2 LYS A   1      52.744  13.761  49.699  1.00  0.00          H   
ATOM     21  HZ3 LYS A   1      51.582  14.733  50.250  1.00  0.00          H   
ATOM     22  H   LYS A   1      49.662   9.313  46.215  1.00  0.00          H   
ATOM     23  N   LYS A   2      47.592   7.780  49.425  1.00  0.00          N   
ATOM     24  CA  LYS A   2      46.297   8.173  50.047  1.00  0.00          C   
ATOM     25  C   LYS A   2      46.296   9.608  50.593  1.00  0.00          C   
ATOM     26  O   LYS A   2      47.287  10.100  51.138  1.00  0.00          O   
ATOM     27  CB  LYS A   2      46.004   7.139  51.103  1.00  0.00          C   
ATOM     28  CG  LYS A   2      44.682   7.068  51.954  1.00  0.00          C   
ATOM     29  CD  LYS A   2      44.873   6.061  53.115  1.00  0.00          C   
ATOM     30  CE  LYS A   2      43.648   5.898  53.932  1.00  0.00          C   
ATOM     31  NZ  LYS A   2      43.827   5.073  55.073  1.00  0.00          N   
ATOM     32  H   LYS A   2      48.100   7.042  49.901  1.00  0.00          H   
ATOM     33  HA  LYS A   2      45.567   8.102  49.246  1.00  0.00          H   
ATOM     34  HB3 LYS A   2      46.791   7.218  51.856  1.00  0.00          H   
ATOM     35  HB2 LYS A   2      46.212   6.133  50.740  1.00  0.00          H   
ATOM     36  HG3 LYS A   2      43.849   6.736  51.337  1.00  0.00          H   
ATOM     37  HG2 LYS A   2      44.363   8.065  52.232  1.00  0.00          H   
ATOM     38  HD3 LYS A   2      45.763   6.273  53.713  1.00  0.00          H   
ATOM     39  HD2 LYS A   2      45.091   5.098  52.654  1.00  0.00          H   
ATOM     40  HE3 LYS A   2      42.885   5.519  53.255  1.00  0.00          H   
ATOM     41  HE2 LYS A   2      43.352   6.893  54.268  1.00  0.00          H   
ATOM     42  HZ1 LYS A   2      43.908   4.103  54.841  1.00  0.00          H   
ATOM     43  HZ2 LYS A   2      44.714   5.333  55.487  1.00  0.00          H   
ATOM     44  HZ3 LYS A   2      43.107   5.338  55.732  1.00  0.00          H   
ATOM     45  N   PRO A   3      45.149  10.280  50.373  1.00  0.00          N   
ATOM     46  CA  PRO A   3      44.925  11.716  50.707  1.00  0.00          C   
ATOM     47  C   PRO A   3      45.138  12.079  52.266  1.00  0.00          C   
ATOM     48  O   PRO A   3      44.574  11.447  53.092  1.00  0.00          O   
ATOM     49  CB  PRO A   3      43.526  12.052  50.305  1.00  0.00          C   
ATOM     50  CG  PRO A   3      42.833  10.599  50.385  1.00  0.00          C   
ATOM     51  CD  PRO A   3      43.930   9.713  49.813  1.00  0.00          C   
ATOM     52  HA  PRO A   3      45.583  12.371  50.117  1.00  0.00          H   
ATOM     53  HB3 PRO A   3      43.038  12.772  50.958  1.00  0.00          H   
ATOM     54  HB2 PRO A   3      43.520  12.356  49.259  1.00  0.00          H   
ATOM     55  HG3 PRO A   3      42.690  10.311  51.433  1.00  0.00          H   
ATOM     56  HG2 PRO A   3      41.931  10.442  49.797  1.00  0.00          H   
ATOM     57  HD3 PRO A   3      43.729   8.706  50.165  1.00  0.00          H   
ATOM     58  HD2 PRO A   3      43.867   9.794  48.726  1.00  0.00          H   
ATOM     59  N   GLY A   4      45.807  13.215  52.558  1.00  0.00          N   
ATOM     60  CA  GLY A   4      45.631  13.835  53.836  1.00  0.00          C   
ATOM     61  C   GLY A   4      44.236  14.393  54.052  1.00  0.00          C   
ATOM     62  O   GLY A   4      43.547  14.756  53.093  1.00  0.00          O   
ATOM     63  H   GLY A   4      46.217  13.721  51.781  1.00  0.00          H   
ATOM     64  HA3 GLY A   4      46.321  14.690  53.859  1.00  0.00          H   
ATOM     65  HA2 GLY A   4      45.807  13.035  54.551  1.00  0.00          H   
ATOM     66  N   ALA A   5      43.787  14.522  55.297  1.00  0.00          N   
ATOM     67  CA  ALA A   5      42.483  15.123  55.709  1.00  0.00          C   
ATOM     68  C   ALA A   5      42.093  16.383  54.947  1.00  0.00          C   
ATOM     69  O   ALA A   5      40.959  16.437  54.490  1.00  0.00          O   
ATOM     70  CB  ALA A   5      42.486  15.587  57.177  1.00  0.00          C   
ATOM     71  H   ALA A   5      44.283  14.027  56.017  1.00  0.00          H   
ATOM     72  HA  ALA A   5      41.724  14.384  55.429  1.00  0.00          H   
ATOM     73  HB1 ALA A   5      42.573  14.773  57.889  1.00  0.00          H   
ATOM     74  HB2 ALA A   5      43.410  16.164  57.258  1.00  0.00          H   
ATOM     75  HB3 ALA A   5      41.596  16.178  57.384  1.00  0.00          H   
ATOM     76  N   SER A   6      42.981  17.360  54.734  1.00  0.00          N   
ATOM     77  CA  SER A   6      42.675  18.654  54.039  1.00  0.00          C   
ATOM     78  C   SER A   6      42.445  18.582  52.507  1.00  0.00          C   
ATOM     79  O   SER A   6      41.543  19.222  51.956  1.00  0.00          O   
ATOM     80  CB  SER A   6      43.762  19.601  54.284  1.00  0.00          C   
ATOM     81  OG  SER A   6      44.976  19.365  53.668  1.00  0.00          O   
ATOM     82  H   SER A   6      43.920  17.276  55.113  1.00  0.00          H   
ATOM     83  HA  SER A   6      41.782  19.062  54.499  1.00  0.00          H   
ATOM     84  HB3 SER A   6      43.915  19.604  55.362  1.00  0.00          H   
ATOM     85  HB2 SER A   6      43.393  20.590  53.996  1.00  0.00          H   
ATOM     86  HG  SER A   6      45.060  20.036  52.986  1.00  0.00          H   
ATOM     87  N   LEU A   7      43.172  17.679  51.846  1.00  0.00          N   
ATOM     88  CA  LEU A   7      42.882  17.409  50.426  1.00  0.00          C   
ATOM     89  C   LEU A   7      41.646  16.507  50.342  1.00  0.00          C   
ATOM     90  O   LEU A   7      40.909  16.792  49.440  1.00  0.00          O   
ATOM     91  CB  LEU A   7      44.139  16.743  49.771  1.00  0.00          C   
ATOM     92  CG  LEU A   7      44.005  16.329  48.342  1.00  0.00          C   
ATOM     93  CD1 LEU A   7      43.804  17.518  47.501  1.00  0.00          C   
ATOM     94  CD2 LEU A   7      45.207  15.484  47.893  1.00  0.00          C   
ATOM     95  H   LEU A   7      43.808  17.085  52.369  1.00  0.00          H   
ATOM     96  HA  LEU A   7      42.573  18.322  49.922  1.00  0.00          H   
ATOM     97  HB3 LEU A   7      44.330  15.894  50.428  1.00  0.00          H   
ATOM     98  HB2 LEU A   7      44.929  17.485  49.856  1.00  0.00          H   
ATOM     99  HG  LEU A   7      43.112  15.742  48.126  1.00  0.00          H   
ATOM    100 HD11 LEU A   7      44.596  18.260  47.619  1.00  0.00          H   
ATOM    101 HD12 LEU A   7      43.725  17.138  46.480  1.00  0.00          H   
ATOM    102 HD13 LEU A   7      42.840  17.964  47.718  1.00  0.00          H   
ATOM    103 HD21 LEU A   7      46.157  16.021  47.909  1.00  0.00          H   
ATOM    104 HD22 LEU A   7      45.355  14.623  48.549  1.00  0.00          H   
ATOM    105 HD23 LEU A   7      45.012  15.199  46.856  1.00  0.00          H   
ATOM    106  N   ALA A   8      41.456  15.471  51.140  1.00  0.00          N   
ATOM    107  CA  ALA A   8      40.219  14.785  51.248  1.00  0.00          C   
ATOM    108  C   ALA A   8      38.938  15.621  51.473  1.00  0.00          C   
ATOM    109  O   ALA A   8      37.911  15.313  50.850  1.00  0.00          O   
ATOM    110  CB  ALA A   8      40.325  13.715  52.317  1.00  0.00          C   
ATOM    111  H   ALA A   8      42.111  15.161  51.836  1.00  0.00          H   
ATOM    112  HA  ALA A   8      39.942  14.324  50.291  1.00  0.00          H   
ATOM    113  HB1 ALA A   8      39.348  13.257  52.457  1.00  0.00          H   
ATOM    114  HB2 ALA A   8      41.031  12.928  52.070  1.00  0.00          H   
ATOM    115  HB3 ALA A   8      40.566  14.212  53.256  1.00  0.00          H   
ATOM    116  N   ALA A   9      39.053  16.662  52.323  1.00  0.00          N   
ATOM    117  CA  ALA A   9      37.986  17.609  52.547  1.00  0.00          C   
ATOM    118  C   ALA A   9      37.698  18.581  51.450  1.00  0.00          C   
ATOM    119  O   ALA A   9      36.539  18.968  51.293  1.00  0.00          O   
ATOM    120  CB  ALA A   9      38.134  18.352  53.853  1.00  0.00          C   
ATOM    121  H   ALA A   9      39.852  16.781  52.933  1.00  0.00          H   
ATOM    122  HA  ALA A   9      37.061  17.048  52.653  1.00  0.00          H   
ATOM    123  HB1 ALA A   9      38.106  17.545  54.599  1.00  0.00          H   
ATOM    124  HB2 ALA A   9      39.071  18.893  53.918  1.00  0.00          H   
ATOM    125  HB3 ALA A   9      37.342  19.049  54.120  1.00  0.00          H   
ATOM    126  N   LEU A  10      38.654  19.053  50.646  1.00  0.00          N   
ATOM    127  CA  LEU A  10      38.289  19.616  49.284  1.00  0.00          C   
ATOM    128  C   LEU A  10      37.690  18.600  48.290  1.00  0.00          C   
ATOM    129  O   LEU A  10      36.645  18.947  47.690  1.00  0.00          O   
ATOM    130  CB  LEU A  10      39.428  20.475  48.663  1.00  0.00          C   
ATOM    131  CG  LEU A  10      38.776  21.635  47.951  1.00  0.00          C   
ATOM    132  CD1 LEU A  10      38.696  22.896  48.744  1.00  0.00          C   
ATOM    133  CD2 LEU A  10      39.784  21.893  46.723  1.00  0.00          C   
ATOM    134  H   LEU A  10      39.583  18.697  50.789  1.00  0.00          H   
ATOM    135  HA  LEU A  10      37.515  20.340  49.535  1.00  0.00          H   
ATOM    136  HB3 LEU A  10      40.117  19.971  47.991  1.00  0.00          H   
ATOM    137  HB2 LEU A  10      40.057  20.859  49.469  1.00  0.00          H   
ATOM    138  HG  LEU A  10      37.783  21.385  47.591  1.00  0.00          H   
ATOM    139 HD11 LEU A  10      37.830  22.784  49.381  1.00  0.00          H   
ATOM    140 HD12 LEU A  10      39.638  23.015  49.283  1.00  0.00          H   
ATOM    141 HD13 LEU A  10      38.575  23.756  48.082  1.00  0.00          H   
ATOM    142 HD21 LEU A  10      40.779  22.056  47.137  1.00  0.00          H   
ATOM    143 HD22 LEU A  10      39.679  21.110  45.977  1.00  0.00          H   
ATOM    144 HD23 LEU A  10      39.388  22.703  46.121  1.00  0.00          H   
ATOM    145  N   GLN A  11      38.254  17.399  48.110  1.00  0.00          N   
ATOM    146  CA  GLN A  11      37.909  16.252  47.244  1.00  0.00          C   
ATOM    147  C   GLN A  11      36.408  15.895  47.459  1.00  0.00          C   
ATOM    148  O   GLN A  11      35.657  15.727  46.516  1.00  0.00          O   
ATOM    149  CB  GLN A  11      38.770  14.978  47.371  1.00  0.00          C   
ATOM    150  CG  GLN A  11      40.158  15.205  46.762  1.00  0.00          C   
ATOM    151  CD  GLN A  11      41.005  13.916  46.869  1.00  0.00          C   
ATOM    152  NE2 GLN A  11      42.218  14.044  46.414  1.00  0.00          N   
ATOM    153  OE1 GLN A  11      40.649  12.786  47.155  1.00  0.00          O   
ATOM    154  H   GLN A  11      38.976  17.144  48.771  1.00  0.00          H   
ATOM    155  HA  GLN A  11      38.082  16.557  46.213  1.00  0.00          H   
ATOM    156  HB3 GLN A  11      38.342  14.189  46.758  1.00  0.00          H   
ATOM    157  HB2 GLN A  11      38.895  14.740  48.428  1.00  0.00          H   
ATOM    158  HG3 GLN A  11      40.681  16.011  47.283  1.00  0.00          H   
ATOM    159  HG2 GLN A  11      40.081  15.487  45.712  1.00  0.00          H   
ATOM    160 HE21 GLN A  11      42.550  14.937  46.091  1.00  0.00          H   
ATOM    161 HE22 GLN A  11      42.804  13.220  46.445  1.00  0.00          H   
ATOM    162  N   ALA A  12      36.041  15.780  48.748  1.00  0.00          N   
ATOM    163  CA  ALA A  12      34.619  15.676  49.132  1.00  0.00          C   
ATOM    164  C   ALA A  12      33.653  16.706  48.494  1.00  0.00          C   
ATOM    165  O   ALA A  12      32.590  16.306  48.018  1.00  0.00          O   
ATOM    166  CB  ALA A  12      34.588  15.787  50.648  1.00  0.00          C   
ATOM    167  H   ALA A  12      36.707  15.679  49.508  1.00  0.00          H   
ATOM    168  HA  ALA A  12      34.382  14.643  48.930  1.00  0.00          H   
ATOM    169  HB1 ALA A  12      33.574  15.828  51.050  1.00  0.00          H   
ATOM    170  HB2 ALA A  12      35.128  14.897  50.967  1.00  0.00          H   
ATOM    171  HB3 ALA A  12      35.110  16.690  50.975  1.00  0.00          H   
ATOM    172  N   LEU A  13      34.081  17.975  48.494  1.00  0.00          N   
ATOM    173  CA  LEU A  13      33.143  18.974  47.990  1.00  0.00          C   
ATOM    174  C   LEU A  13      33.061  19.086  46.461  1.00  0.00          C   
ATOM    175  O   LEU A  13      32.025  19.341  45.932  1.00  0.00          O   
ATOM    176  CB  LEU A  13      33.311  20.274  48.723  1.00  0.00          C   
ATOM    177  CG  LEU A  13      32.960  20.138  50.250  1.00  0.00          C   
ATOM    178  CD1 LEU A  13      32.785  21.538  50.801  1.00  0.00          C   
ATOM    179  CD2 LEU A  13      31.636  19.419  50.394  1.00  0.00          C   
ATOM    180  H   LEU A  13      35.045  18.228  48.640  1.00  0.00          H   
ATOM    181  HA  LEU A  13      32.125  18.640  48.164  1.00  0.00          H   
ATOM    182  HB3 LEU A  13      32.720  21.060  48.244  1.00  0.00          H   
ATOM    183  HB2 LEU A  13      34.311  20.717  48.669  1.00  0.00          H   
ATOM    184  HG  LEU A  13      33.751  19.638  50.791  1.00  0.00          H   
ATOM    185 HD11 LEU A  13      31.877  21.988  50.416  1.00  0.00          H   
ATOM    186 HD12 LEU A  13      32.688  21.512  51.880  1.00  0.00          H   
ATOM    187 HD13 LEU A  13      33.653  22.136  50.515  1.00  0.00          H   
ATOM    188 HD21 LEU A  13      31.353  19.464  51.449  1.00  0.00          H   
ATOM    189 HD22 LEU A  13      30.851  19.908  49.820  1.00  0.00          H   
ATOM    190 HD23 LEU A  13      31.763  18.369  50.135  1.00  0.00          H   
ATOM    191  N   GLN A  14      34.230  18.897  45.803  1.00  0.00          N   
ATOM    192  CA  GLN A  14      34.396  18.612  44.421  1.00  0.00          C   
ATOM    193  C   GLN A  14      33.524  17.449  43.895  1.00  0.00          C   
ATOM    194  O   GLN A  14      32.703  17.678  42.956  1.00  0.00          O   
ATOM    195  CB  GLN A  14      35.880  18.443  44.066  1.00  0.00          C   
ATOM    196  CG  GLN A  14      36.540  19.838  44.109  1.00  0.00          C   
ATOM    197  CD  GLN A  14      38.035  19.681  44.028  1.00  0.00          C   
ATOM    198  NE2 GLN A  14      38.729  20.790  44.058  1.00  0.00          N   
ATOM    199  OE1 GLN A  14      38.669  18.646  43.766  1.00  0.00          O   
ATOM    200  H   GLN A  14      35.057  18.871  46.380  1.00  0.00          H   
ATOM    201  HA  GLN A  14      33.986  19.490  43.915  1.00  0.00          H   
ATOM    202  HB3 GLN A  14      36.021  18.043  43.060  1.00  0.00          H   
ATOM    203  HB2 GLN A  14      36.371  17.863  44.849  1.00  0.00          H   
ATOM    204  HG3 GLN A  14      36.423  20.351  45.068  1.00  0.00          H   
ATOM    205  HG2 GLN A  14      36.186  20.435  43.262  1.00  0.00          H   
ATOM    206 HE21 GLN A  14      39.701  20.741  43.800  1.00  0.00          H   
ATOM    207 HE22 GLN A  14      38.280  21.694  44.080  1.00  0.00          H   
ATOM    208  N   ALA A  15      33.571  16.289  44.611  1.00  0.00          N   
ATOM    209  CA  ALA A  15      32.792  15.105  44.381  1.00  0.00          C   
ATOM    210  C   ALA A  15      31.264  15.399  44.567  1.00  0.00          C   
ATOM    211  O   ALA A  15      30.493  14.950  43.667  1.00  0.00          O   
ATOM    212  CB  ALA A  15      33.160  14.012  45.381  1.00  0.00          C   
ATOM    213  H   ALA A  15      34.301  16.233  45.306  1.00  0.00          H   
ATOM    214  HA  ALA A  15      32.873  14.777  43.343  1.00  0.00          H   
ATOM    215  HB1 ALA A  15      32.975  14.420  46.380  1.00  0.00          H   
ATOM    216  HB2 ALA A  15      32.591  13.142  45.063  1.00  0.00          H   
ATOM    217  HB3 ALA A  15      34.187  13.675  45.272  1.00  0.00          H   
ATOM    218  N   LEU A  16      30.830  16.105  45.609  1.00  0.00          N   
ATOM    219  CA  LEU A  16      29.436  16.589  45.791  1.00  0.00          C   
ATOM    220  C   LEU A  16      29.049  17.484  44.625  1.00  0.00          C   
ATOM    221  O   LEU A  16      28.001  17.223  44.019  1.00  0.00          O   
ATOM    222  CB  LEU A  16      29.246  17.236  47.191  1.00  0.00          C   
ATOM    223  CG  LEU A  16      27.735  17.505  47.537  1.00  0.00          C   
ATOM    224  CD1 LEU A  16      26.889  16.264  47.398  1.00  0.00          C   
ATOM    225  CD2 LEU A  16      27.532  17.896  48.991  1.00  0.00          C   
ATOM    226  H   LEU A  16      31.468  16.276  46.372  1.00  0.00          H   
ATOM    227  HA  LEU A  16      28.729  15.764  45.800  1.00  0.00          H   
ATOM    228  HB3 LEU A  16      29.739  18.207  47.237  1.00  0.00          H   
ATOM    229  HB2 LEU A  16      29.623  16.551  47.954  1.00  0.00          H   
ATOM    230  HG  LEU A  16      27.392  18.311  46.890  1.00  0.00          H   
ATOM    231 HD11 LEU A  16      27.394  15.488  47.956  1.00  0.00          H   
ATOM    232 HD12 LEU A  16      25.852  16.354  47.727  1.00  0.00          H   
ATOM    233 HD13 LEU A  16      26.738  15.893  46.382  1.00  0.00          H   
ATOM    234 HD21 LEU A  16      27.460  17.026  49.640  1.00  0.00          H   
ATOM    235 HD22 LEU A  16      28.425  18.460  49.270  1.00  0.00          H   
ATOM    236 HD23 LEU A  16      26.621  18.492  48.978  1.00  0.00          H   
ATOM    237  N   GLN A  17      29.891  18.462  44.182  1.00  0.00          N   
ATOM    238  CA  GLN A  17      29.456  19.247  43.003  1.00  0.00          C   
ATOM    239  C   GLN A  17      29.352  18.484  41.731  1.00  0.00          C   
ATOM    240  O   GLN A  17      28.468  18.837  40.960  1.00  0.00          O   
ATOM    241  CB  GLN A  17      30.305  20.606  42.876  1.00  0.00          C   
ATOM    242  CG  GLN A  17      29.811  21.494  41.769  1.00  0.00          C   
ATOM    243  CD  GLN A  17      28.368  21.904  41.814  1.00  0.00          C   
ATOM    244  NE2 GLN A  17      27.818  22.410  40.763  1.00  0.00          N   
ATOM    245  OE1 GLN A  17      27.696  21.755  42.858  1.00  0.00          O   
ATOM    246  H   GLN A  17      30.771  18.586  44.666  1.00  0.00          H   
ATOM    247  HA  GLN A  17      28.452  19.585  43.250  1.00  0.00          H   
ATOM    248  HB3 GLN A  17      31.312  20.226  42.699  1.00  0.00          H   
ATOM    249  HB2 GLN A  17      30.201  21.250  43.754  1.00  0.00          H   
ATOM    250  HG3 GLN A  17      29.897  20.953  40.820  1.00  0.00          H   
ATOM    251  HG2 GLN A  17      30.417  22.402  41.731  1.00  0.00          H   
ATOM    252 HE21 GLN A  17      28.374  22.658  39.951  1.00  0.00          H   
ATOM    253 HE22 GLN A  17      26.824  22.601  40.769  1.00  0.00          H   
ATOM    254  N   ALA A  18      30.140  17.499  41.411  1.00  0.00          N   
ATOM    255  CA  ALA A  18      30.043  16.777  40.201  1.00  0.00          C   
ATOM    256  C   ALA A  18      28.727  15.914  40.286  1.00  0.00          C   
ATOM    257  O   ALA A  18      27.897  15.855  39.365  1.00  0.00          O   
ATOM    258  CB  ALA A  18      31.302  15.908  40.177  1.00  0.00          C   
ATOM    259  H   ALA A  18      30.871  17.141  42.010  1.00  0.00          H   
ATOM    260  HA  ALA A  18      29.986  17.499  39.393  1.00  0.00          H   
ATOM    261  HB1 ALA A  18      31.300  15.280  41.059  1.00  0.00          H   
ATOM    262  HB2 ALA A  18      31.218  15.261  39.312  1.00  0.00          H   
ATOM    263  HB3 ALA A  18      32.237  16.474  40.122  1.00  0.00          H   
ATOM    264  N   ALA A  19      28.402  15.296  41.471  1.00  0.00          N   
ATOM    265  CA  ALA A  19      27.108  14.603  41.627  1.00  0.00          C   
ATOM    266  C   ALA A  19      25.925  15.526  41.478  1.00  0.00          C   
ATOM    267  O   ALA A  19      25.029  15.051  40.842  1.00  0.00          O   
ATOM    268  CB  ALA A  19      27.098  13.738  42.793  1.00  0.00          C   
ATOM    269  H   ALA A  19      29.057  15.406  42.235  1.00  0.00          H   
ATOM    270  HA  ALA A  19      27.118  13.929  40.765  1.00  0.00          H   
ATOM    271  HB1 ALA A  19      27.314  14.360  43.667  1.00  0.00          H   
ATOM    272  HB2 ALA A  19      26.212  13.122  42.956  1.00  0.00          H   
ATOM    273  HB3 ALA A  19      27.955  13.064  42.796  1.00  0.00          H   
ATOM    274  N   GLN A  20      26.003  16.792  41.909  1.00  0.00          N   
ATOM    275  CA  GLN A  20      24.916  17.754  41.774  1.00  0.00          C   
ATOM    276  C   GLN A  20      24.839  18.341  40.395  1.00  0.00          C   
ATOM    277  O   GLN A  20      23.731  18.552  39.968  1.00  0.00          O   
ATOM    278  CB  GLN A  20      25.015  18.875  42.786  1.00  0.00          C   
ATOM    279  CG  GLN A  20      24.644  18.344  44.188  1.00  0.00          C   
ATOM    280  CD  GLN A  20      24.822  19.383  45.228  1.00  0.00          C   
ATOM    281  NE2 GLN A  20      24.462  19.047  46.449  1.00  0.00          N   
ATOM    282  OE1 GLN A  20      25.344  20.485  45.151  1.00  0.00          O   
ATOM    283  H   GLN A  20      26.757  16.982  42.549  1.00  0.00          H   
ATOM    284  HA  GLN A  20      24.003  17.172  41.915  1.00  0.00          H   
ATOM    285  HB3 GLN A  20      24.300  19.673  42.592  1.00  0.00          H   
ATOM    286  HB2 GLN A  20      26.019  19.284  42.888  1.00  0.00          H   
ATOM    287  HG3 GLN A  20      25.241  17.487  44.507  1.00  0.00          H   
ATOM    288  HG2 GLN A  20      23.636  17.962  44.068  1.00  0.00          H   
ATOM    289 HE21 GLN A  20      24.024  18.144  46.585  1.00  0.00          H   
ATOM    290 HE22 GLN A  20      24.741  19.680  47.181  1.00  0.00          H   
ATOM    291  N   ALA A  21      25.910  18.695  39.638  1.00  0.00          N   
ATOM    292  CA  ALA A  21      25.871  18.952  38.270  1.00  0.00          C   
ATOM    293  C   ALA A  21      25.084  17.832  37.536  1.00  0.00          C   
ATOM    294  O   ALA A  21      24.250  18.180  36.677  1.00  0.00          O   
ATOM    295  CB  ALA A  21      27.318  19.136  37.738  1.00  0.00          C   
ATOM    296  H   ALA A  21      26.811  18.735  40.083  1.00  0.00          H   
ATOM    297  HA  ALA A  21      25.474  19.947  38.072  1.00  0.00          H   
ATOM    298  HB1 ALA A  21      27.338  19.254  36.661  1.00  0.00          H   
ATOM    299  HB2 ALA A  21      27.698  20.010  38.258  1.00  0.00          H   
ATOM    300  HB3 ALA A  21      27.984  18.301  37.952  1.00  0.00          H   
ATOM    301  N   ALA A  22      25.226  16.483  37.797  1.00  0.00          N   
ATOM    302  CA  ALA A  22      24.388  15.431  37.221  1.00  0.00          C   
ATOM    303  C   ALA A  22      22.915  15.576  37.636  1.00  0.00          C   
ATOM    304  O   ALA A  22      22.052  15.730  36.829  1.00  0.00          O   
ATOM    305  CB  ALA A  22      25.031  14.119  37.486  1.00  0.00          C   
ATOM    306  H   ALA A  22      25.944  16.066  38.376  1.00  0.00          H   
ATOM    307  HA  ALA A  22      24.388  15.579  36.143  1.00  0.00          H   
ATOM    308  HB1 ALA A  22      25.301  13.923  38.521  1.00  0.00          H   
ATOM    309  HB2 ALA A  22      24.442  13.273  37.112  1.00  0.00          H   
ATOM    310  HB3 ALA A  22      26.006  14.155  36.996  1.00  0.00          H   
ATOM    311  N   LYS A  23      22.620  15.584  38.946  1.00  0.00          N   
ATOM    312  CA  LYS A  23      21.260  15.729  39.483  1.00  0.00          C   
ATOM    313  C   LYS A  23      21.347  16.332  40.916  1.00  0.00          C   
ATOM    314  O   LYS A  23      22.011  15.752  41.751  1.00  0.00          O   
ATOM    315  CB  LYS A  23      20.602  14.401  39.486  1.00  0.00          C   
ATOM    316  CG  LYS A  23      19.135  14.394  39.981  1.00  0.00          C   
ATOM    317  CD  LYS A  23      18.503  12.962  40.018  1.00  0.00          C   
ATOM    318  CE  LYS A  23      17.024  12.968  40.423  1.00  0.00          C   
ATOM    319  NZ  LYS A  23      16.856  13.533  41.761  1.00  0.00          N   
ATOM    320  H   LYS A  23      23.416  15.592  39.570  1.00  0.00          H   
ATOM    321  HA  LYS A  23      20.741  16.484  38.893  1.00  0.00          H   
ATOM    322  HB3 LYS A  23      21.201  13.728  40.095  1.00  0.00          H   
ATOM    323  HB2 LYS A  23      20.595  14.020  38.457  1.00  0.00          H   
ATOM    324  HG3 LYS A  23      18.579  14.996  39.275  1.00  0.00          H   
ATOM    325  HG2 LYS A  23      19.086  14.910  40.945  1.00  0.00          H   
ATOM    326  HD3 LYS A  23      19.143  12.247  40.522  1.00  0.00          H   
ATOM    327  HD2 LYS A  23      18.554  12.604  38.991  1.00  0.00          H   
ATOM    328  HE3 LYS A  23      16.700  11.921  40.388  1.00  0.00          H   
ATOM    329  HE2 LYS A  23      16.455  13.676  39.824  1.00  0.00          H   
ATOM    330  HZ1 LYS A  23      17.338  12.950  42.436  1.00  0.00          H   
ATOM    331  HZ2 LYS A  23      17.204  14.483  41.852  1.00  0.00          H   
ATOM    332  HZ3 LYS A  23      15.864  13.473  41.938  1.00  0.00          H   
ATOM    333  N   LYS A  24      20.667  17.441  41.151  1.00  0.00          N   
ATOM    334  CA  LYS A  24      20.486  18.163  42.421  1.00  0.00          C   
ATOM    335  C   LYS A  24      19.106  18.074  43.019  1.00  0.00          C   
ATOM    336  CB  LYS A  24      20.964  19.615  42.262  1.00  0.00          C   
ATOM    337  CG  LYS A  24      21.130  20.258  43.581  1.00  0.00          C   
ATOM    338  CD  LYS A  24      21.990  21.514  43.561  1.00  0.00          C   
ATOM    339  CE  LYS A  24      21.981  22.353  44.857  1.00  0.00          C   
ATOM    340  NZ  LYS A  24      22.375  21.591  46.011  1.00  0.00          N   
ATOM    341  O   LYS A  24      18.993  17.663  44.172  1.00  0.00          O   
ATOM    342  OXT LYS A  24      18.160  18.343  42.222  1.00  0.00          O   
ATOM    343  H   LYS A  24      20.086  17.737  40.372  1.00  0.00          H   
ATOM    344  HA  LYS A  24      21.160  17.753  43.163  1.00  0.00          H   
ATOM    345  HB3 LYS A  24      20.273  20.229  41.676  1.00  0.00          H   
ATOM    346  HB2 LYS A  24      21.956  19.614  41.822  1.00  0.00          H   
ATOM    347  HG3 LYS A  24      21.622  19.560  44.255  1.00  0.00          H   
ATOM    348  HG2 LYS A  24      20.129  20.367  44.001  1.00  0.00          H   
ATOM    349  HD3 LYS A  24      21.686  22.109  42.705  1.00  0.00          H   
ATOM    350  HD2 LYS A  24      23.022  21.218  43.347  1.00  0.00          H   
ATOM    351  HE3 LYS A  24      21.031  22.864  45.013  1.00  0.00          H   
ATOM    352  HE2 LYS A  24      22.792  23.083  44.835  1.00  0.00          H   
ATOM    353  HZ1 LYS A  24      23.292  21.207  45.828  1.00  0.00          H   
ATOM    354  HZ2 LYS A  24      22.422  22.248  46.776  1.00  0.00          H   
ATOM    355  HZ3 LYS A  24      21.822  20.793  46.297  1.00  0.00          H   
TER     356      LYS A  24
ENDMDL
MODEL        9
ATOM      1  N   LYS A   1      48.483   5.800  53.887  1.00  0.00          N   
ATOM      2  CA  LYS A   1      48.358   7.199  54.277  1.00  0.00          C   
ATOM      3  C   LYS A   1      47.444   7.947  53.313  1.00  0.00          C   
ATOM      4  O   LYS A   1      47.824   8.219  52.172  1.00  0.00          O   
ATOM      5  CB  LYS A   1      49.736   7.863  54.291  1.00  0.00          C   
ATOM      6  CG  LYS A   1      49.638   9.221  54.989  1.00  0.00          C   
ATOM      7  CD  LYS A   1      50.908  10.034  54.724  1.00  0.00          C   
ATOM      8  CE  LYS A   1      52.087   9.417  55.482  1.00  0.00          C   
ATOM      9  NZ  LYS A   1      51.869   9.541  56.953  1.00  0.00          N   
ATOM     10  HA  LYS A   1      47.937   7.250  55.269  1.00  0.00          H   
ATOM     11  HB3 LYS A   1      50.079   8.006  53.277  1.00  0.00          H   
ATOM     12  HB2 LYS A   1      50.432   7.231  54.822  1.00  0.00          H   
ATOM     13  HG3 LYS A   1      49.527   9.070  56.053  1.00  0.00          H   
ATOM     14  HG2 LYS A   1      48.781   9.757  54.610  1.00  0.00          H   
ATOM     15  HD3 LYS A   1      50.761  11.050  55.059  1.00  0.00          H   
ATOM     16  HD2 LYS A   1      51.120  10.031  53.665  1.00  0.00          H   
ATOM     17  HE3 LYS A   1      52.996   9.933  55.209  1.00  0.00          H   
ATOM     18  HE2 LYS A   1      52.177   8.373  55.220  1.00  0.00          H   
ATOM     19  HZ1 LYS A   1      50.925   9.934  57.140  1.00  0.00          H   
ATOM     20  HZ2 LYS A   1      52.593  10.170  57.357  1.00  0.00          H   
ATOM     21  HZ3 LYS A   1      51.943   8.602  57.393  1.00  0.00          H   
ATOM     22  H   LYS A   1      49.061   5.197  54.400  1.00  0.00          H   
ATOM     23  N   LYS A   2      46.235   8.255  53.776  1.00  0.00          N   
ATOM     24  CA  LYS A   2      45.268   8.984  52.962  1.00  0.00          C   
ATOM     25  C   LYS A   2      45.731  10.427  52.735  1.00  0.00          C   
ATOM     26  O   LYS A   2      46.528  10.940  53.522  1.00  0.00          O   
ATOM     27  CB  LYS A   2      43.885   8.975  53.625  1.00  0.00          C   
ATOM     28  CG  LYS A   2      43.951   9.589  55.029  1.00  0.00          C   
ATOM     29  CD  LYS A   2      42.542   9.995  55.469  1.00  0.00          C   
ATOM     30  CE  LYS A   2      42.626  10.965  56.648  1.00  0.00          C   
ATOM     31  NZ  LYS A   2      43.041  12.309  56.156  1.00  0.00          N   
ATOM     32  H   LYS A   2      45.992   7.993  54.688  1.00  0.00          H   
ATOM     33  HA  LYS A   2      45.194   8.482  52.010  1.00  0.00          H   
ATOM     34  HB3 LYS A   2      43.535   7.957  53.699  1.00  0.00          H   
ATOM     35  HB2 LYS A   2      43.198   9.544  53.017  1.00  0.00          H   
ATOM     36  HG3 LYS A   2      44.586  10.462  55.019  1.00  0.00          H   
ATOM     37  HG2 LYS A   2      44.350   8.861  55.720  1.00  0.00          H   
ATOM     38  HD3 LYS A   2      41.991   9.116  55.767  1.00  0.00          H   
ATOM     39  HD2 LYS A   2      42.035  10.475  54.644  1.00  0.00          H   
ATOM     40  HE3 LYS A   2      43.349  10.603  57.363  1.00  0.00          H   
ATOM     41  HE2 LYS A   2      41.658  11.039  57.122  1.00  0.00          H   
ATOM     42  HZ1 LYS A   2      42.398  12.616  55.401  1.00  0.00          H   
ATOM     43  HZ2 LYS A   2      44.012  12.254  55.785  1.00  0.00          H   
ATOM     44  HZ3 LYS A   2      43.006  12.991  56.939  1.00  0.00          H   
ATOM     45  N   PRO A   3      45.275  11.097  51.690  1.00  0.00          N   
ATOM     46  CA  PRO A   3      45.405  12.588  51.577  1.00  0.00          C   
ATOM     47  C   PRO A   3      45.096  13.335  52.877  1.00  0.00          C   
ATOM     48  O   PRO A   3      44.671  12.729  53.863  1.00  0.00          O   
ATOM     49  CB  PRO A   3      44.386  12.945  50.499  1.00  0.00          C   
ATOM     50  CG  PRO A   3      44.356  11.766  49.589  1.00  0.00          C   
ATOM     51  CD  PRO A   3      44.710  10.544  50.439  1.00  0.00          C   
ATOM     52  HA  PRO A   3      46.392  12.846  51.228  1.00  0.00          H   
ATOM     53  HB3 PRO A   3      44.702  13.821  49.954  1.00  0.00          H   
ATOM     54  HB2 PRO A   3      43.414  13.107  50.945  1.00  0.00          H   
ATOM     55  HG3 PRO A   3      45.089  11.883  48.806  1.00  0.00          H   
ATOM     56  HG2 PRO A   3      43.368  11.656  49.163  1.00  0.00          H   
ATOM     57  HD3 PRO A   3      45.450   9.938  49.938  1.00  0.00          H   
ATOM     58  HD2 PRO A   3      43.822   9.963  50.646  1.00  0.00          H   
ATOM     59  N   GLY A   4      45.301  14.650  52.859  1.00  0.00          N   
ATOM     60  CA  GLY A   4      45.167  15.460  54.066  1.00  0.00          C   
ATOM     61  C   GLY A   4      43.715  15.850  54.302  1.00  0.00          C   
ATOM     62  O   GLY A   4      42.841  15.500  53.505  1.00  0.00          O   
ATOM     63  H   GLY A   4      45.543  15.086  52.015  1.00  0.00          H   
ATOM     64  HA3 GLY A   4      45.759  16.357  53.961  1.00  0.00          H   
ATOM     65  HA2 GLY A   4      45.525  14.894  54.914  1.00  0.00          H   
ATOM     66  N   ALA A   5      43.473  16.615  55.369  1.00  0.00          N   
ATOM     67  CA  ALA A   5      42.117  17.037  55.701  1.00  0.00          C   
ATOM     68  C   ALA A   5      41.581  17.950  54.617  1.00  0.00          C   
ATOM     69  O   ALA A   5      40.716  17.525  53.862  1.00  0.00          O   
ATOM     70  CB  ALA A   5      42.092  17.784  57.031  1.00  0.00          C   
ATOM     71  H   ALA A   5      44.220  16.897  55.938  1.00  0.00          H   
ATOM     72  HA  ALA A   5      41.483  16.166  55.775  1.00  0.00          H   
ATOM     73  HB1 ALA A   5      41.143  18.288  57.144  1.00  0.00          H   
ATOM     74  HB2 ALA A   5      42.890  18.511  57.050  1.00  0.00          H   
ATOM     75  HB3 ALA A   5      42.225  17.083  57.842  1.00  0.00          H   
ATOM     76  N   SER A   6      42.360  18.976  54.291  1.00  0.00          N   
ATOM     77  CA  SER A   6      41.991  19.895  53.210  1.00  0.00          C   
ATOM     78  C   SER A   6      41.766  19.164  51.884  1.00  0.00          C   
ATOM     79  O   SER A   6      41.037  19.666  51.030  1.00  0.00          O   
ATOM     80  CB  SER A   6      43.075  20.941  52.998  1.00  0.00          C   
ATOM     81  OG  SER A   6      44.286  20.294  52.630  1.00  0.00          O   
ATOM     82  H   SER A   6      43.195  19.121  54.782  1.00  0.00          H   
ATOM     83  HA  SER A   6      41.078  20.400  53.485  1.00  0.00          H   
ATOM     84  HB3 SER A   6      43.213  21.503  53.911  1.00  0.00          H   
ATOM     85  HB2 SER A   6      42.782  21.614  52.208  1.00  0.00          H   
ATOM     86  HG  SER A   6      44.903  20.928  52.472  1.00  0.00          H   
ATOM     87  N   LEU A   7      42.428  18.016  51.698  1.00  0.00          N   
ATOM     88  CA  LEU A   7      42.235  17.219  50.498  1.00  0.00          C   
ATOM     89  C   LEU A   7      40.967  16.383  50.608  1.00  0.00          C   
ATOM     90  O   LEU A   7      40.147  16.468  49.696  1.00  0.00          O   
ATOM     91  CB  LEU A   7      43.444  16.306  50.272  1.00  0.00          C   
ATOM     92  CG  LEU A   7      44.580  17.093  49.613  1.00  0.00          C   
ATOM     93  CD1 LEU A   7      45.299  17.935  50.668  1.00  0.00          C   
ATOM     94  CD2 LEU A   7      45.577  16.124  48.973  1.00  0.00          C   
ATOM     95  H   LEU A   7      42.793  17.572  52.489  1.00  0.00          H   
ATOM     96  HA  LEU A   7      42.134  17.884  49.653  1.00  0.00          H   
ATOM     97  HB3 LEU A   7      43.160  15.485  49.629  1.00  0.00          H   
ATOM     98  HB2 LEU A   7      43.782  15.916  51.221  1.00  0.00          H   
ATOM     99  HG  LEU A   7      44.171  17.744  48.853  1.00  0.00          H   
ATOM    100 HD11 LEU A   7      46.263  18.240  50.289  1.00  0.00          H   
ATOM    101 HD12 LEU A   7      45.434  17.349  51.565  1.00  0.00          H   
ATOM    102 HD13 LEU A   7      44.708  18.809  50.893  1.00  0.00          H   
ATOM    103 HD21 LEU A   7      46.316  16.682  48.416  1.00  0.00          H   
ATOM    104 HD22 LEU A   7      45.052  15.456  48.305  1.00  0.00          H   
ATOM    105 HD23 LEU A   7      46.067  15.550  49.746  1.00  0.00          H   
ATOM    106  N   ALA A   8      40.673  15.822  51.793  1.00  0.00          N   
ATOM    107  CA  ALA A   8      39.416  15.089  51.958  1.00  0.00          C   
ATOM    108  C   ALA A   8      38.226  16.021  51.760  1.00  0.00          C   
ATOM    109  O   ALA A   8      37.497  15.877  50.784  1.00  0.00          O   
ATOM    110  CB  ALA A   8      39.353  14.466  53.354  1.00  0.00          C   
ATOM    111  H   ALA A   8      41.299  15.900  52.542  1.00  0.00          H   
ATOM    112  HA  ALA A   8      39.371  14.301  51.221  1.00  0.00          H   
ATOM    113  HB1 ALA A   8      38.623  13.669  53.360  1.00  0.00          H   
ATOM    114  HB2 ALA A   8      39.069  15.220  54.073  1.00  0.00          H   
ATOM    115  HB3 ALA A   8      40.322  14.067  53.614  1.00  0.00          H   
ATOM    116  N   ALA A   9      38.119  17.050  52.601  1.00  0.00          N   
ATOM    117  CA  ALA A   9      36.921  17.881  52.623  1.00  0.00          C   
ATOM    118  C   ALA A   9      36.679  18.557  51.275  1.00  0.00          C   
ATOM    119  O   ALA A   9      35.549  18.639  50.796  1.00  0.00          O   
ATOM    120  CB  ALA A   9      37.050  18.948  53.712  1.00  0.00          C   
ATOM    121  H   ALA A   9      38.858  17.265  53.199  1.00  0.00          H   
ATOM    122  HA  ALA A   9      36.072  17.256  52.855  1.00  0.00          H   
ATOM    123  HB1 ALA A   9      36.998  18.479  54.684  1.00  0.00          H   
ATOM    124  HB2 ALA A   9      36.244  19.660  53.614  1.00  0.00          H   
ATOM    125  HB3 ALA A   9      37.995  19.457  53.607  1.00  0.00          H   
ATOM    126  N   LEU A  10      37.767  19.070  50.691  1.00  0.00          N   
ATOM    127  CA  LEU A  10      37.727  19.663  49.359  1.00  0.00          C   
ATOM    128  C   LEU A  10      37.394  18.621  48.297  1.00  0.00          C   
ATOM    129  O   LEU A  10      36.703  18.938  47.327  1.00  0.00          O   
ATOM    130  CB  LEU A  10      39.081  20.321  49.051  1.00  0.00          C   
ATOM    131  CG  LEU A  10      39.068  21.040  47.695  1.00  0.00          C   
ATOM    132  CD1 LEU A  10      38.062  22.193  47.717  1.00  0.00          C   
ATOM    133  CD2 LEU A  10      40.465  21.594  47.407  1.00  0.00          C   
ATOM    134  H   LEU A  10      38.624  19.027  51.164  1.00  0.00          H   
ATOM    135  HA  LEU A  10      36.962  20.423  49.348  1.00  0.00          H   
ATOM    136  HB3 LEU A  10      39.844  19.557  49.033  1.00  0.00          H   
ATOM    137  HB2 LEU A  10      39.313  21.035  49.827  1.00  0.00          H   
ATOM    138  HG  LEU A  10      38.792  20.340  46.922  1.00  0.00          H   
ATOM    139 HD11 LEU A  10      37.058  21.795  47.725  1.00  0.00          H   
ATOM    140 HD12 LEU A  10      38.198  22.807  46.838  1.00  0.00          H   
ATOM    141 HD13 LEU A  10      38.218  22.793  48.602  1.00  0.00          H   
ATOM    142 HD21 LEU A  10      40.498  21.977  46.397  1.00  0.00          H   
ATOM    143 HD22 LEU A  10      41.194  20.806  47.517  1.00  0.00          H   
ATOM    144 HD23 LEU A  10      40.686  22.390  48.101  1.00  0.00          H   
ATOM    145  N   GLN A  11      38.000  17.434  48.412  1.00  0.00          N   
ATOM    146  CA  GLN A  11      37.666  16.345  47.479  1.00  0.00          C   
ATOM    147  C   GLN A  11      36.203  15.914  47.607  1.00  0.00          C   
ATOM    148  O   GLN A  11      35.567  15.564  46.613  1.00  0.00          O   
ATOM    149  CB  GLN A  11      38.585  15.132  47.674  1.00  0.00          C   
ATOM    150  CG  GLN A  11      38.447  14.157  46.494  1.00  0.00          C   
ATOM    151  CD  GLN A  11      39.290  12.913  46.747  1.00  0.00          C   
ATOM    152  NE2 GLN A  11      39.334  11.971  45.846  1.00  0.00          N   
ATOM    153  OE1 GLN A  11      39.924  12.794  47.796  1.00  0.00          O   
ATOM    154  H   GLN A  11      38.536  17.247  49.223  1.00  0.00          H   
ATOM    155  HA  GLN A  11      37.813  16.715  46.476  1.00  0.00          H   
ATOM    156  HB3 GLN A  11      38.309  14.622  48.585  1.00  0.00          H   
ATOM    157  HB2 GLN A  11      39.609  15.465  47.751  1.00  0.00          H   
ATOM    158  HG3 GLN A  11      38.760  14.628  45.577  1.00  0.00          H   
ATOM    159  HG2 GLN A  11      37.411  13.868  46.403  1.00  0.00          H   
ATOM    160 HE21 GLN A  11      38.828  12.067  45.012  1.00  0.00          H   
ATOM    161 HE22 GLN A  11      39.873  11.167  46.003  1.00  0.00          H   
ATOM    162  N   ALA A  12      35.687  15.916  48.834  1.00  0.00          N   
ATOM    163  CA  ALA A  12      34.271  15.676  49.078  1.00  0.00          C   
ATOM    164  C   ALA A  12      33.405  16.799  48.511  1.00  0.00          C   
ATOM    165  O   ALA A  12      32.315  16.551  47.998  1.00  0.00          O   
ATOM    166  CB  ALA A  12      34.006  15.534  50.576  1.00  0.00          C   
ATOM    167  H   ALA A  12      36.279  16.100  49.596  1.00  0.00          H   
ATOM    168  HA  ALA A  12      33.991  14.752  48.593  1.00  0.00          H   
ATOM    169  HB1 ALA A  12      32.988  15.209  50.733  1.00  0.00          H   
ATOM    170  HB2 ALA A  12      34.158  16.487  51.061  1.00  0.00          H   
ATOM    171  HB3 ALA A  12      34.685  14.805  50.994  1.00  0.00          H   
ATOM    172  N   LEU A  13      33.852  18.039  48.701  1.00  0.00          N   
ATOM    173  CA  LEU A  13      33.182  19.199  48.122  1.00  0.00          C   
ATOM    174  C   LEU A  13      33.238  19.175  46.594  1.00  0.00          C   
ATOM    175  O   LEU A  13      32.267  19.597  45.965  1.00  0.00          O   
ATOM    176  CB  LEU A  13      33.824  20.485  48.668  1.00  0.00          C   
ATOM    177  CG  LEU A  13      33.238  21.734  47.998  1.00  0.00          C   
ATOM    178  CD1 LEU A  13      31.729  21.800  48.243  1.00  0.00          C   
ATOM    179  CD2 LEU A  13      33.904  22.979  48.590  1.00  0.00          C   
ATOM    180  H   LEU A  13      34.654  18.176  49.248  1.00  0.00          H   
ATOM    181  HA  LEU A  13      32.146  19.180  48.426  1.00  0.00          H   
ATOM    182  HB3 LEU A  13      34.888  20.452  48.484  1.00  0.00          H   
ATOM    183  HB2 LEU A  13      33.651  20.542  49.731  1.00  0.00          H   
ATOM    184  HG  LEU A  13      33.429  21.694  46.936  1.00  0.00          H   
ATOM    185 HD11 LEU A  13      31.524  21.601  49.284  1.00  0.00          H   
ATOM    186 HD12 LEU A  13      31.233  21.061  47.629  1.00  0.00          H   
ATOM    187 HD13 LEU A  13      31.366  22.783  47.985  1.00  0.00          H   
ATOM    188 HD21 LEU A  13      34.895  23.089  48.173  1.00  0.00          H   
ATOM    189 HD22 LEU A  13      33.977  22.875  49.662  1.00  0.00          H   
ATOM    190 HD23 LEU A  13      33.314  23.852  48.352  1.00  0.00          H   
ATOM    191  N   GLN A  14      34.384  18.814  46.001  1.00  0.00          N   
ATOM    192  CA  GLN A  14      34.456  18.690  44.543  1.00  0.00          C   
ATOM    193  C   GLN A  14      33.539  17.573  44.028  1.00  0.00          C   
ATOM    194  O   GLN A  14      32.602  17.889  43.289  1.00  0.00          O   
ATOM    195  CB  GLN A  14      35.903  18.437  44.103  1.00  0.00          C   
ATOM    196  CG  GLN A  14      36.646  19.770  43.984  1.00  0.00          C   
ATOM    197  CD  GLN A  14      38.143  19.546  44.169  1.00  0.00          C   
ATOM    198  NE2 GLN A  14      38.980  20.062  43.311  1.00  0.00          N   
ATOM    199  OE1 GLN A  14      38.560  18.882  45.117  1.00  0.00          O   
ATOM    200  H   GLN A  14      35.207  18.719  46.532  1.00  0.00          H   
ATOM    201  HA  GLN A  14      34.129  19.623  44.109  1.00  0.00          H   
ATOM    202  HB3 GLN A  14      35.906  17.940  43.144  1.00  0.00          H   
ATOM    203  HB2 GLN A  14      36.398  17.813  44.834  1.00  0.00          H   
ATOM    204  HG3 GLN A  14      36.289  20.448  44.744  1.00  0.00          H   
ATOM    205  HG2 GLN A  14      36.462  20.196  43.008  1.00  0.00          H   
ATOM    206 HE21 GLN A  14      38.646  20.589  42.556  1.00  0.00          H   
ATOM    207 HE22 GLN A  14      39.945  19.922  43.422  1.00  0.00          H   
ATOM    208  N   ALA A  15      33.488  16.454  44.761  1.00  0.00          N   
ATOM    209  CA  ALA A  15      32.564  15.359  44.441  1.00  0.00          C   
ATOM    210  C   ALA A  15      31.107  15.791  44.617  1.00  0.00          C   
ATOM    211  O   ALA A  15      30.242  15.466  43.803  1.00  0.00          O   
ATOM    212  CB  ALA A  15      32.848  14.155  45.342  1.00  0.00          C   
ATOM    213  H   ALA A  15      33.984  16.405  45.610  1.00  0.00          H   
ATOM    214  HA  ALA A  15      32.718  15.064  43.413  1.00  0.00          H   
ATOM    215  HB1 ALA A  15      32.170  13.353  45.096  1.00  0.00          H   
ATOM    216  HB2 ALA A  15      32.711  14.438  46.375  1.00  0.00          H   
ATOM    217  HB3 ALA A  15      33.866  13.825  45.191  1.00  0.00          H   
ATOM    218  N   LEU A  16      30.859  16.524  45.692  1.00  0.00          N   
ATOM    219  CA  LEU A  16      29.569  17.138  45.964  1.00  0.00          C   
ATOM    220  C   LEU A  16      29.201  18.164  44.887  1.00  0.00          C   
ATOM    221  O   LEU A  16      28.086  18.116  44.373  1.00  0.00          O   
ATOM    222  CB  LEU A  16      29.690  17.825  47.328  1.00  0.00          C   
ATOM    223  CG  LEU A  16      28.361  18.423  47.775  1.00  0.00          C   
ATOM    224  CD1 LEU A  16      27.356  17.301  48.033  1.00  0.00          C   
ATOM    225  CD2 LEU A  16      28.590  19.217  49.063  1.00  0.00          C   
ATOM    226  H   LEU A  16      31.579  16.653  46.342  1.00  0.00          H   
ATOM    227  HA  LEU A  16      28.808  16.376  46.016  1.00  0.00          H   
ATOM    228  HB3 LEU A  16      30.428  18.611  47.261  1.00  0.00          H   
ATOM    229  HB2 LEU A  16      30.014  17.100  48.060  1.00  0.00          H   
ATOM    230  HG  LEU A  16      27.982  19.079  47.006  1.00  0.00          H   
ATOM    231 HD11 LEU A  16      26.515  17.690  48.588  1.00  0.00          H   
ATOM    232 HD12 LEU A  16      27.831  16.516  48.603  1.00  0.00          H   
ATOM    233 HD13 LEU A  16      27.011  16.902  47.090  1.00  0.00          H   
ATOM    234 HD21 LEU A  16      29.186  18.631  49.746  1.00  0.00          H   
ATOM    235 HD22 LEU A  16      27.638  19.445  49.520  1.00  0.00          H   
ATOM    236 HD23 LEU A  16      29.108  20.136  48.832  1.00  0.00          H   
ATOM    237  N   GLN A  17      30.163  18.973  44.441  1.00  0.00          N   
ATOM    238  CA  GLN A  17      29.933  19.930  43.353  1.00  0.00          C   
ATOM    239  C   GLN A  17      29.633  19.242  42.039  1.00  0.00          C   
ATOM    240  O   GLN A  17      28.660  19.619  41.400  1.00  0.00          O   
ATOM    241  CB  GLN A  17      31.100  20.896  43.171  1.00  0.00          C   
ATOM    242  CG  GLN A  17      31.127  21.899  44.328  1.00  0.00          C   
ATOM    243  CD  GLN A  17      32.300  22.861  44.176  1.00  0.00          C   
ATOM    244  NE2 GLN A  17      32.548  23.723  45.122  1.00  0.00          N   
ATOM    245  OE1 GLN A  17      33.005  22.838  43.166  1.00  0.00          O   
ATOM    246  H   GLN A  17      31.097  18.774  44.683  1.00  0.00          H   
ATOM    247  HA  GLN A  17      29.064  20.507  43.623  1.00  0.00          H   
ATOM    248  HB3 GLN A  17      30.987  21.431  42.240  1.00  0.00          H   
ATOM    249  HB2 GLN A  17      32.026  20.339  43.156  1.00  0.00          H   
ATOM    250  HG3 GLN A  17      31.222  21.365  45.262  1.00  0.00          H   
ATOM    251  HG2 GLN A  17      30.204  22.460  44.333  1.00  0.00          H   
ATOM    252 HE21 GLN A  17      31.983  23.750  45.922  1.00  0.00          H   
ATOM    253 HE22 GLN A  17      33.301  24.345  45.033  1.00  0.00          H   
ATOM    254  N   ALA A  18      30.303  18.129  41.763  1.00  0.00          N   
ATOM    255  CA  ALA A  18      29.944  17.296  40.613  1.00  0.00          C   
ATOM    256  C   ALA A  18      28.521  16.749  40.796  1.00  0.00          C   
ATOM    257  O   ALA A  18      27.764  16.708  39.817  1.00  0.00          O   
ATOM    258  CB  ALA A  18      30.936  16.135  40.497  1.00  0.00          C   
ATOM    259  H   ALA A  18      31.086  17.889  42.305  1.00  0.00          H   
ATOM    260  HA  ALA A  18      29.985  17.892  39.714  1.00  0.00          H   
ATOM    261  HB1 ALA A  18      31.922  16.524  40.288  1.00  0.00          H   
ATOM    262  HB2 ALA A  18      30.630  15.481  39.693  1.00  0.00          H   
ATOM    263  HB3 ALA A  18      30.954  15.582  41.423  1.00  0.00          H   
ATOM    264  N   ALA A  19      28.115  16.440  42.032  1.00  0.00          N   
ATOM    265  CA  ALA A  19      26.722  16.122  42.312  1.00  0.00          C   
ATOM    266  C   ALA A  19      25.846  17.361  42.090  1.00  0.00          C   
ATOM    267  O   ALA A  19      24.699  17.196  41.733  1.00  0.00          O   
ATOM    268  CB  ALA A  19      26.548  15.592  43.740  1.00  0.00          C   
ATOM    269  H   ALA A  19      28.739  16.514  42.777  1.00  0.00          H   
ATOM    270  HA  ALA A  19      26.404  15.355  41.621  1.00  0.00          H   
ATOM    271  HB1 ALA A  19      25.684  14.944  43.781  1.00  0.00          H   
ATOM    272  HB2 ALA A  19      26.408  16.420  44.419  1.00  0.00          H   
ATOM    273  HB3 ALA A  19      27.428  15.036  44.027  1.00  0.00          H   
ATOM    274  N   GLN A  20      26.320  18.572  42.412  1.00  0.00          N   
ATOM    275  CA  GLN A  20      25.573  19.813  42.129  1.00  0.00          C   
ATOM    276  C   GLN A  20      25.514  20.170  40.635  1.00  0.00          C   
ATOM    277  O   GLN A  20      24.657  20.954  40.227  1.00  0.00          O   
ATOM    278  CB  GLN A  20      26.189  20.997  42.872  1.00  0.00          C   
ATOM    279  CG  GLN A  20      26.046  20.797  44.382  1.00  0.00          C   
ATOM    280  CD  GLN A  20      25.574  22.092  45.035  1.00  0.00          C   
ATOM    281  NE2 GLN A  20      25.080  22.061  46.242  1.00  0.00          N   
ATOM    282  OE1 GLN A  20      25.656  23.160  44.429  1.00  0.00          O   
ATOM    283  H   GLN A  20      27.202  18.641  42.826  1.00  0.00          H   
ATOM    284  HA  GLN A  20      24.561  19.686  42.486  1.00  0.00          H   
ATOM    285  HB3 GLN A  20      25.675  21.903  42.588  1.00  0.00          H   
ATOM    286  HB2 GLN A  20      27.227  21.085  42.606  1.00  0.00          H   
ATOM    287  HG3 GLN A  20      27.002  20.516  44.799  1.00  0.00          H   
ATOM    288  HG2 GLN A  20      25.327  20.014  44.573  1.00  0.00          H   
ATOM    289 HE21 GLN A  20      25.014  21.209  46.724  1.00  0.00          H   
ATOM    290 HE22 GLN A  20      24.774  22.890  46.667  1.00  0.00          H   
ATOM    291  N   ALA A  21      26.418  19.622  39.825  1.00  0.00          N   
ATOM    292  CA  ALA A  21      26.186  19.525  38.386  1.00  0.00          C   
ATOM    293  C   ALA A  21      25.146  18.449  38.050  1.00  0.00          C   
ATOM    294  O   ALA A  21      24.544  18.504  36.976  1.00  0.00          O   
ATOM    295  CB  ALA A  21      27.500  19.207  37.672  1.00  0.00          C   
ATOM    296  H   ALA A  21      27.228  19.228  40.205  1.00  0.00          H   
ATOM    297  HA  ALA A  21      25.825  20.478  38.031  1.00  0.00          H   
ATOM    298  HB1 ALA A  21      27.374  19.343  36.608  1.00  0.00          H   
ATOM    299  HB2 ALA A  21      27.782  18.185  37.872  1.00  0.00          H   
ATOM    300  HB3 ALA A  21      28.274  19.871  38.030  1.00  0.00          H   
ATOM    301  N   ALA A  22      24.957  17.455  38.927  1.00  0.00          N   
ATOM    302  CA  ALA A  22      23.700  16.716  38.932  1.00  0.00          C   
ATOM    303  C   ALA A  22      22.552  17.573  39.502  1.00  0.00          C   
ATOM    304  O   ALA A  22      21.424  17.472  39.018  1.00  0.00          O   
ATOM    305  CB  ALA A  22      23.859  15.400  39.708  1.00  0.00          C   
ATOM    306  H   ALA A  22      25.591  17.326  39.670  1.00  0.00          H   
ATOM    307  HA  ALA A  22      23.454  16.474  37.909  1.00  0.00          H   
ATOM    308  HB1 ALA A  22      23.321  14.616  39.194  1.00  0.00          H   
ATOM    309  HB2 ALA A  22      23.461  15.510  40.706  1.00  0.00          H   
ATOM    310  HB3 ALA A  22      24.904  15.135  39.765  1.00  0.00          H   
ATOM    311  N   LYS A  23      22.863  18.520  40.407  1.00  0.00          N   
ATOM    312  CA  LYS A  23      21.839  19.342  41.047  1.00  0.00          C   
ATOM    313  C   LYS A  23      20.845  18.477  41.819  1.00  0.00          C   
ATOM    314  O   LYS A  23      20.422  17.421  41.347  1.00  0.00          O   
ATOM    315  CB  LYS A  23      21.099  20.170  39.994  1.00  0.00          C   
ATOM    316  CG  LYS A  23      20.372  21.332  40.674  1.00  0.00          C   
ATOM    317  CD  LYS A  23      19.761  22.250  39.610  1.00  0.00          C   
ATOM    318  CE  LYS A  23      19.488  23.630  40.214  1.00  0.00          C   
ATOM    319  NZ  LYS A  23      19.144  24.588  39.125  1.00  0.00          N   
ATOM    320  H   LYS A  23      23.798  18.568  40.755  1.00  0.00          H   
ATOM    321  HA  LYS A  23      22.321  20.017  41.739  1.00  0.00          H   
ATOM    322  HB3 LYS A  23      20.378  19.546  39.487  1.00  0.00          H   
ATOM    323  HB2 LYS A  23      21.809  20.557  39.277  1.00  0.00          H   
ATOM    324  HG3 LYS A  23      21.076  21.895  41.270  1.00  0.00          H   
ATOM    325  HG2 LYS A  23      19.589  20.944  41.308  1.00  0.00          H   
ATOM    326  HD3 LYS A  23      18.832  21.825  39.259  1.00  0.00          H   
ATOM    327  HD2 LYS A  23      20.447  22.350  38.782  1.00  0.00          H   
ATOM    328  HE3 LYS A  23      20.370  23.976  40.733  1.00  0.00          H   
ATOM    329  HE2 LYS A  23      18.664  23.563  40.908  1.00  0.00          H   
ATOM    330  HZ1 LYS A  23      20.018  24.966  38.707  1.00  0.00          H   
ATOM    331  HZ2 LYS A  23      18.581  25.370  39.517  1.00  0.00          H   
ATOM    332  HZ3 LYS A  23      18.595  24.098  38.391  1.00  0.00          H   
ATOM    333  N   LYS A  24      20.509  18.919  43.031  1.00  0.00          N   
ATOM    334  CA  LYS A  24      19.511  18.232  43.847  1.00  0.00          C   
ATOM    335  C   LYS A  24      18.121  18.791  43.565  1.00  0.00          C   
ATOM    336  CB  LYS A  24      19.849  18.397  45.334  1.00  0.00          C   
ATOM    337  CG  LYS A  24      18.916  17.529  46.183  1.00  0.00          C   
ATOM    338  CD  LYS A  24      19.238  17.728  47.664  1.00  0.00          C   
ATOM    339  CE  LYS A  24      18.414  16.750  48.506  1.00  0.00          C   
ATOM    340  NZ  LYS A  24      18.944  15.368  48.326  1.00  0.00          N   
ATOM    341  O   LYS A  24      17.189  18.006  43.503  1.00  0.00          O   
ATOM    342  OXT LYS A  24      18.008  19.996  43.415  1.00  0.00          O   
ATOM    343  H   LYS A  24      20.942  19.724  43.382  1.00  0.00          H   
ATOM    344  HA  LYS A  24      19.522  17.180  43.603  1.00  0.00          H   
ATOM    345  HB3 LYS A  24      19.726  19.433  45.616  1.00  0.00          H   
ATOM    346  HB2 LYS A  24      20.873  18.098  45.505  1.00  0.00          H   
ATOM    347  HG3 LYS A  24      19.054  16.490  45.924  1.00  0.00          H   
ATOM    348  HG2 LYS A  24      17.890  17.813  45.994  1.00  0.00          H   
ATOM    349  HD3 LYS A  24      18.994  18.739  47.954  1.00  0.00          H   
ATOM    350  HD2 LYS A  24      20.290  17.549  47.831  1.00  0.00          H   
ATOM    351  HE3 LYS A  24      17.382  16.783  48.190  1.00  0.00          H   
ATOM    352  HE2 LYS A  24      18.481  17.027  49.548  1.00  0.00          H   
ATOM    353  HZ1 LYS A  24      19.942  15.338  48.616  1.00  0.00          H   
ATOM    354  HZ2 LYS A  24      18.864  15.094  47.326  1.00  0.00          H   
ATOM    355  HZ3 LYS A  24      18.395  14.707  48.912  1.00  0.00          H   
TER     356      LYS A  24
ENDMDL
END
