# Supplementary material for: A glutamine-based single α-helix scaffold to target globular proteins
Source: Nat Commun. 2022 Nov 18;13:7073. doi: 10.1038/s41467-022-34793-6 (PMC9674830; doi:10.1038/s41467-022-34793-6)
Supplement: Supplementary file 5 — Supplementary Data 2 [file 41467_2022_34793_MOESM5_ESM.zip › P372ensembles/P372ensemble4.pdb]

MODEL        0
ATOM      1  N   LYS A   1      25.910  43.160  43.430  1.00  0.00          N   
ATOM      2  CA  LYS A   1      27.170  42.880  44.190  1.00  0.00          C   
ATOM      3  C   LYS A   1      28.100  42.120  43.200  1.00  0.00          C   
ATOM      4  O   LYS A   1      27.570  41.470  42.270  1.00  0.00          O   
ATOM      5  CB  LYS A   1      26.930  42.160  45.460  1.00  0.00          C   
ATOM      6  CG  LYS A   1      25.970  42.870  46.490  1.00  0.00          C   
ATOM      7  CD  LYS A   1      25.760  42.060  47.760  1.00  0.00          C   
ATOM      8  CE  LYS A   1      24.550  42.540  48.580  1.00  0.00          C   
ATOM      9  NZ  LYS A   1      24.320  41.660  49.720  1.00  0.00          N   
ATOM     10  HA  LYS A   1      27.660  43.840  44.330  1.00  0.00          H   
ATOM     11  HB3 LYS A   1      27.870  42.030  45.990  1.00  0.00          H   
ATOM     12  HB2 LYS A   1      26.610  41.150  45.230  1.00  0.00          H   
ATOM     13  HG3 LYS A   1      25.030  43.060  45.980  1.00  0.00          H   
ATOM     14  HG2 LYS A   1      26.390  43.840  46.760  1.00  0.00          H   
ATOM     15  HD3 LYS A   1      26.710  42.080  48.290  1.00  0.00          H   
ATOM     16  HD2 LYS A   1      25.580  41.050  47.380  1.00  0.00          H   
ATOM     17  HE3 LYS A   1      23.620  42.610  48.020  1.00  0.00          H   
ATOM     18  HE2 LYS A   1      24.810  43.550  48.900  1.00  0.00          H   
ATOM     19  HZ1 LYS A   1      25.150  41.430  50.260  1.00  0.00          H   
ATOM     20  HZ2 LYS A   1      23.620  41.990  50.370  1.00  0.00          H   
ATOM     21  HZ3 LYS A   1      23.780  40.890  49.370  1.00  0.00          H   
ATOM     22  H   LYS A   1      26.210  43.600  42.570  1.00  0.00          H   
ATOM     23  N   LYS A   2      29.410  42.130  43.500  1.00  0.00          N   
ATOM     24  CA  LYS A   2      30.540  41.280  42.880  1.00  0.00          C   
ATOM     25  C   LYS A   2      30.080  39.800  42.800  1.00  0.00          C   
ATOM     26  O   LYS A   2      29.240  39.360  43.660  1.00  0.00          O   
ATOM     27  CB  LYS A   2      31.770  41.480  43.710  1.00  0.00          C   
ATOM     28  CG  LYS A   2      32.740  42.450  42.990  1.00  0.00          C   
ATOM     29  CD  LYS A   2      33.980  42.860  43.740  1.00  0.00          C   
ATOM     30  CE  LYS A   2      35.110  43.600  42.950  1.00  0.00          C   
ATOM     31  NZ  LYS A   2      36.310  43.900  43.800  1.00  0.00          N   
ATOM     32  H   LYS A   2      29.690  42.790  44.210  1.00  0.00          H   
ATOM     33  HA  LYS A   2      30.760  41.670  41.880  1.00  0.00          H   
ATOM     34  HB3 LYS A   2      32.320  40.550  43.850  1.00  0.00          H   
ATOM     35  HB2 LYS A   2      31.450  41.810  44.690  1.00  0.00          H   
ATOM     36  HG3 LYS A   2      32.220  43.360  42.710  1.00  0.00          H   
ATOM     37  HG2 LYS A   2      33.010  41.980  42.040  1.00  0.00          H   
ATOM     38  HD3 LYS A   2      34.470  41.980  44.150  1.00  0.00          H   
ATOM     39  HD2 LYS A   2      33.650  43.560  44.500  1.00  0.00          H   
ATOM     40  HE3 LYS A   2      34.650  44.520  42.580  1.00  0.00          H   
ATOM     41  HE2 LYS A   2      35.400  42.990  42.100  1.00  0.00          H   
ATOM     42  HZ1 LYS A   2      37.110  44.220  43.270  1.00  0.00          H   
ATOM     43  HZ2 LYS A   2      36.120  44.500  44.590  1.00  0.00          H   
ATOM     44  HZ3 LYS A   2      36.610  43.010  44.170  1.00  0.00          H   
ATOM     45  N   PRO A   3      30.810  38.930  42.020  1.00  0.00          N   
ATOM     46  CA  PRO A   3      30.520  37.490  41.930  1.00  0.00          C   
ATOM     47  C   PRO A   3      30.880  36.770  43.210  1.00  0.00          C   
ATOM     48  O   PRO A   3      31.510  37.370  44.050  1.00  0.00          O   
ATOM     49  CB  PRO A   3      31.300  36.980  40.710  1.00  0.00          C   
ATOM     50  CG  PRO A   3      32.500  37.900  40.830  1.00  0.00          C   
ATOM     51  CD  PRO A   3      31.920  39.230  41.200  1.00  0.00          C   
ATOM     52  HA  PRO A   3      29.460  37.260  41.820  1.00  0.00          H   
ATOM     53  HB3 PRO A   3      31.730  35.980  40.820  1.00  0.00          H   
ATOM     54  HB2 PRO A   3      30.790  37.170  39.770  1.00  0.00          H   
ATOM     55  HG3 PRO A   3      33.230  37.540  41.550  1.00  0.00          H   
ATOM     56  HG2 PRO A   3      33.100  38.100  39.930  1.00  0.00          H   
ATOM     57  HD3 PRO A   3      32.680  39.810  41.710  1.00  0.00          H   
ATOM     58  HD2 PRO A   3      31.460  39.780  40.380  1.00  0.00          H   
ATOM     59  N   GLY A   4      30.450  35.490  43.390  1.00  0.00          N   
ATOM     60  CA  GLY A   4      30.760  34.750  44.590  1.00  0.00          C   
ATOM     61  C   GLY A   4      32.100  34.020  44.400  1.00  0.00          C   
ATOM     62  O   GLY A   4      32.610  33.850  43.280  1.00  0.00          O   
ATOM     63  H   GLY A   4      29.960  35.030  42.640  1.00  0.00          H   
ATOM     64  HA3 GLY A   4      29.950  34.050  44.790  1.00  0.00          H   
ATOM     65  HA2 GLY A   4      30.880  35.370  45.480  1.00  0.00          H   
ATOM     66  N   ALA A   5      32.680  33.490  45.470  1.00  0.00          N   
ATOM     67  CA  ALA A   5      34.070  32.940  45.490  1.00  0.00          C   
ATOM     68  C   ALA A   5      34.150  31.580  46.240  1.00  0.00          C   
ATOM     69  O   ALA A   5      34.320  31.560  47.460  1.00  0.00          O   
ATOM     70  CB  ALA A   5      35.060  33.970  45.960  1.00  0.00          C   
ATOM     71  H   ALA A   5      32.290  33.670  46.380  1.00  0.00          H   
ATOM     72  HA  ALA A   5      34.430  32.790  44.470  1.00  0.00          H   
ATOM     73  HB1 ALA A   5      34.980  34.060  47.040  1.00  0.00          H   
ATOM     74  HB2 ALA A   5      36.080  33.700  45.720  1.00  0.00          H   
ATOM     75  HB3 ALA A   5      34.790  34.950  45.540  1.00  0.00          H   
ATOM     76  N   SER A   6      34.090  30.490  45.450  1.00  0.00          N   
ATOM     77  CA  SER A   6      34.120  29.050  45.790  1.00  0.00          C   
ATOM     78  C   SER A   6      34.530  28.070  44.690  1.00  0.00          C   
ATOM     79  O   SER A   6      34.670  28.470  43.560  1.00  0.00          O   
ATOM     80  CB  SER A   6      32.620  28.590  46.170  1.00  0.00          C   
ATOM     81  OG  SER A   6      31.720  28.680  45.080  1.00  0.00          O   
ATOM     82  H   SER A   6      34.100  30.680  44.460  1.00  0.00          H   
ATOM     83  HA  SER A   6      34.760  28.910  46.660  1.00  0.00          H   
ATOM     84  HB3 SER A   6      32.230  29.280  46.920  1.00  0.00          H   
ATOM     85  HB2 SER A   6      32.590  27.610  46.650  1.00  0.00          H   
ATOM     86  HG  SER A   6      30.990  29.210  45.390  1.00  0.00          H   
ATOM     87  N   LEU A   7      34.620  26.770  44.940  1.00  0.00          N   
ATOM     88  CA  LEU A   7      34.870  25.750  43.890  1.00  0.00          C   
ATOM     89  C   LEU A   7      33.650  25.780  42.900  1.00  0.00          C   
ATOM     90  O   LEU A   7      33.810  25.610  41.680  1.00  0.00          O   
ATOM     91  CB  LEU A   7      35.120  24.440  44.700  1.00  0.00          C   
ATOM     92  CG  LEU A   7      35.460  23.240  43.880  1.00  0.00          C   
ATOM     93  CD1 LEU A   7      36.630  23.490  42.950  1.00  0.00          C   
ATOM     94  CD2 LEU A   7      35.940  22.110  44.850  1.00  0.00          C   
ATOM     95  H   LEU A   7      34.610  26.520  45.920  1.00  0.00          H   
ATOM     96  HA  LEU A   7      35.830  26.010  43.430  1.00  0.00          H   
ATOM     97  HB3 LEU A   7      34.240  24.220  45.310  1.00  0.00          H   
ATOM     98  HB2 LEU A   7      35.950  24.630  45.380  1.00  0.00          H   
ATOM     99  HG  LEU A   7      34.590  22.890  43.330  1.00  0.00          H   
ATOM    100 HD11 LEU A   7      36.740  22.550  42.400  1.00  0.00          H   
ATOM    101 HD12 LEU A   7      36.410  24.200  42.160  1.00  0.00          H   
ATOM    102 HD13 LEU A   7      37.540  23.650  43.520  1.00  0.00          H   
ATOM    103 HD21 LEU A   7      36.910  22.350  45.280  1.00  0.00          H   
ATOM    104 HD22 LEU A   7      35.350  21.970  45.760  1.00  0.00          H   
ATOM    105 HD23 LEU A   7      36.050  21.160  44.330  1.00  0.00          H   
ATOM    106  N   ALA A   8      32.390  25.910  43.370  1.00  0.00          N   
ATOM    107  CA  ALA A   8      31.220  26.100  42.540  1.00  0.00          C   
ATOM    108  C   ALA A   8      31.330  27.270  41.540  1.00  0.00          C   
ATOM    109  O   ALA A   8      30.970  27.190  40.360  1.00  0.00          O   
ATOM    110  CB  ALA A   8      29.910  26.320  43.390  1.00  0.00          C   
ATOM    111  H   ALA A   8      32.360  26.300  44.300  1.00  0.00          H   
ATOM    112  HA  ALA A   8      31.090  25.200  41.930  1.00  0.00          H   
ATOM    113  HB1 ALA A   8      29.550  25.400  43.840  1.00  0.00          H   
ATOM    114  HB2 ALA A   8      30.100  27.040  44.180  1.00  0.00          H   
ATOM    115  HB3 ALA A   8      29.050  26.660  42.830  1.00  0.00          H   
ATOM    116  N   ALA A   9      31.910  28.390  42.080  1.00  0.00          N   
ATOM    117  CA  ALA A   9      32.140  29.600  41.220  1.00  0.00          C   
ATOM    118  C   ALA A   9      33.360  29.470  40.280  1.00  0.00          C   
ATOM    119  O   ALA A   9      33.190  29.780  39.090  1.00  0.00          O   
ATOM    120  CB  ALA A   9      32.430  30.820  42.200  1.00  0.00          C   
ATOM    121  H   ALA A   9      32.070  28.290  43.070  1.00  0.00          H   
ATOM    122  HA  ALA A   9      31.270  29.800  40.590  1.00  0.00          H   
ATOM    123  HB1 ALA A   9      31.580  30.860  42.890  1.00  0.00          H   
ATOM    124  HB2 ALA A   9      33.320  30.580  42.780  1.00  0.00          H   
ATOM    125  HB3 ALA A   9      32.500  31.720  41.590  1.00  0.00          H   
ATOM    126  N   LEU A  10      34.480  28.840  40.710  1.00  0.00          N   
ATOM    127  CA  LEU A  10      35.620  28.540  39.890  1.00  0.00          C   
ATOM    128  C   LEU A  10      35.200  27.670  38.680  1.00  0.00          C   
ATOM    129  O   LEU A  10      35.520  27.930  37.550  1.00  0.00          O   
ATOM    130  CB  LEU A  10      36.760  27.850  40.700  1.00  0.00          C   
ATOM    131  CG  LEU A  10      38.000  27.390  39.880  1.00  0.00          C   
ATOM    132  CD1 LEU A  10      38.650  28.380  38.990  1.00  0.00          C   
ATOM    133  CD2 LEU A  10      39.080  26.890  40.860  1.00  0.00          C   
ATOM    134  H   LEU A  10      34.490  28.620  41.700  1.00  0.00          H   
ATOM    135  HA  LEU A  10      36.070  29.460  39.530  1.00  0.00          H   
ATOM    136  HB3 LEU A  10      36.420  26.920  41.150  1.00  0.00          H   
ATOM    137  HB2 LEU A  10      37.110  28.550  41.450  1.00  0.00          H   
ATOM    138  HG  LEU A  10      37.820  26.480  39.310  1.00  0.00          H   
ATOM    139 HD11 LEU A  10      38.000  28.730  38.190  1.00  0.00          H   
ATOM    140 HD12 LEU A  10      38.950  29.300  39.490  1.00  0.00          H   
ATOM    141 HD13 LEU A  10      39.540  27.900  38.600  1.00  0.00          H   
ATOM    142 HD21 LEU A  10      39.870  26.400  40.290  1.00  0.00          H   
ATOM    143 HD22 LEU A  10      39.380  27.740  41.470  1.00  0.00          H   
ATOM    144 HD23 LEU A  10      38.590  26.090  41.410  1.00  0.00          H   
ATOM    145  N   GLN A  11      34.380  26.600  38.940  1.00  0.00          N   
ATOM    146  CA  GLN A  11      33.960  25.710  37.930  1.00  0.00          C   
ATOM    147  C   GLN A  11      32.980  26.370  36.900  1.00  0.00          C   
ATOM    148  O   GLN A  11      33.130  26.080  35.710  1.00  0.00          O   
ATOM    149  CB  GLN A  11      33.330  24.500  38.590  1.00  0.00          C   
ATOM    150  CG  GLN A  11      34.330  23.530  39.170  1.00  0.00          C   
ATOM    151  CD  GLN A  11      33.580  22.510  40.050  1.00  0.00          C   
ATOM    152  NE2 GLN A  11      34.300  21.650  40.740  1.00  0.00          N   
ATOM    153  OE1 GLN A  11      32.350  22.380  40.120  1.00  0.00          O   
ATOM    154  H   GLN A  11      34.260  26.410  39.920  1.00  0.00          H   
ATOM    155  HA  GLN A  11      34.820  25.310  37.390  1.00  0.00          H   
ATOM    156  HB3 GLN A  11      32.770  24.020  37.800  1.00  0.00          H   
ATOM    157  HB2 GLN A  11      32.700  24.890  39.390  1.00  0.00          H   
ATOM    158  HG3 GLN A  11      35.070  24.070  39.750  1.00  0.00          H   
ATOM    159  HG2 GLN A  11      34.840  22.990  38.370  1.00  0.00          H   
ATOM    160 HE21 GLN A  11      35.300  21.710  40.780  1.00  0.00          H   
ATOM    161 HE22 GLN A  11      33.860  21.040  41.420  1.00  0.00          H   
ATOM    162  N   ALA A  12      32.100  27.210  37.310  1.00  0.00          N   
ATOM    163  CA  ALA A  12      31.360  28.040  36.350  1.00  0.00          C   
ATOM    164  C   ALA A  12      32.290  29.010  35.520  1.00  0.00          C   
ATOM    165  O   ALA A  12      32.010  29.070  34.320  1.00  0.00          O   
ATOM    166  CB  ALA A  12      30.340  28.930  37.110  1.00  0.00          C   
ATOM    167  H   ALA A  12      31.890  27.400  38.280  1.00  0.00          H   
ATOM    168  HA  ALA A  12      30.810  27.330  35.730  1.00  0.00          H   
ATOM    169  HB1 ALA A  12      29.720  28.310  37.760  1.00  0.00          H   
ATOM    170  HB2 ALA A  12      30.770  29.660  37.790  1.00  0.00          H   
ATOM    171  HB3 ALA A  12      29.650  29.360  36.390  1.00  0.00          H   
ATOM    172  N   LEU A  13      33.320  29.610  36.140  1.00  0.00          N   
ATOM    173  CA  LEU A  13      34.300  30.410  35.380  1.00  0.00          C   
ATOM    174  C   LEU A  13      35.190  29.610  34.450  1.00  0.00          C   
ATOM    175  O   LEU A  13      35.340  29.980  33.300  1.00  0.00          O   
ATOM    176  CB  LEU A  13      35.200  31.260  36.250  1.00  0.00          C   
ATOM    177  CG  LEU A  13      36.180  32.310  35.560  1.00  0.00          C   
ATOM    178  CD1 LEU A  13      35.310  33.150  34.630  1.00  0.00          C   
ATOM    179  CD2 LEU A  13      36.850  33.220  36.660  1.00  0.00          C   
ATOM    180  H   LEU A  13      33.400  29.500  37.140  1.00  0.00          H   
ATOM    181  HA  LEU A  13      33.730  31.120  34.780  1.00  0.00          H   
ATOM    182  HB3 LEU A  13      35.870  30.610  36.810  1.00  0.00          H   
ATOM    183  HB2 LEU A  13      34.590  31.820  36.960  1.00  0.00          H   
ATOM    184  HG  LEU A  13      37.030  31.890  35.010  1.00  0.00          H   
ATOM    185 HD11 LEU A  13      35.870  34.020  34.270  1.00  0.00          H   
ATOM    186 HD12 LEU A  13      34.980  32.660  33.710  1.00  0.00          H   
ATOM    187 HD13 LEU A  13      34.420  33.380  35.200  1.00  0.00          H   
ATOM    188 HD21 LEU A  13      37.320  34.120  36.280  1.00  0.00          H   
ATOM    189 HD22 LEU A  13      36.080  33.600  37.330  1.00  0.00          H   
ATOM    190 HD23 LEU A  13      37.450  32.570  37.300  1.00  0.00          H   
ATOM    191  N   GLN A  14      35.730  28.490  34.850  1.00  0.00          N   
ATOM    192  CA  GLN A  14      36.310  27.520  33.940  1.00  0.00          C   
ATOM    193  C   GLN A  14      35.470  26.910  32.830  1.00  0.00          C   
ATOM    194  O   GLN A  14      35.890  26.860  31.680  1.00  0.00          O   
ATOM    195  CB  GLN A  14      36.880  26.390  34.810  1.00  0.00          C   
ATOM    196  CG  GLN A  14      38.100  26.800  35.650  1.00  0.00          C   
ATOM    197  CD  GLN A  14      38.560  25.640  36.490  1.00  0.00          C   
ATOM    198  NE2 GLN A  14      39.790  25.190  36.610  1.00  0.00          N   
ATOM    199  OE1 GLN A  14      37.740  24.940  37.090  1.00  0.00          O   
ATOM    200  H   GLN A  14      35.640  28.200  35.820  1.00  0.00          H   
ATOM    201  HA  GLN A  14      37.070  28.080  33.400  1.00  0.00          H   
ATOM    202  HB3 GLN A  14      37.190  25.550  34.190  1.00  0.00          H   
ATOM    203  HB2 GLN A  14      36.070  26.060  35.460  1.00  0.00          H   
ATOM    204  HG3 GLN A  14      37.840  27.580  36.370  1.00  0.00          H   
ATOM    205  HG2 GLN A  14      38.900  27.160  35.000  1.00  0.00          H   
ATOM    206 HE21 GLN A  14      40.580  25.710  36.260  1.00  0.00          H   
ATOM    207 HE22 GLN A  14      39.860  24.380  37.200  1.00  0.00          H   
ATOM    208  N   ALA A  15      34.190  26.620  33.080  1.00  0.00          N   
ATOM    209  CA  ALA A  15      33.170  26.250  32.070  1.00  0.00          C   
ATOM    210  C   ALA A  15      32.930  27.350  31.040  1.00  0.00          C   
ATOM    211  O   ALA A  15      32.810  27.040  29.870  1.00  0.00          O   
ATOM    212  CB  ALA A  15      31.900  25.930  32.880  1.00  0.00          C   
ATOM    213  H   ALA A  15      33.810  26.890  33.980  1.00  0.00          H   
ATOM    214  HA  ALA A  15      33.460  25.300  31.630  1.00  0.00          H   
ATOM    215  HB1 ALA A  15      32.070  25.130  33.600  1.00  0.00          H   
ATOM    216  HB2 ALA A  15      31.540  26.810  33.420  1.00  0.00          H   
ATOM    217  HB3 ALA A  15      31.120  25.570  32.210  1.00  0.00          H   
ATOM    218  N   LEU A  16      32.930  28.620  31.490  1.00  0.00          N   
ATOM    219  CA  LEU A  16      32.690  29.730  30.610  1.00  0.00          C   
ATOM    220  C   LEU A  16      33.870  29.990  29.680  1.00  0.00          C   
ATOM    221  O   LEU A  16      33.760  30.080  28.460  1.00  0.00          O   
ATOM    222  CB  LEU A  16      32.230  30.990  31.360  1.00  0.00          C   
ATOM    223  CG  LEU A  16      31.840  32.140  30.400  1.00  0.00          C   
ATOM    224  CD1 LEU A  16      30.510  31.810  29.710  1.00  0.00          C   
ATOM    225  CD2 LEU A  16      31.800  33.510  31.090  1.00  0.00          C   
ATOM    226  H   LEU A  16      33.190  28.720  32.460  1.00  0.00          H   
ATOM    227  HA  LEU A  16      31.810  29.460  30.030  1.00  0.00          H   
ATOM    228  HB3 LEU A  16      33.030  31.340  32.020  1.00  0.00          H   
ATOM    229  HB2 LEU A  16      31.380  30.700  31.980  1.00  0.00          H   
ATOM    230  HG  LEU A  16      32.600  32.230  29.620  1.00  0.00          H   
ATOM    231 HD11 LEU A  16      30.670  30.910  29.130  1.00  0.00          H   
ATOM    232 HD12 LEU A  16      29.720  31.670  30.440  1.00  0.00          H   
ATOM    233 HD13 LEU A  16      30.210  32.650  29.070  1.00  0.00          H   
ATOM    234 HD21 LEU A  16      31.880  34.320  30.360  1.00  0.00          H   
ATOM    235 HD22 LEU A  16      30.840  33.620  31.590  1.00  0.00          H   
ATOM    236 HD23 LEU A  16      32.610  33.470  31.820  1.00  0.00          H   
ATOM    237  N   GLN A  17      35.090  29.940  30.290  1.00  0.00          N   
ATOM    238  CA  GLN A  17      36.340  30.070  29.590  1.00  0.00          C   
ATOM    239  C   GLN A  17      36.640  29.010  28.640  1.00  0.00          C   
ATOM    240  O   GLN A  17      37.270  29.310  27.590  1.00  0.00          O   
ATOM    241  CB  GLN A  17      37.520  30.380  30.460  1.00  0.00          C   
ATOM    242  CG  GLN A  17      37.350  31.710  31.310  1.00  0.00          C   
ATOM    243  CD  GLN A  17      38.290  31.760  32.520  1.00  0.00          C   
ATOM    244  NE2 GLN A  17      38.690  32.880  32.970  1.00  0.00          N   
ATOM    245  OE1 GLN A  17      38.810  30.790  33.060  1.00  0.00          O   
ATOM    246  H   GLN A  17      35.160  29.820  31.290  1.00  0.00          H   
ATOM    247  HA  GLN A  17      36.190  30.940  28.940  1.00  0.00          H   
ATOM    248  HB3 GLN A  17      38.320  30.570  29.730  1.00  0.00          H   
ATOM    249  HB2 GLN A  17      37.810  29.520  31.050  1.00  0.00          H   
ATOM    250  HG3 GLN A  17      36.340  31.780  31.710  1.00  0.00          H   
ATOM    251  HG2 GLN A  17      37.420  32.560  30.630  1.00  0.00          H   
ATOM    252 HE21 GLN A  17      38.510  33.720  32.430  1.00  0.00          H   
ATOM    253 HE22 GLN A  17      39.320  32.890  33.770  1.00  0.00          H   
ATOM    254  N   ALA A  18      36.100  27.790  28.760  1.00  0.00          N   
ATOM    255  CA  ALA A  18      36.030  26.880  27.660  1.00  0.00          C   
ATOM    256  C   ALA A  18      34.840  26.980  26.690  1.00  0.00          C   
ATOM    257  O   ALA A  18      34.990  26.920  25.500  1.00  0.00          O   
ATOM    258  CB  ALA A  18      36.220  25.510  28.200  1.00  0.00          C   
ATOM    259  H   ALA A  18      35.510  27.560  29.550  1.00  0.00          H   
ATOM    260  HA  ALA A  18      36.870  27.070  26.990  1.00  0.00          H   
ATOM    261  HB1 ALA A  18      35.530  25.240  29.010  1.00  0.00          H   
ATOM    262  HB2 ALA A  18      36.300  24.890  27.310  1.00  0.00          H   
ATOM    263  HB3 ALA A  18      37.210  25.500  28.660  1.00  0.00          H   
ATOM    264  N   ALA A  19      33.580  27.170  27.180  1.00  0.00          N   
ATOM    265  CA  ALA A  19      32.370  27.380  26.360  1.00  0.00          C   
ATOM    266  C   ALA A  19      32.430  28.610  25.370  1.00  0.00          C   
ATOM    267  O   ALA A  19      31.950  28.580  24.250  1.00  0.00          O   
ATOM    268  CB  ALA A  19      31.200  27.550  27.250  1.00  0.00          C   
ATOM    269  H   ALA A  19      33.550  27.350  28.170  1.00  0.00          H   
ATOM    270  HA  ALA A  19      32.200  26.480  25.780  1.00  0.00          H   
ATOM    271  HB1 ALA A  19      31.220  28.470  27.840  1.00  0.00          H   
ATOM    272  HB2 ALA A  19      30.330  27.610  26.600  1.00  0.00          H   
ATOM    273  HB3 ALA A  19      30.970  26.670  27.850  1.00  0.00          H   
ATOM    274  N   GLN A  20      33.120  29.660  25.740  1.00  0.00          N   
ATOM    275  CA  GLN A  20      33.540  30.790  24.870  1.00  0.00          C   
ATOM    276  C   GLN A  20      34.570  30.320  23.830  1.00  0.00          C   
ATOM    277  O   GLN A  20      34.610  30.910  22.710  1.00  0.00          O   
ATOM    278  CB  GLN A  20      34.100  31.870  25.800  1.00  0.00          C   
ATOM    279  CG  GLN A  20      33.120  32.710  26.650  1.00  0.00          C   
ATOM    280  CD  GLN A  20      33.810  33.710  27.560  1.00  0.00          C   
ATOM    281  NE2 GLN A  20      33.170  34.800  27.820  1.00  0.00          N   
ATOM    282  OE1 GLN A  20      34.900  33.600  28.070  1.00  0.00          O   
ATOM    283  H   GLN A  20      33.350  29.610  26.720  1.00  0.00          H   
ATOM    284  HA  GLN A  20      32.670  31.190  24.350  1.00  0.00          H   
ATOM    285  HB3 GLN A  20      34.560  32.620  25.150  1.00  0.00          H   
ATOM    286  HB2 GLN A  20      34.920  31.600  26.460  1.00  0.00          H   
ATOM    287  HG3 GLN A  20      32.310  32.210  27.180  1.00  0.00          H   
ATOM    288  HG2 GLN A  20      32.560  33.320  25.940  1.00  0.00          H   
ATOM    289 HE21 GLN A  20      32.320  35.060  27.350  1.00  0.00          H   
ATOM    290 HE22 GLN A  20      33.590  35.450  28.470  1.00  0.00          H   
ATOM    291  N   ALA A  21      35.430  29.340  24.130  1.00  0.00          N   
ATOM    292  CA  ALA A  21      36.420  28.810  23.160  1.00  0.00          C   
ATOM    293  C   ALA A  21      35.790  27.770  22.250  1.00  0.00          C   
ATOM    294  O   ALA A  21      36.140  27.720  21.090  1.00  0.00          O   
ATOM    295  CB  ALA A  21      37.670  28.260  23.940  1.00  0.00          C   
ATOM    296  H   ALA A  21      35.460  28.920  25.040  1.00  0.00          H   
ATOM    297  HA  ALA A  21      36.820  29.610  22.550  1.00  0.00          H   
ATOM    298  HB1 ALA A  21      38.430  27.860  23.270  1.00  0.00          H   
ATOM    299  HB2 ALA A  21      38.030  29.080  24.560  1.00  0.00          H   
ATOM    300  HB3 ALA A  21      37.440  27.430  24.610  1.00  0.00          H   
ATOM    301  N   ALA A  22      34.810  26.980  22.740  1.00  0.00          N   
ATOM    302  CA  ALA A  22      34.090  25.850  22.120  1.00  0.00          C   
ATOM    303  C   ALA A  22      33.610  26.090  20.700  1.00  0.00          C   
ATOM    304  O   ALA A  22      33.300  27.200  20.230  1.00  0.00          O   
ATOM    305  CB  ALA A  22      32.910  25.550  23.050  1.00  0.00          C   
ATOM    306  H   ALA A  22      34.580  27.140  23.710  1.00  0.00          H   
ATOM    307  HA  ALA A  22      34.730  24.970  22.040  1.00  0.00          H   
ATOM    308  HB1 ALA A  22      33.150  25.330  24.090  1.00  0.00          H   
ATOM    309  HB2 ALA A  22      32.160  26.330  23.130  1.00  0.00          H   
ATOM    310  HB3 ALA A  22      32.430  24.650  22.650  1.00  0.00          H   
ATOM    311  N   LYS A  23      33.610  25.000  19.910  1.00  0.00          N   
ATOM    312  CA  LYS A  23      33.290  25.050  18.460  1.00  0.00          C   
ATOM    313  C   LYS A  23      32.090  26.000  18.140  1.00  0.00          C   
ATOM    314  O   LYS A  23      30.970  25.760  18.640  1.00  0.00          O   
ATOM    315  CB  LYS A  23      32.970  23.650  18.050  1.00  0.00          C   
ATOM    316  CG  LYS A  23      34.190  22.710  18.090  1.00  0.00          C   
ATOM    317  CD  LYS A  23      33.750  21.280  18.010  1.00  0.00          C   
ATOM    318  CE  LYS A  23      33.040  20.960  16.700  1.00  0.00          C   
ATOM    319  NZ  LYS A  23      32.670  19.550  16.580  1.00  0.00          N   
ATOM    320  H   LYS A  23      34.000  24.150  20.300  1.00  0.00          H   
ATOM    321  HA  LYS A  23      34.180  25.410  17.930  1.00  0.00          H   
ATOM    322  HB3 LYS A  23      32.720  23.610  16.990  1.00  0.00          H   
ATOM    323  HB2 LYS A  23      32.120  23.270  18.630  1.00  0.00          H   
ATOM    324  HG3 LYS A  23      34.630  22.860  19.080  1.00  0.00          H   
ATOM    325  HG2 LYS A  23      34.890  22.830  17.260  1.00  0.00          H   
ATOM    326  HD3 LYS A  23      33.050  21.120  18.820  1.00  0.00          H   
ATOM    327  HD2 LYS A  23      34.630  20.630  18.060  1.00  0.00          H   
ATOM    328  HE3 LYS A  23      33.660  21.160  15.830  1.00  0.00          H   
ATOM    329  HE2 LYS A  23      32.150  21.570  16.560  1.00  0.00          H   
ATOM    330  HZ1 LYS A  23      33.420  18.870  16.660  1.00  0.00          H   
ATOM    331  HZ2 LYS A  23      31.960  19.200  17.200  1.00  0.00          H   
ATOM    332  HZ3 LYS A  23      32.270  19.420  15.660  1.00  0.00          H   
ATOM    333  N   LYS A  24      32.300  26.880  17.210  1.00  0.00          N   
ATOM    334  CA  LYS A  24      31.370  27.870  16.690  1.00  0.00          C   
ATOM    335  C   LYS A  24      30.170  27.130  16.070  1.00  0.00          C   
ATOM    336  CB  LYS A  24      32.140  28.700  15.640  1.00  0.00          C   
ATOM    337  CG  LYS A  24      33.270  29.620  16.210  1.00  0.00          C   
ATOM    338  CD  LYS A  24      32.720  30.580  17.330  1.00  0.00          C   
ATOM    339  CE  LYS A  24      33.880  31.610  17.750  1.00  0.00          C   
ATOM    340  NZ  LYS A  24      33.520  32.390  18.930  1.00  0.00          N   
ATOM    341  O   LYS A  24      29.000  27.180  16.550  1.00  0.00          O   
ATOM    342  OXT LYS A  24      30.430  26.340  15.170  1.00  0.00          O   
ATOM    343  H   LYS A  24      33.230  27.000  16.850  1.00  0.00          H   
ATOM    344  HA  LYS A  24      30.930  28.470  17.490  1.00  0.00          H   
ATOM    345  HB3 LYS A  24      31.370  29.300  15.160  1.00  0.00          H   
ATOM    346  HB2 LYS A  24      32.660  27.980  15.010  1.00  0.00          H   
ATOM    347  HG3 LYS A  24      33.870  30.090  15.440  1.00  0.00          H   
ATOM    348  HG2 LYS A  24      33.990  29.080  16.820  1.00  0.00          H   
ATOM    349  HD3 LYS A  24      32.210  30.090  18.160  1.00  0.00          H   
ATOM    350  HD2 LYS A  24      31.990  31.270  16.910  1.00  0.00          H   
ATOM    351  HE3 LYS A  24      34.180  32.250  16.930  1.00  0.00          H   
ATOM    352  HE2 LYS A  24      34.750  30.990  17.970  1.00  0.00          H   
ATOM    353  HZ1 LYS A  24      33.310  31.890  19.780  1.00  0.00          H   
ATOM    354  HZ2 LYS A  24      34.280  33.010  19.170  1.00  0.00          H   
ATOM    355  HZ3 LYS A  24      32.820  33.040  18.600  1.00  0.00          H   
TER     356      LYS A  24
ENDMDL
MODEL        1
ATOM      1  N   LYS A   1      28.299  12.390  45.442  1.00  0.00          N   
ATOM      2  CA  LYS A   1      27.908  13.771  45.673  1.00  0.00          C   
ATOM      3  C   LYS A   1      28.450  14.720  44.582  1.00  0.00          C   
ATOM      4  O   LYS A   1      29.612  14.571  44.208  1.00  0.00          O   
ATOM      5  CB  LYS A   1      28.336  14.108  47.126  1.00  0.00          C   
ATOM      6  CG  LYS A   1      29.737  14.845  47.245  1.00  0.00          C   
ATOM      7  CD  LYS A   1      30.281  15.106  48.661  1.00  0.00          C   
ATOM      8  CE  LYS A   1      31.672  15.825  48.778  1.00  0.00          C   
ATOM      9  NZ  LYS A   1      31.821  16.343  50.128  1.00  0.00          N   
ATOM     10  HA  LYS A   1      26.817  13.751  45.686  1.00  0.00          H   
ATOM     11  HB3 LYS A   1      28.429  13.188  47.702  1.00  0.00          H   
ATOM     12  HB2 LYS A   1      27.584  14.735  47.596  1.00  0.00          H   
ATOM     13  HG3 LYS A   1      29.515  15.829  46.850  1.00  0.00          H   
ATOM     14  HG2 LYS A   1      30.506  14.248  46.743  1.00  0.00          H   
ATOM     15  HD3 LYS A   1      30.318  14.152  49.192  1.00  0.00          H   
ATOM     16  HD2 LYS A   1      29.527  15.665  49.220  1.00  0.00          H   
ATOM     17  HE3 LYS A   1      31.791  16.722  48.159  1.00  0.00          H   
ATOM     18  HE2 LYS A   1      32.442  15.071  48.586  1.00  0.00          H   
ATOM     19  HZ1 LYS A   1      32.771  16.479  50.450  1.00  0.00          H   
ATOM     20  HZ2 LYS A   1      31.313  17.210  50.168  1.00  0.00          H   
ATOM     21  HZ3 LYS A   1      31.472  15.710  50.835  1.00  0.00          H   
ATOM     22  H   LYS A   1      28.076  11.856  46.279  1.00  0.00          H   
ATOM     23  N   LYS A   2      27.705  15.733  44.119  1.00  0.00          N   
ATOM     24  CA  LYS A   2      28.152  16.914  43.257  1.00  0.00          C   
ATOM     25  C   LYS A   2      29.345  17.632  44.032  1.00  0.00          C   
ATOM     26  O   LYS A   2      29.330  17.697  45.256  1.00  0.00          O   
ATOM     27  CB  LYS A   2      26.916  17.777  42.916  1.00  0.00          C   
ATOM     28  CG  LYS A   2      26.393  18.773  44.039  1.00  0.00          C   
ATOM     29  CD  LYS A   2      25.433  19.810  43.469  1.00  0.00          C   
ATOM     30  CE  LYS A   2      24.943  20.690  44.655  1.00  0.00          C   
ATOM     31  NZ  LYS A   2      23.758  21.558  44.411  1.00  0.00          N   
ATOM     32  H   LYS A   2      26.822  15.779  44.603  1.00  0.00          H   
ATOM     33  HA  LYS A   2      28.570  16.510  42.336  1.00  0.00          H   
ATOM     34  HB3 LYS A   2      26.068  17.200  42.542  1.00  0.00          H   
ATOM     35  HB2 LYS A   2      27.265  18.352  42.047  1.00  0.00          H   
ATOM     36  HG3 LYS A   2      27.213  19.252  44.578  1.00  0.00          H   
ATOM     37  HG2 LYS A   2      25.887  18.149  44.783  1.00  0.00          H   
ATOM     38  HD3 LYS A   2      24.629  19.363  42.884  1.00  0.00          H   
ATOM     39  HD2 LYS A   2      26.017  20.400  42.764  1.00  0.00          H   
ATOM     40  HE3 LYS A   2      25.770  21.336  44.935  1.00  0.00          H   
ATOM     41  HE2 LYS A   2      24.631  20.055  45.489  1.00  0.00          H   
ATOM     42  HZ1 LYS A   2      22.982  20.992  44.099  1.00  0.00          H   
ATOM     43  HZ2 LYS A   2      23.618  21.909  45.344  1.00  0.00          H   
ATOM     44  HZ3 LYS A   2      23.929  22.366  43.837  1.00  0.00          H   
ATOM     45  N   PRO A   3      30.265  18.365  43.347  1.00  0.00          N   
ATOM     46  CA  PRO A   3      31.045  19.417  44.064  1.00  0.00          C   
ATOM     47  C   PRO A   3      30.220  20.460  44.824  1.00  0.00          C   
ATOM     48  O   PRO A   3      29.127  20.813  44.451  1.00  0.00          O   
ATOM     49  CB  PRO A   3      31.725  20.092  42.883  1.00  0.00          C   
ATOM     50  CG  PRO A   3      30.917  19.812  41.608  1.00  0.00          C   
ATOM     51  CD  PRO A   3      30.443  18.436  41.846  1.00  0.00          C   
ATOM     52  HA  PRO A   3      31.731  18.833  44.674  1.00  0.00          H   
ATOM     53  HB3 PRO A   3      31.824  21.150  43.138  1.00  0.00          H   
ATOM     54  HB2 PRO A   3      32.694  19.603  42.824  1.00  0.00          H   
ATOM     55  HG3 PRO A   3      30.024  20.423  41.482  1.00  0.00          H   
ATOM     56  HG2 PRO A   3      31.519  19.842  40.707  1.00  0.00          H   
ATOM     57  HD3 PRO A   3      29.502  18.245  41.319  1.00  0.00          H   
ATOM     58  HD2 PRO A   3      31.177  17.728  41.456  1.00  0.00          H   
ATOM     59  N   GLY A   4      30.858  21.005  45.880  1.00  0.00          N   
ATOM     60  CA  GLY A   4      30.446  22.095  46.737  1.00  0.00          C   
ATOM     61  C   GLY A   4      30.678  23.518  46.153  1.00  0.00          C   
ATOM     62  O   GLY A   4      31.370  23.730  45.162  1.00  0.00          O   
ATOM     63  H   GLY A   4      31.846  20.806  45.943  1.00  0.00          H   
ATOM     64  HA3 GLY A   4      31.075  21.968  47.614  1.00  0.00          H   
ATOM     65  HA2 GLY A   4      29.407  22.049  47.081  1.00  0.00          H   
ATOM     66  N   ALA A   5      30.209  24.598  46.798  1.00  0.00          N   
ATOM     67  CA  ALA A   5      29.977  25.894  46.149  1.00  0.00          C   
ATOM     68  C   ALA A   5      31.237  26.741  45.918  1.00  0.00          C   
ATOM     69  O   ALA A   5      31.285  27.536  44.984  1.00  0.00          O   
ATOM     70  CB  ALA A   5      28.958  26.585  47.064  1.00  0.00          C   
ATOM     71  H   ALA A   5      29.931  24.461  47.754  1.00  0.00          H   
ATOM     72  HA  ALA A   5      29.453  25.854  45.197  1.00  0.00          H   
ATOM     73  HB1 ALA A   5      28.114  25.904  47.017  1.00  0.00          H   
ATOM     74  HB2 ALA A   5      29.343  26.712  48.072  1.00  0.00          H   
ATOM     75  HB3 ALA A   5      28.713  27.552  46.631  1.00  0.00          H   
ATOM     76  N   SER A   6      32.304  26.582  46.703  1.00  0.00          N   
ATOM     77  CA  SER A   6      33.535  27.286  46.384  1.00  0.00          C   
ATOM     78  C   SER A   6      34.241  26.783  45.104  1.00  0.00          C   
ATOM     79  O   SER A   6      34.819  27.578  44.335  1.00  0.00          O   
ATOM     80  CB  SER A   6      34.562  27.338  47.593  1.00  0.00          C   
ATOM     81  OG  SER A   6      33.997  27.768  48.790  1.00  0.00          O   
ATOM     82  H   SER A   6      32.242  25.981  47.508  1.00  0.00          H   
ATOM     83  HA  SER A   6      33.189  28.297  46.169  1.00  0.00          H   
ATOM     84  HB3 SER A   6      35.393  28.001  47.334  1.00  0.00          H   
ATOM     85  HB2 SER A   6      35.039  26.385  47.800  1.00  0.00          H   
ATOM     86  HG  SER A   6      34.408  27.298  49.516  1.00  0.00          H   
ATOM     87  N   LEU A   7      34.146  25.510  44.839  1.00  0.00          N   
ATOM     88  CA  LEU A   7      34.540  24.795  43.546  1.00  0.00          C   
ATOM     89  C   LEU A   7      33.524  24.910  42.395  1.00  0.00          C   
ATOM     90  O   LEU A   7      33.977  25.115  41.285  1.00  0.00          O   
ATOM     91  CB  LEU A   7      34.879  23.305  43.977  1.00  0.00          C   
ATOM     92  CG  LEU A   7      35.291  22.537  42.760  1.00  0.00          C   
ATOM     93  CD1 LEU A   7      36.626  23.034  42.149  1.00  0.00          C   
ATOM     94  CD2 LEU A   7      35.217  21.027  42.976  1.00  0.00          C   
ATOM     95  H   LEU A   7      33.560  24.926  45.415  1.00  0.00          H   
ATOM     96  HA  LEU A   7      35.484  25.238  43.231  1.00  0.00          H   
ATOM     97  HB3 LEU A   7      33.961  22.812  44.309  1.00  0.00          H   
ATOM     98  HB2 LEU A   7      35.653  23.254  44.741  1.00  0.00          H   
ATOM     99  HG  LEU A   7      34.536  22.568  41.976  1.00  0.00          H   
ATOM    100 HD11 LEU A   7      36.432  24.018  41.737  1.00  0.00          H   
ATOM    101 HD12 LEU A   7      37.381  23.003  42.933  1.00  0.00          H   
ATOM    102 HD13 LEU A   7      36.968  22.289  41.439  1.00  0.00          H   
ATOM    103 HD21 LEU A   7      36.085  20.685  43.535  1.00  0.00          H   
ATOM    104 HD22 LEU A   7      34.325  20.750  43.539  1.00  0.00          H   
ATOM    105 HD23 LEU A   7      35.165  20.543  41.999  1.00  0.00          H   
ATOM    106  N   ALA A   8      32.244  24.891  42.698  1.00  0.00          N   
ATOM    107  CA  ALA A   8      31.184  25.137  41.748  1.00  0.00          C   
ATOM    108  C   ALA A   8      31.218  26.513  41.171  1.00  0.00          C   
ATOM    109  O   ALA A   8      31.039  26.675  39.932  1.00  0.00          O   
ATOM    110  CB  ALA A   8      29.810  24.784  42.272  1.00  0.00          C   
ATOM    111  H   ALA A   8      31.929  24.556  43.586  1.00  0.00          H   
ATOM    112  HA  ALA A   8      31.386  24.432  40.941  1.00  0.00          H   
ATOM    113  HB1 ALA A   8      29.789  25.186  43.290  1.00  0.00          H   
ATOM    114  HB2 ALA A   8      29.009  25.210  41.679  1.00  0.00          H   
ATOM    115  HB3 ALA A   8      29.584  23.716  42.242  1.00  0.00          H   
ATOM    116  N   ALA A   9      31.599  27.542  41.896  1.00  0.00          N   
ATOM    117  CA  ALA A   9      31.863  28.866  41.421  1.00  0.00          C   
ATOM    118  C   ALA A   9      33.206  28.953  40.635  1.00  0.00          C   
ATOM    119  O   ALA A   9      33.264  29.596  39.543  1.00  0.00          O   
ATOM    120  CB  ALA A   9      31.823  29.838  42.645  1.00  0.00          C   
ATOM    121  H   ALA A   9      31.598  27.439  42.893  1.00  0.00          H   
ATOM    122  HA  ALA A   9      31.054  29.170  40.749  1.00  0.00          H   
ATOM    123  HB1 ALA A   9      31.755  30.846  42.241  1.00  0.00          H   
ATOM    124  HB2 ALA A   9      30.950  29.515  43.220  1.00  0.00          H   
ATOM    125  HB3 ALA A   9      32.718  29.825  43.262  1.00  0.00          H   
ATOM    126  N   LEU A  10      34.280  28.305  41.086  1.00  0.00          N   
ATOM    127  CA  LEU A  10      35.513  28.183  40.257  1.00  0.00          C   
ATOM    128  C   LEU A  10      35.141  27.573  38.844  1.00  0.00          C   
ATOM    129  O   LEU A  10      35.462  28.163  37.814  1.00  0.00          O   
ATOM    130  CB  LEU A  10      36.668  27.324  40.952  1.00  0.00          C   
ATOM    131  CG  LEU A  10      37.826  26.833  40.041  1.00  0.00          C   
ATOM    132  CD1 LEU A  10      38.556  28.010  39.307  1.00  0.00          C   
ATOM    133  CD2 LEU A  10      38.871  25.927  40.744  1.00  0.00          C   
ATOM    134  H   LEU A  10      34.254  27.843  41.985  1.00  0.00          H   
ATOM    135  HA  LEU A  10      35.904  29.191  40.119  1.00  0.00          H   
ATOM    136  HB3 LEU A  10      36.168  26.413  41.290  1.00  0.00          H   
ATOM    137  HB2 LEU A  10      37.187  27.805  41.775  1.00  0.00          H   
ATOM    138  HG  LEU A  10      37.440  26.252  39.211  1.00  0.00          H   
ATOM    139 HD11 LEU A  10      39.423  27.639  38.773  1.00  0.00          H   
ATOM    140 HD12 LEU A  10      37.971  28.590  38.595  1.00  0.00          H   
ATOM    141 HD13 LEU A  10      38.936  28.736  40.013  1.00  0.00          H   
ATOM    142 HD21 LEU A  10      38.380  24.960  40.876  1.00  0.00          H   
ATOM    143 HD22 LEU A  10      39.706  25.619  40.122  1.00  0.00          H   
ATOM    144 HD23 LEU A  10      39.128  26.340  41.720  1.00  0.00          H   
ATOM    145  N   GLN A  11      34.469  26.405  38.818  1.00  0.00          N   
ATOM    146  CA  GLN A  11      34.133  25.652  37.563  1.00  0.00          C   
ATOM    147  C   GLN A  11      33.198  26.307  36.547  1.00  0.00          C   
ATOM    148  O   GLN A  11      33.246  26.007  35.350  1.00  0.00          O   
ATOM    149  CB  GLN A  11      33.517  24.268  38.063  1.00  0.00          C   
ATOM    150  CG  GLN A  11      34.572  23.361  38.498  1.00  0.00          C   
ATOM    151  CD  GLN A  11      33.985  22.011  38.886  1.00  0.00          C   
ATOM    152  NE2 GLN A  11      34.835  21.055  38.961  1.00  0.00          N   
ATOM    153  OE1 GLN A  11      32.833  21.829  39.243  1.00  0.00          O   
ATOM    154  H   GLN A  11      34.320  25.983  39.720  1.00  0.00          H   
ATOM    155  HA  GLN A  11      35.094  25.521  37.079  1.00  0.00          H   
ATOM    156  HB3 GLN A  11      33.005  23.846  37.207  1.00  0.00          H   
ATOM    157  HB2 GLN A  11      32.688  24.521  38.738  1.00  0.00          H   
ATOM    158  HG3 GLN A  11      35.143  23.706  39.364  1.00  0.00          H   
ATOM    159  HG2 GLN A  11      35.336  23.187  37.734  1.00  0.00          H   
ATOM    160 HE21 GLN A  11      35.778  21.237  38.643  1.00  0.00          H   
ATOM    161 HE22 GLN A  11      34.519  20.162  39.301  1.00  0.00          H   
ATOM    162  N   ALA A  12      32.426  27.285  37.010  1.00  0.00          N   
ATOM    163  CA  ALA A  12      31.731  28.279  36.338  1.00  0.00          C   
ATOM    164  C   ALA A  12      32.589  29.318  35.626  1.00  0.00          C   
ATOM    165  O   ALA A  12      32.264  29.777  34.503  1.00  0.00          O   
ATOM    166  CB  ALA A  12      30.799  29.038  37.336  1.00  0.00          C   
ATOM    167  H   ALA A  12      32.344  27.404  38.011  1.00  0.00          H   
ATOM    168  HA  ALA A  12      31.142  27.869  35.511  1.00  0.00          H   
ATOM    169  HB1 ALA A  12      30.242  29.878  36.935  1.00  0.00          H   
ATOM    170  HB2 ALA A  12      30.085  28.326  37.764  1.00  0.00          H   
ATOM    171  HB3 ALA A  12      31.442  29.486  38.093  1.00  0.00          H   
ATOM    172  N   LEU A  13      33.723  29.727  36.242  1.00  0.00          N   
ATOM    173  CA  LEU A  13      34.739  30.529  35.597  1.00  0.00          C   
ATOM    174  C   LEU A  13      35.411  29.721  34.524  1.00  0.00          C   
ATOM    175  O   LEU A  13      35.537  30.140  33.407  1.00  0.00          O   
ATOM    176  CB  LEU A  13      35.722  31.148  36.645  1.00  0.00          C   
ATOM    177  CG  LEU A  13      36.952  31.740  35.988  1.00  0.00          C   
ATOM    178  CD1 LEU A  13      36.532  33.036  35.218  1.00  0.00          C   
ATOM    179  CD2 LEU A  13      38.037  31.983  37.082  1.00  0.00          C   
ATOM    180  H   LEU A  13      33.846  29.418  37.199  1.00  0.00          H   
ATOM    181  HA  LEU A  13      34.210  31.270  34.988  1.00  0.00          H   
ATOM    182  HB3 LEU A  13      36.146  30.385  37.309  1.00  0.00          H   
ATOM    183  HB2 LEU A  13      35.143  31.810  37.280  1.00  0.00          H   
ATOM    184  HG  LEU A  13      37.437  31.028  35.323  1.00  0.00          H   
ATOM    185 HD11 LEU A  13      37.432  33.577  34.925  1.00  0.00          H   
ATOM    186 HD12 LEU A  13      35.970  32.638  34.371  1.00  0.00          H   
ATOM    187 HD13 LEU A  13      35.926  33.600  35.932  1.00  0.00          H   
ATOM    188 HD21 LEU A  13      38.377  31.038  37.490  1.00  0.00          H   
ATOM    189 HD22 LEU A  13      38.861  32.557  36.665  1.00  0.00          H   
ATOM    190 HD23 LEU A  13      37.571  32.514  37.915  1.00  0.00          H   
ATOM    191  N   GLN A  14      35.715  28.457  34.754  1.00  0.00          N   
ATOM    192  CA  GLN A  14      36.378  27.524  33.803  1.00  0.00          C   
ATOM    193  C   GLN A  14      35.471  27.114  32.600  1.00  0.00          C   
ATOM    194  O   GLN A  14      35.969  26.693  31.589  1.00  0.00          O   
ATOM    195  CB  GLN A  14      36.944  26.283  34.614  1.00  0.00          C   
ATOM    196  CG  GLN A  14      37.719  25.372  33.738  1.00  0.00          C   
ATOM    197  CD  GLN A  14      38.092  24.071  34.388  1.00  0.00          C   
ATOM    198  NE2 GLN A  14      37.146  23.241  34.727  1.00  0.00          N   
ATOM    199  OE1 GLN A  14      39.216  23.766  34.710  1.00  0.00          O   
ATOM    200  H   GLN A  14      35.553  28.214  35.718  1.00  0.00          H   
ATOM    201  HA  GLN A  14      37.279  27.981  33.380  1.00  0.00          H   
ATOM    202  HB3 GLN A  14      36.157  25.781  35.179  1.00  0.00          H   
ATOM    203  HB2 GLN A  14      37.574  26.675  35.412  1.00  0.00          H   
ATOM    204  HG3 GLN A  14      38.618  25.924  33.454  1.00  0.00          H   
ATOM    205  HG2 GLN A  14      36.992  25.081  32.974  1.00  0.00          H   
ATOM    206 HE21 GLN A  14      36.164  23.352  34.538  1.00  0.00          H   
ATOM    207 HE22 GLN A  14      37.463  22.432  35.225  1.00  0.00          H   
ATOM    208  N   ALA A  15      34.124  27.339  32.700  1.00  0.00          N   
ATOM    209  CA  ALA A  15      33.100  26.895  31.608  1.00  0.00          C   
ATOM    210  C   ALA A  15      33.285  27.747  30.333  1.00  0.00          C   
ATOM    211  O   ALA A  15      32.731  27.347  29.304  1.00  0.00          O   
ATOM    212  CB  ALA A  15      31.679  26.914  32.239  1.00  0.00          C   
ATOM    213  H   ALA A  15      33.790  27.815  33.527  1.00  0.00          H   
ATOM    214  HA  ALA A  15      33.245  25.846  31.363  1.00  0.00          H   
ATOM    215  HB1 ALA A  15      30.998  26.722  31.409  1.00  0.00          H   
ATOM    216  HB2 ALA A  15      31.540  26.155  33.000  1.00  0.00          H   
ATOM    217  HB3 ALA A  15      31.395  27.909  32.571  1.00  0.00          H   
ATOM    218  N   LEU A  16      33.936  28.901  30.460  1.00  0.00          N   
ATOM    219  CA  LEU A  16      33.955  29.792  29.271  1.00  0.00          C   
ATOM    220  C   LEU A  16      34.950  29.297  28.257  1.00  0.00          C   
ATOM    221  O   LEU A  16      34.640  29.409  27.048  1.00  0.00          O   
ATOM    222  CB  LEU A  16      34.359  31.228  29.757  1.00  0.00          C   
ATOM    223  CG  LEU A  16      33.254  31.927  30.521  1.00  0.00          C   
ATOM    224  CD1 LEU A  16      33.722  32.968  31.492  1.00  0.00          C   
ATOM    225  CD2 LEU A  16      32.232  32.639  29.580  1.00  0.00          C   
ATOM    226  H   LEU A  16      34.292  29.243  31.336  1.00  0.00          H   
ATOM    227  HA  LEU A  16      32.933  29.802  28.902  1.00  0.00          H   
ATOM    228  HB3 LEU A  16      34.542  31.794  28.835  1.00  0.00          H   
ATOM    229  HB2 LEU A  16      35.268  31.337  30.344  1.00  0.00          H   
ATOM    230  HG  LEU A  16      32.703  31.201  31.105  1.00  0.00          H   
ATOM    231 HD11 LEU A  16      34.230  32.375  32.252  1.00  0.00          H   
ATOM    232 HD12 LEU A  16      34.325  33.741  31.035  1.00  0.00          H   
ATOM    233 HD13 LEU A  16      32.807  33.301  31.988  1.00  0.00          H   
ATOM    234 HD21 LEU A  16      31.706  31.852  29.034  1.00  0.00          H   
ATOM    235 HD22 LEU A  16      31.472  33.165  30.155  1.00  0.00          H   
ATOM    236 HD23 LEU A  16      32.795  33.362  28.979  1.00  0.00          H   
ATOM    237  N   GLN A  17      36.040  28.722  28.691  1.00  0.00          N   
ATOM    238  CA  GLN A  17      37.097  28.056  27.786  1.00  0.00          C   
ATOM    239  C   GLN A  17      36.756  26.620  27.482  1.00  0.00          C   
ATOM    240  O   GLN A  17      37.550  25.786  26.964  1.00  0.00          O   
ATOM    241  CB  GLN A  17      38.547  28.314  28.399  1.00  0.00          C   
ATOM    242  CG  GLN A  17      39.048  29.767  28.238  1.00  0.00          C   
ATOM    243  CD  GLN A  17      39.431  30.198  26.814  1.00  0.00          C   
ATOM    244  NE2 GLN A  17      40.650  30.445  26.478  1.00  0.00          N   
ATOM    245  OE1 GLN A  17      38.588  30.354  25.952  1.00  0.00          O   
ATOM    246  H   GLN A  17      36.173  28.777  29.685  1.00  0.00          H   
ATOM    247  HA  GLN A  17      37.026  28.598  26.837  1.00  0.00          H   
ATOM    248  HB3 GLN A  17      39.246  27.720  27.809  1.00  0.00          H   
ATOM    249  HB2 GLN A  17      38.585  27.970  29.429  1.00  0.00          H   
ATOM    250  HG3 GLN A  17      39.964  29.906  28.823  1.00  0.00          H   
ATOM    251  HG2 GLN A  17      38.281  30.405  28.682  1.00  0.00          H   
ATOM    252 HE21 GLN A  17      41.401  30.156  27.092  1.00  0.00          H   
ATOM    253 HE22 GLN A  17      40.826  30.715  25.517  1.00  0.00          H   
ATOM    254  N   ALA A  18      35.481  26.160  27.676  1.00  0.00          N   
ATOM    255  CA  ALA A  18      35.029  24.804  27.288  1.00  0.00          C   
ATOM    256  C   ALA A  18      35.107  24.602  25.753  1.00  0.00          C   
ATOM    257  O   ALA A  18      35.042  25.554  25.015  1.00  0.00          O   
ATOM    258  CB  ALA A  18      33.632  24.548  27.774  1.00  0.00          C   
ATOM    259  H   ALA A  18      34.787  26.858  27.909  1.00  0.00          H   
ATOM    260  HA  ALA A  18      35.589  24.016  27.792  1.00  0.00          H   
ATOM    261  HB1 ALA A  18      33.764  24.557  28.853  1.00  0.00          H   
ATOM    262  HB2 ALA A  18      33.045  25.415  27.445  1.00  0.00          H   
ATOM    263  HB3 ALA A  18      33.250  23.608  27.391  1.00  0.00          H   
ATOM    264  N   ALA A  19      35.166  23.375  25.325  1.00  0.00          N   
ATOM    265  CA  ALA A  19      35.230  22.882  23.984  1.00  0.00          C   
ATOM    266  C   ALA A  19      33.816  22.859  23.418  1.00  0.00          C   
ATOM    267  O   ALA A  19      33.505  23.805  22.655  1.00  0.00          O   
ATOM    268  CB  ALA A  19      35.824  21.438  23.862  1.00  0.00          C   
ATOM    269  H   ALA A  19      35.050  22.687  26.061  1.00  0.00          H   
ATOM    270  HA  ALA A  19      35.827  23.575  23.390  1.00  0.00          H   
ATOM    271  HB1 ALA A  19      35.973  21.108  22.832  1.00  0.00          H   
ATOM    272  HB2 ALA A  19      36.831  21.508  24.290  1.00  0.00          H   
ATOM    273  HB3 ALA A  19      35.212  20.707  24.379  1.00  0.00          H   
ATOM    274  N   GLN A  20      32.941  22.030  23.981  1.00  0.00          N   
ATOM    275  CA  GLN A  20      31.434  22.024  23.807  1.00  0.00          C   
ATOM    276  C   GLN A  20      30.999  23.226  24.672  1.00  0.00          C   
ATOM    277  O   GLN A  20      30.960  23.249  25.876  1.00  0.00          O   
ATOM    278  CB  GLN A  20      30.907  20.681  24.250  1.00  0.00          C   
ATOM    279  CG  GLN A  20      29.393  20.644  24.489  1.00  0.00          C   
ATOM    280  CD  GLN A  20      28.541  20.357  23.260  1.00  0.00          C   
ATOM    281  NE2 GLN A  20      27.344  19.821  23.477  1.00  0.00          N   
ATOM    282  OE1 GLN A  20      28.885  20.696  22.154  1.00  0.00          O   
ATOM    283  H   GLN A  20      33.288  21.589  24.817  1.00  0.00          H   
ATOM    284  HA  GLN A  20      31.274  22.197  22.742  1.00  0.00          H   
ATOM    285  HB3 GLN A  20      31.454  20.455  25.166  1.00  0.00          H   
ATOM    286  HB2 GLN A  20      31.139  19.864  23.564  1.00  0.00          H   
ATOM    287  HG3 GLN A  20      29.078  21.580  24.950  1.00  0.00          H   
ATOM    288  HG2 GLN A  20      29.234  19.787  25.133  1.00  0.00          H   
ATOM    289 HE21 GLN A  20      27.116  19.321  24.328  1.00  0.00          H   
ATOM    290 HE22 GLN A  20      26.781  19.623  22.658  1.00  0.00          H   
ATOM    291  N   ALA A  21      30.514  24.166  23.937  1.00  0.00          N   
ATOM    292  CA  ALA A  21      29.483  25.082  24.418  1.00  0.00          C   
ATOM    293  C   ALA A  21      28.076  24.557  24.020  1.00  0.00          C   
ATOM    294  O   ALA A  21      27.904  23.739  23.122  1.00  0.00          O   
ATOM    295  CB  ALA A  21      29.757  26.468  23.860  1.00  0.00          C   
ATOM    296  H   ALA A  21      30.446  24.034  22.932  1.00  0.00          H   
ATOM    297  HA  ALA A  21      29.562  25.139  25.510  1.00  0.00          H   
ATOM    298  HB1 ALA A  21      30.620  27.018  24.213  1.00  0.00          H   
ATOM    299  HB2 ALA A  21      29.809  26.366  22.770  1.00  0.00          H   
ATOM    300  HB3 ALA A  21      28.853  27.089  23.873  1.00  0.00          H   
ATOM    301  N   ALA A  22      27.088  24.888  24.802  1.00  0.00          N   
ATOM    302  CA  ALA A  22      25.715  24.493  24.561  1.00  0.00          C   
ATOM    303  C   ALA A  22      25.102  25.237  23.268  1.00  0.00          C   
ATOM    304  O   ALA A  22      25.752  25.984  22.499  1.00  0.00          O   
ATOM    305  CB  ALA A  22      24.945  25.003  25.783  1.00  0.00          C   
ATOM    306  H   ALA A  22      27.263  25.582  25.518  1.00  0.00          H   
ATOM    307  HA  ALA A  22      25.596  23.417  24.434  1.00  0.00          H   
ATOM    308  HB1 ALA A  22      24.899  26.074  25.656  1.00  0.00          H   
ATOM    309  HB2 ALA A  22      23.908  24.658  25.734  1.00  0.00          H   
ATOM    310  HB3 ALA A  22      25.525  24.741  26.669  1.00  0.00          H   
ATOM    311  N   LYS A  23      23.714  25.186  23.214  1.00  0.00          N   
ATOM    312  CA  LYS A  23      22.939  26.078  22.270  1.00  0.00          C   
ATOM    313  C   LYS A  23      23.119  27.589  22.629  1.00  0.00          C   
ATOM    314  O   LYS A  23      23.100  28.002  23.808  1.00  0.00          O   
ATOM    315  CB  LYS A  23      21.458  25.559  22.268  1.00  0.00          C   
ATOM    316  CG  LYS A  23      21.411  24.133  21.698  1.00  0.00          C   
ATOM    317  CD  LYS A  23      19.937  23.628  21.648  1.00  0.00          C   
ATOM    318  CE  LYS A  23      18.921  24.490  20.827  1.00  0.00          C   
ATOM    319  NZ  LYS A  23      17.534  24.021  20.769  1.00  0.00          N   
ATOM    320  H   LYS A  23      23.173  24.537  23.775  1.00  0.00          H   
ATOM    321  HA  LYS A  23      23.467  25.937  21.329  1.00  0.00          H   
ATOM    322  HB3 LYS A  23      20.880  26.176  21.591  1.00  0.00          H   
ATOM    323  HB2 LYS A  23      21.068  25.699  23.270  1.00  0.00          H   
ATOM    324  HG3 LYS A  23      22.041  23.380  22.181  1.00  0.00          H   
ATOM    325  HG2 LYS A  23      21.802  24.209  20.685  1.00  0.00          H   
ATOM    326  HD3 LYS A  23      19.578  23.501  22.670  1.00  0.00          H   
ATOM    327  HD2 LYS A  23      19.934  22.656  21.155  1.00  0.00          H   
ATOM    328  HE3 LYS A  23      19.252  24.565  19.797  1.00  0.00          H   
ATOM    329  HE2 LYS A  23      18.957  25.516  21.218  1.00  0.00          H   
ATOM    330  HZ1 LYS A  23      17.457  23.172  20.232  1.00  0.00          H   
ATOM    331  HZ2 LYS A  23      17.192  23.874  21.707  1.00  0.00          H   
ATOM    332  HZ3 LYS A  23      16.985  24.718  20.305  1.00  0.00          H   
ATOM    333  N   LYS A  24      23.005  28.465  21.636  1.00  0.00          N   
ATOM    334  CA  LYS A  24      22.614  29.884  21.758  1.00  0.00          C   
ATOM    335  C   LYS A  24      21.096  29.884  21.824  1.00  0.00          C   
ATOM    336  CB  LYS A  24      23.165  30.628  20.557  1.00  0.00          C   
ATOM    337  CG  LYS A  24      24.684  30.425  20.476  1.00  0.00          C   
ATOM    338  CD  LYS A  24      25.254  31.254  19.332  1.00  0.00          C   
ATOM    339  CE  LYS A  24      24.967  32.738  19.414  1.00  0.00          C   
ATOM    340  NZ  LYS A  24      25.886  33.529  18.552  1.00  0.00          N   
ATOM    341  O   LYS A  24      20.521  30.047  22.939  1.00  0.00          O   
ATOM    342  OXT LYS A  24      20.436  29.684  20.725  1.00  0.00          O   
ATOM    343  H   LYS A  24      23.168  28.186  20.678  1.00  0.00          H   
ATOM    344  HA  LYS A  24      23.028  30.315  22.667  1.00  0.00          H   
ATOM    345  HB3 LYS A  24      23.011  31.694  20.704  1.00  0.00          H   
ATOM    346  HB2 LYS A  24      22.704  30.267  19.636  1.00  0.00          H   
ATOM    347  HG3 LYS A  24      24.868  29.361  20.362  1.00  0.00          H   
ATOM    348  HG2 LYS A  24      25.224  30.690  21.388  1.00  0.00          H   
ATOM    349  HD3 LYS A  24      24.763  31.002  18.389  1.00  0.00          H   
ATOM    350  HD2 LYS A  24      26.336  31.126  19.271  1.00  0.00          H   
ATOM    351  HE3 LYS A  24      25.082  32.928  20.477  1.00  0.00          H   
ATOM    352  HE2 LYS A  24      23.921  32.955  19.192  1.00  0.00          H   
ATOM    353  HZ1 LYS A  24      26.868  33.503  18.784  1.00  0.00          H   
ATOM    354  HZ2 LYS A  24      25.751  33.174  17.612  1.00  0.00          H   
ATOM    355  HZ3 LYS A  24      25.672  34.521  18.561  1.00  0.00          H   
TER     356      LYS A  24
ENDMDL
MODEL        2
ATOM      1  N   LYS A   1      46.289  39.828  49.260  1.00  0.00          N   
ATOM      2  CA  LYS A   1      45.495  39.266  48.172  1.00  0.00          C   
ATOM      3  C   LYS A   1      44.150  39.041  48.761  1.00  0.00          C   
ATOM      4  O   LYS A   1      43.951  38.324  49.729  1.00  0.00          O   
ATOM      5  CB  LYS A   1      46.144  37.978  47.571  1.00  0.00          C   
ATOM      6  CG  LYS A   1      45.419  37.678  46.233  1.00  0.00          C   
ATOM      7  CD  LYS A   1      46.126  36.626  45.405  1.00  0.00          C   
ATOM      8  CE  LYS A   1      45.382  36.538  44.003  1.00  0.00          C   
ATOM      9  NZ  LYS A   1      46.072  35.450  43.261  1.00  0.00          N   
ATOM     10  HA  LYS A   1      45.382  39.977  47.353  1.00  0.00          H   
ATOM     11  HB3 LYS A   1      46.068  37.147  48.265  1.00  0.00          H   
ATOM     12  HB2 LYS A   1      47.205  38.187  47.420  1.00  0.00          H   
ATOM     13  HG3 LYS A   1      45.454  38.591  45.630  1.00  0.00          H   
ATOM     14  HG2 LYS A   1      44.366  37.452  46.420  1.00  0.00          H   
ATOM     15  HD3 LYS A   1      46.035  35.631  45.843  1.00  0.00          H   
ATOM     16  HD2 LYS A   1      47.202  36.750  45.262  1.00  0.00          H   
ATOM     17  HE3 LYS A   1      45.497  37.487  43.485  1.00  0.00          H   
ATOM     18  HE2 LYS A   1      44.323  36.317  44.137  1.00  0.00          H   
ATOM     19  HZ1 LYS A   1      45.597  35.383  42.375  1.00  0.00          H   
ATOM     20  HZ2 LYS A   1      47.057  35.639  43.148  1.00  0.00          H   
ATOM     21  HZ3 LYS A   1      45.980  34.551  43.724  1.00  0.00          H   
ATOM     22  H   LYS A   1      45.873  40.642  49.687  1.00  0.00          H   
ATOM     23  N   LYS A   2      43.182  39.712  48.225  1.00  0.00          N   
ATOM     24  CA  LYS A   2      41.813  39.664  48.704  1.00  0.00          C   
ATOM     25  C   LYS A   2      41.313  38.196  48.490  1.00  0.00          C   
ATOM     26  O   LYS A   2      41.781  37.452  47.584  1.00  0.00          O   
ATOM     27  CB  LYS A   2      40.780  40.575  47.933  1.00  0.00          C   
ATOM     28  CG  LYS A   2      41.010  42.094  48.254  1.00  0.00          C   
ATOM     29  CD  LYS A   2      40.187  43.030  47.380  1.00  0.00          C   
ATOM     30  CE  LYS A   2      40.361  44.489  47.471  1.00  0.00          C   
ATOM     31  NZ  LYS A   2      39.731  44.923  48.666  1.00  0.00          N   
ATOM     32  H   LYS A   2      43.319  40.241  47.370  1.00  0.00          H   
ATOM     33  HA  LYS A   2      41.742  39.921  49.766  1.00  0.00          H   
ATOM     34  HB3 LYS A   2      39.738  40.329  48.147  1.00  0.00          H   
ATOM     35  HB2 LYS A   2      40.909  40.448  46.861  1.00  0.00          H   
ATOM     36  HG3 LYS A   2      42.073  42.370  48.227  1.00  0.00          H   
ATOM     37  HG2 LYS A   2      40.733  42.358  49.268  1.00  0.00          H   
ATOM     38  HD3 LYS A   2      39.133  42.747  47.370  1.00  0.00          H   
ATOM     39  HD2 LYS A   2      40.510  42.748  46.380  1.00  0.00          H   
ATOM     40  HE3 LYS A   2      39.941  44.978  46.591  1.00  0.00          H   
ATOM     41  HE2 LYS A   2      41.436  44.710  47.518  1.00  0.00          H   
ATOM     42  HZ1 LYS A   2      40.208  44.525  49.469  1.00  0.00          H   
ATOM     43  HZ2 LYS A   2      39.701  45.941  48.675  1.00  0.00          H   
ATOM     44  HZ3 LYS A   2      38.773  44.623  48.680  1.00  0.00          H   
ATOM     45  N   PRO A   3      40.287  37.725  49.216  1.00  0.00          N   
ATOM     46  CA  PRO A   3      39.675  36.451  48.963  1.00  0.00          C   
ATOM     47  C   PRO A   3      39.014  36.384  47.618  1.00  0.00          C   
ATOM     48  O   PRO A   3      38.451  37.364  47.107  1.00  0.00          O   
ATOM     49  CB  PRO A   3      38.659  36.347  50.146  1.00  0.00          C   
ATOM     50  CG  PRO A   3      38.310  37.788  50.506  1.00  0.00          C   
ATOM     51  CD  PRO A   3      39.677  38.438  50.366  1.00  0.00          C   
ATOM     52  HA  PRO A   3      40.469  35.709  49.067  1.00  0.00          H   
ATOM     53  HB3 PRO A   3      37.798  35.757  49.828  1.00  0.00          H   
ATOM     54  HB2 PRO A   3      39.231  35.944  50.982  1.00  0.00          H   
ATOM     55  HG3 PRO A   3      37.586  38.372  49.937  1.00  0.00          H   
ATOM     56  HG2 PRO A   3      38.135  37.882  51.574  1.00  0.00          H   
ATOM     57  HD3 PRO A   3      39.567  39.505  50.150  1.00  0.00          H   
ATOM     58  HD2 PRO A   3      40.376  38.389  51.199  1.00  0.00          H   
ATOM     59  N   GLY A   4      38.987  35.081  47.148  1.00  0.00          N   
ATOM     60  CA  GLY A   4      38.575  34.732  45.785  1.00  0.00          C   
ATOM     61  C   GLY A   4      37.192  34.075  45.611  1.00  0.00          C   
ATOM     62  O   GLY A   4      36.358  34.067  46.485  1.00  0.00          O   
ATOM     63  H   GLY A   4      39.322  34.408  47.823  1.00  0.00          H   
ATOM     64  HA3 GLY A   4      39.395  34.109  45.426  1.00  0.00          H   
ATOM     65  HA2 GLY A   4      38.582  35.667  45.224  1.00  0.00          H   
ATOM     66  N   ALA A   5      37.045  33.449  44.451  1.00  0.00          N   
ATOM     67  CA  ALA A   5      35.887  32.573  44.148  1.00  0.00          C   
ATOM     68  C   ALA A   5      35.859  31.311  45.013  1.00  0.00          C   
ATOM     69  O   ALA A   5      36.900  30.843  45.488  1.00  0.00          O   
ATOM     70  CB  ALA A   5      36.105  32.166  42.657  1.00  0.00          C   
ATOM     71  H   ALA A   5      37.863  33.295  43.893  1.00  0.00          H   
ATOM     72  HA  ALA A   5      34.954  33.101  44.311  1.00  0.00          H   
ATOM     73  HB1 ALA A   5      35.176  31.712  42.330  1.00  0.00          H   
ATOM     74  HB2 ALA A   5      36.399  32.987  42.004  1.00  0.00          H   
ATOM     75  HB3 ALA A   5      36.878  31.411  42.551  1.00  0.00          H   
ATOM     76  N   SER A   6      34.708  30.714  45.120  1.00  0.00          N   
ATOM     77  CA  SER A   6      34.438  29.343  45.627  1.00  0.00          C   
ATOM     78  C   SER A   6      34.794  28.312  44.549  1.00  0.00          C   
ATOM     79  O   SER A   6      34.927  28.616  43.390  1.00  0.00          O   
ATOM     80  CB  SER A   6      32.937  29.180  45.889  1.00  0.00          C   
ATOM     81  OG  SER A   6      32.040  29.387  44.837  1.00  0.00          O   
ATOM     82  H   SER A   6      33.941  31.094  44.577  1.00  0.00          H   
ATOM     83  HA  SER A   6      34.892  29.200  46.609  1.00  0.00          H   
ATOM     84  HB3 SER A   6      32.766  29.796  46.771  1.00  0.00          H   
ATOM     85  HB2 SER A   6      32.730  28.166  46.232  1.00  0.00          H   
ATOM     86  HG  SER A   6      31.143  29.577  45.152  1.00  0.00          H   
ATOM     87  N   LEU A   7      34.992  27.089  44.969  1.00  0.00          N   
ATOM     88  CA  LEU A   7      35.262  25.994  43.977  1.00  0.00          C   
ATOM     89  C   LEU A   7      34.084  25.820  42.941  1.00  0.00          C   
ATOM     90  O   LEU A   7      34.331  25.668  41.713  1.00  0.00          O   
ATOM     91  CB  LEU A   7      35.597  24.598  44.719  1.00  0.00          C   
ATOM     92  CG  LEU A   7      35.956  23.420  43.856  1.00  0.00          C   
ATOM     93  CD1 LEU A   7      37.350  23.725  43.253  1.00  0.00          C   
ATOM     94  CD2 LEU A   7      36.020  22.069  44.664  1.00  0.00          C   
ATOM     95  H   LEU A   7      35.140  26.855  45.940  1.00  0.00          H   
ATOM     96  HA  LEU A   7      36.173  26.278  43.446  1.00  0.00          H   
ATOM     97  HB3 LEU A   7      34.738  24.304  45.327  1.00  0.00          H   
ATOM     98  HB2 LEU A   7      36.416  24.834  45.404  1.00  0.00          H   
ATOM     99  HG  LEU A   7      35.266  23.333  43.018  1.00  0.00          H   
ATOM    100 HD11 LEU A   7      37.566  23.046  42.435  1.00  0.00          H   
ATOM    101 HD12 LEU A   7      37.365  24.757  42.894  1.00  0.00          H   
ATOM    102 HD13 LEU A   7      38.173  23.602  43.960  1.00  0.00          H   
ATOM    103 HD21 LEU A   7      35.006  21.734  44.869  1.00  0.00          H   
ATOM    104 HD22 LEU A   7      36.642  21.361  44.120  1.00  0.00          H   
ATOM    105 HD23 LEU A   7      36.583  22.306  45.571  1.00  0.00          H   
ATOM    106  N   ALA A   8      32.786  26.094  43.327  1.00  0.00          N   
ATOM    107  CA  ALA A   8      31.612  26.097  42.395  1.00  0.00          C   
ATOM    108  C   ALA A   8      31.624  27.241  41.391  1.00  0.00          C   
ATOM    109  O   ALA A   8      31.383  27.054  40.205  1.00  0.00          O   
ATOM    110  CB  ALA A   8      30.384  25.987  43.261  1.00  0.00          C   
ATOM    111  H   ALA A   8      32.670  26.278  44.308  1.00  0.00          H   
ATOM    112  HA  ALA A   8      31.555  25.212  41.760  1.00  0.00          H   
ATOM    113  HB1 ALA A   8      29.514  25.712  42.666  1.00  0.00          H   
ATOM    114  HB2 ALA A   8      30.565  25.150  43.930  1.00  0.00          H   
ATOM    115  HB3 ALA A   8      30.284  26.925  43.809  1.00  0.00          H   
ATOM    116  N   ALA A   9      31.840  28.421  41.937  1.00  0.00          N   
ATOM    117  CA  ALA A   9      31.988  29.653  41.198  1.00  0.00          C   
ATOM    118  C   ALA A   9      33.192  29.630  40.215  1.00  0.00          C   
ATOM    119  O   ALA A   9      33.138  30.106  39.045  1.00  0.00          O   
ATOM    120  CB  ALA A   9      32.241  30.841  42.177  1.00  0.00          C   
ATOM    121  H   ALA A   9      32.060  28.584  42.904  1.00  0.00          H   
ATOM    122  HA  ALA A   9      31.120  29.783  40.551  1.00  0.00          H   
ATOM    123  HB1 ALA A   9      32.575  31.665  41.532  1.00  0.00          H   
ATOM    124  HB2 ALA A   9      31.380  31.112  42.776  1.00  0.00          H   
ATOM    125  HB3 ALA A   9      33.042  30.684  42.906  1.00  0.00          H   
ATOM    126  N   LEU A  10      34.278  28.901  40.580  1.00  0.00          N   
ATOM    127  CA  LEU A  10      35.519  28.679  39.798  1.00  0.00          C   
ATOM    128  C   LEU A  10      35.215  27.689  38.668  1.00  0.00          C   
ATOM    129  O   LEU A  10      35.539  27.897  37.476  1.00  0.00          O   
ATOM    130  CB  LEU A  10      36.727  28.164  40.652  1.00  0.00          C   
ATOM    131  CG  LEU A  10      37.941  27.586  39.854  1.00  0.00          C   
ATOM    132  CD1 LEU A  10      38.832  28.544  39.010  1.00  0.00          C   
ATOM    133  CD2 LEU A  10      38.920  26.841  40.864  1.00  0.00          C   
ATOM    134  H   LEU A  10      34.202  28.523  41.505  1.00  0.00          H   
ATOM    135  HA  LEU A  10      35.764  29.612  39.290  1.00  0.00          H   
ATOM    136  HB3 LEU A  10      36.431  27.465  41.439  1.00  0.00          H   
ATOM    137  HB2 LEU A  10      37.166  28.947  41.277  1.00  0.00          H   
ATOM    138  HG  LEU A  10      37.548  26.846  39.159  1.00  0.00          H   
ATOM    139 HD11 LEU A  10      38.207  29.158  38.363  1.00  0.00          H   
ATOM    140 HD12 LEU A  10      39.275  29.262  39.700  1.00  0.00          H   
ATOM    141 HD13 LEU A  10      39.619  28.019  38.480  1.00  0.00          H   
ATOM    142 HD21 LEU A  10      38.393  25.916  41.130  1.00  0.00          H   
ATOM    143 HD22 LEU A  10      39.898  26.638  40.425  1.00  0.00          H   
ATOM    144 HD23 LEU A  10      39.108  27.462  41.743  1.00  0.00          H   
ATOM    145  N   GLN A  11      34.505  26.634  38.987  1.00  0.00          N   
ATOM    146  CA  GLN A  11      34.067  25.651  38.013  1.00  0.00          C   
ATOM    147  C   GLN A  11      33.146  26.233  36.951  1.00  0.00          C   
ATOM    148  O   GLN A  11      33.264  25.973  35.786  1.00  0.00          O   
ATOM    149  CB  GLN A  11      33.388  24.473  38.695  1.00  0.00          C   
ATOM    150  CG  GLN A  11      34.436  23.378  39.034  1.00  0.00          C   
ATOM    151  CD  GLN A  11      33.843  22.286  39.887  1.00  0.00          C   
ATOM    152  NE2 GLN A  11      34.649  21.481  40.556  1.00  0.00          N   
ATOM    153  OE1 GLN A  11      32.658  22.202  40.238  1.00  0.00          O   
ATOM    154  H   GLN A  11      34.259  26.484  39.958  1.00  0.00          H   
ATOM    155  HA  GLN A  11      34.951  25.199  37.565  1.00  0.00          H   
ATOM    156  HB3 GLN A  11      32.689  24.043  37.979  1.00  0.00          H   
ATOM    157  HB2 GLN A  11      32.786  24.794  39.542  1.00  0.00          H   
ATOM    158  HG3 GLN A  11      35.336  23.709  39.553  1.00  0.00          H   
ATOM    159  HG2 GLN A  11      34.709  22.870  38.115  1.00  0.00          H   
ATOM    160 HE21 GLN A  11      35.652  21.606  40.532  1.00  0.00          H   
ATOM    161 HE22 GLN A  11      34.271  20.765  41.161  1.00  0.00          H   
ATOM    162  N   ALA A  12      32.288  27.207  37.332  1.00  0.00          N   
ATOM    163  CA  ALA A  12      31.538  27.962  36.455  1.00  0.00          C   
ATOM    164  C   ALA A  12      32.379  28.948  35.584  1.00  0.00          C   
ATOM    165  O   ALA A  12      32.257  28.844  34.358  1.00  0.00          O   
ATOM    166  CB  ALA A  12      30.478  28.670  37.233  1.00  0.00          C   
ATOM    167  H   ALA A  12      32.478  27.488  38.293  1.00  0.00          H   
ATOM    168  HA  ALA A  12      31.084  27.376  35.656  1.00  0.00          H   
ATOM    169  HB1 ALA A  12      31.035  29.132  38.036  1.00  0.00          H   
ATOM    170  HB2 ALA A  12      29.953  29.355  36.576  1.00  0.00          H   
ATOM    171  HB3 ALA A  12      29.826  27.944  37.716  1.00  0.00          H   
ATOM    172  N   LEU A  13      33.172  29.830  36.126  1.00  0.00          N   
ATOM    173  CA  LEU A  13      34.289  30.546  35.376  1.00  0.00          C   
ATOM    174  C   LEU A  13      35.261  29.724  34.453  1.00  0.00          C   
ATOM    175  O   LEU A  13      35.533  30.135  33.316  1.00  0.00          O   
ATOM    176  CB  LEU A  13      35.074  31.576  36.254  1.00  0.00          C   
ATOM    177  CG  LEU A  13      34.280  32.840  36.670  1.00  0.00          C   
ATOM    178  CD1 LEU A  13      35.153  33.573  37.694  1.00  0.00          C   
ATOM    179  CD2 LEU A  13      33.919  33.808  35.531  1.00  0.00          C   
ATOM    180  H   LEU A  13      33.136  29.867  37.141  1.00  0.00          H   
ATOM    181  HA  LEU A  13      33.773  31.109  34.597  1.00  0.00          H   
ATOM    182  HB3 LEU A  13      35.976  31.839  35.703  1.00  0.00          H   
ATOM    183  HB2 LEU A  13      35.433  31.061  37.145  1.00  0.00          H   
ATOM    184  HG  LEU A  13      33.309  32.631  37.123  1.00  0.00          H   
ATOM    185 HD11 LEU A  13      34.636  34.492  37.975  1.00  0.00          H   
ATOM    186 HD12 LEU A  13      35.361  32.976  38.587  1.00  0.00          H   
ATOM    187 HD13 LEU A  13      36.131  33.850  37.303  1.00  0.00          H   
ATOM    188 HD21 LEU A  13      34.801  34.289  35.124  1.00  0.00          H   
ATOM    189 HD22 LEU A  13      33.609  33.292  34.627  1.00  0.00          H   
ATOM    190 HD23 LEU A  13      33.223  34.584  35.838  1.00  0.00          H   
ATOM    191  N   GLN A  14      35.663  28.529  34.872  1.00  0.00          N   
ATOM    192  CA  GLN A  14      36.366  27.514  34.005  1.00  0.00          C   
ATOM    193  C   GLN A  14      35.496  26.954  32.889  1.00  0.00          C   
ATOM    194  O   GLN A  14      35.968  26.788  31.756  1.00  0.00          O   
ATOM    195  CB  GLN A  14      36.856  26.371  34.810  1.00  0.00          C   
ATOM    196  CG  GLN A  14      38.145  26.764  35.489  1.00  0.00          C   
ATOM    197  CD  GLN A  14      38.713  25.642  36.411  1.00  0.00          C   
ATOM    198  NE2 GLN A  14      39.779  25.840  37.210  1.00  0.00          N   
ATOM    199  OE1 GLN A  14      38.144  24.556  36.487  1.00  0.00          O   
ATOM    200  H   GLN A  14      35.467  28.295  35.837  1.00  0.00          H   
ATOM    201  HA  GLN A  14      37.174  28.024  33.462  1.00  0.00          H   
ATOM    202  HB3 GLN A  14      37.119  25.612  34.079  1.00  0.00          H   
ATOM    203  HB2 GLN A  14      36.089  25.950  35.461  1.00  0.00          H   
ATOM    204  HG3 GLN A  14      37.900  27.550  36.209  1.00  0.00          H   
ATOM    205  HG2 GLN A  14      38.877  27.134  34.776  1.00  0.00          H   
ATOM    206 HE21 GLN A  14      40.240  26.732  37.134  1.00  0.00          H   
ATOM    207 HE22 GLN A  14      40.144  25.120  37.817  1.00  0.00          H   
ATOM    208  N   ALA A  15      34.230  26.673  33.173  1.00  0.00          N   
ATOM    209  CA  ALA A  15      33.299  26.189  32.144  1.00  0.00          C   
ATOM    210  C   ALA A  15      33.073  27.381  31.120  1.00  0.00          C   
ATOM    211  O   ALA A  15      33.104  27.153  29.908  1.00  0.00          O   
ATOM    212  CB  ALA A  15      32.051  25.726  32.881  1.00  0.00          C   
ATOM    213  H   ALA A  15      33.863  26.791  34.110  1.00  0.00          H   
ATOM    214  HA  ALA A  15      33.647  25.302  31.601  1.00  0.00          H   
ATOM    215  HB1 ALA A  15      31.315  25.364  32.155  1.00  0.00          H   
ATOM    216  HB2 ALA A  15      32.256  24.870  33.528  1.00  0.00          H   
ATOM    217  HB3 ALA A  15      31.588  26.520  33.477  1.00  0.00          H   
ATOM    218  N   LEU A  16      33.022  28.653  31.546  1.00  0.00          N   
ATOM    219  CA  LEU A  16      33.101  29.871  30.743  1.00  0.00          C   
ATOM    220  C   LEU A  16      34.415  29.994  29.956  1.00  0.00          C   
ATOM    221  O   LEU A  16      34.398  30.126  28.732  1.00  0.00          O   
ATOM    222  CB  LEU A  16      32.715  31.059  31.556  1.00  0.00          C   
ATOM    223  CG  LEU A  16      32.636  32.387  30.790  1.00  0.00          C   
ATOM    224  CD1 LEU A  16      31.689  32.298  29.604  1.00  0.00          C   
ATOM    225  CD2 LEU A  16      32.163  33.496  31.724  1.00  0.00          C   
ATOM    226  H   LEU A  16      32.797  28.696  32.529  1.00  0.00          H   
ATOM    227  HA  LEU A  16      32.300  29.688  30.022  1.00  0.00          H   
ATOM    228  HB3 LEU A  16      33.521  31.248  32.256  1.00  0.00          H   
ATOM    229  HB2 LEU A  16      31.791  30.831  32.096  1.00  0.00          H   
ATOM    230  HG  LEU A  16      33.608  32.697  30.403  1.00  0.00          H   
ATOM    231 HD11 LEU A  16      30.889  31.618  29.878  1.00  0.00          H   
ATOM    232 HD12 LEU A  16      31.209  33.209  29.249  1.00  0.00          H   
ATOM    233 HD13 LEU A  16      32.232  31.944  28.718  1.00  0.00          H   
ATOM    234 HD21 LEU A  16      32.251  34.437  31.180  1.00  0.00          H   
ATOM    235 HD22 LEU A  16      31.177  33.207  32.094  1.00  0.00          H   
ATOM    236 HD23 LEU A  16      32.855  33.593  32.560  1.00  0.00          H   
ATOM    237  N   GLN A  17      35.589  29.770  30.616  1.00  0.00          N   
ATOM    238  CA  GLN A  17      36.897  29.689  29.916  1.00  0.00          C   
ATOM    239  C   GLN A  17      36.846  28.628  28.814  1.00  0.00          C   
ATOM    240  O   GLN A  17      37.250  28.915  27.647  1.00  0.00          O   
ATOM    241  CB  GLN A  17      38.060  29.424  30.872  1.00  0.00          C   
ATOM    242  CG  GLN A  17      38.496  30.689  31.639  1.00  0.00          C   
ATOM    243  CD  GLN A  17      39.802  30.504  32.342  1.00  0.00          C   
ATOM    244  NE2 GLN A  17      40.563  31.533  32.538  1.00  0.00          N   
ATOM    245  OE1 GLN A  17      40.161  29.388  32.738  1.00  0.00          O   
ATOM    246  H   GLN A  17      35.544  29.599  31.604  1.00  0.00          H   
ATOM    247  HA  GLN A  17      37.219  30.636  29.486  1.00  0.00          H   
ATOM    248  HB3 GLN A  17      38.834  29.184  30.143  1.00  0.00          H   
ATOM    249  HB2 GLN A  17      37.947  28.542  31.514  1.00  0.00          H   
ATOM    250  HG3 GLN A  17      37.713  30.969  32.349  1.00  0.00          H   
ATOM    251  HG2 GLN A  17      38.572  31.582  31.028  1.00  0.00          H   
ATOM    252 HE21 GLN A  17      40.336  32.481  32.244  1.00  0.00          H   
ATOM    253 HE22 GLN A  17      41.496  31.346  32.856  1.00  0.00          H   
ATOM    254  N   ALA A  18      36.228  27.462  29.144  1.00  0.00          N   
ATOM    255  CA  ALA A  18      36.160  26.386  28.135  1.00  0.00          C   
ATOM    256  C   ALA A  18      35.135  26.629  26.995  1.00  0.00          C   
ATOM    257  O   ALA A  18      35.423  26.306  25.859  1.00  0.00          O   
ATOM    258  CB  ALA A  18      35.994  25.020  28.768  1.00  0.00          C   
ATOM    259  H   ALA A  18      35.953  27.233  30.091  1.00  0.00          H   
ATOM    260  HA  ALA A  18      37.106  26.332  27.599  1.00  0.00          H   
ATOM    261  HB1 ALA A  18      36.837  24.672  29.365  1.00  0.00          H   
ATOM    262  HB2 ALA A  18      35.075  24.942  29.355  1.00  0.00          H   
ATOM    263  HB3 ALA A  18      35.922  24.394  27.886  1.00  0.00          H   
ATOM    264  N   ALA A  19      34.017  27.284  27.354  1.00  0.00          N   
ATOM    265  CA  ALA A  19      33.040  27.785  26.450  1.00  0.00          C   
ATOM    266  C   ALA A  19      33.666  28.829  25.437  1.00  0.00          C   
ATOM    267  O   ALA A  19      33.388  28.851  24.215  1.00  0.00          O   
ATOM    268  CB  ALA A  19      31.949  28.427  27.223  1.00  0.00          C   
ATOM    269  H   ALA A  19      33.836  27.288  28.343  1.00  0.00          H   
ATOM    270  HA  ALA A  19      32.545  26.973  25.900  1.00  0.00          H   
ATOM    271  HB1 ALA A  19      32.397  28.871  28.108  1.00  0.00          H   
ATOM    272  HB2 ALA A  19      31.456  29.234  26.686  1.00  0.00          H   
ATOM    273  HB3 ALA A  19      31.284  27.637  27.589  1.00  0.00          H   
ATOM    274  N   GLN A  20      34.304  29.881  26.007  1.00  0.00          N   
ATOM    275  CA  GLN A  20      34.991  30.957  25.262  1.00  0.00          C   
ATOM    276  C   GLN A  20      36.125  30.361  24.355  1.00  0.00          C   
ATOM    277  O   GLN A  20      36.467  30.917  23.334  1.00  0.00          O   
ATOM    278  CB  GLN A  20      35.529  32.083  26.150  1.00  0.00          C   
ATOM    279  CG  GLN A  20      34.274  32.878  26.650  1.00  0.00          C   
ATOM    280  CD  GLN A  20      34.597  33.922  27.743  1.00  0.00          C   
ATOM    281  NE2 GLN A  20      33.602  34.590  28.242  1.00  0.00          N   
ATOM    282  OE1 GLN A  20      35.680  33.953  28.316  1.00  0.00          O   
ATOM    283  H   GLN A  20      34.357  29.929  27.009  1.00  0.00          H   
ATOM    284  HA  GLN A  20      34.341  31.399  24.515  1.00  0.00          H   
ATOM    285  HB3 GLN A  20      36.297  32.691  25.663  1.00  0.00          H   
ATOM    286  HB2 GLN A  20      36.144  31.719  26.968  1.00  0.00          H   
ATOM    287  HG3 GLN A  20      33.543  32.139  26.981  1.00  0.00          H   
ATOM    288  HG2 GLN A  20      33.767  33.452  25.881  1.00  0.00          H   
ATOM    289 HE21 GLN A  20      32.652  34.542  27.911  1.00  0.00          H   
ATOM    290 HE22 GLN A  20      33.789  35.077  29.113  1.00  0.00          H   
ATOM    291  N   ALA A  21      36.751  29.213  24.713  1.00  0.00          N   
ATOM    292  CA  ALA A  21      37.839  28.546  23.975  1.00  0.00          C   
ATOM    293  C   ALA A  21      37.381  27.617  22.830  1.00  0.00          C   
ATOM    294  O   ALA A  21      38.038  26.567  22.647  1.00  0.00          O   
ATOM    295  CB  ALA A  21      38.582  27.774  24.947  1.00  0.00          C   
ATOM    296  H   ALA A  21      36.488  28.685  25.528  1.00  0.00          H   
ATOM    297  HA  ALA A  21      38.559  29.242  23.534  1.00  0.00          H   
ATOM    298  HB1 ALA A  21      39.488  27.333  24.544  1.00  0.00          H   
ATOM    299  HB2 ALA A  21      38.785  28.316  25.874  1.00  0.00          H   
ATOM    300  HB3 ALA A  21      37.959  26.934  25.238  1.00  0.00          H   
ATOM    301  N   ALA A  22      36.322  28.001  22.085  1.00  0.00          N   
ATOM    302  CA  ALA A  22      35.744  27.459  20.865  1.00  0.00          C   
ATOM    303  C   ALA A  22      36.703  27.504  19.616  1.00  0.00          C   
ATOM    304  O   ALA A  22      37.720  28.154  19.616  1.00  0.00          O   
ATOM    305  CB  ALA A  22      34.364  28.178  20.736  1.00  0.00          C   
ATOM    306  H   ALA A  22      35.788  28.771  22.451  1.00  0.00          H   
ATOM    307  HA  ALA A  22      35.547  26.391  20.970  1.00  0.00          H   
ATOM    308  HB1 ALA A  22      33.693  27.597  20.095  1.00  0.00          H   
ATOM    309  HB2 ALA A  22      33.924  28.318  21.725  1.00  0.00          H   
ATOM    310  HB3 ALA A  22      34.624  29.150  20.319  1.00  0.00          H   
ATOM    311  N   LYS A  23      36.371  26.762  18.602  1.00  0.00          N   
ATOM    312  CA  LYS A  23      37.225  26.538  17.493  1.00  0.00          C   
ATOM    313  C   LYS A  23      36.613  27.111  16.159  1.00  0.00          C   
ATOM    314  O   LYS A  23      35.450  27.426  16.131  1.00  0.00          O   
ATOM    315  CB  LYS A  23      37.333  24.946  17.396  1.00  0.00          C   
ATOM    316  CG  LYS A  23      38.241  24.420  18.549  1.00  0.00          C   
ATOM    317  CD  LYS A  23      38.137  22.898  18.715  1.00  0.00          C   
ATOM    318  CE  LYS A  23      38.701  22.333  20.037  1.00  0.00          C   
ATOM    319  NZ  LYS A  23      38.509  20.906  20.082  1.00  0.00          N   
ATOM    320  H   LYS A  23      35.398  26.529  18.476  1.00  0.00          H   
ATOM    321  HA  LYS A  23      38.175  27.060  17.583  1.00  0.00          H   
ATOM    322  HB3 LYS A  23      37.752  24.697  16.412  1.00  0.00          H   
ATOM    323  HB2 LYS A  23      36.346  24.477  17.486  1.00  0.00          H   
ATOM    324  HG3 LYS A  23      38.017  24.931  19.490  1.00  0.00          H   
ATOM    325  HG2 LYS A  23      39.253  24.621  18.180  1.00  0.00          H   
ATOM    326  HD3 LYS A  23      38.563  22.424  17.835  1.00  0.00          H   
ATOM    327  HD2 LYS A  23      37.097  22.610  18.688  1.00  0.00          H   
ATOM    328  HE3 LYS A  23      38.165  22.812  20.860  1.00  0.00          H   
ATOM    329  HE2 LYS A  23      39.732  22.662  20.128  1.00  0.00          H   
ATOM    330  HZ1 LYS A  23      38.915  20.506  20.912  1.00  0.00          H   
ATOM    331  HZ2 LYS A  23      37.513  20.748  20.093  1.00  0.00          H   
ATOM    332  HZ3 LYS A  23      38.823  20.479  19.220  1.00  0.00          H   
ATOM    333  N   LYS A  24      37.391  27.128  15.104  1.00  0.00          N   
ATOM    334  CA  LYS A  24      37.238  28.014  13.912  1.00  0.00          C   
ATOM    335  C   LYS A  24      36.038  27.750  13.021  1.00  0.00          C   
ATOM    336  CB  LYS A  24      38.627  28.256  13.287  1.00  0.00          C   
ATOM    337  CG  LYS A  24      38.599  29.000  11.920  1.00  0.00          C   
ATOM    338  CD  LYS A  24      40.011  29.179  11.405  1.00  0.00          C   
ATOM    339  CE  LYS A  24      40.160  30.160  10.244  1.00  0.00          C   
ATOM    340  NZ  LYS A  24      41.506  30.765  10.117  1.00  0.00          N   
ATOM    341  O   LYS A  24      35.205  28.628  12.874  1.00  0.00          O   
ATOM    342  OXT LYS A  24      35.906  26.606  12.499  1.00  0.00          O   
ATOM    343  H   LYS A  24      38.330  26.799  15.219  1.00  0.00          H   
ATOM    344  HA  LYS A  24      36.939  28.969  14.350  1.00  0.00          H   
ATOM    345  HB3 LYS A  24      39.106  27.271  13.229  1.00  0.00          H   
ATOM    346  HB2 LYS A  24      39.121  28.923  13.987  1.00  0.00          H   
ATOM    347  HG3 LYS A  24      38.123  29.977  12.001  1.00  0.00          H   
ATOM    348  HG2 LYS A  24      38.091  28.428  11.137  1.00  0.00          H   
ATOM    349  HD3 LYS A  24      40.486  28.274  11.009  1.00  0.00          H   
ATOM    350  HD2 LYS A  24      40.608  29.592  12.216  1.00  0.00          H   
ATOM    351  HE3 LYS A  24      39.466  30.995  10.385  1.00  0.00          H   
ATOM    352  HE2 LYS A  24      39.877  29.753   9.274  1.00  0.00          H   
ATOM    353  HZ1 LYS A  24      41.752  31.398  10.861  1.00  0.00          H   
ATOM    354  HZ2 LYS A  24      42.139  30.021   9.873  1.00  0.00          H   
ATOM    355  HZ3 LYS A  24      41.488  31.373   9.307  1.00  0.00          H   
TER     356      LYS A  24
ENDMDL
MODEL        3
ATOM      1  N   LYS A   1      31.370  36.593  44.524  1.00  0.00          N   
ATOM      2  CA  LYS A   1      31.139  35.200  44.069  1.00  0.00          C   
ATOM      3  C   LYS A   1      29.730  34.771  44.012  1.00  0.00          C   
ATOM      4  O   LYS A   1      28.839  35.154  44.792  1.00  0.00          O   
ATOM      5  CB  LYS A   1      32.050  34.229  44.789  1.00  0.00          C   
ATOM      6  CG  LYS A   1      31.741  34.024  46.294  1.00  0.00          C   
ATOM      7  CD  LYS A   1      32.339  32.804  46.951  1.00  0.00          C   
ATOM      8  CE  LYS A   1      31.656  32.688  48.303  1.00  0.00          C   
ATOM      9  NZ  LYS A   1      32.205  31.634  49.182  1.00  0.00          N   
ATOM     10  HA  LYS A   1      31.466  35.134  43.030  1.00  0.00          H   
ATOM     11  HB3 LYS A   1      33.129  34.407  44.697  1.00  0.00          H   
ATOM     12  HB2 LYS A   1      31.950  33.248  44.314  1.00  0.00          H   
ATOM     13  HG3 LYS A   1      30.646  34.006  46.360  1.00  0.00          H   
ATOM     14  HG2 LYS A   1      32.072  34.841  46.924  1.00  0.00          H   
ATOM     15  HD3 LYS A   1      33.392  33.064  47.084  1.00  0.00          H   
ATOM     16  HD2 LYS A   1      32.271  31.924  46.314  1.00  0.00          H   
ATOM     17  HE3 LYS A   1      30.594  32.473  48.157  1.00  0.00          H   
ATOM     18  HE2 LYS A   1      31.753  33.630  48.840  1.00  0.00          H   
ATOM     19  HZ1 LYS A   1      32.474  30.769  48.715  1.00  0.00          H   
ATOM     20  HZ2 LYS A   1      33.044  31.960  49.642  1.00  0.00          H   
ATOM     21  HZ3 LYS A   1      31.506  31.255  49.803  1.00  0.00          H   
ATOM     22  H   LYS A   1      31.020  36.771  45.450  1.00  0.00          H   
ATOM     23  N   LYS A   2      29.428  34.040  42.938  1.00  0.00          N   
ATOM     24  CA  LYS A   2      28.152  33.329  42.679  1.00  0.00          C   
ATOM     25  C   LYS A   2      27.653  32.655  43.933  1.00  0.00          C   
ATOM     26  O   LYS A   2      28.433  32.096  44.648  1.00  0.00          O   
ATOM     27  CB  LYS A   2      28.297  32.321  41.531  1.00  0.00          C   
ATOM     28  CG  LYS A   2      26.950  32.051  40.772  1.00  0.00          C   
ATOM     29  CD  LYS A   2      27.191  31.490  39.393  1.00  0.00          C   
ATOM     30  CE  LYS A   2      27.733  32.603  38.500  1.00  0.00          C   
ATOM     31  NZ  LYS A   2      27.291  32.364  37.175  1.00  0.00          N   
ATOM     32  H   LYS A   2      30.189  33.755  42.324  1.00  0.00          H   
ATOM     33  HA  LYS A   2      27.440  34.138  42.477  1.00  0.00          H   
ATOM     34  HB3 LYS A   2      28.652  31.354  41.909  1.00  0.00          H   
ATOM     35  HB2 LYS A   2      29.093  32.642  40.860  1.00  0.00          H   
ATOM     36  HG3 LYS A   2      26.544  33.058  40.646  1.00  0.00          H   
ATOM     37  HG2 LYS A   2      26.261  31.406  41.318  1.00  0.00          H   
ATOM     38  HD3 LYS A   2      26.258  31.122  38.966  1.00  0.00          H   
ATOM     39  HD2 LYS A   2      27.887  30.653  39.428  1.00  0.00          H   
ATOM     40  HE3 LYS A   2      28.813  32.542  38.515  1.00  0.00          H   
ATOM     41  HE2 LYS A   2      27.344  33.586  38.790  1.00  0.00          H   
ATOM     42  HZ1 LYS A   2      27.110  31.377  37.035  1.00  0.00          H   
ATOM     43  HZ2 LYS A   2      26.442  32.882  37.021  1.00  0.00          H   
ATOM     44  HZ3 LYS A   2      27.964  32.600  36.457  1.00  0.00          H   
ATOM     45  N   PRO A   3      26.372  32.675  44.216  1.00  0.00          N   
ATOM     46  CA  PRO A   3      25.819  31.994  45.364  1.00  0.00          C   
ATOM     47  C   PRO A   3      26.127  30.486  45.464  1.00  0.00          C   
ATOM     48  O   PRO A   3      26.521  29.897  44.494  1.00  0.00          O   
ATOM     49  CB  PRO A   3      24.360  32.272  45.437  1.00  0.00          C   
ATOM     50  CG  PRO A   3      24.152  33.454  44.408  1.00  0.00          C   
ATOM     51  CD  PRO A   3      25.289  33.256  43.449  1.00  0.00          C   
ATOM     52  HA  PRO A   3      26.178  32.533  46.240  1.00  0.00          H   
ATOM     53  HB3 PRO A   3      23.854  31.373  45.088  1.00  0.00          H   
ATOM     54  HB2 PRO A   3      23.990  32.526  46.432  1.00  0.00          H   
ATOM     55  HG3 PRO A   3      23.195  33.286  43.915  1.00  0.00          H   
ATOM     56  HG2 PRO A   3      24.107  34.439  44.861  1.00  0.00          H   
ATOM     57  HD3 PRO A   3      24.980  32.492  42.749  1.00  0.00          H   
ATOM     58  HD2 PRO A   3      25.549  34.245  43.083  1.00  0.00          H   
ATOM     59  N   GLY A   4      26.128  29.890  46.666  1.00  0.00          N   
ATOM     60  CA  GLY A   4      26.360  28.494  46.952  1.00  0.00          C   
ATOM     61  C   GLY A   4      27.910  28.212  47.199  1.00  0.00          C   
ATOM     62  O   GLY A   4      28.658  29.070  47.703  1.00  0.00          O   
ATOM     63  H   GLY A   4      25.937  30.454  47.475  1.00  0.00          H   
ATOM     64  HA3 GLY A   4      25.989  27.858  46.158  1.00  0.00          H   
ATOM     65  HA2 GLY A   4      25.855  28.146  47.847  1.00  0.00          H   
ATOM     66  N   ALA A   5      28.304  27.012  46.942  1.00  0.00          N   
ATOM     67  CA  ALA A   5      29.660  26.509  47.301  1.00  0.00          C   
ATOM     68  C   ALA A   5      30.736  26.886  46.275  1.00  0.00          C   
ATOM     69  O   ALA A   5      30.605  26.710  45.063  1.00  0.00          O   
ATOM     70  CB  ALA A   5      29.625  24.991  47.723  1.00  0.00          C   
ATOM     71  H   ALA A   5      27.585  26.358  46.656  1.00  0.00          H   
ATOM     72  HA  ALA A   5      29.942  27.075  48.189  1.00  0.00          H   
ATOM     73  HB1 ALA A   5      28.796  24.951  48.432  1.00  0.00          H   
ATOM     74  HB2 ALA A   5      29.491  24.422  46.807  1.00  0.00          H   
ATOM     75  HB3 ALA A   5      30.579  24.726  48.174  1.00  0.00          H   
ATOM     76  N   SER A   6      31.902  27.238  46.817  1.00  0.00          N   
ATOM     77  CA  SER A   6      32.857  28.186  46.093  1.00  0.00          C   
ATOM     78  C   SER A   6      33.464  27.605  44.859  1.00  0.00          C   
ATOM     79  O   SER A   6      33.545  28.283  43.775  1.00  0.00          O   
ATOM     80  CB  SER A   6      33.960  28.703  47.058  1.00  0.00          C   
ATOM     81  OG  SER A   6      33.362  29.230  48.220  1.00  0.00          O   
ATOM     82  H   SER A   6      32.002  27.139  47.812  1.00  0.00          H   
ATOM     83  HA  SER A   6      32.321  29.047  45.693  1.00  0.00          H   
ATOM     84  HB3 SER A   6      34.617  29.372  46.502  1.00  0.00          H   
ATOM     85  HB2 SER A   6      34.466  27.804  47.406  1.00  0.00          H   
ATOM     86  HG  SER A   6      33.480  28.673  48.984  1.00  0.00          H   
ATOM     87  N   LEU A   7      33.657  26.289  44.822  1.00  0.00          N   
ATOM     88  CA  LEU A   7      34.197  25.488  43.692  1.00  0.00          C   
ATOM     89  C   LEU A   7      33.359  25.580  42.449  1.00  0.00          C   
ATOM     90  O   LEU A   7      33.879  25.826  41.374  1.00  0.00          O   
ATOM     91  CB  LEU A   7      34.451  24.083  44.278  1.00  0.00          C   
ATOM     92  CG  LEU A   7      35.314  23.252  43.344  1.00  0.00          C   
ATOM     93  CD1 LEU A   7      36.704  23.752  43.236  1.00  0.00          C   
ATOM     94  CD2 LEU A   7      35.301  21.834  43.896  1.00  0.00          C   
ATOM     95  H   LEU A   7      33.519  25.820  45.704  1.00  0.00          H   
ATOM     96  HA  LEU A   7      35.164  25.900  43.416  1.00  0.00          H   
ATOM     97  HB3 LEU A   7      33.523  23.547  44.498  1.00  0.00          H   
ATOM     98  HB2 LEU A   7      34.967  24.206  45.232  1.00  0.00          H   
ATOM     99  HG  LEU A   7      34.970  23.188  42.312  1.00  0.00          H   
ATOM    100 HD11 LEU A   7      37.050  23.799  44.270  1.00  0.00          H   
ATOM    101 HD12 LEU A   7      37.326  23.119  42.592  1.00  0.00          H   
ATOM    102 HD13 LEU A   7      36.779  24.775  42.852  1.00  0.00          H   
ATOM    103 HD21 LEU A   7      35.950  21.309  43.197  1.00  0.00          H   
ATOM    104 HD22 LEU A   7      35.751  21.795  44.891  1.00  0.00          H   
ATOM    105 HD23 LEU A   7      34.335  21.341  43.833  1.00  0.00          H   
ATOM    106  N   ALA A   8      32.041  25.404  42.555  1.00  0.00          N   
ATOM    107  CA  ALA A   8      31.109  25.441  41.440  1.00  0.00          C   
ATOM    108  C   ALA A   8      31.175  26.806  40.681  1.00  0.00          C   
ATOM    109  O   ALA A   8      31.077  26.964  39.444  1.00  0.00          O   
ATOM    110  CB  ALA A   8      29.688  25.086  41.816  1.00  0.00          C   
ATOM    111  H   ALA A   8      31.667  25.305  43.485  1.00  0.00          H   
ATOM    112  HA  ALA A   8      31.371  24.677  40.704  1.00  0.00          H   
ATOM    113  HB1 ALA A   8      29.012  25.318  40.998  1.00  0.00          H   
ATOM    114  HB2 ALA A   8      29.613  24.010  41.957  1.00  0.00          H   
ATOM    115  HB3 ALA A   8      29.352  25.662  42.673  1.00  0.00          H   
ATOM    116  N   ALA A   9      31.314  27.901  41.484  1.00  0.00          N   
ATOM    117  CA  ALA A   9      31.552  29.223  40.887  1.00  0.00          C   
ATOM    118  C   ALA A   9      32.895  29.393  40.155  1.00  0.00          C   
ATOM    119  O   ALA A   9      33.133  30.071  39.114  1.00  0.00          O   
ATOM    120  CB  ALA A   9      31.403  30.221  42.001  1.00  0.00          C   
ATOM    121  H   ALA A   9      31.315  27.768  42.489  1.00  0.00          H   
ATOM    122  HA  ALA A   9      30.726  29.449  40.219  1.00  0.00          H   
ATOM    123  HB1 ALA A   9      30.401  30.331  42.415  1.00  0.00          H   
ATOM    124  HB2 ALA A   9      32.019  29.836  42.815  1.00  0.00          H   
ATOM    125  HB3 ALA A   9      31.693  31.147  41.514  1.00  0.00          H   
ATOM    126  N   LEU A  10      33.901  28.578  40.508  1.00  0.00          N   
ATOM    127  CA  LEU A  10      35.197  28.561  39.834  1.00  0.00          C   
ATOM    128  C   LEU A  10      35.150  27.606  38.587  1.00  0.00          C   
ATOM    129  O   LEU A  10      35.663  28.011  37.528  1.00  0.00          O   
ATOM    130  CB  LEU A  10      36.349  28.208  40.723  1.00  0.00          C   
ATOM    131  CG  LEU A  10      36.843  29.478  41.556  1.00  0.00          C   
ATOM    132  CD1 LEU A  10      37.358  29.031  42.891  1.00  0.00          C   
ATOM    133  CD2 LEU A  10      37.787  30.291  40.734  1.00  0.00          C   
ATOM    134  H   LEU A  10      33.840  28.195  41.443  1.00  0.00          H   
ATOM    135  HA  LEU A  10      35.340  29.560  39.424  1.00  0.00          H   
ATOM    136  HB3 LEU A  10      37.234  27.965  40.140  1.00  0.00          H   
ATOM    137  HB2 LEU A  10      36.210  27.350  41.387  1.00  0.00          H   
ATOM    138  HG  LEU A  10      36.014  30.143  41.783  1.00  0.00          H   
ATOM    139 HD11 LEU A  10      38.113  28.248  42.834  1.00  0.00          H   
ATOM    140 HD12 LEU A  10      37.830  29.863  43.412  1.00  0.00          H   
ATOM    141 HD13 LEU A  10      36.487  28.680  43.444  1.00  0.00          H   
ATOM    142 HD21 LEU A  10      38.132  31.131  41.347  1.00  0.00          H   
ATOM    143 HD22 LEU A  10      38.564  29.749  40.207  1.00  0.00          H   
ATOM    144 HD23 LEU A  10      37.245  30.818  39.946  1.00  0.00          H   
ATOM    145  N   GLN A  11      34.536  26.460  38.729  1.00  0.00          N   
ATOM    146  CA  GLN A  11      34.179  25.592  37.550  1.00  0.00          C   
ATOM    147  C   GLN A  11      33.306  26.274  36.479  1.00  0.00          C   
ATOM    148  O   GLN A  11      33.469  26.119  35.294  1.00  0.00          O   
ATOM    149  CB  GLN A  11      33.397  24.417  38.115  1.00  0.00          C   
ATOM    150  CG  GLN A  11      34.290  23.466  38.918  1.00  0.00          C   
ATOM    151  CD  GLN A  11      33.538  22.287  39.520  1.00  0.00          C   
ATOM    152  NE2 GLN A  11      34.171  21.408  40.208  1.00  0.00          N   
ATOM    153  OE1 GLN A  11      32.313  22.240  39.433  1.00  0.00          O   
ATOM    154  H   GLN A  11      34.165  26.259  39.642  1.00  0.00          H   
ATOM    155  HA  GLN A  11      35.128  25.335  37.075  1.00  0.00          H   
ATOM    156  HB3 GLN A  11      32.969  23.840  37.286  1.00  0.00          H   
ATOM    157  HB2 GLN A  11      32.571  24.733  38.761  1.00  0.00          H   
ATOM    158  HG3 GLN A  11      34.848  23.922  39.733  1.00  0.00          H   
ATOM    159  HG2 GLN A  11      35.065  23.034  38.286  1.00  0.00          H   
ATOM    160 HE21 GLN A  11      35.177  21.414  40.172  1.00  0.00          H   
ATOM    161 HE22 GLN A  11      33.652  20.717  40.731  1.00  0.00          H   
ATOM    162  N   ALA A  12      32.481  27.244  36.906  1.00  0.00          N   
ATOM    163  CA  ALA A  12      31.648  28.064  36.025  1.00  0.00          C   
ATOM    164  C   ALA A  12      32.535  28.981  35.198  1.00  0.00          C   
ATOM    165  O   ALA A  12      32.362  29.044  33.980  1.00  0.00          O   
ATOM    166  CB  ALA A  12      30.593  28.864  36.842  1.00  0.00          C   
ATOM    167  H   ALA A  12      32.216  27.373  37.873  1.00  0.00          H   
ATOM    168  HA  ALA A  12      31.054  27.449  35.343  1.00  0.00          H   
ATOM    169  HB1 ALA A  12      31.026  29.526  37.590  1.00  0.00          H   
ATOM    170  HB2 ALA A  12      30.152  29.593  36.172  1.00  0.00          H   
ATOM    171  HB3 ALA A  12      29.867  28.180  37.293  1.00  0.00          H   
ATOM    172  N   LEU A  13      33.384  29.738  35.935  1.00  0.00          N   
ATOM    173  CA  LEU A  13      34.451  30.618  35.354  1.00  0.00          C   
ATOM    174  C   LEU A  13      35.373  29.756  34.502  1.00  0.00          C   
ATOM    175  O   LEU A  13      35.676  30.188  33.383  1.00  0.00          O   
ATOM    176  CB  LEU A  13      35.296  31.345  36.429  1.00  0.00          C   
ATOM    177  CG  LEU A  13      34.540  32.590  37.037  1.00  0.00          C   
ATOM    178  CD1 LEU A  13      35.224  32.837  38.382  1.00  0.00          C   
ATOM    179  CD2 LEU A  13      34.587  33.818  36.137  1.00  0.00          C   
ATOM    180  H   LEU A  13      33.343  29.677  36.946  1.00  0.00          H   
ATOM    181  HA  LEU A  13      33.985  31.391  34.743  1.00  0.00          H   
ATOM    182  HB3 LEU A  13      36.291  31.581  36.032  1.00  0.00          H   
ATOM    183  HB2 LEU A  13      35.482  30.598  37.208  1.00  0.00          H   
ATOM    184  HG  LEU A  13      33.499  32.377  37.290  1.00  0.00          H   
ATOM    185 HD11 LEU A  13      34.859  33.772  38.791  1.00  0.00          H   
ATOM    186 HD12 LEU A  13      35.112  32.064  39.143  1.00  0.00          H   
ATOM    187 HD13 LEU A  13      36.266  33.033  38.132  1.00  0.00          H   
ATOM    188 HD21 LEU A  13      34.129  34.711  36.580  1.00  0.00          H   
ATOM    189 HD22 LEU A  13      35.581  34.057  35.753  1.00  0.00          H   
ATOM    190 HD23 LEU A  13      33.926  33.508  35.326  1.00  0.00          H   
ATOM    191  N   GLN A  14      35.595  28.519  34.855  1.00  0.00          N   
ATOM    192  CA  GLN A  14      36.382  27.539  34.031  1.00  0.00          C   
ATOM    193  C   GLN A  14      35.659  27.180  32.720  1.00  0.00          C   
ATOM    194  O   GLN A  14      36.269  27.148  31.635  1.00  0.00          O   
ATOM    195  CB  GLN A  14      36.850  26.325  34.829  1.00  0.00          C   
ATOM    196  CG  GLN A  14      37.801  25.401  34.063  1.00  0.00          C   
ATOM    197  CD  GLN A  14      38.462  24.283  34.779  1.00  0.00          C   
ATOM    198  NE2 GLN A  14      39.020  23.318  34.124  1.00  0.00          N   
ATOM    199  OE1 GLN A  14      38.535  24.331  36.005  1.00  0.00          O   
ATOM    200  H   GLN A  14      35.394  28.345  35.822  1.00  0.00          H   
ATOM    201  HA  GLN A  14      37.315  28.035  33.759  1.00  0.00          H   
ATOM    202  HB3 GLN A  14      35.989  25.760  35.188  1.00  0.00          H   
ATOM    203  HB2 GLN A  14      37.353  26.730  35.715  1.00  0.00          H   
ATOM    204  HG3 GLN A  14      38.521  26.022  33.527  1.00  0.00          H   
ATOM    205  HG2 GLN A  14      37.300  24.980  33.194  1.00  0.00          H   
ATOM    206 HE21 GLN A  14      38.801  23.281  33.139  1.00  0.00          H   
ATOM    207 HE22 GLN A  14      39.496  22.594  34.644  1.00  0.00          H   
ATOM    208  N   ALA A  15      34.319  26.877  32.820  1.00  0.00          N   
ATOM    209  CA  ALA A  15      33.452  26.677  31.711  1.00  0.00          C   
ATOM    210  C   ALA A  15      33.375  27.905  30.783  1.00  0.00          C   
ATOM    211  O   ALA A  15      33.504  27.786  29.544  1.00  0.00          O   
ATOM    212  CB  ALA A  15      32.031  26.340  32.242  1.00  0.00          C   
ATOM    213  H   ALA A  15      33.939  26.958  33.743  1.00  0.00          H   
ATOM    214  HA  ALA A  15      33.799  25.836  31.127  1.00  0.00          H   
ATOM    215  HB1 ALA A  15      32.056  25.641  33.086  1.00  0.00          H   
ATOM    216  HB2 ALA A  15      31.484  27.239  32.534  1.00  0.00          H   
ATOM    217  HB3 ALA A  15      31.514  25.991  31.350  1.00  0.00          H   
ATOM    218  N   LEU A  16      33.384  29.177  31.380  1.00  0.00          N   
ATOM    219  CA  LEU A  16      33.599  30.454  30.574  1.00  0.00          C   
ATOM    220  C   LEU A  16      35.013  30.597  29.946  1.00  0.00          C   
ATOM    221  O   LEU A  16      35.106  31.058  28.795  1.00  0.00          O   
ATOM    222  CB  LEU A  16      33.326  31.679  31.455  1.00  0.00          C   
ATOM    223  CG  LEU A  16      31.820  32.032  31.470  1.00  0.00          C   
ATOM    224  CD1 LEU A  16      31.590  33.089  32.577  1.00  0.00          C   
ATOM    225  CD2 LEU A  16      31.208  32.490  30.127  1.00  0.00          C   
ATOM    226  H   LEU A  16      33.083  29.260  32.339  1.00  0.00          H   
ATOM    227  HA  LEU A  16      32.934  30.448  29.713  1.00  0.00          H   
ATOM    228  HB3 LEU A  16      33.833  32.548  31.011  1.00  0.00          H   
ATOM    229  HB2 LEU A  16      33.760  31.567  32.444  1.00  0.00          H   
ATOM    230  HG  LEU A  16      31.304  31.165  31.900  1.00  0.00          H   
ATOM    231 HD11 LEU A  16      31.941  32.668  33.510  1.00  0.00          H   
ATOM    232 HD12 LEU A  16      32.225  33.945  32.334  1.00  0.00          H   
ATOM    233 HD13 LEU A  16      30.511  33.254  32.699  1.00  0.00          H   
ATOM    234 HD21 LEU A  16      30.860  31.626  29.559  1.00  0.00          H   
ATOM    235 HD22 LEU A  16      30.393  33.204  30.213  1.00  0.00          H   
ATOM    236 HD23 LEU A  16      31.938  32.990  29.498  1.00  0.00          H   
ATOM    237  N   GLN A  17      36.090  30.234  30.680  1.00  0.00          N   
ATOM    238  CA  GLN A  17      37.504  30.248  30.194  1.00  0.00          C   
ATOM    239  C   GLN A  17      37.687  29.268  29.043  1.00  0.00          C   
ATOM    240  O   GLN A  17      38.293  29.555  28.033  1.00  0.00          O   
ATOM    241  CB  GLN A  17      38.423  29.994  31.463  1.00  0.00          C   
ATOM    242  CG  GLN A  17      39.929  29.979  31.088  1.00  0.00          C   
ATOM    243  CD  GLN A  17      40.529  28.585  30.968  1.00  0.00          C   
ATOM    244  NE2 GLN A  17      40.405  27.666  31.945  1.00  0.00          N   
ATOM    245  OE1 GLN A  17      41.113  28.259  29.939  1.00  0.00          O   
ATOM    246  H   GLN A  17      35.937  29.825  31.582  1.00  0.00          H   
ATOM    247  HA  GLN A  17      37.710  31.240  29.807  1.00  0.00          H   
ATOM    248  HB3 GLN A  17      38.176  29.012  31.878  1.00  0.00          H   
ATOM    249  HB2 GLN A  17      38.172  30.830  32.112  1.00  0.00          H   
ATOM    250  HG3 GLN A  17      40.488  30.420  31.919  1.00  0.00          H   
ATOM    251  HG2 GLN A  17      40.059  30.466  30.127  1.00  0.00          H   
ATOM    252 HE21 GLN A  17      40.169  27.931  32.889  1.00  0.00          H   
ATOM    253 HE22 GLN A  17      40.744  26.732  31.771  1.00  0.00          H   
ATOM    254  N   ALA A  18      37.079  28.060  29.107  1.00  0.00          N   
ATOM    255  CA  ALA A  18      36.969  27.036  28.081  1.00  0.00          C   
ATOM    256  C   ALA A  18      36.008  27.473  26.869  1.00  0.00          C   
ATOM    257  O   ALA A  18      36.325  27.265  25.676  1.00  0.00          O   
ATOM    258  CB  ALA A  18      36.701  25.723  28.891  1.00  0.00          C   
ATOM    259  H   ALA A  18      36.681  27.740  29.977  1.00  0.00          H   
ATOM    260  HA  ALA A  18      37.941  26.865  27.625  1.00  0.00          H   
ATOM    261  HB1 ALA A  18      35.672  25.840  29.247  1.00  0.00          H   
ATOM    262  HB2 ALA A  18      36.713  24.790  28.318  1.00  0.00          H   
ATOM    263  HB3 ALA A  18      37.492  25.653  29.626  1.00  0.00          H   
ATOM    264  N   ALA A  19      34.825  28.047  27.085  1.00  0.00          N   
ATOM    265  CA  ALA A  19      34.099  28.787  26.158  1.00  0.00          C   
ATOM    266  C   ALA A  19      34.877  29.863  25.354  1.00  0.00          C   
ATOM    267  O   ALA A  19      34.822  29.934  24.128  1.00  0.00          O   
ATOM    268  CB  ALA A  19      32.753  29.150  26.791  1.00  0.00          C   
ATOM    269  H   ALA A  19      34.500  28.086  28.042  1.00  0.00          H   
ATOM    270  HA  ALA A  19      33.825  27.968  25.499  1.00  0.00          H   
ATOM    271  HB1 ALA A  19      32.064  29.316  25.973  1.00  0.00          H   
ATOM    272  HB2 ALA A  19      32.272  28.343  27.341  1.00  0.00          H   
ATOM    273  HB3 ALA A  19      32.829  30.061  27.388  1.00  0.00          H   
ATOM    274  N   GLN A  20      35.734  30.645  25.996  1.00  0.00          N   
ATOM    275  CA  GLN A  20      36.732  31.517  25.366  1.00  0.00          C   
ATOM    276  C   GLN A  20      37.791  30.823  24.651  1.00  0.00          C   
ATOM    277  O   GLN A  20      38.249  31.313  23.575  1.00  0.00          O   
ATOM    278  CB  GLN A  20      37.154  32.577  26.423  1.00  0.00          C   
ATOM    279  CG  GLN A  20      38.160  33.625  26.086  1.00  0.00          C   
ATOM    280  CD  GLN A  20      37.981  34.902  26.825  1.00  0.00          C   
ATOM    281  NE2 GLN A  20      38.928  35.760  26.874  1.00  0.00          N   
ATOM    282  OE1 GLN A  20      37.015  35.153  27.507  1.00  0.00          O   
ATOM    283  H   GLN A  20      35.754  30.484  26.990  1.00  0.00          H   
ATOM    284  HA  GLN A  20      36.200  32.135  24.645  1.00  0.00          H   
ATOM    285  HB3 GLN A  20      37.523  32.033  27.292  1.00  0.00          H   
ATOM    286  HB2 GLN A  20      36.244  33.076  26.720  1.00  0.00          H   
ATOM    287  HG3 GLN A  20      38.064  33.892  25.029  1.00  0.00          H   
ATOM    288  HG2 GLN A  20      39.076  33.065  26.266  1.00  0.00          H   
ATOM    289 HE21 GLN A  20      39.811  35.418  26.544  1.00  0.00          H   
ATOM    290 HE22 GLN A  20      38.781  36.608  27.408  1.00  0.00          H   
ATOM    291  N   ALA A  21      38.235  29.638  25.175  1.00  0.00          N   
ATOM    292  CA  ALA A  21      39.238  28.840  24.480  1.00  0.00          C   
ATOM    293  C   ALA A  21      38.677  28.155  23.222  1.00  0.00          C   
ATOM    294  O   ALA A  21      39.491  28.011  22.264  1.00  0.00          O   
ATOM    295  CB  ALA A  21      39.921  27.883  25.497  1.00  0.00          C   
ATOM    296  H   ALA A  21      38.043  29.395  26.137  1.00  0.00          H   
ATOM    297  HA  ALA A  21      39.994  29.525  24.107  1.00  0.00          H   
ATOM    298  HB1 ALA A  21      40.420  28.381  26.329  1.00  0.00          H   
ATOM    299  HB2 ALA A  21      39.284  27.138  25.984  1.00  0.00          H   
ATOM    300  HB3 ALA A  21      40.710  27.343  24.977  1.00  0.00          H   
ATOM    301  N   ALA A  22      37.319  27.882  23.140  1.00  0.00          N   
ATOM    302  CA  ALA A  22      36.586  27.469  21.878  1.00  0.00          C   
ATOM    303  C   ALA A  22      35.824  28.755  21.299  1.00  0.00          C   
ATOM    304  O   ALA A  22      34.585  28.843  21.324  1.00  0.00          O   
ATOM    305  CB  ALA A  22      35.598  26.311  22.249  1.00  0.00          C   
ATOM    306  H   ALA A  22      36.795  28.128  23.972  1.00  0.00          H   
ATOM    307  HA  ALA A  22      37.332  27.163  21.153  1.00  0.00          H   
ATOM    308  HB1 ALA A  22      35.027  26.134  21.337  1.00  0.00          H   
ATOM    309  HB2 ALA A  22      36.165  25.403  22.464  1.00  0.00          H   
ATOM    310  HB3 ALA A  22      34.963  26.563  23.102  1.00  0.00          H   
ATOM    311  N   LYS A  23      36.578  29.636  20.647  1.00  0.00          N   
ATOM    312  CA  LYS A  23      36.112  30.925  20.288  1.00  0.00          C   
ATOM    313  C   LYS A  23      34.939  30.948  19.252  1.00  0.00          C   
ATOM    314  O   LYS A  23      34.991  30.223  18.220  1.00  0.00          O   
ATOM    315  CB  LYS A  23      37.348  31.821  19.869  1.00  0.00          C   
ATOM    316  CG  LYS A  23      37.075  33.312  19.786  1.00  0.00          C   
ATOM    317  CD  LYS A  23      38.324  34.169  19.372  1.00  0.00          C   
ATOM    318  CE  LYS A  23      38.448  34.152  17.814  1.00  0.00          C   
ATOM    319  NZ  LYS A  23      39.378  35.178  17.416  1.00  0.00          N   
ATOM    320  H   LYS A  23      37.565  29.452  20.562  1.00  0.00          H   
ATOM    321  HA  LYS A  23      35.671  31.375  21.182  1.00  0.00          H   
ATOM    322  HB3 LYS A  23      37.750  31.380  18.953  1.00  0.00          H   
ATOM    323  HB2 LYS A  23      38.122  31.656  20.608  1.00  0.00          H   
ATOM    324  HG3 LYS A  23      36.793  33.687  20.774  1.00  0.00          H   
ATOM    325  HG2 LYS A  23      36.176  33.539  19.203  1.00  0.00          H   
ATOM    326  HD3 LYS A  23      39.203  33.861  19.928  1.00  0.00          H   
ATOM    327  HD2 LYS A  23      38.108  35.166  19.759  1.00  0.00          H   
ATOM    328  HE3 LYS A  23      37.490  34.413  17.385  1.00  0.00          H   
ATOM    329  HE2 LYS A  23      38.756  33.178  17.431  1.00  0.00          H   
ATOM    330  HZ1 LYS A  23      39.166  36.044  17.883  1.00  0.00          H   
ATOM    331  HZ2 LYS A  23      40.336  35.072  17.721  1.00  0.00          H   
ATOM    332  HZ3 LYS A  23      39.340  35.307  16.418  1.00  0.00          H   
ATOM    333  N   LYS A  24      33.916  31.799  19.472  1.00  0.00          N   
ATOM    334  CA  LYS A  24      32.798  32.174  18.587  1.00  0.00          C   
ATOM    335  C   LYS A  24      32.828  33.644  18.207  1.00  0.00          C   
ATOM    336  CB  LYS A  24      31.476  31.791  19.323  1.00  0.00          C   
ATOM    337  CG  LYS A  24      31.420  30.276  19.736  1.00  0.00          C   
ATOM    338  CD  LYS A  24      31.589  29.312  18.590  1.00  0.00          C   
ATOM    339  CE  LYS A  24      31.434  27.849  18.855  1.00  0.00          C   
ATOM    340  NZ  LYS A  24      32.591  27.246  19.511  1.00  0.00          N   
ATOM    341  O   LYS A  24      33.004  34.533  19.014  1.00  0.00          O   
ATOM    342  OXT LYS A  24      32.775  33.909  16.987  1.00  0.00          O   
ATOM    343  H   LYS A  24      33.942  32.170  20.411  1.00  0.00          H   
ATOM    344  HA  LYS A  24      32.835  31.684  17.620  1.00  0.00          H   
ATOM    345  HB3 LYS A  24      30.589  32.106  18.780  1.00  0.00          H   
ATOM    346  HB2 LYS A  24      31.522  32.406  20.218  1.00  0.00          H   
ATOM    347  HG3 LYS A  24      30.506  30.037  20.284  1.00  0.00          H   
ATOM    348  HG2 LYS A  24      32.213  30.014  20.430  1.00  0.00          H   
ATOM    349  HD3 LYS A  24      32.567  29.363  18.122  1.00  0.00          H   
ATOM    350  HD2 LYS A  24      30.823  29.621  17.877  1.00  0.00          H   
ATOM    351  HE3 LYS A  24      31.368  27.359  17.895  1.00  0.00          H   
ATOM    352  HE2 LYS A  24      30.537  27.604  19.432  1.00  0.00          H   
ATOM    353  HZ1 LYS A  24      32.535  26.257  19.720  1.00  0.00          H   
ATOM    354  HZ2 LYS A  24      33.431  27.348  18.965  1.00  0.00          H   
ATOM    355  HZ3 LYS A  24      32.670  27.528  20.474  1.00  0.00          H   
TER     356      LYS A  24
ENDMDL
MODEL        4
ATOM      1  N   LYS A   1      33.720  39.608  48.472  1.00  0.00          N   
ATOM      2  CA  LYS A   1      33.857  38.957  47.182  1.00  0.00          C   
ATOM      3  C   LYS A   1      32.473  38.819  46.569  1.00  0.00          C   
ATOM      4  O   LYS A   1      31.469  38.736  47.316  1.00  0.00          O   
ATOM      5  CB  LYS A   1      34.569  37.605  47.173  1.00  0.00          C   
ATOM      6  CG  LYS A   1      36.040  37.645  47.416  1.00  0.00          C   
ATOM      7  CD  LYS A   1      36.679  36.260  47.181  1.00  0.00          C   
ATOM      8  CE  LYS A   1      38.086  36.285  47.607  1.00  0.00          C   
ATOM      9  NZ  LYS A   1      38.917  35.103  47.278  1.00  0.00          N   
ATOM     10  HA  LYS A   1      34.447  39.520  46.461  1.00  0.00          H   
ATOM     11  HB3 LYS A   1      34.484  37.188  46.163  1.00  0.00          H   
ATOM     12  HB2 LYS A   1      34.135  36.868  47.854  1.00  0.00          H   
ATOM     13  HG3 LYS A   1      36.365  38.005  48.401  1.00  0.00          H   
ATOM     14  HG2 LYS A   1      36.408  38.322  46.640  1.00  0.00          H   
ATOM     15  HD3 LYS A   1      36.685  36.164  46.093  1.00  0.00          H   
ATOM     16  HD2 LYS A   1      36.142  35.442  47.661  1.00  0.00          H   
ATOM     17  HE3 LYS A   1      38.038  36.393  48.685  1.00  0.00          H   
ATOM     18  HE2 LYS A   1      38.509  37.233  47.269  1.00  0.00          H   
ATOM     19  HZ1 LYS A   1      38.443  34.285  47.644  1.00  0.00          H   
ATOM     20  HZ2 LYS A   1      38.896  34.900  46.285  1.00  0.00          H   
ATOM     21  HZ3 LYS A   1      39.880  35.251  47.540  1.00  0.00          H   
ATOM     22  H   LYS A   1      33.462  40.566  48.293  1.00  0.00          H   
ATOM     23  N   LYS A   2      32.410  38.684  45.243  1.00  0.00          N   
ATOM     24  CA  LYS A   2      31.261  38.326  44.460  1.00  0.00          C   
ATOM     25  C   LYS A   2      30.454  37.101  44.961  1.00  0.00          C   
ATOM     26  O   LYS A   2      31.069  36.148  45.383  1.00  0.00          O   
ATOM     27  CB  LYS A   2      31.738  38.018  43.047  1.00  0.00          C   
ATOM     28  CG  LYS A   2      30.698  37.666  42.004  1.00  0.00          C   
ATOM     29  CD  LYS A   2      31.387  37.485  40.699  1.00  0.00          C   
ATOM     30  CE  LYS A   2      30.443  37.035  39.584  1.00  0.00          C   
ATOM     31  NZ  LYS A   2      31.253  36.610  38.461  1.00  0.00          N   
ATOM     32  H   LYS A   2      33.233  38.966  44.716  1.00  0.00          H   
ATOM     33  HA  LYS A   2      30.622  39.204  44.328  1.00  0.00          H   
ATOM     34  HB3 LYS A   2      32.284  37.081  43.147  1.00  0.00          H   
ATOM     35  HB2 LYS A   2      32.333  38.823  42.622  1.00  0.00          H   
ATOM     36  HG3 LYS A   2      30.028  38.522  41.997  1.00  0.00          H   
ATOM     37  HG2 LYS A   2      30.046  36.838  42.283  1.00  0.00          H   
ATOM     38  HD3 LYS A   2      32.097  36.668  40.855  1.00  0.00          H   
ATOM     39  HD2 LYS A   2      31.965  38.377  40.458  1.00  0.00          H   
ATOM     40  HE3 LYS A   2      29.803  37.804  39.152  1.00  0.00          H   
ATOM     41  HE2 LYS A   2      29.798  36.244  39.946  1.00  0.00          H   
ATOM     42  HZ1 LYS A   2      30.564  36.268  37.809  1.00  0.00          H   
ATOM     43  HZ2 LYS A   2      31.646  37.454  38.050  1.00  0.00          H   
ATOM     44  HZ3 LYS A   2      32.000  35.968  38.665  1.00  0.00          H   
ATOM     45  N   PRO A   3      29.095  37.088  44.967  1.00  0.00          N   
ATOM     46  CA  PRO A   3      28.328  36.044  45.521  1.00  0.00          C   
ATOM     47  C   PRO A   3      28.321  34.786  44.578  1.00  0.00          C   
ATOM     48  O   PRO A   3      28.640  34.831  43.380  1.00  0.00          O   
ATOM     49  CB  PRO A   3      26.979  36.640  45.795  1.00  0.00          C   
ATOM     50  CG  PRO A   3      26.879  37.795  44.789  1.00  0.00          C   
ATOM     51  CD  PRO A   3      28.323  38.279  44.804  1.00  0.00          C   
ATOM     52  HA  PRO A   3      28.708  35.679  46.472  1.00  0.00          H   
ATOM     53  HB3 PRO A   3      26.198  35.898  45.624  1.00  0.00          H   
ATOM     54  HB2 PRO A   3      26.872  36.950  46.830  1.00  0.00          H   
ATOM     55  HG3 PRO A   3      26.539  37.420  43.829  1.00  0.00          H   
ATOM     56  HG2 PRO A   3      26.186  38.525  45.221  1.00  0.00          H   
ATOM     57  HD3 PRO A   3      28.523  38.864  43.905  1.00  0.00          H   
ATOM     58  HD2 PRO A   3      28.511  38.885  45.696  1.00  0.00          H   
ATOM     59  N   GLY A   4      28.013  33.658  45.238  1.00  0.00          N   
ATOM     60  CA  GLY A   4      28.126  32.328  44.799  1.00  0.00          C   
ATOM     61  C   GLY A   4      28.981  31.450  45.702  1.00  0.00          C   
ATOM     62  O   GLY A   4      29.812  31.918  46.495  1.00  0.00          O   
ATOM     63  H   GLY A   4      27.859  33.784  46.226  1.00  0.00          H   
ATOM     64  HA3 GLY A   4      28.595  32.311  43.810  1.00  0.00          H   
ATOM     65  HA2 GLY A   4      27.146  31.868  44.652  1.00  0.00          H   
ATOM     66  N   ALA A   5      28.721  30.119  45.623  1.00  0.00          N   
ATOM     67  CA  ALA A   5      29.506  29.068  46.308  1.00  0.00          C   
ATOM     68  C   ALA A   5      30.860  28.979  45.577  1.00  0.00          C   
ATOM     69  O   ALA A   5      30.950  28.698  44.430  1.00  0.00          O   
ATOM     70  CB  ALA A   5      28.579  27.762  46.212  1.00  0.00          C   
ATOM     71  H   ALA A   5      28.057  29.819  44.924  1.00  0.00          H   
ATOM     72  HA  ALA A   5      29.680  29.390  47.328  1.00  0.00          H   
ATOM     73  HB1 ALA A   5      28.142  27.628  45.230  1.00  0.00          H   
ATOM     74  HB2 ALA A   5      29.098  26.843  46.487  1.00  0.00          H   
ATOM     75  HB3 ALA A   5      27.736  27.864  46.885  1.00  0.00          H   
ATOM     76  N   SER A   6      32.021  29.112  46.285  1.00  0.00          N   
ATOM     77  CA  SER A   6      33.344  29.348  45.680  1.00  0.00          C   
ATOM     78  C   SER A   6      33.937  28.215  44.832  1.00  0.00          C   
ATOM     79  O   SER A   6      34.719  28.568  43.883  1.00  0.00          O   
ATOM     80  CB  SER A   6      34.297  29.794  46.864  1.00  0.00          C   
ATOM     81  OG  SER A   6      33.803  30.949  47.554  1.00  0.00          O   
ATOM     82  H   SER A   6      31.896  29.328  47.263  1.00  0.00          H   
ATOM     83  HA  SER A   6      33.234  30.232  45.055  1.00  0.00          H   
ATOM     84  HB3 SER A   6      35.294  29.984  46.471  1.00  0.00          H   
ATOM     85  HB2 SER A   6      34.354  28.967  47.577  1.00  0.00          H   
ATOM     86  HG  SER A   6      34.027  31.690  46.984  1.00  0.00          H   
ATOM     87  N   LEU A   7      33.711  26.909  45.025  1.00  0.00          N   
ATOM     88  CA  LEU A   7      34.139  25.955  44.013  1.00  0.00          C   
ATOM     89  C   LEU A   7      33.225  25.990  42.774  1.00  0.00          C   
ATOM     90  O   LEU A   7      33.671  25.725  41.707  1.00  0.00          O   
ATOM     91  CB  LEU A   7      34.195  24.585  44.706  1.00  0.00          C   
ATOM     92  CG  LEU A   7      35.058  23.516  44.017  1.00  0.00          C   
ATOM     93  CD1 LEU A   7      35.599  22.599  45.101  1.00  0.00          C   
ATOM     94  CD2 LEU A   7      34.371  22.608  43.022  1.00  0.00          C   
ATOM     95  H   LEU A   7      33.233  26.558  45.844  1.00  0.00          H   
ATOM     96  HA  LEU A   7      35.100  26.277  43.604  1.00  0.00          H   
ATOM     97  HB3 LEU A   7      33.165  24.264  44.575  1.00  0.00          H   
ATOM     98  HB2 LEU A   7      34.439  24.635  45.768  1.00  0.00          H   
ATOM     99  HG  LEU A   7      35.952  23.971  43.574  1.00  0.00          H   
ATOM    100 HD11 LEU A   7      36.163  23.203  45.800  1.00  0.00          H   
ATOM    101 HD12 LEU A   7      34.783  22.166  45.681  1.00  0.00          H   
ATOM    102 HD13 LEU A   7      36.160  21.796  44.606  1.00  0.00          H   
ATOM    103 HD21 LEU A   7      33.412  22.220  43.362  1.00  0.00          H   
ATOM    104 HD22 LEU A   7      34.079  23.188  42.144  1.00  0.00          H   
ATOM    105 HD23 LEU A   7      35.031  21.808  42.678  1.00  0.00          H   
ATOM    106  N   ALA A   8      31.968  26.378  42.881  1.00  0.00          N   
ATOM    107  CA  ALA A   8      31.009  26.540  41.856  1.00  0.00          C   
ATOM    108  C   ALA A   8      31.329  27.783  41.044  1.00  0.00          C   
ATOM    109  O   ALA A   8      31.230  27.721  39.844  1.00  0.00          O   
ATOM    110  CB  ALA A   8      29.535  26.450  42.299  1.00  0.00          C   
ATOM    111  H   ALA A   8      31.670  26.754  43.772  1.00  0.00          H   
ATOM    112  HA  ALA A   8      31.101  25.597  41.324  1.00  0.00          H   
ATOM    113  HB1 ALA A   8      29.517  25.605  42.986  1.00  0.00          H   
ATOM    114  HB2 ALA A   8      29.322  27.372  42.847  1.00  0.00          H   
ATOM    115  HB3 ALA A   8      28.838  26.331  41.470  1.00  0.00          H   
ATOM    116  N   ALA A   9      31.766  28.914  41.592  1.00  0.00          N   
ATOM    117  CA  ALA A   9      32.243  30.142  40.909  1.00  0.00          C   
ATOM    118  C   ALA A   9      33.472  29.856  39.984  1.00  0.00          C   
ATOM    119  O   ALA A   9      33.439  30.206  38.821  1.00  0.00          O   
ATOM    120  CB  ALA A   9      32.529  31.126  42.099  1.00  0.00          C   
ATOM    121  H   ALA A   9      31.783  28.944  42.603  1.00  0.00          H   
ATOM    122  HA  ALA A   9      31.402  30.422  40.267  1.00  0.00          H   
ATOM    123  HB1 ALA A   9      33.064  31.980  41.692  1.00  0.00          H   
ATOM    124  HB2 ALA A   9      31.550  31.334  42.535  1.00  0.00          H   
ATOM    125  HB3 ALA A   9      33.163  30.660  42.856  1.00  0.00          H   
ATOM    126  N   LEU A  10      34.513  29.299  40.562  1.00  0.00          N   
ATOM    127  CA  LEU A  10      35.714  28.709  39.847  1.00  0.00          C   
ATOM    128  C   LEU A  10      35.201  27.734  38.753  1.00  0.00          C   
ATOM    129  O   LEU A  10      35.489  27.892  37.597  1.00  0.00          O   
ATOM    130  CB  LEU A  10      36.544  27.893  40.869  1.00  0.00          C   
ATOM    131  CG  LEU A  10      37.883  27.246  40.429  1.00  0.00          C   
ATOM    132  CD1 LEU A  10      38.691  26.820  41.673  1.00  0.00          C   
ATOM    133  CD2 LEU A  10      37.745  25.967  39.625  1.00  0.00          C   
ATOM    134  H   LEU A  10      34.476  29.351  41.569  1.00  0.00          H   
ATOM    135  HA  LEU A  10      36.388  29.404  39.358  1.00  0.00          H   
ATOM    136  HB3 LEU A  10      35.966  27.070  41.290  1.00  0.00          H   
ATOM    137  HB2 LEU A  10      36.852  28.546  41.694  1.00  0.00          H   
ATOM    138  HG  LEU A  10      38.385  27.928  39.752  1.00  0.00          H   
ATOM    139 HD11 LEU A  10      38.107  26.060  42.187  1.00  0.00          H   
ATOM    140 HD12 LEU A  10      39.646  26.443  41.311  1.00  0.00          H   
ATOM    141 HD13 LEU A  10      38.902  27.664  42.321  1.00  0.00          H   
ATOM    142 HD21 LEU A  10      37.342  26.224  38.653  1.00  0.00          H   
ATOM    143 HD22 LEU A  10      38.662  25.402  39.466  1.00  0.00          H   
ATOM    144 HD23 LEU A  10      37.084  25.325  40.210  1.00  0.00          H   
ATOM    145  N   GLN A  11      34.280  26.838  38.977  1.00  0.00          N   
ATOM    146  CA  GLN A  11      33.754  25.845  38.012  1.00  0.00          C   
ATOM    147  C   GLN A  11      33.048  26.633  36.884  1.00  0.00          C   
ATOM    148  O   GLN A  11      33.368  26.211  35.789  1.00  0.00          O   
ATOM    149  CB  GLN A  11      32.778  24.934  38.716  1.00  0.00          C   
ATOM    150  CG  GLN A  11      33.486  23.832  39.468  1.00  0.00          C   
ATOM    151  CD  GLN A  11      32.446  22.819  40.119  1.00  0.00          C   
ATOM    152  NE2 GLN A  11      32.714  21.567  40.219  1.00  0.00          N   
ATOM    153  OE1 GLN A  11      31.413  23.168  40.511  1.00  0.00          O   
ATOM    154  H   GLN A  11      34.076  26.686  39.953  1.00  0.00          H   
ATOM    155  HA  GLN A  11      34.562  25.223  37.625  1.00  0.00          H   
ATOM    156  HB3 GLN A  11      32.101  24.474  38.003  1.00  0.00          H   
ATOM    157  HB2 GLN A  11      32.293  25.613  39.418  1.00  0.00          H   
ATOM    158  HG3 GLN A  11      33.963  24.285  40.338  1.00  0.00          H   
ATOM    159  HG2 GLN A  11      34.334  23.424  38.913  1.00  0.00          H   
ATOM    160 HE21 GLN A  11      33.607  21.134  40.033  1.00  0.00          H   
ATOM    161 HE22 GLN A  11      31.930  20.962  40.460  1.00  0.00          H   
ATOM    162  N   ALA A  12      32.207  27.601  37.119  1.00  0.00          N   
ATOM    163  CA  ALA A  12      31.556  28.404  36.131  1.00  0.00          C   
ATOM    164  C   ALA A  12      32.524  29.283  35.286  1.00  0.00          C   
ATOM    165  O   ALA A  12      32.461  29.273  34.038  1.00  0.00          O   
ATOM    166  CB  ALA A  12      30.651  29.365  36.958  1.00  0.00          C   
ATOM    167  H   ALA A  12      31.907  27.786  38.067  1.00  0.00          H   
ATOM    168  HA  ALA A  12      30.906  27.847  35.464  1.00  0.00          H   
ATOM    169  HB1 ALA A  12      31.240  30.102  37.511  1.00  0.00          H   
ATOM    170  HB2 ALA A  12      30.070  29.931  36.235  1.00  0.00          H   
ATOM    171  HB3 ALA A  12      29.902  28.818  37.532  1.00  0.00          H   
ATOM    172  N   LEU A  13      33.473  29.986  35.979  1.00  0.00          N   
ATOM    173  CA  LEU A  13      34.612  30.634  35.329  1.00  0.00          C   
ATOM    174  C   LEU A  13      35.340  29.680  34.392  1.00  0.00          C   
ATOM    175  O   LEU A  13      35.427  29.971  33.197  1.00  0.00          O   
ATOM    176  CB  LEU A  13      35.622  31.077  36.406  1.00  0.00          C   
ATOM    177  CG  LEU A  13      35.698  32.564  36.759  1.00  0.00          C   
ATOM    178  CD1 LEU A  13      36.568  32.782  38.068  1.00  0.00          C   
ATOM    179  CD2 LEU A  13      36.194  33.421  35.663  1.00  0.00          C   
ATOM    180  H   LEU A  13      33.355  29.980  36.983  1.00  0.00          H   
ATOM    181  HA  LEU A  13      34.376  31.459  34.653  1.00  0.00          H   
ATOM    182  HB3 LEU A  13      36.607  30.779  36.062  1.00  0.00          H   
ATOM    183  HB2 LEU A  13      35.560  30.497  37.333  1.00  0.00          H   
ATOM    184  HG  LEU A  13      34.693  32.921  36.969  1.00  0.00          H   
ATOM    185 HD11 LEU A  13      36.272  32.231  38.953  1.00  0.00          H   
ATOM    186 HD12 LEU A  13      37.626  32.545  37.900  1.00  0.00          H   
ATOM    187 HD13 LEU A  13      36.453  33.828  38.330  1.00  0.00          H   
ATOM    188 HD21 LEU A  13      37.191  33.041  35.435  1.00  0.00          H   
ATOM    189 HD22 LEU A  13      35.388  33.454  34.929  1.00  0.00          H   
ATOM    190 HD23 LEU A  13      36.250  34.386  36.165  1.00  0.00          H   
ATOM    191  N   GLN A  14      35.660  28.503  34.852  1.00  0.00          N   
ATOM    192  CA  GLN A  14      36.411  27.534  33.905  1.00  0.00          C   
ATOM    193  C   GLN A  14      35.557  27.084  32.748  1.00  0.00          C   
ATOM    194  O   GLN A  14      36.064  27.129  31.612  1.00  0.00          O   
ATOM    195  CB  GLN A  14      36.878  26.337  34.723  1.00  0.00          C   
ATOM    196  CG  GLN A  14      38.070  26.828  35.620  1.00  0.00          C   
ATOM    197  CD  GLN A  14      38.747  25.641  36.257  1.00  0.00          C   
ATOM    198  NE2 GLN A  14      39.903  25.857  36.796  1.00  0.00          N   
ATOM    199  OE1 GLN A  14      38.202  24.530  36.356  1.00  0.00          O   
ATOM    200  H   GLN A  14      35.552  28.338  35.849  1.00  0.00          H   
ATOM    201  HA  GLN A  14      37.206  28.092  33.413  1.00  0.00          H   
ATOM    202  HB3 GLN A  14      37.315  25.549  34.118  1.00  0.00          H   
ATOM    203  HB2 GLN A  14      36.105  26.028  35.428  1.00  0.00          H   
ATOM    204  HG3 GLN A  14      37.723  27.612  36.288  1.00  0.00          H   
ATOM    205  HG2 GLN A  14      38.773  27.232  34.879  1.00  0.00          H   
ATOM    206 HE21 GLN A  14      40.137  26.834  36.947  1.00  0.00          H   
ATOM    207 HE22 GLN A  14      40.267  25.194  37.460  1.00  0.00          H   
ATOM    208  N   ALA A  15      34.344  26.697  32.971  1.00  0.00          N   
ATOM    209  CA  ALA A  15      33.375  26.229  31.957  1.00  0.00          C   
ATOM    210  C   ALA A  15      33.095  27.254  30.816  1.00  0.00          C   
ATOM    211  O   ALA A  15      33.094  26.880  29.610  1.00  0.00          O   
ATOM    212  CB  ALA A  15      32.104  25.808  32.770  1.00  0.00          C   
ATOM    213  H   ALA A  15      33.916  26.943  33.853  1.00  0.00          H   
ATOM    214  HA  ALA A  15      33.726  25.386  31.360  1.00  0.00          H   
ATOM    215  HB1 ALA A  15      32.339  24.996  33.465  1.00  0.00          H   
ATOM    216  HB2 ALA A  15      31.833  26.726  33.285  1.00  0.00          H   
ATOM    217  HB3 ALA A  15      31.317  25.588  32.046  1.00  0.00          H   
ATOM    218  N   LEU A  16      32.863  28.517  31.162  1.00  0.00          N   
ATOM    219  CA  LEU A  16      32.858  29.600  30.319  1.00  0.00          C   
ATOM    220  C   LEU A  16      34.185  29.728  29.631  1.00  0.00          C   
ATOM    221  O   LEU A  16      34.214  29.907  28.435  1.00  0.00          O   
ATOM    222  CB  LEU A  16      32.407  30.838  31.103  1.00  0.00          C   
ATOM    223  CG  LEU A  16      32.290  32.101  30.288  1.00  0.00          C   
ATOM    224  CD1 LEU A  16      31.441  32.002  29.020  1.00  0.00          C   
ATOM    225  CD2 LEU A  16      31.498  33.109  31.103  1.00  0.00          C   
ATOM    226  H   LEU A  16      32.675  28.762  32.116  1.00  0.00          H   
ATOM    227  HA  LEU A  16      32.135  29.538  29.515  1.00  0.00          H   
ATOM    228  HB3 LEU A  16      33.160  31.122  31.830  1.00  0.00          H   
ATOM    229  HB2 LEU A  16      31.465  30.662  31.636  1.00  0.00          H   
ATOM    230  HG  LEU A  16      33.255  32.442  29.921  1.00  0.00          H   
ATOM    231 HD11 LEU A  16      31.531  32.922  28.439  1.00  0.00          H   
ATOM    232 HD12 LEU A  16      31.821  31.235  28.348  1.00  0.00          H   
ATOM    233 HD13 LEU A  16      30.382  31.850  29.243  1.00  0.00          H   
ATOM    234 HD21 LEU A  16      31.683  34.169  30.904  1.00  0.00          H   
ATOM    235 HD22 LEU A  16      30.447  32.806  31.093  1.00  0.00          H   
ATOM    236 HD23 LEU A  16      31.746  32.998  32.165  1.00  0.00          H   
ATOM    237  N   GLN A  17      35.301  29.658  30.330  1.00  0.00          N   
ATOM    238  CA  GLN A  17      36.610  29.871  29.627  1.00  0.00          C   
ATOM    239  C   GLN A  17      36.815  28.738  28.610  1.00  0.00          C   
ATOM    240  O   GLN A  17      37.401  29.056  27.546  1.00  0.00          O   
ATOM    241  CB  GLN A  17      37.779  30.094  30.620  1.00  0.00          C   
ATOM    242  CG  GLN A  17      37.793  31.504  31.269  1.00  0.00          C   
ATOM    243  CD  GLN A  17      38.580  31.451  32.623  1.00  0.00          C   
ATOM    244  NE2 GLN A  17      38.629  32.578  33.242  1.00  0.00          N   
ATOM    245  OE1 GLN A  17      39.231  30.502  33.040  1.00  0.00          O   
ATOM    246  H   GLN A  17      35.310  29.467  31.321  1.00  0.00          H   
ATOM    247  HA  GLN A  17      36.572  30.774  29.010  1.00  0.00          H   
ATOM    248  HB3 GLN A  17      38.731  29.985  30.089  1.00  0.00          H   
ATOM    249  HB2 GLN A  17      37.638  29.325  31.387  1.00  0.00          H   
ATOM    250  HG3 GLN A  17      36.723  31.646  31.461  1.00  0.00          H   
ATOM    251  HG2 GLN A  17      38.116  32.331  30.626  1.00  0.00          H   
ATOM    252 HE21 GLN A  17      38.285  33.415  32.803  1.00  0.00          H   
ATOM    253 HE22 GLN A  17      39.030  32.732  34.149  1.00  0.00          H   
ATOM    254  N   ALA A  18      36.234  27.531  28.830  1.00  0.00          N   
ATOM    255  CA  ALA A  18      36.373  26.396  27.863  1.00  0.00          C   
ATOM    256  C   ALA A  18      35.503  26.482  26.540  1.00  0.00          C   
ATOM    257  O   ALA A  18      35.901  26.053  25.433  1.00  0.00          O   
ATOM    258  CB  ALA A  18      36.173  25.085  28.519  1.00  0.00          C   
ATOM    259  H   ALA A  18      35.802  27.347  29.718  1.00  0.00          H   
ATOM    260  HA  ALA A  18      37.389  26.480  27.477  1.00  0.00          H   
ATOM    261  HB1 ALA A  18      35.106  24.875  28.635  1.00  0.00          H   
ATOM    262  HB2 ALA A  18      36.601  24.331  27.842  1.00  0.00          H   
ATOM    263  HB3 ALA A  18      36.598  24.985  29.517  1.00  0.00          H   
ATOM    264  N   ALA A  19      34.270  26.956  26.661  1.00  0.00          N   
ATOM    265  CA  ALA A  19      33.388  27.325  25.558  1.00  0.00          C   
ATOM    266  C   ALA A  19      33.886  28.569  24.844  1.00  0.00          C   
ATOM    267  O   ALA A  19      34.037  28.600  23.627  1.00  0.00          O   
ATOM    268  CB  ALA A  19      31.950  27.450  26.215  1.00  0.00          C   
ATOM    269  H   ALA A  19      34.018  27.358  27.564  1.00  0.00          H   
ATOM    270  HA  ALA A  19      33.338  26.526  24.827  1.00  0.00          H   
ATOM    271  HB1 ALA A  19      32.024  28.264  26.932  1.00  0.00          H   
ATOM    272  HB2 ALA A  19      31.231  27.522  25.408  1.00  0.00          H   
ATOM    273  HB3 ALA A  19      31.809  26.496  26.712  1.00  0.00          H   
ATOM    274  N   GLN A  20      34.423  29.555  25.561  1.00  0.00          N   
ATOM    275  CA  GLN A  20      35.068  30.665  24.964  1.00  0.00          C   
ATOM    276  C   GLN A  20      36.333  30.228  24.227  1.00  0.00          C   
ATOM    277  O   GLN A  20      36.760  30.855  23.253  1.00  0.00          O   
ATOM    278  CB  GLN A  20      35.403  31.721  26.023  1.00  0.00          C   
ATOM    279  CG  GLN A  20      34.242  32.499  26.649  1.00  0.00          C   
ATOM    280  CD  GLN A  20      33.814  33.780  25.939  1.00  0.00          C   
ATOM    281  NE2 GLN A  20      32.689  34.324  26.336  1.00  0.00          N   
ATOM    282  OE1 GLN A  20      34.573  34.306  25.136  1.00  0.00          O   
ATOM    283  H   GLN A  20      34.255  29.527  26.564  1.00  0.00          H   
ATOM    284  HA  GLN A  20      34.503  31.141  24.163  1.00  0.00          H   
ATOM    285  HB3 GLN A  20      36.051  32.483  25.592  1.00  0.00          H   
ATOM    286  HB2 GLN A  20      36.058  31.335  26.808  1.00  0.00          H   
ATOM    287  HG3 GLN A  20      34.579  32.679  27.669  1.00  0.00          H   
ATOM    288  HG2 GLN A  20      33.393  31.816  26.720  1.00  0.00          H   
ATOM    289 HE21 GLN A  20      32.272  33.984  27.183  1.00  0.00          H   
ATOM    290 HE22 GLN A  20      32.408  35.172  25.861  1.00  0.00          H   
ATOM    291  N   ALA A  21      37.034  29.161  24.636  1.00  0.00          N   
ATOM    292  CA  ALA A  21      38.121  28.469  23.971  1.00  0.00          C   
ATOM    293  C   ALA A  21      37.642  27.679  22.745  1.00  0.00          C   
ATOM    294  O   ALA A  21      38.355  27.592  21.730  1.00  0.00          O   
ATOM    295  CB  ALA A  21      38.968  27.642  24.931  1.00  0.00          C   
ATOM    296  H   ALA A  21      36.732  28.743  25.508  1.00  0.00          H   
ATOM    297  HA  ALA A  21      38.841  29.218  23.643  1.00  0.00          H   
ATOM    298  HB1 ALA A  21      39.466  28.291  25.655  1.00  0.00          H   
ATOM    299  HB2 ALA A  21      38.349  27.001  25.546  1.00  0.00          H   
ATOM    300  HB3 ALA A  21      39.695  27.038  24.375  1.00  0.00          H   
ATOM    301  N   ALA A  22      36.454  27.207  22.795  1.00  0.00          N   
ATOM    302  CA  ALA A  22      35.702  26.605  21.731  1.00  0.00          C   
ATOM    303  C   ALA A  22      35.248  27.708  20.724  1.00  0.00          C   
ATOM    304  O   ALA A  22      35.044  27.394  19.539  1.00  0.00          O   
ATOM    305  CB  ALA A  22      34.530  25.790  22.205  1.00  0.00          C   
ATOM    306  H   ALA A  22      36.040  27.195  23.710  1.00  0.00          H   
ATOM    307  HA  ALA A  22      36.438  25.958  21.258  1.00  0.00          H   
ATOM    308  HB1 ALA A  22      33.752  26.406  22.652  1.00  0.00          H   
ATOM    309  HB2 ALA A  22      34.146  25.363  21.283  1.00  0.00          H   
ATOM    310  HB3 ALA A  22      34.947  25.057  22.898  1.00  0.00          H   
ATOM    311  N   LYS A  23      35.152  28.954  21.161  1.00  0.00          N   
ATOM    312  CA  LYS A  23      34.533  29.933  20.338  1.00  0.00          C   
ATOM    313  C   LYS A  23      35.335  30.118  19.071  1.00  0.00          C   
ATOM    314  O   LYS A  23      36.561  30.064  19.079  1.00  0.00          O   
ATOM    315  CB  LYS A  23      34.310  31.208  21.150  1.00  0.00          C   
ATOM    316  CG  LYS A  23      33.263  32.126  20.558  1.00  0.00          C   
ATOM    317  CD  LYS A  23      32.972  33.258  21.499  1.00  0.00          C   
ATOM    318  CE  LYS A  23      32.199  34.269  20.675  1.00  0.00          C   
ATOM    319  NZ  LYS A  23      31.753  35.478  21.392  1.00  0.00          N   
ATOM    320  H   LYS A  23      35.156  29.144  22.161  1.00  0.00          H   
ATOM    321  HA  LYS A  23      33.578  29.480  20.053  1.00  0.00          H   
ATOM    322  HB3 LYS A  23      35.307  31.655  21.189  1.00  0.00          H   
ATOM    323  HB2 LYS A  23      34.033  31.022  22.187  1.00  0.00          H   
ATOM    324  HG3 LYS A  23      32.376  31.543  20.354  1.00  0.00          H   
ATOM    325  HG2 LYS A  23      33.604  32.450  19.569  1.00  0.00          H   
ATOM    326  HD3 LYS A  23      33.849  33.819  21.819  1.00  0.00          H   
ATOM    327  HD2 LYS A  23      32.335  32.965  22.338  1.00  0.00          H   
ATOM    328  HE3 LYS A  23      31.312  33.692  20.414  1.00  0.00          H   
ATOM    329  HE2 LYS A  23      32.701  34.549  19.749  1.00  0.00          H   
ATOM    330  HZ1 LYS A  23      31.265  35.288  22.264  1.00  0.00          H   
ATOM    331  HZ2 LYS A  23      32.521  36.055  21.693  1.00  0.00          H   
ATOM    332  HZ3 LYS A  23      31.131  35.971  20.764  1.00  0.00          H   
ATOM    333  N   LYS A  24      34.638  30.335  17.938  1.00  0.00          N   
ATOM    334  CA  LYS A  24      35.224  30.397  16.576  1.00  0.00          C   
ATOM    335  C   LYS A  24      35.917  31.752  16.368  1.00  0.00          C   
ATOM    336  CB  LYS A  24      34.148  30.154  15.598  1.00  0.00          C   
ATOM    337  CG  LYS A  24      34.448  30.540  14.199  1.00  0.00          C   
ATOM    338  CD  LYS A  24      35.730  30.033  13.543  1.00  0.00          C   
ATOM    339  CE  LYS A  24      35.758  30.379  12.021  1.00  0.00          C   
ATOM    340  NZ  LYS A  24      36.827  29.760  11.171  1.00  0.00          N   
ATOM    341  O   LYS A  24      37.165  31.754  16.044  1.00  0.00          O   
ATOM    342  OXT LYS A  24      35.258  32.780  16.576  1.00  0.00          O   
ATOM    343  H   LYS A  24      33.638  30.304  17.864  1.00  0.00          H   
ATOM    344  HA  LYS A  24      36.010  29.655  16.434  1.00  0.00          H   
ATOM    345  HB3 LYS A  24      33.287  30.706  15.948  1.00  0.00          H   
ATOM    346  HB2 LYS A  24      33.890  29.093  15.614  1.00  0.00          H   
ATOM    347  HG3 LYS A  24      34.522  31.622  14.058  1.00  0.00          H   
ATOM    348  HG2 LYS A  24      33.537  30.311  13.643  1.00  0.00          H   
ATOM    349  HD3 LYS A  24      35.731  28.942  13.609  1.00  0.00          H   
ATOM    350  HD2 LYS A  24      36.635  30.344  14.064  1.00  0.00          H   
ATOM    351  HE3 LYS A  24      35.825  31.458  11.886  1.00  0.00          H   
ATOM    352  HE2 LYS A  24      34.765  30.050  11.715  1.00  0.00          H   
ATOM    353  HZ1 LYS A  24      36.843  28.752  11.059  1.00  0.00          H   
ATOM    354  HZ2 LYS A  24      36.902  30.088  10.219  1.00  0.00          H   
ATOM    355  HZ3 LYS A  24      37.670  29.935  11.709  1.00  0.00          H   
TER     356      LYS A  24
ENDMDL
MODEL        5
ATOM      1  N   LYS A   1      36.741  43.009  53.462  1.00  0.00          N   
ATOM      2  CA  LYS A   1      37.553  42.391  52.458  1.00  0.00          C   
ATOM      3  C   LYS A   1      36.688  41.455  51.656  1.00  0.00          C   
ATOM      4  O   LYS A   1      35.705  40.926  52.217  1.00  0.00          O   
ATOM      5  CB  LYS A   1      38.668  41.605  53.144  1.00  0.00          C   
ATOM      6  CG  LYS A   1      39.941  41.327  52.326  1.00  0.00          C   
ATOM      7  CD  LYS A   1      40.937  40.437  53.077  1.00  0.00          C   
ATOM      8  CE  LYS A   1      42.052  39.974  52.140  1.00  0.00          C   
ATOM      9  NZ  LYS A   1      43.055  39.228  52.849  1.00  0.00          N   
ATOM     10  HA  LYS A   1      37.955  43.154  51.780  1.00  0.00          H   
ATOM     11  HB3 LYS A   1      38.310  40.731  53.681  1.00  0.00          H   
ATOM     12  HB2 LYS A   1      38.933  42.253  53.978  1.00  0.00          H   
ATOM     13  HG3 LYS A   1      40.462  42.267  52.139  1.00  0.00          H   
ATOM     14  HG2 LYS A   1      39.728  40.842  51.374  1.00  0.00          H   
ATOM     15  HD3 LYS A   1      40.491  39.544  53.518  1.00  0.00          H   
ATOM     16  HD2 LYS A   1      41.335  41.064  53.875  1.00  0.00          H   
ATOM     17  HE3 LYS A   1      42.490  40.837  51.632  1.00  0.00          H   
ATOM     18  HE2 LYS A   1      41.592  39.455  51.295  1.00  0.00          H   
ATOM     19  HZ1 LYS A   1      42.624  38.378  53.187  1.00  0.00          H   
ATOM     20  HZ2 LYS A   1      43.858  38.957  52.319  1.00  0.00          H   
ATOM     21  HZ3 LYS A   1      43.274  39.841  53.633  1.00  0.00          H   
ATOM     22  H   LYS A   1      35.891  43.366  53.057  1.00  0.00          H   
ATOM     23  N   LYS A   2      36.949  41.287  50.392  1.00  0.00          N   
ATOM     24  CA  LYS A   2      36.232  40.386  49.431  1.00  0.00          C   
ATOM     25  C   LYS A   2      36.632  38.955  49.706  1.00  0.00          C   
ATOM     26  O   LYS A   2      37.793  38.636  49.552  1.00  0.00          O   
ATOM     27  CB  LYS A   2      36.480  40.896  48.008  1.00  0.00          C   
ATOM     28  CG  LYS A   2      35.708  40.143  46.873  1.00  0.00          C   
ATOM     29  CD  LYS A   2      35.943  40.777  45.467  1.00  0.00          C   
ATOM     30  CE  LYS A   2      35.214  42.104  45.298  1.00  0.00          C   
ATOM     31  NZ  LYS A   2      35.457  42.742  44.027  1.00  0.00          N   
ATOM     32  H   LYS A   2      37.710  41.826  49.998  1.00  0.00          H   
ATOM     33  HA  LYS A   2      35.149  40.506  49.494  1.00  0.00          H   
ATOM     34  HB3 LYS A   2      37.541  40.951  47.758  1.00  0.00          H   
ATOM     35  HB2 LYS A   2      36.099  41.914  48.016  1.00  0.00          H   
ATOM     36  HG3 LYS A   2      34.651  40.195  47.120  1.00  0.00          H   
ATOM     37  HG2 LYS A   2      36.162  39.165  46.735  1.00  0.00          H   
ATOM     38  HD3 LYS A   2      35.571  40.091  44.708  1.00  0.00          H   
ATOM     39  HD2 LYS A   2      36.998  40.977  45.338  1.00  0.00          H   
ATOM     40  HE3 LYS A   2      35.403  42.814  46.108  1.00  0.00          H   
ATOM     41  HE2 LYS A   2      34.138  41.956  45.431  1.00  0.00          H   
ATOM     42  HZ1 LYS A   2      35.039  42.279  43.236  1.00  0.00          H   
ATOM     43  HZ2 LYS A   2      34.945  43.605  44.042  1.00  0.00          H   
ATOM     44  HZ3 LYS A   2      36.421  42.942  43.788  1.00  0.00          H   
ATOM     45  N   PRO A   3      35.640  38.049  50.112  1.00  0.00          N   
ATOM     46  CA  PRO A   3      36.054  36.685  50.134  1.00  0.00          C   
ATOM     47  C   PRO A   3      36.299  36.110  48.695  1.00  0.00          C   
ATOM     48  O   PRO A   3      35.649  36.538  47.657  1.00  0.00          O   
ATOM     49  CB  PRO A   3      34.830  36.026  50.821  1.00  0.00          C   
ATOM     50  CG  PRO A   3      33.615  36.929  50.475  1.00  0.00          C   
ATOM     51  CD  PRO A   3      34.245  38.295  50.344  1.00  0.00          C   
ATOM     52  HA  PRO A   3      36.974  36.584  50.696  1.00  0.00          H   
ATOM     53  HB3 PRO A   3      34.617  35.014  50.481  1.00  0.00          H   
ATOM     54  HB2 PRO A   3      35.026  36.057  51.895  1.00  0.00          H   
ATOM     55  HG3 PRO A   3      33.189  36.548  49.539  1.00  0.00          H   
ATOM     56  HG2 PRO A   3      32.865  36.956  51.275  1.00  0.00          H   
ATOM     57  HD3 PRO A   3      33.875  38.735  49.419  1.00  0.00          H   
ATOM     58  HD2 PRO A   3      33.959  38.968  51.161  1.00  0.00          H   
ATOM     59  N   GLY A   4      37.061  35.033  48.600  1.00  0.00          N   
ATOM     60  CA  GLY A   4      37.536  34.415  47.344  1.00  0.00          C   
ATOM     61  C   GLY A   4      36.482  33.500  46.633  1.00  0.00          C   
ATOM     62  O   GLY A   4      35.495  33.049  47.190  1.00  0.00          O   
ATOM     63  H   GLY A   4      37.467  34.758  49.476  1.00  0.00          H   
ATOM     64  HA3 GLY A   4      38.350  33.761  47.651  1.00  0.00          H   
ATOM     65  HA2 GLY A   4      37.849  35.250  46.721  1.00  0.00          H   
ATOM     66  N   ALA A   5      36.707  33.220  45.330  1.00  0.00          N   
ATOM     67  CA  ALA A   5      35.815  32.345  44.507  1.00  0.00          C   
ATOM     68  C   ALA A   5      35.701  30.941  45.104  1.00  0.00          C   
ATOM     69  O   ALA A   5      36.676  30.395  45.535  1.00  0.00          O   
ATOM     70  CB  ALA A   5      36.367  32.376  43.094  1.00  0.00          C   
ATOM     71  H   ALA A   5      37.556  33.530  44.883  1.00  0.00          H   
ATOM     72  HA  ALA A   5      34.808  32.748  44.554  1.00  0.00          H   
ATOM     73  HB1 ALA A   5      36.412  33.406  42.740  1.00  0.00          H   
ATOM     74  HB2 ALA A   5      37.409  32.057  43.090  1.00  0.00          H   
ATOM     75  HB3 ALA A   5      35.769  31.831  42.361  1.00  0.00          H   
ATOM     76  N   SER A   6      34.511  30.347  45.143  1.00  0.00          N   
ATOM     77  CA  SER A   6      34.339  28.970  45.617  1.00  0.00          C   
ATOM     78  C   SER A   6      34.695  27.995  44.570  1.00  0.00          C   
ATOM     79  O   SER A   6      34.978  28.423  43.451  1.00  0.00          O   
ATOM     80  CB  SER A   6      32.949  28.774  46.234  1.00  0.00          C   
ATOM     81  OG  SER A   6      31.967  29.046  45.279  1.00  0.00          O   
ATOM     82  H   SER A   6      33.745  30.737  44.628  1.00  0.00          H   
ATOM     83  HA  SER A   6      35.053  28.809  46.414  1.00  0.00          H   
ATOM     84  HB3 SER A   6      32.835  29.474  47.057  1.00  0.00          H   
ATOM     85  HB2 SER A   6      32.945  27.743  46.585  1.00  0.00          H   
ATOM     86  HG  SER A   6      31.134  29.351  45.634  1.00  0.00          H   
ATOM     87  N   LEU A   7      34.710  26.713  44.861  1.00  0.00          N   
ATOM     88  CA  LEU A   7      35.021  25.700  43.793  1.00  0.00          C   
ATOM     89  C   LEU A   7      33.884  25.667  42.729  1.00  0.00          C   
ATOM     90  O   LEU A   7      34.205  25.782  41.502  1.00  0.00          O   
ATOM     91  CB  LEU A   7      35.296  24.312  44.381  1.00  0.00          C   
ATOM     92  CG  LEU A   7      36.570  24.128  45.266  1.00  0.00          C   
ATOM     93  CD1 LEU A   7      36.513  24.801  46.650  1.00  0.00          C   
ATOM     94  CD2 LEU A   7      36.721  22.602  45.446  1.00  0.00          C   
ATOM     95  H   LEU A   7      34.128  26.414  45.631  1.00  0.00          H   
ATOM     96  HA  LEU A   7      35.950  26.012  43.310  1.00  0.00          H   
ATOM     97  HB3 LEU A   7      35.235  23.606  43.555  1.00  0.00          H   
ATOM     98  HB2 LEU A   7      34.495  24.026  45.073  1.00  0.00          H   
ATOM     99  HG  LEU A   7      37.482  24.482  44.782  1.00  0.00          H   
ATOM    100 HD11 LEU A   7      37.406  24.562  47.246  1.00  0.00          H   
ATOM    101 HD12 LEU A   7      36.591  25.862  46.428  1.00  0.00          H   
ATOM    102 HD13 LEU A   7      35.639  24.554  47.251  1.00  0.00          H   
ATOM    103 HD21 LEU A   7      37.494  22.407  46.204  1.00  0.00          H   
ATOM    104 HD22 LEU A   7      35.806  22.133  45.816  1.00  0.00          H   
ATOM    105 HD23 LEU A   7      37.130  22.098  44.567  1.00  0.00          H   
ATOM    106  N   ALA A   8      32.611  25.704  43.170  1.00  0.00          N   
ATOM    107  CA  ALA A   8      31.427  26.002  42.241  1.00  0.00          C   
ATOM    108  C   ALA A   8      31.559  27.249  41.315  1.00  0.00          C   
ATOM    109  O   ALA A   8      31.548  27.089  40.087  1.00  0.00          O   
ATOM    110  CB  ALA A   8      30.147  26.191  43.029  1.00  0.00          C   
ATOM    111  H   ALA A   8      32.493  25.785  44.168  1.00  0.00          H   
ATOM    112  HA  ALA A   8      31.220  25.199  41.530  1.00  0.00          H   
ATOM    113  HB1 ALA A   8      29.234  26.208  42.421  1.00  0.00          H   
ATOM    114  HB2 ALA A   8      30.036  25.287  43.631  1.00  0.00          H   
ATOM    115  HB3 ALA A   8      30.222  27.083  43.640  1.00  0.00          H   
ATOM    116  N   ALA A   9      31.877  28.413  41.846  1.00  0.00          N   
ATOM    117  CA  ALA A   9      32.094  29.714  41.064  1.00  0.00          C   
ATOM    118  C   ALA A   9      33.322  29.626  40.119  1.00  0.00          C   
ATOM    119  O   ALA A   9      33.295  30.043  38.990  1.00  0.00          O   
ATOM    120  CB  ALA A   9      32.341  30.913  41.970  1.00  0.00          C   
ATOM    121  H   ALA A   9      31.974  28.329  42.848  1.00  0.00          H   
ATOM    122  HA  ALA A   9      31.224  29.797  40.425  1.00  0.00          H   
ATOM    123  HB1 ALA A   9      31.454  31.021  42.611  1.00  0.00          H   
ATOM    124  HB2 ALA A   9      33.265  30.876  42.535  1.00  0.00          H   
ATOM    125  HB3 ALA A   9      32.387  31.775  41.312  1.00  0.00          H   
ATOM    126  N   LEU A  10      34.421  29.020  40.594  1.00  0.00          N   
ATOM    127  CA  LEU A  10      35.570  28.728  39.660  1.00  0.00          C   
ATOM    128  C   LEU A  10      35.187  27.707  38.582  1.00  0.00          C   
ATOM    129  O   LEU A  10      35.632  27.849  37.469  1.00  0.00          O   
ATOM    130  CB  LEU A  10      36.775  28.232  40.505  1.00  0.00          C   
ATOM    131  CG  LEU A  10      38.051  28.004  39.629  1.00  0.00          C   
ATOM    132  CD1 LEU A  10      38.509  29.361  39.086  1.00  0.00          C   
ATOM    133  CD2 LEU A  10      39.144  27.407  40.563  1.00  0.00          C   
ATOM    134  H   LEU A  10      34.397  28.688  41.552  1.00  0.00          H   
ATOM    135  HA  LEU A  10      35.805  29.647  39.127  1.00  0.00          H   
ATOM    136  HB3 LEU A  10      36.587  27.318  41.075  1.00  0.00          H   
ATOM    137  HB2 LEU A  10      37.027  29.027  41.209  1.00  0.00          H   
ATOM    138  HG  LEU A  10      37.820  27.283  38.841  1.00  0.00          H   
ATOM    139 HD11 LEU A  10      37.819  29.827  38.385  1.00  0.00          H   
ATOM    140 HD12 LEU A  10      38.766  30.093  39.856  1.00  0.00          H   
ATOM    141 HD13 LEU A  10      39.403  29.314  38.479  1.00  0.00          H   
ATOM    142 HD21 LEU A  10      39.407  28.157  41.307  1.00  0.00          H   
ATOM    143 HD22 LEU A  10      38.798  26.404  40.826  1.00  0.00          H   
ATOM    144 HD23 LEU A  10      40.058  27.155  40.018  1.00  0.00          H   
ATOM    145  N   GLN A  11      34.386  26.677  38.922  1.00  0.00          N   
ATOM    146  CA  GLN A  11      33.889  25.731  37.915  1.00  0.00          C   
ATOM    147  C   GLN A  11      33.000  26.465  36.852  1.00  0.00          C   
ATOM    148  O   GLN A  11      33.231  26.295  35.675  1.00  0.00          O   
ATOM    149  CB  GLN A  11      33.153  24.550  38.529  1.00  0.00          C   
ATOM    150  CG  GLN A  11      34.259  23.588  39.069  1.00  0.00          C   
ATOM    151  CD  GLN A  11      33.625  22.480  39.919  1.00  0.00          C   
ATOM    152  NE2 GLN A  11      34.226  22.215  41.113  1.00  0.00          N   
ATOM    153  OE1 GLN A  11      32.542  22.001  39.598  1.00  0.00          O   
ATOM    154  H   GLN A  11      34.231  26.506  39.898  1.00  0.00          H   
ATOM    155  HA  GLN A  11      34.734  25.255  37.402  1.00  0.00          H   
ATOM    156  HB3 GLN A  11      32.490  24.064  37.808  1.00  0.00          H   
ATOM    157  HB2 GLN A  11      32.544  24.806  39.400  1.00  0.00          H   
ATOM    158  HG3 GLN A  11      35.029  23.998  39.712  1.00  0.00          H   
ATOM    159  HG2 GLN A  11      34.710  23.153  38.178  1.00  0.00          H   
ATOM    160 HE21 GLN A  11      35.045  22.729  41.408  1.00  0.00          H   
ATOM    161 HE22 GLN A  11      33.854  21.556  41.773  1.00  0.00          H   
ATOM    162  N   ALA A  12      32.116  27.421  37.213  1.00  0.00          N   
ATOM    163  CA  ALA A  12      31.326  28.272  36.286  1.00  0.00          C   
ATOM    164  C   ALA A  12      32.227  29.152  35.400  1.00  0.00          C   
ATOM    165  O   ALA A  12      31.996  29.237  34.180  1.00  0.00          O   
ATOM    166  CB  ALA A  12      30.283  29.017  36.986  1.00  0.00          C   
ATOM    167  H   ALA A  12      32.067  27.608  38.206  1.00  0.00          H   
ATOM    168  HA  ALA A  12      30.795  27.610  35.596  1.00  0.00          H   
ATOM    169  HB1 ALA A  12      30.706  29.768  37.641  1.00  0.00          H   
ATOM    170  HB2 ALA A  12      29.593  29.496  36.283  1.00  0.00          H   
ATOM    171  HB3 ALA A  12      29.686  28.307  37.564  1.00  0.00          H   
ATOM    172  N   LEU A  13      33.237  29.740  36.011  1.00  0.00          N   
ATOM    173  CA  LEU A  13      34.172  30.566  35.314  1.00  0.00          C   
ATOM    174  C   LEU A  13      35.067  29.675  34.415  1.00  0.00          C   
ATOM    175  O   LEU A  13      35.289  30.069  33.297  1.00  0.00          O   
ATOM    176  CB  LEU A  13      34.895  31.473  36.316  1.00  0.00          C   
ATOM    177  CG  LEU A  13      35.879  32.427  35.623  1.00  0.00          C   
ATOM    178  CD1 LEU A  13      35.192  33.516  34.782  1.00  0.00          C   
ATOM    179  CD2 LEU A  13      36.697  33.181  36.668  1.00  0.00          C   
ATOM    180  H   LEU A  13      33.299  29.458  36.967  1.00  0.00          H   
ATOM    181  HA  LEU A  13      33.626  31.209  34.621  1.00  0.00          H   
ATOM    182  HB3 LEU A  13      35.461  30.865  37.011  1.00  0.00          H   
ATOM    183  HB2 LEU A  13      34.117  32.003  36.867  1.00  0.00          H   
ATOM    184  HG  LEU A  13      36.599  31.883  35.018  1.00  0.00          H   
ATOM    185 HD11 LEU A  13      34.680  32.988  33.970  1.00  0.00          H   
ATOM    186 HD12 LEU A  13      34.459  34.052  35.387  1.00  0.00          H   
ATOM    187 HD13 LEU A  13      35.954  34.226  34.447  1.00  0.00          H   
ATOM    188 HD21 LEU A  13      36.068  33.710  37.385  1.00  0.00          H   
ATOM    189 HD22 LEU A  13      37.325  32.519  37.275  1.00  0.00          H   
ATOM    190 HD23 LEU A  13      37.372  33.883  36.200  1.00  0.00          H   
ATOM    191  N   GLN A  14      35.622  28.520  34.849  1.00  0.00          N   
ATOM    192  CA  GLN A  14      36.359  27.567  34.060  1.00  0.00          C   
ATOM    193  C   GLN A  14      35.470  27.279  32.810  1.00  0.00          C   
ATOM    194  O   GLN A  14      36.032  27.330  31.722  1.00  0.00          O   
ATOM    195  CB  GLN A  14      36.840  26.356  34.870  1.00  0.00          C   
ATOM    196  CG  GLN A  14      38.060  26.580  35.710  1.00  0.00          C   
ATOM    197  CD  GLN A  14      38.364  25.586  36.814  1.00  0.00          C   
ATOM    198  NE2 GLN A  14      39.614  25.675  37.276  1.00  0.00          N   
ATOM    199  OE1 GLN A  14      37.474  24.849  37.315  1.00  0.00          O   
ATOM    200  H   GLN A  14      35.436  28.188  35.786  1.00  0.00          H   
ATOM    201  HA  GLN A  14      37.219  28.104  33.654  1.00  0.00          H   
ATOM    202  HB3 GLN A  14      37.025  25.617  34.091  1.00  0.00          H   
ATOM    203  HB2 GLN A  14      36.020  26.072  35.520  1.00  0.00          H   
ATOM    204  HG3 GLN A  14      38.069  27.554  36.183  1.00  0.00          H   
ATOM    205  HG2 GLN A  14      38.920  26.517  35.032  1.00  0.00          H   
ATOM    206 HE21 GLN A  14      40.258  26.319  36.856  1.00  0.00          H   
ATOM    207 HE22 GLN A  14      39.927  24.924  37.889  1.00  0.00          H   
ATOM    208  N   ALA A  15      34.132  27.106  32.954  1.00  0.00          N   
ATOM    209  CA  ALA A  15      33.322  26.880  31.806  1.00  0.00          C   
ATOM    210  C   ALA A  15      33.229  28.122  30.874  1.00  0.00          C   
ATOM    211  O   ALA A  15      33.426  27.996  29.654  1.00  0.00          O   
ATOM    212  CB  ALA A  15      31.903  26.444  32.278  1.00  0.00          C   
ATOM    213  H   ALA A  15      33.786  27.041  33.900  1.00  0.00          H   
ATOM    214  HA  ALA A  15      33.752  26.101  31.175  1.00  0.00          H   
ATOM    215  HB1 ALA A  15      31.819  25.829  33.182  1.00  0.00          H   
ATOM    216  HB2 ALA A  15      31.356  27.373  32.457  1.00  0.00          H   
ATOM    217  HB3 ALA A  15      31.369  25.984  31.439  1.00  0.00          H   
ATOM    218  N   LEU A  16      33.076  29.329  31.477  1.00  0.00          N   
ATOM    219  CA  LEU A  16      32.979  30.495  30.624  1.00  0.00          C   
ATOM    220  C   LEU A  16      34.294  30.793  29.961  1.00  0.00          C   
ATOM    221  O   LEU A  16      34.213  31.262  28.845  1.00  0.00          O   
ATOM    222  CB  LEU A  16      32.571  31.712  31.386  1.00  0.00          C   
ATOM    223  CG  LEU A  16      31.124  31.814  31.879  1.00  0.00          C   
ATOM    224  CD1 LEU A  16      30.845  32.873  33.031  1.00  0.00          C   
ATOM    225  CD2 LEU A  16      30.239  32.082  30.738  1.00  0.00          C   
ATOM    226  H   LEU A  16      33.034  29.318  32.485  1.00  0.00          H   
ATOM    227  HA  LEU A  16      32.267  30.237  29.842  1.00  0.00          H   
ATOM    228  HB3 LEU A  16      32.676  32.556  30.704  1.00  0.00          H   
ATOM    229  HB2 LEU A  16      33.252  31.856  32.223  1.00  0.00          H   
ATOM    230  HG  LEU A  16      30.856  30.804  32.206  1.00  0.00          H   
ATOM    231 HD11 LEU A  16      29.850  32.720  33.466  1.00  0.00          H   
ATOM    232 HD12 LEU A  16      31.580  32.690  33.820  1.00  0.00          H   
ATOM    233 HD13 LEU A  16      31.004  33.859  32.619  1.00  0.00          H   
ATOM    234 HD21 LEU A  16      30.420  33.101  30.422  1.00  0.00          H   
ATOM    235 HD22 LEU A  16      30.271  31.298  29.979  1.00  0.00          H   
ATOM    236 HD23 LEU A  16      29.228  32.014  31.167  1.00  0.00          H   
ATOM    237  N   GLN A  17      35.450  30.419  30.531  1.00  0.00          N   
ATOM    238  CA  GLN A  17      36.733  30.630  29.854  1.00  0.00          C   
ATOM    239  C   GLN A  17      36.964  29.586  28.761  1.00  0.00          C   
ATOM    240  O   GLN A  17      37.560  29.910  27.744  1.00  0.00          O   
ATOM    241  CB  GLN A  17      37.875  30.625  30.900  1.00  0.00          C   
ATOM    242  CG  GLN A  17      37.956  31.926  31.696  1.00  0.00          C   
ATOM    243  CD  GLN A  17      38.776  31.822  32.935  1.00  0.00          C   
ATOM    244  NE2 GLN A  17      38.917  32.930  33.678  1.00  0.00          N   
ATOM    245  OE1 GLN A  17      39.387  30.824  33.264  1.00  0.00          O   
ATOM    246  H   GLN A  17      35.375  30.019  31.448  1.00  0.00          H   
ATOM    247  HA  GLN A  17      36.671  31.633  29.445  1.00  0.00          H   
ATOM    248  HB3 GLN A  17      38.801  30.438  30.365  1.00  0.00          H   
ATOM    249  HB2 GLN A  17      37.665  29.735  31.494  1.00  0.00          H   
ATOM    250  HG3 GLN A  17      36.926  32.119  31.991  1.00  0.00          H   
ATOM    251  HG2 GLN A  17      38.459  32.701  31.116  1.00  0.00          H   
ATOM    252 HE21 GLN A  17      38.479  33.796  33.388  1.00  0.00          H   
ATOM    253 HE22 GLN A  17      39.756  32.901  34.238  1.00  0.00          H   
ATOM    254  N   ALA A  18      36.556  28.316  28.940  1.00  0.00          N   
ATOM    255  CA  ALA A  18      36.588  27.225  27.959  1.00  0.00          C   
ATOM    256  C   ALA A  18      35.661  27.538  26.832  1.00  0.00          C   
ATOM    257  O   ALA A  18      36.059  27.359  25.654  1.00  0.00          O   
ATOM    258  CB  ALA A  18      36.119  25.964  28.634  1.00  0.00          C   
ATOM    259  H   ALA A  18      36.028  28.155  29.788  1.00  0.00          H   
ATOM    260  HA  ALA A  18      37.611  27.032  27.658  1.00  0.00          H   
ATOM    261  HB1 ALA A  18      35.839  25.203  27.913  1.00  0.00          H   
ATOM    262  HB2 ALA A  18      36.914  25.510  29.217  1.00  0.00          H   
ATOM    263  HB3 ALA A  18      35.289  26.059  29.350  1.00  0.00          H   
ATOM    264  N   ALA A  19      34.495  28.069  27.081  1.00  0.00          N   
ATOM    265  CA  ALA A  19      33.601  28.644  26.109  1.00  0.00          C   
ATOM    266  C   ALA A  19      34.071  29.913  25.269  1.00  0.00          C   
ATOM    267  O   ALA A  19      33.409  30.321  24.297  1.00  0.00          O   
ATOM    268  CB  ALA A  19      32.327  28.951  26.876  1.00  0.00          C   
ATOM    269  H   ALA A  19      34.142  28.003  28.020  1.00  0.00          H   
ATOM    270  HA  ALA A  19      33.399  27.804  25.443  1.00  0.00          H   
ATOM    271  HB1 ALA A  19      32.490  29.761  27.578  1.00  0.00          H   
ATOM    272  HB2 ALA A  19      31.621  29.387  26.166  1.00  0.00          H   
ATOM    273  HB3 ALA A  19      31.921  28.089  27.392  1.00  0.00          H   
ATOM    274  N   GLN A  20      35.306  30.439  25.586  1.00  0.00          N   
ATOM    275  CA  GLN A  20      35.896  31.711  25.162  1.00  0.00          C   
ATOM    276  C   GLN A  20      35.113  33.006  25.565  1.00  0.00          C   
ATOM    277  O   GLN A  20      35.337  34.072  25.012  1.00  0.00          O   
ATOM    278  CB  GLN A  20      36.246  31.679  23.640  1.00  0.00          C   
ATOM    279  CG  GLN A  20      37.519  30.901  23.413  1.00  0.00          C   
ATOM    280  CD  GLN A  20      38.647  31.779  23.905  1.00  0.00          C   
ATOM    281  NE2 GLN A  20      39.642  31.262  24.566  1.00  0.00          N   
ATOM    282  OE1 GLN A  20      38.679  32.997  23.788  1.00  0.00          O   
ATOM    283  H   GLN A  20      35.671  29.948  26.394  1.00  0.00          H   
ATOM    284  HA  GLN A  20      36.843  31.834  25.695  1.00  0.00          H   
ATOM    285  HB3 GLN A  20      36.215  32.667  23.176  1.00  0.00          H   
ATOM    286  HB2 GLN A  20      35.556  31.058  23.081  1.00  0.00          H   
ATOM    287  HG3 GLN A  20      37.605  30.703  22.341  1.00  0.00          H   
ATOM    288  HG2 GLN A  20      37.545  29.952  23.959  1.00  0.00          H   
ATOM    289 HE21 GLN A  20      39.603  30.258  24.684  1.00  0.00          H   
ATOM    290 HE22 GLN A  20      40.397  31.875  24.850  1.00  0.00          H   
ATOM    291  N   ALA A  21      34.105  32.800  26.362  1.00  0.00          N   
ATOM    292  CA  ALA A  21      33.000  33.772  26.662  1.00  0.00          C   
ATOM    293  C   ALA A  21      33.347  34.603  27.920  1.00  0.00          C   
ATOM    294  O   ALA A  21      32.651  35.530  28.353  1.00  0.00          O   
ATOM    295  CB  ALA A  21      31.666  33.073  26.764  1.00  0.00          C   
ATOM    296  H   ALA A  21      34.103  31.960  26.916  1.00  0.00          H   
ATOM    297  HA  ALA A  21      32.850  34.457  25.834  1.00  0.00          H   
ATOM    298  HB1 ALA A  21      30.862  33.801  26.646  1.00  0.00          H   
ATOM    299  HB2 ALA A  21      31.585  32.247  26.057  1.00  0.00          H   
ATOM    300  HB3 ALA A  21      31.592  32.776  27.814  1.00  0.00          H   
ATOM    301  N   ALA A  22      34.545  34.397  28.418  1.00  0.00          N   
ATOM    302  CA  ALA A  22      35.202  35.256  29.264  1.00  0.00          C   
ATOM    303  C   ALA A  22      36.702  35.069  29.054  1.00  0.00          C   
ATOM    304  O   ALA A  22      37.137  33.988  28.678  1.00  0.00          O   
ATOM    305  CB  ALA A  22      34.765  34.995  30.720  1.00  0.00          C   
ATOM    306  H   ALA A  22      35.046  33.561  28.171  1.00  0.00          H   
ATOM    307  HA  ALA A  22      34.932  36.271  28.988  1.00  0.00          H   
ATOM    308  HB1 ALA A  22      33.688  35.136  30.838  1.00  0.00          H   
ATOM    309  HB2 ALA A  22      34.972  33.979  31.046  1.00  0.00          H   
ATOM    310  HB3 ALA A  22      35.304  35.643  31.418  1.00  0.00          H   
ATOM    311  N   LYS A  23      37.487  36.153  29.068  1.00  0.00          N   
ATOM    312  CA  LYS A  23      38.900  36.093  28.952  1.00  0.00          C   
ATOM    313  C   LYS A  23      39.522  35.185  30.081  1.00  0.00          C   
ATOM    314  O   LYS A  23      39.090  35.265  31.201  1.00  0.00          O   
ATOM    315  CB  LYS A  23      39.453  37.575  29.099  1.00  0.00          C   
ATOM    316  CG  LYS A  23      39.044  38.333  27.880  1.00  0.00          C   
ATOM    317  CD  LYS A  23      39.690  39.719  27.840  1.00  0.00          C   
ATOM    318  CE  LYS A  23      39.169  40.641  28.908  1.00  0.00          C   
ATOM    319  NZ  LYS A  23      37.652  40.736  28.844  1.00  0.00          N   
ATOM    320  H   LYS A  23      37.009  37.038  29.035  1.00  0.00          H   
ATOM    321  HA  LYS A  23      39.141  35.780  27.940  1.00  0.00          H   
ATOM    322  HB3 LYS A  23      40.508  37.629  29.327  1.00  0.00          H   
ATOM    323  HB2 LYS A  23      39.057  38.072  29.979  1.00  0.00          H   
ATOM    324  HG3 LYS A  23      37.960  38.364  27.744  1.00  0.00          H   
ATOM    325  HG2 LYS A  23      39.422  37.854  26.973  1.00  0.00          H   
ATOM    326  HD3 LYS A  23      39.527  40.178  26.861  1.00  0.00          H   
ATOM    327  HD2 LYS A  23      40.771  39.678  27.948  1.00  0.00          H   
ATOM    328  HE3 LYS A  23      39.720  41.574  28.782  1.00  0.00          H   
ATOM    329  HE2 LYS A  23      39.458  40.319  29.906  1.00  0.00          H   
ATOM    330  HZ1 LYS A  23      37.253  39.948  29.327  1.00  0.00          H   
ATOM    331  HZ2 LYS A  23      37.275  41.532  29.342  1.00  0.00          H   
ATOM    332  HZ3 LYS A  23      37.377  40.733  27.866  1.00  0.00          H   
ATOM    333  N   LYS A  24      40.542  34.321  29.780  1.00  0.00          N   
ATOM    334  CA  LYS A  24      41.510  33.586  30.679  1.00  0.00          C   
ATOM    335  C   LYS A  24      42.554  34.571  31.216  1.00  0.00          C   
ATOM    336  CB  LYS A  24      42.141  32.363  29.942  1.00  0.00          C   
ATOM    337  CG  LYS A  24      42.687  31.398  30.899  1.00  0.00          C   
ATOM    338  CD  LYS A  24      43.395  30.242  30.251  1.00  0.00          C   
ATOM    339  CE  LYS A  24      42.582  29.148  29.660  1.00  0.00          C   
ATOM    340  NZ  LYS A  24      43.372  28.104  28.944  1.00  0.00          N   
ATOM    341  O   LYS A  24      43.309  35.153  30.436  1.00  0.00          O   
ATOM    342  OXT LYS A  24      42.613  34.733  32.464  1.00  0.00          O   
ATOM    343  H   LYS A  24      40.995  34.370  28.879  1.00  0.00          H   
ATOM    344  HA  LYS A  24      41.014  33.239  31.588  1.00  0.00          H   
ATOM    345  HB3 LYS A  24      42.877  32.778  29.253  1.00  0.00          H   
ATOM    346  HB2 LYS A  24      41.390  31.890  29.314  1.00  0.00          H   
ATOM    347  HG3 LYS A  24      41.869  30.891  31.426  1.00  0.00          H   
ATOM    348  HG2 LYS A  24      43.329  31.892  31.629  1.00  0.00          H   
ATOM    349  HD3 LYS A  24      44.005  29.849  31.061  1.00  0.00          H   
ATOM    350  HD2 LYS A  24      44.075  30.567  29.466  1.00  0.00          H   
ATOM    351  HE3 LYS A  24      41.895  29.520  28.901  1.00  0.00          H   
ATOM    352  HE2 LYS A  24      42.050  28.662  30.486  1.00  0.00          H   
ATOM    353  HZ1 LYS A  24      43.869  28.627  28.239  1.00  0.00          H   
ATOM    354  HZ2 LYS A  24      44.070  27.618  29.491  1.00  0.00          H   
ATOM    355  HZ3 LYS A  24      42.749  27.509  28.426  1.00  0.00          H   
TER     356      LYS A  24
ENDMDL
MODEL        6
ATOM      1  N   LYS A   1      41.672  38.286  54.806  1.00  0.00          N   
ATOM      2  CA  LYS A   1      42.083  38.548  53.469  1.00  0.00          C   
ATOM      3  C   LYS A   1      40.960  39.195  52.630  1.00  0.00          C   
ATOM      4  O   LYS A   1      39.919  39.532  53.231  1.00  0.00          O   
ATOM      5  CB  LYS A   1      42.719  37.262  52.886  1.00  0.00          C   
ATOM      6  CG  LYS A   1      44.038  36.861  53.668  1.00  0.00          C   
ATOM      7  CD  LYS A   1      44.867  35.895  52.815  1.00  0.00          C   
ATOM      8  CE  LYS A   1      44.206  34.531  52.527  1.00  0.00          C   
ATOM      9  NZ  LYS A   1      44.989  33.581  51.725  1.00  0.00          N   
ATOM     10  HA  LYS A   1      42.922  39.236  53.557  1.00  0.00          H   
ATOM     11  HB3 LYS A   1      43.050  37.371  51.848  1.00  0.00          H   
ATOM     12  HB2 LYS A   1      42.010  36.445  52.900  1.00  0.00          H   
ATOM     13  HG3 LYS A   1      43.799  36.363  54.601  1.00  0.00          H   
ATOM     14  HG2 LYS A   1      44.689  37.708  53.893  1.00  0.00          H   
ATOM     15  HD3 LYS A   1      45.810  35.770  53.350  1.00  0.00          H   
ATOM     16  HD2 LYS A   1      45.055  36.360  51.844  1.00  0.00          H   
ATOM     17  HE3 LYS A   1      43.320  34.794  51.957  1.00  0.00          H   
ATOM     18  HE2 LYS A   1      43.794  34.118  53.441  1.00  0.00          H   
ATOM     19  HZ1 LYS A   1      44.455  32.815  51.335  1.00  0.00          H   
ATOM     20  HZ2 LYS A   1      45.273  34.086  50.887  1.00  0.00          H   
ATOM     21  HZ3 LYS A   1      45.820  33.379  52.262  1.00  0.00          H   
ATOM     22  H   LYS A   1      41.505  39.191  55.234  1.00  0.00          H   
ATOM     23  N   LYS A   2      41.059  39.378  51.305  1.00  0.00          N   
ATOM     24  CA  LYS A   2      39.889  39.813  50.471  1.00  0.00          C   
ATOM     25  C   LYS A   2      39.082  38.561  50.064  1.00  0.00          C   
ATOM     26  O   LYS A   2      39.791  37.545  49.898  1.00  0.00          O   
ATOM     27  CB  LYS A   2      40.359  40.715  49.304  1.00  0.00          C   
ATOM     28  CG  LYS A   2      39.239  41.371  48.382  1.00  0.00          C   
ATOM     29  CD  LYS A   2      39.882  42.104  47.246  1.00  0.00          C   
ATOM     30  CE  LYS A   2      40.712  43.230  47.769  1.00  0.00          C   
ATOM     31  NZ  LYS A   2      40.985  44.140  46.633  1.00  0.00          N   
ATOM     32  H   LYS A   2      41.879  38.991  50.865  1.00  0.00          H   
ATOM     33  HA  LYS A   2      39.281  40.430  51.130  1.00  0.00          H   
ATOM     34  HB3 LYS A   2      40.889  40.010  48.674  1.00  0.00          H   
ATOM     35  HB2 LYS A   2      41.029  41.518  49.615  1.00  0.00          H   
ATOM     36  HG3 LYS A   2      38.705  42.035  49.070  1.00  0.00          H   
ATOM     37  HG2 LYS A   2      38.520  40.701  47.902  1.00  0.00          H   
ATOM     38  HD3 LYS A   2      39.085  42.538  46.638  1.00  0.00          H   
ATOM     39  HD2 LYS A   2      40.426  41.358  46.679  1.00  0.00          H   
ATOM     40  HE3 LYS A   2      41.623  42.828  48.226  1.00  0.00          H   
ATOM     41  HE2 LYS A   2      40.132  43.710  48.561  1.00  0.00          H   
ATOM     42  HZ1 LYS A   2      41.133  45.046  47.054  1.00  0.00          H   
ATOM     43  HZ2 LYS A   2      41.865  43.837  46.233  1.00  0.00          H   
ATOM     44  HZ3 LYS A   2      40.282  44.213  45.915  1.00  0.00          H   
ATOM     45  N   PRO A   3      37.752  38.668  49.979  1.00  0.00          N   
ATOM     46  CA  PRO A   3      36.952  37.492  49.503  1.00  0.00          C   
ATOM     47  C   PRO A   3      37.153  37.035  48.026  1.00  0.00          C   
ATOM     48  O   PRO A   3      37.773  37.708  47.198  1.00  0.00          O   
ATOM     49  CB  PRO A   3      35.543  38.003  49.808  1.00  0.00          C   
ATOM     50  CG  PRO A   3      35.596  39.149  50.759  1.00  0.00          C   
ATOM     51  CD  PRO A   3      36.882  39.775  50.301  1.00  0.00          C   
ATOM     52  HA  PRO A   3      37.122  36.592  50.095  1.00  0.00          H   
ATOM     53  HB3 PRO A   3      35.008  38.185  48.883  1.00  0.00          H   
ATOM     54  HB2 PRO A   3      34.924  37.266  50.305  1.00  0.00          H   
ATOM     55  HG3 PRO A   3      34.710  39.793  50.814  1.00  0.00          H   
ATOM     56  HG2 PRO A   3      35.719  38.666  51.733  1.00  0.00          H   
ATOM     57  HD3 PRO A   3      36.622  40.417  49.464  1.00  0.00          H   
ATOM     58  HD2 PRO A   3      37.259  40.408  51.113  1.00  0.00          H   
ATOM     59  N   GLY A   4      36.672  35.830  47.675  1.00  0.00          N   
ATOM     60  CA  GLY A   4      36.727  35.064  46.413  1.00  0.00          C   
ATOM     61  C   GLY A   4      35.420  34.369  45.991  1.00  0.00          C   
ATOM     62  O   GLY A   4      34.561  34.171  46.810  1.00  0.00          O   
ATOM     63  H   GLY A   4      36.302  35.221  48.386  1.00  0.00          H   
ATOM     64  HA3 GLY A   4      37.341  34.183  46.607  1.00  0.00          H   
ATOM     65  HA2 GLY A   4      37.246  35.650  45.659  1.00  0.00          H   
ATOM     66  N   ALA A   5      35.296  34.101  44.689  1.00  0.00          N   
ATOM     67  CA  ALA A   5      34.250  33.272  44.169  1.00  0.00          C   
ATOM     68  C   ALA A   5      34.282  31.877  44.784  1.00  0.00          C   
ATOM     69  O   ALA A   5      35.342  31.391  45.126  1.00  0.00          O   
ATOM     70  CB  ALA A   5      34.340  33.280  42.632  1.00  0.00          C   
ATOM     71  H   ALA A   5      36.039  34.365  44.057  1.00  0.00          H   
ATOM     72  HA  ALA A   5      33.282  33.736  44.348  1.00  0.00          H   
ATOM     73  HB1 ALA A   5      35.265  33.056  42.099  1.00  0.00          H   
ATOM     74  HB2 ALA A   5      33.586  32.588  42.242  1.00  0.00          H   
ATOM     75  HB3 ALA A   5      34.076  34.244  42.219  1.00  0.00          H   
ATOM     76  N   SER A   6      33.226  31.140  44.768  1.00  0.00          N   
ATOM     77  CA  SER A   6      33.085  29.784  45.290  1.00  0.00          C   
ATOM     78  C   SER A   6      33.576  28.711  44.357  1.00  0.00          C   
ATOM     79  O   SER A   6      33.749  28.926  43.205  1.00  0.00          O   
ATOM     80  CB  SER A   6      31.594  29.531  45.736  1.00  0.00          C   
ATOM     81  OG  SER A   6      30.757  29.213  44.646  1.00  0.00          O   
ATOM     82  H   SER A   6      32.425  31.597  44.356  1.00  0.00          H   
ATOM     83  HA  SER A   6      33.734  29.714  46.164  1.00  0.00          H   
ATOM     84  HB3 SER A   6      31.301  30.465  46.205  1.00  0.00          H   
ATOM     85  HB2 SER A   6      31.452  28.736  46.467  1.00  0.00          H   
ATOM     86  HG  SER A   6      29.912  29.634  44.837  1.00  0.00          H   
ATOM     87  N   LEU A   7      33.839  27.464  44.836  1.00  0.00          N   
ATOM     88  CA  LEU A   7      34.274  26.393  43.953  1.00  0.00          C   
ATOM     89  C   LEU A   7      33.326  26.170  42.727  1.00  0.00          C   
ATOM     90  O   LEU A   7      33.706  26.152  41.567  1.00  0.00          O   
ATOM     91  CB  LEU A   7      34.439  25.075  44.712  1.00  0.00          C   
ATOM     92  CG  LEU A   7      35.140  23.950  43.922  1.00  0.00          C   
ATOM     93  CD1 LEU A   7      36.500  24.186  43.352  1.00  0.00          C   
ATOM     94  CD2 LEU A   7      35.263  22.642  44.831  1.00  0.00          C   
ATOM     95  H   LEU A   7      33.655  27.250  45.806  1.00  0.00          H   
ATOM     96  HA  LEU A   7      35.223  26.751  43.536  1.00  0.00          H   
ATOM     97  HB3 LEU A   7      33.528  24.716  45.177  1.00  0.00          H   
ATOM     98  HB2 LEU A   7      35.167  25.256  45.502  1.00  0.00          H   
ATOM     99  HG  LEU A   7      34.561  23.833  43.001  1.00  0.00          H   
ATOM    100 HD11 LEU A   7      36.634  24.972  42.612  1.00  0.00          H   
ATOM    101 HD12 LEU A   7      37.142  24.374  44.227  1.00  0.00          H   
ATOM    102 HD13 LEU A   7      36.831  23.237  42.933  1.00  0.00          H   
ATOM    103 HD21 LEU A   7      34.294  22.492  45.299  1.00  0.00          H   
ATOM    104 HD22 LEU A   7      35.462  21.808  44.171  1.00  0.00          H   
ATOM    105 HD23 LEU A   7      36.044  22.745  45.589  1.00  0.00          H   
ATOM    106  N   ALA A   8      31.989  26.102  42.943  1.00  0.00          N   
ATOM    107  CA  ALA A   8      30.978  26.028  41.891  1.00  0.00          C   
ATOM    108  C   ALA A   8      30.990  27.212  40.883  1.00  0.00          C   
ATOM    109  O   ALA A   8      30.735  27.093  39.699  1.00  0.00          O   
ATOM    110  CB  ALA A   8      29.586  25.873  42.566  1.00  0.00          C   
ATOM    111  H   ALA A   8      31.676  26.208  43.893  1.00  0.00          H   
ATOM    112  HA  ALA A   8      31.120  25.127  41.292  1.00  0.00          H   
ATOM    113  HB1 ALA A   8      29.498  26.451  43.484  1.00  0.00          H   
ATOM    114  HB2 ALA A   8      28.793  26.120  41.854  1.00  0.00          H   
ATOM    115  HB3 ALA A   8      29.387  24.815  42.786  1.00  0.00          H   
ATOM    116  N   ALA A   9      31.364  28.421  41.389  1.00  0.00          N   
ATOM    117  CA  ALA A   9      31.531  29.672  40.601  1.00  0.00          C   
ATOM    118  C   ALA A   9      32.907  29.823  39.945  1.00  0.00          C   
ATOM    119  O   ALA A   9      33.010  30.373  38.824  1.00  0.00          O   
ATOM    120  CB  ALA A   9      31.209  30.817  41.557  1.00  0.00          C   
ATOM    121  H   ALA A   9      31.686  28.413  42.352  1.00  0.00          H   
ATOM    122  HA  ALA A   9      30.716  29.632  39.883  1.00  0.00          H   
ATOM    123  HB1 ALA A   9      31.060  31.735  40.998  1.00  0.00          H   
ATOM    124  HB2 ALA A   9      30.329  30.502  42.128  1.00  0.00          H   
ATOM    125  HB3 ALA A   9      32.067  30.899  42.228  1.00  0.00          H   
ATOM    126  N   LEU A  10      34.037  29.261  40.453  1.00  0.00          N   
ATOM    127  CA  LEU A  10      35.236  28.875  39.778  1.00  0.00          C   
ATOM    128  C   LEU A  10      35.060  27.778  38.665  1.00  0.00          C   
ATOM    129  O   LEU A  10      35.705  27.874  37.622  1.00  0.00          O   
ATOM    130  CB  LEU A  10      36.230  28.447  40.866  1.00  0.00          C   
ATOM    131  CG  LEU A  10      36.659  29.620  41.846  1.00  0.00          C   
ATOM    132  CD1 LEU A  10      37.484  28.982  43.001  1.00  0.00          C   
ATOM    133  CD2 LEU A  10      37.463  30.696  41.246  1.00  0.00          C   
ATOM    134  H   LEU A  10      33.943  28.874  41.379  1.00  0.00          H   
ATOM    135  HA  LEU A  10      35.645  29.783  39.344  1.00  0.00          H   
ATOM    136  HB3 LEU A  10      37.102  27.990  40.399  1.00  0.00          H   
ATOM    137  HB2 LEU A  10      35.718  27.648  41.395  1.00  0.00          H   
ATOM    138  HG  LEU A  10      35.781  30.088  42.295  1.00  0.00          H   
ATOM    139 HD11 LEU A  10      36.958  28.133  43.437  1.00  0.00          H   
ATOM    140 HD12 LEU A  10      38.471  28.672  42.662  1.00  0.00          H   
ATOM    141 HD13 LEU A  10      37.627  29.678  43.825  1.00  0.00          H   
ATOM    142 HD21 LEU A  10      36.892  31.455  40.725  1.00  0.00          H   
ATOM    143 HD22 LEU A  10      38.132  31.137  42.000  1.00  0.00          H   
ATOM    144 HD23 LEU A  10      38.148  30.202  40.560  1.00  0.00          H   
ATOM    145  N   GLN A  11      34.248  26.795  38.988  1.00  0.00          N   
ATOM    146  CA  GLN A  11      33.972  25.759  37.933  1.00  0.00          C   
ATOM    147  C   GLN A  11      33.153  26.483  36.782  1.00  0.00          C   
ATOM    148  O   GLN A  11      33.348  26.202  35.566  1.00  0.00          O   
ATOM    149  CB  GLN A  11      33.200  24.585  38.648  1.00  0.00          C   
ATOM    150  CG  GLN A  11      34.043  23.544  39.409  1.00  0.00          C   
ATOM    151  CD  GLN A  11      33.195  22.529  40.084  1.00  0.00          C   
ATOM    152  NE2 GLN A  11      33.732  21.613  40.887  1.00  0.00          N   
ATOM    153  OE1 GLN A  11      32.016  22.407  39.967  1.00  0.00          O   
ATOM    154  H   GLN A  11      33.920  26.577  39.918  1.00  0.00          H   
ATOM    155  HA  GLN A  11      34.913  25.348  37.583  1.00  0.00          H   
ATOM    156  HB3 GLN A  11      32.717  24.053  37.834  1.00  0.00          H   
ATOM    157  HB2 GLN A  11      32.461  25.047  39.308  1.00  0.00          H   
ATOM    158  HG3 GLN A  11      34.675  24.039  40.145  1.00  0.00          H   
ATOM    159  HG2 GLN A  11      34.662  22.984  38.707  1.00  0.00          H   
ATOM    160 HE21 GLN A  11      34.735  21.481  40.920  1.00  0.00          H   
ATOM    161 HE22 GLN A  11      33.173  20.947  41.389  1.00  0.00          H   
ATOM    162  N   ALA A  12      32.308  27.443  37.178  1.00  0.00          N   
ATOM    163  CA  ALA A  12      31.567  28.296  36.223  1.00  0.00          C   
ATOM    164  C   ALA A  12      32.492  29.200  35.394  1.00  0.00          C   
ATOM    165  O   ALA A  12      32.397  29.211  34.145  1.00  0.00          O   
ATOM    166  CB  ALA A  12      30.438  29.102  36.941  1.00  0.00          C   
ATOM    167  H   ALA A  12      32.141  27.582  38.165  1.00  0.00          H   
ATOM    168  HA  ALA A  12      31.109  27.689  35.435  1.00  0.00          H   
ATOM    169  HB1 ALA A  12      29.713  29.436  36.197  1.00  0.00          H   
ATOM    170  HB2 ALA A  12      29.995  28.450  37.690  1.00  0.00          H   
ATOM    171  HB3 ALA A  12      30.976  29.903  37.460  1.00  0.00          H   
ATOM    172  N   LEU A  13      33.467  29.875  36.073  1.00  0.00          N   
ATOM    173  CA  LEU A  13      34.521  30.630  35.356  1.00  0.00          C   
ATOM    174  C   LEU A  13      35.269  29.694  34.453  1.00  0.00          C   
ATOM    175  O   LEU A  13      35.567  30.097  33.322  1.00  0.00          O   
ATOM    176  CB  LEU A  13      35.490  31.239  36.394  1.00  0.00          C   
ATOM    177  CG  LEU A  13      36.699  32.051  35.787  1.00  0.00          C   
ATOM    178  CD1 LEU A  13      36.138  33.233  35.039  1.00  0.00          C   
ATOM    179  CD2 LEU A  13      37.588  32.511  36.973  1.00  0.00          C   
ATOM    180  H   LEU A  13      33.309  30.028  37.060  1.00  0.00          H   
ATOM    181  HA  LEU A  13      34.078  31.417  34.749  1.00  0.00          H   
ATOM    182  HB3 LEU A  13      35.858  30.465  37.081  1.00  0.00          H   
ATOM    183  HB2 LEU A  13      34.948  31.937  37.029  1.00  0.00          H   
ATOM    184  HG  LEU A  13      37.220  31.418  35.068  1.00  0.00          H   
ATOM    185 HD11 LEU A  13      35.355  33.707  35.633  1.00  0.00          H   
ATOM    186 HD12 LEU A  13      36.906  33.970  34.787  1.00  0.00          H   
ATOM    187 HD13 LEU A  13      35.664  32.996  34.093  1.00  0.00          H   
ATOM    188 HD21 LEU A  13      36.942  33.143  37.582  1.00  0.00          H   
ATOM    189 HD22 LEU A  13      37.933  31.686  37.603  1.00  0.00          H   
ATOM    190 HD23 LEU A  13      38.477  33.095  36.712  1.00  0.00          H   
ATOM    191  N   GLN A  14      35.570  28.459  34.873  1.00  0.00          N   
ATOM    192  CA  GLN A  14      36.406  27.609  33.982  1.00  0.00          C   
ATOM    193  C   GLN A  14      35.635  27.204  32.701  1.00  0.00          C   
ATOM    194  O   GLN A  14      36.234  27.082  31.583  1.00  0.00          O   
ATOM    195  CB  GLN A  14      36.899  26.279  34.688  1.00  0.00          C   
ATOM    196  CG  GLN A  14      38.014  26.592  35.680  1.00  0.00          C   
ATOM    197  CD  GLN A  14      37.957  25.715  36.961  1.00  0.00          C   
ATOM    198  NE2 GLN A  14      38.183  26.285  38.097  1.00  0.00          N   
ATOM    199  OE1 GLN A  14      37.708  24.494  37.044  1.00  0.00          O   
ATOM    200  H   GLN A  14      35.405  28.141  35.821  1.00  0.00          H   
ATOM    201  HA  GLN A  14      37.244  28.250  33.712  1.00  0.00          H   
ATOM    202  HB3 GLN A  14      37.263  25.580  33.942  1.00  0.00          H   
ATOM    203  HB2 GLN A  14      36.026  25.803  35.138  1.00  0.00          H   
ATOM    204  HG3 GLN A  14      38.005  27.622  36.051  1.00  0.00          H   
ATOM    205  HG2 GLN A  14      38.985  26.454  35.198  1.00  0.00          H   
ATOM    206 HE21 GLN A  14      38.294  27.287  38.157  1.00  0.00          H   
ATOM    207 HE22 GLN A  14      38.089  25.705  38.927  1.00  0.00          H   
ATOM    208  N   ALA A  15      34.318  27.156  32.770  1.00  0.00          N   
ATOM    209  CA  ALA A  15      33.481  27.015  31.623  1.00  0.00          C   
ATOM    210  C   ALA A  15      33.347  28.225  30.726  1.00  0.00          C   
ATOM    211  O   ALA A  15      33.330  28.069  29.511  1.00  0.00          O   
ATOM    212  CB  ALA A  15      32.123  26.653  32.162  1.00  0.00          C   
ATOM    213  H   ALA A  15      33.928  27.219  33.705  1.00  0.00          H   
ATOM    214  HA  ALA A  15      33.845  26.192  31.001  1.00  0.00          H   
ATOM    215  HB1 ALA A  15      32.201  25.786  32.818  1.00  0.00          H   
ATOM    216  HB2 ALA A  15      31.570  27.442  32.683  1.00  0.00          H   
ATOM    217  HB3 ALA A  15      31.513  26.408  31.289  1.00  0.00          H   
ATOM    218  N   LEU A  16      33.237  29.361  31.409  1.00  0.00          N   
ATOM    219  CA  LEU A  16      33.143  30.715  30.798  1.00  0.00          C   
ATOM    220  C   LEU A  16      34.421  30.998  29.922  1.00  0.00          C   
ATOM    221  O   LEU A  16      34.298  31.459  28.803  1.00  0.00          O   
ATOM    222  CB  LEU A  16      32.894  31.741  31.875  1.00  0.00          C   
ATOM    223  CG  LEU A  16      32.821  33.232  31.323  1.00  0.00          C   
ATOM    224  CD1 LEU A  16      31.608  33.466  30.441  1.00  0.00          C   
ATOM    225  CD2 LEU A  16      32.680  34.032  32.667  1.00  0.00          C   
ATOM    226  H   LEU A  16      33.288  29.327  32.411  1.00  0.00          H   
ATOM    227  HA  LEU A  16      32.315  30.691  30.089  1.00  0.00          H   
ATOM    228  HB3 LEU A  16      33.667  31.688  32.640  1.00  0.00          H   
ATOM    229  HB2 LEU A  16      31.955  31.554  32.387  1.00  0.00          H   
ATOM    230  HG  LEU A  16      33.717  33.472  30.738  1.00  0.00          H   
ATOM    231 HD11 LEU A  16      30.652  33.299  30.937  1.00  0.00          H   
ATOM    232 HD12 LEU A  16      31.570  34.453  29.963  1.00  0.00          H   
ATOM    233 HD13 LEU A  16      31.581  32.710  29.651  1.00  0.00          H   
ATOM    234 HD21 LEU A  16      33.388  33.799  33.457  1.00  0.00          H   
ATOM    235 HD22 LEU A  16      32.882  35.076  32.398  1.00  0.00          H   
ATOM    236 HD23 LEU A  16      31.613  34.015  32.915  1.00  0.00          H   
ATOM    237  N   GLN A  17      35.550  30.631  30.489  1.00  0.00          N   
ATOM    238  CA  GLN A  17      36.879  30.566  29.912  1.00  0.00          C   
ATOM    239  C   GLN A  17      37.020  29.643  28.654  1.00  0.00          C   
ATOM    240  O   GLN A  17      37.423  30.075  27.586  1.00  0.00          O   
ATOM    241  CB  GLN A  17      37.919  30.133  31.021  1.00  0.00          C   
ATOM    242  CG  GLN A  17      38.347  31.391  31.810  1.00  0.00          C   
ATOM    243  CD  GLN A  17      39.284  31.104  32.978  1.00  0.00          C   
ATOM    244  NE2 GLN A  17      39.651  32.127  33.674  1.00  0.00          N   
ATOM    245  OE1 GLN A  17      39.753  29.991  33.228  1.00  0.00          O   
ATOM    246  H   GLN A  17      35.464  30.321  31.450  1.00  0.00          H   
ATOM    247  HA  GLN A  17      36.970  31.604  29.597  1.00  0.00          H   
ATOM    248  HB3 GLN A  17      38.839  29.798  30.556  1.00  0.00          H   
ATOM    249  HB2 GLN A  17      37.561  29.335  31.669  1.00  0.00          H   
ATOM    250  HG3 GLN A  17      37.462  31.879  32.246  1.00  0.00          H   
ATOM    251  HG2 GLN A  17      38.791  32.110  31.125  1.00  0.00          H   
ATOM    252 HE21 GLN A  17      39.129  32.985  33.524  1.00  0.00          H   
ATOM    253 HE22 GLN A  17      40.334  32.103  34.424  1.00  0.00          H   
ATOM    254  N   ALA A  18      36.494  28.445  28.721  1.00  0.00          N   
ATOM    255  CA  ALA A  18      36.469  27.489  27.614  1.00  0.00          C   
ATOM    256  C   ALA A  18      35.445  28.006  26.585  1.00  0.00          C   
ATOM    257  O   ALA A  18      35.762  27.813  25.442  1.00  0.00          O   
ATOM    258  CB  ALA A  18      36.097  26.096  28.150  1.00  0.00          C   
ATOM    259  H   ALA A  18      36.129  28.113  29.606  1.00  0.00          H   
ATOM    260  HA  ALA A  18      37.461  27.476  27.156  1.00  0.00          H   
ATOM    261  HB1 ALA A  18      35.258  26.240  28.824  1.00  0.00          H   
ATOM    262  HB2 ALA A  18      35.762  25.462  27.335  1.00  0.00          H   
ATOM    263  HB3 ALA A  18      36.938  25.668  28.711  1.00  0.00          H   
ATOM    264  N   ALA A  19      34.333  28.646  26.963  1.00  0.00          N   
ATOM    265  CA  ALA A  19      33.463  29.073  25.881  1.00  0.00          C   
ATOM    266  C   ALA A  19      34.115  30.276  25.105  1.00  0.00          C   
ATOM    267  O   ALA A  19      34.082  30.285  23.897  1.00  0.00          O   
ATOM    268  CB  ALA A  19      32.131  29.458  26.584  1.00  0.00          C   
ATOM    269  H   ALA A  19      34.044  28.603  27.921  1.00  0.00          H   
ATOM    270  HA  ALA A  19      33.275  28.248  25.190  1.00  0.00          H   
ATOM    271  HB1 ALA A  19      32.334  30.054  27.464  1.00  0.00          H   
ATOM    272  HB2 ALA A  19      31.573  30.124  25.919  1.00  0.00          H   
ATOM    273  HB3 ALA A  19      31.568  28.552  26.826  1.00  0.00          H   
ATOM    274  N   GLN A  20      34.767  31.230  25.797  1.00  0.00          N   
ATOM    275  CA  GLN A  20      35.483  32.431  25.204  1.00  0.00          C   
ATOM    276  C   GLN A  20      36.767  32.091  24.368  1.00  0.00          C   
ATOM    277  O   GLN A  20      37.072  32.777  23.365  1.00  0.00          O   
ATOM    278  CB  GLN A  20      35.738  33.431  26.303  1.00  0.00          C   
ATOM    279  CG  GLN A  20      34.468  34.198  26.749  1.00  0.00          C   
ATOM    280  CD  GLN A  20      34.848  35.314  27.724  1.00  0.00          C   
ATOM    281  NE2 GLN A  20      33.923  35.977  28.322  1.00  0.00          N   
ATOM    282  OE1 GLN A  20      35.993  35.588  27.949  1.00  0.00          O   
ATOM    283  H   GLN A  20      34.894  30.997  26.770  1.00  0.00          H   
ATOM    284  HA  GLN A  20      34.851  32.905  24.450  1.00  0.00          H   
ATOM    285  HB3 GLN A  20      36.482  34.133  25.915  1.00  0.00          H   
ATOM    286  HB2 GLN A  20      36.199  32.979  27.182  1.00  0.00          H   
ATOM    287  HG3 GLN A  20      33.771  33.494  27.225  1.00  0.00          H   
ATOM    288  HG2 GLN A  20      33.983  34.569  25.852  1.00  0.00          H   
ATOM    289 HE21 GLN A  20      32.984  35.788  28.023  1.00  0.00          H   
ATOM    290 HE22 GLN A  20      34.141  36.727  28.951  1.00  0.00          H   
ATOM    291  N   ALA A  21      37.474  30.983  24.773  1.00  0.00          N   
ATOM    292  CA  ALA A  21      38.606  30.427  24.054  1.00  0.00          C   
ATOM    293  C   ALA A  21      38.074  29.840  22.684  1.00  0.00          C   
ATOM    294  O   ALA A  21      38.859  29.460  21.816  1.00  0.00          O   
ATOM    295  CB  ALA A  21      39.366  29.492  24.991  1.00  0.00          C   
ATOM    296  H   ALA A  21      37.311  30.657  25.715  1.00  0.00          H   
ATOM    297  HA  ALA A  21      39.279  31.256  23.834  1.00  0.00          H   
ATOM    298  HB1 ALA A  21      38.688  28.661  25.195  1.00  0.00          H   
ATOM    299  HB2 ALA A  21      40.208  29.088  24.440  1.00  0.00          H   
ATOM    300  HB3 ALA A  21      39.634  30.014  25.908  1.00  0.00          H   
ATOM    301  N   ALA A  22      36.787  29.628  22.624  1.00  0.00          N   
ATOM    302  CA  ALA A  22      36.134  29.057  21.530  1.00  0.00          C   
ATOM    303  C   ALA A  22      35.109  30.047  20.978  1.00  0.00          C   
ATOM    304  O   ALA A  22      34.250  29.676  20.150  1.00  0.00          O   
ATOM    305  CB  ALA A  22      35.491  27.785  21.947  1.00  0.00          C   
ATOM    306  H   ALA A  22      36.287  29.692  23.505  1.00  0.00          H   
ATOM    307  HA  ALA A  22      36.848  28.778  20.759  1.00  0.00          H   
ATOM    308  HB1 ALA A  22      36.171  27.328  22.675  1.00  0.00          H   
ATOM    309  HB2 ALA A  22      34.565  28.009  22.480  1.00  0.00          H   
ATOM    310  HB3 ALA A  22      35.235  27.147  21.111  1.00  0.00          H   
ATOM    311  N   LYS A  23      35.069  31.306  21.401  1.00  0.00          N   
ATOM    312  CA  LYS A  23      34.201  32.428  20.977  1.00  0.00          C   
ATOM    313  C   LYS A  23      32.687  32.049  20.781  1.00  0.00          C   
ATOM    314  O   LYS A  23      32.060  32.440  19.760  1.00  0.00          O   
ATOM    315  CB  LYS A  23      34.810  33.240  19.841  1.00  0.00          C   
ATOM    316  CG  LYS A  23      36.246  33.717  20.155  1.00  0.00          C   
ATOM    317  CD  LYS A  23      36.722  34.611  18.932  1.00  0.00          C   
ATOM    318  CE  LYS A  23      37.897  35.497  19.323  1.00  0.00          C   
ATOM    319  NZ  LYS A  23      37.585  36.318  20.458  1.00  0.00          N   
ATOM    320  H   LYS A  23      35.810  31.583  22.024  1.00  0.00          H   
ATOM    321  HA  LYS A  23      34.193  33.057  21.865  1.00  0.00          H   
ATOM    322  HB3 LYS A  23      34.106  34.030  19.605  1.00  0.00          H   
ATOM    323  HB2 LYS A  23      34.750  32.566  18.978  1.00  0.00          H   
ATOM    324  HG3 LYS A  23      36.845  32.845  20.404  1.00  0.00          H   
ATOM    325  HG2 LYS A  23      36.249  34.281  21.087  1.00  0.00          H   
ATOM    326  HD3 LYS A  23      35.909  35.294  18.689  1.00  0.00          H   
ATOM    327  HD2 LYS A  23      36.978  33.956  18.089  1.00  0.00          H   
ATOM    328  HE3 LYS A  23      38.135  36.057  18.425  1.00  0.00          H   
ATOM    329  HE2 LYS A  23      38.763  34.870  19.520  1.00  0.00          H   
ATOM    330  HZ1 LYS A  23      37.927  35.983  21.345  1.00  0.00          H   
ATOM    331  HZ2 LYS A  23      38.190  37.126  20.371  1.00  0.00          H   
ATOM    332  HZ3 LYS A  23      36.611  36.580  20.533  1.00  0.00          H   
ATOM    333  N   LYS A  24      32.084  31.275  21.742  1.00  0.00          N   
ATOM    334  CA  LYS A  24      30.749  30.755  21.627  1.00  0.00          C   
ATOM    335  C   LYS A  24      29.639  31.748  21.927  1.00  0.00          C   
ATOM    336  CB  LYS A  24      30.625  29.566  22.588  1.00  0.00          C   
ATOM    337  CG  LYS A  24      31.639  28.440  22.200  1.00  0.00          C   
ATOM    338  CD  LYS A  24      31.270  27.185  22.894  1.00  0.00          C   
ATOM    339  CE  LYS A  24      29.862  26.671  22.482  1.00  0.00          C   
ATOM    340  NZ  LYS A  24      29.599  25.363  23.214  1.00  0.00          N   
ATOM    341  O   LYS A  24      28.643  31.868  21.207  1.00  0.00          O   
ATOM    342  OXT LYS A  24      29.830  32.616  22.857  1.00  0.00          O   
ATOM    343  H   LYS A  24      32.643  30.941  22.519  1.00  0.00          H   
ATOM    344  HA  LYS A  24      30.572  30.506  20.581  1.00  0.00          H   
ATOM    345  HB3 LYS A  24      29.601  29.187  22.533  1.00  0.00          H   
ATOM    346  HB2 LYS A  24      30.748  29.824  23.639  1.00  0.00          H   
ATOM    347  HG3 LYS A  24      32.614  28.741  22.581  1.00  0.00          H   
ATOM    348  HG2 LYS A  24      31.632  28.200  21.142  1.00  0.00          H   
ATOM    349  HD3 LYS A  24      31.295  27.327  23.972  1.00  0.00          H   
ATOM    350  HD2 LYS A  24      32.024  26.429  22.655  1.00  0.00          H   
ATOM    351  HE3 LYS A  24      29.779  26.336  21.447  1.00  0.00          H   
ATOM    352  HE2 LYS A  24      29.087  27.377  22.766  1.00  0.00          H   
ATOM    353  HZ1 LYS A  24      30.187  24.597  22.937  1.00  0.00          H   
ATOM    354  HZ2 LYS A  24      29.666  25.466  24.221  1.00  0.00          H   
ATOM    355  HZ3 LYS A  24      28.695  24.963  23.033  1.00  0.00          H   
TER     356      LYS A  24
ENDMDL
MODEL        7
ATOM      1  N   LYS A   1      13.902  46.577  43.137  1.00  0.00          N   
ATOM      2  CA  LYS A   1      14.899  45.410  42.951  1.00  0.00          C   
ATOM      3  C   LYS A   1      16.073  45.575  43.978  1.00  0.00          C   
ATOM      4  O   LYS A   1      16.686  46.592  44.051  1.00  0.00          O   
ATOM      5  CB  LYS A   1      15.536  45.299  41.495  1.00  0.00          C   
ATOM      6  CG  LYS A   1      16.406  44.025  41.217  1.00  0.00          C   
ATOM      7  CD  LYS A   1      16.737  44.039  39.662  1.00  0.00          C   
ATOM      8  CE  LYS A   1      17.951  43.209  39.435  1.00  0.00          C   
ATOM      9  NZ  LYS A   1      18.434  43.188  38.018  1.00  0.00          N   
ATOM     10  HA  LYS A   1      14.318  44.514  43.172  1.00  0.00          H   
ATOM     11  HB3 LYS A   1      16.156  46.166  41.290  1.00  0.00          H   
ATOM     12  HB2 LYS A   1      14.641  45.261  40.874  1.00  0.00          H   
ATOM     13  HG3 LYS A   1      15.859  43.118  41.483  1.00  0.00          H   
ATOM     14  HG2 LYS A   1      17.293  44.156  41.839  1.00  0.00          H   
ATOM     15  HD3 LYS A   1      16.934  45.041  39.276  1.00  0.00          H   
ATOM     16  HD2 LYS A   1      15.880  43.603  39.162  1.00  0.00          H   
ATOM     17  HE3 LYS A   1      17.762  42.201  39.813  1.00  0.00          H   
ATOM     18  HE2 LYS A   1      18.742  43.573  40.087  1.00  0.00          H   
ATOM     19  HZ1 LYS A   1      18.672  44.139  37.780  1.00  0.00          H   
ATOM     20  HZ2 LYS A   1      19.225  42.563  37.945  1.00  0.00          H   
ATOM     21  HZ3 LYS A   1      17.753  42.916  37.337  1.00  0.00          H   
ATOM     22  H   LYS A   1      13.419  46.484  44.019  1.00  0.00          H   
ATOM     23  N   LYS A   2      16.226  44.575  44.850  1.00  0.00          N   
ATOM     24  CA  LYS A   2      17.350  44.440  45.831  1.00  0.00          C   
ATOM     25  C   LYS A   2      18.783  44.419  45.135  1.00  0.00          C   
ATOM     26  O   LYS A   2      18.945  43.947  44.043  1.00  0.00          O   
ATOM     27  CB  LYS A   2      16.980  43.127  46.564  1.00  0.00          C   
ATOM     28  CG  LYS A   2      16.202  43.351  47.865  1.00  0.00          C   
ATOM     29  CD  LYS A   2      16.115  41.992  48.658  1.00  0.00          C   
ATOM     30  CE  LYS A   2      15.616  42.175  50.138  1.00  0.00          C   
ATOM     31  NZ  LYS A   2      15.567  40.923  50.874  1.00  0.00          N   
ATOM     32  H   LYS A   2      15.719  43.726  44.651  1.00  0.00          H   
ATOM     33  HA  LYS A   2      17.226  45.284  46.508  1.00  0.00          H   
ATOM     34  HB3 LYS A   2      17.944  42.643  46.766  1.00  0.00          H   
ATOM     35  HB2 LYS A   2      16.481  42.494  45.821  1.00  0.00          H   
ATOM     36  HG3 LYS A   2      15.209  43.719  47.621  1.00  0.00          H   
ATOM     37  HG2 LYS A   2      16.674  44.137  48.460  1.00  0.00          H   
ATOM     38  HD3 LYS A   2      17.146  41.627  48.673  1.00  0.00          H   
ATOM     39  HD2 LYS A   2      15.523  41.270  48.086  1.00  0.00          H   
ATOM     40  HE3 LYS A   2      14.703  42.756  50.306  1.00  0.00          H   
ATOM     41  HE2 LYS A   2      16.385  42.763  50.627  1.00  0.00          H   
ATOM     42  HZ1 LYS A   2      15.170  41.041  51.796  1.00  0.00          H   
ATOM     43  HZ2 LYS A   2      14.977  40.325  50.312  1.00  0.00          H   
ATOM     44  HZ3 LYS A   2      16.492  40.540  50.993  1.00  0.00          H   
ATOM     45  N   PRO A   3      19.870  44.678  45.884  1.00  0.00          N   
ATOM     46  CA  PRO A   3      21.149  44.303  45.388  1.00  0.00          C   
ATOM     47  C   PRO A   3      21.457  42.776  45.193  1.00  0.00          C   
ATOM     48  O   PRO A   3      20.699  41.918  45.678  1.00  0.00          O   
ATOM     49  CB  PRO A   3      22.042  44.974  46.354  1.00  0.00          C   
ATOM     50  CG  PRO A   3      21.291  45.016  47.664  1.00  0.00          C   
ATOM     51  CD  PRO A   3      19.819  45.161  47.196  1.00  0.00          C   
ATOM     52  HA  PRO A   3      21.230  44.766  44.415  1.00  0.00          H   
ATOM     53  HB3 PRO A   3      23.082  44.628  46.399  1.00  0.00          H   
ATOM     54  HB2 PRO A   3      22.165  46.007  46.028  1.00  0.00          H   
ATOM     55  HG3 PRO A   3      21.497  44.106  48.220  1.00  0.00          H   
ATOM     56  HG2 PRO A   3      21.641  45.843  48.275  1.00  0.00          H   
ATOM     57  HD3 PRO A   3      19.295  44.432  47.831  1.00  0.00          H   
ATOM     58  HD2 PRO A   3      19.507  46.191  47.315  1.00  0.00          H   
ATOM     59  N   GLY A   4      22.539  42.491  44.460  1.00  0.00          N   
ATOM     60  CA  GLY A   4      23.043  41.149  44.054  1.00  0.00          C   
ATOM     61  C   GLY A   4      24.140  40.684  45.002  1.00  0.00          C   
ATOM     62  O   GLY A   4      24.823  41.536  45.529  1.00  0.00          O   
ATOM     63  H   GLY A   4      23.088  43.257  44.085  1.00  0.00          H   
ATOM     64  HA3 GLY A   4      23.376  41.075  43.022  1.00  0.00          H   
ATOM     65  HA2 GLY A   4      22.211  40.446  44.054  1.00  0.00          H   
ATOM     66  N   ALA A   5      24.387  39.368  44.994  1.00  0.00          N   
ATOM     67  CA  ALA A   5      25.361  38.719  45.867  1.00  0.00          C   
ATOM     68  C   ALA A   5      26.350  37.795  45.204  1.00  0.00          C   
ATOM     69  O   ALA A   5      26.026  37.042  44.296  1.00  0.00          O   
ATOM     70  CB  ALA A   5      24.660  37.885  46.970  1.00  0.00          C   
ATOM     71  H   ALA A   5      23.679  38.715  44.688  1.00  0.00          H   
ATOM     72  HA  ALA A   5      25.978  39.457  46.358  1.00  0.00          H   
ATOM     73  HB1 ALA A   5      23.973  37.163  46.531  1.00  0.00          H   
ATOM     74  HB2 ALA A   5      25.402  37.553  47.702  1.00  0.00          H   
ATOM     75  HB3 ALA A   5      23.963  38.599  47.426  1.00  0.00          H   
ATOM     76  N   SER A   6      27.576  37.710  45.765  1.00  0.00          N   
ATOM     77  CA  SER A   6      28.645  36.726  45.508  1.00  0.00          C   
ATOM     78  C   SER A   6      28.488  35.469  46.346  1.00  0.00          C   
ATOM     79  O   SER A   6      28.262  35.643  47.560  1.00  0.00          O   
ATOM     80  CB  SER A   6      30.041  37.451  45.678  1.00  0.00          C   
ATOM     81  OG  SER A   6      30.997  36.592  45.127  1.00  0.00          O   
ATOM     82  H   SER A   6      27.717  38.250  46.605  1.00  0.00          H   
ATOM     83  HA  SER A   6      28.638  36.505  44.439  1.00  0.00          H   
ATOM     84  HB3 SER A   6      30.210  37.652  46.733  1.00  0.00          H   
ATOM     85  HB2 SER A   6      29.967  38.440  45.207  1.00  0.00          H   
ATOM     86  HG  SER A   6      31.886  36.957  45.243  1.00  0.00          H   
ATOM     87  N   LEU A   7      28.511  34.279  45.721  1.00  0.00          N   
ATOM     88  CA  LEU A   7      28.426  33.038  46.342  1.00  0.00          C   
ATOM     89  C   LEU A   7      29.554  32.814  47.351  1.00  0.00          C   
ATOM     90  O   LEU A   7      30.627  33.230  47.016  1.00  0.00          O   
ATOM     91  CB  LEU A   7      28.294  31.963  45.250  1.00  0.00          C   
ATOM     92  CG  LEU A   7      26.975  32.026  44.541  1.00  0.00          C   
ATOM     93  CD1 LEU A   7      27.089  30.980  43.458  1.00  0.00          C   
ATOM     94  CD2 LEU A   7      25.767  31.611  45.418  1.00  0.00          C   
ATOM     95  H   LEU A   7      28.796  34.304  44.747  1.00  0.00          H   
ATOM     96  HA  LEU A   7      27.464  33.067  46.858  1.00  0.00          H   
ATOM     97  HB3 LEU A   7      28.412  30.979  45.704  1.00  0.00          H   
ATOM     98  HB2 LEU A   7      29.111  32.212  44.564  1.00  0.00          H   
ATOM     99  HG  LEU A   7      26.738  33.013  44.146  1.00  0.00          H   
ATOM    100 HD11 LEU A   7      26.162  30.992  42.879  1.00  0.00          H   
ATOM    101 HD12 LEU A   7      27.905  31.230  42.782  1.00  0.00          H   
ATOM    102 HD13 LEU A   7      27.326  29.967  43.814  1.00  0.00          H   
ATOM    103 HD21 LEU A   7      25.870  30.529  45.507  1.00  0.00          H   
ATOM    104 HD22 LEU A   7      25.815  32.135  46.373  1.00  0.00          H   
ATOM    105 HD23 LEU A   7      24.885  31.776  44.800  1.00  0.00          H   
ATOM    106  N   ALA A   8      29.328  32.139  48.492  1.00  0.00          N   
ATOM    107  CA  ALA A   8      30.384  31.778  49.397  1.00  0.00          C   
ATOM    108  C   ALA A   8      31.441  30.917  48.754  1.00  0.00          C   
ATOM    109  O   ALA A   8      32.609  31.176  48.906  1.00  0.00          O   
ATOM    110  CB  ALA A   8      29.642  31.088  50.563  1.00  0.00          C   
ATOM    111  H   ALA A   8      28.377  31.904  48.741  1.00  0.00          H   
ATOM    112  HA  ALA A   8      30.863  32.701  49.718  1.00  0.00          H   
ATOM    113  HB1 ALA A   8      28.754  31.676  50.762  1.00  0.00          H   
ATOM    114  HB2 ALA A   8      29.327  30.105  50.192  1.00  0.00          H   
ATOM    115  HB3 ALA A   8      30.340  31.041  51.396  1.00  0.00          H   
ATOM    116  N   ALA A   9      30.961  30.031  47.895  1.00  0.00          N   
ATOM    117  CA  ALA A   9      31.859  29.184  47.136  1.00  0.00          C   
ATOM    118  C   ALA A   9      31.682  29.325  45.585  1.00  0.00          C   
ATOM    119  O   ALA A   9      30.523  29.575  45.125  1.00  0.00          O   
ATOM    120  CB  ALA A   9      31.613  27.812  47.684  1.00  0.00          C   
ATOM    121  H   ALA A   9      29.970  29.950  47.693  1.00  0.00          H   
ATOM    122  HA  ALA A   9      32.855  29.512  47.437  1.00  0.00          H   
ATOM    123  HB1 ALA A   9      32.348  27.132  47.238  1.00  0.00          H   
ATOM    124  HB2 ALA A   9      31.726  27.806  48.774  1.00  0.00          H   
ATOM    125  HB3 ALA A   9      30.634  27.507  47.312  1.00  0.00          H   
ATOM    126  N   LEU A  10      32.715  29.211  44.771  1.00  0.00          N   
ATOM    127  CA  LEU A  10      32.732  29.448  43.309  1.00  0.00          C   
ATOM    128  C   LEU A  10      33.609  28.441  42.492  1.00  0.00          C   
ATOM    129  O   LEU A  10      34.843  28.354  42.671  1.00  0.00          O   
ATOM    130  CB  LEU A  10      33.306  30.845  43.020  1.00  0.00          C   
ATOM    131  CG  LEU A  10      32.505  32.050  43.563  1.00  0.00          C   
ATOM    132  CD1 LEU A  10      33.421  33.347  43.415  1.00  0.00          C   
ATOM    133  CD2 LEU A  10      31.226  32.167  42.772  1.00  0.00          C   
ATOM    134  H   LEU A  10      33.600  29.278  45.267  1.00  0.00          H   
ATOM    135  HA  LEU A  10      31.708  29.327  42.966  1.00  0.00          H   
ATOM    136  HB3 LEU A  10      33.381  31.024  41.951  1.00  0.00          H   
ATOM    137  HB2 LEU A  10      34.296  30.957  43.451  1.00  0.00          H   
ATOM    138  HG  LEU A  10      32.330  31.921  44.628  1.00  0.00          H   
ATOM    139 HD11 LEU A  10      33.675  33.517  42.363  1.00  0.00          H   
ATOM    140 HD12 LEU A  10      32.800  34.141  43.841  1.00  0.00          H   
ATOM    141 HD13 LEU A  10      34.254  33.283  44.111  1.00  0.00          H   
ATOM    142 HD21 LEU A  10      31.418  32.372  41.722  1.00  0.00          H   
ATOM    143 HD22 LEU A  10      30.661  31.244  42.836  1.00  0.00          H   
ATOM    144 HD23 LEU A  10      30.505  32.874  43.187  1.00  0.00          H   
ATOM    145  N   GLN A  11      32.972  27.708  41.595  1.00  0.00          N   
ATOM    146  CA  GLN A  11      33.581  26.590  40.845  1.00  0.00          C   
ATOM    147  C   GLN A  11      34.288  27.180  39.594  1.00  0.00          C   
ATOM    148  O   GLN A  11      33.926  28.217  39.032  1.00  0.00          O   
ATOM    149  CB  GLN A  11      32.548  25.542  40.516  1.00  0.00          C   
ATOM    150  CG  GLN A  11      31.984  24.909  41.774  1.00  0.00          C   
ATOM    151  CD  GLN A  11      30.980  23.805  41.554  1.00  0.00          C   
ATOM    152  NE2 GLN A  11      30.258  23.345  42.560  1.00  0.00          N   
ATOM    153  OE1 GLN A  11      30.704  23.259  40.440  1.00  0.00          O   
ATOM    154  H   GLN A  11      31.962  27.732  41.522  1.00  0.00          H   
ATOM    155  HA  GLN A  11      34.290  26.094  41.499  1.00  0.00          H   
ATOM    156  HB3 GLN A  11      33.166  24.822  39.983  1.00  0.00          H   
ATOM    157  HB2 GLN A  11      31.818  25.890  39.783  1.00  0.00          H   
ATOM    158  HG3 GLN A  11      31.576  25.713  42.399  1.00  0.00          H   
ATOM    159  HG2 GLN A  11      32.831  24.496  42.332  1.00  0.00          H   
ATOM    160 HE21 GLN A  11      30.424  23.781  43.462  1.00  0.00          H   
ATOM    161 HE22 GLN A  11      29.596  22.610  42.366  1.00  0.00          H   
ATOM    162  N   ALA A  12      35.343  26.547  39.081  1.00  0.00          N   
ATOM    163  CA  ALA A  12      36.188  27.015  38.046  1.00  0.00          C   
ATOM    164  C   ALA A  12      35.561  27.070  36.643  1.00  0.00          C   
ATOM    165  O   ALA A  12      34.766  26.218  36.277  1.00  0.00          O   
ATOM    166  CB  ALA A  12      37.485  26.205  38.105  1.00  0.00          C   
ATOM    167  H   ALA A  12      35.616  25.632  39.422  1.00  0.00          H   
ATOM    168  HA  ALA A  12      36.381  28.061  38.299  1.00  0.00          H   
ATOM    169  HB1 ALA A  12      38.260  26.623  37.451  1.00  0.00          H   
ATOM    170  HB2 ALA A  12      37.851  26.309  39.127  1.00  0.00          H   
ATOM    171  HB3 ALA A  12      37.252  25.154  37.929  1.00  0.00          H   
ATOM    172  N   LEU A  13      35.867  28.104  35.799  1.00  0.00          N   
ATOM    173  CA  LEU A  13      35.273  28.248  34.442  1.00  0.00          C   
ATOM    174  C   LEU A  13      36.455  28.231  33.461  1.00  0.00          C   
ATOM    175  O   LEU A  13      37.534  28.674  33.850  1.00  0.00          O   
ATOM    176  CB  LEU A  13      34.414  29.532  34.458  1.00  0.00          C   
ATOM    177  CG  LEU A  13      33.071  29.476  35.250  1.00  0.00          C   
ATOM    178  CD1 LEU A  13      32.385  30.842  35.184  1.00  0.00          C   
ATOM    179  CD2 LEU A  13      32.054  28.544  34.569  1.00  0.00          C   
ATOM    180  H   LEU A  13      36.687  28.647  35.994  1.00  0.00          H   
ATOM    181  HA  LEU A  13      34.561  27.473  34.147  1.00  0.00          H   
ATOM    182  HB3 LEU A  13      34.121  29.784  33.441  1.00  0.00          H   
ATOM    183  HB2 LEU A  13      34.957  30.289  35.022  1.00  0.00          H   
ATOM    184  HG  LEU A  13      33.300  29.083  36.245  1.00  0.00          H   
ATOM    185 HD11 LEU A  13      32.877  31.696  35.654  1.00  0.00          H   
ATOM    186 HD12 LEU A  13      32.152  31.049  34.136  1.00  0.00          H   
ATOM    187 HD13 LEU A  13      31.396  30.663  35.616  1.00  0.00          H   
ATOM    188 HD21 LEU A  13      31.203  28.557  35.258  1.00  0.00          H   
ATOM    189 HD22 LEU A  13      31.841  28.925  33.568  1.00  0.00          H   
ATOM    190 HD23 LEU A  13      32.403  27.513  34.524  1.00  0.00          H   
ATOM    191  N   GLN A  14      36.246  27.720  32.239  1.00  0.00          N   
ATOM    192  CA  GLN A  14      37.225  27.478  31.169  1.00  0.00          C   
ATOM    193  C   GLN A  14      36.491  27.752  29.879  1.00  0.00          C   
ATOM    194  O   GLN A  14      35.236  27.597  29.810  1.00  0.00          O   
ATOM    195  CB  GLN A  14      37.718  26.007  31.258  1.00  0.00          C   
ATOM    196  CG  GLN A  14      38.207  25.581  32.672  1.00  0.00          C   
ATOM    197  CD  GLN A  14      38.664  24.099  32.699  1.00  0.00          C   
ATOM    198  NE2 GLN A  14      39.430  23.657  33.715  1.00  0.00          N   
ATOM    199  OE1 GLN A  14      38.359  23.308  31.887  1.00  0.00          O   
ATOM    200  H   GLN A  14      35.290  27.428  32.089  1.00  0.00          H   
ATOM    201  HA  GLN A  14      38.127  28.082  31.286  1.00  0.00          H   
ATOM    202  HB3 GLN A  14      38.472  25.765  30.501  1.00  0.00          H   
ATOM    203  HB2 GLN A  14      36.873  25.358  31.041  1.00  0.00          H   
ATOM    204  HG3 GLN A  14      37.417  25.749  33.393  1.00  0.00          H   
ATOM    205  HG2 GLN A  14      39.068  26.208  32.924  1.00  0.00          H   
ATOM    206 HE21 GLN A  14      39.728  24.301  34.439  1.00  0.00          H   
ATOM    207 HE22 GLN A  14      39.688  22.682  33.717  1.00  0.00          H   
ATOM    208  N   ALA A  15      37.194  28.050  28.795  1.00  0.00          N   
ATOM    209  CA  ALA A  15      36.592  28.214  27.506  1.00  0.00          C   
ATOM    210  C   ALA A  15      36.584  26.915  26.647  1.00  0.00          C   
ATOM    211  O   ALA A  15      36.858  25.855  27.182  1.00  0.00          O   
ATOM    212  CB  ALA A  15      37.438  29.325  26.854  1.00  0.00          C   
ATOM    213  H   ALA A  15      38.207  28.072  28.824  1.00  0.00          H   
ATOM    214  HA  ALA A  15      35.548  28.539  27.544  1.00  0.00          H   
ATOM    215  HB1 ALA A  15      37.539  30.249  27.434  1.00  0.00          H   
ATOM    216  HB2 ALA A  15      38.422  28.950  26.564  1.00  0.00          H   
ATOM    217  HB3 ALA A  15      36.935  29.600  25.927  1.00  0.00          H   
ATOM    218  N   LEU A  16      36.309  26.973  25.326  1.00  0.00          N   
ATOM    219  CA  LEU A  16      36.412  25.852  24.360  1.00  0.00          C   
ATOM    220  C   LEU A  16      37.873  25.289  24.210  1.00  0.00          C   
ATOM    221  O   LEU A  16      38.866  25.978  24.468  1.00  0.00          O   
ATOM    222  CB  LEU A  16      35.928  26.213  23.003  1.00  0.00          C   
ATOM    223  CG  LEU A  16      34.381  26.373  22.920  1.00  0.00          C   
ATOM    224  CD1 LEU A  16      34.049  27.007  21.551  1.00  0.00          C   
ATOM    225  CD2 LEU A  16      33.502  25.109  22.987  1.00  0.00          C   
ATOM    226  H   LEU A  16      36.313  27.894  24.919  1.00  0.00          H   
ATOM    227  HA  LEU A  16      35.824  24.989  24.689  1.00  0.00          H   
ATOM    228  HB3 LEU A  16      36.150  25.457  22.266  1.00  0.00          H   
ATOM    229  HB2 LEU A  16      36.414  27.167  22.787  1.00  0.00          H   
ATOM    230  HG  LEU A  16      34.136  27.122  23.686  1.00  0.00          H   
ATOM    231 HD11 LEU A  16      34.564  27.969  21.509  1.00  0.00          H   
ATOM    232 HD12 LEU A  16      34.423  26.361  20.767  1.00  0.00          H   
ATOM    233 HD13 LEU A  16      32.999  27.233  21.406  1.00  0.00          H   
ATOM    234 HD21 LEU A  16      33.851  24.371  22.250  1.00  0.00          H   
ATOM    235 HD22 LEU A  16      33.494  24.592  23.952  1.00  0.00          H   
ATOM    236 HD23 LEU A  16      32.465  25.311  22.725  1.00  0.00          H   
ATOM    237  N   GLN A  17      38.014  24.040  23.753  1.00  0.00          N   
ATOM    238  CA  GLN A  17      39.275  23.445  23.377  1.00  0.00          C   
ATOM    239  C   GLN A  17      40.007  24.268  22.267  1.00  0.00          C   
ATOM    240  O   GLN A  17      39.324  24.688  21.331  1.00  0.00          O   
ATOM    241  CB  GLN A  17      39.046  21.940  23.122  1.00  0.00          C   
ATOM    242  CG  GLN A  17      38.885  21.096  24.409  1.00  0.00          C   
ATOM    243  CD  GLN A  17      38.581  19.663  24.145  1.00  0.00          C   
ATOM    244  NE2 GLN A  17      38.977  18.820  25.036  1.00  0.00          N   
ATOM    245  OE1 GLN A  17      37.983  19.265  23.156  1.00  0.00          O   
ATOM    246  H   GLN A  17      37.197  23.529  23.455  1.00  0.00          H   
ATOM    247  HA  GLN A  17      39.866  23.491  24.293  1.00  0.00          H   
ATOM    248  HB3 GLN A  17      39.877  21.483  22.602  1.00  0.00          H   
ATOM    249  HB2 GLN A  17      38.279  21.759  22.364  1.00  0.00          H   
ATOM    250  HG3 GLN A  17      38.114  21.654  24.934  1.00  0.00          H   
ATOM    251  HG2 GLN A  17      39.775  21.152  25.035  1.00  0.00          H   
ATOM    252 HE21 GLN A  17      39.236  19.201  25.930  1.00  0.00          H   
ATOM    253 HE22 GLN A  17      38.956  17.821  24.845  1.00  0.00          H   
ATOM    254  N   ALA A  18      41.279  24.588  22.443  1.00  0.00          N   
ATOM    255  CA  ALA A  18      42.036  25.475  21.623  1.00  0.00          C   
ATOM    256  C   ALA A  18      42.157  24.937  20.171  1.00  0.00          C   
ATOM    257  O   ALA A  18      42.296  23.733  19.931  1.00  0.00          O   
ATOM    258  CB  ALA A  18      43.394  25.680  22.230  1.00  0.00          C   
ATOM    259  H   ALA A  18      41.787  24.132  23.206  1.00  0.00          H   
ATOM    260  HA  ALA A  18      41.423  26.389  21.605  1.00  0.00          H   
ATOM    261  HB1 ALA A  18      43.332  25.989  23.275  1.00  0.00          H   
ATOM    262  HB2 ALA A  18      43.891  24.713  22.182  1.00  0.00          H   
ATOM    263  HB3 ALA A  18      44.007  26.368  21.637  1.00  0.00          H   
ATOM    264  N   ALA A  19      42.212  25.790  19.119  1.00  0.00          N   
ATOM    265  CA  ALA A  19      42.416  25.479  17.724  1.00  0.00          C   
ATOM    266  C   ALA A  19      43.917  25.272  17.556  1.00  0.00          C   
ATOM    267  O   ALA A  19      44.766  26.168  17.791  1.00  0.00          O   
ATOM    268  CB  ALA A  19      41.979  26.730  16.965  1.00  0.00          C   
ATOM    269  H   ALA A  19      42.085  26.784  19.248  1.00  0.00          H   
ATOM    270  HA  ALA A  19      41.761  24.639  17.481  1.00  0.00          H   
ATOM    271  HB1 ALA A  19      41.050  27.129  17.339  1.00  0.00          H   
ATOM    272  HB2 ALA A  19      42.711  27.512  17.170  1.00  0.00          H   
ATOM    273  HB3 ALA A  19      41.966  26.562  15.870  1.00  0.00          H   
ATOM    274  N   GLN A  20      44.256  24.098  16.988  1.00  0.00          N   
ATOM    275  CA  GLN A  20      45.639  23.717  16.835  1.00  0.00          C   
ATOM    276  C   GLN A  20      46.414  24.432  15.659  1.00  0.00          C   
ATOM    277  O   GLN A  20      45.879  24.752  14.593  1.00  0.00          O   
ATOM    278  CB  GLN A  20      45.728  22.203  16.670  1.00  0.00          C   
ATOM    279  CG  GLN A  20      45.627  21.439  17.951  1.00  0.00          C   
ATOM    280  CD  GLN A  20      45.806  19.943  17.681  1.00  0.00          C   
ATOM    281  NE2 GLN A  20      44.911  19.189  18.245  1.00  0.00          N   
ATOM    282  OE1 GLN A  20      46.669  19.482  16.884  1.00  0.00          O   
ATOM    283  H   GLN A  20      43.511  23.462  16.758  1.00  0.00          H   
ATOM    284  HA  GLN A  20      46.175  23.990  17.735  1.00  0.00          H   
ATOM    285  HB3 GLN A  20      46.725  21.953  16.318  1.00  0.00          H   
ATOM    286  HB2 GLN A  20      45.030  21.780  15.940  1.00  0.00          H   
ATOM    287  HG3 GLN A  20      44.604  21.521  18.305  1.00  0.00          H   
ATOM    288  HG2 GLN A  20      46.397  21.709  18.691  1.00  0.00          H   
ATOM    289 HE21 GLN A  20      44.166  19.642  18.741  1.00  0.00          H   
ATOM    290 HE22 GLN A  20      44.994  18.179  18.164  1.00  0.00          H   
ATOM    291  N   ALA A  21      47.728  24.548  15.887  1.00  0.00          N   
ATOM    292  CA  ALA A  21      48.579  25.326  15.005  1.00  0.00          C   
ATOM    293  C   ALA A  21      49.108  24.543  13.783  1.00  0.00          C   
ATOM    294  O   ALA A  21      48.886  23.359  13.630  1.00  0.00          O   
ATOM    295  CB  ALA A  21      49.742  25.856  15.897  1.00  0.00          C   
ATOM    296  H   ALA A  21      48.028  24.287  16.815  1.00  0.00          H   
ATOM    297  HA  ALA A  21      47.972  26.192  14.719  1.00  0.00          H   
ATOM    298  HB1 ALA A  21      50.502  25.070  15.897  1.00  0.00          H   
ATOM    299  HB2 ALA A  21      50.237  26.723  15.459  1.00  0.00          H   
ATOM    300  HB3 ALA A  21      49.501  26.136  16.908  1.00  0.00          H   
ATOM    301  N   ALA A  22      49.830  25.255  12.926  1.00  0.00          N   
ATOM    302  CA  ALA A  22      50.356  24.758  11.637  1.00  0.00          C   
ATOM    303  C   ALA A  22      51.300  23.604  11.849  1.00  0.00          C   
ATOM    304  O   ALA A  22      52.003  23.508  12.898  1.00  0.00          O   
ATOM    305  CB  ALA A  22      51.049  25.931  10.896  1.00  0.00          C   
ATOM    306  H   ALA A  22      49.880  26.255  13.070  1.00  0.00          H   
ATOM    307  HA  ALA A  22      49.494  24.447  11.044  1.00  0.00          H   
ATOM    308  HB1 ALA A  22      50.376  26.788  10.827  1.00  0.00          H   
ATOM    309  HB2 ALA A  22      51.888  26.283  11.503  1.00  0.00          H   
ATOM    310  HB3 ALA A  22      51.480  25.538   9.973  1.00  0.00          H   
ATOM    311  N   LYS A  23      51.288  22.667  10.885  1.00  0.00          N   
ATOM    312  CA  LYS A  23      52.180  21.507  10.840  1.00  0.00          C   
ATOM    313  C   LYS A  23      53.626  21.950  10.647  1.00  0.00          C   
ATOM    314  O   LYS A  23      53.889  23.167  10.377  1.00  0.00          O   
ATOM    315  CB  LYS A  23      51.664  20.627   9.685  1.00  0.00          C   
ATOM    316  CG  LYS A  23      50.349  19.880  10.009  1.00  0.00          C   
ATOM    317  CD  LYS A  23      50.206  18.652   8.990  1.00  0.00          C   
ATOM    318  CE  LYS A  23      50.104  19.214   7.578  1.00  0.00          C   
ATOM    319  NZ  LYS A  23      49.931  18.271   6.570  1.00  0.00          N   
ATOM    320  H   LYS A  23      50.646  22.911  10.140  1.00  0.00          H   
ATOM    321  HA  LYS A  23      52.141  20.937  11.766  1.00  0.00          H   
ATOM    322  HB3 LYS A  23      52.438  19.876   9.531  1.00  0.00          H   
ATOM    323  HB2 LYS A  23      51.522  21.207   8.772  1.00  0.00          H   
ATOM    324  HG3 LYS A  23      49.543  20.613   9.970  1.00  0.00          H   
ATOM    325  HG2 LYS A  23      50.457  19.401  10.980  1.00  0.00          H   
ATOM    326  HD3 LYS A  23      49.256  18.140   9.133  1.00  0.00          H   
ATOM    327  HD2 LYS A  23      51.058  17.974   9.078  1.00  0.00          H   
ATOM    328  HE3 LYS A  23      50.922  19.897   7.326  1.00  0.00          H   
ATOM    329  HE2 LYS A  23      49.202  19.832   7.531  1.00  0.00          H   
ATOM    330  HZ1 LYS A  23      50.727  17.643   6.528  1.00  0.00          H   
ATOM    331  HZ2 LYS A  23      49.081  17.774   6.782  1.00  0.00          H   
ATOM    332  HZ3 LYS A  23      49.817  18.631   5.640  1.00  0.00          H   
ATOM    333  N   LYS A  24      54.585  20.993  10.740  1.00  0.00          N   
ATOM    334  CA  LYS A  24      56.005  21.185  10.729  1.00  0.00          C   
ATOM    335  C   LYS A  24      56.563  21.872   9.446  1.00  0.00          C   
ATOM    336  CB  LYS A  24      56.613  19.886  11.125  1.00  0.00          C   
ATOM    337  CG  LYS A  24      58.143  19.826  11.228  1.00  0.00          C   
ATOM    338  CD  LYS A  24      58.784  20.700  12.354  1.00  0.00          C   
ATOM    339  CE  LYS A  24      60.307  20.347  12.483  1.00  0.00          C   
ATOM    340  NZ  LYS A  24      61.138  21.353  13.100  1.00  0.00          N   
ATOM    341  O   LYS A  24      56.207  21.484   8.300  1.00  0.00          O   
ATOM    342  OXT LYS A  24      57.213  22.926   9.609  1.00  0.00          O   
ATOM    343  H   LYS A  24      54.188  20.070  10.850  1.00  0.00          H   
ATOM    344  HA  LYS A  24      56.149  21.908  11.522  1.00  0.00          H   
ATOM    345  HB3 LYS A  24      56.242  19.160  10.402  1.00  0.00          H   
ATOM    346  HB2 LYS A  24      56.221  19.579  12.096  1.00  0.00          H   
ATOM    347  HG3 LYS A  24      58.612  20.002  10.265  1.00  0.00          H   
ATOM    348  HG2 LYS A  24      58.373  18.790  11.434  1.00  0.00          H   
ATOM    349  HD3 LYS A  24      58.310  20.465  13.311  1.00  0.00          H   
ATOM    350  HD2 LYS A  24      58.632  21.767  12.192  1.00  0.00          H   
ATOM    351  HE3 LYS A  24      60.644  20.245  11.454  1.00  0.00          H   
ATOM    352  HE2 LYS A  24      60.488  19.391  12.980  1.00  0.00          H   
ATOM    353  HZ1 LYS A  24      61.501  21.961  12.371  1.00  0.00          H   
ATOM    354  HZ2 LYS A  24      60.728  21.937  13.826  1.00  0.00          H   
ATOM    355  HZ3 LYS A  24      61.893  20.880  13.564  1.00  0.00          H   
TER     356      LYS A  24
ENDMDL
MODEL        8
ATOM      1  N   LYS A   1      28.929  13.254  44.352  1.00  0.00          N   
ATOM      2  CA  LYS A   1      28.715  14.350  45.292  1.00  0.00          C   
ATOM      3  C   LYS A   1      29.013  15.697  44.705  1.00  0.00          C   
ATOM      4  O   LYS A   1      29.986  15.924  43.987  1.00  0.00          O   
ATOM      5  CB  LYS A   1      29.602  14.194  46.510  1.00  0.00          C   
ATOM      6  CG  LYS A   1      29.085  15.113  47.676  1.00  0.00          C   
ATOM      7  CD  LYS A   1      30.010  15.064  48.934  1.00  0.00          C   
ATOM      8  CE  LYS A   1      31.112  16.111  48.746  1.00  0.00          C   
ATOM      9  NZ  LYS A   1      32.026  16.175  49.878  1.00  0.00          N   
ATOM     10  HA  LYS A   1      27.678  14.439  45.617  1.00  0.00          H   
ATOM     11  HB3 LYS A   1      30.612  14.554  46.303  1.00  0.00          H   
ATOM     12  HB2 LYS A   1      29.538  13.143  46.788  1.00  0.00          H   
ATOM     13  HG3 LYS A   1      28.084  14.737  47.892  1.00  0.00          H   
ATOM     14  HG2 LYS A   1      29.029  16.151  47.359  1.00  0.00          H   
ATOM     15  HD3 LYS A   1      30.409  14.066  49.127  1.00  0.00          H   
ATOM     16  HD2 LYS A   1      29.441  15.446  49.769  1.00  0.00          H   
ATOM     17  HE3 LYS A   1      30.602  17.072  48.752  1.00  0.00          H   
ATOM     18  HE2 LYS A   1      31.668  15.948  47.815  1.00  0.00          H   
ATOM     19  HZ1 LYS A   1      32.718  16.882  49.667  1.00  0.00          H   
ATOM     20  HZ2 LYS A   1      31.603  16.380  50.776  1.00  0.00          H   
ATOM     21  HZ3 LYS A   1      32.539  15.315  50.001  1.00  0.00          H   
ATOM     22  H   LYS A   1      29.868  13.250  44.000  1.00  0.00          H   
ATOM     23  N   LYS A   2      28.133  16.665  45.011  1.00  0.00          N   
ATOM     24  CA  LYS A   2      28.226  18.043  44.654  1.00  0.00          C   
ATOM     25  C   LYS A   2      29.332  18.790  45.409  1.00  0.00          C   
ATOM     26  O   LYS A   2      29.504  18.517  46.598  1.00  0.00          O   
ATOM     27  CB  LYS A   2      26.850  18.758  44.815  1.00  0.00          C   
ATOM     28  CG  LYS A   2      26.231  18.834  46.167  1.00  0.00          C   
ATOM     29  CD  LYS A   2      24.768  19.296  46.105  1.00  0.00          C   
ATOM     30  CE  LYS A   2      24.702  20.830  46.106  1.00  0.00          C   
ATOM     31  NZ  LYS A   2      24.401  21.403  44.765  1.00  0.00          N   
ATOM     32  H   LYS A   2      27.290  16.402  45.496  1.00  0.00          H   
ATOM     33  HA  LYS A   2      28.422  18.045  43.576  1.00  0.00          H   
ATOM     34  HB3 LYS A   2      26.112  18.370  44.109  1.00  0.00          H   
ATOM     35  HB2 LYS A   2      26.990  19.787  44.472  1.00  0.00          H   
ATOM     36  HG3 LYS A   2      26.864  19.488  46.771  1.00  0.00          H   
ATOM     37  HG2 LYS A   2      26.116  17.801  46.504  1.00  0.00          H   
ATOM     38  HD3 LYS A   2      24.183  18.917  46.942  1.00  0.00          H   
ATOM     39  HD2 LYS A   2      24.296  18.853  45.226  1.00  0.00          H   
ATOM     40  HE3 LYS A   2      25.630  21.234  46.524  1.00  0.00          H   
ATOM     41  HE2 LYS A   2      23.879  21.050  46.790  1.00  0.00          H   
ATOM     42  HZ1 LYS A   2      23.745  20.841  44.255  1.00  0.00          H   
ATOM     43  HZ2 LYS A   2      23.919  22.296  44.802  1.00  0.00          H   
ATOM     44  HZ3 LYS A   2      25.131  21.288  44.084  1.00  0.00          H   
ATOM     45  N   PRO A   3      30.113  19.700  44.778  1.00  0.00          N   
ATOM     46  CA  PRO A   3      31.089  20.616  45.443  1.00  0.00          C   
ATOM     47  C   PRO A   3      30.451  21.770  46.265  1.00  0.00          C   
ATOM     48  O   PRO A   3      29.226  21.968  46.183  1.00  0.00          O   
ATOM     49  CB  PRO A   3      31.999  21.121  44.379  1.00  0.00          C   
ATOM     50  CG  PRO A   3      31.065  21.253  43.187  1.00  0.00          C   
ATOM     51  CD  PRO A   3      30.125  20.053  43.331  1.00  0.00          C   
ATOM     52  HA  PRO A   3      31.689  20.010  46.126  1.00  0.00          H   
ATOM     53  HB3 PRO A   3      32.526  22.045  44.597  1.00  0.00          H   
ATOM     54  HB2 PRO A   3      32.771  20.393  44.105  1.00  0.00          H   
ATOM     55  HG3 PRO A   3      30.438  22.133  43.297  1.00  0.00          H   
ATOM     56  HG2 PRO A   3      31.561  21.314  42.213  1.00  0.00          H   
ATOM     57  HD3 PRO A   3      29.119  20.339  43.034  1.00  0.00          H   
ATOM     58  HD2 PRO A   3      30.493  19.141  42.854  1.00  0.00          H   
ATOM     59  N   GLY A   4      31.275  22.518  46.982  1.00  0.00          N   
ATOM     60  CA  GLY A   4      30.866  23.822  47.581  1.00  0.00          C   
ATOM     61  C   GLY A   4      30.667  24.922  46.481  1.00  0.00          C   
ATOM     62  O   GLY A   4      31.048  24.719  45.315  1.00  0.00          O   
ATOM     63  H   GLY A   4      32.239  22.264  47.129  1.00  0.00          H   
ATOM     64  HA3 GLY A   4      31.649  24.192  48.234  1.00  0.00          H   
ATOM     65  HA2 GLY A   4      30.007  23.797  48.251  1.00  0.00          H   
ATOM     66  N   ALA A   5      29.950  25.939  46.851  1.00  0.00          N   
ATOM     67  CA  ALA A   5      29.487  27.060  46.064  1.00  0.00          C   
ATOM     68  C   ALA A   5      30.773  27.758  45.446  1.00  0.00          C   
ATOM     69  O   ALA A   5      30.791  27.979  44.231  1.00  0.00          O   
ATOM     70  CB  ALA A   5      28.664  28.022  46.909  1.00  0.00          C   
ATOM     71  H   ALA A   5      29.760  25.990  47.836  1.00  0.00          H   
ATOM     72  HA  ALA A   5      28.817  26.804  45.234  1.00  0.00          H   
ATOM     73  HB1 ALA A   5      27.699  27.665  47.278  1.00  0.00          H   
ATOM     74  HB2 ALA A   5      29.203  28.539  47.695  1.00  0.00          H   
ATOM     75  HB3 ALA A   5      28.449  28.797  46.171  1.00  0.00          H   
ATOM     76  N   SER A   6      31.701  28.053  46.277  1.00  0.00          N   
ATOM     77  CA  SER A   6      32.908  28.775  45.843  1.00  0.00          C   
ATOM     78  C   SER A   6      33.749  27.972  44.880  1.00  0.00          C   
ATOM     79  O   SER A   6      34.351  28.483  43.901  1.00  0.00          O   
ATOM     80  CB  SER A   6      33.782  29.024  47.114  1.00  0.00          C   
ATOM     81  OG  SER A   6      33.245  30.141  47.841  1.00  0.00          O   
ATOM     82  H   SER A   6      31.607  27.729  47.229  1.00  0.00          H   
ATOM     83  HA  SER A   6      32.588  29.703  45.362  1.00  0.00          H   
ATOM     84  HB3 SER A   6      34.785  29.290  46.772  1.00  0.00          H   
ATOM     85  HB2 SER A   6      33.800  28.075  47.646  1.00  0.00          H   
ATOM     86  HG  SER A   6      33.674  30.048  48.695  1.00  0.00          H   
ATOM     87  N   LEU A   7      33.814  26.592  44.949  1.00  0.00          N   
ATOM     88  CA  LEU A   7      34.369  25.759  43.851  1.00  0.00          C   
ATOM     89  C   LEU A   7      33.428  25.710  42.572  1.00  0.00          C   
ATOM     90  O   LEU A   7      33.920  26.031  41.522  1.00  0.00          O   
ATOM     91  CB  LEU A   7      34.753  24.454  44.459  1.00  0.00          C   
ATOM     92  CG  LEU A   7      35.476  23.463  43.593  1.00  0.00          C   
ATOM     93  CD1 LEU A   7      36.664  24.001  42.791  1.00  0.00          C   
ATOM     94  CD2 LEU A   7      35.941  22.246  44.456  1.00  0.00          C   
ATOM     95  H   LEU A   7      33.396  26.067  45.704  1.00  0.00          H   
ATOM     96  HA  LEU A   7      35.318  26.194  43.544  1.00  0.00          H   
ATOM     97  HB3 LEU A   7      33.824  23.993  44.814  1.00  0.00          H   
ATOM     98  HB2 LEU A   7      35.366  24.666  45.335  1.00  0.00          H   
ATOM     99  HG  LEU A   7      34.827  22.972  42.868  1.00  0.00          H   
ATOM    100 HD11 LEU A   7      37.484  24.201  43.490  1.00  0.00          H   
ATOM    101 HD12 LEU A   7      37.031  23.202  42.156  1.00  0.00          H   
ATOM    102 HD13 LEU A   7      36.523  24.904  42.205  1.00  0.00          H   
ATOM    103 HD21 LEU A   7      36.051  21.454  43.724  1.00  0.00          H   
ATOM    104 HD22 LEU A   7      36.879  22.502  44.961  1.00  0.00          H   
ATOM    105 HD23 LEU A   7      35.256  21.973  45.261  1.00  0.00          H   
ATOM    106  N   ALA A   8      32.073  25.430  42.759  1.00  0.00          N   
ATOM    107  CA  ALA A   8      31.068  25.550  41.747  1.00  0.00          C   
ATOM    108  C   ALA A   8      31.115  26.908  40.931  1.00  0.00          C   
ATOM    109  O   ALA A   8      31.167  26.983  39.717  1.00  0.00          O   
ATOM    110  CB  ALA A   8      29.670  25.281  42.352  1.00  0.00          C   
ATOM    111  H   ALA A   8      31.828  25.076  43.671  1.00  0.00          H   
ATOM    112  HA  ALA A   8      31.123  24.855  40.903  1.00  0.00          H   
ATOM    113  HB1 ALA A   8      29.640  24.337  42.896  1.00  0.00          H   
ATOM    114  HB2 ALA A   8      29.429  26.143  42.975  1.00  0.00          H   
ATOM    115  HB3 ALA A   8      29.029  25.258  41.478  1.00  0.00          H   
ATOM    116  N   ALA A   9      31.390  28.046  41.608  1.00  0.00          N   
ATOM    117  CA  ALA A   9      31.715  29.340  41.035  1.00  0.00          C   
ATOM    118  C   ALA A   9      32.936  29.378  40.152  1.00  0.00          C   
ATOM    119  O   ALA A   9      32.968  30.020  39.079  1.00  0.00          O   
ATOM    120  CB  ALA A   9      31.894  30.343  42.216  1.00  0.00          C   
ATOM    121  H   ALA A   9      31.378  27.896  42.607  1.00  0.00          H   
ATOM    122  HA  ALA A   9      30.930  29.656  40.356  1.00  0.00          H   
ATOM    123  HB1 ALA A   9      32.516  30.055  43.057  1.00  0.00          H   
ATOM    124  HB2 ALA A   9      32.268  31.320  41.914  1.00  0.00          H   
ATOM    125  HB3 ALA A   9      30.868  30.565  42.541  1.00  0.00          H   
ATOM    126  N   LEU A  10      33.959  28.664  40.576  1.00  0.00          N   
ATOM    127  CA  LEU A  10      35.256  28.552  39.827  1.00  0.00          C   
ATOM    128  C   LEU A  10      35.188  27.635  38.645  1.00  0.00          C   
ATOM    129  O   LEU A  10      35.575  27.993  37.537  1.00  0.00          O   
ATOM    130  CB  LEU A  10      36.380  28.050  40.746  1.00  0.00          C   
ATOM    131  CG  LEU A  10      37.741  27.770  40.066  1.00  0.00          C   
ATOM    132  CD1 LEU A  10      38.262  28.969  39.273  1.00  0.00          C   
ATOM    133  CD2 LEU A  10      38.790  27.357  41.126  1.00  0.00          C   
ATOM    134  H   LEU A  10      33.787  27.953  41.284  1.00  0.00          H   
ATOM    135  HA  LEU A  10      35.497  29.536  39.418  1.00  0.00          H   
ATOM    136  HB3 LEU A  10      36.229  27.114  41.287  1.00  0.00          H   
ATOM    137  HB2 LEU A  10      36.565  28.848  41.474  1.00  0.00          H   
ATOM    138  HG  LEU A  10      37.573  26.948  39.369  1.00  0.00          H   
ATOM    139 HD11 LEU A  10      39.094  28.734  38.598  1.00  0.00          H   
ATOM    140 HD12 LEU A  10      37.511  29.366  38.591  1.00  0.00          H   
ATOM    141 HD13 LEU A  10      38.548  29.756  39.972  1.00  0.00          H   
ATOM    142 HD21 LEU A  10      38.690  28.007  42.001  1.00  0.00          H   
ATOM    143 HD22 LEU A  10      38.660  26.278  41.239  1.00  0.00          H   
ATOM    144 HD23 LEU A  10      39.751  27.568  40.683  1.00  0.00          H   
ATOM    145  N   GLN A  11      34.524  26.450  38.796  1.00  0.00          N   
ATOM    146  CA  GLN A  11      34.172  25.560  37.666  1.00  0.00          C   
ATOM    147  C   GLN A  11      33.260  26.183  36.619  1.00  0.00          C   
ATOM    148  O   GLN A  11      33.450  25.934  35.420  1.00  0.00          O   
ATOM    149  CB  GLN A  11      33.342  24.401  38.244  1.00  0.00          C   
ATOM    150  CG  GLN A  11      34.350  23.418  38.838  1.00  0.00          C   
ATOM    151  CD  GLN A  11      33.696  22.423  39.780  1.00  0.00          C   
ATOM    152  NE2 GLN A  11      34.373  21.502  40.420  1.00  0.00          N   
ATOM    153  OE1 GLN A  11      32.497  22.418  39.898  1.00  0.00          O   
ATOM    154  H   GLN A  11      34.056  26.191  39.661  1.00  0.00          H   
ATOM    155  HA  GLN A  11      35.056  25.154  37.200  1.00  0.00          H   
ATOM    156  HB3 GLN A  11      32.761  23.925  37.458  1.00  0.00          H   
ATOM    157  HB2 GLN A  11      32.660  24.655  39.054  1.00  0.00          H   
ATOM    158  HG3 GLN A  11      35.119  23.906  39.443  1.00  0.00          H   
ATOM    159  HG2 GLN A  11      34.822  22.833  38.053  1.00  0.00          H   
ATOM    160 HE21 GLN A  11      35.377  21.583  40.445  1.00  0.00          H   
ATOM    161 HE22 GLN A  11      34.012  20.913  41.165  1.00  0.00          H   
ATOM    162  N   ALA A  12      32.314  27.058  36.981  1.00  0.00          N   
ATOM    163  CA  ALA A  12      31.493  27.842  36.085  1.00  0.00          C   
ATOM    164  C   ALA A  12      32.399  28.730  35.272  1.00  0.00          C   
ATOM    165  O   ALA A  12      32.442  28.615  34.024  1.00  0.00          O   
ATOM    166  CB  ALA A  12      30.416  28.587  36.906  1.00  0.00          C   
ATOM    167  H   ALA A  12      32.247  27.322  37.954  1.00  0.00          H   
ATOM    168  HA  ALA A  12      31.076  27.248  35.267  1.00  0.00          H   
ATOM    169  HB1 ALA A  12      30.744  29.141  37.782  1.00  0.00          H   
ATOM    170  HB2 ALA A  12      29.868  29.265  36.251  1.00  0.00          H   
ATOM    171  HB3 ALA A  12      29.769  27.865  37.401  1.00  0.00          H   
ATOM    172  N   LEU A  13      33.330  29.427  36.021  1.00  0.00          N   
ATOM    173  CA  LEU A  13      34.304  30.411  35.465  1.00  0.00          C   
ATOM    174  C   LEU A  13      35.192  29.633  34.435  1.00  0.00          C   
ATOM    175  O   LEU A  13      35.411  30.070  33.291  1.00  0.00          O   
ATOM    176  CB  LEU A  13      35.078  31.107  36.585  1.00  0.00          C   
ATOM    177  CG  LEU A  13      36.259  31.997  36.115  1.00  0.00          C   
ATOM    178  CD1 LEU A  13      35.847  33.070  35.107  1.00  0.00          C   
ATOM    179  CD2 LEU A  13      36.947  32.803  37.243  1.00  0.00          C   
ATOM    180  H   LEU A  13      33.320  29.249  37.012  1.00  0.00          H   
ATOM    181  HA  LEU A  13      33.803  31.220  34.951  1.00  0.00          H   
ATOM    182  HB3 LEU A  13      35.614  30.485  37.305  1.00  0.00          H   
ATOM    183  HB2 LEU A  13      34.350  31.764  37.052  1.00  0.00          H   
ATOM    184  HG  LEU A  13      37.039  31.367  35.692  1.00  0.00          H   
ATOM    185 HD11 LEU A  13      35.377  32.496  34.308  1.00  0.00          H   
ATOM    186 HD12 LEU A  13      35.153  33.745  35.591  1.00  0.00          H   
ATOM    187 HD13 LEU A  13      36.682  33.584  34.622  1.00  0.00          H   
ATOM    188 HD21 LEU A  13      36.257  33.529  37.658  1.00  0.00          H   
ATOM    189 HD22 LEU A  13      37.232  32.152  38.063  1.00  0.00          H   
ATOM    190 HD23 LEU A  13      37.812  33.392  36.928  1.00  0.00          H   
ATOM    191  N   GLN A  14      35.662  28.447  34.854  1.00  0.00          N   
ATOM    192  CA  GLN A  14      36.371  27.571  33.981  1.00  0.00          C   
ATOM    193  C   GLN A  14      35.606  27.129  32.715  1.00  0.00          C   
ATOM    194  O   GLN A  14      36.169  27.179  31.614  1.00  0.00          O   
ATOM    195  CB  GLN A  14      36.845  26.354  34.812  1.00  0.00          C   
ATOM    196  CG  GLN A  14      38.334  26.448  35.093  1.00  0.00          C   
ATOM    197  CD  GLN A  14      39.133  25.170  34.787  1.00  0.00          C   
ATOM    198  NE2 GLN A  14      40.425  25.212  34.969  1.00  0.00          N   
ATOM    199  OE1 GLN A  14      38.593  24.153  34.442  1.00  0.00          O   
ATOM    200  H   GLN A  14      35.491  28.091  35.780  1.00  0.00          H   
ATOM    201  HA  GLN A  14      37.267  28.086  33.619  1.00  0.00          H   
ATOM    202  HB3 GLN A  14      36.750  25.481  34.169  1.00  0.00          H   
ATOM    203  HB2 GLN A  14      36.300  26.269  35.755  1.00  0.00          H   
ATOM    204  HG3 GLN A  14      38.484  26.639  36.151  1.00  0.00          H   
ATOM    205  HG2 GLN A  14      38.835  27.314  34.654  1.00  0.00          H   
ATOM    206 HE21 GLN A  14      40.723  26.116  35.327  1.00  0.00          H   
ATOM    207 HE22 GLN A  14      41.021  24.412  34.866  1.00  0.00          H   
ATOM    208  N   ALA A  15      34.354  26.676  32.792  1.00  0.00          N   
ATOM    209  CA  ALA A  15      33.514  26.432  31.632  1.00  0.00          C   
ATOM    210  C   ALA A  15      33.274  27.690  30.848  1.00  0.00          C   
ATOM    211  O   ALA A  15      33.323  27.639  29.573  1.00  0.00          O   
ATOM    212  CB  ALA A  15      32.206  25.782  32.199  1.00  0.00          C   
ATOM    213  H   ALA A  15      33.930  26.623  33.709  1.00  0.00          H   
ATOM    214  HA  ALA A  15      34.046  25.644  31.105  1.00  0.00          H   
ATOM    215  HB1 ALA A  15      31.525  25.418  31.435  1.00  0.00          H   
ATOM    216  HB2 ALA A  15      32.531  25.065  32.952  1.00  0.00          H   
ATOM    217  HB3 ALA A  15      31.663  26.603  32.660  1.00  0.00          H   
ATOM    218  N   LEU A  16      32.941  28.857  31.445  1.00  0.00          N   
ATOM    219  CA  LEU A  16      32.946  30.179  30.784  1.00  0.00          C   
ATOM    220  C   LEU A  16      34.236  30.474  30.038  1.00  0.00          C   
ATOM    221  O   LEU A  16      34.114  31.064  28.978  1.00  0.00          O   
ATOM    222  CB  LEU A  16      32.525  31.162  31.815  1.00  0.00          C   
ATOM    223  CG  LEU A  16      32.175  32.507  31.155  1.00  0.00          C   
ATOM    224  CD1 LEU A  16      30.795  32.512  30.460  1.00  0.00          C   
ATOM    225  CD2 LEU A  16      32.127  33.584  32.259  1.00  0.00          C   
ATOM    226  H   LEU A  16      32.740  28.830  32.440  1.00  0.00          H   
ATOM    227  HA  LEU A  16      32.187  30.146  30.005  1.00  0.00          H   
ATOM    228  HB3 LEU A  16      33.386  31.322  32.473  1.00  0.00          H   
ATOM    229  HB2 LEU A  16      31.691  30.704  32.350  1.00  0.00          H   
ATOM    230  HG  LEU A  16      32.987  32.829  30.514  1.00  0.00          H   
ATOM    231 HD11 LEU A  16      30.627  33.568  30.256  1.00  0.00          H   
ATOM    232 HD12 LEU A  16      30.853  32.007  29.497  1.00  0.00          H   
ATOM    233 HD13 LEU A  16      30.070  31.987  31.086  1.00  0.00          H   
ATOM    234 HD21 LEU A  16      33.089  33.580  32.778  1.00  0.00          H   
ATOM    235 HD22 LEU A  16      31.966  34.561  31.824  1.00  0.00          H   
ATOM    236 HD23 LEU A  16      31.318  33.324  32.938  1.00  0.00          H   
ATOM    237  N   GLN A  17      35.421  30.085  30.585  1.00  0.00          N   
ATOM    238  CA  GLN A  17      36.782  30.296  29.937  1.00  0.00          C   
ATOM    239  C   GLN A  17      37.055  29.203  28.901  1.00  0.00          C   
ATOM    240  O   GLN A  17      37.775  29.450  27.927  1.00  0.00          O   
ATOM    241  CB  GLN A  17      37.890  30.362  30.973  1.00  0.00          C   
ATOM    242  CG  GLN A  17      37.851  31.671  31.759  1.00  0.00          C   
ATOM    243  CD  GLN A  17      38.801  31.692  32.981  1.00  0.00          C   
ATOM    244  NE2 GLN A  17      39.264  32.857  33.258  1.00  0.00          N   
ATOM    245  OE1 GLN A  17      39.297  30.669  33.506  1.00  0.00          O   
ATOM    246  H   GLN A  17      35.373  29.925  31.579  1.00  0.00          H   
ATOM    247  HA  GLN A  17      36.823  31.266  29.428  1.00  0.00          H   
ATOM    248  HB3 GLN A  17      38.901  30.259  30.558  1.00  0.00          H   
ATOM    249  HB2 GLN A  17      37.655  29.552  31.659  1.00  0.00          H   
ATOM    250  HG3 GLN A  17      36.818  31.845  32.053  1.00  0.00          H   
ATOM    251  HG2 GLN A  17      38.039  32.581  31.185  1.00  0.00          H   
ATOM    252 HE21 GLN A  17      38.842  33.687  32.882  1.00  0.00          H   
ATOM    253 HE22 GLN A  17      40.149  32.821  33.751  1.00  0.00          H   
ATOM    254  N   ALA A  18      36.567  27.975  29.052  1.00  0.00          N   
ATOM    255  CA  ALA A  18      36.619  26.933  27.961  1.00  0.00          C   
ATOM    256  C   ALA A  18      35.644  27.218  26.829  1.00  0.00          C   
ATOM    257  O   ALA A  18      35.802  26.539  25.780  1.00  0.00          O   
ATOM    258  CB  ALA A  18      36.256  25.633  28.648  1.00  0.00          C   
ATOM    259  H   ALA A  18      36.132  27.760  29.943  1.00  0.00          H   
ATOM    260  HA  ALA A  18      37.595  26.829  27.488  1.00  0.00          H   
ATOM    261  HB1 ALA A  18      35.303  25.703  29.173  1.00  0.00          H   
ATOM    262  HB2 ALA A  18      36.267  24.772  27.980  1.00  0.00          H   
ATOM    263  HB3 ALA A  18      37.001  25.525  29.439  1.00  0.00          H   
ATOM    264  N   ALA A  19      34.635  28.097  26.903  1.00  0.00          N   
ATOM    265  CA  ALA A  19      33.697  28.424  25.855  1.00  0.00          C   
ATOM    266  C   ALA A  19      34.113  29.557  24.891  1.00  0.00          C   
ATOM    267  O   ALA A  19      35.060  30.334  25.162  1.00  0.00          O   
ATOM    268  CB  ALA A  19      32.412  28.783  26.624  1.00  0.00          C   
ATOM    269  H   ALA A  19      34.469  28.591  27.770  1.00  0.00          H   
ATOM    270  HA  ALA A  19      33.593  27.549  25.206  1.00  0.00          H   
ATOM    271  HB1 ALA A  19      31.591  28.940  25.924  1.00  0.00          H   
ATOM    272  HB2 ALA A  19      32.054  28.086  27.379  1.00  0.00          H   
ATOM    273  HB3 ALA A  19      32.607  29.724  27.122  1.00  0.00          H   
ATOM    274  N   GLN A  20      33.562  29.622  23.659  1.00  0.00          N   
ATOM    275  CA  GLN A  20      33.711  30.653  22.664  1.00  0.00          C   
ATOM    276  C   GLN A  20      33.299  32.021  23.309  1.00  0.00          C   
ATOM    277  O   GLN A  20      32.116  32.374  23.523  1.00  0.00          O   
ATOM    278  CB  GLN A  20      32.932  30.284  21.406  1.00  0.00          C   
ATOM    279  CG  GLN A  20      33.265  31.330  20.294  1.00  0.00          C   
ATOM    280  CD  GLN A  20      34.631  31.972  20.492  1.00  0.00          C   
ATOM    281  NE2 GLN A  20      34.776  33.259  20.685  1.00  0.00          N   
ATOM    282  OE1 GLN A  20      35.654  31.334  20.550  1.00  0.00          O   
ATOM    283  H   GLN A  20      32.976  28.857  23.376  1.00  0.00          H   
ATOM    284  HA  GLN A  20      34.779  30.778  22.458  1.00  0.00          H   
ATOM    285  HB3 GLN A  20      31.868  30.183  21.634  1.00  0.00          H   
ATOM    286  HB2 GLN A  20      33.412  29.347  21.101  1.00  0.00          H   
ATOM    287  HG3 GLN A  20      32.614  32.211  20.250  1.00  0.00          H   
ATOM    288  HG2 GLN A  20      33.211  30.870  19.312  1.00  0.00          H   
ATOM    289 HE21 GLN A  20      34.019  33.922  20.594  1.00  0.00          H   
ATOM    290 HE22 GLN A  20      35.682  33.615  20.948  1.00  0.00          H   
ATOM    291  N   ALA A  21      34.376  32.838  23.614  1.00  0.00          N   
ATOM    292  CA  ALA A  21      34.254  34.151  24.175  1.00  0.00          C   
ATOM    293  C   ALA A  21      33.417  35.108  23.305  1.00  0.00          C   
ATOM    294  O   ALA A  21      33.580  35.235  22.053  1.00  0.00          O   
ATOM    295  CB  ALA A  21      35.634  34.823  24.292  1.00  0.00          C   
ATOM    296  H   ALA A  21      35.310  32.540  23.333  1.00  0.00          H   
ATOM    297  HA  ALA A  21      33.839  34.122  25.192  1.00  0.00          H   
ATOM    298  HB1 ALA A  21      36.322  34.148  24.816  1.00  0.00          H   
ATOM    299  HB2 ALA A  21      36.108  34.993  23.331  1.00  0.00          H   
ATOM    300  HB3 ALA A  21      35.632  35.713  24.913  1.00  0.00          H   
ATOM    301  N   ALA A  22      32.501  35.723  24.011  1.00  0.00          N   
ATOM    302  CA  ALA A  22      31.631  36.752  23.432  1.00  0.00          C   
ATOM    303  C   ALA A  22      32.403  38.098  23.191  1.00  0.00          C   
ATOM    304  O   ALA A  22      32.306  38.756  22.136  1.00  0.00          O   
ATOM    305  CB  ALA A  22      30.458  37.027  24.349  1.00  0.00          C   
ATOM    306  H   ALA A  22      32.518  35.520  25.001  1.00  0.00          H   
ATOM    307  HA  ALA A  22      31.300  36.395  22.456  1.00  0.00          H   
ATOM    308  HB1 ALA A  22      30.610  37.290  25.398  1.00  0.00          H   
ATOM    309  HB2 ALA A  22      29.851  37.797  23.891  1.00  0.00          H   
ATOM    310  HB3 ALA A  22      29.887  36.105  24.401  1.00  0.00          H   
ATOM    311  N   LYS A  23      33.291  38.520  24.192  1.00  0.00          N   
ATOM    312  CA  LYS A  23      34.012  39.797  24.060  1.00  0.00          C   
ATOM    313  C   LYS A  23      35.241  39.643  23.144  1.00  0.00          C   
ATOM    314  O   LYS A  23      36.224  39.003  23.446  1.00  0.00          O   
ATOM    315  CB  LYS A  23      34.483  40.291  25.475  1.00  0.00          C   
ATOM    316  CG  LYS A  23      34.847  41.788  25.422  1.00  0.00          C   
ATOM    317  CD  LYS A  23      35.320  42.327  26.781  1.00  0.00          C   
ATOM    318  CE  LYS A  23      35.226  43.896  26.714  1.00  0.00          C   
ATOM    319  NZ  LYS A  23      35.582  44.478  28.059  1.00  0.00          N   
ATOM    320  H   LYS A  23      33.316  37.972  25.039  1.00  0.00          H   
ATOM    321  HA  LYS A  23      33.345  40.532  23.618  1.00  0.00          H   
ATOM    322  HB3 LYS A  23      35.321  39.656  25.768  1.00  0.00          H   
ATOM    323  HB2 LYS A  23      33.696  40.261  26.224  1.00  0.00          H   
ATOM    324  HG3 LYS A  23      34.062  42.421  25.029  1.00  0.00          H   
ATOM    325  HG2 LYS A  23      35.714  41.834  24.758  1.00  0.00          H   
ATOM    326  HD3 LYS A  23      36.325  42.075  27.115  1.00  0.00          H   
ATOM    327  HD2 LYS A  23      34.597  41.969  27.518  1.00  0.00          H   
ATOM    328  HE3 LYS A  23      34.248  44.223  26.372  1.00  0.00          H   
ATOM    329  HE2 LYS A  23      35.974  44.264  26.013  1.00  0.00          H   
ATOM    330  HZ1 LYS A  23      34.879  44.269  28.748  1.00  0.00          H   
ATOM    331  HZ2 LYS A  23      36.535  44.363  28.348  1.00  0.00          H   
ATOM    332  HZ3 LYS A  23      35.523  45.475  27.917  1.00  0.00          H   
ATOM    333  N   LYS A  24      35.083  40.116  21.913  1.00  0.00          N   
ATOM    334  CA  LYS A  24      36.236  40.125  20.888  1.00  0.00          C   
ATOM    335  C   LYS A  24      37.554  40.836  21.311  1.00  0.00          C   
ATOM    336  CB  LYS A  24      35.696  40.749  19.530  1.00  0.00          C   
ATOM    337  CG  LYS A  24      34.464  40.063  18.912  1.00  0.00          C   
ATOM    338  CD  LYS A  24      34.601  38.552  18.637  1.00  0.00          C   
ATOM    339  CE  LYS A  24      34.279  37.681  19.923  1.00  0.00          C   
ATOM    340  NZ  LYS A  24      34.765  36.252  19.903  1.00  0.00          N   
ATOM    341  O   LYS A  24      37.454  41.676  22.252  1.00  0.00          O   
ATOM    342  OXT LYS A  24      38.602  40.432  20.804  1.00  0.00          O   
ATOM    343  H   LYS A  24      34.209  40.581  21.735  1.00  0.00          H   
ATOM    344  HA  LYS A  24      36.505  39.084  20.751  1.00  0.00          H   
ATOM    345  HB3 LYS A  24      36.526  40.644  18.817  1.00  0.00          H   
ATOM    346  HB2 LYS A  24      35.410  41.793  19.665  1.00  0.00          H   
ATOM    347  HG3 LYS A  24      34.237  40.548  17.969  1.00  0.00          H   
ATOM    348  HG2 LYS A  24      33.637  40.140  19.617  1.00  0.00          H   
ATOM    349  HD3 LYS A  24      35.612  38.391  18.253  1.00  0.00          H   
ATOM    350  HD2 LYS A  24      33.962  38.228  17.813  1.00  0.00          H   
ATOM    351  HE3 LYS A  24      33.193  37.639  19.889  1.00  0.00          H   
ATOM    352  HE2 LYS A  24      34.596  38.272  20.786  1.00  0.00          H   
ATOM    353  HZ1 LYS A  24      34.427  35.710  19.124  1.00  0.00          H   
ATOM    354  HZ2 LYS A  24      35.771  36.302  19.984  1.00  0.00          H   
ATOM    355  HZ3 LYS A  24      34.459  35.753  20.730  1.00  0.00          H   
TER     356      LYS A  24
ENDMDL
MODEL        9
ATOM      1  N   LYS A   1      36.080  33.293  56.527  1.00  0.00          N   
ATOM      2  CA  LYS A   1      35.724  33.032  55.088  1.00  0.00          C   
ATOM      3  C   LYS A   1      36.932  32.617  54.266  1.00  0.00          C   
ATOM      4  O   LYS A   1      37.952  33.283  54.192  1.00  0.00          O   
ATOM      5  CB  LYS A   1      35.023  34.228  54.400  1.00  0.00          C   
ATOM      6  CG  LYS A   1      34.177  33.825  53.211  1.00  0.00          C   
ATOM      7  CD  LYS A   1      33.444  35.085  52.725  1.00  0.00          C   
ATOM      8  CE  LYS A   1      32.456  34.724  51.626  1.00  0.00          C   
ATOM      9  NZ  LYS A   1      31.923  35.935  50.931  1.00  0.00          N   
ATOM     10  HA  LYS A   1      35.018  32.206  55.128  1.00  0.00          H   
ATOM     11  HB3 LYS A   1      35.827  34.894  54.085  1.00  0.00          H   
ATOM     12  HB2 LYS A   1      34.400  34.780  55.104  1.00  0.00          H   
ATOM     13  HG3 LYS A   1      33.507  33.030  53.546  1.00  0.00          H   
ATOM     14  HG2 LYS A   1      34.758  33.374  52.402  1.00  0.00          H   
ATOM     15  HD3 LYS A   1      34.113  35.852  52.325  1.00  0.00          H   
ATOM     16  HD2 LYS A   1      32.854  35.501  53.541  1.00  0.00          H   
ATOM     17  HE3 LYS A   1      31.589  34.226  52.064  1.00  0.00          H   
ATOM     18  HE2 LYS A   1      32.969  34.093  50.897  1.00  0.00          H   
ATOM     19  HZ1 LYS A   1      31.328  36.564  51.452  1.00  0.00          H   
ATOM     20  HZ2 LYS A   1      32.657  36.529  50.560  1.00  0.00          H   
ATOM     21  HZ3 LYS A   1      31.416  35.543  50.151  1.00  0.00          H   
ATOM     22  H   LYS A   1      35.265  33.736  56.911  1.00  0.00          H   
ATOM     23  N   LYS A   2      36.805  31.396  53.681  1.00  0.00          N   
ATOM     24  CA  LYS A   2      37.952  30.835  52.920  1.00  0.00          C   
ATOM     25  C   LYS A   2      38.313  31.711  51.692  1.00  0.00          C   
ATOM     26  O   LYS A   2      37.364  32.126  51.023  1.00  0.00          O   
ATOM     27  CB  LYS A   2      37.617  29.381  52.546  1.00  0.00          C   
ATOM     28  CG  LYS A   2      37.967  28.463  53.731  1.00  0.00          C   
ATOM     29  CD  LYS A   2      37.321  27.042  53.564  1.00  0.00          C   
ATOM     30  CE  LYS A   2      37.848  26.060  54.595  1.00  0.00          C   
ATOM     31  NZ  LYS A   2      37.257  24.774  54.350  1.00  0.00          N   
ATOM     32  H   LYS A   2      35.967  30.837  53.796  1.00  0.00          H   
ATOM     33  HA  LYS A   2      38.785  30.818  53.631  1.00  0.00          H   
ATOM     34  HB3 LYS A   2      38.199  28.989  51.715  1.00  0.00          H   
ATOM     35  HB2 LYS A   2      36.557  29.280  52.326  1.00  0.00          H   
ATOM     36  HG3 LYS A   2      37.717  28.788  54.742  1.00  0.00          H   
ATOM     37  HG2 LYS A   2      39.040  28.293  53.689  1.00  0.00          H   
ATOM     38  HD3 LYS A   2      37.504  26.678  52.554  1.00  0.00          H   
ATOM     39  HD2 LYS A   2      36.234  27.139  53.520  1.00  0.00          H   
ATOM     40  HE3 LYS A   2      37.481  26.376  55.573  1.00  0.00          H   
ATOM     41  HE2 LYS A   2      38.936  26.093  54.676  1.00  0.00          H   
ATOM     42  HZ1 LYS A   2      37.518  24.176  55.116  1.00  0.00          H   
ATOM     43  HZ2 LYS A   2      36.253  24.848  54.242  1.00  0.00          H   
ATOM     44  HZ3 LYS A   2      37.634  24.323  53.532  1.00  0.00          H   
ATOM     45  N   PRO A   3      39.597  31.846  51.466  1.00  0.00          N   
ATOM     46  CA  PRO A   3      40.123  32.837  50.477  1.00  0.00          C   
ATOM     47  C   PRO A   3      39.541  32.496  49.039  1.00  0.00          C   
ATOM     48  O   PRO A   3      38.885  31.466  48.796  1.00  0.00          O   
ATOM     49  CB  PRO A   3      41.675  32.663  50.413  1.00  0.00          C   
ATOM     50  CG  PRO A   3      41.902  31.318  51.200  1.00  0.00          C   
ATOM     51  CD  PRO A   3      40.735  31.235  52.133  1.00  0.00          C   
ATOM     52  HA  PRO A   3      39.795  33.811  50.822  1.00  0.00          H   
ATOM     53  HB3 PRO A   3      42.046  32.537  49.397  1.00  0.00          H   
ATOM     54  HB2 PRO A   3      42.130  33.481  50.966  1.00  0.00          H   
ATOM     55  HG3 PRO A   3      41.849  30.548  50.429  1.00  0.00          H   
ATOM     56  HG2 PRO A   3      42.887  31.222  51.668  1.00  0.00          H   
ATOM     57  HD3 PRO A   3      40.509  30.232  52.492  1.00  0.00          H   
ATOM     58  HD2 PRO A   3      40.979  31.823  53.017  1.00  0.00          H   
ATOM     59  N   GLY A   4      39.572  33.488  48.144  1.00  0.00          N   
ATOM     60  CA  GLY A   4      39.046  33.469  46.818  1.00  0.00          C   
ATOM     61  C   GLY A   4      37.508  33.583  46.643  1.00  0.00          C   
ATOM     62  O   GLY A   4      36.705  33.790  47.579  1.00  0.00          O   
ATOM     63  H   GLY A   4      40.067  34.332  48.408  1.00  0.00          H   
ATOM     64  HA3 GLY A   4      39.298  32.460  46.474  1.00  0.00          H   
ATOM     65  HA2 GLY A   4      39.608  34.211  46.261  1.00  0.00          H   
ATOM     66  N   ALA A   5      37.046  33.212  45.433  1.00  0.00          N   
ATOM     67  CA  ALA A   5      35.658  33.047  45.117  1.00  0.00          C   
ATOM     68  C   ALA A   5      35.177  31.662  45.444  1.00  0.00          C   
ATOM     69  O   ALA A   5      35.962  30.738  45.652  1.00  0.00          O   
ATOM     70  CB  ALA A   5      35.370  33.447  43.645  1.00  0.00          C   
ATOM     71  H   ALA A   5      37.772  33.244  44.741  1.00  0.00          H   
ATOM     72  HA  ALA A   5      35.011  33.675  45.744  1.00  0.00          H   
ATOM     73  HB1 ALA A   5      35.570  34.495  43.395  1.00  0.00          H   
ATOM     74  HB2 ALA A   5      35.904  32.777  42.973  1.00  0.00          H   
ATOM     75  HB3 ALA A   5      34.302  33.317  43.467  1.00  0.00          H   
ATOM     76  N   SER A   6      33.845  31.423  45.487  1.00  0.00          N   
ATOM     77  CA  SER A   6      33.213  30.136  45.824  1.00  0.00          C   
ATOM     78  C   SER A   6      33.589  29.081  44.781  1.00  0.00          C   
ATOM     79  O   SER A   6      33.787  29.465  43.669  1.00  0.00          O   
ATOM     80  CB  SER A   6      31.728  30.462  45.983  1.00  0.00          C   
ATOM     81  OG  SER A   6      31.151  30.941  44.752  1.00  0.00          O   
ATOM     82  H   SER A   6      33.242  32.140  45.107  1.00  0.00          H   
ATOM     83  HA  SER A   6      33.686  29.859  46.763  1.00  0.00          H   
ATOM     84  HB3 SER A   6      31.634  31.216  46.766  1.00  0.00          H   
ATOM     85  HB2 SER A   6      31.180  29.578  46.293  1.00  0.00          H   
ATOM     86  HG  SER A   6      30.201  30.820  44.849  1.00  0.00          H   
ATOM     87  N   LEU A   7      33.554  27.845  45.135  1.00  0.00          N   
ATOM     88  CA  LEU A   7      33.700  26.729  44.133  1.00  0.00          C   
ATOM     89  C   LEU A   7      32.721  26.936  42.951  1.00  0.00          C   
ATOM     90  O   LEU A   7      33.110  26.829  41.781  1.00  0.00          O   
ATOM     91  CB  LEU A   7      33.424  25.377  44.843  1.00  0.00          C   
ATOM     92  CG  LEU A   7      34.627  24.773  45.649  1.00  0.00          C   
ATOM     93  CD1 LEU A   7      34.711  25.225  47.089  1.00  0.00          C   
ATOM     94  CD2 LEU A   7      34.773  23.302  45.545  1.00  0.00          C   
ATOM     95  H   LEU A   7      33.369  27.553  46.077  1.00  0.00          H   
ATOM     96  HA  LEU A   7      34.708  26.654  43.726  1.00  0.00          H   
ATOM     97  HB3 LEU A   7      33.300  24.641  44.055  1.00  0.00          H   
ATOM     98  HB2 LEU A   7      32.535  25.438  45.472  1.00  0.00          H   
ATOM     99  HG  LEU A   7      35.536  25.090  45.132  1.00  0.00          H   
ATOM    100 HD11 LEU A   7      34.693  26.303  47.178  1.00  0.00          H   
ATOM    101 HD12 LEU A   7      33.788  24.898  47.566  1.00  0.00          H   
ATOM    102 HD13 LEU A   7      35.605  24.795  47.552  1.00  0.00          H   
ATOM    103 HD21 LEU A   7      34.668  23.034  44.497  1.00  0.00          H   
ATOM    104 HD22 LEU A   7      35.788  23.060  45.879  1.00  0.00          H   
ATOM    105 HD23 LEU A   7      33.912  22.908  46.090  1.00  0.00          H   
ATOM    106  N   ALA A   8      31.455  27.212  43.202  1.00  0.00          N   
ATOM    107  CA  ALA A   8      30.592  27.429  42.075  1.00  0.00          C   
ATOM    108  C   ALA A   8      30.938  28.571  41.096  1.00  0.00          C   
ATOM    109  O   ALA A   8      30.758  28.302  39.930  1.00  0.00          O   
ATOM    110  CB  ALA A   8      29.232  27.713  42.701  1.00  0.00          C   
ATOM    111  H   ALA A   8      31.261  27.488  44.155  1.00  0.00          H   
ATOM    112  HA  ALA A   8      30.540  26.529  41.464  1.00  0.00          H   
ATOM    113  HB1 ALA A   8      28.922  26.990  43.450  1.00  0.00          H   
ATOM    114  HB2 ALA A   8      29.100  28.765  42.959  1.00  0.00          H   
ATOM    115  HB3 ALA A   8      28.514  27.580  41.898  1.00  0.00          H   
ATOM    116  N   ALA A   9      31.460  29.691  41.569  1.00  0.00          N   
ATOM    117  CA  ALA A   9      32.075  30.754  40.739  1.00  0.00          C   
ATOM    118  C   ALA A   9      33.259  30.254  39.890  1.00  0.00          C   
ATOM    119  O   ALA A   9      33.467  30.603  38.690  1.00  0.00          O   
ATOM    120  CB  ALA A   9      32.444  31.941  41.582  1.00  0.00          C   
ATOM    121  H   ALA A   9      31.880  29.709  42.495  1.00  0.00          H   
ATOM    122  HA  ALA A   9      31.299  31.087  40.051  1.00  0.00          H   
ATOM    123  HB1 ALA A   9      33.102  31.590  42.376  1.00  0.00          H   
ATOM    124  HB2 ALA A   9      32.829  32.823  41.076  1.00  0.00          H   
ATOM    125  HB3 ALA A   9      31.556  32.107  42.196  1.00  0.00          H   
ATOM    126  N   LEU A  10      34.247  29.539  40.600  1.00  0.00          N   
ATOM    127  CA  LEU A  10      35.417  28.950  39.966  1.00  0.00          C   
ATOM    128  C   LEU A  10      35.021  27.819  38.918  1.00  0.00          C   
ATOM    129  O   LEU A  10      35.625  27.754  37.787  1.00  0.00          O   
ATOM    130  CB  LEU A  10      36.387  28.316  40.998  1.00  0.00          C   
ATOM    131  CG  LEU A  10      37.000  29.242  42.080  1.00  0.00          C   
ATOM    132  CD1 LEU A  10      37.740  28.278  42.953  1.00  0.00          C   
ATOM    133  CD2 LEU A  10      37.952  30.261  41.550  1.00  0.00          C   
ATOM    134  H   LEU A  10      34.111  29.467  41.592  1.00  0.00          H   
ATOM    135  HA  LEU A  10      36.032  29.712  39.485  1.00  0.00          H   
ATOM    136  HB3 LEU A  10      37.217  27.883  40.434  1.00  0.00          H   
ATOM    137  HB2 LEU A  10      35.909  27.497  41.548  1.00  0.00          H   
ATOM    138  HG  LEU A  10      36.229  29.780  42.621  1.00  0.00          H   
ATOM    139 HD11 LEU A  10      38.259  28.876  43.702  1.00  0.00          H   
ATOM    140 HD12 LEU A  10      37.005  27.676  43.485  1.00  0.00          H   
ATOM    141 HD13 LEU A  10      38.403  27.586  42.437  1.00  0.00          H   
ATOM    142 HD21 LEU A  10      37.461  31.061  40.988  1.00  0.00          H   
ATOM    143 HD22 LEU A  10      38.422  30.817  42.360  1.00  0.00          H   
ATOM    144 HD23 LEU A  10      38.713  29.780  40.929  1.00  0.00          H   
ATOM    145  N   GLN A  11      33.992  26.989  39.181  1.00  0.00          N   
ATOM    146  CA  GLN A  11      33.325  26.097  38.185  1.00  0.00          C   
ATOM    147  C   GLN A  11      32.719  26.900  36.980  1.00  0.00          C   
ATOM    148  O   GLN A  11      33.028  26.587  35.835  1.00  0.00          O   
ATOM    149  CB  GLN A  11      32.201  25.157  38.690  1.00  0.00          C   
ATOM    150  CG  GLN A  11      32.711  24.000  39.520  1.00  0.00          C   
ATOM    151  CD  GLN A  11      31.639  23.263  40.278  1.00  0.00          C   
ATOM    152  NE2 GLN A  11      32.075  22.409  41.125  1.00  0.00          N   
ATOM    153  OE1 GLN A  11      30.457  23.530  40.141  1.00  0.00          O   
ATOM    154  H   GLN A  11      33.573  27.120  40.088  1.00  0.00          H   
ATOM    155  HA  GLN A  11      34.095  25.462  37.740  1.00  0.00          H   
ATOM    156  HB3 GLN A  11      31.711  24.606  37.889  1.00  0.00          H   
ATOM    157  HB2 GLN A  11      31.467  25.799  39.158  1.00  0.00          H   
ATOM    158  HG3 GLN A  11      33.375  24.367  40.308  1.00  0.00          H   
ATOM    159  HG2 GLN A  11      33.318  23.306  38.945  1.00  0.00          H   
ATOM    160 HE21 GLN A  11      33.071  22.251  41.166  1.00  0.00          H   
ATOM    161 HE22 GLN A  11      31.560  21.910  41.839  1.00  0.00          H   
ATOM    162  N   ALA A  12      31.922  27.963  37.194  1.00  0.00          N   
ATOM    163  CA  ALA A  12      31.407  28.909  36.197  1.00  0.00          C   
ATOM    164  C   ALA A  12      32.497  29.524  35.321  1.00  0.00          C   
ATOM    165  O   ALA A  12      32.245  29.723  34.135  1.00  0.00          O   
ATOM    166  CB  ALA A  12      30.565  29.882  36.980  1.00  0.00          C   
ATOM    167  H   ALA A  12      31.806  28.257  38.152  1.00  0.00          H   
ATOM    168  HA  ALA A  12      30.780  28.309  35.540  1.00  0.00          H   
ATOM    169  HB1 ALA A  12      31.134  30.388  37.763  1.00  0.00          H   
ATOM    170  HB2 ALA A  12      30.162  30.716  36.409  1.00  0.00          H   
ATOM    171  HB3 ALA A  12      29.745  29.251  37.315  1.00  0.00          H   
ATOM    172  N   LEU A  13      33.617  29.889  35.885  1.00  0.00          N   
ATOM    173  CA  LEU A  13      34.774  30.564  35.236  1.00  0.00          C   
ATOM    174  C   LEU A  13      35.542  29.710  34.270  1.00  0.00          C   
ATOM    175  O   LEU A  13      35.851  30.153  33.197  1.00  0.00          O   
ATOM    176  CB  LEU A  13      35.705  31.049  36.323  1.00  0.00          C   
ATOM    177  CG  LEU A  13      36.915  31.795  35.845  1.00  0.00          C   
ATOM    178  CD1 LEU A  13      36.574  33.071  34.993  1.00  0.00          C   
ATOM    179  CD2 LEU A  13      37.577  32.350  37.119  1.00  0.00          C   
ATOM    180  H   LEU A  13      33.649  29.833  36.893  1.00  0.00          H   
ATOM    181  HA  LEU A  13      34.393  31.446  34.742  1.00  0.00          H   
ATOM    182  HB3 LEU A  13      36.021  30.344  37.096  1.00  0.00          H   
ATOM    183  HB2 LEU A  13      35.142  31.857  36.798  1.00  0.00          H   
ATOM    184  HG  LEU A  13      37.523  31.118  35.232  1.00  0.00          H   
ATOM    185 HD11 LEU A  13      37.497  33.559  34.686  1.00  0.00          H   
ATOM    186 HD12 LEU A  13      36.025  32.719  34.129  1.00  0.00          H   
ATOM    187 HD13 LEU A  13      35.992  33.827  35.520  1.00  0.00          H   
ATOM    188 HD21 LEU A  13      38.561  32.766  36.867  1.00  0.00          H   
ATOM    189 HD22 LEU A  13      37.027  33.104  37.665  1.00  0.00          H   
ATOM    190 HD23 LEU A  13      37.824  31.531  37.799  1.00  0.00          H   
ATOM    191  N   GLN A  14      35.758  28.475  34.655  1.00  0.00          N   
ATOM    192  CA  GLN A  14      36.331  27.505  33.804  1.00  0.00          C   
ATOM    193  C   GLN A  14      35.253  27.067  32.752  1.00  0.00          C   
ATOM    194  O   GLN A  14      35.609  26.984  31.594  1.00  0.00          O   
ATOM    195  CB  GLN A  14      36.905  26.447  34.666  1.00  0.00          C   
ATOM    196  CG  GLN A  14      38.118  27.002  35.444  1.00  0.00          C   
ATOM    197  CD  GLN A  14      38.653  26.017  36.520  1.00  0.00          C   
ATOM    198  NE2 GLN A  14      39.907  26.011  36.728  1.00  0.00          N   
ATOM    199  OE1 GLN A  14      37.970  25.249  37.157  1.00  0.00          O   
ATOM    200  H   GLN A  14      35.472  28.207  35.580  1.00  0.00          H   
ATOM    201  HA  GLN A  14      37.157  28.077  33.383  1.00  0.00          H   
ATOM    202  HB3 GLN A  14      37.336  25.639  34.080  1.00  0.00          H   
ATOM    203  HB2 GLN A  14      36.141  26.032  35.325  1.00  0.00          H   
ATOM    204  HG3 GLN A  14      37.914  27.965  35.926  1.00  0.00          H   
ATOM    205  HG2 GLN A  14      38.930  27.211  34.753  1.00  0.00          H   
ATOM    206 HE21 GLN A  14      40.440  26.732  36.265  1.00  0.00          H   
ATOM    207 HE22 GLN A  14      40.157  25.593  37.613  1.00  0.00          H   
ATOM    208  N   ALA A  15      34.019  26.910  33.092  1.00  0.00          N   
ATOM    209  CA  ALA A  15      32.911  26.591  32.131  1.00  0.00          C   
ATOM    210  C   ALA A  15      32.632  27.671  31.091  1.00  0.00          C   
ATOM    211  O   ALA A  15      32.574  27.478  29.918  1.00  0.00          O   
ATOM    212  CB  ALA A  15      31.626  26.219  32.949  1.00  0.00          C   
ATOM    213  H   ALA A  15      33.788  27.059  34.065  1.00  0.00          H   
ATOM    214  HA  ALA A  15      33.172  25.684  31.576  1.00  0.00          H   
ATOM    215  HB1 ALA A  15      31.790  25.303  33.517  1.00  0.00          H   
ATOM    216  HB2 ALA A  15      31.363  27.141  33.477  1.00  0.00          H   
ATOM    217  HB3 ALA A  15      30.795  25.937  32.314  1.00  0.00          H   
ATOM    218  N   LEU A  16      32.539  29.002  31.562  1.00  0.00          N   
ATOM    219  CA  LEU A  16      32.366  30.082  30.680  1.00  0.00          C   
ATOM    220  C   LEU A  16      33.457  30.179  29.579  1.00  0.00          C   
ATOM    221  O   LEU A  16      33.203  30.374  28.380  1.00  0.00          O   
ATOM    222  CB  LEU A  16      32.288  31.406  31.470  1.00  0.00          C   
ATOM    223  CG  LEU A  16      32.100  32.741  30.712  1.00  0.00          C   
ATOM    224  CD1 LEU A  16      33.381  33.295  30.148  1.00  0.00          C   
ATOM    225  CD2 LEU A  16      31.013  32.862  29.591  1.00  0.00          C   
ATOM    226  H   LEU A  16      32.511  29.127  32.567  1.00  0.00          H   
ATOM    227  HA  LEU A  16      31.430  29.929  30.143  1.00  0.00          H   
ATOM    228  HB3 LEU A  16      33.170  31.512  32.108  1.00  0.00          H   
ATOM    229  HB2 LEU A  16      31.454  31.429  32.166  1.00  0.00          H   
ATOM    230  HG  LEU A  16      31.947  33.511  31.475  1.00  0.00          H   
ATOM    231 HD11 LEU A  16      33.212  34.368  30.010  1.00  0.00          H   
ATOM    232 HD12 LEU A  16      34.176  33.210  30.889  1.00  0.00          H   
ATOM    233 HD13 LEU A  16      33.609  32.832  29.189  1.00  0.00          H   
ATOM    234 HD21 LEU A  16      31.332  32.242  28.751  1.00  0.00          H   
ATOM    235 HD22 LEU A  16      30.045  32.573  30.016  1.00  0.00          H   
ATOM    236 HD23 LEU A  16      30.845  33.903  29.321  1.00  0.00          H   
ATOM    237  N   GLN A  17      34.685  30.127  30.026  1.00  0.00          N   
ATOM    238  CA  GLN A  17      35.832  30.317  29.073  1.00  0.00          C   
ATOM    239  C   GLN A  17      35.900  29.183  28.066  1.00  0.00          C   
ATOM    240  O   GLN A  17      36.133  29.479  26.897  1.00  0.00          O   
ATOM    241  CB  GLN A  17      37.121  30.512  29.848  1.00  0.00          C   
ATOM    242  CG  GLN A  17      37.071  31.826  30.653  1.00  0.00          C   
ATOM    243  CD  GLN A  17      38.328  32.142  31.343  1.00  0.00          C   
ATOM    244  NE2 GLN A  17      38.510  31.671  32.553  1.00  0.00          N   
ATOM    245  OE1 GLN A  17      39.156  32.982  30.879  1.00  0.00          O   
ATOM    246  H   GLN A  17      34.816  29.979  31.014  1.00  0.00          H   
ATOM    247  HA  GLN A  17      35.590  31.194  28.471  1.00  0.00          H   
ATOM    248  HB3 GLN A  17      37.994  30.480  29.181  1.00  0.00          H   
ATOM    249  HB2 GLN A  17      37.224  29.681  30.530  1.00  0.00          H   
ATOM    250  HG3 GLN A  17      36.263  31.816  31.386  1.00  0.00          H   
ATOM    251  HG2 GLN A  17      36.943  32.629  29.931  1.00  0.00          H   
ATOM    252 HE21 GLN A  17      37.885  30.960  32.919  1.00  0.00          H   
ATOM    253 HE22 GLN A  17      39.373  31.833  33.052  1.00  0.00          H   
ATOM    254  N   ALA A  18      35.686  27.923  28.530  1.00  0.00          N   
ATOM    255  CA  ALA A  18      35.420  26.735  27.680  1.00  0.00          C   
ATOM    256  C   ALA A  18      34.310  26.824  26.673  1.00  0.00          C   
ATOM    257  O   ALA A  18      34.545  26.710  25.528  1.00  0.00          O   
ATOM    258  CB  ALA A  18      35.268  25.483  28.602  1.00  0.00          C   
ATOM    259  H   ALA A  18      35.467  27.779  29.506  1.00  0.00          H   
ATOM    260  HA  ALA A  18      36.376  26.577  27.174  1.00  0.00          H   
ATOM    261  HB1 ALA A  18      35.304  24.613  27.937  1.00  0.00          H   
ATOM    262  HB2 ALA A  18      36.144  25.369  29.244  1.00  0.00          H   
ATOM    263  HB3 ALA A  18      34.354  25.454  29.192  1.00  0.00          H   
ATOM    264  N   ALA A  19      33.100  27.160  27.137  1.00  0.00          N   
ATOM    265  CA  ALA A  19      32.066  27.606  26.249  1.00  0.00          C   
ATOM    266  C   ALA A  19      32.489  28.590  25.187  1.00  0.00          C   
ATOM    267  O   ALA A  19      32.257  28.329  24.011  1.00  0.00          O   
ATOM    268  CB  ALA A  19      30.924  28.206  27.102  1.00  0.00          C   
ATOM    269  H   ALA A  19      32.871  27.166  28.123  1.00  0.00          H   
ATOM    270  HA  ALA A  19      31.683  26.733  25.706  1.00  0.00          H   
ATOM    271  HB1 ALA A  19      30.429  27.466  27.732  1.00  0.00          H   
ATOM    272  HB2 ALA A  19      31.361  28.957  27.757  1.00  0.00          H   
ATOM    273  HB3 ALA A  19      30.160  28.626  26.450  1.00  0.00          H   
ATOM    274  N   GLN A  20      33.229  29.641  25.569  1.00  0.00          N   
ATOM    275  CA  GLN A  20      33.772  30.666  24.619  1.00  0.00          C   
ATOM    276  C   GLN A  20      35.029  30.250  23.919  1.00  0.00          C   
ATOM    277  O   GLN A  20      36.032  30.966  23.837  1.00  0.00          O   
ATOM    278  CB  GLN A  20      33.683  32.057  25.212  1.00  0.00          C   
ATOM    279  CG  GLN A  20      32.299  32.666  25.097  1.00  0.00          C   
ATOM    280  CD  GLN A  20      32.029  33.835  26.053  1.00  0.00          C   
ATOM    281  NE2 GLN A  20      30.920  33.735  26.754  1.00  0.00          N   
ATOM    282  OE1 GLN A  20      32.798  34.801  26.143  1.00  0.00          O   
ATOM    283  H   GLN A  20      33.578  29.699  26.514  1.00  0.00          H   
ATOM    284  HA  GLN A  20      33.053  30.778  23.797  1.00  0.00          H   
ATOM    285  HB3 GLN A  20      34.396  32.716  24.730  1.00  0.00          H   
ATOM    286  HB2 GLN A  20      33.896  32.108  26.279  1.00  0.00          H   
ATOM    287  HG3 GLN A  20      31.493  31.980  25.337  1.00  0.00          H   
ATOM    288  HG2 GLN A  20      32.148  33.061  24.089  1.00  0.00          H   
ATOM    289 HE21 GLN A  20      30.465  32.845  26.643  1.00  0.00          H   
ATOM    290 HE22 GLN A  20      30.575  34.519  27.302  1.00  0.00          H   
ATOM    291  N   ALA A  21      35.072  28.980  23.501  1.00  0.00          N   
ATOM    292  CA  ALA A  21      36.036  28.344  22.611  1.00  0.00          C   
ATOM    293  C   ALA A  21      37.477  28.571  23.238  1.00  0.00          C   
ATOM    294  O   ALA A  21      38.383  29.125  22.623  1.00  0.00          O   
ATOM    295  CB  ALA A  21      35.851  28.913  21.163  1.00  0.00          C   
ATOM    296  H   ALA A  21      34.179  28.496  23.499  1.00  0.00          H   
ATOM    297  HA  ALA A  21      35.947  27.262  22.570  1.00  0.00          H   
ATOM    298  HB1 ALA A  21      36.703  28.598  20.561  1.00  0.00          H   
ATOM    299  HB2 ALA A  21      34.944  28.587  20.667  1.00  0.00          H   
ATOM    300  HB3 ALA A  21      35.881  30.005  21.149  1.00  0.00          H   
ATOM    301  N   ALA A  22      37.566  28.185  24.499  1.00  0.00          N   
ATOM    302  CA  ALA A  22      38.601  28.390  25.443  1.00  0.00          C   
ATOM    303  C   ALA A  22      39.068  29.796  25.822  1.00  0.00          C   
ATOM    304  O   ALA A  22      40.008  29.961  26.628  1.00  0.00          O   
ATOM    305  CB  ALA A  22      39.677  27.387  25.114  1.00  0.00          C   
ATOM    306  H   ALA A  22      36.749  27.756  24.921  1.00  0.00          H   
ATOM    307  HA  ALA A  22      38.266  27.951  26.390  1.00  0.00          H   
ATOM    308  HB1 ALA A  22      40.344  27.433  25.971  1.00  0.00          H   
ATOM    309  HB2 ALA A  22      39.337  26.373  24.903  1.00  0.00          H   
ATOM    310  HB3 ALA A  22      40.298  27.799  24.318  1.00  0.00          H   
ATOM    311  N   LYS A  23      38.414  30.823  25.302  1.00  0.00          N   
ATOM    312  CA  LYS A  23      38.725  32.168  25.399  1.00  0.00          C   
ATOM    313  C   LYS A  23      40.228  32.444  25.084  1.00  0.00          C   
ATOM    314  O   LYS A  23      40.970  32.990  25.828  1.00  0.00          O   
ATOM    315  CB  LYS A  23      38.288  32.707  26.793  1.00  0.00          C   
ATOM    316  CG  LYS A  23      38.361  34.199  27.092  1.00  0.00          C   
ATOM    317  CD  LYS A  23      37.604  35.031  26.035  1.00  0.00          C   
ATOM    318  CE  LYS A  23      36.071  34.970  26.323  1.00  0.00          C   
ATOM    319  NZ  LYS A  23      35.330  35.758  25.385  1.00  0.00          N   
ATOM    320  H   LYS A  23      37.614  30.522  24.767  1.00  0.00          H   
ATOM    321  HA  LYS A  23      38.201  32.700  24.596  1.00  0.00          H   
ATOM    322  HB3 LYS A  23      38.894  32.262  27.583  1.00  0.00          H   
ATOM    323  HB2 LYS A  23      37.239  32.436  26.973  1.00  0.00          H   
ATOM    324  HG3 LYS A  23      39.404  34.429  27.246  1.00  0.00          H   
ATOM    325  HG2 LYS A  23      37.925  34.349  28.079  1.00  0.00          H   
ATOM    326  HD3 LYS A  23      37.973  34.699  25.062  1.00  0.00          H   
ATOM    327  HD2 LYS A  23      37.887  36.075  26.122  1.00  0.00          H   
ATOM    328  HE3 LYS A  23      35.889  35.334  27.334  1.00  0.00          H   
ATOM    329  HE2 LYS A  23      35.704  33.944  26.287  1.00  0.00          H   
ATOM    330  HZ1 LYS A  23      35.627  36.723  25.469  1.00  0.00          H   
ATOM    331  HZ2 LYS A  23      35.550  35.549  24.420  1.00  0.00          H   
ATOM    332  HZ3 LYS A  23      34.347  35.670  25.573  1.00  0.00          H   
ATOM    333  N   LYS A  24      40.594  32.060  23.850  1.00  0.00          N   
ATOM    334  CA  LYS A  24      41.953  31.971  23.352  1.00  0.00          C   
ATOM    335  C   LYS A  24      42.337  33.297  22.703  1.00  0.00          C   
ATOM    336  CB  LYS A  24      42.099  30.798  22.415  1.00  0.00          C   
ATOM    337  CG  LYS A  24      43.377  30.713  21.503  1.00  0.00          C   
ATOM    338  CD  LYS A  24      43.440  29.365  20.754  1.00  0.00          C   
ATOM    339  CE  LYS A  24      44.521  29.501  19.610  1.00  0.00          C   
ATOM    340  NZ  LYS A  24      44.179  30.438  18.501  1.00  0.00          N   
ATOM    341  O   LYS A  24      41.555  33.950  22.001  1.00  0.00          O   
ATOM    342  OXT LYS A  24      43.550  33.618  22.967  1.00  0.00          O   
ATOM    343  H   LYS A  24      39.880  31.798  23.175  1.00  0.00          H   
ATOM    344  HA  LYS A  24      42.595  31.849  24.227  1.00  0.00          H   
ATOM    345  HB3 LYS A  24      41.307  30.825  21.664  1.00  0.00          H   
ATOM    346  HB2 LYS A  24      41.952  29.901  23.020  1.00  0.00          H   
ATOM    347  HG3 LYS A  24      44.263  30.721  22.137  1.00  0.00          H   
ATOM    348  HG2 LYS A  24      43.345  31.545  20.795  1.00  0.00          H   
ATOM    349  HD3 LYS A  24      42.548  29.044  20.232  1.00  0.00          H   
ATOM    350  HD2 LYS A  24      43.719  28.564  21.438  1.00  0.00          H   
ATOM    351  HE3 LYS A  24      44.770  28.577  19.100  1.00  0.00          H   
ATOM    352  HE2 LYS A  24      45.462  29.821  20.057  1.00  0.00          H   
ATOM    353  HZ1 LYS A  24      43.313  30.193  18.046  1.00  0.00          H   
ATOM    354  HZ2 LYS A  24      44.034  31.373  18.855  1.00  0.00          H   
ATOM    355  HZ3 LYS A  24      44.951  30.518  17.861  1.00  0.00          H   
TER     356      LYS A  24
ENDMDL
MODEL       10
ATOM      1  N   LYS A   1      41.048  24.283  55.737  1.00  0.00          N   
ATOM      2  CA  LYS A   1      40.743  24.905  54.416  1.00  0.00          C   
ATOM      3  C   LYS A   1      42.012  25.545  53.953  1.00  0.00          C   
ATOM      4  O   LYS A   1      42.891  25.819  54.792  1.00  0.00          O   
ATOM      5  CB  LYS A   1      39.571  25.912  54.565  1.00  0.00          C   
ATOM      6  CG  LYS A   1      38.209  25.233  54.664  1.00  0.00          C   
ATOM      7  CD  LYS A   1      37.014  26.117  54.729  1.00  0.00          C   
ATOM      8  CE  LYS A   1      35.717  25.297  54.743  1.00  0.00          C   
ATOM      9  NZ  LYS A   1      34.569  26.127  55.203  1.00  0.00          N   
ATOM     10  HA  LYS A   1      40.496  24.108  53.712  1.00  0.00          H   
ATOM     11  HB3 LYS A   1      39.504  26.416  53.600  1.00  0.00          H   
ATOM     12  HB2 LYS A   1      39.636  26.604  55.405  1.00  0.00          H   
ATOM     13  HG3 LYS A   1      38.282  24.628  55.570  1.00  0.00          H   
ATOM     14  HG2 LYS A   1      38.061  24.522  53.850  1.00  0.00          H   
ATOM     15  HD3 LYS A   1      37.108  26.888  53.958  1.00  0.00          H   
ATOM     16  HD2 LYS A   1      37.031  26.743  55.620  1.00  0.00          H   
ATOM     17  HE3 LYS A   1      35.871  24.529  55.500  1.00  0.00          H   
ATOM     18  HE2 LYS A   1      35.514  24.826  53.782  1.00  0.00          H   
ATOM     19  HZ1 LYS A   1      34.363  26.967  54.688  1.00  0.00          H   
ATOM     20  HZ2 LYS A   1      33.680  25.650  55.248  1.00  0.00          H   
ATOM     21  HZ3 LYS A   1      34.827  26.377  56.145  1.00  0.00          H   
ATOM     22  H   LYS A   1      41.814  23.628  55.764  1.00  0.00          H   
ATOM     23  N   LYS A   2      42.210  25.803  52.667  1.00  0.00          N   
ATOM     24  CA  LYS A   2      43.134  26.828  52.155  1.00  0.00          C   
ATOM     25  C   LYS A   2      42.457  28.057  51.543  1.00  0.00          C   
ATOM     26  O   LYS A   2      41.390  27.895  50.974  1.00  0.00          O   
ATOM     27  CB  LYS A   2      44.205  26.306  51.221  1.00  0.00          C   
ATOM     28  CG  LYS A   2      44.986  25.060  51.647  1.00  0.00          C   
ATOM     29  CD  LYS A   2      46.357  24.747  50.932  1.00  0.00          C   
ATOM     30  CE  LYS A   2      46.969  23.546  51.571  1.00  0.00          C   
ATOM     31  NZ  LYS A   2      48.073  23.087  50.757  1.00  0.00          N   
ATOM     32  H   LYS A   2      41.445  25.535  52.060  1.00  0.00          H   
ATOM     33  HA  LYS A   2      43.712  27.100  53.030  1.00  0.00          H   
ATOM     34  HB3 LYS A   2      44.964  27.085  51.117  1.00  0.00          H   
ATOM     35  HB2 LYS A   2      43.718  26.075  50.276  1.00  0.00          H   
ATOM     36  HG3 LYS A   2      44.287  24.235  51.620  1.00  0.00          H   
ATOM     37  HG2 LYS A   2      45.243  25.172  52.704  1.00  0.00          H   
ATOM     38  HD3 LYS A   2      47.041  25.593  51.022  1.00  0.00          H   
ATOM     39  HD2 LYS A   2      46.213  24.539  49.877  1.00  0.00          H   
ATOM     40  HE3 LYS A   2      46.245  22.744  51.655  1.00  0.00          H   
ATOM     41  HE2 LYS A   2      47.475  23.770  52.517  1.00  0.00          H   
ATOM     42  HZ1 LYS A   2      48.737  22.641  51.382  1.00  0.00          H   
ATOM     43  HZ2 LYS A   2      47.839  22.407  50.055  1.00  0.00          H   
ATOM     44  HZ3 LYS A   2      48.598  23.888  50.407  1.00  0.00          H   
ATOM     45  N   PRO A   3      42.909  29.309  51.672  1.00  0.00          N   
ATOM     46  CA  PRO A   3      42.143  30.480  51.246  1.00  0.00          C   
ATOM     47  C   PRO A   3      41.926  30.477  49.693  1.00  0.00          C   
ATOM     48  O   PRO A   3      42.711  29.830  48.964  1.00  0.00          O   
ATOM     49  CB  PRO A   3      42.974  31.649  51.760  1.00  0.00          C   
ATOM     50  CG  PRO A   3      43.704  31.215  53.015  1.00  0.00          C   
ATOM     51  CD  PRO A   3      44.011  29.751  52.651  1.00  0.00          C   
ATOM     52  HA  PRO A   3      41.196  30.437  51.799  1.00  0.00          H   
ATOM     53  HB3 PRO A   3      43.732  31.831  50.996  1.00  0.00          H   
ATOM     54  HB2 PRO A   3      42.439  32.587  51.910  1.00  0.00          H   
ATOM     55  HG3 PRO A   3      44.573  31.847  53.181  1.00  0.00          H   
ATOM     56  HG2 PRO A   3      43.022  31.264  53.858  1.00  0.00          H   
ATOM     57  HD3 PRO A   3      45.008  29.734  52.196  1.00  0.00          H   
ATOM     58  HD2 PRO A   3      44.005  29.163  53.570  1.00  0.00          H   
ATOM     59  N   GLY A   4      40.939  31.203  49.165  1.00  0.00          N   
ATOM     60  CA  GLY A   4      40.722  31.231  47.687  1.00  0.00          C   
ATOM     61  C   GLY A   4      39.321  31.605  47.222  1.00  0.00          C   
ATOM     62  O   GLY A   4      38.429  31.946  48.051  1.00  0.00          O   
ATOM     63  H   GLY A   4      40.394  31.852  49.725  1.00  0.00          H   
ATOM     64  HA3 GLY A   4      40.860  30.249  47.245  1.00  0.00          H   
ATOM     65  HA2 GLY A   4      41.363  31.872  47.075  1.00  0.00          H   
ATOM     66  N   ALA A   5      39.086  31.453  45.899  1.00  0.00          N   
ATOM     67  CA  ALA A   5      37.689  31.551  45.372  1.00  0.00          C   
ATOM     68  C   ALA A   5      36.776  30.355  45.825  1.00  0.00          C   
ATOM     69  O   ALA A   5      37.170  29.246  46.223  1.00  0.00          O   
ATOM     70  CB  ALA A   5      37.950  31.770  43.897  1.00  0.00          C   
ATOM     71  H   ALA A   5      39.829  31.071  45.341  1.00  0.00          H   
ATOM     72  HA  ALA A   5      37.224  32.460  45.752  1.00  0.00          H   
ATOM     73  HB1 ALA A   5      38.627  32.615  43.767  1.00  0.00          H   
ATOM     74  HB2 ALA A   5      38.476  30.934  43.437  1.00  0.00          H   
ATOM     75  HB3 ALA A   5      36.989  31.918  43.398  1.00  0.00          H   
ATOM     76  N   SER A   6      35.456  30.624  45.768  1.00  0.00          N   
ATOM     77  CA  SER A   6      34.458  29.634  45.822  1.00  0.00          C   
ATOM     78  C   SER A   6      34.398  28.630  44.689  1.00  0.00          C   
ATOM     79  O   SER A   6      34.870  28.943  43.591  1.00  0.00          O   
ATOM     80  CB  SER A   6      33.113  30.274  46.045  1.00  0.00          C   
ATOM     81  OG  SER A   6      32.493  30.923  44.969  1.00  0.00          O   
ATOM     82  H   SER A   6      35.255  31.539  45.386  1.00  0.00          H   
ATOM     83  HA  SER A   6      34.587  28.918  46.624  1.00  0.00          H   
ATOM     84  HB3 SER A   6      33.254  31.049  46.803  1.00  0.00          H   
ATOM     85  HB2 SER A   6      32.369  29.571  46.389  1.00  0.00          H   
ATOM     86  HG  SER A   6      31.555  30.973  45.185  1.00  0.00          H   
ATOM     87  N   LEU A   7      33.923  27.424  44.934  1.00  0.00          N   
ATOM     88  CA  LEU A   7      33.805  26.303  43.979  1.00  0.00          C   
ATOM     89  C   LEU A   7      32.878  26.618  42.755  1.00  0.00          C   
ATOM     90  O   LEU A   7      33.240  26.415  41.638  1.00  0.00          O   
ATOM     91  CB  LEU A   7      33.420  25.049  44.739  1.00  0.00          C   
ATOM     92  CG  LEU A   7      33.198  23.776  43.896  1.00  0.00          C   
ATOM     93  CD1 LEU A   7      34.564  23.262  43.402  1.00  0.00          C   
ATOM     94  CD2 LEU A   7      32.411  22.645  44.665  1.00  0.00          C   
ATOM     95  H   LEU A   7      33.791  27.210  45.914  1.00  0.00          H   
ATOM     96  HA  LEU A   7      34.776  26.104  43.509  1.00  0.00          H   
ATOM     97  HB3 LEU A   7      32.527  25.290  45.302  1.00  0.00          H   
ATOM     98  HB2 LEU A   7      34.275  24.884  45.399  1.00  0.00          H   
ATOM     99  HG  LEU A   7      32.571  24.052  43.054  1.00  0.00          H   
ATOM    100 HD11 LEU A   7      35.064  24.011  42.788  1.00  0.00          H   
ATOM    101 HD12 LEU A   7      35.235  23.185  44.264  1.00  0.00          H   
ATOM    102 HD13 LEU A   7      34.375  22.265  42.990  1.00  0.00          H   
ATOM    103 HD21 LEU A   7      31.523  23.065  45.144  1.00  0.00          H   
ATOM    104 HD22 LEU A   7      32.223  21.781  44.032  1.00  0.00          H   
ATOM    105 HD23 LEU A   7      33.065  22.380  45.498  1.00  0.00          H   
ATOM    106  N   ALA A   8      31.743  27.221  43.013  1.00  0.00          N   
ATOM    107  CA  ALA A   8      30.800  27.756  41.986  1.00  0.00          C   
ATOM    108  C   ALA A   8      31.494  28.915  41.095  1.00  0.00          C   
ATOM    109  O   ALA A   8      31.542  28.784  39.898  1.00  0.00          O   
ATOM    110  CB  ALA A   8      29.529  28.390  42.713  1.00  0.00          C   
ATOM    111  H   ALA A   8      31.515  27.288  43.993  1.00  0.00          H   
ATOM    112  HA  ALA A   8      30.512  26.989  41.281  1.00  0.00          H   
ATOM    113  HB1 ALA A   8      29.180  27.649  43.430  1.00  0.00          H   
ATOM    114  HB2 ALA A   8      29.653  29.409  43.096  1.00  0.00          H   
ATOM    115  HB3 ALA A   8      28.710  28.535  42.011  1.00  0.00          H   
ATOM    116  N   ALA A   9      32.207  29.836  41.709  1.00  0.00          N   
ATOM    117  CA  ALA A   9      33.072  30.838  41.009  1.00  0.00          C   
ATOM    118  C   ALA A   9      34.224  30.138  40.185  1.00  0.00          C   
ATOM    119  O   ALA A   9      34.585  30.610  39.107  1.00  0.00          O   
ATOM    120  CB  ALA A   9      33.721  31.783  42.071  1.00  0.00          C   
ATOM    121  H   ALA A   9      32.278  29.906  42.717  1.00  0.00          H   
ATOM    122  HA  ALA A   9      32.478  31.406  40.291  1.00  0.00          H   
ATOM    123  HB1 ALA A   9      34.536  32.266  41.522  1.00  0.00          H   
ATOM    124  HB2 ALA A   9      32.945  32.409  42.531  1.00  0.00          H   
ATOM    125  HB3 ALA A   9      34.226  31.208  42.835  1.00  0.00          H   
ATOM    126  N   LEU A  10      34.855  29.065  40.681  1.00  0.00          N   
ATOM    127  CA  LEU A  10      35.827  28.344  39.864  1.00  0.00          C   
ATOM    128  C   LEU A  10      35.177  27.643  38.675  1.00  0.00          C   
ATOM    129  O   LEU A  10      35.630  27.844  37.476  1.00  0.00          O   
ATOM    130  CB  LEU A  10      36.627  27.256  40.720  1.00  0.00          C   
ATOM    131  CG  LEU A  10      37.653  28.027  41.587  1.00  0.00          C   
ATOM    132  CD1 LEU A  10      37.992  27.096  42.792  1.00  0.00          C   
ATOM    133  CD2 LEU A  10      38.883  28.489  40.725  1.00  0.00          C   
ATOM    134  H   LEU A  10      34.478  28.768  41.577  1.00  0.00          H   
ATOM    135  HA  LEU A  10      36.558  29.098  39.593  1.00  0.00          H   
ATOM    136  HB3 LEU A  10      37.072  26.532  40.036  1.00  0.00          H   
ATOM    137  HB2 LEU A  10      35.845  26.687  41.228  1.00  0.00          H   
ATOM    138  HG  LEU A  10      37.119  28.895  41.979  1.00  0.00          H   
ATOM    139 HD11 LEU A  10      37.168  27.048  43.507  1.00  0.00          H   
ATOM    140 HD12 LEU A  10      38.146  26.052  42.513  1.00  0.00          H   
ATOM    141 HD13 LEU A  10      38.943  27.449  43.173  1.00  0.00          H   
ATOM    142 HD21 LEU A  10      39.463  27.608  40.439  1.00  0.00          H   
ATOM    143 HD22 LEU A  10      38.540  29.032  39.833  1.00  0.00          H   
ATOM    144 HD23 LEU A  10      39.515  29.114  41.353  1.00  0.00          H   
ATOM    145  N   GLN A  11      34.161  26.841  38.915  1.00  0.00          N   
ATOM    146  CA  GLN A  11      33.406  26.234  37.790  1.00  0.00          C   
ATOM    147  C   GLN A  11      32.819  27.170  36.796  1.00  0.00          C   
ATOM    148  O   GLN A  11      32.886  26.947  35.588  1.00  0.00          O   
ATOM    149  CB  GLN A  11      32.318  25.256  38.301  1.00  0.00          C   
ATOM    150  CG  GLN A  11      33.020  23.970  38.825  1.00  0.00          C   
ATOM    151  CD  GLN A  11      34.501  24.026  39.184  1.00  0.00          C   
ATOM    152  NE2 GLN A  11      34.833  23.504  40.316  1.00  0.00          N   
ATOM    153  OE1 GLN A  11      35.249  24.624  38.404  1.00  0.00          O   
ATOM    154  H   GLN A  11      33.731  26.910  39.836  1.00  0.00          H   
ATOM    155  HA  GLN A  11      33.997  25.560  37.161  1.00  0.00          H   
ATOM    156  HB3 GLN A  11      31.565  25.001  37.550  1.00  0.00          H   
ATOM    157  HB2 GLN A  11      31.893  25.674  39.205  1.00  0.00          H   
ATOM    158  HG3 GLN A  11      32.873  23.187  38.084  1.00  0.00          H   
ATOM    159  HG2 GLN A  11      32.483  23.665  39.719  1.00  0.00          H   
ATOM    160 HE21 GLN A  11      34.176  22.979  40.883  1.00  0.00          H   
ATOM    161 HE22 GLN A  11      35.811  23.563  40.539  1.00  0.00          H   
ATOM    162  N   ALA A  12      32.240  28.258  37.222  1.00  0.00          N   
ATOM    163  CA  ALA A  12      31.771  29.343  36.323  1.00  0.00          C   
ATOM    164  C   ALA A  12      32.858  30.020  35.462  1.00  0.00          C   
ATOM    165  O   ALA A  12      32.788  30.223  34.259  1.00  0.00          O   
ATOM    166  CB  ALA A  12      30.968  30.312  37.144  1.00  0.00          C   
ATOM    167  H   ALA A  12      32.179  28.430  38.215  1.00  0.00          H   
ATOM    168  HA  ALA A  12      31.081  28.818  35.649  1.00  0.00          H   
ATOM    169  HB1 ALA A  12      31.663  30.770  37.846  1.00  0.00          H   
ATOM    170  HB2 ALA A  12      30.652  31.169  36.544  1.00  0.00          H   
ATOM    171  HB3 ALA A  12      30.086  29.874  37.604  1.00  0.00          H   
ATOM    172  N   LEU A  13      34.077  30.274  36.067  1.00  0.00          N   
ATOM    173  CA  LEU A  13      35.130  30.867  35.352  1.00  0.00          C   
ATOM    174  C   LEU A  13      35.799  29.850  34.403  1.00  0.00          C   
ATOM    175  O   LEU A  13      36.283  30.166  33.311  1.00  0.00          O   
ATOM    176  CB  LEU A  13      36.071  31.614  36.265  1.00  0.00          C   
ATOM    177  CG  LEU A  13      35.561  32.773  37.080  1.00  0.00          C   
ATOM    178  CD1 LEU A  13      36.666  33.458  37.863  1.00  0.00          C   
ATOM    179  CD2 LEU A  13      34.698  33.787  36.311  1.00  0.00          C   
ATOM    180  H   LEU A  13      34.216  30.071  37.047  1.00  0.00          H   
ATOM    181  HA  LEU A  13      34.770  31.720  34.774  1.00  0.00          H   
ATOM    182  HB3 LEU A  13      36.937  31.902  35.675  1.00  0.00          H   
ATOM    183  HB2 LEU A  13      36.498  30.889  36.958  1.00  0.00          H   
ATOM    184  HG  LEU A  13      34.897  32.352  37.837  1.00  0.00          H   
ATOM    185 HD11 LEU A  13      37.054  32.817  38.647  1.00  0.00          H   
ATOM    186 HD12 LEU A  13      37.417  33.734  37.114  1.00  0.00          H   
ATOM    187 HD13 LEU A  13      36.254  34.319  38.391  1.00  0.00          H   
ATOM    188 HD21 LEU A  13      34.301  34.555  36.977  1.00  0.00          H   
ATOM    189 HD22 LEU A  13      35.366  34.292  35.611  1.00  0.00          H   
ATOM    190 HD23 LEU A  13      33.772  33.422  35.851  1.00  0.00          H   
ATOM    191  N   GLN A  14      35.698  28.587  34.730  1.00  0.00          N   
ATOM    192  CA  GLN A  14      36.297  27.507  33.983  1.00  0.00          C   
ATOM    193  C   GLN A  14      35.330  27.076  32.899  1.00  0.00          C   
ATOM    194  O   GLN A  14      35.633  26.690  31.783  1.00  0.00          O   
ATOM    195  CB  GLN A  14      36.838  26.419  34.966  1.00  0.00          C   
ATOM    196  CG  GLN A  14      38.014  26.880  35.764  1.00  0.00          C   
ATOM    197  CD  GLN A  14      38.290  25.949  36.949  1.00  0.00          C   
ATOM    198  NE2 GLN A  14      39.102  26.357  37.868  1.00  0.00          N   
ATOM    199  OE1 GLN A  14      37.865  24.810  37.092  1.00  0.00          O   
ATOM    200  H   GLN A  14      35.347  28.358  35.646  1.00  0.00          H   
ATOM    201  HA  GLN A  14      37.164  27.962  33.492  1.00  0.00          H   
ATOM    202  HB3 GLN A  14      37.165  25.588  34.346  1.00  0.00          H   
ATOM    203  HB2 GLN A  14      36.064  26.137  35.677  1.00  0.00          H   
ATOM    204  HG3 GLN A  14      38.006  27.941  36.009  1.00  0.00          H   
ATOM    205  HG2 GLN A  14      38.894  26.742  35.133  1.00  0.00          H   
ATOM    206 HE21 GLN A  14      39.436  27.316  37.782  1.00  0.00          H   
ATOM    207 HE22 GLN A  14      39.353  25.734  38.621  1.00  0.00          H   
ATOM    208  N   ALA A  15      33.980  27.328  32.973  1.00  0.00          N   
ATOM    209  CA  ALA A  15      32.947  27.399  31.922  1.00  0.00          C   
ATOM    210  C   ALA A  15      33.071  28.633  30.978  1.00  0.00          C   
ATOM    211  O   ALA A  15      33.055  28.418  29.764  1.00  0.00          O   
ATOM    212  CB  ALA A  15      31.545  27.209  32.601  1.00  0.00          C   
ATOM    213  H   ALA A  15      33.580  27.393  33.900  1.00  0.00          H   
ATOM    214  HA  ALA A  15      33.103  26.564  31.235  1.00  0.00          H   
ATOM    215  HB1 ALA A  15      30.695  27.331  31.923  1.00  0.00          H   
ATOM    216  HB2 ALA A  15      31.500  26.243  33.100  1.00  0.00          H   
ATOM    217  HB3 ALA A  15      31.489  28.052  33.284  1.00  0.00          H   
ATOM    218  N   LEU A  16      33.242  29.820  31.639  1.00  0.00          N   
ATOM    219  CA  LEU A  16      33.525  31.062  30.890  1.00  0.00          C   
ATOM    220  C   LEU A  16      34.834  30.886  30.040  1.00  0.00          C   
ATOM    221  O   LEU A  16      34.985  31.394  28.913  1.00  0.00          O   
ATOM    222  CB  LEU A  16      33.788  32.332  31.782  1.00  0.00          C   
ATOM    223  CG  LEU A  16      33.994  33.655  31.083  1.00  0.00          C   
ATOM    224  CD1 LEU A  16      32.955  34.050  30.038  1.00  0.00          C   
ATOM    225  CD2 LEU A  16      34.229  34.775  32.085  1.00  0.00          C   
ATOM    226  H   LEU A  16      33.102  29.870  32.633  1.00  0.00          H   
ATOM    227  HA  LEU A  16      32.696  31.268  30.217  1.00  0.00          H   
ATOM    228  HB3 LEU A  16      34.633  32.142  32.446  1.00  0.00          H   
ATOM    229  HB2 LEU A  16      32.930  32.502  32.431  1.00  0.00          H   
ATOM    230  HG  LEU A  16      34.985  33.564  30.622  1.00  0.00          H   
ATOM    231 HD11 LEU A  16      32.934  33.252  29.287  1.00  0.00          H   
ATOM    232 HD12 LEU A  16      31.929  34.126  30.388  1.00  0.00          H   
ATOM    233 HD13 LEU A  16      33.186  35.029  29.604  1.00  0.00          H   
ATOM    234 HD21 LEU A  16      35.032  34.560  32.795  1.00  0.00          H   
ATOM    235 HD22 LEU A  16      34.486  35.708  31.599  1.00  0.00          H   
ATOM    236 HD23 LEU A  16      33.302  34.981  32.624  1.00  0.00          H   
ATOM    237  N   GLN A  17      35.892  30.349  30.588  1.00  0.00          N   
ATOM    238  CA  GLN A  17      37.122  30.056  29.845  1.00  0.00          C   
ATOM    239  C   GLN A  17      36.872  29.029  28.677  1.00  0.00          C   
ATOM    240  O   GLN A  17      37.310  29.395  27.595  1.00  0.00          O   
ATOM    241  CB  GLN A  17      38.177  29.505  30.843  1.00  0.00          C   
ATOM    242  CG  GLN A  17      38.800  30.648  31.634  1.00  0.00          C   
ATOM    243  CD  GLN A  17      39.420  30.119  32.889  1.00  0.00          C   
ATOM    244  NE2 GLN A  17      40.155  30.987  33.509  1.00  0.00          N   
ATOM    245  OE1 GLN A  17      39.348  28.937  33.285  1.00  0.00          O   
ATOM    246  H   GLN A  17      35.851  30.037  31.549  1.00  0.00          H   
ATOM    247  HA  GLN A  17      37.614  30.934  29.402  1.00  0.00          H   
ATOM    248  HB3 GLN A  17      38.960  29.084  30.217  1.00  0.00          H   
ATOM    249  HB2 GLN A  17      37.729  28.695  31.427  1.00  0.00          H   
ATOM    250  HG3 GLN A  17      38.076  31.380  31.997  1.00  0.00          H   
ATOM    251  HG2 GLN A  17      39.525  31.173  31.012  1.00  0.00          H   
ATOM    252 HE21 GLN A  17      40.234  31.904  33.085  1.00  0.00          H   
ATOM    253 HE22 GLN A  17      40.712  30.747  34.306  1.00  0.00          H   
ATOM    254  N   ALA A  18      35.932  28.053  28.785  1.00  0.00          N   
ATOM    255  CA  ALA A  18      35.538  27.243  27.696  1.00  0.00          C   
ATOM    256  C   ALA A  18      34.755  28.057  26.641  1.00  0.00          C   
ATOM    257  O   ALA A  18      34.995  28.063  25.425  1.00  0.00          O   
ATOM    258  CB  ALA A  18      34.897  25.888  28.074  1.00  0.00          C   
ATOM    259  H   ALA A  18      35.427  27.838  29.639  1.00  0.00          H   
ATOM    260  HA  ALA A  18      36.449  26.968  27.165  1.00  0.00          H   
ATOM    261  HB1 ALA A  18      34.066  26.155  28.725  1.00  0.00          H   
ATOM    262  HB2 ALA A  18      34.544  25.419  27.159  1.00  0.00          H   
ATOM    263  HB3 ALA A  18      35.655  25.259  28.553  1.00  0.00          H   
ATOM    264  N   ALA A  19      33.773  28.847  27.110  1.00  0.00          N   
ATOM    265  CA  ALA A  19      33.085  29.834  26.226  1.00  0.00          C   
ATOM    266  C   ALA A  19      33.967  30.818  25.428  1.00  0.00          C   
ATOM    267  O   ALA A  19      33.743  30.958  24.222  1.00  0.00          O   
ATOM    268  CB  ALA A  19      32.100  30.580  27.084  1.00  0.00          C   
ATOM    269  H   ALA A  19      33.503  28.806  28.074  1.00  0.00          H   
ATOM    270  HA  ALA A  19      32.456  29.353  25.475  1.00  0.00          H   
ATOM    271  HB1 ALA A  19      31.357  29.854  27.423  1.00  0.00          H   
ATOM    272  HB2 ALA A  19      32.536  31.095  27.942  1.00  0.00          H   
ATOM    273  HB3 ALA A  19      31.526  31.293  26.491  1.00  0.00          H   
ATOM    274  N   GLN A  20      34.925  31.379  26.169  1.00  0.00          N   
ATOM    275  CA  GLN A  20      35.927  32.240  25.624  1.00  0.00          C   
ATOM    276  C   GLN A  20      36.732  31.599  24.495  1.00  0.00          C   
ATOM    277  O   GLN A  20      36.902  32.246  23.438  1.00  0.00          O   
ATOM    278  CB  GLN A  20      36.845  32.771  26.754  1.00  0.00          C   
ATOM    279  CG  GLN A  20      36.164  33.999  27.459  1.00  0.00          C   
ATOM    280  CD  GLN A  20      36.740  34.289  28.794  1.00  0.00          C   
ATOM    281  NE2 GLN A  20      36.447  35.480  29.217  1.00  0.00          N   
ATOM    282  OE1 GLN A  20      37.597  33.648  29.422  1.00  0.00          O   
ATOM    283  H   GLN A  20      34.788  31.237  27.163  1.00  0.00          H   
ATOM    284  HA  GLN A  20      35.504  33.161  25.218  1.00  0.00          H   
ATOM    285  HB3 GLN A  20      37.778  33.151  26.356  1.00  0.00          H   
ATOM    286  HB2 GLN A  20      37.124  31.995  27.467  1.00  0.00          H   
ATOM    287  HG3 GLN A  20      35.087  33.847  27.586  1.00  0.00          H   
ATOM    288  HG2 GLN A  20      36.149  34.853  26.781  1.00  0.00          H   
ATOM    289 HE21 GLN A  20      35.718  36.017  28.768  1.00  0.00          H   
ATOM    290 HE22 GLN A  20      36.950  35.776  30.048  1.00  0.00          H   
ATOM    291  N   ALA A  21      36.937  30.288  24.636  1.00  0.00          N   
ATOM    292  CA  ALA A  21      37.756  29.579  23.679  1.00  0.00          C   
ATOM    293  C   ALA A  21      37.033  29.436  22.280  1.00  0.00          C   
ATOM    294  O   ALA A  21      37.710  29.391  21.260  1.00  0.00          O   
ATOM    295  CB  ALA A  21      38.116  28.189  24.166  1.00  0.00          C   
ATOM    296  H   ALA A  21      36.692  29.830  25.504  1.00  0.00          H   
ATOM    297  HA  ALA A  21      38.657  30.170  23.543  1.00  0.00          H   
ATOM    298  HB1 ALA A  21      37.241  27.567  24.006  1.00  0.00          H   
ATOM    299  HB2 ALA A  21      38.887  27.708  23.569  1.00  0.00          H   
ATOM    300  HB3 ALA A  21      38.407  28.301  25.207  1.00  0.00          H   
ATOM    301  N   ALA A  22      35.707  29.493  22.269  1.00  0.00          N   
ATOM    302  CA  ALA A  22      34.885  29.521  21.018  1.00  0.00          C   
ATOM    303  C   ALA A  22      34.213  30.892  20.781  1.00  0.00          C   
ATOM    304  O   ALA A  22      33.420  31.013  19.889  1.00  0.00          O   
ATOM    305  CB  ALA A  22      33.818  28.431  21.042  1.00  0.00          C   
ATOM    306  H   ALA A  22      35.217  29.571  23.139  1.00  0.00          H   
ATOM    307  HA  ALA A  22      35.448  29.460  20.079  1.00  0.00          H   
ATOM    308  HB1 ALA A  22      33.105  28.706  21.825  1.00  0.00          H   
ATOM    309  HB2 ALA A  22      33.335  28.377  20.063  1.00  0.00          H   
ATOM    310  HB3 ALA A  22      34.139  27.400  21.220  1.00  0.00          H   
ATOM    311  N   LYS A  23      34.387  31.929  21.666  1.00  0.00          N   
ATOM    312  CA  LYS A  23      33.627  33.142  21.734  1.00  0.00          C   
ATOM    313  C   LYS A  23      32.120  33.009  21.783  1.00  0.00          C   
ATOM    314  O   LYS A  23      31.449  33.892  21.287  1.00  0.00          O   
ATOM    315  CB  LYS A  23      34.196  34.075  20.649  1.00  0.00          C   
ATOM    316  CG  LYS A  23      34.951  35.277  21.268  1.00  0.00          C   
ATOM    317  CD  LYS A  23      35.690  36.011  20.152  1.00  0.00          C   
ATOM    318  CE  LYS A  23      36.368  37.284  20.671  1.00  0.00          C   
ATOM    319  NZ  LYS A  23      37.572  36.922  21.559  1.00  0.00          N   
ATOM    320  H   LYS A  23      35.143  31.841  22.327  1.00  0.00          H   
ATOM    321  HA  LYS A  23      33.912  33.546  22.707  1.00  0.00          H   
ATOM    322  HB3 LYS A  23      33.399  34.366  19.959  1.00  0.00          H   
ATOM    323  HB2 LYS A  23      34.957  33.623  20.006  1.00  0.00          H   
ATOM    324  HG3 LYS A  23      35.674  34.936  22.001  1.00  0.00          H   
ATOM    325  HG2 LYS A  23      34.249  35.907  21.804  1.00  0.00          H   
ATOM    326  HD3 LYS A  23      34.947  36.298  19.411  1.00  0.00          H   
ATOM    327  HD2 LYS A  23      36.385  35.309  19.687  1.00  0.00          H   
ATOM    328  HE3 LYS A  23      35.618  37.871  21.200  1.00  0.00          H   
ATOM    329  HE2 LYS A  23      36.765  37.804  19.793  1.00  0.00          H   
ATOM    330  HZ1 LYS A  23      38.270  36.369  21.078  1.00  0.00          H   
ATOM    331  HZ2 LYS A  23      37.931  37.823  21.835  1.00  0.00          H   
ATOM    332  HZ3 LYS A  23      37.379  36.460  22.426  1.00  0.00          H   
ATOM    333  N   LYS A  24      31.562  32.002  22.533  1.00  0.00          N   
ATOM    334  CA  LYS A  24      30.150  31.698  22.613  1.00  0.00          C   
ATOM    335  C   LYS A  24      29.349  32.754  23.397  1.00  0.00          C   
ATOM    336  CB  LYS A  24      30.049  30.374  23.382  1.00  0.00          C   
ATOM    337  CG  LYS A  24      30.559  29.250  22.498  1.00  0.00          C   
ATOM    338  CD  LYS A  24      29.450  28.384  21.894  1.00  0.00          C   
ATOM    339  CE  LYS A  24      29.962  27.161  21.142  1.00  0.00          C   
ATOM    340  NZ  LYS A  24      29.024  26.019  21.205  1.00  0.00          N   
ATOM    341  O   LYS A  24      28.143  32.806  23.162  1.00  0.00          O   
ATOM    342  OXT LYS A  24      29.786  33.389  24.370  1.00  0.00          O   
ATOM    343  H   LYS A  24      32.207  31.448  23.085  1.00  0.00          H   
ATOM    344  HA  LYS A  24      29.726  31.573  21.612  1.00  0.00          H   
ATOM    345  HB3 LYS A  24      29.019  30.243  23.704  1.00  0.00          H   
ATOM    346  HB2 LYS A  24      30.691  30.362  24.258  1.00  0.00          H   
ATOM    347  HG3 LYS A  24      31.252  28.653  23.097  1.00  0.00          H   
ATOM    348  HG2 LYS A  24      31.201  29.602  21.697  1.00  0.00          H   
ATOM    349  HD3 LYS A  24      28.842  28.944  21.191  1.00  0.00          H   
ATOM    350  HD2 LYS A  24      28.842  28.039  22.736  1.00  0.00          H   
ATOM    351  HE3 LYS A  24      30.997  26.909  21.332  1.00  0.00          H   
ATOM    352  HE2 LYS A  24      29.924  27.485  20.104  1.00  0.00          H   
ATOM    353  HZ1 LYS A  24      28.239  26.145  20.575  1.00  0.00          H   
ATOM    354  HZ2 LYS A  24      29.494  25.185  20.895  1.00  0.00          H   
ATOM    355  HZ3 LYS A  24      28.705  25.763  22.123  1.00  0.00          H   
TER     356      LYS A  24
ENDMDL
MODEL       11
ATOM      1  N   LYS A   1      40.476  37.087  52.597  1.00  0.00          N   
ATOM      2  CA  LYS A   1      39.518  36.796  53.775  1.00  0.00          C   
ATOM      3  C   LYS A   1      38.902  35.389  53.680  1.00  0.00          C   
ATOM      4  O   LYS A   1      39.153  34.741  52.687  1.00  0.00          O   
ATOM      5  CB  LYS A   1      38.368  37.838  54.009  1.00  0.00          C   
ATOM      6  CG  LYS A   1      37.324  37.899  52.825  1.00  0.00          C   
ATOM      7  CD  LYS A   1      36.086  38.825  53.096  1.00  0.00          C   
ATOM      8  CE  LYS A   1      34.944  38.574  52.087  1.00  0.00          C   
ATOM      9  NZ  LYS A   1      33.712  39.368  52.371  1.00  0.00          N   
ATOM     10  HA  LYS A   1      40.126  36.827  54.678  1.00  0.00          H   
ATOM     11  HB3 LYS A   1      38.713  38.856  54.173  1.00  0.00          H   
ATOM     12  HB2 LYS A   1      37.839  37.624  54.940  1.00  0.00          H   
ATOM     13  HG3 LYS A   1      36.899  36.906  52.671  1.00  0.00          H   
ATOM     14  HG2 LYS A   1      37.866  38.241  51.935  1.00  0.00          H   
ATOM     15  HD3 LYS A   1      36.535  39.816  52.987  1.00  0.00          H   
ATOM     16  HD2 LYS A   1      35.839  38.564  54.123  1.00  0.00          H   
ATOM     17  HE3 LYS A   1      34.748  37.507  52.178  1.00  0.00          H   
ATOM     18  HE2 LYS A   1      35.255  38.665  51.050  1.00  0.00          H   
ATOM     19  HZ1 LYS A   1      32.856  39.097  51.911  1.00  0.00          H   
ATOM     20  HZ2 LYS A   1      33.551  39.348  53.371  1.00  0.00          H   
ATOM     21  HZ3 LYS A   1      33.883  40.348  52.187  1.00  0.00          H   
ATOM     22  H   LYS A   1      40.967  37.911  52.922  1.00  0.00          H   
ATOM     23  N   LYS A   2      38.119  34.914  54.640  1.00  0.00          N   
ATOM     24  CA  LYS A   2      37.628  33.508  54.606  1.00  0.00          C   
ATOM     25  C   LYS A   2      36.626  33.288  53.423  1.00  0.00          C   
ATOM     26  O   LYS A   2      35.913  34.237  53.040  1.00  0.00          O   
ATOM     27  CB  LYS A   2      37.011  33.170  56.037  1.00  0.00          C   
ATOM     28  CG  LYS A   2      37.942  32.906  57.231  1.00  0.00          C   
ATOM     29  CD  LYS A   2      37.127  32.827  58.531  1.00  0.00          C   
ATOM     30  CE  LYS A   2      36.440  31.502  58.859  1.00  0.00          C   
ATOM     31  NZ  LYS A   2      35.585  31.373  60.069  1.00  0.00          N   
ATOM     32  H   LYS A   2      37.991  35.466  55.468  1.00  0.00          H   
ATOM     33  HA  LYS A   2      38.475  32.827  54.535  1.00  0.00          H   
ATOM     34  HB3 LYS A   2      36.528  32.212  55.838  1.00  0.00          H   
ATOM     35  HB2 LYS A   2      36.214  33.861  56.333  1.00  0.00          H   
ATOM     36  HG3 LYS A   2      38.568  33.799  57.223  1.00  0.00          H   
ATOM     37  HG2 LYS A   2      38.531  32.017  57.033  1.00  0.00          H   
ATOM     38  HD3 LYS A   2      36.264  33.485  58.461  1.00  0.00          H   
ATOM     39  HD2 LYS A   2      37.850  32.971  59.345  1.00  0.00          H   
ATOM     40  HE3 LYS A   2      37.146  30.688  58.701  1.00  0.00          H   
ATOM     41  HE2 LYS A   2      35.686  31.359  58.084  1.00  0.00          H   
ATOM     42  HZ1 LYS A   2      35.166  30.468  60.246  1.00  0.00          H   
ATOM     43  HZ2 LYS A   2      36.206  31.650  60.806  1.00  0.00          H   
ATOM     44  HZ3 LYS A   2      34.834  32.044  60.100  1.00  0.00          H   
ATOM     45  N   PRO A   3      36.552  32.129  52.791  1.00  0.00          N   
ATOM     46  CA  PRO A   3      35.743  31.830  51.631  1.00  0.00          C   
ATOM     47  C   PRO A   3      34.253  32.080  51.714  1.00  0.00          C   
ATOM     48  O   PRO A   3      33.659  31.953  52.735  1.00  0.00          O   
ATOM     49  CB  PRO A   3      35.841  30.274  51.463  1.00  0.00          C   
ATOM     50  CG  PRO A   3      37.207  29.961  51.866  1.00  0.00          C   
ATOM     51  CD  PRO A   3      37.556  31.050  52.887  1.00  0.00          C   
ATOM     52  HA  PRO A   3      36.039  32.430  50.767  1.00  0.00          H   
ATOM     53  HB3 PRO A   3      35.273  29.787  52.250  1.00  0.00          H   
ATOM     54  HB2 PRO A   3      35.501  29.902  50.501  1.00  0.00          H   
ATOM     55  HG3 PRO A   3      37.162  28.932  52.236  1.00  0.00          H   
ATOM     56  HG2 PRO A   3      37.883  30.054  51.025  1.00  0.00          H   
ATOM     57  HD3 PRO A   3      37.508  30.600  53.878  1.00  0.00          H   
ATOM     58  HD2 PRO A   3      38.580  31.427  52.792  1.00  0.00          H   
ATOM     59  N   GLY A   4      33.674  32.472  50.593  1.00  0.00          N   
ATOM     60  CA  GLY A   4      32.182  32.664  50.570  1.00  0.00          C   
ATOM     61  C   GLY A   4      31.599  31.996  49.339  1.00  0.00          C   
ATOM     62  O   GLY A   4      30.377  32.270  49.054  1.00  0.00          O   
ATOM     63  H   GLY A   4      34.167  32.485  49.710  1.00  0.00          H   
ATOM     64  HA3 GLY A   4      31.980  33.729  50.406  1.00  0.00          H   
ATOM     65  HA2 GLY A   4      31.718  32.303  51.487  1.00  0.00          H   
ATOM     66  N   ALA A   5      32.448  31.386  48.505  1.00  0.00          N   
ATOM     67  CA  ALA A   5      32.149  30.795  47.174  1.00  0.00          C   
ATOM     68  C   ALA A   5      32.594  29.330  46.984  1.00  0.00          C   
ATOM     69  O   ALA A   5      33.707  29.061  47.306  1.00  0.00          O   
ATOM     70  CB  ALA A   5      32.664  31.741  46.086  1.00  0.00          C   
ATOM     71  H   ALA A   5      33.428  31.467  48.740  1.00  0.00          H   
ATOM     72  HA  ALA A   5      31.064  30.830  47.056  1.00  0.00          H   
ATOM     73  HB1 ALA A   5      33.654  31.414  45.771  1.00  0.00          H   
ATOM     74  HB2 ALA A   5      32.070  31.739  45.179  1.00  0.00          H   
ATOM     75  HB3 ALA A   5      32.705  32.746  46.521  1.00  0.00          H   
ATOM     76  N   SER A   6      31.770  28.378  46.498  1.00  0.00          N   
ATOM     77  CA  SER A   6      32.069  26.958  46.377  1.00  0.00          C   
ATOM     78  C   SER A   6      33.009  26.676  45.185  1.00  0.00          C   
ATOM     79  O   SER A   6      33.282  27.423  44.287  1.00  0.00          O   
ATOM     80  CB  SER A   6      30.745  26.198  46.299  1.00  0.00          C   
ATOM     81  OG  SER A   6      30.174  26.245  45.005  1.00  0.00          O   
ATOM     82  H   SER A   6      30.875  28.645  46.120  1.00  0.00          H   
ATOM     83  HA  SER A   6      32.534  26.663  47.321  1.00  0.00          H   
ATOM     84  HB3 SER A   6      30.045  26.548  47.060  1.00  0.00          H   
ATOM     85  HB2 SER A   6      30.850  25.159  46.628  1.00  0.00          H   
ATOM     86  HG  SER A   6      29.310  25.830  45.100  1.00  0.00          H   
ATOM     87  N   LEU A   7      33.426  25.433  45.034  1.00  0.00          N   
ATOM     88  CA  LEU A   7      34.016  24.886  43.853  1.00  0.00          C   
ATOM     89  C   LEU A   7      33.238  25.258  42.620  1.00  0.00          C   
ATOM     90  O   LEU A   7      33.756  25.489  41.559  1.00  0.00          O   
ATOM     91  CB  LEU A   7      34.153  23.337  44.004  1.00  0.00          C   
ATOM     92  CG  LEU A   7      34.894  22.688  42.871  1.00  0.00          C   
ATOM     93  CD1 LEU A   7      36.305  23.289  42.735  1.00  0.00          C   
ATOM     94  CD2 LEU A   7      35.026  21.146  43.180  1.00  0.00          C   
ATOM     95  H   LEU A   7      33.226  24.797  45.796  1.00  0.00          H   
ATOM     96  HA  LEU A   7      35.015  25.311  43.763  1.00  0.00          H   
ATOM     97  HB3 LEU A   7      33.184  22.854  44.130  1.00  0.00          H   
ATOM     98  HB2 LEU A   7      34.652  23.064  44.934  1.00  0.00          H   
ATOM     99  HG  LEU A   7      34.428  22.836  41.894  1.00  0.00          H   
ATOM    100 HD11 LEU A   7      36.118  24.314  42.417  1.00  0.00          H   
ATOM    101 HD12 LEU A   7      36.813  23.344  43.707  1.00  0.00          H   
ATOM    102 HD13 LEU A   7      36.928  22.781  41.995  1.00  0.00          H   
ATOM    103 HD21 LEU A   7      35.626  20.733  42.380  1.00  0.00          H   
ATOM    104 HD22 LEU A   7      35.475  20.998  44.163  1.00  0.00          H   
ATOM    105 HD23 LEU A   7      34.113  20.531  43.192  1.00  0.00          H   
ATOM    106  N   ALA A   8      31.954  25.185  42.614  1.00  0.00          N   
ATOM    107  CA  ALA A   8      31.014  25.449  41.496  1.00  0.00          C   
ATOM    108  C   ALA A   8      31.213  26.881  41.042  1.00  0.00          C   
ATOM    109  O   ALA A   8      31.019  27.038  39.849  1.00  0.00          O   
ATOM    110  CB  ALA A   8      29.635  24.980  41.805  1.00  0.00          C   
ATOM    111  H   ALA A   8      31.490  24.836  43.437  1.00  0.00          H   
ATOM    112  HA  ALA A   8      31.339  24.788  40.689  1.00  0.00          H   
ATOM    113  HB1 ALA A   8      29.003  25.825  42.100  1.00  0.00          H   
ATOM    114  HB2 ALA A   8      29.102  24.541  40.966  1.00  0.00          H   
ATOM    115  HB3 ALA A   8      29.538  24.262  42.615  1.00  0.00          H   
ATOM    116  N   ALA A   9      31.637  27.879  41.829  1.00  0.00          N   
ATOM    117  CA  ALA A   9      31.835  29.263  41.386  1.00  0.00          C   
ATOM    118  C   ALA A   9      33.135  29.290  40.539  1.00  0.00          C   
ATOM    119  O   ALA A   9      33.141  29.979  39.513  1.00  0.00          O   
ATOM    120  CB  ALA A   9      31.997  30.167  42.601  1.00  0.00          C   
ATOM    121  H   ALA A   9      31.890  27.579  42.767  1.00  0.00          H   
ATOM    122  HA  ALA A   9      31.003  29.628  40.795  1.00  0.00          H   
ATOM    123  HB1 ALA A   9      33.021  30.134  42.978  1.00  0.00          H   
ATOM    124  HB2 ALA A   9      31.786  31.187  42.261  1.00  0.00          H   
ATOM    125  HB3 ALA A   9      31.315  29.845  43.390  1.00  0.00          H   
ATOM    126  N   LEU A  10      34.202  28.526  40.854  1.00  0.00          N   
ATOM    127  CA  LEU A  10      35.394  28.338  40.057  1.00  0.00          C   
ATOM    128  C   LEU A  10      35.076  27.687  38.739  1.00  0.00          C   
ATOM    129  O   LEU A  10      35.556  28.074  37.698  1.00  0.00          O   
ATOM    130  CB  LEU A  10      36.499  27.535  40.768  1.00  0.00          C   
ATOM    131  CG  LEU A  10      37.830  27.078  40.040  1.00  0.00          C   
ATOM    132  CD1 LEU A  10      38.549  28.321  39.517  1.00  0.00          C   
ATOM    133  CD2 LEU A  10      38.670  26.373  41.008  1.00  0.00          C   
ATOM    134  H   LEU A  10      34.027  27.908  41.641  1.00  0.00          H   
ATOM    135  HA  LEU A  10      35.835  29.321  39.855  1.00  0.00          H   
ATOM    136  HB3 LEU A  10      36.099  26.559  41.055  1.00  0.00          H   
ATOM    137  HB2 LEU A  10      36.778  28.030  41.697  1.00  0.00          H   
ATOM    138  HG  LEU A  10      37.621  26.394  39.217  1.00  0.00          H   
ATOM    139 HD11 LEU A  10      37.911  28.773  38.760  1.00  0.00          H   
ATOM    140 HD12 LEU A  10      38.793  28.953  40.372  1.00  0.00          H   
ATOM    141 HD13 LEU A  10      39.475  28.079  38.990  1.00  0.00          H   
ATOM    142 HD21 LEU A  10      38.120  25.569  41.494  1.00  0.00          H   
ATOM    143 HD22 LEU A  10      39.598  26.058  40.527  1.00  0.00          H   
ATOM    144 HD23 LEU A  10      38.977  27.060  41.794  1.00  0.00          H   
ATOM    145  N   GLN A  11      34.323  26.606  38.766  1.00  0.00          N   
ATOM    146  CA  GLN A  11      33.924  25.801  37.559  1.00  0.00          C   
ATOM    147  C   GLN A  11      32.983  26.489  36.624  1.00  0.00          C   
ATOM    148  O   GLN A  11      33.011  26.290  35.471  1.00  0.00          O   
ATOM    149  CB  GLN A  11      33.429  24.463  38.092  1.00  0.00          C   
ATOM    150  CG  GLN A  11      34.667  23.591  38.359  1.00  0.00          C   
ATOM    151  CD  GLN A  11      34.293  22.357  39.089  1.00  0.00          C   
ATOM    152  NE2 GLN A  11      35.221  21.593  39.623  1.00  0.00          N   
ATOM    153  OE1 GLN A  11      33.128  22.009  39.255  1.00  0.00          O   
ATOM    154  H   GLN A  11      34.049  26.348  39.695  1.00  0.00          H   
ATOM    155  HA  GLN A  11      34.796  25.619  36.929  1.00  0.00          H   
ATOM    156  HB3 GLN A  11      32.883  23.942  37.314  1.00  0.00          H   
ATOM    157  HB2 GLN A  11      32.880  24.650  39.005  1.00  0.00          H   
ATOM    158  HG3 GLN A  11      35.298  24.088  39.103  1.00  0.00          H   
ATOM    159  HG2 GLN A  11      35.278  23.433  37.466  1.00  0.00          H   
ATOM    160 HE21 GLN A  11      36.186  21.895  39.616  1.00  0.00          H   
ATOM    161 HE22 GLN A  11      34.893  20.735  40.058  1.00  0.00          H   
ATOM    162  N   ALA A  12      32.129  27.375  37.147  1.00  0.00          N   
ATOM    163  CA  ALA A  12      31.370  28.304  36.315  1.00  0.00          C   
ATOM    164  C   ALA A  12      32.307  29.317  35.633  1.00  0.00          C   
ATOM    165  O   ALA A  12      32.055  29.842  34.582  1.00  0.00          O   
ATOM    166  CB  ALA A  12      30.410  29.014  37.219  1.00  0.00          C   
ATOM    167  H   ALA A  12      32.057  27.342  38.148  1.00  0.00          H   
ATOM    168  HA  ALA A  12      30.740  27.729  35.634  1.00  0.00          H   
ATOM    169  HB1 ALA A  12      29.860  29.739  36.630  1.00  0.00          H   
ATOM    170  HB2 ALA A  12      29.692  28.296  37.620  1.00  0.00          H   
ATOM    171  HB3 ALA A  12      30.885  29.492  38.080  1.00  0.00          H   
ATOM    172  N   LEU A  13      33.460  29.820  36.248  1.00  0.00          N   
ATOM    173  CA  LEU A  13      34.516  30.595  35.556  1.00  0.00          C   
ATOM    174  C   LEU A  13      35.347  29.690  34.621  1.00  0.00          C   
ATOM    175  O   LEU A  13      35.754  30.203  33.566  1.00  0.00          O   
ATOM    176  CB  LEU A  13      35.343  31.355  36.628  1.00  0.00          C   
ATOM    177  CG  LEU A  13      34.543  32.454  37.366  1.00  0.00          C   
ATOM    178  CD1 LEU A  13      35.159  32.720  38.816  1.00  0.00          C   
ATOM    179  CD2 LEU A  13      34.552  33.762  36.641  1.00  0.00          C   
ATOM    180  H   LEU A  13      33.473  29.643  37.242  1.00  0.00          H   
ATOM    181  HA  LEU A  13      34.103  31.377  34.907  1.00  0.00          H   
ATOM    182  HB3 LEU A  13      36.280  31.692  36.176  1.00  0.00          H   
ATOM    183  HB2 LEU A  13      35.512  30.633  37.424  1.00  0.00          H   
ATOM    184  HG  LEU A  13      33.492  32.218  37.526  1.00  0.00          H   
ATOM    185 HD11 LEU A  13      36.218  32.513  38.770  1.00  0.00          H   
ATOM    186 HD12 LEU A  13      34.956  33.703  39.243  1.00  0.00          H   
ATOM    187 HD13 LEU A  13      34.817  31.909  39.454  1.00  0.00          H   
ATOM    188 HD21 LEU A  13      33.882  34.518  37.059  1.00  0.00          H   
ATOM    189 HD22 LEU A  13      35.546  34.189  36.491  1.00  0.00          H   
ATOM    190 HD23 LEU A  13      34.120  33.680  35.646  1.00  0.00          H   
ATOM    191  N   GLN A  14      35.687  28.458  34.935  1.00  0.00          N   
ATOM    192  CA  GLN A  14      36.306  27.536  33.907  1.00  0.00          C   
ATOM    193  C   GLN A  14      35.384  27.155  32.700  1.00  0.00          C   
ATOM    194  O   GLN A  14      35.927  26.846  31.621  1.00  0.00          O   
ATOM    195  CB  GLN A  14      37.014  26.245  34.551  1.00  0.00          C   
ATOM    196  CG  GLN A  14      38.197  26.634  35.523  1.00  0.00          C   
ATOM    197  CD  GLN A  14      38.957  25.470  36.063  1.00  0.00          C   
ATOM    198  NE2 GLN A  14      40.017  25.110  35.464  1.00  0.00          N   
ATOM    199  OE1 GLN A  14      38.483  24.853  37.071  1.00  0.00          O   
ATOM    200  H   GLN A  14      35.553  28.178  35.897  1.00  0.00          H   
ATOM    201  HA  GLN A  14      37.092  28.132  33.432  1.00  0.00          H   
ATOM    202  HB3 GLN A  14      37.420  25.694  33.710  1.00  0.00          H   
ATOM    203  HB2 GLN A  14      36.290  25.616  35.084  1.00  0.00          H   
ATOM    204  HG3 GLN A  14      37.882  27.180  36.415  1.00  0.00          H   
ATOM    205  HG2 GLN A  14      38.875  27.326  35.026  1.00  0.00          H   
ATOM    206 HE21 GLN A  14      40.337  25.554  34.615  1.00  0.00          H   
ATOM    207 HE22 GLN A  14      40.418  24.305  35.919  1.00  0.00          H   
ATOM    208  N   ALA A  15      34.033  27.192  32.861  1.00  0.00          N   
ATOM    209  CA  ALA A  15      33.043  27.029  31.706  1.00  0.00          C   
ATOM    210  C   ALA A  15      33.234  27.994  30.480  1.00  0.00          C   
ATOM    211  O   ALA A  15      32.962  27.602  29.375  1.00  0.00          O   
ATOM    212  CB  ALA A  15      31.661  27.371  32.295  1.00  0.00          C   
ATOM    213  H   ALA A  15      33.653  27.352  33.784  1.00  0.00          H   
ATOM    214  HA  ALA A  15      33.106  26.014  31.303  1.00  0.00          H   
ATOM    215  HB1 ALA A  15      31.535  28.437  32.501  1.00  0.00          H   
ATOM    216  HB2 ALA A  15      30.936  27.198  31.503  1.00  0.00          H   
ATOM    217  HB3 ALA A  15      31.494  26.687  33.126  1.00  0.00          H   
ATOM    218  N   LEU A  16      33.789  29.133  30.789  1.00  0.00          N   
ATOM    219  CA  LEU A  16      34.051  30.289  29.996  1.00  0.00          C   
ATOM    220  C   LEU A  16      35.374  30.087  29.264  1.00  0.00          C   
ATOM    221  O   LEU A  16      35.648  30.904  28.379  1.00  0.00          O   
ATOM    222  CB  LEU A  16      34.072  31.552  30.890  1.00  0.00          C   
ATOM    223  CG  LEU A  16      32.768  31.736  31.674  1.00  0.00          C   
ATOM    224  CD1 LEU A  16      32.744  33.099  32.423  1.00  0.00          C   
ATOM    225  CD2 LEU A  16      31.520  31.645  30.788  1.00  0.00          C   
ATOM    226  H   LEU A  16      34.305  29.040  31.650  1.00  0.00          H   
ATOM    227  HA  LEU A  16      33.309  30.527  29.236  1.00  0.00          H   
ATOM    228  HB3 LEU A  16      34.196  32.422  30.233  1.00  0.00          H   
ATOM    229  HB2 LEU A  16      34.941  31.490  31.544  1.00  0.00          H   
ATOM    230  HG  LEU A  16      32.775  30.941  32.420  1.00  0.00          H   
ATOM    231 HD11 LEU A  16      31.752  33.186  32.876  1.00  0.00          H   
ATOM    232 HD12 LEU A  16      33.453  33.110  33.241  1.00  0.00          H   
ATOM    233 HD13 LEU A  16      32.975  33.894  31.714  1.00  0.00          H   
ATOM    234 HD21 LEU A  16      31.382  30.600  30.488  1.00  0.00          H   
ATOM    235 HD22 LEU A  16      30.598  31.967  31.265  1.00  0.00          H   
ATOM    236 HD23 LEU A  16      31.721  32.199  29.872  1.00  0.00          H   
ATOM    237  N   GLN A  17      36.088  28.930  29.415  1.00  0.00          N   
ATOM    238  CA  GLN A  17      37.463  28.597  28.954  1.00  0.00          C   
ATOM    239  C   GLN A  17      37.640  27.280  28.204  1.00  0.00          C   
ATOM    240  O   GLN A  17      38.689  26.960  27.705  1.00  0.00          O   
ATOM    241  CB  GLN A  17      38.431  28.578  30.135  1.00  0.00          C   
ATOM    242  CG  GLN A  17      38.473  29.921  30.891  1.00  0.00          C   
ATOM    243  CD  GLN A  17      39.697  29.945  31.792  1.00  0.00          C   
ATOM    244  NE2 GLN A  17      40.309  31.098  32.022  1.00  0.00          N   
ATOM    245  OE1 GLN A  17      40.116  28.967  32.424  1.00  0.00          O   
ATOM    246  H   GLN A  17      35.679  28.262  30.055  1.00  0.00          H   
ATOM    247  HA  GLN A  17      37.731  29.351  28.214  1.00  0.00          H   
ATOM    248  HB3 GLN A  17      39.430  28.473  29.713  1.00  0.00          H   
ATOM    249  HB2 GLN A  17      38.237  27.834  30.904  1.00  0.00          H   
ATOM    250  HG3 GLN A  17      37.538  30.128  31.413  1.00  0.00          H   
ATOM    251  HG2 GLN A  17      38.629  30.784  30.241  1.00  0.00          H   
ATOM    252 HE21 GLN A  17      39.994  31.944  31.564  1.00  0.00          H   
ATOM    253 HE22 GLN A  17      40.955  31.137  32.800  1.00  0.00          H   
ATOM    254  N   ALA A  18      36.576  26.430  28.177  1.00  0.00          N   
ATOM    255  CA  ALA A  18      36.716  25.035  27.817  1.00  0.00          C   
ATOM    256  C   ALA A  18      37.267  24.809  26.370  1.00  0.00          C   
ATOM    257  O   ALA A  18      37.847  23.764  26.045  1.00  0.00          O   
ATOM    258  CB  ALA A  18      35.283  24.496  28.059  1.00  0.00          C   
ATOM    259  H   ALA A  18      35.686  26.792  28.500  1.00  0.00          H   
ATOM    260  HA  ALA A  18      37.446  24.512  28.444  1.00  0.00          H   
ATOM    261  HB1 ALA A  18      35.162  24.526  29.149  1.00  0.00          H   
ATOM    262  HB2 ALA A  18      34.550  25.182  27.644  1.00  0.00          H   
ATOM    263  HB3 ALA A  18      35.222  23.528  27.583  1.00  0.00          H   
ATOM    264  N   ALA A  19      37.161  25.823  25.535  1.00  0.00          N   
ATOM    265  CA  ALA A  19      37.516  25.779  24.117  1.00  0.00          C   
ATOM    266  C   ALA A  19      39.034  25.988  23.897  1.00  0.00          C   
ATOM    267  O   ALA A  19      39.594  25.701  22.807  1.00  0.00          O   
ATOM    268  CB  ALA A  19      36.720  26.926  23.449  1.00  0.00          C   
ATOM    269  H   ALA A  19      36.860  26.729  25.865  1.00  0.00          H   
ATOM    270  HA  ALA A  19      37.195  24.811  23.746  1.00  0.00          H   
ATOM    271  HB1 ALA A  19      35.634  26.864  23.616  1.00  0.00          H   
ATOM    272  HB2 ALA A  19      36.942  27.870  23.929  1.00  0.00          H   
ATOM    273  HB3 ALA A  19      36.921  26.858  22.375  1.00  0.00          H   
ATOM    274  N   GLN A  20      39.754  26.455  24.931  1.00  0.00          N   
ATOM    275  CA  GLN A  20      41.263  26.567  25.075  1.00  0.00          C   
ATOM    276  C   GLN A  20      41.709  25.375  25.922  1.00  0.00          C   
ATOM    277  O   GLN A  20      42.742  24.765  25.637  1.00  0.00          O   
ATOM    278  CB  GLN A  20      41.676  27.979  25.589  1.00  0.00          C   
ATOM    279  CG  GLN A  20      41.160  29.158  24.773  1.00  0.00          C   
ATOM    280  CD  GLN A  20      41.639  29.191  23.286  1.00  0.00          C   
ATOM    281  NE2 GLN A  20      41.137  30.111  22.564  1.00  0.00          N   
ATOM    282  OE1 GLN A  20      42.354  28.330  22.797  1.00  0.00          O   
ATOM    283  H   GLN A  20      39.270  26.615  25.802  1.00  0.00          H   
ATOM    284  HA  GLN A  20      41.713  26.436  24.095  1.00  0.00          H   
ATOM    285  HB3 GLN A  20      42.764  28.043  25.518  1.00  0.00          H   
ATOM    286  HB2 GLN A  20      41.322  28.137  26.611  1.00  0.00          H   
ATOM    287  HG3 GLN A  20      41.470  30.085  25.269  1.00  0.00          H   
ATOM    288  HG2 GLN A  20      40.077  29.233  24.720  1.00  0.00          H   
ATOM    289 HE21 GLN A  20      40.309  30.628  22.833  1.00  0.00          H   
ATOM    290 HE22 GLN A  20      41.385  29.985  21.587  1.00  0.00          H   
ATOM    291  N   ALA A  21      40.876  24.832  26.828  1.00  0.00          N   
ATOM    292  CA  ALA A  21      41.207  23.699  27.679  1.00  0.00          C   
ATOM    293  C   ALA A  21      41.111  22.356  26.923  1.00  0.00          C   
ATOM    294  O   ALA A  21      41.987  21.498  27.246  1.00  0.00          O   
ATOM    295  CB  ALA A  21      40.145  23.664  28.874  1.00  0.00          C   
ATOM    296  H   ALA A  21      40.020  25.249  27.151  1.00  0.00          H   
ATOM    297  HA  ALA A  21      42.167  23.919  28.137  1.00  0.00          H   
ATOM    298  HB1 ALA A  21      39.192  23.268  28.508  1.00  0.00          H   
ATOM    299  HB2 ALA A  21      40.444  23.056  29.726  1.00  0.00          H   
ATOM    300  HB3 ALA A  21      40.046  24.735  29.048  1.00  0.00          H   
ATOM    301  N   ALA A  22      40.174  22.278  25.990  1.00  0.00          N   
ATOM    302  CA  ALA A  22      40.232  21.199  24.986  1.00  0.00          C   
ATOM    303  C   ALA A  22      41.501  21.179  24.189  1.00  0.00          C   
ATOM    304  O   ALA A  22      41.893  22.163  23.519  1.00  0.00          O   
ATOM    305  CB  ALA A  22      38.946  21.239  24.125  1.00  0.00          C   
ATOM    306  H   ALA A  22      39.583  23.078  25.802  1.00  0.00          H   
ATOM    307  HA  ALA A  22      40.237  20.267  25.538  1.00  0.00          H   
ATOM    308  HB1 ALA A  22      38.030  21.266  24.721  1.00  0.00          H   
ATOM    309  HB2 ALA A  22      39.034  22.195  23.601  1.00  0.00          H   
ATOM    310  HB3 ALA A  22      38.932  20.436  23.387  1.00  0.00          H   
ATOM    311  N   LYS A  23      42.154  20.021  24.117  1.00  0.00          N   
ATOM    312  CA  LYS A  23      43.255  19.866  23.151  1.00  0.00          C   
ATOM    313  C   LYS A  23      42.731  19.729  21.698  1.00  0.00          C   
ATOM    314  O   LYS A  23      41.545  19.575  21.433  1.00  0.00          O   
ATOM    315  CB  LYS A  23      44.084  18.659  23.650  1.00  0.00          C   
ATOM    316  CG  LYS A  23      45.240  19.009  24.639  1.00  0.00          C   
ATOM    317  CD  LYS A  23      44.768  19.022  26.121  1.00  0.00          C   
ATOM    318  CE  LYS A  23      44.623  17.611  26.833  1.00  0.00          C   
ATOM    319  NZ  LYS A  23      44.922  17.682  28.268  1.00  0.00          N   
ATOM    320  H   LYS A  23      41.684  19.224  24.541  1.00  0.00          H   
ATOM    321  HA  LYS A  23      43.820  20.794  23.152  1.00  0.00          H   
ATOM    322  HB3 LYS A  23      44.606  18.208  22.813  1.00  0.00          H   
ATOM    323  HB2 LYS A  23      43.472  17.855  24.063  1.00  0.00          H   
ATOM    324  HG3 LYS A  23      45.551  20.034  24.435  1.00  0.00          H   
ATOM    325  HG2 LYS A  23      46.062  18.305  24.505  1.00  0.00          H   
ATOM    326  HD3 LYS A  23      43.851  19.558  26.344  1.00  0.00          H   
ATOM    327  HD2 LYS A  23      45.576  19.585  26.595  1.00  0.00          H   
ATOM    328  HE3 LYS A  23      45.442  17.034  26.414  1.00  0.00          H   
ATOM    329  HE2 LYS A  23      43.645  17.173  26.627  1.00  0.00          H   
ATOM    330  HZ1 LYS A  23      45.902  17.888  28.429  1.00  0.00          H   
ATOM    331  HZ2 LYS A  23      44.311  18.320  28.756  1.00  0.00          H   
ATOM    332  HZ3 LYS A  23      44.786  16.739  28.592  1.00  0.00          H   
ATOM    333  N   LYS A  24      43.600  19.949  20.630  1.00  0.00          N   
ATOM    334  CA  LYS A  24      43.239  20.223  19.216  1.00  0.00          C   
ATOM    335  C   LYS A  24      43.085  18.931  18.390  1.00  0.00          C   
ATOM    336  CB  LYS A  24      44.185  21.255  18.564  1.00  0.00          C   
ATOM    337  CG  LYS A  24      43.706  21.826  17.237  1.00  0.00          C   
ATOM    338  CD  LYS A  24      42.498  22.712  17.320  1.00  0.00          C   
ATOM    339  CE  LYS A  24      42.778  24.191  17.795  1.00  0.00          C   
ATOM    340  NZ  LYS A  24      41.562  24.992  17.584  1.00  0.00          N   
ATOM    341  O   LYS A  24      42.141  18.946  17.625  1.00  0.00          O   
ATOM    342  OXT LYS A  24      43.823  17.968  18.603  1.00  0.00          O   
ATOM    343  H   LYS A  24      44.553  20.168  20.863  1.00  0.00          H   
ATOM    344  HA  LYS A  24      42.224  20.584  19.296  1.00  0.00          H   
ATOM    345  HB3 LYS A  24      45.118  20.695  18.493  1.00  0.00          H   
ATOM    346  HB2 LYS A  24      44.293  22.068  19.273  1.00  0.00          H   
ATOM    347  HG3 LYS A  24      43.516  20.984  16.566  1.00  0.00          H   
ATOM    348  HG2 LYS A  24      44.478  22.459  16.794  1.00  0.00          H   
ATOM    349  HD3 LYS A  24      41.758  22.458  18.080  1.00  0.00          H   
ATOM    350  HD2 LYS A  24      41.992  22.622  16.363  1.00  0.00          H   
ATOM    351  HE3 LYS A  24      43.620  24.584  17.223  1.00  0.00          H   
ATOM    352  HE2 LYS A  24      42.985  24.000  18.842  1.00  0.00          H   
ATOM    353  HZ1 LYS A  24      41.191  24.921  16.652  1.00  0.00          H   
ATOM    354  HZ2 LYS A  24      40.778  24.773  18.168  1.00  0.00          H   
ATOM    355  HZ3 LYS A  24      41.757  25.975  17.686  1.00  0.00          H   
TER     356      LYS A  24
ENDMDL
MODEL       12
ATOM      1  N   LYS A   1      31.009  33.045  56.290  1.00  0.00          N   
ATOM      2  CA  LYS A   1      31.418  33.588  54.955  1.00  0.00          C   
ATOM      3  C   LYS A   1      30.283  34.390  54.183  1.00  0.00          C   
ATOM      4  O   LYS A   1      29.080  34.069  54.198  1.00  0.00          O   
ATOM      5  CB  LYS A   1      32.095  32.495  54.060  1.00  0.00          C   
ATOM      6  CG  LYS A   1      33.185  31.605  54.669  1.00  0.00          C   
ATOM      7  CD  LYS A   1      33.615  30.508  53.687  1.00  0.00          C   
ATOM      8  CE  LYS A   1      34.610  30.988  52.568  1.00  0.00          C   
ATOM      9  NZ  LYS A   1      35.289  29.830  51.776  1.00  0.00          N   
ATOM     10  HA  LYS A   1      32.158  34.367  55.170  1.00  0.00          H   
ATOM     11  HB3 LYS A   1      32.502  32.983  53.177  1.00  0.00          H   
ATOM     12  HB2 LYS A   1      31.218  31.985  53.671  1.00  0.00          H   
ATOM     13  HG3 LYS A   1      32.817  31.200  55.600  1.00  0.00          H   
ATOM     14  HG2 LYS A   1      34.030  32.288  54.796  1.00  0.00          H   
ATOM     15  HD3 LYS A   1      32.729  30.070  53.229  1.00  0.00          H   
ATOM     16  HD2 LYS A   1      34.132  29.731  54.265  1.00  0.00          H   
ATOM     17  HE3 LYS A   1      35.402  31.609  52.991  1.00  0.00          H   
ATOM     18  HE2 LYS A   1      33.959  31.643  51.988  1.00  0.00          H   
ATOM     19  HZ1 LYS A   1      34.578  29.271  51.328  1.00  0.00          H   
ATOM     20  HZ2 LYS A   1      35.932  30.163  51.077  1.00  0.00          H   
ATOM     21  HZ3 LYS A   1      35.823  29.213  52.377  1.00  0.00          H   
ATOM     22  H   LYS A   1      30.414  32.244  56.150  1.00  0.00          H   
ATOM     23  N   LYS A   2      30.725  35.243  53.243  1.00  0.00          N   
ATOM     24  CA  LYS A   2      29.958  35.725  52.095  1.00  0.00          C   
ATOM     25  C   LYS A   2      29.226  34.493  51.437  1.00  0.00          C   
ATOM     26  O   LYS A   2      29.789  33.390  51.415  1.00  0.00          O   
ATOM     27  CB  LYS A   2      30.915  36.422  51.080  1.00  0.00          C   
ATOM     28  CG  LYS A   2      30.395  37.841  50.931  1.00  0.00          C   
ATOM     29  CD  LYS A   2      31.211  38.575  49.909  1.00  0.00          C   
ATOM     30  CE  LYS A   2      30.645  39.867  49.426  1.00  0.00          C   
ATOM     31  NZ  LYS A   2      30.581  40.800  50.596  1.00  0.00          N   
ATOM     32  H   LYS A   2      31.645  35.652  53.308  1.00  0.00          H   
ATOM     33  HA  LYS A   2      29.181  36.380  52.479  1.00  0.00          H   
ATOM     34  HB3 LYS A   2      30.918  35.932  50.113  1.00  0.00          H   
ATOM     35  HB2 LYS A   2      31.927  36.540  51.475  1.00  0.00          H   
ATOM     36  HG3 LYS A   2      30.589  38.436  51.818  1.00  0.00          H   
ATOM     37  HG2 LYS A   2      29.337  37.783  50.658  1.00  0.00          H   
ATOM     38  HD3 LYS A   2      31.344  37.961  49.018  1.00  0.00          H   
ATOM     39  HD2 LYS A   2      32.176  38.733  50.396  1.00  0.00          H   
ATOM     40  HE3 LYS A   2      29.641  39.591  49.088  1.00  0.00          H   
ATOM     41  HE2 LYS A   2      31.206  40.179  48.545  1.00  0.00          H   
ATOM     42  HZ1 LYS A   2      31.385  40.866  51.201  1.00  0.00          H   
ATOM     43  HZ2 LYS A   2      30.379  41.714  50.214  1.00  0.00          H   
ATOM     44  HZ3 LYS A   2      29.826  40.460  51.165  1.00  0.00          H   
ATOM     45  N   PRO A   3      28.016  34.645  50.841  1.00  0.00          N   
ATOM     46  CA  PRO A   3      27.310  33.493  50.337  1.00  0.00          C   
ATOM     47  C   PRO A   3      27.912  32.790  49.093  1.00  0.00          C   
ATOM     48  O   PRO A   3      28.778  33.381  48.443  1.00  0.00          O   
ATOM     49  CB  PRO A   3      25.844  33.984  50.107  1.00  0.00          C   
ATOM     50  CG  PRO A   3      25.803  35.409  50.684  1.00  0.00          C   
ATOM     51  CD  PRO A   3      27.253  35.836  50.699  1.00  0.00          C   
ATOM     52  HA  PRO A   3      27.272  32.729  51.115  1.00  0.00          H   
ATOM     53  HB3 PRO A   3      25.674  33.897  49.035  1.00  0.00          H   
ATOM     54  HB2 PRO A   3      25.191  33.355  50.710  1.00  0.00          H   
ATOM     55  HG3 PRO A   3      25.214  36.079  50.063  1.00  0.00          H   
ATOM     56  HG2 PRO A   3      25.393  35.429  51.694  1.00  0.00          H   
ATOM     57  HD3 PRO A   3      27.492  36.411  49.802  1.00  0.00          H   
ATOM     58  HD2 PRO A   3      27.478  36.540  51.510  1.00  0.00          H   
ATOM     59  N   GLY A   4      27.503  31.571  48.705  1.00  0.00          N   
ATOM     60  CA  GLY A   4      28.075  30.792  47.609  1.00  0.00          C   
ATOM     61  C   GLY A   4      29.304  29.951  47.992  1.00  0.00          C   
ATOM     62  O   GLY A   4      29.721  30.023  49.119  1.00  0.00          O   
ATOM     63  H   GLY A   4      26.709  31.128  49.139  1.00  0.00          H   
ATOM     64  HA3 GLY A   4      28.389  31.429  46.783  1.00  0.00          H   
ATOM     65  HA2 GLY A   4      27.388  30.121  47.099  1.00  0.00          H   
ATOM     66  N   ALA A   5      29.862  29.142  47.085  1.00  0.00          N   
ATOM     67  CA  ALA A   5      31.052  28.353  47.326  1.00  0.00          C   
ATOM     68  C   ALA A   5      32.087  28.590  46.269  1.00  0.00          C   
ATOM     69  O   ALA A   5      31.815  29.236  45.286  1.00  0.00          O   
ATOM     70  CB  ALA A   5      30.717  26.838  47.345  1.00  0.00          C   
ATOM     71  H   ALA A   5      29.468  29.072  46.165  1.00  0.00          H   
ATOM     72  HA  ALA A   5      31.533  28.658  48.260  1.00  0.00          H   
ATOM     73  HB1 ALA A   5      31.514  26.233  47.795  1.00  0.00          H   
ATOM     74  HB2 ALA A   5      29.839  26.747  47.980  1.00  0.00          H   
ATOM     75  HB3 ALA A   5      30.534  26.397  46.368  1.00  0.00          H   
ATOM     76  N   SER A   6      33.370  28.210  46.560  1.00  0.00          N   
ATOM     77  CA  SER A   6      34.601  28.546  45.824  1.00  0.00          C   
ATOM     78  C   SER A   6      34.812  27.677  44.563  1.00  0.00          C   
ATOM     79  O   SER A   6      34.935  28.148  43.447  1.00  0.00          O   
ATOM     80  CB  SER A   6      35.810  28.509  46.743  1.00  0.00          C   
ATOM     81  OG  SER A   6      36.069  27.248  47.390  1.00  0.00          O   
ATOM     82  H   SER A   6      33.557  27.785  47.459  1.00  0.00          H   
ATOM     83  HA  SER A   6      34.497  29.561  45.467  1.00  0.00          H   
ATOM     84  HB3 SER A   6      35.597  29.242  47.512  1.00  0.00          H   
ATOM     85  HB2 SER A   6      36.742  28.831  46.266  1.00  0.00          H   
ATOM     86  HG  SER A   6      36.986  27.370  47.626  1.00  0.00          H   
ATOM     87  N   LEU A   7      34.628  26.334  44.672  1.00  0.00          N   
ATOM     88  CA  LEU A   7      34.803  25.423  43.563  1.00  0.00          C   
ATOM     89  C   LEU A   7      33.605  25.507  42.619  1.00  0.00          C   
ATOM     90  O   LEU A   7      33.705  25.280  41.446  1.00  0.00          O   
ATOM     91  CB  LEU A   7      34.909  23.993  44.191  1.00  0.00          C   
ATOM     92  CG  LEU A   7      34.955  22.847  43.163  1.00  0.00          C   
ATOM     93  CD1 LEU A   7      36.137  22.837  42.300  1.00  0.00          C   
ATOM     94  CD2 LEU A   7      34.918  21.503  43.965  1.00  0.00          C   
ATOM     95  H   LEU A   7      34.343  25.875  45.527  1.00  0.00          H   
ATOM     96  HA  LEU A   7      35.718  25.741  43.055  1.00  0.00          H   
ATOM     97  HB3 LEU A   7      34.010  23.714  44.748  1.00  0.00          H   
ATOM     98  HB2 LEU A   7      35.806  23.950  44.804  1.00  0.00          H   
ATOM     99  HG  LEU A   7      34.074  22.903  42.520  1.00  0.00          H   
ATOM    100 HD11 LEU A   7      36.175  21.962  41.644  1.00  0.00          H   
ATOM    101 HD12 LEU A   7      35.920  23.665  41.635  1.00  0.00          H   
ATOM    102 HD13 LEU A   7      37.033  23.004  42.917  1.00  0.00          H   
ATOM    103 HD21 LEU A   7      34.141  21.602  44.721  1.00  0.00          H   
ATOM    104 HD22 LEU A   7      34.654  20.722  43.260  1.00  0.00          H   
ATOM    105 HD23 LEU A   7      35.884  21.363  44.436  1.00  0.00          H   
ATOM    106  N   ALA A   8      32.434  25.734  43.111  1.00  0.00          N   
ATOM    107  CA  ALA A   8      31.316  26.122  42.326  1.00  0.00          C   
ATOM    108  C   ALA A   8      31.522  27.372  41.547  1.00  0.00          C   
ATOM    109  O   ALA A   8      31.094  27.342  40.350  1.00  0.00          O   
ATOM    110  CB  ALA A   8      30.118  26.133  43.258  1.00  0.00          C   
ATOM    111  H   ALA A   8      32.296  25.767  44.120  1.00  0.00          H   
ATOM    112  HA  ALA A   8      31.113  25.342  41.594  1.00  0.00          H   
ATOM    113  HB1 ALA A   8      29.247  26.392  42.653  1.00  0.00          H   
ATOM    114  HB2 ALA A   8      30.037  25.171  43.759  1.00  0.00          H   
ATOM    115  HB3 ALA A   8      30.233  26.847  44.078  1.00  0.00          H   
ATOM    116  N   ALA A   9      32.068  28.439  42.107  1.00  0.00          N   
ATOM    117  CA  ALA A   9      32.380  29.711  41.430  1.00  0.00          C   
ATOM    118  C   ALA A   9      33.560  29.549  40.413  1.00  0.00          C   
ATOM    119  O   ALA A   9      33.317  29.916  39.242  1.00  0.00          O   
ATOM    120  CB  ALA A   9      32.749  30.689  42.548  1.00  0.00          C   
ATOM    121  H   ALA A   9      32.522  28.355  43.010  1.00  0.00          H   
ATOM    122  HA  ALA A   9      31.536  30.027  40.823  1.00  0.00          H   
ATOM    123  HB1 ALA A   9      33.429  30.310  43.314  1.00  0.00          H   
ATOM    124  HB2 ALA A   9      33.187  31.559  42.058  1.00  0.00          H   
ATOM    125  HB3 ALA A   9      31.845  30.976  43.083  1.00  0.00          H   
ATOM    126  N   LEU A  10      34.689  28.912  40.780  1.00  0.00          N   
ATOM    127  CA  LEU A  10      35.747  28.486  39.833  1.00  0.00          C   
ATOM    128  C   LEU A  10      35.173  27.656  38.634  1.00  0.00          C   
ATOM    129  O   LEU A  10      35.612  27.942  37.566  1.00  0.00          O   
ATOM    130  CB  LEU A  10      36.779  27.645  40.501  1.00  0.00          C   
ATOM    131  CG  LEU A  10      37.701  28.416  41.416  1.00  0.00          C   
ATOM    132  CD1 LEU A  10      38.456  27.406  42.294  1.00  0.00          C   
ATOM    133  CD2 LEU A  10      38.664  29.399  40.867  1.00  0.00          C   
ATOM    134  H   LEU A  10      34.716  28.595  41.739  1.00  0.00          H   
ATOM    135  HA  LEU A  10      36.205  29.422  39.499  1.00  0.00          H   
ATOM    136  HB3 LEU A  10      37.318  27.124  39.710  1.00  0.00          H   
ATOM    137  HB2 LEU A  10      36.275  26.914  41.119  1.00  0.00          H   
ATOM    138  HG  LEU A  10      37.076  28.956  42.129  1.00  0.00          H   
ATOM    139 HD11 LEU A  10      39.184  27.915  42.940  1.00  0.00          H   
ATOM    140 HD12 LEU A  10      37.778  26.823  42.926  1.00  0.00          H   
ATOM    141 HD13 LEU A  10      39.069  26.753  41.680  1.00  0.00          H   
ATOM    142 HD21 LEU A  10      39.225  28.951  40.048  1.00  0.00          H   
ATOM    143 HD22 LEU A  10      38.201  30.312  40.497  1.00  0.00          H   
ATOM    144 HD23 LEU A  10      39.441  29.567  41.620  1.00  0.00          H   
ATOM    145  N   GLN A  11      34.232  26.749  38.830  1.00  0.00          N   
ATOM    146  CA  GLN A  11      33.677  25.859  37.766  1.00  0.00          C   
ATOM    147  C   GLN A  11      32.959  26.640  36.690  1.00  0.00          C   
ATOM    148  O   GLN A  11      33.087  26.344  35.494  1.00  0.00          O   
ATOM    149  CB  GLN A  11      32.723  24.878  38.357  1.00  0.00          C   
ATOM    150  CG  GLN A  11      33.428  23.579  38.780  1.00  0.00          C   
ATOM    151  CD  GLN A  11      32.460  22.608  39.462  1.00  0.00          C   
ATOM    152  NE2 GLN A  11      32.982  21.728  40.324  1.00  0.00          N   
ATOM    153  OE1 GLN A  11      31.288  22.538  39.246  1.00  0.00          O   
ATOM    154  H   GLN A  11      34.025  26.461  39.775  1.00  0.00          H   
ATOM    155  HA  GLN A  11      34.542  25.434  37.241  1.00  0.00          H   
ATOM    156  HB3 GLN A  11      31.923  24.591  37.684  1.00  0.00          H   
ATOM    157  HB2 GLN A  11      32.351  25.314  39.287  1.00  0.00          H   
ATOM    158  HG3 GLN A  11      34.255  23.769  39.459  1.00  0.00          H   
ATOM    159  HG2 GLN A  11      34.050  23.177  37.990  1.00  0.00          H   
ATOM    160 HE21 GLN A  11      33.978  21.553  40.396  1.00  0.00          H   
ATOM    161 HE22 GLN A  11      32.355  21.221  40.930  1.00  0.00          H   
ATOM    162  N   ALA A  12      32.178  27.630  37.124  1.00  0.00          N   
ATOM    163  CA  ALA A  12      31.484  28.547  36.268  1.00  0.00          C   
ATOM    164  C   ALA A  12      32.410  29.525  35.512  1.00  0.00          C   
ATOM    165  O   ALA A  12      32.230  29.769  34.323  1.00  0.00          O   
ATOM    166  CB  ALA A  12      30.570  29.351  37.196  1.00  0.00          C   
ATOM    167  H   ALA A  12      32.291  27.921  38.085  1.00  0.00          H   
ATOM    168  HA  ALA A  12      30.778  28.043  35.613  1.00  0.00          H   
ATOM    169  HB1 ALA A  12      31.232  30.054  37.695  1.00  0.00          H   
ATOM    170  HB2 ALA A  12      29.880  29.917  36.575  1.00  0.00          H   
ATOM    171  HB3 ALA A  12      30.176  28.791  38.054  1.00  0.00          H   
ATOM    172  N   LEU A  13      33.551  29.970  36.100  1.00  0.00          N   
ATOM    173  CA  LEU A  13      34.664  30.656  35.386  1.00  0.00          C   
ATOM    174  C   LEU A  13      35.267  29.689  34.375  1.00  0.00          C   
ATOM    175  O   LEU A  13      35.570  30.032  33.238  1.00  0.00          O   
ATOM    176  CB  LEU A  13      35.741  31.076  36.440  1.00  0.00          C   
ATOM    177  CG  LEU A  13      36.998  31.673  35.768  1.00  0.00          C   
ATOM    178  CD1 LEU A  13      36.754  32.888  34.834  1.00  0.00          C   
ATOM    179  CD2 LEU A  13      37.980  32.189  36.829  1.00  0.00          C   
ATOM    180  H   LEU A  13      33.710  29.574  37.012  1.00  0.00          H   
ATOM    181  HA  LEU A  13      34.318  31.532  34.834  1.00  0.00          H   
ATOM    182  HB3 LEU A  13      36.093  30.165  36.935  1.00  0.00          H   
ATOM    183  HB2 LEU A  13      35.364  31.863  37.083  1.00  0.00          H   
ATOM    184  HG  LEU A  13      37.472  30.851  35.244  1.00  0.00          H   
ATOM    185 HD11 LEU A  13      36.141  33.650  35.330  1.00  0.00          H   
ATOM    186 HD12 LEU A  13      37.654  33.353  34.448  1.00  0.00          H   
ATOM    187 HD13 LEU A  13      36.228  32.472  33.975  1.00  0.00          H   
ATOM    188 HD21 LEU A  13      37.498  32.994  37.379  1.00  0.00          H   
ATOM    189 HD22 LEU A  13      38.342  31.427  37.528  1.00  0.00          H   
ATOM    190 HD23 LEU A  13      38.794  32.714  36.321  1.00  0.00          H   
ATOM    191  N   GLN A  14      35.634  28.476  34.810  1.00  0.00          N   
ATOM    192  CA  GLN A  14      36.389  27.570  33.990  1.00  0.00          C   
ATOM    193  C   GLN A  14      35.604  27.147  32.703  1.00  0.00          C   
ATOM    194  O   GLN A  14      36.216  27.171  31.586  1.00  0.00          O   
ATOM    195  CB  GLN A  14      36.832  26.356  34.831  1.00  0.00          C   
ATOM    196  CG  GLN A  14      37.979  26.542  35.765  1.00  0.00          C   
ATOM    197  CD  GLN A  14      37.991  25.515  36.939  1.00  0.00          C   
ATOM    198  NE2 GLN A  14      39.009  25.467  37.740  1.00  0.00          N   
ATOM    199  OE1 GLN A  14      37.083  24.691  37.064  1.00  0.00          O   
ATOM    200  H   GLN A  14      35.711  28.281  35.799  1.00  0.00          H   
ATOM    201  HA  GLN A  14      37.273  28.149  33.709  1.00  0.00          H   
ATOM    202  HB3 GLN A  14      37.067  25.552  34.133  1.00  0.00          H   
ATOM    203  HB2 GLN A  14      35.931  26.014  35.317  1.00  0.00          H   
ATOM    204  HG3 GLN A  14      37.935  27.520  36.243  1.00  0.00          H   
ATOM    205  HG2 GLN A  14      39.007  26.582  35.409  1.00  0.00          H   
ATOM    206 HE21 GLN A  14      39.769  26.121  37.609  1.00  0.00          H   
ATOM    207 HE22 GLN A  14      39.123  24.640  38.310  1.00  0.00          H   
ATOM    208  N   ALA A  15      34.302  26.975  32.815  1.00  0.00          N   
ATOM    209  CA  ALA A  15      33.493  26.697  31.662  1.00  0.00          C   
ATOM    210  C   ALA A  15      33.216  27.869  30.701  1.00  0.00          C   
ATOM    211  O   ALA A  15      33.161  27.659  29.489  1.00  0.00          O   
ATOM    212  CB  ALA A  15      32.155  26.179  32.257  1.00  0.00          C   
ATOM    213  H   ALA A  15      33.875  26.857  33.725  1.00  0.00          H   
ATOM    214  HA  ALA A  15      33.872  25.804  31.167  1.00  0.00          H   
ATOM    215  HB1 ALA A  15      31.704  26.964  32.870  1.00  0.00          H   
ATOM    216  HB2 ALA A  15      31.380  25.833  31.570  1.00  0.00          H   
ATOM    217  HB3 ALA A  15      32.444  25.318  32.851  1.00  0.00          H   
ATOM    218  N   LEU A  16      33.149  29.133  31.212  1.00  0.00          N   
ATOM    219  CA  LEU A  16      33.088  30.310  30.405  1.00  0.00          C   
ATOM    220  C   LEU A  16      34.446  30.592  29.689  1.00  0.00          C   
ATOM    221  O   LEU A  16      34.429  31.095  28.520  1.00  0.00          O   
ATOM    222  CB  LEU A  16      32.661  31.513  31.199  1.00  0.00          C   
ATOM    223  CG  LEU A  16      31.156  31.512  31.577  1.00  0.00          C   
ATOM    224  CD1 LEU A  16      30.882  32.615  32.469  1.00  0.00          C   
ATOM    225  CD2 LEU A  16      30.249  31.633  30.355  1.00  0.00          C   
ATOM    226  H   LEU A  16      33.288  29.254  32.206  1.00  0.00          H   
ATOM    227  HA  LEU A  16      32.361  30.198  29.595  1.00  0.00          H   
ATOM    228  HB3 LEU A  16      32.844  32.335  30.516  1.00  0.00          H   
ATOM    229  HB2 LEU A  16      33.286  31.550  32.103  1.00  0.00          H   
ATOM    230  HG  LEU A  16      30.762  30.579  31.968  1.00  0.00          H   
ATOM    231 HD11 LEU A  16      31.613  32.513  33.259  1.00  0.00          H   
ATOM    232 HD12 LEU A  16      30.979  33.556  31.921  1.00  0.00          H   
ATOM    233 HD13 LEU A  16      29.867  32.497  32.861  1.00  0.00          H   
ATOM    234 HD21 LEU A  16      30.458  32.387  29.595  1.00  0.00          H   
ATOM    235 HD22 LEU A  16      30.168  30.705  29.787  1.00  0.00          H   
ATOM    236 HD23 LEU A  16      29.286  31.783  30.831  1.00  0.00          H   
ATOM    237  N   GLN A  17      35.593  30.323  30.299  1.00  0.00          N   
ATOM    238  CA  GLN A  17      36.855  30.374  29.573  1.00  0.00          C   
ATOM    239  C   GLN A  17      36.833  29.440  28.401  1.00  0.00          C   
ATOM    240  O   GLN A  17      37.128  29.761  27.243  1.00  0.00          O   
ATOM    241  CB  GLN A  17      38.080  30.155  30.514  1.00  0.00          C   
ATOM    242  CG  GLN A  17      38.342  31.465  31.271  1.00  0.00          C   
ATOM    243  CD  GLN A  17      39.507  31.512  32.214  1.00  0.00          C   
ATOM    244  NE2 GLN A  17      39.720  32.570  32.901  1.00  0.00          N   
ATOM    245  OE1 GLN A  17      40.190  30.526  32.354  1.00  0.00          O   
ATOM    246  H   GLN A  17      35.560  29.869  31.199  1.00  0.00          H   
ATOM    247  HA  GLN A  17      37.022  31.331  29.081  1.00  0.00          H   
ATOM    248  HB3 GLN A  17      38.970  29.899  29.941  1.00  0.00          H   
ATOM    249  HB2 GLN A  17      37.879  29.370  31.246  1.00  0.00          H   
ATOM    250  HG3 GLN A  17      37.424  31.717  31.788  1.00  0.00          H   
ATOM    251  HG2 GLN A  17      38.521  32.251  30.542  1.00  0.00          H   
ATOM    252 HE21 GLN A  17      39.290  33.439  32.600  1.00  0.00          H   
ATOM    253 HE22 GLN A  17      40.496  32.591  33.547  1.00  0.00          H   
ATOM    254  N   ALA A  18      36.442  28.179  28.681  1.00  0.00          N   
ATOM    255  CA  ALA A  18      36.361  27.132  27.637  1.00  0.00          C   
ATOM    256  C   ALA A  18      35.291  27.265  26.547  1.00  0.00          C   
ATOM    257  O   ALA A  18      35.557  26.841  25.424  1.00  0.00          O   
ATOM    258  CB  ALA A  18      36.308  25.850  28.441  1.00  0.00          C   
ATOM    259  H   ALA A  18      36.266  27.839  29.618  1.00  0.00          H   
ATOM    260  HA  ALA A  18      37.322  27.134  27.123  1.00  0.00          H   
ATOM    261  HB1 ALA A  18      36.473  24.990  27.785  1.00  0.00          H   
ATOM    262  HB2 ALA A  18      37.104  25.953  29.175  1.00  0.00          H   
ATOM    263  HB3 ALA A  18      35.363  25.727  28.964  1.00  0.00          H   
ATOM    264  N   ALA A  19      34.180  27.973  26.885  1.00  0.00          N   
ATOM    265  CA  ALA A  19      33.253  28.429  25.836  1.00  0.00          C   
ATOM    266  C   ALA A  19      33.827  29.481  24.888  1.00  0.00          C   
ATOM    267  O   ALA A  19      33.703  29.375  23.649  1.00  0.00          O   
ATOM    268  CB  ALA A  19      31.970  28.897  26.481  1.00  0.00          C   
ATOM    269  H   ALA A  19      33.985  28.143  27.857  1.00  0.00          H   
ATOM    270  HA  ALA A  19      32.975  27.572  25.210  1.00  0.00          H   
ATOM    271  HB1 ALA A  19      31.271  29.314  25.764  1.00  0.00          H   
ATOM    272  HB2 ALA A  19      31.538  28.014  26.946  1.00  0.00          H   
ATOM    273  HB3 ALA A  19      32.234  29.624  27.246  1.00  0.00          H   
ATOM    274  N   GLN A  20      34.596  30.422  25.469  1.00  0.00          N   
ATOM    275  CA  GLN A  20      35.267  31.512  24.721  1.00  0.00          C   
ATOM    276  C   GLN A  20      36.340  30.897  23.749  1.00  0.00          C   
ATOM    277  O   GLN A  20      36.444  31.260  22.575  1.00  0.00          O   
ATOM    278  CB  GLN A  20      35.794  32.492  25.732  1.00  0.00          C   
ATOM    279  CG  GLN A  20      36.075  33.779  24.945  1.00  0.00          C   
ATOM    280  CD  GLN A  20      36.788  34.832  25.834  1.00  0.00          C   
ATOM    281  NE2 GLN A  20      37.191  35.884  25.253  1.00  0.00          N   
ATOM    282  OE1 GLN A  20      36.971  34.698  27.043  1.00  0.00          O   
ATOM    283  H   GLN A  20      34.517  30.621  26.454  1.00  0.00          H   
ATOM    284  HA  GLN A  20      34.494  31.959  24.098  1.00  0.00          H   
ATOM    285  HB3 GLN A  20      36.679  32.156  26.266  1.00  0.00          H   
ATOM    286  HB2 GLN A  20      34.937  32.650  26.378  1.00  0.00          H   
ATOM    287  HG3 GLN A  20      35.189  34.258  24.543  1.00  0.00          H   
ATOM    288  HG2 GLN A  20      36.729  33.566  24.098  1.00  0.00          H   
ATOM    289 HE21 GLN A  20      36.928  36.086  24.298  1.00  0.00          H   
ATOM    290 HE22 GLN A  20      37.587  36.647  25.792  1.00  0.00          H   
ATOM    291  N   ALA A  21      36.996  29.797  24.219  1.00  0.00          N   
ATOM    292  CA  ALA A  21      37.969  29.016  23.420  1.00  0.00          C   
ATOM    293  C   ALA A  21      37.360  28.334  22.167  1.00  0.00          C   
ATOM    294  O   ALA A  21      38.132  28.182  21.172  1.00  0.00          O   
ATOM    295  CB  ALA A  21      38.766  28.098  24.370  1.00  0.00          C   
ATOM    296  H   ALA A  21      36.818  29.547  25.184  1.00  0.00          H   
ATOM    297  HA  ALA A  21      38.695  29.716  23.005  1.00  0.00          H   
ATOM    298  HB1 ALA A  21      39.631  27.768  23.796  1.00  0.00          H   
ATOM    299  HB2 ALA A  21      39.113  28.635  25.259  1.00  0.00          H   
ATOM    300  HB3 ALA A  21      38.280  27.204  24.757  1.00  0.00          H   
ATOM    301  N   ALA A  22      36.054  27.873  22.189  1.00  0.00          N   
ATOM    302  CA  ALA A  22      35.403  27.130  21.097  1.00  0.00          C   
ATOM    303  C   ALA A  22      34.810  28.003  19.956  1.00  0.00          C   
ATOM    304  O   ALA A  22      34.103  27.509  19.025  1.00  0.00          O   
ATOM    305  CB  ALA A  22      34.427  26.150  21.798  1.00  0.00          C   
ATOM    306  H   ALA A  22      35.475  27.995  23.007  1.00  0.00          H   
ATOM    307  HA  ALA A  22      36.220  26.565  20.647  1.00  0.00          H   
ATOM    308  HB1 ALA A  22      33.708  26.653  22.449  1.00  0.00          H   
ATOM    309  HB2 ALA A  22      34.025  25.416  21.108  1.00  0.00          H   
ATOM    310  HB3 ALA A  22      35.058  25.526  22.434  1.00  0.00          H   
ATOM    311  N   LYS A  23      35.142  29.360  20.023  1.00  0.00          N   
ATOM    312  CA  LYS A  23      34.791  30.246  18.949  1.00  0.00          C   
ATOM    313  C   LYS A  23      35.684  29.842  17.749  1.00  0.00          C   
ATOM    314  O   LYS A  23      36.702  29.238  17.889  1.00  0.00          O   
ATOM    315  CB  LYS A  23      34.919  31.739  19.426  1.00  0.00          C   
ATOM    316  CG  LYS A  23      34.076  32.138  20.580  1.00  0.00          C   
ATOM    317  CD  LYS A  23      34.467  33.440  21.235  1.00  0.00          C   
ATOM    318  CE  LYS A  23      33.719  34.615  20.616  1.00  0.00          C   
ATOM    319  NZ  LYS A  23      32.269  34.545  20.712  1.00  0.00          N   
ATOM    320  H   LYS A  23      35.784  29.645  20.748  1.00  0.00          H   
ATOM    321  HA  LYS A  23      33.741  30.116  18.692  1.00  0.00          H   
ATOM    322  HB3 LYS A  23      34.645  32.347  18.558  1.00  0.00          H   
ATOM    323  HB2 LYS A  23      35.974  31.928  19.629  1.00  0.00          H   
ATOM    324  HG3 LYS A  23      34.164  31.418  21.399  1.00  0.00          H   
ATOM    325  HG2 LYS A  23      33.024  32.187  20.311  1.00  0.00          H   
ATOM    326  HD3 LYS A  23      35.547  33.586  21.194  1.00  0.00          H   
ATOM    327  HD2 LYS A  23      34.032  33.352  22.227  1.00  0.00          H   
ATOM    328  HE3 LYS A  23      34.007  34.627  19.567  1.00  0.00          H   
ATOM    329  HE2 LYS A  23      33.986  35.576  21.052  1.00  0.00          H   
ATOM    330  HZ1 LYS A  23      31.958  33.838  20.062  1.00  0.00          H   
ATOM    331  HZ2 LYS A  23      31.900  34.491  21.654  1.00  0.00          H   
ATOM    332  HZ3 LYS A  23      31.806  35.357  20.345  1.00  0.00          H   
ATOM    333  N   LYS A  24      35.243  30.091  16.511  1.00  0.00          N   
ATOM    334  CA  LYS A  24      35.833  29.661  15.233  1.00  0.00          C   
ATOM    335  C   LYS A  24      36.854  30.628  14.697  1.00  0.00          C   
ATOM    336  CB  LYS A  24      34.624  29.299  14.301  1.00  0.00          C   
ATOM    337  CG  LYS A  24      35.069  28.534  13.068  1.00  0.00          C   
ATOM    338  CD  LYS A  24      33.866  28.172  12.202  1.00  0.00          C   
ATOM    339  CE  LYS A  24      33.190  26.919  12.829  1.00  0.00          C   
ATOM    340  NZ  LYS A  24      32.021  26.452  12.044  1.00  0.00          N   
ATOM    341  O   LYS A  24      37.845  30.084  14.157  1.00  0.00          O   
ATOM    342  OXT LYS A  24      36.866  31.898  14.820  1.00  0.00          O   
ATOM    343  H   LYS A  24      34.430  30.694  16.453  1.00  0.00          H   
ATOM    344  HA  LYS A  24      36.436  28.772  15.435  1.00  0.00          H   
ATOM    345  HB3 LYS A  24      34.234  30.252  13.940  1.00  0.00          H   
ATOM    346  HB2 LYS A  24      33.755  28.847  14.767  1.00  0.00          H   
ATOM    347  HG3 LYS A  24      35.597  27.603  13.285  1.00  0.00          H   
ATOM    348  HG2 LYS A  24      35.589  29.303  12.498  1.00  0.00          H   
ATOM    349  HD3 LYS A  24      34.213  27.769  11.261  1.00  0.00          H   
ATOM    350  HD2 LYS A  24      33.252  29.079  12.221  1.00  0.00          H   
ATOM    351  HE3 LYS A  24      32.904  27.188  13.837  1.00  0.00          H   
ATOM    352  HE2 LYS A  24      33.886  26.092  12.980  1.00  0.00          H   
ATOM    353  HZ1 LYS A  24      31.646  25.594  12.423  1.00  0.00          H   
ATOM    354  HZ2 LYS A  24      31.245  27.086  12.110  1.00  0.00          H   
ATOM    355  HZ3 LYS A  24      32.266  26.149  11.113  1.00  0.00          H   
TER     356      LYS A  24
ENDMDL
MODEL       13
ATOM      1  N   LYS A   1      29.892  13.677  46.245  1.00  0.00          N   
ATOM      2  CA  LYS A   1      31.340  13.532  46.370  1.00  0.00          C   
ATOM      3  C   LYS A   1      32.048  14.603  45.540  1.00  0.00          C   
ATOM      4  O   LYS A   1      32.546  14.339  44.445  1.00  0.00          O   
ATOM      5  CB  LYS A   1      31.740  12.119  45.926  1.00  0.00          C   
ATOM      6  CG  LYS A   1      33.227  11.870  46.195  1.00  0.00          C   
ATOM      7  CD  LYS A   1      33.597  10.467  45.703  1.00  0.00          C   
ATOM      8  CE  LYS A   1      35.033  10.120  46.109  1.00  0.00          C   
ATOM      9  NZ  LYS A   1      35.185   8.636  46.169  1.00  0.00          N   
ATOM     10  HA  LYS A   1      31.612  13.661  47.407  1.00  0.00          H   
ATOM     11  HB3 LYS A   1      31.547  12.009  44.869  1.00  0.00          H   
ATOM     12  HB2 LYS A   1      31.153  11.395  46.471  1.00  0.00          H   
ATOM     13  HG3 LYS A   1      33.422  11.942  47.254  1.00  0.00          H   
ATOM     14  HG2 LYS A   1      33.817  12.605  45.666  1.00  0.00          H   
ATOM     15  HD3 LYS A   1      33.512  10.428  44.628  1.00  0.00          H   
ATOM     16  HD2 LYS A   1      32.919   9.748  46.141  1.00  0.00          H   
ATOM     17  HE3 LYS A   1      35.249  10.540  47.079  1.00  0.00          H   
ATOM     18  HE2 LYS A   1      35.722  10.522  45.381  1.00  0.00          H   
ATOM     19  HZ1 LYS A   1      34.981   8.305  47.134  1.00  0.00          H   
ATOM     20  HZ2 LYS A   1      36.158   8.376  45.911  1.00  0.00          H   
ATOM     21  HZ3 LYS A   1      34.519   8.191  45.505  1.00  0.00          H   
ATOM     22  H   LYS A   1      29.442  14.462  46.621  1.00  0.00          H   
ATOM     23  N   LYS A   2      31.965  15.844  46.023  1.00  0.00          N   
ATOM     24  CA  LYS A   2      32.111  17.018  45.167  1.00  0.00          C   
ATOM     25  C   LYS A   2      33.454  17.008  44.402  1.00  0.00          C   
ATOM     26  O   LYS A   2      34.444  16.508  44.939  1.00  0.00          O   
ATOM     27  CB  LYS A   2      31.943  18.295  46.009  1.00  0.00          C   
ATOM     28  CG  LYS A   2      33.097  18.487  47.000  1.00  0.00          C   
ATOM     29  CD  LYS A   2      32.823  19.717  47.878  1.00  0.00          C   
ATOM     30  CE  LYS A   2      31.693  19.421  48.870  1.00  0.00          C   
ATOM     31  NZ  LYS A   2      31.767  20.377  50.016  1.00  0.00          N   
ATOM     32  H   LYS A   2      31.796  15.972  46.979  1.00  0.00          H   
ATOM     33  HA  LYS A   2      31.293  16.982  44.468  1.00  0.00          H   
ATOM     34  HB3 LYS A   2      31.017  18.225  46.562  1.00  0.00          H   
ATOM     35  HB2 LYS A   2      31.895  19.150  45.355  1.00  0.00          H   
ATOM     36  HG3 LYS A   2      34.016  18.638  46.454  1.00  0.00          H   
ATOM     37  HG2 LYS A   2      33.190  17.609  47.623  1.00  0.00          H   
ATOM     38  HD3 LYS A   2      32.537  20.549  47.251  1.00  0.00          H   
ATOM     39  HD2 LYS A   2      33.719  19.974  48.424  1.00  0.00          H   
ATOM     40  HE3 LYS A   2      31.791  18.411  49.238  1.00  0.00          H   
ATOM     41  HE2 LYS A   2      30.740  19.532  48.374  1.00  0.00          H   
ATOM     42  HZ1 LYS A   2      32.607  20.166  50.593  1.00  0.00          H   
ATOM     43  HZ2 LYS A   2      30.912  20.284  50.602  1.00  0.00          H   
ATOM     44  HZ3 LYS A   2      31.834  21.349  49.654  1.00  0.00          H   
ATOM     45  N   PRO A   3      33.521  17.501  43.171  1.00  0.00          N   
ATOM     46  CA  PRO A   3      34.833  17.740  42.477  1.00  0.00          C   
ATOM     47  C   PRO A   3      35.768  18.648  43.270  1.00  0.00          C   
ATOM     48  O   PRO A   3      35.318  19.358  44.168  1.00  0.00          O   
ATOM     49  CB  PRO A   3      34.459  18.383  41.138  1.00  0.00          C   
ATOM     50  CG  PRO A   3      33.053  17.972  40.872  1.00  0.00          C   
ATOM     51  CD  PRO A   3      32.400  17.711  42.228  1.00  0.00          C   
ATOM     52  HA  PRO A   3      35.319  16.796  42.287  1.00  0.00          H   
ATOM     53  HB3 PRO A   3      35.097  18.004  40.355  1.00  0.00          H   
ATOM     54  HB2 PRO A   3      34.530  19.461  41.193  1.00  0.00          H   
ATOM     55  HG3 PRO A   3      33.034  17.069  40.282  1.00  0.00          H   
ATOM     56  HG2 PRO A   3      32.534  18.767  40.354  1.00  0.00          H   
ATOM     57  HD3 PRO A   3      31.787  16.823  42.186  1.00  0.00          H   
ATOM     58  HD2 PRO A   3      31.808  18.565  42.526  1.00  0.00          H   
ATOM     59  N   GLY A   4      37.069  18.385  43.177  1.00  0.00          N   
ATOM     60  CA  GLY A   4      38.051  19.449  43.378  1.00  0.00          C   
ATOM     61  C   GLY A   4      37.855  20.646  42.428  1.00  0.00          C   
ATOM     62  O   GLY A   4      38.079  21.806  42.811  1.00  0.00          O   
ATOM     63  H   GLY A   4      37.371  17.467  43.012  1.00  0.00          H   
ATOM     64  HA3 GLY A   4      39.039  19.041  43.223  1.00  0.00          H   
ATOM     65  HA2 GLY A   4      37.979  19.800  44.396  1.00  0.00          H   
ATOM     66  N   ALA A   5      37.265  20.404  41.248  1.00  0.00          N   
ATOM     67  CA  ALA A   5      37.763  21.043  40.028  1.00  0.00          C   
ATOM     68  C   ALA A   5      37.780  22.556  40.162  1.00  0.00          C   
ATOM     69  O   ALA A   5      36.962  23.103  40.915  1.00  0.00          O   
ATOM     70  CB  ALA A   5      36.972  20.571  38.801  1.00  0.00          C   
ATOM     71  H   ALA A   5      36.531  19.763  41.193  1.00  0.00          H   
ATOM     72  HA  ALA A   5      38.788  20.727  39.896  1.00  0.00          H   
ATOM     73  HB1 ALA A   5      36.774  21.400  38.138  1.00  0.00          H   
ATOM     74  HB2 ALA A   5      36.043  20.122  39.115  1.00  0.00          H   
ATOM     75  HB3 ALA A   5      37.557  19.832  38.274  1.00  0.00          H   
ATOM     76  N   SER A   6      38.808  23.214  39.564  1.00  0.00          N   
ATOM     77  CA  SER A   6      39.528  24.227  40.350  1.00  0.00          C   
ATOM     78  C   SER A   6      38.547  25.285  40.852  1.00  0.00          C   
ATOM     79  O   SER A   6      37.644  25.782  40.153  1.00  0.00          O   
ATOM     80  CB  SER A   6      40.660  24.878  39.540  1.00  0.00          C   
ATOM     81  OG  SER A   6      41.748  23.971  39.428  1.00  0.00          O   
ATOM     82  H   SER A   6      39.095  22.986  38.654  1.00  0.00          H   
ATOM     83  HA  SER A   6      39.967  23.736  41.210  1.00  0.00          H   
ATOM     84  HB3 SER A   6      40.980  25.784  40.039  1.00  0.00          H   
ATOM     85  HB2 SER A   6      40.306  25.126  38.554  1.00  0.00          H   
ATOM     86  HG  SER A   6      42.506  24.454  39.376  1.00  0.00          H   
ATOM     87  N   LEU A   7      38.763  25.718  42.064  1.00  0.00          N   
ATOM     88  CA  LEU A   7      38.171  24.993  43.195  1.00  0.00          C   
ATOM     89  C   LEU A   7      36.646  24.869  43.018  1.00  0.00          C   
ATOM     90  O   LEU A   7      36.111  25.515  42.110  1.00  0.00          O   
ATOM     91  CB  LEU A   7      38.493  25.753  44.496  1.00  0.00          C   
ATOM     92  CG  LEU A   7      38.610  24.783  45.694  1.00  0.00          C   
ATOM     93  CD1 LEU A   7      40.055  24.288  45.839  1.00  0.00          C   
ATOM     94  CD2 LEU A   7      38.204  25.492  46.993  1.00  0.00          C   
ATOM     95  H   LEU A   7      39.479  26.335  42.218  1.00  0.00          H   
ATOM     96  HA  LEU A   7      38.610  24.011  43.241  1.00  0.00          H   
ATOM     97  HB3 LEU A   7      37.709  26.474  44.685  1.00  0.00          H   
ATOM     98  HB2 LEU A   7      39.425  26.288  44.368  1.00  0.00          H   
ATOM     99  HG  LEU A   7      37.963  23.932  45.532  1.00  0.00          H   
ATOM    100 HD11 LEU A   7      40.733  25.120  45.715  1.00  0.00          H   
ATOM    101 HD12 LEU A   7      40.259  23.542  45.086  1.00  0.00          H   
ATOM    102 HD13 LEU A   7      40.192  23.856  46.821  1.00  0.00          H   
ATOM    103 HD21 LEU A   7      37.182  25.832  46.913  1.00  0.00          H   
ATOM    104 HD22 LEU A   7      38.854  26.339  47.154  1.00  0.00          H   
ATOM    105 HD23 LEU A   7      38.292  24.806  47.823  1.00  0.00          H   
ATOM    106  N   ALA A   8      36.092  23.721  43.480  1.00  0.00          N   
ATOM    107  CA  ALA A   8      34.752  23.334  43.024  1.00  0.00          C   
ATOM    108  C   ALA A   8      33.772  24.472  43.313  1.00  0.00          C   
ATOM    109  O   ALA A   8      34.087  25.400  44.054  1.00  0.00          O   
ATOM    110  CB  ALA A   8      34.298  22.042  43.715  1.00  0.00          C   
ATOM    111  H   ALA A   8      36.701  23.003  43.712  1.00  0.00          H   
ATOM    112  HA  ALA A   8      34.806  23.150  41.956  1.00  0.00          H   
ATOM    113  HB1 ALA A   8      34.492  21.212  43.055  1.00  0.00          H   
ATOM    114  HB2 ALA A   8      33.240  22.075  43.937  1.00  0.00          H   
ATOM    115  HB3 ALA A   8      34.855  21.910  44.631  1.00  0.00          H   
ATOM    116  N   ALA A   9      32.898  24.603  42.341  1.00  0.00          N   
ATOM    117  CA  ALA A   9      33.386  25.522  41.276  1.00  0.00          C   
ATOM    118  C   ALA A   9      33.767  26.947  41.796  1.00  0.00          C   
ATOM    119  O   ALA A   9      32.885  27.532  42.419  1.00  0.00          O   
ATOM    120  CB  ALA A   9      32.183  25.610  40.353  1.00  0.00          C   
ATOM    121  H   ALA A   9      32.409  23.779  42.104  1.00  0.00          H   
ATOM    122  HA  ALA A   9      34.192  25.041  40.786  1.00  0.00          H   
ATOM    123  HB1 ALA A   9      31.298  25.835  40.932  1.00  0.00          H   
ATOM    124  HB2 ALA A   9      32.050  24.672  39.837  1.00  0.00          H   
ATOM    125  HB3 ALA A   9      32.344  26.402  39.635  1.00  0.00          H   
ATOM    126  N   LEU A  10      34.853  27.684  41.421  1.00  0.00          N   
ATOM    127  CA  LEU A  10      35.092  28.469  40.217  1.00  0.00          C   
ATOM    128  C   LEU A  10      35.006  27.690  38.911  1.00  0.00          C   
ATOM    129  O   LEU A  10      35.428  28.308  37.922  1.00  0.00          O   
ATOM    130  CB  LEU A  10      36.475  29.188  40.347  1.00  0.00          C   
ATOM    131  CG  LEU A  10      36.440  30.334  41.368  1.00  0.00          C   
ATOM    132  CD1 LEU A  10      37.768  31.088  41.343  1.00  0.00          C   
ATOM    133  CD2 LEU A  10      35.304  31.294  41.017  1.00  0.00          C   
ATOM    134  H   LEU A  10      35.707  27.322  41.784  1.00  0.00          H   
ATOM    135  HA  LEU A  10      34.313  29.217  40.175  1.00  0.00          H   
ATOM    136  HB3 LEU A  10      36.779  29.597  39.391  1.00  0.00          H   
ATOM    137  HB2 LEU A  10      37.231  28.480  40.659  1.00  0.00          H   
ATOM    138  HG  LEU A  10      36.276  29.929  42.355  1.00  0.00          H   
ATOM    139 HD11 LEU A  10      38.557  30.430  41.670  1.00  0.00          H   
ATOM    140 HD12 LEU A  10      37.711  31.940  42.005  1.00  0.00          H   
ATOM    141 HD13 LEU A  10      37.972  31.426  40.338  1.00  0.00          H   
ATOM    142 HD21 LEU A  10      34.359  30.845  41.284  1.00  0.00          H   
ATOM    143 HD22 LEU A  10      35.320  31.503  39.958  1.00  0.00          H   
ATOM    144 HD23 LEU A  10      35.433  32.214  41.569  1.00  0.00          H   
ATOM    145  N   GLN A  11      35.238  26.366  39.013  1.00  0.00          N   
ATOM    146  CA  GLN A  11      35.468  25.623  37.744  1.00  0.00          C   
ATOM    147  C   GLN A  11      34.313  25.752  36.749  1.00  0.00          C   
ATOM    148  O   GLN A  11      34.444  25.291  35.615  1.00  0.00          O   
ATOM    149  CB  GLN A  11      35.769  24.134  37.939  1.00  0.00          C   
ATOM    150  CG  GLN A  11      34.768  23.481  38.934  1.00  0.00          C   
ATOM    151  CD  GLN A  11      34.454  22.023  38.609  1.00  0.00          C   
ATOM    152  NE2 GLN A  11      34.521  21.574  37.381  1.00  0.00          N   
ATOM    153  OE1 GLN A  11      34.076  21.271  39.508  1.00  0.00          O   
ATOM    154  H   GLN A  11      35.491  25.996  39.905  1.00  0.00          H   
ATOM    155  HA  GLN A  11      36.337  26.067  37.277  1.00  0.00          H   
ATOM    156  HB3 GLN A  11      36.764  24.058  38.326  1.00  0.00          H   
ATOM    157  HB2 GLN A  11      35.729  23.638  36.984  1.00  0.00          H   
ATOM    158  HG3 GLN A  11      33.837  24.032  38.937  1.00  0.00          H   
ATOM    159  HG2 GLN A  11      35.181  23.512  39.926  1.00  0.00          H   
ATOM    160 HE21 GLN A  11      34.764  22.172  36.645  1.00  0.00          H   
ATOM    161 HE22 GLN A  11      34.332  20.630  37.197  1.00  0.00          H   
ATOM    162  N   ALA A  12      33.081  26.008  37.176  1.00  0.00          N   
ATOM    163  CA  ALA A  12      32.173  26.731  36.292  1.00  0.00          C   
ATOM    164  C   ALA A  12      32.561  28.138  35.818  1.00  0.00          C   
ATOM    165  O   ALA A  12      32.083  28.542  34.757  1.00  0.00          O   
ATOM    166  CB  ALA A  12      30.810  26.828  36.979  1.00  0.00          C   
ATOM    167  H   ALA A  12      32.728  25.507  37.936  1.00  0.00          H   
ATOM    168  HA  ALA A  12      32.030  26.125  35.411  1.00  0.00          H   
ATOM    169  HB1 ALA A  12      30.070  27.150  36.262  1.00  0.00          H   
ATOM    170  HB2 ALA A  12      30.861  27.543  37.787  1.00  0.00          H   
ATOM    171  HB3 ALA A  12      30.533  25.861  37.371  1.00  0.00          H   
ATOM    172  N   LEU A  13      33.323  28.973  36.537  1.00  0.00          N   
ATOM    173  CA  LEU A  13      34.184  29.961  35.884  1.00  0.00          C   
ATOM    174  C   LEU A  13      35.253  29.441  34.908  1.00  0.00          C   
ATOM    175  O   LEU A  13      35.647  30.196  34.004  1.00  0.00          O   
ATOM    176  CB  LEU A  13      34.825  30.901  36.947  1.00  0.00          C   
ATOM    177  CG  LEU A  13      35.423  32.198  36.328  1.00  0.00          C   
ATOM    178  CD1 LEU A  13      35.023  33.442  37.138  1.00  0.00          C   
ATOM    179  CD2 LEU A  13      36.957  32.138  36.284  1.00  0.00          C   
ATOM    180  H   LEU A  13      33.413  28.840  37.512  1.00  0.00          H   
ATOM    181  HA  LEU A  13      33.515  30.561  35.287  1.00  0.00          H   
ATOM    182  HB3 LEU A  13      35.598  30.356  37.473  1.00  0.00          H   
ATOM    183  HB2 LEU A  13      34.063  31.167  37.670  1.00  0.00          H   
ATOM    184  HG  LEU A  13      35.050  32.315  35.324  1.00  0.00          H   
ATOM    185 HD11 LEU A  13      35.532  33.431  38.091  1.00  0.00          H   
ATOM    186 HD12 LEU A  13      33.957  33.440  37.299  1.00  0.00          H   
ATOM    187 HD13 LEU A  13      35.302  34.331  36.592  1.00  0.00          H   
ATOM    188 HD21 LEU A  13      37.360  32.364  37.262  1.00  0.00          H   
ATOM    189 HD22 LEU A  13      37.328  32.857  35.568  1.00  0.00          H   
ATOM    190 HD23 LEU A  13      37.268  31.146  35.990  1.00  0.00          H   
ATOM    191  N   GLN A  14      35.794  28.206  35.016  1.00  0.00          N   
ATOM    192  CA  GLN A  14      36.327  27.546  33.821  1.00  0.00          C   
ATOM    193  C   GLN A  14      35.342  27.312  32.681  1.00  0.00          C   
ATOM    194  O   GLN A  14      35.751  27.451  31.532  1.00  0.00          O   
ATOM    195  CB  GLN A  14      37.085  26.250  34.161  1.00  0.00          C   
ATOM    196  CG  GLN A  14      38.442  26.565  34.790  1.00  0.00          C   
ATOM    197  CD  GLN A  14      39.116  25.273  35.239  1.00  0.00          C   
ATOM    198  NE2 GLN A  14      40.403  25.135  35.067  1.00  0.00          N   
ATOM    199  OE1 GLN A  14      38.462  24.368  35.757  1.00  0.00          O   
ATOM    200  H   GLN A  14      35.801  27.743  35.891  1.00  0.00          H   
ATOM    201  HA  GLN A  14      37.060  28.231  33.417  1.00  0.00          H   
ATOM    202  HB3 GLN A  14      37.246  25.688  33.255  1.00  0.00          H   
ATOM    203  HB2 GLN A  14      36.530  25.655  34.852  1.00  0.00          H   
ATOM    204  HG3 GLN A  14      38.297  27.204  35.648  1.00  0.00          H   
ATOM    205  HG2 GLN A  14      39.068  27.070  34.068  1.00  0.00          H   
ATOM    206 HE21 GLN A  14      40.922  25.861  34.658  1.00  0.00          H   
ATOM    207 HE22 GLN A  14      40.849  24.305  35.335  1.00  0.00          H   
ATOM    208  N   ALA A  15      34.035  27.177  32.912  1.00  0.00          N   
ATOM    209  CA  ALA A  15      33.041  27.561  31.909  1.00  0.00          C   
ATOM    210  C   ALA A  15      33.041  29.013  31.456  1.00  0.00          C   
ATOM    211  O   ALA A  15      32.523  29.274  30.373  1.00  0.00          O   
ATOM    212  CB  ALA A  15      31.632  27.128  32.337  1.00  0.00          C   
ATOM    213  H   ALA A  15      33.768  26.598  33.642  1.00  0.00          H   
ATOM    214  HA  ALA A  15      33.275  26.981  31.029  1.00  0.00          H   
ATOM    215  HB1 ALA A  15      31.706  26.380  33.113  1.00  0.00          H   
ATOM    216  HB2 ALA A  15      31.110  26.711  31.489  1.00  0.00          H   
ATOM    217  HB3 ALA A  15      31.080  27.978  32.714  1.00  0.00          H   
ATOM    218  N   LEU A  16      33.444  30.005  32.259  1.00  0.00          N   
ATOM    219  CA  LEU A  16      34.030  31.211  31.677  1.00  0.00          C   
ATOM    220  C   LEU A  16      35.284  31.057  30.806  1.00  0.00          C   
ATOM    221  O   LEU A  16      35.523  31.962  30.016  1.00  0.00          O   
ATOM    222  CB  LEU A  16      34.185  32.331  32.740  1.00  0.00          C   
ATOM    223  CG  LEU A  16      33.034  33.345  32.667  1.00  0.00          C   
ATOM    224  CD1 LEU A  16      31.747  32.653  33.120  1.00  0.00          C   
ATOM    225  CD2 LEU A  16      33.324  34.544  33.570  1.00  0.00          C   
ATOM    226  H   LEU A  16      33.274  29.956  33.241  1.00  0.00          H   
ATOM    227  HA  LEU A  16      33.287  31.536  30.962  1.00  0.00          H   
ATOM    228  HB3 LEU A  16      35.121  32.855  32.598  1.00  0.00          H   
ATOM    229  HB2 LEU A  16      34.164  31.903  33.726  1.00  0.00          H   
ATOM    230  HG  LEU A  16      32.920  33.678  31.645  1.00  0.00          H   
ATOM    231 HD11 LEU A  16      31.527  31.831  32.456  1.00  0.00          H   
ATOM    232 HD12 LEU A  16      30.932  33.362  33.098  1.00  0.00          H   
ATOM    233 HD13 LEU A  16      31.875  32.281  34.125  1.00  0.00          H   
ATOM    234 HD21 LEU A  16      33.574  34.203  34.561  1.00  0.00          H   
ATOM    235 HD22 LEU A  16      32.450  35.176  33.615  1.00  0.00          H   
ATOM    236 HD23 LEU A  16      34.151  35.107  33.163  1.00  0.00          H   
ATOM    237  N   GLN A  17      36.158  30.053  30.916  1.00  0.00          N   
ATOM    238  CA  GLN A  17      36.897  29.591  29.736  1.00  0.00          C   
ATOM    239  C   GLN A  17      36.078  29.105  28.557  1.00  0.00          C   
ATOM    240  O   GLN A  17      36.572  29.294  27.448  1.00  0.00          O   
ATOM    241  CB  GLN A  17      37.945  28.527  30.077  1.00  0.00          C   
ATOM    242  CG  GLN A  17      39.065  28.518  29.047  1.00  0.00          C   
ATOM    243  CD  GLN A  17      40.102  27.472  29.431  1.00  0.00          C   
ATOM    244  NE2 GLN A  17      41.274  27.850  29.863  1.00  0.00          N   
ATOM    245  OE1 GLN A  17      39.836  26.274  29.346  1.00  0.00          O   
ATOM    246  H   GLN A  17      36.275  29.595  31.775  1.00  0.00          H   
ATOM    247  HA  GLN A  17      37.438  30.459  29.386  1.00  0.00          H   
ATOM    248  HB3 GLN A  17      37.490  27.551  30.071  1.00  0.00          H   
ATOM    249  HB2 GLN A  17      38.363  28.721  31.051  1.00  0.00          H   
ATOM    250  HG3 GLN A  17      39.533  29.490  29.009  1.00  0.00          H   
ATOM    251  HG2 GLN A  17      38.654  28.278  28.076  1.00  0.00          H   
ATOM    252 HE21 GLN A  17      41.485  28.804  29.934  1.00  0.00          H   
ATOM    253 HE22 GLN A  17      41.939  27.179  30.127  1.00  0.00          H   
ATOM    254  N   ALA A  18      34.843  28.594  28.691  1.00  0.00          N   
ATOM    255  CA  ALA A  18      33.911  28.724  27.566  1.00  0.00          C   
ATOM    256  C   ALA A  18      33.608  30.171  27.142  1.00  0.00          C   
ATOM    257  O   ALA A  18      33.275  30.387  25.972  1.00  0.00          O   
ATOM    258  CB  ALA A  18      32.619  27.946  27.857  1.00  0.00          C   
ATOM    259  H   ALA A  18      34.604  28.062  29.494  1.00  0.00          H   
ATOM    260  HA  ALA A  18      34.379  28.242  26.720  1.00  0.00          H   
ATOM    261  HB1 ALA A  18      31.840  28.629  28.162  1.00  0.00          H   
ATOM    262  HB2 ALA A  18      32.795  27.229  28.647  1.00  0.00          H   
ATOM    263  HB3 ALA A  18      32.310  27.422  26.965  1.00  0.00          H   
ATOM    264  N   ALA A  19      33.663  31.201  28.006  1.00  0.00          N   
ATOM    265  CA  ALA A  19      33.990  32.542  27.532  1.00  0.00          C   
ATOM    266  C   ALA A  19      35.350  32.729  26.849  1.00  0.00          C   
ATOM    267  O   ALA A  19      35.485  33.677  26.101  1.00  0.00          O   
ATOM    268  CB  ALA A  19      33.728  33.610  28.612  1.00  0.00          C   
ATOM    269  H   ALA A  19      33.477  31.060  28.953  1.00  0.00          H   
ATOM    270  HA  ALA A  19      33.263  32.743  26.758  1.00  0.00          H   
ATOM    271  HB1 ALA A  19      33.424  33.127  29.531  1.00  0.00          H   
ATOM    272  HB2 ALA A  19      32.936  34.267  28.283  1.00  0.00          H   
ATOM    273  HB3 ALA A  19      34.620  34.193  28.796  1.00  0.00          H   
ATOM    274  N   GLN A  20      36.425  31.985  27.127  1.00  0.00          N   
ATOM    275  CA  GLN A  20      37.452  31.741  26.113  1.00  0.00          C   
ATOM    276  C   GLN A  20      37.017  31.060  24.819  1.00  0.00          C   
ATOM    277  O   GLN A  20      37.802  31.065  23.876  1.00  0.00          O   
ATOM    278  CB  GLN A  20      38.763  31.167  26.668  1.00  0.00          C   
ATOM    279  CG  GLN A  20      39.304  32.090  27.771  1.00  0.00          C   
ATOM    280  CD  GLN A  20      40.002  33.299  27.152  1.00  0.00          C   
ATOM    281  NE2 GLN A  20      41.050  33.120  26.395  1.00  0.00          N   
ATOM    282  OE1 GLN A  20      39.584  34.437  27.365  1.00  0.00          O   
ATOM    283  H   GLN A  20      36.513  31.576  28.010  1.00  0.00          H   
ATOM    284  HA  GLN A  20      37.710  32.740  25.795  1.00  0.00          H   
ATOM    285  HB3 GLN A  20      39.486  31.129  25.869  1.00  0.00          H   
ATOM    286  HB2 GLN A  20      38.623  30.180  27.052  1.00  0.00          H   
ATOM    287  HG3 GLN A  20      40.011  31.547  28.380  1.00  0.00          H   
ATOM    288  HG2 GLN A  20      38.491  32.433  28.393  1.00  0.00          H   
ATOM    289 HE21 GLN A  20      41.382  32.214  26.226  1.00  0.00          H   
ATOM    290 HE22 GLN A  20      41.508  33.892  26.001  1.00  0.00          H   
ATOM    291  N   ALA A  21      35.949  30.260  24.762  1.00  0.00          N   
ATOM    292  CA  ALA A  21      35.197  30.163  23.516  1.00  0.00          C   
ATOM    293  C   ALA A  21      34.604  31.477  23.003  1.00  0.00          C   
ATOM    294  O   ALA A  21      34.371  31.584  21.798  1.00  0.00          O   
ATOM    295  CB  ALA A  21      34.115  29.080  23.609  1.00  0.00          C   
ATOM    296  H   ALA A  21      35.710  29.697  25.529  1.00  0.00          H   
ATOM    297  HA  ALA A  21      35.899  29.831  22.767  1.00  0.00          H   
ATOM    298  HB1 ALA A  21      34.079  28.528  22.683  1.00  0.00          H   
ATOM    299  HB2 ALA A  21      33.153  29.535  23.796  1.00  0.00          H   
ATOM    300  HB3 ALA A  21      34.352  28.407  24.419  1.00  0.00          H   
ATOM    301  N   ALA A  22      34.283  32.459  23.863  1.00  0.00          N   
ATOM    302  CA  ALA A  22      34.230  33.849  23.408  1.00  0.00          C   
ATOM    303  C   ALA A  22      35.547  34.376  22.835  1.00  0.00          C   
ATOM    304  O   ALA A  22      35.508  35.281  21.996  1.00  0.00          O   
ATOM    305  CB  ALA A  22      33.588  34.807  24.425  1.00  0.00          C   
ATOM    306  H   ALA A  22      34.161  32.253  24.819  1.00  0.00          H   
ATOM    307  HA  ALA A  22      33.555  33.833  22.564  1.00  0.00          H   
ATOM    308  HB1 ALA A  22      34.350  35.439  24.859  1.00  0.00          H   
ATOM    309  HB2 ALA A  22      33.109  34.237  25.205  1.00  0.00          H   
ATOM    310  HB3 ALA A  22      32.854  35.422  23.925  1.00  0.00          H   
ATOM    311  N   LYS A  23      36.705  33.802  23.237  1.00  0.00          N   
ATOM    312  CA  LYS A  23      37.977  34.183  22.585  1.00  0.00          C   
ATOM    313  C   LYS A  23      37.924  33.967  21.070  1.00  0.00          C   
ATOM    314  O   LYS A  23      37.215  33.077  20.594  1.00  0.00          O   
ATOM    315  CB  LYS A  23      39.185  33.441  23.179  1.00  0.00          C
[truncated: 3,279 more chars]
