# Supplementary material for: A glutamine-based single α-helix scaffold to target globular proteins
Source: Nat Commun. 2022 Nov 18;13:7073. doi: 10.1038/s41467-022-34793-6 (PMC9674830; doi:10.1038/s41467-022-34793-6)
Supplement: Supplementary file 5 — Supplementary Data 2 [file 41467_2022_34793_MOESM5_ESM.zip › P372ensembles/P372ensemble16.pdb]

MODEL        0
ATOM      1  N   LYS A   1      40.170  72.070  62.830  1.00  0.00          N   
ATOM      2  CA  LYS A   1      40.100  70.600  63.020  1.00  0.00          C   
ATOM      3  C   LYS A   1      39.950  69.800  61.680  1.00  0.00          C   
ATOM      4  O   LYS A   1      39.030  70.040  60.950  1.00  0.00          O   
ATOM      5  CB  LYS A   1      38.960  70.210  63.950  1.00  0.00          C   
ATOM      6  CG  LYS A   1      39.120  68.890  64.660  1.00  0.00          C   
ATOM      7  CD  LYS A   1      37.810  68.440  65.390  1.00  0.00          C   
ATOM      8  CE  LYS A   1      37.520  69.120  66.680  1.00  0.00          C   
ATOM      9  NZ  LYS A   1      38.590  68.850  67.650  1.00  0.00          N   
ATOM     10  HA  LYS A   1      40.980  70.290  63.580  1.00  0.00          H   
ATOM     11  HB3 LYS A   1      38.010  70.190  63.420  1.00  0.00          H   
ATOM     12  HB2 LYS A   1      38.860  71.010  64.680  1.00  0.00          H   
ATOM     13  HG3 LYS A   1      39.950  68.850  65.360  1.00  0.00          H   
ATOM     14  HG2 LYS A   1      39.350  68.190  63.850  1.00  0.00          H   
ATOM     15  HD3 LYS A   1      37.870  67.370  65.610  1.00  0.00          H   
ATOM     16  HD2 LYS A   1      36.970  68.500  64.700  1.00  0.00          H   
ATOM     17  HE3 LYS A   1      36.540  68.820  67.060  1.00  0.00          H   
ATOM     18  HE2 LYS A   1      37.450  70.190  66.510  1.00  0.00          H   
ATOM     19  HZ1 LYS A   1      39.360  69.450  67.400  1.00  0.00          H   
ATOM     20  HZ2 LYS A   1      38.230  69.110  68.560  1.00  0.00          H   
ATOM     21  HZ3 LYS A   1      39.040  67.960  67.770  1.00  0.00          H   
ATOM     22  H   LYS A   1      40.870  72.190  62.120  1.00  0.00          H   
ATOM     23  N   LYS A   2      40.770  68.760  61.510  1.00  0.00          N   
ATOM     24  CA  LYS A   2      40.790  67.810  60.350  1.00  0.00          C   
ATOM     25  C   LYS A   2      39.420  67.260  60.020  1.00  0.00          C   
ATOM     26  O   LYS A   2      38.670  66.860  60.880  1.00  0.00          O   
ATOM     27  CB  LYS A   2      41.860  66.690  60.590  1.00  0.00          C   
ATOM     28  CG  LYS A   2      41.970  65.740  59.390  1.00  0.00          C   
ATOM     29  CD  LYS A   2      43.310  64.900  59.590  1.00  0.00          C   
ATOM     30  CE  LYS A   2      43.280  63.540  58.910  1.00  0.00          C   
ATOM     31  NZ  LYS A   2      43.100  63.750  57.460  1.00  0.00          N   
ATOM     32  H   LYS A   2      41.570  68.760  62.130  1.00  0.00          H   
ATOM     33  HA  LYS A   2      41.080  68.400  59.480  1.00  0.00          H   
ATOM     34  HB3 LYS A   2      41.580  66.060  61.440  1.00  0.00          H   
ATOM     35  HB2 LYS A   2      42.840  67.150  60.700  1.00  0.00          H   
ATOM     36  HG3 LYS A   2      42.090  66.320  58.480  1.00  0.00          H   
ATOM     37  HG2 LYS A   2      41.190  64.980  59.350  1.00  0.00          H   
ATOM     38  HD3 LYS A   2      43.640  64.700  60.600  1.00  0.00          H   
ATOM     39  HD2 LYS A   2      44.130  65.530  59.240  1.00  0.00          H   
ATOM     40  HE3 LYS A   2      42.520  62.860  59.280  1.00  0.00          H   
ATOM     41  HE2 LYS A   2      44.230  63.060  59.160  1.00  0.00          H   
ATOM     42  HZ1 LYS A   2      43.250  62.870  56.980  1.00  0.00          H   
ATOM     43  HZ2 LYS A   2      42.150  64.010  57.240  1.00  0.00          H   
ATOM     44  HZ3 LYS A   2      43.860  64.310  57.090  1.00  0.00          H   
ATOM     45  N   PRO A   3      39.120  67.370  58.720  1.00  0.00          N   
ATOM     46  CA  PRO A   3      37.800  66.950  58.240  1.00  0.00          C   
ATOM     47  C   PRO A   3      37.590  65.440  58.450  1.00  0.00          C   
ATOM     48  O   PRO A   3      38.580  64.640  58.390  1.00  0.00          O   
ATOM     49  CB  PRO A   3      37.710  67.340  56.740  1.00  0.00          C   
ATOM     50  CG  PRO A   3      38.640  68.580  56.790  1.00  0.00          C   
ATOM     51  CD  PRO A   3      39.820  68.100  57.710  1.00  0.00          C   
ATOM     52  HA  PRO A   3      37.030  67.500  58.770  1.00  0.00          H   
ATOM     53  HB3 PRO A   3      38.180  66.630  56.060  1.00  0.00          H   
ATOM     54  HB2 PRO A   3      36.690  67.470  56.390  1.00  0.00          H   
ATOM     55  HG3 PRO A   3      38.970  68.840  55.790  1.00  0.00          H   
ATOM     56  HG2 PRO A   3      38.060  69.340  57.310  1.00  0.00          H   
ATOM     57  HD3 PRO A   3      40.580  67.550  57.160  1.00  0.00          H   
ATOM     58  HD2 PRO A   3      40.300  69.030  58.010  1.00  0.00          H   
ATOM     59  N   GLY A   4      36.340  65.060  58.750  1.00  0.00          N   
ATOM     60  CA  GLY A   4      35.910  63.690  58.770  1.00  0.00          C   
ATOM     61  C   GLY A   4      36.070  62.960  57.440  1.00  0.00          C   
ATOM     62  O   GLY A   4      35.800  63.570  56.400  1.00  0.00          O   
ATOM     63  H   GLY A   4      35.600  65.740  58.800  1.00  0.00          H   
ATOM     64  HA3 GLY A   4      34.860  63.840  59.000  1.00  0.00          H   
ATOM     65  HA2 GLY A   4      36.300  63.090  59.590  1.00  0.00          H   
ATOM     66  N   ALA A   5      36.290  61.640  57.490  1.00  0.00          N   
ATOM     67  CA  ALA A   5      36.680  60.830  56.350  1.00  0.00          C   
ATOM     68  C   ALA A   5      35.740  60.920  55.140  1.00  0.00          C   
ATOM     69  O   ALA A   5      36.210  61.040  53.990  1.00  0.00          O   
ATOM     70  CB  ALA A   5      36.640  59.350  56.750  1.00  0.00          C   
ATOM     71  H   ALA A   5      36.520  61.250  58.390  1.00  0.00          H   
ATOM     72  HA  ALA A   5      37.700  61.140  56.130  1.00  0.00          H   
ATOM     73  HB1 ALA A   5      37.390  59.220  57.530  1.00  0.00          H   
ATOM     74  HB2 ALA A   5      35.730  58.970  57.210  1.00  0.00          H   
ATOM     75  HB3 ALA A   5      36.940  58.750  55.890  1.00  0.00          H   
ATOM     76  N   SER A   6      34.420  60.910  55.310  1.00  0.00          N   
ATOM     77  CA  SER A   6      33.440  61.210  54.200  1.00  0.00          C   
ATOM     78  C   SER A   6      33.300  62.670  53.740  1.00  0.00          C   
ATOM     79  O   SER A   6      33.230  62.950  52.530  1.00  0.00          O   
ATOM     80  CB  SER A   6      32.110  60.540  54.440  1.00  0.00          C   
ATOM     81  OG  SER A   6      32.240  59.120  54.600  1.00  0.00          O   
ATOM     82  H   SER A   6      34.150  60.790  56.270  1.00  0.00          H   
ATOM     83  HA  SER A   6      33.850  60.740  53.310  1.00  0.00          H   
ATOM     84  HB3 SER A   6      31.420  60.650  53.600  1.00  0.00          H   
ATOM     85  HB2 SER A   6      31.740  60.960  55.370  1.00  0.00          H   
ATOM     86  HG  SER A   6      31.350  58.860  54.860  1.00  0.00          H   
ATOM     87  N   LEU A   7      33.300  63.620  54.680  1.00  0.00          N   
ATOM     88  CA  LEU A   7      33.440  65.070  54.250  1.00  0.00          C   
ATOM     89  C   LEU A   7      34.710  65.450  53.470  1.00  0.00          C   
ATOM     90  O   LEU A   7      34.680  66.190  52.510  1.00  0.00          O   
ATOM     91  CB  LEU A   7      33.280  66.060  55.420  1.00  0.00          C   
ATOM     92  CG  LEU A   7      33.140  67.520  55.010  1.00  0.00          C   
ATOM     93  CD1 LEU A   7      31.880  67.720  54.260  1.00  0.00          C   
ATOM     94  CD2 LEU A   7      33.110  68.460  56.200  1.00  0.00          C   
ATOM     95  H   LEU A   7      33.450  63.370  55.640  1.00  0.00          H   
ATOM     96  HA  LEU A   7      32.620  65.220  53.550  1.00  0.00          H   
ATOM     97  HB3 LEU A   7      34.240  65.920  55.940  1.00  0.00          H   
ATOM     98  HB2 LEU A   7      32.450  65.870  56.090  1.00  0.00          H   
ATOM     99  HG  LEU A   7      33.970  67.760  54.350  1.00  0.00          H   
ATOM    100 HD11 LEU A   7      32.000  67.230  53.300  1.00  0.00          H   
ATOM    101 HD12 LEU A   7      31.040  67.320  54.820  1.00  0.00          H   
ATOM    102 HD13 LEU A   7      31.650  68.760  54.040  1.00  0.00          H   
ATOM    103 HD21 LEU A   7      33.350  69.420  55.740  1.00  0.00          H   
ATOM    104 HD22 LEU A   7      32.250  68.440  56.870  1.00  0.00          H   
ATOM    105 HD23 LEU A   7      33.900  68.160  56.890  1.00  0.00          H   
ATOM    106  N   ALA A   8      35.820  64.830  53.810  1.00  0.00          N   
ATOM    107  CA  ALA A   8      37.100  64.910  53.090  1.00  0.00          C   
ATOM    108  C   ALA A   8      37.060  64.190  51.690  1.00  0.00          C   
ATOM    109  O   ALA A   8      37.860  64.550  50.780  1.00  0.00          O   
ATOM    110  CB  ALA A   8      38.150  64.260  54.070  1.00  0.00          C   
ATOM    111  H   ALA A   8      35.830  64.260  54.650  1.00  0.00          H   
ATOM    112  HA  ALA A   8      37.350  65.940  52.810  1.00  0.00          H   
ATOM    113  HB1 ALA A   8      38.320  64.760  55.020  1.00  0.00          H   
ATOM    114  HB2 ALA A   8      37.910  63.210  54.260  1.00  0.00          H   
ATOM    115  HB3 ALA A   8      39.080  64.140  53.510  1.00  0.00          H   
ATOM    116  N   ALA A   9      36.320  63.100  51.550  1.00  0.00          N   
ATOM    117  CA  ALA A   9      36.050  62.410  50.260  1.00  0.00          C   
ATOM    118  C   ALA A   9      35.220  63.350  49.430  1.00  0.00          C   
ATOM    119  O   ALA A   9      35.530  63.530  48.260  1.00  0.00          O   
ATOM    120  CB  ALA A   9      35.430  61.040  50.510  1.00  0.00          C   
ATOM    121  H   ALA A   9      35.760  62.820  52.340  1.00  0.00          H   
ATOM    122  HA  ALA A   9      37.030  62.230  49.810  1.00  0.00          H   
ATOM    123  HB1 ALA A   9      34.450  61.140  50.970  1.00  0.00          H   
ATOM    124  HB2 ALA A   9      35.300  60.530  49.560  1.00  0.00          H   
ATOM    125  HB3 ALA A   9      36.070  60.450  51.170  1.00  0.00          H   
ATOM    126  N   LEU A  10      34.170  64.010  50.000  1.00  0.00          N   
ATOM    127  CA  LEU A  10      33.400  65.040  49.290  1.00  0.00          C   
ATOM    128  C   LEU A  10      34.230  66.290  48.930  1.00  0.00          C   
ATOM    129  O   LEU A  10      34.220  66.630  47.780  1.00  0.00          O   
ATOM    130  CB  LEU A  10      32.180  65.430  50.060  1.00  0.00          C   
ATOM    131  CG  LEU A  10      31.110  66.160  49.270  1.00  0.00          C   
ATOM    132  CD1 LEU A  10      30.760  65.360  48.000  1.00  0.00          C   
ATOM    133  CD2 LEU A  10      29.830  66.380  50.080  1.00  0.00          C   
ATOM    134  H   LEU A  10      33.860  63.590  50.860  1.00  0.00          H   
ATOM    135  HA  LEU A  10      33.050  64.600  48.360  1.00  0.00          H   
ATOM    136  HB3 LEU A  10      32.420  66.130  50.870  1.00  0.00          H   
ATOM    137  HB2 LEU A  10      31.710  64.570  50.540  1.00  0.00          H   
ATOM    138  HG  LEU A  10      31.570  67.060  48.890  1.00  0.00          H   
ATOM    139 HD11 LEU A  10      30.840  64.290  48.210  1.00  0.00          H   
ATOM    140 HD12 LEU A  10      29.770  65.690  47.680  1.00  0.00          H   
ATOM    141 HD13 LEU A  10      31.430  65.600  47.180  1.00  0.00          H   
ATOM    142 HD21 LEU A  10      30.150  66.930  50.960  1.00  0.00          H   
ATOM    143 HD22 LEU A  10      29.100  66.890  49.460  1.00  0.00          H   
ATOM    144 HD23 LEU A  10      29.380  65.450  50.430  1.00  0.00          H   
ATOM    145  N   GLN A  11      34.960  66.870  49.820  1.00  0.00          N   
ATOM    146  CA  GLN A  11      35.890  68.010  49.640  1.00  0.00          C   
ATOM    147  C   GLN A  11      36.830  67.800  48.410  1.00  0.00          C   
ATOM    148  O   GLN A  11      36.860  68.580  47.430  1.00  0.00          O   
ATOM    149  CB  GLN A  11      36.700  68.240  50.900  1.00  0.00          C   
ATOM    150  CG  GLN A  11      36.110  69.300  51.820  1.00  0.00          C   
ATOM    151  CD  GLN A  11      36.380  69.150  53.340  1.00  0.00          C   
ATOM    152  NE2 GLN A  11      35.970  70.090  54.170  1.00  0.00          N   
ATOM    153  OE1 GLN A  11      37.150  68.290  53.780  1.00  0.00          O   
ATOM    154  H   GLN A  11      34.790  66.700  50.810  1.00  0.00          H   
ATOM    155  HA  GLN A  11      35.360  68.940  49.440  1.00  0.00          H   
ATOM    156  HB3 GLN A  11      37.700  68.600  50.640  1.00  0.00          H   
ATOM    157  HB2 GLN A  11      36.900  67.300  51.410  1.00  0.00          H   
ATOM    158  HG3 GLN A  11      35.030  69.240  51.750  1.00  0.00          H   
ATOM    159  HG2 GLN A  11      36.450  70.290  51.530  1.00  0.00          H   
ATOM    160 HE21 GLN A  11      35.550  70.860  53.680  1.00  0.00          H   
ATOM    161 HE22 GLN A  11      36.320  70.120  55.110  1.00  0.00          H   
ATOM    162  N   ALA A  12      37.550  66.610  48.420  1.00  0.00          N   
ATOM    163  CA  ALA A  12      38.340  66.120  47.280  1.00  0.00          C   
ATOM    164  C   ALA A  12      37.650  66.230  45.940  1.00  0.00          C   
ATOM    165  O   ALA A  12      38.110  66.940  45.020  1.00  0.00          O   
ATOM    166  CB  ALA A  12      38.770  64.680  47.570  1.00  0.00          C   
ATOM    167  H   ALA A  12      37.430  65.900  49.120  1.00  0.00          H   
ATOM    168  HA  ALA A  12      39.260  66.690  47.170  1.00  0.00          H   
ATOM    169  HB1 ALA A  12      39.520  64.400  46.840  1.00  0.00          H   
ATOM    170  HB2 ALA A  12      39.200  64.640  48.570  1.00  0.00          H   
ATOM    171  HB3 ALA A  12      37.900  64.020  47.610  1.00  0.00          H   
ATOM    172  N   LEU A  13      36.460  65.580  45.820  1.00  0.00          N   
ATOM    173  CA  LEU A  13      35.740  65.660  44.520  1.00  0.00          C   
ATOM    174  C   LEU A  13      35.240  67.100  44.220  1.00  0.00          C   
ATOM    175  O   LEU A  13      35.230  67.540  43.050  1.00  0.00          O   
ATOM    176  CB  LEU A  13      34.540  64.680  44.480  1.00  0.00          C   
ATOM    177  CG  LEU A  13      33.740  64.650  43.190  1.00  0.00          C   
ATOM    178  CD1 LEU A  13      34.530  64.190  41.950  1.00  0.00          C   
ATOM    179  CD2 LEU A  13      32.500  63.780  43.300  1.00  0.00          C   
ATOM    180  H   LEU A  13      36.230  64.910  46.540  1.00  0.00          H   
ATOM    181  HA  LEU A  13      36.440  65.400  43.720  1.00  0.00          H   
ATOM    182  HB3 LEU A  13      33.860  65.010  45.270  1.00  0.00          H   
ATOM    183  HB2 LEU A  13      34.890  63.670  44.730  1.00  0.00          H   
ATOM    184  HG  LEU A  13      33.370  65.660  42.990  1.00  0.00          H   
ATOM    185 HD11 LEU A  13      33.900  64.210  41.060  1.00  0.00          H   
ATOM    186 HD12 LEU A  13      35.310  64.900  41.680  1.00  0.00          H   
ATOM    187 HD13 LEU A  13      35.040  63.240  42.100  1.00  0.00          H   
ATOM    188 HD21 LEU A  13      32.800  62.760  43.540  1.00  0.00          H   
ATOM    189 HD22 LEU A  13      31.890  64.140  44.120  1.00  0.00          H   
ATOM    190 HD23 LEU A  13      32.020  63.780  42.320  1.00  0.00          H   
ATOM    191  N   GLN A  14      34.770  67.890  45.170  1.00  0.00          N   
ATOM    192  CA  GLN A  14      34.330  69.300  44.960  1.00  0.00          C   
ATOM    193  C   GLN A  14      35.480  70.160  44.330  1.00  0.00          C   
ATOM    194  O   GLN A  14      35.170  70.960  43.430  1.00  0.00          O   
ATOM    195  CB  GLN A  14      33.750  69.950  46.260  1.00  0.00          C   
ATOM    196  CG  GLN A  14      32.310  69.450  46.480  1.00  0.00          C   
ATOM    197  CD  GLN A  14      31.670  69.730  47.870  1.00  0.00          C   
ATOM    198  NE2 GLN A  14      30.460  69.350  48.100  1.00  0.00          N   
ATOM    199  OE1 GLN A  14      32.380  70.160  48.760  1.00  0.00          O   
ATOM    200  H   GLN A  14      34.730  67.550  46.120  1.00  0.00          H   
ATOM    201  HA  GLN A  14      33.490  69.220  44.270  1.00  0.00          H   
ATOM    202  HB3 GLN A  14      33.830  71.030  46.290  1.00  0.00          H   
ATOM    203  HB2 GLN A  14      34.300  69.580  47.120  1.00  0.00          H   
ATOM    204  HG3 GLN A  14      32.290  68.370  46.300  1.00  0.00          H   
ATOM    205  HG2 GLN A  14      31.710  69.990  45.750  1.00  0.00          H   
ATOM    206 HE21 GLN A  14      29.870  69.610  48.880  1.00  0.00          H   
ATOM    207 HE22 GLN A  14      29.970  68.870  47.350  1.00  0.00          H   
ATOM    208  N   ALA A  15      36.710  70.000  44.820  1.00  0.00          N   
ATOM    209  CA  ALA A  15      37.940  70.450  44.240  1.00  0.00          C   
ATOM    210  C   ALA A  15      38.250  69.990  42.780  1.00  0.00          C   
ATOM    211  O   ALA A  15      38.550  70.790  41.930  1.00  0.00          O   
ATOM    212  CB  ALA A  15      39.090  70.140  45.190  1.00  0.00          C   
ATOM    213  H   ALA A  15      36.880  69.280  45.510  1.00  0.00          H   
ATOM    214  HA  ALA A  15      37.960  71.540  44.240  1.00  0.00          H   
ATOM    215  HB1 ALA A  15      39.280  71.070  45.720  1.00  0.00          H   
ATOM    216  HB2 ALA A  15      38.840  69.440  45.990  1.00  0.00          H   
ATOM    217  HB3 ALA A  15      39.920  69.750  44.610  1.00  0.00          H   
ATOM    218  N   LEU A  16      38.250  68.670  42.520  1.00  0.00          N   
ATOM    219  CA  LEU A  16      38.370  68.120  41.130  1.00  0.00          C   
ATOM    220  C   LEU A  16      37.290  68.760  40.230  1.00  0.00          C   
ATOM    221  O   LEU A  16      37.710  69.250  39.200  1.00  0.00          O   
ATOM    222  CB  LEU A  16      38.310  66.550  41.150  1.00  0.00          C   
ATOM    223  CG  LEU A  16      38.660  65.930  39.800  1.00  0.00          C   
ATOM    224  CD1 LEU A  16      40.050  66.370  39.280  1.00  0.00          C   
ATOM    225  CD2 LEU A  16      38.440  64.420  40.000  1.00  0.00          C   
ATOM    226  H   LEU A  16      38.100  68.010  43.270  1.00  0.00          H   
ATOM    227  HA  LEU A  16      39.340  68.470  40.780  1.00  0.00          H   
ATOM    228  HB3 LEU A  16      37.370  66.230  41.600  1.00  0.00          H   
ATOM    229  HB2 LEU A  16      39.030  66.270  41.920  1.00  0.00          H   
ATOM    230  HG  LEU A  16      37.850  66.200  39.120  1.00  0.00          H   
ATOM    231 HD11 LEU A  16      40.590  65.470  38.980  1.00  0.00          H   
ATOM    232 HD12 LEU A  16      39.860  67.050  38.450  1.00  0.00          H   
ATOM    233 HD13 LEU A  16      40.640  66.860  40.050  1.00  0.00          H   
ATOM    234 HD21 LEU A  16      38.940  64.210  40.950  1.00  0.00          H   
ATOM    235 HD22 LEU A  16      37.370  64.240  40.040  1.00  0.00          H   
ATOM    236 HD23 LEU A  16      38.880  63.840  39.200  1.00  0.00          H   
ATOM    237  N   GLN A  17      36.070  68.870  40.700  1.00  0.00          N   
ATOM    238  CA  GLN A  17      34.970  69.520  39.920  1.00  0.00          C   
ATOM    239  C   GLN A  17      35.180  71.000  39.570  1.00  0.00          C   
ATOM    240  O   GLN A  17      35.040  71.330  38.390  1.00  0.00          O   
ATOM    241  CB  GLN A  17      33.590  69.130  40.560  1.00  0.00          C   
ATOM    242  CG  GLN A  17      33.260  67.650  40.330  1.00  0.00          C   
ATOM    243  CD  GLN A  17      31.910  67.210  40.910  1.00  0.00          C   
ATOM    244  NE2 GLN A  17      31.240  66.250  40.320  1.00  0.00          N   
ATOM    245  OE1 GLN A  17      31.480  67.680  41.950  1.00  0.00          O   
ATOM    246  H   GLN A  17      35.740  68.440  41.550  1.00  0.00          H   
ATOM    247  HA  GLN A  17      34.980  68.960  38.990  1.00  0.00          H   
ATOM    248  HB3 GLN A  17      32.840  69.700  40.010  1.00  0.00          H   
ATOM    249  HB2 GLN A  17      33.550  69.450  41.600  1.00  0.00          H   
ATOM    250  HG3 GLN A  17      33.960  66.980  40.810  1.00  0.00          H   
ATOM    251  HG2 GLN A  17      33.320  67.490  39.250  1.00  0.00          H   
ATOM    252 HE21 GLN A  17      31.480  65.910  39.400  1.00  0.00          H   
ATOM    253 HE22 GLN A  17      30.320  66.020  40.660  1.00  0.00          H   
ATOM    254  N   ALA A  18      35.690  71.820  40.460  1.00  0.00          N   
ATOM    255  CA  ALA A  18      36.080  73.170  40.240  1.00  0.00          C   
ATOM    256  C   ALA A  18      37.290  73.380  39.300  1.00  0.00          C   
ATOM    257  O   ALA A  18      37.430  74.350  38.520  1.00  0.00          O   
ATOM    258  CB  ALA A  18      36.370  73.680  41.610  1.00  0.00          C   
ATOM    259  H   ALA A  18      35.920  71.450  41.370  1.00  0.00          H   
ATOM    260  HA  ALA A  18      35.240  73.770  39.900  1.00  0.00          H   
ATOM    261  HB1 ALA A  18      35.430  73.830  42.130  1.00  0.00          H   
ATOM    262  HB2 ALA A  18      37.010  73.000  42.170  1.00  0.00          H   
ATOM    263  HB3 ALA A  18      36.920  74.620  41.580  1.00  0.00          H   
ATOM    264  N   ALA A  19      38.170  72.380  39.360  1.00  0.00          N   
ATOM    265  CA  ALA A  19      39.270  72.310  38.450  1.00  0.00          C   
ATOM    266  C   ALA A  19      38.830  72.060  37.010  1.00  0.00          C   
ATOM    267  O   ALA A  19      39.230  72.710  36.040  1.00  0.00          O   
ATOM    268  CB  ALA A  19      40.370  71.310  38.920  1.00  0.00          C   
ATOM    269  H   ALA A  19      38.140  71.930  40.270  1.00  0.00          H   
ATOM    270  HA  ALA A  19      39.730  73.290  38.520  1.00  0.00          H   
ATOM    271  HB1 ALA A  19      41.230  71.380  38.260  1.00  0.00          H   
ATOM    272  HB2 ALA A  19      40.530  71.350  40.000  1.00  0.00          H   
ATOM    273  HB3 ALA A  19      39.910  70.350  38.670  1.00  0.00          H   
ATOM    274  N   GLN A  20      38.110  70.930  36.840  1.00  0.00          N   
ATOM    275  CA  GLN A  20      37.500  70.410  35.570  1.00  0.00          C   
ATOM    276  C   GLN A  20      36.450  71.260  34.840  1.00  0.00          C   
ATOM    277  O   GLN A  20      36.390  71.260  33.620  1.00  0.00          O   
ATOM    278  CB  GLN A  20      36.950  69.030  35.850  1.00  0.00          C   
ATOM    279  CG  GLN A  20      38.080  67.910  36.030  1.00  0.00          C   
ATOM    280  CD  GLN A  20      37.490  66.490  36.230  1.00  0.00          C   
ATOM    281  NE2 GLN A  20      38.340  65.490  36.240  1.00  0.00          N   
ATOM    282  OE1 GLN A  20      36.340  66.200  36.270  1.00  0.00          O   
ATOM    283  H   GLN A  20      38.010  70.380  37.680  1.00  0.00          H   
ATOM    284  HA  GLN A  20      38.340  70.300  34.880  1.00  0.00          H   
ATOM    285  HB3 GLN A  20      36.460  68.760  34.920  1.00  0.00          H   
ATOM    286  HB2 GLN A  20      36.180  68.980  36.620  1.00  0.00          H   
ATOM    287  HG3 GLN A  20      38.660  68.250  36.880  1.00  0.00          H   
ATOM    288  HG2 GLN A  20      38.680  67.880  35.120  1.00  0.00          H   
ATOM    289 HE21 GLN A  20      39.350  65.600  36.240  1.00  0.00          H   
ATOM    290 HE22 GLN A  20      38.010  64.540  36.220  1.00  0.00          H   
ATOM    291  N   ALA A  21      35.760  72.110  35.580  1.00  0.00          N   
ATOM    292  CA  ALA A  21      34.920  73.240  35.190  1.00  0.00          C   
ATOM    293  C   ALA A  21      35.740  74.220  34.340  1.00  0.00          C   
ATOM    294  O   ALA A  21      35.210  74.590  33.260  1.00  0.00          O   
ATOM    295  CB  ALA A  21      34.260  73.880  36.410  1.00  0.00          C   
ATOM    296  H   ALA A  21      35.620  71.920  36.560  1.00  0.00          H   
ATOM    297  HA  ALA A  21      34.100  72.830  34.600  1.00  0.00          H   
ATOM    298  HB1 ALA A  21      33.710  73.130  36.980  1.00  0.00          H   
ATOM    299  HB2 ALA A  21      35.010  74.430  36.980  1.00  0.00          H   
ATOM    300  HB3 ALA A  21      33.430  74.480  36.040  1.00  0.00          H   
ATOM    301  N   ALA A  22      36.960  74.570  34.760  1.00  0.00          N   
ATOM    302  CA  ALA A  22      37.840  75.440  33.950  1.00  0.00          C   
ATOM    303  C   ALA A  22      38.690  74.750  32.880  1.00  0.00          C   
ATOM    304  O   ALA A  22      38.930  75.440  31.900  1.00  0.00          O   
ATOM    305  CB  ALA A  22      38.780  76.120  34.930  1.00  0.00          C   
ATOM    306  H   ALA A  22      37.310  74.230  35.640  1.00  0.00          H   
ATOM    307  HA  ALA A  22      37.180  76.150  33.450  1.00  0.00          H   
ATOM    308  HB1 ALA A  22      39.410  75.370  35.410  1.00  0.00          H   
ATOM    309  HB2 ALA A  22      39.450  76.740  34.330  1.00  0.00          H   
ATOM    310  HB3 ALA A  22      38.210  76.780  35.590  1.00  0.00          H   
ATOM    311  N   LYS A  23      39.060  73.480  32.970  1.00  0.00          N   
ATOM    312  CA  LYS A  23      39.720  72.610  31.890  1.00  0.00          C   
ATOM    313  C   LYS A  23      39.730  71.120  32.350  1.00  0.00          C   
ATOM    314  O   LYS A  23      39.840  70.820  33.560  1.00  0.00          O   
ATOM    315  CB  LYS A  23      41.240  72.990  31.700  1.00  0.00          C   
ATOM    316  CG  LYS A  23      41.890  72.440  30.380  1.00  0.00          C   
ATOM    317  CD  LYS A  23      43.210  73.190  30.090  1.00  0.00          C   
ATOM    318  CE  LYS A  23      44.360  72.800  31.070  1.00  0.00          C   
ATOM    319  NZ  LYS A  23      45.410  73.860  31.060  1.00  0.00          N   
ATOM    320  H   LYS A  23      38.750  73.110  33.860  1.00  0.00          H   
ATOM    321  HA  LYS A  23      39.200  72.800  30.940  1.00  0.00          H   
ATOM    322  HB3 LYS A  23      41.830  72.690  32.560  1.00  0.00          H   
ATOM    323  HB2 LYS A  23      41.310  74.080  31.760  1.00  0.00          H   
ATOM    324  HG3 LYS A  23      41.220  72.770  29.590  1.00  0.00          H   
ATOM    325  HG2 LYS A  23      42.000  71.360  30.400  1.00  0.00          H   
ATOM    326  HD3 LYS A  23      42.900  74.230  30.060  1.00  0.00          H   
ATOM    327  HD2 LYS A  23      43.510  72.800  29.120  1.00  0.00          H   
ATOM    328  HE3 LYS A  23      44.610  71.780  30.790  1.00  0.00          H   
ATOM    329  HE2 LYS A  23      43.920  72.810  32.070  1.00  0.00          H   
ATOM    330  HZ1 LYS A  23      45.790  74.020  30.130  1.00  0.00          H   
ATOM    331  HZ2 LYS A  23      45.040  74.740  31.390  1.00  0.00          H   
ATOM    332  HZ3 LYS A  23      46.180  73.560  31.650  1.00  0.00          H   
ATOM    333  N   LYS A  24      39.600  70.180  31.440  1.00  0.00          N   
ATOM    334  CA  LYS A  24      39.570  68.780  31.700  1.00  0.00          C   
ATOM    335  C   LYS A  24      40.160  67.980  30.480  1.00  0.00          C   
ATOM    336  CB  LYS A  24      38.110  68.430  31.960  1.00  0.00          C   
ATOM    337  CG  LYS A  24      37.890  66.910  32.170  1.00  0.00          C   
ATOM    338  CD  LYS A  24      36.500  66.590  32.580  1.00  0.00          C   
ATOM    339  CE  LYS A  24      36.340  65.090  32.600  1.00  0.00          C   
ATOM    340  NZ  LYS A  24      34.960  64.650  32.880  1.00  0.00          N   
ATOM    341  O   LYS A  24      40.800  66.950  30.670  1.00  0.00          O   
ATOM    342  OXT LYS A  24      39.880  68.390  29.330  1.00  0.00          O   
ATOM    343  H   LYS A  24      39.480  70.510  30.490  1.00  0.00          H   
ATOM    344  HA  LYS A  24      40.070  68.520  32.640  1.00  0.00          H   
ATOM    345  HB3 LYS A  24      37.520  68.630  31.070  1.00  0.00          H   
ATOM    346  HB2 LYS A  24      37.720  69.040  32.780  1.00  0.00          H   
ATOM    347  HG3 LYS A  24      38.450  66.550  33.040  1.00  0.00          H   
ATOM    348  HG2 LYS A  24      38.130  66.340  31.280  1.00  0.00          H   
ATOM    349  HD3 LYS A  24      35.800  67.020  31.860  1.00  0.00          H   
ATOM    350  HD2 LYS A  24      36.250  67.080  33.520  1.00  0.00          H   
ATOM    351  HE3 LYS A  24      37.050  64.720  33.340  1.00  0.00          H   
ATOM    352  HE2 LYS A  24      36.660  64.660  31.650  1.00  0.00          H   
ATOM    353  HZ1 LYS A  24      34.450  64.780  32.020  1.00  0.00          H   
ATOM    354  HZ2 LYS A  24      34.910  63.670  33.130  1.00  0.00          H   
ATOM    355  HZ3 LYS A  24      34.530  65.220  33.590  1.00  0.00          H   
TER     356      LYS A  24
ENDMDL
MODEL        1
ATOM      1  N   LYS A   1      27.756  53.544  62.776  1.00  0.00          N   
ATOM      2  CA  LYS A   1      27.679  54.521  61.678  1.00  0.00          C   
ATOM      3  C   LYS A   1      27.380  53.915  60.373  1.00  0.00          C   
ATOM      4  O   LYS A   1      28.049  52.973  59.976  1.00  0.00          O   
ATOM      5  CB  LYS A   1      29.050  55.302  61.590  1.00  0.00          C   
ATOM      6  CG  LYS A   1      29.320  56.101  62.869  1.00  0.00          C   
ATOM      7  CD  LYS A   1      28.195  57.071  63.183  1.00  0.00          C   
ATOM      8  CE  LYS A   1      28.639  57.763  64.454  1.00  0.00          C   
ATOM      9  NZ  LYS A   1      27.769  58.918  64.706  1.00  0.00          N   
ATOM     10  HA  LYS A   1      26.891  55.232  61.922  1.00  0.00          H   
ATOM     11  HB3 LYS A   1      29.051  55.926  60.701  1.00  0.00          H   
ATOM     12  HB2 LYS A   1      29.895  54.661  61.324  1.00  0.00          H   
ATOM     13  HG3 LYS A   1      30.164  56.772  62.694  1.00  0.00          H   
ATOM     14  HG2 LYS A   1      29.656  55.480  63.701  1.00  0.00          H   
ATOM     15  HD3 LYS A   1      27.229  56.574  63.284  1.00  0.00          H   
ATOM     16  HD2 LYS A   1      28.092  57.830  62.410  1.00  0.00          H   
ATOM     17  HE3 LYS A   1      29.650  58.181  64.419  1.00  0.00          H   
ATOM     18  HE2 LYS A   1      28.664  57.026  65.253  1.00  0.00          H   
ATOM     19  HZ1 LYS A   1      26.784  58.699  64.775  1.00  0.00          H   
ATOM     20  HZ2 LYS A   1      28.020  59.349  65.585  1.00  0.00          H   
ATOM     21  HZ3 LYS A   1      27.956  59.615  64.009  1.00  0.00          H   
ATOM     22  H   LYS A   1      26.825  53.189  62.922  1.00  0.00          H   
ATOM     23  N   LYS A   2      26.400  54.470  59.698  1.00  0.00          N   
ATOM     24  CA  LYS A   2      26.006  54.114  58.396  1.00  0.00          C   
ATOM     25  C   LYS A   2      27.045  54.396  57.288  1.00  0.00          C   
ATOM     26  O   LYS A   2      27.677  55.471  57.259  1.00  0.00          O   
ATOM     27  CB  LYS A   2      24.583  54.863  58.157  1.00  0.00          C   
ATOM     28  CG  LYS A   2      24.033  54.936  56.702  1.00  0.00          C   
ATOM     29  CD  LYS A   2      22.665  55.604  56.490  1.00  0.00          C   
ATOM     30  CE  LYS A   2      21.373  54.786  56.656  1.00  0.00          C   
ATOM     31  NZ  LYS A   2      21.097  54.172  57.947  1.00  0.00          N   
ATOM     32  H   LYS A   2      26.005  55.312  60.106  1.00  0.00          H   
ATOM     33  HA  LYS A   2      25.794  53.049  58.459  1.00  0.00          H   
ATOM     34  HB3 LYS A   2      24.585  55.847  58.635  1.00  0.00          H   
ATOM     35  HB2 LYS A   2      23.824  54.292  58.691  1.00  0.00          H   
ATOM     36  HG3 LYS A   2      23.991  53.964  56.191  1.00  0.00          H   
ATOM     37  HG2 LYS A   2      24.775  55.450  56.087  1.00  0.00          H   
ATOM     38  HD3 LYS A   2      22.606  56.028  55.495  1.00  0.00          H   
ATOM     39  HD2 LYS A   2      22.666  56.489  57.129  1.00  0.00          H   
ATOM     40  HE3 LYS A   2      21.375  53.966  55.934  1.00  0.00          H   
ATOM     41  HE2 LYS A   2      20.553  55.430  56.363  1.00  0.00          H   
ATOM     42  HZ1 LYS A   2      21.194  54.798  58.727  1.00  0.00          H   
ATOM     43  HZ2 LYS A   2      20.147  53.842  57.904  1.00  0.00          H   
ATOM     44  HZ3 LYS A   2      21.660  53.350  58.137  1.00  0.00          H   
ATOM     45  N   PRO A   3      27.332  53.341  56.451  1.00  0.00          N   
ATOM     46  CA  PRO A   3      28.213  53.308  55.267  1.00  0.00          C   
ATOM     47  C   PRO A   3      27.992  54.630  54.459  1.00  0.00          C   
ATOM     48  O   PRO A   3      26.875  55.118  54.283  1.00  0.00          O   
ATOM     49  CB  PRO A   3      27.772  52.112  54.477  1.00  0.00          C   
ATOM     50  CG  PRO A   3      27.583  51.124  55.635  1.00  0.00          C   
ATOM     51  CD  PRO A   3      26.865  51.997  56.685  1.00  0.00          C   
ATOM     52  HA  PRO A   3      29.218  53.176  55.661  1.00  0.00          H   
ATOM     53  HB3 PRO A   3      26.856  52.296  53.913  1.00  0.00          H   
ATOM     54  HB2 PRO A   3      28.630  51.772  53.890  1.00  0.00          H   
ATOM     55  HG3 PRO A   3      27.051  50.222  55.328  1.00  0.00          H   
ATOM     56  HG2 PRO A   3      28.567  50.854  56.013  1.00  0.00          H   
ATOM     57  HD3 PRO A   3      25.799  51.942  56.458  1.00  0.00          H   
ATOM     58  HD2 PRO A   3      27.108  51.633  57.681  1.00  0.00          H   
ATOM     59  N   GLY A   4      29.045  55.122  53.832  1.00  0.00          N   
ATOM     60  CA  GLY A   4      29.037  56.238  52.821  1.00  0.00          C   
ATOM     61  C   GLY A   4      30.351  57.039  52.810  1.00  0.00          C   
ATOM     62  O   GLY A   4      31.349  56.719  53.472  1.00  0.00          O   
ATOM     63  H   GLY A   4      29.947  54.672  53.968  1.00  0.00          H   
ATOM     64  HA3 GLY A   4      28.239  56.964  52.991  1.00  0.00          H   
ATOM     65  HA2 GLY A   4      28.903  55.938  51.786  1.00  0.00          H   
ATOM     66  N   ALA A   5      30.358  58.079  51.946  1.00  0.00          N   
ATOM     67  CA  ALA A   5      31.538  58.977  51.794  1.00  0.00          C   
ATOM     68  C   ALA A   5      31.867  59.797  53.059  1.00  0.00          C   
ATOM     69  O   ALA A   5      30.991  60.344  53.780  1.00  0.00          O   
ATOM     70  CB  ALA A   5      31.411  59.924  50.619  1.00  0.00          C   
ATOM     71  H   ALA A   5      29.519  58.344  51.469  1.00  0.00          H   
ATOM     72  HA  ALA A   5      32.478  58.460  51.627  1.00  0.00          H   
ATOM     73  HB1 ALA A   5      31.521  59.280  49.743  1.00  0.00          H   
ATOM     74  HB2 ALA A   5      30.420  60.374  50.584  1.00  0.00          H   
ATOM     75  HB3 ALA A   5      32.222  60.650  50.525  1.00  0.00          H   
ATOM     76  N   SER A   6      33.150  59.639  53.359  1.00  0.00          N   
ATOM     77  CA  SER A   6      33.820  60.553  54.286  1.00  0.00          C   
ATOM     78  C   SER A   6      33.782  62.028  53.828  1.00  0.00          C   
ATOM     79  O   SER A   6      33.689  62.343  52.619  1.00  0.00          O   
ATOM     80  CB  SER A   6      35.213  60.043  54.663  1.00  0.00          C   
ATOM     81  OG  SER A   6      36.134  60.523  53.659  1.00  0.00          O   
ATOM     82  H   SER A   6      33.756  59.125  52.740  1.00  0.00          H   
ATOM     83  HA  SER A   6      33.249  60.409  55.201  1.00  0.00          H   
ATOM     84  HB3 SER A   6      35.183  58.965  54.761  1.00  0.00          H   
ATOM     85  HB2 SER A   6      35.476  60.535  55.602  1.00  0.00          H   
ATOM     86  HG  SER A   6      36.927  59.987  53.810  1.00  0.00          H   
ATOM     87  N   LEU A   7      33.928  62.973  54.763  1.00  0.00          N   
ATOM     88  CA  LEU A   7      34.091  64.451  54.480  1.00  0.00          C   
ATOM     89  C   LEU A   7      35.310  64.658  53.511  1.00  0.00          C   
ATOM     90  O   LEU A   7      35.211  65.396  52.548  1.00  0.00          O   
ATOM     91  CB  LEU A   7      34.244  65.220  55.763  1.00  0.00          C   
ATOM     92  CG  LEU A   7      32.977  65.712  56.500  1.00  0.00          C   
ATOM     93  CD1 LEU A   7      33.315  66.960  57.310  1.00  0.00          C   
ATOM     94  CD2 LEU A   7      31.953  66.175  55.536  1.00  0.00          C   
ATOM     95  H   LEU A   7      33.765  62.729  55.732  1.00  0.00          H   
ATOM     96  HA  LEU A   7      33.225  64.852  53.947  1.00  0.00          H   
ATOM     97  HB3 LEU A   7      34.781  66.132  55.498  1.00  0.00          H   
ATOM     98  HB2 LEU A   7      34.912  64.668  56.423  1.00  0.00          H   
ATOM     99  HG  LEU A   7      32.552  64.991  57.198  1.00  0.00          H   
ATOM    100 HD11 LEU A   7      33.629  67.701  56.576  1.00  0.00          H   
ATOM    101 HD12 LEU A   7      32.450  67.292  57.888  1.00  0.00          H   
ATOM    102 HD13 LEU A   7      34.175  66.814  57.968  1.00  0.00          H   
ATOM    103 HD21 LEU A   7      31.324  65.444  55.044  1.00  0.00          H   
ATOM    104 HD22 LEU A   7      31.236  66.716  56.159  1.00  0.00          H   
ATOM    105 HD23 LEU A   7      32.327  66.871  54.791  1.00  0.00          H   
ATOM    106  N   ALA A   8      36.359  63.949  53.778  1.00  0.00          N   
ATOM    107  CA  ALA A   8      37.615  63.942  52.961  1.00  0.00          C   
ATOM    108  C   ALA A   8      37.252  63.506  51.522  1.00  0.00          C   
ATOM    109  O   ALA A   8      37.537  64.255  50.613  1.00  0.00          O   
ATOM    110  CB  ALA A   8      38.634  63.084  53.662  1.00  0.00          C   
ATOM    111  H   ALA A   8      36.210  63.197  54.435  1.00  0.00          H   
ATOM    112  HA  ALA A   8      37.923  64.990  52.943  1.00  0.00          H   
ATOM    113  HB1 ALA A   8      38.255  62.080  53.793  1.00  0.00          H   
ATOM    114  HB2 ALA A   8      39.649  63.077  53.249  1.00  0.00          H   
ATOM    115  HB3 ALA A   8      38.845  63.442  54.667  1.00  0.00          H   
ATOM    116  N   ALA A   9      36.664  62.398  51.202  1.00  0.00          N   
ATOM    117  CA  ALA A   9      36.204  62.001  49.835  1.00  0.00          C   
ATOM    118  C   ALA A   9      35.306  63.081  49.155  1.00  0.00          C   
ATOM    119  O   ALA A   9      35.472  63.285  47.970  1.00  0.00          O   
ATOM    120  CB  ALA A   9      35.540  60.634  49.908  1.00  0.00          C   
ATOM    121  H   ALA A   9      36.484  61.713  51.927  1.00  0.00          H   
ATOM    122  HA  ALA A   9      37.103  61.851  49.244  1.00  0.00          H   
ATOM    123  HB1 ALA A   9      36.032  59.873  50.504  1.00  0.00          H   
ATOM    124  HB2 ALA A   9      34.525  60.571  50.294  1.00  0.00          H   
ATOM    125  HB3 ALA A   9      35.551  60.222  48.897  1.00  0.00          H   
ATOM    126  N   LEU A  10      34.402  63.756  49.842  1.00  0.00          N   
ATOM    127  CA  LEU A  10      33.478  64.864  49.421  1.00  0.00          C   
ATOM    128  C   LEU A  10      34.322  66.091  49.010  1.00  0.00          C   
ATOM    129  O   LEU A  10      34.154  66.606  47.936  1.00  0.00          O   
ATOM    130  CB  LEU A  10      32.324  65.172  50.479  1.00  0.00          C   
ATOM    131  CG  LEU A  10      31.400  63.998  50.624  1.00  0.00          C   
ATOM    132  CD1 LEU A  10      30.359  63.987  51.783  1.00  0.00          C   
ATOM    133  CD2 LEU A  10      30.501  63.847  49.349  1.00  0.00          C   
ATOM    134  H   LEU A  10      34.347  63.456  50.813  1.00  0.00          H   
ATOM    135  HA  LEU A  10      33.036  64.626  48.453  1.00  0.00          H   
ATOM    136  HB3 LEU A  10      31.794  66.090  50.240  1.00  0.00          H   
ATOM    137  HB2 LEU A  10      32.758  65.343  51.469  1.00  0.00          H   
ATOM    138  HG  LEU A  10      32.024  63.115  50.715  1.00  0.00          H   
ATOM    139 HD11 LEU A  10      30.954  63.892  52.683  1.00  0.00          H   
ATOM    140 HD12 LEU A  10      29.712  64.859  51.735  1.00  0.00          H   
ATOM    141 HD13 LEU A  10      29.622  63.179  51.751  1.00  0.00          H   
ATOM    142 HD21 LEU A  10      29.814  63.002  49.375  1.00  0.00          H   
ATOM    143 HD22 LEU A  10      29.932  64.761  49.182  1.00  0.00          H   
ATOM    144 HD23 LEU A  10      31.161  63.773  48.476  1.00  0.00          H   
ATOM    145  N   GLN A  11      35.263  66.568  49.839  1.00  0.00          N   
ATOM    146  CA  GLN A  11      36.224  67.658  49.577  1.00  0.00          C   
ATOM    147  C   GLN A  11      37.188  67.419  48.464  1.00  0.00          C   
ATOM    148  O   GLN A  11      37.404  68.283  47.635  1.00  0.00          O   
ATOM    149  CB  GLN A  11      36.949  68.048  50.867  1.00  0.00          C   
ATOM    150  CG  GLN A  11      35.965  68.748  51.884  1.00  0.00          C   
ATOM    151  CD  GLN A  11      36.431  69.145  53.291  1.00  0.00          C   
ATOM    152  NE2 GLN A  11      35.650  69.752  54.114  1.00  0.00          N   
ATOM    153  OE1 GLN A  11      37.569  68.985  53.650  1.00  0.00          O   
ATOM    154  H   GLN A  11      35.380  66.120  50.737  1.00  0.00          H   
ATOM    155  HA  GLN A  11      35.740  68.558  49.190  1.00  0.00          H   
ATOM    156  HB3 GLN A  11      37.736  68.783  50.658  1.00  0.00          H   
ATOM    157  HB2 GLN A  11      37.309  67.142  51.345  1.00  0.00          H   
ATOM    158  HG3 GLN A  11      35.097  68.105  52.033  1.00  0.00          H   
ATOM    159  HG2 GLN A  11      35.611  69.622  51.351  1.00  0.00          H   
ATOM    160 HE21 GLN A  11      34.726  70.000  53.771  1.00  0.00          H   
ATOM    161 HE22 GLN A  11      35.965  70.057  55.017  1.00  0.00          H   
ATOM    162  N   ALA A  12      37.658  66.181  48.191  1.00  0.00          N   
ATOM    163  CA  ALA A  12      38.414  65.685  46.971  1.00  0.00          C   
ATOM    164  C   ALA A  12      37.574  65.916  45.727  1.00  0.00          C   
ATOM    165  O   ALA A  12      38.110  66.223  44.649  1.00  0.00          O   
ATOM    166  CB  ALA A  12      38.834  64.203  47.262  1.00  0.00          C   
ATOM    167  H   ALA A  12      37.406  65.465  48.861  1.00  0.00          H   
ATOM    168  HA  ALA A  12      39.355  66.241  46.940  1.00  0.00          H   
ATOM    169  HB1 ALA A  12      37.925  63.597  47.241  1.00  0.00          H   
ATOM    170  HB2 ALA A  12      39.484  63.846  46.462  1.00  0.00          H   
ATOM    171  HB3 ALA A  12      39.371  64.188  48.207  1.00  0.00          H   
ATOM    172  N   LEU A  13      36.303  65.542  45.801  1.00  0.00          N   
ATOM    173  CA  LEU A  13      35.325  65.589  44.732  1.00  0.00          C   
ATOM    174  C   LEU A  13      34.976  67.014  44.249  1.00  0.00          C   
ATOM    175  O   LEU A  13      35.026  67.334  43.071  1.00  0.00          O   
ATOM    176  CB  LEU A  13      33.956  64.851  45.086  1.00  0.00          C   
ATOM    177  CG  LEU A  13      33.944  63.420  44.579  1.00  0.00          C   
ATOM    178  CD1 LEU A  13      32.715  62.694  45.085  1.00  0.00          C   
ATOM    179  CD2 LEU A  13      33.936  63.413  43.044  1.00  0.00          C   
ATOM    180  H   LEU A  13      35.935  65.217  46.681  1.00  0.00          H   
ATOM    181  HA  LEU A  13      35.611  65.238  43.743  1.00  0.00          H   
ATOM    182  HB3 LEU A  13      33.093  65.384  44.681  1.00  0.00          H   
ATOM    183  HB2 LEU A  13      33.858  64.786  46.165  1.00  0.00          H   
ATOM    184  HG  LEU A  13      34.844  62.953  44.972  1.00  0.00          H   
ATOM    185 HD11 LEU A  13      32.736  61.645  44.782  1.00  0.00          H   
ATOM    186 HD12 LEU A  13      32.644  62.821  46.159  1.00  0.00          H   
ATOM    187 HD13 LEU A  13      31.800  63.153  44.714  1.00  0.00          H   
ATOM    188 HD21 LEU A  13      34.866  63.828  42.674  1.00  0.00          H   
ATOM    189 HD22 LEU A  13      33.843  62.398  42.662  1.00  0.00          H   
ATOM    190 HD23 LEU A  13      33.115  64.030  42.685  1.00  0.00          H   
ATOM    191  N   GLN A  14      34.661  67.952  45.149  1.00  0.00          N   
ATOM    192  CA  GLN A  14      34.483  69.384  44.921  1.00  0.00          C   
ATOM    193  C   GLN A  14      35.666  70.166  44.496  1.00  0.00          C   
ATOM    194  O   GLN A  14      35.568  71.081  43.633  1.00  0.00          O   
ATOM    195  CB  GLN A  14      33.680  70.026  46.083  1.00  0.00          C   
ATOM    196  CG  GLN A  14      33.352  71.540  45.900  1.00  0.00          C   
ATOM    197  CD  GLN A  14      32.426  71.995  44.756  1.00  0.00          C   
ATOM    198  NE2 GLN A  14      32.038  73.214  44.860  1.00  0.00          N   
ATOM    199  OE1 GLN A  14      31.896  71.292  43.923  1.00  0.00          O   
ATOM    200  H   GLN A  14      34.459  67.672  46.094  1.00  0.00          H   
ATOM    201  HA  GLN A  14      33.861  69.499  44.038  1.00  0.00          H   
ATOM    202  HB3 GLN A  14      34.194  69.779  47.011  1.00  0.00          H   
ATOM    203  HB2 GLN A  14      32.720  69.498  46.139  1.00  0.00          H   
ATOM    204  HG3 GLN A  14      34.287  72.108  45.887  1.00  0.00          H   
ATOM    205  HG2 GLN A  14      32.970  71.725  46.908  1.00  0.00          H   
ATOM    206 HE21 GLN A  14      32.288  73.750  45.679  1.00  0.00          H   
ATOM    207 HE22 GLN A  14      31.380  73.588  44.182  1.00  0.00          H   
ATOM    208  N   ALA A  15      36.909  69.837  45.020  1.00  0.00          N   
ATOM    209  CA  ALA A  15      38.193  70.145  44.359  1.00  0.00          C   
ATOM    210  C   ALA A  15      38.320  69.751  42.887  1.00  0.00          C   
ATOM    211  O   ALA A  15      38.648  70.511  41.987  1.00  0.00          O   
ATOM    212  CB  ALA A  15      39.257  69.632  45.230  1.00  0.00          C   
ATOM    213  H   ALA A  15      37.029  69.067  45.663  1.00  0.00          H   
ATOM    214  HA  ALA A  15      38.294  71.233  44.280  1.00  0.00          H   
ATOM    215  HB1 ALA A  15      39.091  68.589  45.473  1.00  0.00          H   
ATOM    216  HB2 ALA A  15      40.245  69.682  44.755  1.00  0.00          H   
ATOM    217  HB3 ALA A  15      39.240  70.111  46.209  1.00  0.00          H   
ATOM    218  N   LEU A  16      37.986  68.506  42.606  1.00  0.00          N   
ATOM    219  CA  LEU A  16      37.983  67.868  41.300  1.00  0.00          C   
ATOM    220  C   LEU A  16      37.052  68.532  40.311  1.00  0.00          C   
ATOM    221  O   LEU A  16      37.459  68.966  39.218  1.00  0.00          O   
ATOM    222  CB  LEU A  16      37.680  66.330  41.328  1.00  0.00          C   
ATOM    223  CG  LEU A  16      37.930  65.780  39.949  1.00  0.00          C   
ATOM    224  CD1 LEU A  16      39.449  65.813  39.697  1.00  0.00          C   
ATOM    225  CD2 LEU A  16      37.452  64.360  40.044  1.00  0.00          C   
ATOM    226  H   LEU A  16      37.837  67.944  43.431  1.00  0.00          H   
ATOM    227  HA  LEU A  16      38.988  67.969  40.877  1.00  0.00          H   
ATOM    228  HB3 LEU A  16      36.685  66.038  41.665  1.00  0.00          H   
ATOM    229  HB2 LEU A  16      38.407  65.866  41.993  1.00  0.00          H   
ATOM    230  HG  LEU A  16      37.325  66.306  39.223  1.00  0.00          H   
ATOM    231 HD11 LEU A  16      39.596  65.289  38.749  1.00  0.00          H   
ATOM    232 HD12 LEU A  16      39.763  66.862  39.730  1.00  0.00          H   
ATOM    233 HD13 LEU A  16      40.060  65.279  40.425  1.00  0.00          H   
ATOM    234 HD21 LEU A  16      36.445  64.242  40.450  1.00  0.00          H   
ATOM    235 HD22 LEU A  16      37.520  63.837  39.094  1.00  0.00          H   
ATOM    236 HD23 LEU A  16      37.997  63.822  40.822  1.00  0.00          H   
ATOM    237  N   GLN A  17      35.809  68.810  40.721  1.00  0.00          N   
ATOM    238  CA  GLN A  17      34.820  69.606  39.981  1.00  0.00          C   
ATOM    239  C   GLN A  17      35.178  71.030  39.873  1.00  0.00          C   
ATOM    240  O   GLN A  17      35.018  71.545  38.769  1.00  0.00          O   
ATOM    241  CB  GLN A  17      33.461  69.366  40.771  1.00  0.00          C   
ATOM    242  CG  GLN A  17      32.228  69.933  40.010  1.00  0.00          C   
ATOM    243  CD  GLN A  17      30.888  69.787  40.732  1.00  0.00          C   
ATOM    244  NE2 GLN A  17      30.461  70.666  41.601  1.00  0.00          N   
ATOM    245  OE1 GLN A  17      30.178  68.823  40.455  1.00  0.00          O   
ATOM    246  H   GLN A  17      35.473  68.599  41.652  1.00  0.00          H   
ATOM    247  HA  GLN A  17      34.648  69.276  38.952  1.00  0.00          H   
ATOM    248  HB3 GLN A  17      33.452  69.791  41.771  1.00  0.00          H   
ATOM    249  HB2 GLN A  17      33.269  68.297  40.856  1.00  0.00          H   
ATOM    250  HG3 GLN A  17      32.026  69.295  39.139  1.00  0.00          H   
ATOM    251  HG2 GLN A  17      32.395  70.965  39.708  1.00  0.00          H   
ATOM    252 HE21 GLN A  17      31.044  71.470  41.794  1.00  0.00          H   
ATOM    253 HE22 GLN A  17      29.688  70.538  42.245  1.00  0.00          H   
ATOM    254  N   ALA A  18      35.729  71.784  40.879  1.00  0.00          N   
ATOM    255  CA  ALA A  18      36.187  73.170  40.627  1.00  0.00          C   
ATOM    256  C   ALA A  18      37.392  73.231  39.635  1.00  0.00          C   
ATOM    257  O   ALA A  18      37.461  74.211  38.873  1.00  0.00          O   
ATOM    258  CB  ALA A  18      36.610  73.756  41.978  1.00  0.00          C   
ATOM    259  H   ALA A  18      35.634  71.585  41.861  1.00  0.00          H   
ATOM    260  HA  ALA A  18      35.274  73.644  40.263  1.00  0.00          H   
ATOM    261  HB1 ALA A  18      37.295  73.014  42.400  1.00  0.00          H   
ATOM    262  HB2 ALA A  18      37.160  74.683  41.803  1.00  0.00          H   
ATOM    263  HB3 ALA A  18      35.668  74.008  42.469  1.00  0.00          H   
ATOM    264  N   ALA A  19      38.199  72.209  39.519  1.00  0.00          N   
ATOM    265  CA  ALA A  19      39.126  72.016  38.397  1.00  0.00          C   
ATOM    266  C   ALA A  19      38.392  71.604  37.101  1.00  0.00          C   
ATOM    267  O   ALA A  19      39.014  70.848  36.314  1.00  0.00          O   
ATOM    268  CB  ALA A  19      40.277  71.010  38.924  1.00  0.00          C   
ATOM    269  H   ALA A  19      37.964  71.426  40.110  1.00  0.00          H   
ATOM    270  HA  ALA A  19      39.648  72.935  38.162  1.00  0.00          H   
ATOM    271  HB1 ALA A  19      41.149  71.047  38.267  1.00  0.00          H   
ATOM    272  HB2 ALA A  19      40.544  71.346  39.923  1.00  0.00          H   
ATOM    273  HB3 ALA A  19      39.877  70.001  39.056  1.00  0.00          H   
ATOM    274  N   GLN A  20      37.176  72.009  36.848  1.00  0.00          N   
ATOM    275  CA  GLN A  20      36.376  71.799  35.585  1.00  0.00          C   
ATOM    276  C   GLN A  20      35.937  70.336  35.231  1.00  0.00          C   
ATOM    277  O   GLN A  20      35.448  70.080  34.103  1.00  0.00          O   
ATOM    278  CB  GLN A  20      36.879  72.710  34.395  1.00  0.00          C   
ATOM    279  CG  GLN A  20      35.719  73.367  33.658  1.00  0.00          C   
ATOM    280  CD  GLN A  20      36.228  74.430  32.744  1.00  0.00          C   
ATOM    281  NE2 GLN A  20      35.354  74.903  31.811  1.00  0.00          N   
ATOM    282  OE1 GLN A  20      37.314  74.961  32.781  1.00  0.00          O   
ATOM    283  H   GLN A  20      36.654  72.304  37.661  1.00  0.00          H   
ATOM    284  HA  GLN A  20      35.457  72.246  35.969  1.00  0.00          H   
ATOM    285  HB3 GLN A  20      37.566  72.198  33.715  1.00  0.00          H   
ATOM    286  HB2 GLN A  20      37.380  73.564  34.852  1.00  0.00          H   
ATOM    287  HG3 GLN A  20      35.015  73.908  34.291  1.00  0.00          H   
ATOM    288  HG2 GLN A  20      35.216  72.645  33.012  1.00  0.00          H   
ATOM    289 HE21 GLN A  20      34.384  74.616  31.872  1.00  0.00          H   
ATOM    290 HE22 GLN A  20      35.512  75.849  31.505  1.00  0.00          H   
ATOM    291  N   ALA A  21      36.069  69.355  36.148  1.00  0.00          N   
ATOM    292  CA  ALA A  21      35.252  68.158  35.994  1.00  0.00          C   
ATOM    293  C   ALA A  21      33.717  68.349  35.919  1.00  0.00          C   
ATOM    294  O   ALA A  21      33.185  69.351  36.448  1.00  0.00          O   
ATOM    295  CB  ALA A  21      35.627  67.235  37.055  1.00  0.00          C   
ATOM    296  H   ALA A  21      36.402  69.562  37.080  1.00  0.00          H   
ATOM    297  HA  ALA A  21      35.506  67.827  34.980  1.00  0.00          H   
ATOM    298  HB1 ALA A  21      35.054  66.327  36.891  1.00  0.00          H   
ATOM    299  HB2 ALA A  21      36.681  67.007  36.958  1.00  0.00          H   
ATOM    300  HB3 ALA A  21      35.186  67.654  37.968  1.00  0.00          H   
ATOM    301  N   ALA A  22      33.010  67.445  35.264  1.00  0.00          N   
ATOM    302  CA  ALA A  22      31.649  67.520  34.938  1.00  0.00          C   
ATOM    303  C   ALA A  22      30.786  67.480  36.206  1.00  0.00          C   
ATOM    304  O   ALA A  22      31.045  66.701  37.158  1.00  0.00          O   
ATOM    305  CB  ALA A  22      31.243  66.508  33.880  1.00  0.00          C   
ATOM    306  H   ALA A  22      33.514  66.605  35.009  1.00  0.00          H   
ATOM    307  HA  ALA A  22      31.444  68.492  34.480  1.00  0.00          H   
ATOM    308  HB1 ALA A  22      31.720  66.766  32.933  1.00  0.00          H   
ATOM    309  HB2 ALA A  22      31.698  65.558  34.133  1.00  0.00          H   
ATOM    310  HB3 ALA A  22      30.154  66.481  33.830  1.00  0.00          H   
ATOM    311  N   LYS A  23      29.836  68.407  36.235  1.00  0.00          N   
ATOM    312  CA  LYS A  23      28.938  68.534  37.370  1.00  0.00          C   
ATOM    313  C   LYS A  23      28.133  67.268  37.748  1.00  0.00          C   
ATOM    314  O   LYS A  23      27.633  66.624  36.824  1.00  0.00          O   
ATOM    315  CB  LYS A  23      27.965  69.763  37.099  1.00  0.00          C   
ATOM    316  CG  LYS A  23      26.738  70.007  38.004  1.00  0.00          C   
ATOM    317  CD  LYS A  23      27.210  70.151  39.499  1.00  0.00          C   
ATOM    318  CE  LYS A  23      26.177  70.803  40.341  1.00  0.00          C   
ATOM    319  NZ  LYS A  23      24.913  70.040  40.467  1.00  0.00          N   
ATOM    320  H   LYS A  23      29.607  68.961  35.417  1.00  0.00          H   
ATOM    321  HA  LYS A  23      29.654  68.752  38.152  1.00  0.00          H   
ATOM    322  HB3 LYS A  23      27.454  69.613  36.143  1.00  0.00          H   
ATOM    323  HB2 LYS A  23      28.553  70.674  37.018  1.00  0.00          H   
ATOM    324  HG3 LYS A  23      26.095  69.137  37.924  1.00  0.00          H   
ATOM    325  HG2 LYS A  23      26.276  70.942  37.702  1.00  0.00          H   
ATOM    326  HD3 LYS A  23      28.000  70.902  39.491  1.00  0.00          H   
ATOM    327  HD2 LYS A  23      27.593  69.273  40.023  1.00  0.00          H   
ATOM    328  HE3 LYS A  23      26.003  71.819  39.977  1.00  0.00          H   
ATOM    329  HE2 LYS A  23      26.643  70.933  41.320  1.00  0.00          H   
ATOM    330  HZ1 LYS A  23      24.400  69.972  39.599  1.00  0.00          H   
ATOM    331  HZ2 LYS A  23      25.020  69.162  40.947  1.00  0.00          H   
ATOM    332  HZ3 LYS A  23      24.240  70.572  40.990  1.00  0.00          H   
ATOM    333  N   LYS A  24      28.036  67.019  39.085  1.00  0.00          N   
ATOM    334  CA  LYS A  24      27.111  66.041  39.703  1.00  0.00          C   
ATOM    335  C   LYS A  24      26.519  66.759  40.965  1.00  0.00          C   
ATOM    336  CB  LYS A  24      27.836  64.727  40.109  1.00  0.00          C   
ATOM    337  CG  LYS A  24      28.259  63.847  38.925  1.00  0.00          C   
ATOM    338  CD  LYS A  24      27.081  63.316  38.205  1.00  0.00          C   
ATOM    339  CE  LYS A  24      27.390  62.677  36.924  1.00  0.00          C   
ATOM    340  NZ  LYS A  24      27.893  61.285  37.128  1.00  0.00          N   
ATOM    341  O   LYS A  24      27.127  66.919  42.042  1.00  0.00          O   
ATOM    342  OXT LYS A  24      25.467  67.417  40.850  1.00  0.00          O   
ATOM    343  H   LYS A  24      28.437  67.662  39.753  1.00  0.00          H   
ATOM    344  HA  LYS A  24      26.319  65.802  38.994  1.00  0.00          H   
ATOM    345  HB3 LYS A  24      27.141  64.195  40.768  1.00  0.00          H   
ATOM    346  HB2 LYS A  24      28.709  64.899  40.739  1.00  0.00          H   
ATOM    347  HG3 LYS A  24      28.792  63.030  39.399  1.00  0.00          H   
ATOM    348  HG2 LYS A  24      28.838  64.493  38.263  1.00  0.00          H   
ATOM    349  HD3 LYS A  24      26.460  64.168  37.947  1.00  0.00          H   
ATOM    350  HD2 LYS A  24      26.486  62.635  38.823  1.00  0.00          H   
ATOM    351  HE3 LYS A  24      28.183  63.244  36.432  1.00  0.00          H   
ATOM    352  HE2 LYS A  24      26.458  62.641  36.370  1.00  0.00          H   
ATOM    353  HZ1 LYS A  24      28.821  61.487  37.479  1.00  0.00          H   
ATOM    354  HZ2 LYS A  24      27.369  60.768  37.818  1.00  0.00          H   
ATOM    355  HZ3 LYS A  24      27.908  60.809  36.240  1.00  0.00          H   
TER     356      LYS A  24
ENDMDL
MODEL        2
ATOM      1  N   LYS A   1      33.005  71.661  66.089  1.00  0.00          N   
ATOM      2  CA  LYS A   1      32.280  70.437  65.561  1.00  0.00          C   
ATOM      3  C   LYS A   1      33.339  69.535  64.929  1.00  0.00          C   
ATOM      4  O   LYS A   1      34.311  70.006  64.288  1.00  0.00          O   
ATOM      5  CB  LYS A   1      30.990  70.733  64.729  1.00  0.00          C   
ATOM      6  CG  LYS A   1      31.362  71.622  63.470  1.00  0.00          C   
ATOM      7  CD  LYS A   1      30.346  71.608  62.333  1.00  0.00          C   
ATOM      8  CE  LYS A   1      30.361  72.893  61.590  1.00  0.00          C   
ATOM      9  NZ  LYS A   1      29.855  74.066  62.343  1.00  0.00          N   
ATOM     10  HA  LYS A   1      32.018  69.839  66.438  1.00  0.00          H   
ATOM     11  HB3 LYS A   1      30.247  71.236  65.346  1.00  0.00          H   
ATOM     12  HB2 LYS A   1      30.669  69.782  64.299  1.00  0.00          H   
ATOM     13  HG3 LYS A   1      32.359  71.289  63.174  1.00  0.00          H   
ATOM     14  HG2 LYS A   1      31.503  72.648  63.815  1.00  0.00          H   
ATOM     15  HD3 LYS A   1      29.311  71.427  62.613  1.00  0.00          H   
ATOM     16  HD2 LYS A   1      30.709  70.809  61.691  1.00  0.00          H   
ATOM     17  HE3 LYS A   1      29.639  72.754  60.781  1.00  0.00          H   
ATOM     18  HE2 LYS A   1      31.332  73.185  61.185  1.00  0.00          H   
ATOM     19  HZ1 LYS A   1      29.427  74.725  61.708  1.00  0.00          H   
ATOM     20  HZ2 LYS A   1      29.095  73.798  62.953  1.00  0.00          H   
ATOM     21  HZ3 LYS A   1      30.621  74.430  62.880  1.00  0.00          H   
ATOM     22  H   LYS A   1      32.358  72.273  66.563  1.00  0.00          H   
ATOM     23  N   LYS A   2      33.171  68.232  65.133  1.00  0.00          N   
ATOM     24  CA  LYS A   2      33.943  67.244  64.449  1.00  0.00          C   
ATOM     25  C   LYS A   2      33.182  66.889  63.102  1.00  0.00          C   
ATOM     26  O   LYS A   2      31.967  66.550  63.066  1.00  0.00          O   
ATOM     27  CB  LYS A   2      34.308  65.948  65.239  1.00  0.00          C   
ATOM     28  CG  LYS A   2      35.342  65.106  64.497  1.00  0.00          C   
ATOM     29  CD  LYS A   2      35.907  63.845  65.219  1.00  0.00          C   
ATOM     30  CE  LYS A   2      35.018  62.572  65.270  1.00  0.00          C   
ATOM     31  NZ  LYS A   2      35.842  61.397  65.589  1.00  0.00          N   
ATOM     32  H   LYS A   2      32.438  67.899  65.739  1.00  0.00          H   
ATOM     33  HA  LYS A   2      34.924  67.626  64.185  1.00  0.00          H   
ATOM     34  HB3 LYS A   2      33.419  65.321  65.322  1.00  0.00          H   
ATOM     35  HB2 LYS A   2      34.827  66.268  66.137  1.00  0.00          H   
ATOM     36  HG3 LYS A   2      36.201  65.773  64.433  1.00  0.00          H   
ATOM     37  HG2 LYS A   2      35.142  64.910  63.438  1.00  0.00          H   
ATOM     38  HD3 LYS A   2      36.095  64.146  66.254  1.00  0.00          H   
ATOM     39  HD2 LYS A   2      36.866  63.618  64.751  1.00  0.00          H   
ATOM     40  HE3 LYS A   2      34.671  62.498  64.243  1.00  0.00          H   
ATOM     41  HE2 LYS A   2      34.126  62.611  65.888  1.00  0.00          H   
ATOM     42  HZ1 LYS A   2      35.250  60.577  65.646  1.00  0.00          H   
ATOM     43  HZ2 LYS A   2      36.461  61.161  64.828  1.00  0.00          H   
ATOM     44  HZ3 LYS A   2      36.391  61.502  66.434  1.00  0.00          H   
ATOM     45  N   PRO A   3      33.933  66.850  62.000  1.00  0.00          N   
ATOM     46  CA  PRO A   3      33.454  66.261  60.676  1.00  0.00          C   
ATOM     47  C   PRO A   3      33.117  64.772  60.799  1.00  0.00          C   
ATOM     48  O   PRO A   3      33.731  64.016  61.629  1.00  0.00          O   
ATOM     49  CB  PRO A   3      34.479  66.738  59.688  1.00  0.00          C   
ATOM     50  CG  PRO A   3      34.836  68.120  60.281  1.00  0.00          C   
ATOM     51  CD  PRO A   3      35.043  67.736  61.712  1.00  0.00          C   
ATOM     52  HA  PRO A   3      32.528  66.779  60.420  1.00  0.00          H   
ATOM     53  HB3 PRO A   3      35.371  66.104  59.705  1.00  0.00          H   
ATOM     54  HB2 PRO A   3      34.018  66.813  58.704  1.00  0.00          H   
ATOM     55  HG3 PRO A   3      35.756  68.573  59.905  1.00  0.00          H   
ATOM     56  HG2 PRO A   3      33.992  68.785  60.135  1.00  0.00          H   
ATOM     57  HD3 PRO A   3      35.964  67.148  61.675  1.00  0.00          H   
ATOM     58  HD2 PRO A   3      35.288  68.574  62.360  1.00  0.00          H   
ATOM     59  N   GLY A   4      32.240  64.322  59.939  1.00  0.00          N   
ATOM     60  CA  GLY A   4      32.163  62.881  59.539  1.00  0.00          C   
ATOM     61  C   GLY A   4      33.321  62.365  58.748  1.00  0.00          C   
ATOM     62  O   GLY A   4      34.160  63.115  58.243  1.00  0.00          O   
ATOM     63  H   GLY A   4      31.923  64.999  59.258  1.00  0.00          H   
ATOM     64  HA3 GLY A   4      31.266  62.780  58.942  1.00  0.00          H   
ATOM     65  HA2 GLY A   4      32.120  62.329  60.483  1.00  0.00          H   
ATOM     66  N   ALA A   5      33.342  61.065  58.541  1.00  0.00          N   
ATOM     67  CA  ALA A   5      34.414  60.310  57.864  1.00  0.00          C   
ATOM     68  C   ALA A   5      34.443  60.432  56.314  1.00  0.00          C   
ATOM     69  O   ALA A   5      35.359  59.895  55.621  1.00  0.00          O   
ATOM     70  CB  ALA A   5      34.480  58.836  58.379  1.00  0.00          C   
ATOM     71  H   ALA A   5      32.669  60.530  59.054  1.00  0.00          H   
ATOM     72  HA  ALA A   5      35.411  60.573  58.243  1.00  0.00          H   
ATOM     73  HB1 ALA A   5      33.564  58.326  58.063  1.00  0.00          H   
ATOM     74  HB2 ALA A   5      35.351  58.350  57.928  1.00  0.00          H   
ATOM     75  HB3 ALA A   5      34.681  58.800  59.446  1.00  0.00          H   
ATOM     76  N   SER A   6      33.410  61.039  55.693  1.00  0.00          N   
ATOM     77  CA  SER A   6      33.302  61.290  54.307  1.00  0.00          C   
ATOM     78  C   SER A   6      33.851  62.655  53.740  1.00  0.00          C   
ATOM     79  O   SER A   6      34.126  62.752  52.546  1.00  0.00          O   
ATOM     80  CB  SER A   6      31.856  61.152  53.811  1.00  0.00          C   
ATOM     81  OG  SER A   6      30.942  61.690  54.742  1.00  0.00          O   
ATOM     82  H   SER A   6      32.624  61.324  56.267  1.00  0.00          H   
ATOM     83  HA  SER A   6      33.818  60.406  53.939  1.00  0.00          H   
ATOM     84  HB3 SER A   6      31.670  60.076  53.840  1.00  0.00          H   
ATOM     85  HB2 SER A   6      31.735  61.469  52.775  1.00  0.00          H   
ATOM     86  HG  SER A   6      30.184  61.111  54.751  1.00  0.00          H   
ATOM     87  N   LEU A   7      34.029  63.655  54.535  1.00  0.00          N   
ATOM     88  CA  LEU A   7      34.426  65.011  54.111  1.00  0.00          C   
ATOM     89  C   LEU A   7      35.686  65.058  53.254  1.00  0.00          C   
ATOM     90  O   LEU A   7      35.580  65.803  52.269  1.00  0.00          O   
ATOM     91  CB  LEU A   7      34.606  65.928  55.315  1.00  0.00          C   
ATOM     92  CG  LEU A   7      34.724  67.473  54.903  1.00  0.00          C   
ATOM     93  CD1 LEU A   7      33.468  67.911  54.034  1.00  0.00          C   
ATOM     94  CD2 LEU A   7      34.889  68.446  56.047  1.00  0.00          C   
ATOM     95  H   LEU A   7      33.832  63.504  55.514  1.00  0.00          H   
ATOM     96  HA  LEU A   7      33.667  65.302  53.386  1.00  0.00          H   
ATOM     97  HB3 LEU A   7      35.503  65.694  55.903  1.00  0.00          H   
ATOM     98  HB2 LEU A   7      33.816  65.821  56.067  1.00  0.00          H   
ATOM     99  HG  LEU A   7      35.594  67.559  54.250  1.00  0.00          H   
ATOM    100 HD11 LEU A   7      33.500  68.963  53.758  1.00  0.00          H   
ATOM    101 HD12 LEU A   7      33.442  67.453  53.042  1.00  0.00          H   
ATOM    102 HD13 LEU A   7      32.617  67.726  54.692  1.00  0.00          H   
ATOM    103 HD21 LEU A   7      34.008  68.526  56.693  1.00  0.00          H   
ATOM    104 HD22 LEU A   7      35.741  68.124  56.648  1.00  0.00          H   
ATOM    105 HD23 LEU A   7      35.131  69.420  55.622  1.00  0.00          H   
ATOM    106  N   ALA A   8      36.745  64.242  53.515  1.00  0.00          N   
ATOM    107  CA  ALA A   8      37.965  64.281  52.785  1.00  0.00          C   
ATOM    108  C   ALA A   8      37.895  63.876  51.278  1.00  0.00          C   
ATOM    109  O   ALA A   8      38.450  64.571  50.392  1.00  0.00          O   
ATOM    110  CB  ALA A   8      38.983  63.432  53.539  1.00  0.00          C   
ATOM    111  H   ALA A   8      36.737  63.670  54.357  1.00  0.00          H   
ATOM    112  HA  ALA A   8      38.235  65.339  52.756  1.00  0.00          H   
ATOM    113  HB1 ALA A   8      39.021  63.849  54.548  1.00  0.00          H   
ATOM    114  HB2 ALA A   8      38.619  62.409  53.489  1.00  0.00          H   
ATOM    115  HB3 ALA A   8      39.965  63.497  53.057  1.00  0.00          H   
ATOM    116  N   ALA A   9      37.106  62.830  51.016  1.00  0.00          N   
ATOM    117  CA  ALA A   9      36.665  62.479  49.715  1.00  0.00          C   
ATOM    118  C   ALA A   9      35.868  63.605  49.101  1.00  0.00          C   
ATOM    119  O   ALA A   9      36.145  64.108  48.014  1.00  0.00          O   
ATOM    120  CB  ALA A   9      35.870  61.205  49.741  1.00  0.00          C   
ATOM    121  H   ALA A   9      36.717  62.351  51.820  1.00  0.00          H   
ATOM    122  HA  ALA A   9      37.615  62.285  49.207  1.00  0.00          H   
ATOM    123  HB1 ALA A   9      34.904  61.248  50.236  1.00  0.00          H   
ATOM    124  HB2 ALA A   9      35.701  60.857  48.712  1.00  0.00          H   
ATOM    125  HB3 ALA A   9      36.443  60.391  50.187  1.00  0.00          H   
ATOM    126  N   LEU A  10      34.756  63.982  49.775  1.00  0.00          N   
ATOM    127  CA  LEU A  10      33.736  64.940  49.399  1.00  0.00          C   
ATOM    128  C   LEU A  10      34.323  66.267  48.974  1.00  0.00          C   
ATOM    129  O   LEU A  10      34.073  66.647  47.806  1.00  0.00          O   
ATOM    130  CB  LEU A  10      32.563  65.036  50.401  1.00  0.00          C   
ATOM    131  CG  LEU A  10      31.619  63.830  50.376  1.00  0.00          C   
ATOM    132  CD1 LEU A  10      30.644  63.768  51.597  1.00  0.00          C   
ATOM    133  CD2 LEU A  10      30.787  63.766  49.061  1.00  0.00          C   
ATOM    134  H   LEU A  10      34.650  63.396  50.590  1.00  0.00          H   
ATOM    135  HA  LEU A  10      33.329  64.440  48.516  1.00  0.00          H   
ATOM    136  HB3 LEU A  10      32.025  65.950  50.155  1.00  0.00          H   
ATOM    137  HB2 LEU A  10      32.916  65.123  51.434  1.00  0.00          H   
ATOM    138  HG  LEU A  10      32.158  62.886  50.456  1.00  0.00          H   
ATOM    139 HD11 LEU A  10      30.317  62.730  51.662  1.00  0.00          H   
ATOM    140 HD12 LEU A  10      31.223  63.979  52.495  1.00  0.00          H   
ATOM    141 HD13 LEU A  10      29.792  64.444  51.507  1.00  0.00          H   
ATOM    142 HD21 LEU A  10      30.202  62.849  48.994  1.00  0.00          H   
ATOM    143 HD22 LEU A  10      30.117  64.616  49.010  1.00  0.00          H   
ATOM    144 HD23 LEU A  10      31.438  63.794  48.191  1.00  0.00          H   
ATOM    145  N   GLN A  11      35.120  66.961  49.794  1.00  0.00          N   
ATOM    146  CA  GLN A  11      35.752  68.256  49.563  1.00  0.00          C   
ATOM    147  C   GLN A  11      36.773  68.268  48.429  1.00  0.00          C   
ATOM    148  O   GLN A  11      36.800  69.269  47.719  1.00  0.00          O   
ATOM    149  CB  GLN A  11      36.326  68.984  50.842  1.00  0.00          C   
ATOM    150  CG  GLN A  11      37.721  68.450  51.219  1.00  0.00          C   
ATOM    151  CD  GLN A  11      38.019  69.348  52.427  1.00  0.00          C   
ATOM    152  NE2 GLN A  11      38.630  70.488  52.214  1.00  0.00          N   
ATOM    153  OE1 GLN A  11      37.606  69.133  53.584  1.00  0.00          O   
ATOM    154  H   GLN A  11      35.269  66.552  50.705  1.00  0.00          H   
ATOM    155  HA  GLN A  11      34.916  68.898  49.279  1.00  0.00          H   
ATOM    156  HB3 GLN A  11      35.616  68.871  51.663  1.00  0.00          H   
ATOM    157  HB2 GLN A  11      36.374  70.060  50.659  1.00  0.00          H   
ATOM    158  HG3 GLN A  11      38.515  68.608  50.482  1.00  0.00          H   
ATOM    159  HG2 GLN A  11      37.646  67.389  51.472  1.00  0.00          H   
ATOM    160 HE21 GLN A  11      39.028  70.698  51.310  1.00  0.00          H   
ATOM    161 HE22 GLN A  11      38.967  71.055  52.981  1.00  0.00          H   
ATOM    162  N   ALA A  12      37.526  67.169  48.317  1.00  0.00          N   
ATOM    163  CA  ALA A  12      38.566  67.130  47.303  1.00  0.00          C   
ATOM    164  C   ALA A  12      38.089  66.744  45.863  1.00  0.00          C   
ATOM    165  O   ALA A  12      38.490  67.320  44.818  1.00  0.00          O   
ATOM    166  CB  ALA A  12      39.585  66.123  47.813  1.00  0.00          C   
ATOM    167  H   ALA A  12      37.447  66.383  48.946  1.00  0.00          H   
ATOM    168  HA  ALA A  12      38.910  68.159  47.255  1.00  0.00          H   
ATOM    169  HB1 ALA A  12      40.037  66.483  48.736  1.00  0.00          H   
ATOM    170  HB2 ALA A  12      39.266  65.087  47.882  1.00  0.00          H   
ATOM    171  HB3 ALA A  12      40.470  66.031  47.188  1.00  0.00          H   
ATOM    172  N   LEU A  13      37.006  65.955  45.793  1.00  0.00          N   
ATOM    173  CA  LEU A  13      36.047  65.841  44.656  1.00  0.00          C   
ATOM    174  C   LEU A  13      35.418  67.152  44.212  1.00  0.00          C   
ATOM    175  O   LEU A  13      35.444  67.496  43.059  1.00  0.00          O   
ATOM    176  CB  LEU A  13      34.986  64.740  44.944  1.00  0.00          C   
ATOM    177  CG  LEU A  13      35.500  63.291  44.891  1.00  0.00          C   
ATOM    178  CD1 LEU A  13      34.259  62.381  45.068  1.00  0.00          C   
ATOM    179  CD2 LEU A  13      35.972  62.924  43.497  1.00  0.00          C   
ATOM    180  H   LEU A  13      36.710  65.507  46.648  1.00  0.00          H   
ATOM    181  HA  LEU A  13      36.507  65.583  43.702  1.00  0.00          H   
ATOM    182  HB3 LEU A  13      34.156  64.859  44.255  1.00  0.00          H   
ATOM    183  HB2 LEU A  13      34.519  64.975  45.899  1.00  0.00          H   
ATOM    184  HG  LEU A  13      36.240  63.113  45.670  1.00  0.00          H   
ATOM    185 HD11 LEU A  13      33.751  62.531  46.027  1.00  0.00          H   
ATOM    186 HD12 LEU A  13      33.569  62.487  44.224  1.00  0.00          H   
ATOM    187 HD13 LEU A  13      34.709  61.391  45.140  1.00  0.00          H   
ATOM    188 HD21 LEU A  13      35.173  62.922  42.756  1.00  0.00          H   
ATOM    189 HD22 LEU A  13      36.734  63.630  43.160  1.00  0.00          H   
ATOM    190 HD23 LEU A  13      36.326  61.898  43.549  1.00  0.00          H   
ATOM    191  N   GLN A  14      34.809  67.941  45.112  1.00  0.00          N   
ATOM    192  CA  GLN A  14      34.339  69.325  44.952  1.00  0.00          C   
ATOM    193  C   GLN A  14      35.403  70.233  44.299  1.00  0.00          C   
ATOM    194  O   GLN A  14      35.140  71.035  43.415  1.00  0.00          O   
ATOM    195  CB  GLN A  14      33.757  69.881  46.256  1.00  0.00          C   
ATOM    196  CG  GLN A  14      32.701  71.005  46.054  1.00  0.00          C   
ATOM    197  CD  GLN A  14      31.950  71.358  47.328  1.00  0.00          C   
ATOM    198  NE2 GLN A  14      31.216  72.442  47.185  1.00  0.00          N   
ATOM    199  OE1 GLN A  14      32.060  70.882  48.430  1.00  0.00          O   
ATOM    200  H   GLN A  14      34.677  67.583  46.055  1.00  0.00          H   
ATOM    201  HA  GLN A  14      33.497  69.293  44.264  1.00  0.00          H   
ATOM    202  HB3 GLN A  14      34.472  70.235  47.005  1.00  0.00          H   
ATOM    203  HB2 GLN A  14      33.187  69.085  46.748  1.00  0.00          H   
ATOM    204  HG3 GLN A  14      31.984  70.705  45.284  1.00  0.00          H   
ATOM    205  HG2 GLN A  14      33.243  71.905  45.746  1.00  0.00          H   
ATOM    206 HE21 GLN A  14      31.221  73.012  46.352  1.00  0.00          H   
ATOM    207 HE22 GLN A  14      31.117  73.033  48.006  1.00  0.00          H   
ATOM    208  N   ALA A  15      36.637  70.138  44.818  1.00  0.00          N   
ATOM    209  CA  ALA A  15      37.792  70.936  44.324  1.00  0.00          C   
ATOM    210  C   ALA A  15      38.233  70.470  42.900  1.00  0.00          C   
ATOM    211  O   ALA A  15      38.436  71.352  41.969  1.00  0.00          O   
ATOM    212  CB  ALA A  15      38.914  70.877  45.378  1.00  0.00          C   
ATOM    213  H   ALA A  15      36.733  69.576  45.653  1.00  0.00          H   
ATOM    214  HA  ALA A  15      37.486  71.979  44.173  1.00  0.00          H   
ATOM    215  HB1 ALA A  15      38.618  71.242  46.366  1.00  0.00          H   
ATOM    216  HB2 ALA A  15      39.229  69.850  45.593  1.00  0.00          H   
ATOM    217  HB3 ALA A  15      39.762  71.418  44.969  1.00  0.00          H   
ATOM    218  N   LEU A  16      38.355  69.159  42.681  1.00  0.00          N   
ATOM    219  CA  LEU A  16      38.606  68.607  41.329  1.00  0.00          C   
ATOM    220  C   LEU A  16      37.582  69.163  40.314  1.00  0.00          C   
ATOM    221  O   LEU A  16      37.943  69.523  39.217  1.00  0.00          O   
ATOM    222  CB  LEU A  16      38.621  67.034  41.275  1.00  0.00          C   
ATOM    223  CG  LEU A  16      39.863  66.270  41.713  1.00  0.00          C   
ATOM    224  CD1 LEU A  16      39.953  64.920  41.062  1.00  0.00          C   
ATOM    225  CD2 LEU A  16      41.195  67.020  41.344  1.00  0.00          C   
ATOM    226  H   LEU A  16      38.100  68.604  43.482  1.00  0.00          H   
ATOM    227  HA  LEU A  16      39.555  69.020  41.001  1.00  0.00          H   
ATOM    228  HB3 LEU A  16      38.350  66.727  40.267  1.00  0.00          H   
ATOM    229  HB2 LEU A  16      37.816  66.644  41.912  1.00  0.00          H   
ATOM    230  HG  LEU A  16      39.850  66.252  42.811  1.00  0.00          H   
ATOM    231 HD11 LEU A  16      40.196  64.917  39.996  1.00  0.00          H   
ATOM    232 HD12 LEU A  16      40.698  64.298  41.558  1.00  0.00          H   
ATOM    233 HD13 LEU A  16      39.030  64.358  41.226  1.00  0.00          H   
ATOM    234 HD21 LEU A  16      41.139  68.034  41.742  1.00  0.00          H   
ATOM    235 HD22 LEU A  16      41.925  66.493  41.960  1.00  0.00          H   
ATOM    236 HD23 LEU A  16      41.440  66.944  40.283  1.00  0.00          H   
ATOM    237  N   GLN A  17      36.235  69.140  40.617  1.00  0.00          N   
ATOM    238  CA  GLN A  17      35.053  69.419  39.763  1.00  0.00          C   
ATOM    239  C   GLN A  17      34.884  70.919  39.547  1.00  0.00          C   
ATOM    240  O   GLN A  17      34.558  71.274  38.404  1.00  0.00          O   
ATOM    241  CB  GLN A  17      33.801  68.727  40.353  1.00  0.00          C   
ATOM    242  CG  GLN A  17      33.804  67.211  40.230  1.00  0.00          C   
ATOM    243  CD  GLN A  17      33.628  66.640  38.801  1.00  0.00          C   
ATOM    244  NE2 GLN A  17      33.432  65.380  38.686  1.00  0.00          N   
ATOM    245  OE1 GLN A  17      33.747  67.318  37.788  1.00  0.00          O   
ATOM    246  H   GLN A  17      35.978  68.703  41.482  1.00  0.00          H   
ATOM    247  HA  GLN A  17      35.266  68.920  38.814  1.00  0.00          H   
ATOM    248  HB3 GLN A  17      32.973  69.078  39.737  1.00  0.00          H   
ATOM    249  HB2 GLN A  17      33.637  69.020  41.384  1.00  0.00          H   
ATOM    250  HG3 GLN A  17      32.957  66.857  40.823  1.00  0.00          H   
ATOM    251  HG2 GLN A  17      34.786  66.883  40.606  1.00  0.00          H   
ATOM    252 HE21 GLN A  17      33.207  64.861  39.522  1.00  0.00          H   
ATOM    253 HE22 GLN A  17      33.404  64.908  37.792  1.00  0.00          H   
ATOM    254  N   ALA A  18      35.152  71.811  40.570  1.00  0.00          N   
ATOM    255  CA  ALA A  18      35.372  73.228  40.329  1.00  0.00          C   
ATOM    256  C   ALA A  18      36.435  73.526  39.277  1.00  0.00          C   
ATOM    257  O   ALA A  18      36.187  74.247  38.244  1.00  0.00          O   
ATOM    258  CB  ALA A  18      35.664  73.897  41.758  1.00  0.00          C   
ATOM    259  H   ALA A  18      35.124  71.482  41.523  1.00  0.00          H   
ATOM    260  HA  ALA A  18      34.468  73.689  39.921  1.00  0.00          H   
ATOM    261  HB1 ALA A  18      34.948  73.660  42.555  1.00  0.00          H   
ATOM    262  HB2 ALA A  18      36.624  73.658  42.204  1.00  0.00          H   
ATOM    263  HB3 ALA A  18      35.450  74.957  41.598  1.00  0.00          H   
ATOM    264  N   ALA A  19      37.670  73.006  39.426  1.00  0.00          N   
ATOM    265  CA  ALA A  19      38.729  73.106  38.513  1.00  0.00          C   
ATOM    266  C   ALA A  19      38.474  72.533  37.081  1.00  0.00          C   
ATOM    267  O   ALA A  19      38.815  73.104  36.019  1.00  0.00          O   
ATOM    268  CB  ALA A  19      39.969  72.377  39.163  1.00  0.00          C   
ATOM    269  H   ALA A  19      37.833  72.435  40.245  1.00  0.00          H   
ATOM    270  HA  ALA A  19      38.811  74.189  38.438  1.00  0.00          H   
ATOM    271  HB1 ALA A  19      40.263  72.814  40.113  1.00  0.00          H   
ATOM    272  HB2 ALA A  19      39.798  71.311  39.314  1.00  0.00          H   
ATOM    273  HB3 ALA A  19      40.780  72.475  38.441  1.00  0.00          H   
ATOM    274  N   GLN A  20      37.841  71.396  36.979  1.00  0.00          N   
ATOM    275  CA  GLN A  20      37.557  70.758  35.653  1.00  0.00          C   
ATOM    276  C   GLN A  20      36.463  71.535  34.879  1.00  0.00          C   
ATOM    277  O   GLN A  20      36.508  71.622  33.645  1.00  0.00          O   
ATOM    278  CB  GLN A  20      37.327  69.192  35.805  1.00  0.00          C   
ATOM    279  CG  GLN A  20      37.413  68.453  34.475  1.00  0.00          C   
ATOM    280  CD  GLN A  20      38.722  68.728  33.667  1.00  0.00          C   
ATOM    281  NE2 GLN A  20      38.718  69.823  32.888  1.00  0.00          N   
ATOM    282  OE1 GLN A  20      39.722  68.015  33.645  1.00  0.00          O   
ATOM    283  H   GLN A  20      37.558  70.873  37.798  1.00  0.00          H   
ATOM    284  HA  GLN A  20      38.392  70.838  34.960  1.00  0.00          H   
ATOM    285  HB3 GLN A  20      36.370  69.039  36.299  1.00  0.00          H   
ATOM    286  HB2 GLN A  20      38.028  68.808  36.547  1.00  0.00          H   
ATOM    287  HG3 GLN A  20      36.551  68.711  33.853  1.00  0.00          H   
ATOM    288  HG2 GLN A  20      37.230  67.381  34.563  1.00  0.00          H   
ATOM    289 HE21 GLN A  20      37.910  70.397  32.712  1.00  0.00          H   
ATOM    290 HE22 GLN A  20      39.482  69.972  32.237  1.00  0.00          H   
ATOM    291  N   ALA A  21      35.498  72.111  35.560  1.00  0.00          N   
ATOM    292  CA  ALA A  21      34.487  72.997  34.864  1.00  0.00          C   
ATOM    293  C   ALA A  21      34.991  74.432  34.554  1.00  0.00          C   
ATOM    294  O   ALA A  21      34.515  75.088  33.591  1.00  0.00          O   
ATOM    295  CB  ALA A  21      33.124  73.082  35.685  1.00  0.00          C   
ATOM    296  H   ALA A  21      35.493  71.971  36.561  1.00  0.00          H   
ATOM    297  HA  ALA A  21      34.340  72.489  33.905  1.00  0.00          H   
ATOM    298  HB1 ALA A  21      32.679  72.094  35.754  1.00  0.00          H   
ATOM    299  HB2 ALA A  21      33.307  73.546  36.660  1.00  0.00          H   
ATOM    300  HB3 ALA A  21      32.437  73.745  35.170  1.00  0.00          H   
ATOM    301  N   ALA A  22      36.114  74.778  35.228  1.00  0.00          N   
ATOM    302  CA  ALA A  22      36.826  76.037  34.968  1.00  0.00          C   
ATOM    303  C   ALA A  22      37.797  75.920  33.743  1.00  0.00          C   
ATOM    304  O   ALA A  22      37.860  76.784  32.958  1.00  0.00          O   
ATOM    305  CB  ALA A  22      37.558  76.508  36.321  1.00  0.00          C   
ATOM    306  H   ALA A  22      36.340  74.140  35.979  1.00  0.00          H   
ATOM    307  HA  ALA A  22      36.080  76.771  34.670  1.00  0.00          H   
ATOM    308  HB1 ALA A  22      38.131  75.695  36.767  1.00  0.00          H   
ATOM    309  HB2 ALA A  22      38.277  77.295  36.076  1.00  0.00          H   
ATOM    310  HB3 ALA A  22      36.850  76.971  36.999  1.00  0.00          H   
ATOM    311  N   LYS A  23      38.531  74.822  33.668  1.00  0.00          N   
ATOM    312  CA  LYS A  23      39.524  74.544  32.604  1.00  0.00          C   
ATOM    313  C   LYS A  23      38.963  74.014  31.280  1.00  0.00          C   
ATOM    314  O   LYS A  23      37.754  73.801  31.179  1.00  0.00          O   
ATOM    315  CB  LYS A  23      40.684  73.662  33.121  1.00  0.00          C   
ATOM    316  CG  LYS A  23      41.660  74.251  34.107  1.00  0.00          C   
ATOM    317  CD  LYS A  23      42.166  75.633  33.638  1.00  0.00          C   
ATOM    318  CE  LYS A  23      43.256  76.137  34.485  1.00  0.00          C   
ATOM    319  NZ  LYS A  23      42.764  76.851  35.656  1.00  0.00          N   
ATOM    320  H   LYS A  23      38.412  74.138  34.396  1.00  0.00          H   
ATOM    321  HA  LYS A  23      39.967  75.524  32.431  1.00  0.00          H   
ATOM    322  HB3 LYS A  23      41.316  73.452  32.259  1.00  0.00          H   
ATOM    323  HB2 LYS A  23      40.311  72.739  33.579  1.00  0.00          H   
ATOM    324  HG3 LYS A  23      42.585  73.678  34.212  1.00  0.00          H   
ATOM    325  HG2 LYS A  23      41.217  74.416  35.089  1.00  0.00          H   
ATOM    326  HD3 LYS A  23      41.318  76.324  33.689  1.00  0.00          H   
ATOM    327  HD2 LYS A  23      42.480  75.542  32.605  1.00  0.00          H   
ATOM    328  HE3 LYS A  23      43.873  76.821  33.906  1.00  0.00          H   
ATOM    329  HE2 LYS A  23      44.019  75.410  34.769  1.00  0.00          H   
ATOM    330  HZ1 LYS A  23      43.503  77.441  36.013  1.00  0.00          H   
ATOM    331  HZ2 LYS A  23      42.050  77.492  35.337  1.00  0.00          H   
ATOM    332  HZ3 LYS A  23      42.395  76.225  36.352  1.00  0.00          H   
ATOM    333  N   LYS A  24      39.776  73.810  30.220  1.00  0.00          N   
ATOM    334  CA  LYS A  24      39.378  73.342  28.864  1.00  0.00          C   
ATOM    335  C   LYS A  24      40.431  72.298  28.350  1.00  0.00          C   
ATOM    336  CB  LYS A  24      39.143  74.498  27.905  1.00  0.00          C   
ATOM    337  CG  LYS A  24      37.746  75.140  27.906  1.00  0.00          C   
ATOM    338  CD  LYS A  24      36.651  74.358  27.256  1.00  0.00          C   
ATOM    339  CE  LYS A  24      36.171  73.166  28.103  1.00  0.00          C   
ATOM    340  NZ  LYS A  24      35.315  72.336  27.301  1.00  0.00          N   
ATOM    341  O   LYS A  24      40.235  71.104  28.626  1.00  0.00          O   
ATOM    342  OXT LYS A  24      41.360  72.629  27.630  1.00  0.00          O   
ATOM    343  H   LYS A  24      40.766  73.989  30.337  1.00  0.00          H   
ATOM    344  HA  LYS A  24      38.516  72.699  29.057  1.00  0.00          H   
ATOM    345  HB3 LYS A  24      39.322  74.122  26.904  1.00  0.00          H   
ATOM    346  HB2 LYS A  24      39.951  75.229  27.890  1.00  0.00          H   
ATOM    347  HG3 LYS A  24      37.794  76.049  27.306  1.00  0.00          H   
ATOM    348  HG2 LYS A  24      37.557  75.424  28.945  1.00  0.00          H   
ATOM    349  HD3 LYS A  24      37.141  74.063  26.329  1.00  0.00          H   
ATOM    350  HD2 LYS A  24      35.793  74.964  26.964  1.00  0.00          H   
ATOM    351  HE3 LYS A  24      35.652  73.531  28.990  1.00  0.00          H   
ATOM    352  HE2 LYS A  24      37.065  72.613  28.391  1.00  0.00          H   
ATOM    353  HZ1 LYS A  24      35.783  72.176  26.422  1.00  0.00          H   
ATOM    354  HZ2 LYS A  24      35.111  71.470  27.783  1.00  0.00          H   
ATOM    355  HZ3 LYS A  24      34.422  72.754  27.091  1.00  0.00          H   
TER     356      LYS A  24
ENDMDL
MODEL        3
ATOM      1  N   LYS A   1      36.589  71.355  63.179  1.00  0.00          N   
ATOM      2  CA  LYS A   1      35.951  70.157  62.626  1.00  0.00          C   
ATOM      3  C   LYS A   1      37.032  69.160  62.248  1.00  0.00          C   
ATOM      4  O   LYS A   1      37.841  69.258  61.328  1.00  0.00          O   
ATOM      5  CB  LYS A   1      35.022  70.489  61.463  1.00  0.00          C   
ATOM      6  CG  LYS A   1      34.412  69.270  60.742  1.00  0.00          C   
ATOM      7  CD  LYS A   1      33.135  68.759  61.409  1.00  0.00          C   
ATOM      8  CE  LYS A   1      32.672  67.430  60.772  1.00  0.00          C   
ATOM      9  NZ  LYS A   1      31.580  66.739  61.459  1.00  0.00          N   
ATOM     10  HA  LYS A   1      35.367  69.676  63.411  1.00  0.00          H   
ATOM     11  HB3 LYS A   1      35.677  70.930  60.719  1.00  0.00          H   
ATOM     12  HB2 LYS A   1      34.242  71.185  61.770  1.00  0.00          H   
ATOM     13  HG3 LYS A   1      35.218  68.539  60.682  1.00  0.00          H   
ATOM     14  HG2 LYS A   1      34.213  69.465  59.691  1.00  0.00          H   
ATOM     15  HD3 LYS A   1      32.385  69.537  61.322  1.00  0.00          H   
ATOM     16  HD2 LYS A   1      33.298  68.529  62.468  1.00  0.00          H   
ATOM     17  HE3 LYS A   1      33.547  66.791  60.755  1.00  0.00          H   
ATOM     18  HE2 LYS A   1      32.350  67.563  59.740  1.00  0.00          H   
ATOM     19  HZ1 LYS A   1      30.866  67.366  61.808  1.00  0.00          H   
ATOM     20  HZ2 LYS A   1      31.220  65.975  60.904  1.00  0.00          H   
ATOM     21  HZ3 LYS A   1      31.962  66.389  62.328  1.00  0.00          H   
ATOM     22  H   LYS A   1      37.345  71.727  62.611  1.00  0.00          H   
ATOM     23  N   LYS A   2      36.946  67.995  62.965  1.00  0.00          N   
ATOM     24  CA  LYS A   2      37.692  66.809  62.680  1.00  0.00          C   
ATOM     25  C   LYS A   2      37.027  66.057  61.475  1.00  0.00          C   
ATOM     26  O   LYS A   2      35.886  65.678  61.606  1.00  0.00          O   
ATOM     27  CB  LYS A   2      37.804  65.948  63.979  1.00  0.00          C   
ATOM     28  CG  LYS A   2      38.304  64.472  63.610  1.00  0.00          C   
ATOM     29  CD  LYS A   2      38.702  63.700  64.916  1.00  0.00          C   
ATOM     30  CE  LYS A   2      39.757  62.630  64.661  1.00  0.00          C   
ATOM     31  NZ  LYS A   2      41.017  63.136  64.042  1.00  0.00          N   
ATOM     32  H   LYS A   2      36.197  67.970  63.647  1.00  0.00          H   
ATOM     33  HA  LYS A   2      38.692  67.122  62.375  1.00  0.00          H   
ATOM     34  HB3 LYS A   2      36.986  65.976  64.700  1.00  0.00          H   
ATOM     35  HB2 LYS A   2      38.719  66.321  64.437  1.00  0.00          H   
ATOM     36  HG3 LYS A   2      39.082  64.429  62.855  1.00  0.00          H   
ATOM     37  HG2 LYS A   2      37.445  63.989  63.144  1.00  0.00          H   
ATOM     38  HD3 LYS A   2      37.811  63.327  65.429  1.00  0.00          H   
ATOM     39  HD2 LYS A   2      39.130  64.419  65.613  1.00  0.00          H   
ATOM     40  HE3 LYS A   2      39.305  61.895  63.983  1.00  0.00          H   
ATOM     41  HE2 LYS A   2      39.868  62.203  65.654  1.00  0.00          H   
ATOM     42  HZ1 LYS A   2      40.973  63.412  63.075  1.00  0.00          H   
ATOM     43  HZ2 LYS A   2      41.547  63.726  64.667  1.00  0.00          H   
ATOM     44  HZ3 LYS A   2      41.615  62.322  63.922  1.00  0.00          H   
ATOM     45  N   PRO A   3      37.705  65.743  60.380  1.00  0.00          N   
ATOM     46  CA  PRO A   3      37.139  65.118  59.179  1.00  0.00          C   
ATOM     47  C   PRO A   3      36.378  63.723  59.397  1.00  0.00          C   
ATOM     48  O   PRO A   3      35.394  63.527  58.801  1.00  0.00          O   
ATOM     49  CB  PRO A   3      38.296  64.848  58.217  1.00  0.00          C   
ATOM     50  CG  PRO A   3      39.248  66.012  58.577  1.00  0.00          C   
ATOM     51  CD  PRO A   3      39.036  66.158  60.067  1.00  0.00          C   
ATOM     52  HA  PRO A   3      36.396  65.781  58.726  1.00  0.00          H   
ATOM     53  HB3 PRO A   3      38.639  63.832  58.441  1.00  0.00          H   
ATOM     54  HB2 PRO A   3      37.869  64.988  57.223  1.00  0.00          H   
ATOM     55  HG3 PRO A   3      40.294  65.815  58.364  1.00  0.00          H   
ATOM     56  HG2 PRO A   3      38.921  66.967  58.156  1.00  0.00          H   
ATOM     57  HD3 PRO A   3      39.698  65.426  60.524  1.00  0.00          H   
ATOM     58  HD2 PRO A   3      39.330  67.149  60.441  1.00  0.00          H   
ATOM     59  N   GLY A   4      36.854  62.797  60.136  1.00  0.00          N   
ATOM     60  CA  GLY A   4      36.389  61.409  60.106  1.00  0.00          C   
ATOM     61  C   GLY A   4      36.841  60.668  58.847  1.00  0.00          C   
ATOM     62  O   GLY A   4      37.833  61.012  58.226  1.00  0.00          O   
ATOM     63  H   GLY A   4      37.735  63.003  60.589  1.00  0.00          H   
ATOM     64  HA3 GLY A   4      35.300  61.436  60.212  1.00  0.00          H   
ATOM     65  HA2 GLY A   4      36.718  60.844  60.980  1.00  0.00          H   
ATOM     66  N   ALA A   5      36.201  59.490  58.584  1.00  0.00          N   
ATOM     67  CA  ALA A   5      36.570  58.664  57.410  1.00  0.00          C   
ATOM     68  C   ALA A   5      36.330  59.321  56.078  1.00  0.00          C   
ATOM     69  O   ALA A   5      37.175  59.294  55.218  1.00  0.00          O   
ATOM     70  CB  ALA A   5      35.950  57.301  57.421  1.00  0.00          C   
ATOM     71  H   ALA A   5      35.437  59.223  59.186  1.00  0.00          H   
ATOM     72  HA  ALA A   5      37.640  58.507  57.541  1.00  0.00          H   
ATOM     73  HB1 ALA A   5      36.491  56.619  56.763  1.00  0.00          H   
ATOM     74  HB2 ALA A   5      36.068  56.843  58.406  1.00  0.00          H   
ATOM     75  HB3 ALA A   5      34.914  57.385  57.086  1.00  0.00          H   
ATOM     76  N   SER A   6      35.171  59.939  55.730  1.00  0.00          N   
ATOM     77  CA  SER A   6      34.860  60.281  54.356  1.00  0.00          C   
ATOM     78  C   SER A   6      35.031  61.768  53.914  1.00  0.00          C   
ATOM     79  O   SER A   6      35.151  62.050  52.693  1.00  0.00          O   
ATOM     80  CB  SER A   6      33.445  59.845  53.995  1.00  0.00          C   
ATOM     81  OG  SER A   6      32.500  60.580  54.695  1.00  0.00          O   
ATOM     82  H   SER A   6      34.392  59.959  56.376  1.00  0.00          H   
ATOM     83  HA  SER A   6      35.543  59.661  53.772  1.00  0.00          H   
ATOM     84  HB3 SER A   6      33.452  58.791  54.254  1.00  0.00          H   
ATOM     85  HB2 SER A   6      33.110  59.971  52.973  1.00  0.00          H   
ATOM     86  HG  SER A   6      31.657  60.222  54.416  1.00  0.00          H   
ATOM     87  N   LEU A   7      35.051  62.749  54.842  1.00  0.00          N   
ATOM     88  CA  LEU A   7      34.730  64.155  54.579  1.00  0.00          C   
ATOM     89  C   LEU A   7      35.754  64.807  53.654  1.00  0.00          C   
ATOM     90  O   LEU A   7      35.342  65.587  52.799  1.00  0.00          O   
ATOM     91  CB  LEU A   7      34.558  64.845  55.904  1.00  0.00          C   
ATOM     92  CG  LEU A   7      34.066  66.322  55.789  1.00  0.00          C   
ATOM     93  CD1 LEU A   7      32.739  66.525  54.981  1.00  0.00          C   
ATOM     94  CD2 LEU A   7      33.867  66.870  57.239  1.00  0.00          C   
ATOM     95  H   LEU A   7      35.015  62.475  55.810  1.00  0.00          H   
ATOM     96  HA  LEU A   7      33.780  64.249  54.052  1.00  0.00          H   
ATOM     97  HB3 LEU A   7      35.530  64.817  56.410  1.00  0.00          H   
ATOM     98  HB2 LEU A   7      33.850  64.276  56.508  1.00  0.00          H   
ATOM     99  HG  LEU A   7      34.886  66.901  55.359  1.00  0.00          H   
ATOM    100 HD11 LEU A   7      32.768  66.100  53.979  1.00  0.00          H   
ATOM    101 HD12 LEU A   7      31.897  66.105  55.532  1.00  0.00          H   
ATOM    102 HD13 LEU A   7      32.546  67.581  54.832  1.00  0.00          H   
ATOM    103 HD21 LEU A   7      34.814  66.766  57.777  1.00  0.00          H   
ATOM    104 HD22 LEU A   7      33.552  67.916  57.158  1.00  0.00          H   
ATOM    105 HD23 LEU A   7      33.119  66.388  57.864  1.00  0.00          H   
ATOM    106  N   ALA A   8      37.063  64.535  53.859  1.00  0.00          N   
ATOM    107  CA  ALA A   8      38.206  65.062  53.055  1.00  0.00          C   
ATOM    108  C   ALA A   8      38.203  64.595  51.608  1.00  0.00          C   
ATOM    109  O   ALA A   8      38.549  65.403  50.748  1.00  0.00          O   
ATOM    110  CB  ALA A   8      39.498  64.856  53.899  1.00  0.00          C   
ATOM    111  H   ALA A   8      37.306  63.897  54.606  1.00  0.00          H   
ATOM    112  HA  ALA A   8      38.166  66.142  53.104  1.00  0.00          H   
ATOM    113  HB1 ALA A   8      39.525  65.657  54.646  1.00  0.00          H   
ATOM    114  HB2 ALA A   8      39.549  63.873  54.381  1.00  0.00          H   
ATOM    115  HB3 ALA A   8      40.334  64.907  53.206  1.00  0.00          H   
ATOM    116  N   ALA A   9      37.836  63.375  51.308  1.00  0.00          N   
ATOM    117  CA  ALA A   9      37.671  63.066  49.874  1.00  0.00          C   
ATOM    118  C   ALA A   9      36.421  63.728  49.242  1.00  0.00          C   
ATOM    119  O   ALA A   9      36.541  64.155  48.104  1.00  0.00          O   
ATOM    120  CB  ALA A   9      37.618  61.522  49.788  1.00  0.00          C   
ATOM    121  H   ALA A   9      37.696  62.641  51.986  1.00  0.00          H   
ATOM    122  HA  ALA A   9      38.534  63.400  49.300  1.00  0.00          H   
ATOM    123  HB1 ALA A   9      36.771  61.186  50.395  1.00  0.00          H   
ATOM    124  HB2 ALA A   9      37.537  61.104  48.783  1.00  0.00          H   
ATOM    125  HB3 ALA A   9      38.549  61.185  50.256  1.00  0.00          H   
ATOM    126  N   LEU A  10      35.268  63.880  50.019  1.00  0.00          N   
ATOM    127  CA  LEU A  10      34.027  64.445  49.524  1.00  0.00          C   
ATOM    128  C   LEU A  10      34.351  65.932  49.170  1.00  0.00          C   
ATOM    129  O   LEU A  10      34.072  66.391  48.086  1.00  0.00          O   
ATOM    130  CB  LEU A  10      32.907  64.175  50.539  1.00  0.00          C   
ATOM    131  CG  LEU A  10      32.366  62.755  50.421  1.00  0.00          C   
ATOM    132  CD1 LEU A  10      31.523  62.329  51.637  1.00  0.00          C   
ATOM    133  CD2 LEU A  10      31.620  62.449  49.163  1.00  0.00          C   
ATOM    134  H   LEU A  10      35.280  63.352  50.875  1.00  0.00          H   
ATOM    135  HA  LEU A  10      33.799  63.970  48.576  1.00  0.00          H   
ATOM    136  HB3 LEU A  10      32.145  64.886  50.212  1.00  0.00          H   
ATOM    137  HB2 LEU A  10      33.153  64.367  51.585  1.00  0.00          H   
ATOM    138  HG  LEU A  10      33.230  62.100  50.474  1.00  0.00          H   
ATOM    139 HD11 LEU A  10      30.949  61.412  51.570  1.00  0.00          H   
ATOM    140 HD12 LEU A  10      32.201  62.246  52.486  1.00  0.00          H   
ATOM    141 HD13 LEU A  10      30.777  63.097  51.834  1.00  0.00          H   
ATOM    142 HD21 LEU A  10      32.157  62.812  48.288  1.00  0.00          H   
ATOM    143 HD22 LEU A  10      31.432  61.374  49.158  1.00  0.00          H   
ATOM    144 HD23 LEU A  10      30.665  62.979  49.196  1.00  0.00          H   
ATOM    145  N   GLN A  11      34.879  66.655  50.129  1.00  0.00          N   
ATOM    146  CA  GLN A  11      35.319  68.032  50.016  1.00  0.00          C   
ATOM    147  C   GLN A  11      36.255  68.183  48.876  1.00  0.00          C   
ATOM    148  O   GLN A  11      35.897  69.028  48.074  1.00  0.00          O   
ATOM    149  CB  GLN A  11      35.860  68.563  51.310  1.00  0.00          C   
ATOM    150  CG  GLN A  11      34.719  68.881  52.281  1.00  0.00          C   
ATOM    151  CD  GLN A  11      35.229  69.371  53.694  1.00  0.00          C   
ATOM    152  NE2 GLN A  11      34.283  69.896  54.485  1.00  0.00          N   
ATOM    153  OE1 GLN A  11      36.407  69.254  53.997  1.00  0.00          O   
ATOM    154  H   GLN A  11      34.984  66.267  51.049  1.00  0.00          H   
ATOM    155  HA  GLN A  11      34.440  68.632  49.773  1.00  0.00          H   
ATOM    156  HB3 GLN A  11      36.366  69.499  51.046  1.00  0.00          H   
ATOM    157  HB2 GLN A  11      36.440  67.773  51.781  1.00  0.00          H   
ATOM    158  HG3 GLN A  11      34.109  67.988  52.450  1.00  0.00          H   
ATOM    159  HG2 GLN A  11      34.171  69.697  51.832  1.00  0.00          H   
ATOM    160 HE21 GLN A  11      33.322  69.790  54.220  1.00  0.00          H   
ATOM    161 HE22 GLN A  11      34.614  70.203  55.394  1.00  0.00          H   
ATOM    162  N   ALA A  12      37.320  67.360  48.749  1.00  0.00          N   
ATOM    163  CA  ALA A  12      38.272  67.439  47.644  1.00  0.00          C   
ATOM    164  C   ALA A  12      37.589  67.211  46.288  1.00  0.00          C   
ATOM    165  O   ALA A  12      37.987  67.886  45.350  1.00  0.00          O   
ATOM    166  CB  ALA A  12      39.272  66.277  47.972  1.00  0.00          C   
ATOM    167  H   ALA A  12      37.655  66.831  49.541  1.00  0.00          H   
ATOM    168  HA  ALA A  12      38.799  68.392  47.644  1.00  0.00          H   
ATOM    169  HB1 ALA A  12      40.013  66.288  47.169  1.00  0.00          H   
ATOM    170  HB2 ALA A  12      39.756  66.651  48.874  1.00  0.00          H   
ATOM    171  HB3 ALA A  12      38.859  65.270  48.059  1.00  0.00          H   
ATOM    172  N   LEU A  13      36.600  66.345  46.180  1.00  0.00          N   
ATOM    173  CA  LEU A  13      35.896  65.971  44.910  1.00  0.00          C   
ATOM    174  C   LEU A  13      35.254  67.179  44.288  1.00  0.00          C   
ATOM    175  O   LEU A  13      35.103  67.198  43.051  1.00  0.00          O   
ATOM    176  CB  LEU A  13      34.925  64.753  45.226  1.00  0.00          C   
ATOM    177  CG  LEU A  13      34.316  64.281  43.891  1.00  0.00          C   
ATOM    178  CD1 LEU A  13      35.240  63.501  42.980  1.00  0.00          C   
ATOM    179  CD2 LEU A  13      33.284  63.196  44.284  1.00  0.00          C   
ATOM    180  H   LEU A  13      36.344  65.991  47.097  1.00  0.00          H   
ATOM    181  HA  LEU A  13      36.652  65.619  44.219  1.00  0.00          H   
ATOM    182  HB3 LEU A  13      34.149  65.147  45.882  1.00  0.00          H   
ATOM    183  HB2 LEU A  13      35.493  63.923  45.658  1.00  0.00          H   
ATOM    184  HG  LEU A  13      33.762  65.001  43.296  1.00  0.00          H   
ATOM    185 HD11 LEU A  13      34.720  63.174  42.091  1.00  0.00          H   
ATOM    186 HD12 LEU A  13      35.953  64.251  42.629  1.00  0.00          H   
ATOM    187 HD13 LEU A  13      35.805  62.726  43.499  1.00  0.00          H   
ATOM    188 HD21 LEU A  13      32.578  63.672  44.964  1.00  0.00          H   
ATOM    189 HD22 LEU A  13      32.694  62.890  43.416  1.00  0.00          H   
ATOM    190 HD23 LEU A  13      33.726  62.349  44.813  1.00  0.00          H   
ATOM    191  N   GLN A  14      34.803  68.098  45.166  1.00  0.00          N   
ATOM    192  CA  GLN A  14      34.291  69.435  44.714  1.00  0.00          C   
ATOM    193  C   GLN A  14      35.291  70.234  43.828  1.00  0.00          C   
ATOM    194  O   GLN A  14      34.902  71.211  43.188  1.00  0.00          O   
ATOM    195  CB  GLN A  14      33.783  70.204  45.965  1.00  0.00          C   
ATOM    196  CG  GLN A  14      32.647  69.546  46.797  1.00  0.00          C   
ATOM    197  CD  GLN A  14      31.530  69.078  45.968  1.00  0.00          C   
ATOM    198  NE2 GLN A  14      30.515  69.934  45.806  1.00  0.00          N   
ATOM    199  OE1 GLN A  14      31.503  67.963  45.510  1.00  0.00          O   
ATOM    200  H   GLN A  14      35.011  67.981  46.153  1.00  0.00          H   
ATOM    201  HA  GLN A  14      33.428  69.270  44.079  1.00  0.00          H   
ATOM    202  HB3 GLN A  14      33.348  71.083  45.496  1.00  0.00          H   
ATOM    203  HB2 GLN A  14      34.600  70.549  46.605  1.00  0.00          H   
ATOM    204  HG3 GLN A  14      32.336  70.268  47.550  1.00  0.00          H   
ATOM    205  HG2 GLN A  14      33.044  68.718  47.391  1.00  0.00          H   
ATOM    206 HE21 GLN A  14      30.560  70.881  46.155  1.00  0.00          H   
ATOM    207 HE22 GLN A  14      29.639  69.483  45.599  1.00  0.00          H   
ATOM    208  N   ALA A  15      36.585  69.981  43.930  1.00  0.00          N   
ATOM    209  CA  ALA A  15      37.646  70.747  43.255  1.00  0.00          C   
ATOM    210  C   ALA A  15      38.431  69.854  42.253  1.00  0.00          C   
ATOM    211  O   ALA A  15      39.527  70.232  41.905  1.00  0.00          O   
ATOM    212  CB  ALA A  15      38.614  71.357  44.311  1.00  0.00          C   
ATOM    213  H   ALA A  15      36.900  69.162  44.453  1.00  0.00          H   
ATOM    214  HA  ALA A  15      37.238  71.578  42.680  1.00  0.00          H   
ATOM    215  HB1 ALA A  15      38.070  72.020  44.979  1.00  0.00          H   
ATOM    216  HB2 ALA A  15      39.055  70.520  44.859  1.00  0.00          H   
ATOM    217  HB3 ALA A  15      39.457  71.871  43.866  1.00  0.00          H   
ATOM    218  N   LEU A  16      37.864  68.779  41.771  1.00  0.00          N   
ATOM    219  CA  LEU A  16      38.328  67.932  40.710  1.00  0.00          C   
ATOM    220  C   LEU A  16      37.443  68.316  39.500  1.00  0.00          C   
ATOM    221  O   LEU A  16      36.354  68.887  39.516  1.00  0.00          O   
ATOM    222  CB  LEU A  16      38.253  66.418  41.084  1.00  0.00          C   
ATOM    223  CG  LEU A  16      39.406  65.984  42.036  1.00  0.00          C   
ATOM    224  CD1 LEU A  16      39.311  64.493  42.104  1.00  0.00          C   
ATOM    225  CD2 LEU A  16      40.793  66.534  41.762  1.00  0.00          C   
ATOM    226  H   LEU A  16      36.953  68.534  42.103  1.00  0.00          H   
ATOM    227  HA  LEU A  16      39.368  68.171  40.484  1.00  0.00          H   
ATOM    228  HB3 LEU A  16      38.287  65.913  40.117  1.00  0.00          H   
ATOM    229  HB2 LEU A  16      37.276  66.228  41.517  1.00  0.00          H   
ATOM    230  HG  LEU A  16      39.092  66.380  42.997  1.00  0.00          H   
ATOM    231 HD11 LEU A  16      39.835  64.030  41.261  1.00  0.00          H   
ATOM    232 HD12 LEU A  16      39.765  64.123  43.022  1.00  0.00          H   
ATOM    233 HD13 LEU A  16      38.289  64.155  41.894  1.00  0.00          H   
ATOM    234 HD21 LEU A  16      41.487  66.326  42.579  1.00  0.00          H   
ATOM    235 HD22 LEU A  16      41.140  66.104  40.827  1.00  0.00          H   
ATOM    236 HD23 LEU A  16      40.674  67.623  41.711  1.00  0.00          H   
ATOM    237  N   GLN A  17      37.988  67.900  38.375  1.00  0.00          N   
ATOM    238  CA  GLN A  17      37.665  68.397  37.031  1.00  0.00          C   
ATOM    239  C   GLN A  17      36.159  68.376  36.588  1.00  0.00          C   
ATOM    240  O   GLN A  17      35.769  69.378  36.067  1.00  0.00          O   
ATOM    241  CB  GLN A  17      38.568  67.617  36.037  1.00  0.00          C   
ATOM    242  CG  GLN A  17      39.007  68.543  34.899  1.00  0.00          C   
ATOM    243  CD  GLN A  17      39.755  69.813  35.382  1.00  0.00          C   
ATOM    244  NE2 GLN A  17      39.365  70.936  34.844  1.00  0.00          N   
ATOM    245  OE1 GLN A  17      40.501  69.826  36.374  1.00  0.00          O   
ATOM    246  H   GLN A  17      38.836  67.359  38.450  1.00  0.00          H   
ATOM    247  HA  GLN A  17      37.959  69.443  36.969  1.00  0.00          H   
ATOM    248  HB3 GLN A  17      38.071  66.766  35.582  1.00  0.00          H   
ATOM    249  HB2 GLN A  17      39.520  67.316  36.465  1.00  0.00          H   
ATOM    250  HG3 GLN A  17      38.133  68.723  34.266  1.00  0.00          H   
ATOM    251  HG2 GLN A  17      39.660  67.995  34.227  1.00  0.00          H   
ATOM    252 HE21 GLN A  17      38.633  70.981  34.143  1.00  0.00          H   
ATOM    253 HE22 GLN A  17      39.991  71.706  34.986  1.00  0.00          H   
ATOM    254  N   ALA A  18      35.375  67.322  36.897  1.00  0.00          N   
ATOM    255  CA  ALA A  18      33.961  67.201  36.580  1.00  0.00          C   
ATOM    256  C   ALA A  18      33.015  68.188  37.255  1.00  0.00          C   
ATOM    257  O   ALA A  18      32.138  68.803  36.598  1.00  0.00          O   
ATOM    258  CB  ALA A  18      33.566  65.734  36.632  1.00  0.00          C   
ATOM    259  H   ALA A  18      35.726  66.687  37.595  1.00  0.00          H   
ATOM    260  HA  ALA A  18      33.921  67.606  35.566  1.00  0.00          H   
ATOM    261  HB1 ALA A  18      32.505  65.640  36.868  1.00  0.00          H   
ATOM    262  HB2 ALA A  18      33.705  65.254  35.666  1.00  0.00          H   
ATOM    263  HB3 ALA A  18      34.022  65.148  37.441  1.00  0.00          H   
ATOM    264  N   ALA A  19      33.123  68.300  38.592  1.00  0.00          N   
ATOM    265  CA  ALA A  19      32.657  69.402  39.398  1.00  0.00          C   
ATOM    266  C   ALA A  19      33.182  70.775  39.002  1.00  0.00          C   
ATOM    267  O   ALA A  19      32.413  71.712  39.005  1.00  0.00          O   
ATOM    268  CB  ALA A  19      33.108  69.123  40.865  1.00  0.00          C   
ATOM    269  H   ALA A  19      33.735  67.626  39.021  1.00  0.00          H   
ATOM    270  HA  ALA A  19      31.562  69.454  39.340  1.00  0.00          H   
ATOM    271  HB1 ALA A  19      32.843  69.916  41.569  1.00  0.00          H   
ATOM    272  HB2 ALA A  19      32.610  68.207  41.169  1.00  0.00          H   
ATOM    273  HB3 ALA A  19      34.182  68.974  40.976  1.00  0.00          H   
ATOM    274  N   GLN A  20      34.472  70.853  38.702  1.00  0.00          N   
ATOM    275  CA  GLN A  20      34.985  72.197  38.287  1.00  0.00          C   
ATOM    276  C   GLN A  20      34.389  72.734  36.899  1.00  0.00          C   
ATOM    277  O   GLN A  20      34.083  73.926  36.670  1.00  0.00          O   
ATOM    278  CB  GLN A  20      36.502  72.307  38.424  1.00  0.00          C   
ATOM    279  CG  GLN A  20      36.874  72.425  39.932  1.00  0.00          C   
ATOM    280  CD  GLN A  20      36.241  73.648  40.581  1.00  0.00          C   
ATOM    281  NE2 GLN A  20      35.574  73.565  41.688  1.00  0.00          N   
ATOM    282  OE1 GLN A  20      36.390  74.762  40.126  1.00  0.00          O   
ATOM    283  H   GLN A  20      35.093  70.062  38.755  1.00  0.00          H   
ATOM    284  HA  GLN A  20      34.620  72.936  39.002  1.00  0.00          H   
ATOM    285  HB3 GLN A  20      36.824  73.157  37.811  1.00  0.00          H   
ATOM    286  HB2 GLN A  20      36.907  71.419  37.953  1.00  0.00          H   
ATOM    287  HG3 GLN A  20      37.955  72.458  40.044  1.00  0.00          H   
ATOM    288  HG2 GLN A  20      36.643  71.529  40.498  1.00  0.00          H   
ATOM    289 HE21 GLN A  20      35.221  72.668  41.998  1.00  0.00          H   
ATOM    290 HE22 GLN A  20      35.284  74.434  42.113  1.00  0.00          H   
ATOM    291  N   ALA A  21      34.076  71.876  35.931  1.00  0.00          N   
ATOM    292  CA  ALA A  21      33.186  72.213  34.793  1.00  0.00          C   
ATOM    293  C   ALA A  21      31.675  71.855  35.063  1.00  0.00          C   
ATOM    294  O   ALA A  21      30.939  71.861  34.091  1.00  0.00          O   
ATOM    295  CB  ALA A  21      33.762  71.566  33.553  1.00  0.00          C   
ATOM    296  H   ALA A  21      34.487  70.955  35.957  1.00  0.00          H   
ATOM    297  HA  ALA A  21      33.244  73.294  34.702  1.00  0.00          H   
ATOM    298  HB1 ALA A  21      33.629  70.484  33.585  1.00  0.00          H   
ATOM    299  HB2 ALA A  21      33.283  71.899  32.624  1.00  0.00          H   
ATOM    300  HB3 ALA A  21      34.810  71.853  33.567  1.00  0.00          H   
ATOM    301  N   ALA A  22      31.074  71.685  36.273  1.00  0.00          N   
ATOM    302  CA  ALA A  22      29.612  71.451  36.541  1.00  0.00          C   
ATOM    303  C   ALA A  22      28.576  72.426  35.947  1.00  0.00          C   
ATOM    304  O   ALA A  22      27.501  71.909  35.619  1.00  0.00          O   
ATOM    305  CB  ALA A  22      29.394  71.344  38.023  1.00  0.00          C   
ATOM    306  H   ALA A  22      31.647  71.628  37.097  1.00  0.00          H   
ATOM    307  HA  ALA A  22      29.320  70.470  36.166  1.00  0.00          H   
ATOM    308  HB1 ALA A  22      30.058  70.559  38.393  1.00  0.00          H   
ATOM    309  HB2 ALA A  22      29.724  72.281  38.455  1.00  0.00          H   
ATOM    310  HB3 ALA A  22      28.362  71.239  38.344  1.00  0.00          H   
ATOM    311  N   LYS A  23      28.868  73.764  35.829  1.00  0.00          N   
ATOM    312  CA  LYS A  23      28.014  74.786  35.304  1.00  0.00          C   
ATOM    313  C   LYS A  23      28.737  75.722  34.259  1.00  0.00          C   
ATOM    314  O   LYS A  23      28.534  76.946  34.231  1.00  0.00          O   
ATOM    315  CB  LYS A  23      27.271  75.544  36.378  1.00  0.00          C   
ATOM    316  CG  LYS A  23      28.017  76.615  37.223  1.00  0.00          C   
ATOM    317  CD  LYS A  23      26.978  77.400  38.090  1.00  0.00          C   
ATOM    318  CE  LYS A  23      27.476  78.138  39.318  1.00  0.00          C   
ATOM    319  NZ  LYS A  23      26.442  79.081  39.825  1.00  0.00          N   
ATOM    320  H   LYS A  23      29.710  74.058  36.293  1.00  0.00          H   
ATOM    321  HA  LYS A  23      27.238  74.325  34.685  1.00  0.00          H   
ATOM    322  HB3 LYS A  23      26.845  74.803  37.054  1.00  0.00          H   
ATOM    323  HB2 LYS A  23      26.409  76.022  35.921  1.00  0.00          H   
ATOM    324  HG3 LYS A  23      28.563  77.341  36.632  1.00  0.00          H   
ATOM    325  HG2 LYS A  23      28.658  76.098  37.939  1.00  0.00          H   
ATOM    326  HD3 LYS A  23      26.272  76.650  38.463  1.00  0.00          H   
ATOM    327  HD2 LYS A  23      26.390  78.169  37.579  1.00  0.00          H   
ATOM    328  HE3 LYS A  23      28.374  78.722  39.087  1.00  0.00          H   
ATOM    329  HE2 LYS A  23      27.850  77.398  40.025  1.00  0.00          H   
ATOM    330  HZ1 LYS A  23      26.010  79.617  39.092  1.00  0.00          H   
ATOM    331  HZ2 LYS A  23      25.695  78.572  40.250  1.00  0.00          H   
ATOM    332  HZ3 LYS A  23      26.810  79.728  40.508  1.00  0.00          H   
ATOM    333  N   LYS A  24      29.607  75.075  33.445  1.00  0.00          N   
ATOM    334  CA  LYS A  24      30.382  75.791  32.387  1.00  0.00          C   
ATOM    335  C   LYS A  24      29.711  75.563  31.103  1.00  0.00          C   
ATOM    336  CB  LYS A  24      31.787  75.280  32.273  1.00  0.00          C   
ATOM    337  CG  LYS A  24      32.639  75.590  33.503  1.00  0.00          C   
ATOM    338  CD  LYS A  24      32.830  77.140  33.806  1.00  0.00          C   
ATOM    339  CE  LYS A  24      33.422  77.920  32.653  1.00  0.00          C   
ATOM    340  NZ  LYS A  24      34.779  77.410  32.342  1.00  0.00          N   
ATOM    341  O   LYS A  24      29.324  76.476  30.375  1.00  0.00          O   
ATOM    342  OXT LYS A  24      29.526  74.400  30.639  1.00  0.00          O   
ATOM    343  H   LYS A  24      29.780  74.093  33.598  1.00  0.00          H   
ATOM    344  HA  LYS A  24      30.393  76.851  32.655  1.00  0.00          H   
ATOM    345  HB3 LYS A  24      32.241  75.572  31.322  1.00  0.00          H   
ATOM    346  HB2 LYS A  24      31.878  74.192  32.220  1.00  0.00          H   
ATOM    347  HG3 LYS A  24      33.630  75.162  33.378  1.00  0.00          H   
ATOM    348  HG2 LYS A  24      32.138  75.098  34.339  1.00  0.00          H   
ATOM    349  HD3 LYS A  24      33.422  77.215  34.716  1.00  0.00          H   
ATOM    350  HD2 LYS A  24      31.827  77.503  34.034  1.00  0.00          H   
ATOM    351  HE3 LYS A  24      33.537  78.967  32.964  1.00  0.00          H   
ATOM    352  HE2 LYS A  24      32.767  77.878  31.794  1.00  0.00          H   
ATOM    353  HZ1 LYS A  24      34.733  76.511  31.890  1.00  0.00          H   
ATOM    354  HZ2 LYS A  24      35.318  78.005  31.737  1.00  0.00          H   
ATOM    355  HZ3 LYS A  24      35.373  77.350  33.159  1.00  0.00          H   
TER     356      LYS A  24
ENDMDL
MODEL        4
ATOM      1  N   LYS A   1      28.737  69.008  66.617  1.00  0.00          N   
ATOM      2  CA  LYS A   1      29.065  67.783  65.831  1.00  0.00          C   
ATOM      3  C   LYS A   1      30.520  68.001  65.351  1.00  0.00          C   
ATOM      4  O   LYS A   1      30.907  69.035  64.719  1.00  0.00          O   
ATOM      5  CB  LYS A   1      27.981  67.566  64.788  1.00  0.00          C   
ATOM      6  CG  LYS A   1      27.986  66.062  64.343  1.00  0.00          C   
ATOM      7  CD  LYS A   1      26.711  65.830  63.504  1.00  0.00          C   
ATOM      8  CE  LYS A   1      26.606  64.423  63.191  1.00  0.00          C   
ATOM      9  NZ  LYS A   1      25.467  64.084  62.349  1.00  0.00          N   
ATOM     10  HA  LYS A   1      28.927  66.926  66.493  1.00  0.00          H   
ATOM     11  HB3 LYS A   1      28.196  68.173  63.912  1.00  0.00          H   
ATOM     12  HB2 LYS A   1      27.024  67.952  65.141  1.00  0.00          H   
ATOM     13  HG3 LYS A   1      27.870  65.489  65.264  1.00  0.00          H   
ATOM     14  HG2 LYS A   1      28.917  65.741  63.870  1.00  0.00          H   
ATOM     15  HD3 LYS A   1      26.911  66.332  62.559  1.00  0.00          H   
ATOM     16  HD2 LYS A   1      25.775  66.242  63.879  1.00  0.00          H   
ATOM     17  HE3 LYS A   1      26.485  63.959  64.167  1.00  0.00          H   
ATOM     18  HE2 LYS A   1      27.533  64.072  62.753  1.00  0.00          H   
ATOM     19  HZ1 LYS A   1      25.441  64.395  61.386  1.00  0.00          H   
ATOM     20  HZ2 LYS A   1      25.428  63.073  62.329  1.00  0.00          H   
ATOM     21  HZ3 LYS A   1      24.607  64.326  62.815  1.00  0.00          H   
ATOM     22  H   LYS A   1      29.515  69.429  67.112  1.00  0.00          H   
ATOM     23  N   LYS A   2      31.250  66.894  65.338  1.00  0.00          N   
ATOM     24  CA  LYS A   2      32.560  66.884  64.739  1.00  0.00          C   
ATOM     25  C   LYS A   2      32.495  65.953  63.497  1.00  0.00          C   
ATOM     26  O   LYS A   2      31.913  64.854  63.560  1.00  0.00          O   
ATOM     27  CB  LYS A   2      33.690  66.529  65.847  1.00  0.00          C   
ATOM     28  CG  LYS A   2      35.135  67.116  65.757  1.00  0.00          C   
ATOM     29  CD  LYS A   2      35.179  68.607  65.942  1.00  0.00          C   
ATOM     30  CE  LYS A   2      36.646  69.132  65.887  1.00  0.00          C   
ATOM     31  NZ  LYS A   2      36.723  70.611  66.025  1.00  0.00          N   
ATOM     32  H   LYS A   2      30.863  66.015  65.628  1.00  0.00          H   
ATOM     33  HA  LYS A   2      32.658  67.865  64.288  1.00  0.00          H   
ATOM     34  HB3 LYS A   2      33.823  65.459  65.688  1.00  0.00          H   
ATOM     35  HB2 LYS A   2      33.262  66.702  66.835  1.00  0.00          H   
ATOM     36  HG3 LYS A   2      35.579  66.787  64.819  1.00  0.00          H   
ATOM     37  HG2 LYS A   2      35.680  66.581  66.533  1.00  0.00          H   
ATOM     38  HD3 LYS A   2      34.669  68.773  66.900  1.00  0.00          H   
ATOM     39  HD2 LYS A   2      34.692  69.130  65.120  1.00  0.00          H   
ATOM     40  HE3 LYS A   2      37.029  68.919  64.887  1.00  0.00          H   
ATOM     41  HE2 LYS A   2      37.353  68.628  66.549  1.00  0.00          H   
ATOM     42  HZ1 LYS A   2      37.696  70.845  65.884  1.00  0.00          H   
ATOM     43  HZ2 LYS A   2      36.203  71.043  65.273  1.00  0.00          H   
ATOM     44  HZ3 LYS A   2      36.516  70.919  66.960  1.00  0.00          H   
ATOM     45  N   PRO A   3      32.975  66.429  62.290  1.00  0.00          N   
ATOM     46  CA  PRO A   3      33.246  65.690  61.074  1.00  0.00          C   
ATOM     47  C   PRO A   3      34.192  64.492  61.230  1.00  0.00          C   
ATOM     48  O   PRO A   3      35.045  64.499  62.169  1.00  0.00          O   
ATOM     49  CB  PRO A   3      33.707  66.626  59.955  1.00  0.00          C   
ATOM     50  CG  PRO A   3      34.187  67.923  60.695  1.00  0.00          C   
ATOM     51  CD  PRO A   3      33.631  67.746  62.093  1.00  0.00          C   
ATOM     52  HA  PRO A   3      32.361  65.170  60.713  1.00  0.00          H   
ATOM     53  HB3 PRO A   3      34.556  66.242  59.387  1.00  0.00          H   
ATOM     54  HB2 PRO A   3      32.816  66.883  59.388  1.00  0.00          H   
ATOM     55  HG3 PRO A   3      35.270  67.860  60.773  1.00  0.00          H   
ATOM     56  HG2 PRO A   3      33.845  68.803  60.141  1.00  0.00          H   
ATOM     57  HD3 PRO A   3      34.413  67.976  62.819  1.00  0.00          H   
ATOM     58  HD2 PRO A   3      32.869  68.508  62.246  1.00  0.00          H   
ATOM     59  N   GLY A   4      34.105  63.532  60.314  1.00  0.00          N   
ATOM     60  CA  GLY A   4      35.071  62.470  60.100  1.00  0.00          C   
ATOM     61  C   GLY A   4      35.740  62.487  58.699  1.00  0.00          C   
ATOM     62  O   GLY A   4      35.608  63.407  57.902  1.00  0.00          O   
ATOM     63  H   GLY A   4      33.340  63.616  59.652  1.00  0.00          H   
ATOM     64  HA3 GLY A   4      34.587  61.494  60.195  1.00  0.00          H   
ATOM     65  HA2 GLY A   4      35.820  62.578  60.886  1.00  0.00          H   
ATOM     66  N   ALA A   5      36.336  61.377  58.297  1.00  0.00          N   
ATOM     67  CA  ALA A   5      36.691  61.032  56.896  1.00  0.00          C   
ATOM     68  C   ALA A   5      35.651  61.362  55.771  1.00  0.00          C   
ATOM     69  O   ALA A   5      36.101  61.714  54.710  1.00  0.00          O   
ATOM     70  CB  ALA A   5      37.081  59.474  56.830  1.00  0.00          C   
ATOM     71  H   ALA A   5      36.414  60.639  58.983  1.00  0.00          H   
ATOM     72  HA  ALA A   5      37.594  61.574  56.638  1.00  0.00          H   
ATOM     73  HB1 ALA A   5      37.641  59.356  55.903  1.00  0.00          H   
ATOM     74  HB2 ALA A   5      37.614  59.270  57.758  1.00  0.00          H   
ATOM     75  HB3 ALA A   5      36.151  58.927  56.718  1.00  0.00          H   
ATOM     76  N   SER A   6      34.305  61.271  55.962  1.00  0.00          N   
ATOM     77  CA  SER A   6      33.297  61.351  54.904  1.00  0.00          C   
ATOM     78  C   SER A   6      33.197  62.731  54.259  1.00  0.00          C   
ATOM     79  O   SER A   6      33.162  62.906  53.040  1.00  0.00          O   
ATOM     80  CB  SER A   6      31.971  60.802  55.334  1.00  0.00          C   
ATOM     81  OG  SER A   6      31.461  61.333  56.537  1.00  0.00          O   
ATOM     82  H   SER A   6      33.961  60.937  56.847  1.00  0.00          H   
ATOM     83  HA  SER A   6      33.573  60.678  54.099  1.00  0.00          H   
ATOM     84  HB3 SER A   6      32.202  59.743  55.491  1.00  0.00          H   
ATOM     85  HB2 SER A   6      31.227  60.967  54.563  1.00  0.00          H   
ATOM     86  HG  SER A   6      30.631  60.868  56.718  1.00  0.00          H   
ATOM     87  N   LEU A   7      33.355  63.824  55.022  1.00  0.00          N   
ATOM     88  CA  LEU A   7      33.362  65.190  54.604  1.00  0.00          C   
ATOM     89  C   LEU A   7      34.689  65.508  53.916  1.00  0.00          C   
ATOM     90  O   LEU A   7      34.664  66.075  52.806  1.00  0.00          O   
ATOM     91  CB  LEU A   7      33.011  66.106  55.808  1.00  0.00          C   
ATOM     92  CG  LEU A   7      32.961  67.573  55.293  1.00  0.00          C   
ATOM     93  CD1 LEU A   7      32.031  67.754  54.090  1.00  0.00          C   
ATOM     94  CD2 LEU A   7      32.476  68.483  56.457  1.00  0.00          C   
ATOM     95  H   LEU A   7      33.338  63.707  56.023  1.00  0.00          H   
ATOM     96  HA  LEU A   7      32.547  65.315  53.897  1.00  0.00          H   
ATOM     97  HB3 LEU A   7      33.686  65.985  56.662  1.00  0.00          H   
ATOM     98  HB2 LEU A   7      31.991  65.860  56.101  1.00  0.00          H   
ATOM     99  HG  LEU A   7      33.965  67.759  54.921  1.00  0.00          H   
ATOM    100 HD11 LEU A   7      31.113  67.177  54.191  1.00  0.00          H   
ATOM    101 HD12 LEU A   7      31.747  68.792  53.923  1.00  0.00          H   
ATOM    102 HD13 LEU A   7      32.508  67.460  53.159  1.00  0.00          H   
ATOM    103 HD21 LEU A   7      32.295  69.475  56.039  1.00  0.00          H   
ATOM    104 HD22 LEU A   7      31.673  67.974  56.976  1.00  0.00          H   
ATOM    105 HD23 LEU A   7      33.370  68.613  57.081  1.00  0.00          H   
ATOM    106  N   ALA A   8      35.779  65.089  54.509  1.00  0.00          N   
ATOM    107  CA  ALA A   8      37.151  65.219  53.881  1.00  0.00          C   
ATOM    108  C   ALA A   8      37.198  64.530  52.456  1.00  0.00          C   
ATOM    109  O   ALA A   8      37.731  65.106  51.508  1.00  0.00          O   
ATOM    110  CB  ALA A   8      38.088  64.686  54.978  1.00  0.00          C   
ATOM    111  H   ALA A   8      35.670  64.767  55.455  1.00  0.00          H   
ATOM    112  HA  ALA A   8      37.387  66.262  53.675  1.00  0.00          H   
ATOM    113  HB1 ALA A   8      37.903  65.296  55.864  1.00  0.00          H   
ATOM    114  HB2 ALA A   8      37.950  63.638  55.262  1.00  0.00          H   
ATOM    115  HB3 ALA A   8      39.135  64.724  54.677  1.00  0.00          H   
ATOM    116  N   ALA A   9      36.680  63.315  52.319  1.00  0.00          N   
ATOM    117  CA  ALA A   9      36.609  62.654  50.955  1.00  0.00          C   
ATOM    118  C   ALA A   9      35.855  63.465  49.905  1.00  0.00          C   
ATOM    119  O   ALA A   9      36.289  63.515  48.769  1.00  0.00          O   
ATOM    120  CB  ALA A   9      36.018  61.214  51.137  1.00  0.00          C   
ATOM    121  H   ALA A   9      36.217  62.933  53.125  1.00  0.00          H   
ATOM    122  HA  ALA A   9      37.618  62.628  50.552  1.00  0.00          H   
ATOM    123  HB1 ALA A   9      35.448  60.888  50.267  1.00  0.00          H   
ATOM    124  HB2 ALA A   9      36.764  60.474  51.405  1.00  0.00          H   
ATOM    125  HB3 ALA A   9      35.310  61.262  51.976  1.00  0.00          H   
ATOM    126  N   LEU A  10      34.778  64.075  50.317  1.00  0.00          N   
ATOM    127  CA  LEU A  10      33.803  64.786  49.441  1.00  0.00          C   
ATOM    128  C   LEU A  10      34.305  66.172  49.026  1.00  0.00          C   
ATOM    129  O   LEU A  10      34.139  66.514  47.861  1.00  0.00          O   
ATOM    130  CB  LEU A  10      32.401  64.640  50.093  1.00  0.00          C   
ATOM    131  CG  LEU A  10      31.282  64.403  49.064  1.00  0.00          C   
ATOM    132  CD1 LEU A  10      30.823  65.725  48.425  1.00  0.00          C   
ATOM    133  CD2 LEU A  10      31.591  63.377  48.021  1.00  0.00          C   
ATOM    134  H   LEU A  10      34.559  63.879  51.287  1.00  0.00          H   
ATOM    135  HA  LEU A  10      33.795  64.247  48.495  1.00  0.00          H   
ATOM    136  HB3 LEU A  10      32.168  65.550  50.639  1.00  0.00          H   
ATOM    137  HB2 LEU A  10      32.373  63.852  50.845  1.00  0.00          H   
ATOM    138  HG  LEU A  10      30.435  63.999  49.622  1.00  0.00          H   
ATOM    139 HD11 LEU A  10      31.701  66.187  47.957  1.00  0.00          H   
ATOM    140 HD12 LEU A  10      30.202  65.539  47.555  1.00  0.00          H   
ATOM    141 HD13 LEU A  10      30.316  66.354  49.148  1.00  0.00          H   
ATOM    142 HD21 LEU A  10      31.997  62.459  48.438  1.00  0.00          H   
ATOM    143 HD22 LEU A  10      30.776  63.113  47.347  1.00  0.00          H   
ATOM    144 HD23 LEU A  10      32.352  63.747  47.336  1.00  0.00          H   
ATOM    145  N   GLN A  11      34.977  66.918  49.943  1.00  0.00          N   
ATOM    146  CA  GLN A  11      35.576  68.193  49.652  1.00  0.00          C   
ATOM    147  C   GLN A  11      36.624  68.070  48.602  1.00  0.00          C   
ATOM    148  O   GLN A  11      36.726  69.074  47.888  1.00  0.00          O   
ATOM    149  CB  GLN A  11      36.102  68.843  50.972  1.00  0.00          C   
ATOM    150  CG  GLN A  11      34.955  69.298  51.951  1.00  0.00          C   
ATOM    151  CD  GLN A  11      35.450  69.895  53.252  1.00  0.00          C   
ATOM    152  NE2 GLN A  11      34.537  70.421  53.997  1.00  0.00          N   
ATOM    153  OE1 GLN A  11      36.619  70.075  53.604  1.00  0.00          O   
ATOM    154  H   GLN A  11      35.015  66.569  50.892  1.00  0.00          H   
ATOM    155  HA  GLN A  11      34.763  68.784  49.253  1.00  0.00          H   
ATOM    156  HB3 GLN A  11      36.692  69.731  50.746  1.00  0.00          H   
ATOM    157  HB2 GLN A  11      36.810  68.201  51.483  1.00  0.00          H   
ATOM    158  HG3 GLN A  11      34.281  68.461  52.125  1.00  0.00          H   
ATOM    159  HG2 GLN A  11      34.297  70.015  51.449  1.00  0.00          H   
ATOM    160 HE21 GLN A  11      33.624  70.576  53.594  1.00  0.00          H   
ATOM    161 HE22 GLN A  11      34.805  70.961  54.798  1.00  0.00          H   
ATOM    162  N   ALA A  12      37.413  67.042  48.594  1.00  0.00          N   
ATOM    163  CA  ALA A  12      38.381  66.826  47.504  1.00  0.00          C   
ATOM    164  C   ALA A  12      37.758  66.540  46.122  1.00  0.00          C   
ATOM    165  O   ALA A  12      38.229  67.043  45.061  1.00  0.00          O   
ATOM    166  CB  ALA A  12      39.243  65.563  47.916  1.00  0.00          C   
ATOM    167  H   ALA A  12      37.198  66.317  49.255  1.00  0.00          H   
ATOM    168  HA  ALA A  12      39.089  67.646  47.522  1.00  0.00          H   
ATOM    169  HB1 ALA A  12      40.046  65.311  47.224  1.00  0.00          H   
ATOM    170  HB2 ALA A  12      39.603  65.744  48.934  1.00  0.00          H   
ATOM    171  HB3 ALA A  12      38.615  64.679  47.951  1.00  0.00          H   
ATOM    172  N   LEU A  13      36.570  65.858  46.037  1.00  0.00          N   
ATOM    173  CA  LEU A  13      35.832  65.767  44.778  1.00  0.00          C   
ATOM    174  C   LEU A  13      35.347  67.187  44.310  1.00  0.00          C   
ATOM    175  O   LEU A  13      35.509  67.591  43.198  1.00  0.00          O   
ATOM    176  CB  LEU A  13      34.641  64.804  44.862  1.00  0.00          C   
ATOM    177  CG  LEU A  13      34.878  63.279  45.003  1.00  0.00          C   
ATOM    178  CD1 LEU A  13      33.541  62.578  44.994  1.00  0.00          C   
ATOM    179  CD2 LEU A  13      35.596  62.517  43.932  1.00  0.00          C   
ATOM    180  H   LEU A  13      36.238  65.415  46.885  1.00  0.00          H   
ATOM    181  HA  LEU A  13      36.608  65.462  44.077  1.00  0.00          H   
ATOM    182  HB3 LEU A  13      34.054  64.970  43.958  1.00  0.00          H   
ATOM    183  HB2 LEU A  13      33.986  65.109  45.674  1.00  0.00          H   
ATOM    184  HG  LEU A  13      35.483  63.153  45.910  1.00  0.00          H   
ATOM    185 HD11 LEU A  13      32.846  62.905  45.768  1.00  0.00          H   
ATOM    186 HD12 LEU A  13      33.078  62.513  44.007  1.00  0.00          H   
ATOM    187 HD13 LEU A  13      33.627  61.512  45.225  1.00  0.00          H   
ATOM    188 HD21 LEU A  13      35.756  61.473  44.219  1.00  0.00          H   
ATOM    189 HD22 LEU A  13      35.099  62.566  42.969  1.00  0.00          H   
ATOM    190 HD23 LEU A  13      36.564  62.940  43.692  1.00  0.00          H   
ATOM    191  N   GLN A  14      34.767  67.971  45.201  1.00  0.00          N   
ATOM    192  CA  GLN A  14      34.336  69.345  44.885  1.00  0.00          C   
ATOM    193  C   GLN A  14      35.477  70.186  44.279  1.00  0.00          C   
ATOM    194  O   GLN A  14      35.206  70.918  43.338  1.00  0.00          O   
ATOM    195  CB  GLN A  14      33.753  70.059  46.127  1.00  0.00          C   
ATOM    196  CG  GLN A  14      32.351  69.528  46.513  1.00  0.00          C   
ATOM    197  CD  GLN A  14      32.075  69.578  48.037  1.00  0.00          C   
ATOM    198  NE2 GLN A  14      31.174  68.789  48.538  1.00  0.00          N   
ATOM    199  OE1 GLN A  14      32.796  70.135  48.827  1.00  0.00          O   
ATOM    200  H   GLN A  14      34.620  67.583  46.121  1.00  0.00          H   
ATOM    201  HA  GLN A  14      33.532  69.303  44.154  1.00  0.00          H   
ATOM    202  HB3 GLN A  14      33.563  71.130  45.995  1.00  0.00          H   
ATOM    203  HB2 GLN A  14      34.468  69.886  46.932  1.00  0.00          H   
ATOM    204  HG3 GLN A  14      32.298  68.482  46.205  1.00  0.00          H   
ATOM    205  HG2 GLN A  14      31.663  70.145  45.939  1.00  0.00          H   
ATOM    206 HE21 GLN A  14      30.500  68.393  47.899  1.00  0.00          H   
ATOM    207 HE22 GLN A  14      31.102  68.639  49.541  1.00  0.00          H   
ATOM    208  N   ALA A  15      36.723  70.014  44.768  1.00  0.00          N   
ATOM    209  CA  ALA A  15      37.881  70.783  44.309  1.00  0.00          C   
ATOM    210  C   ALA A  15      38.189  70.492  42.862  1.00  0.00          C   
ATOM    211  O   ALA A  15      38.367  71.416  42.094  1.00  0.00          O   
ATOM    212  CB  ALA A  15      39.101  70.361  45.249  1.00  0.00          C   
ATOM    213  H   ALA A  15      36.907  69.432  45.570  1.00  0.00          H   
ATOM    214  HA  ALA A  15      37.828  71.869  44.368  1.00  0.00          H   
ATOM    215  HB1 ALA A  15      39.465  69.358  45.010  1.00  0.00          H   
ATOM    216  HB2 ALA A  15      39.886  71.072  44.995  1.00  0.00          H   
ATOM    217  HB3 ALA A  15      38.816  70.465  46.296  1.00  0.00          H   
ATOM    218  N   LEU A  16      38.392  69.258  42.545  1.00  0.00          N   
ATOM    219  CA  LEU A  16      38.682  68.657  41.199  1.00  0.00          C   
ATOM    220  C   LEU A  16      37.523  69.034  40.157  1.00  0.00          C   
ATOM    221  O   LEU A  16      37.813  69.487  39.010  1.00  0.00          O   
ATOM    222  CB  LEU A  16      38.715  67.133  41.286  1.00  0.00          C   
ATOM    223  CG  LEU A  16      39.877  66.321  41.985  1.00  0.00          C   
ATOM    224  CD1 LEU A  16      39.748  64.818  42.055  1.00  0.00          C   
ATOM    225  CD2 LEU A  16      41.269  66.532  41.380  1.00  0.00          C   
ATOM    226  H   LEU A  16      38.289  68.655  43.351  1.00  0.00          H   
ATOM    227  HA  LEU A  16      39.595  69.086  40.786  1.00  0.00          H   
ATOM    228  HB3 LEU A  16      38.744  66.823  40.244  1.00  0.00          H   
ATOM    229  HB2 LEU A  16      37.760  66.817  41.704  1.00  0.00          H   
ATOM    230  HG  LEU A  16      39.850  66.666  43.015  1.00  0.00          H   
ATOM    231 HD11 LEU A  16      40.405  64.318  42.771  1.00  0.00          H   
ATOM    232 HD12 LEU A  16      38.733  64.642  42.410  1.00  0.00          H   
ATOM    233 HD13 LEU A  16      39.923  64.371  41.083  1.00  0.00          H   
ATOM    234 HD21 LEU A  16      41.508  67.585  41.521  1.00  0.00          H   
ATOM    235 HD22 LEU A  16      42.103  65.977  41.813  1.00  0.00          H   
ATOM    236 HD23 LEU A  16      41.229  66.362  40.311  1.00  0.00          H   
ATOM    237  N   GLN A  17      36.283  68.897  40.564  1.00  0.00          N   
ATOM    238  CA  GLN A  17      35.125  69.436  39.868  1.00  0.00          C   
ATOM    239  C   GLN A  17      35.299  70.960  39.516  1.00  0.00          C   
ATOM    240  O   GLN A  17      35.049  71.232  38.356  1.00  0.00          O   
ATOM    241  CB  GLN A  17      33.847  69.276  40.652  1.00  0.00          C   
ATOM    242  CG  GLN A  17      33.273  67.846  40.881  1.00  0.00          C   
ATOM    243  CD  GLN A  17      32.306  67.742  42.052  1.00  0.00          C   
ATOM    244  NE2 GLN A  17      32.324  66.672  42.803  1.00  0.00          N   
ATOM    245  OE1 GLN A  17      31.678  68.722  42.427  1.00  0.00          O   
ATOM    246  H   GLN A  17      36.091  68.492  41.471  1.00  0.00          H   
ATOM    247  HA  GLN A  17      35.037  68.957  38.890  1.00  0.00          H   
ATOM    248  HB3 GLN A  17      33.068  69.952  40.291  1.00  0.00          H   
ATOM    249  HB2 GLN A  17      34.096  69.563  41.673  1.00  0.00          H   
ATOM    250  HG3 GLN A  17      34.129  67.182  40.968  1.00  0.00          H   
ATOM    251  HG2 GLN A  17      32.784  67.507  39.964  1.00  0.00          H   
ATOM    252 HE21 GLN A  17      32.762  65.858  42.399  1.00  0.00          H   
ATOM    253 HE22 GLN A  17      31.604  66.541  43.498  1.00  0.00          H   
ATOM    254  N   ALA A  18      35.553  71.892  40.426  1.00  0.00          N   
ATOM    255  CA  ALA A  18      35.925  73.291  40.274  1.00  0.00          C   
ATOM    256  C   ALA A  18      37.112  73.551  39.452  1.00  0.00          C   
ATOM    257  O   ALA A  18      37.107  74.480  38.654  1.00  0.00          O   
ATOM    258  CB  ALA A  18      35.798  74.012  41.635  1.00  0.00          C   
ATOM    259  H   ALA A  18      35.646  71.619  41.393  1.00  0.00          H   
ATOM    260  HA  ALA A  18      35.179  73.733  39.620  1.00  0.00          H   
ATOM    261  HB1 ALA A  18      36.670  73.793  42.254  1.00  0.00          H   
ATOM    262  HB2 ALA A  18      35.669  75.097  41.575  1.00  0.00          H   
ATOM    263  HB3 ALA A  18      34.924  73.716  42.204  1.00  0.00          H   
ATOM    264  N   ALA A  19      38.148  72.714  39.509  1.00  0.00          N   
ATOM    265  CA  ALA A  19      39.255  72.700  38.551  1.00  0.00          C   
ATOM    266  C   ALA A  19      38.849  72.440  37.096  1.00  0.00          C   
ATOM    267  O   ALA A  19      39.391  73.034  36.133  1.00  0.00          O   
ATOM    268  CB  ALA A  19      40.392  71.774  39.012  1.00  0.00          C   
ATOM    269  H   ALA A  19      38.096  72.013  40.240  1.00  0.00          H   
ATOM    270  HA  ALA A  19      39.630  73.724  38.480  1.00  0.00          H   
ATOM    271  HB1 ALA A  19      40.870  72.167  39.910  1.00  0.00          H   
ATOM    272  HB2 ALA A  19      40.064  70.771  39.269  1.00  0.00          H   
ATOM    273  HB3 ALA A  19      41.137  71.735  38.212  1.00  0.00          H   
ATOM    274  N   GLN A  20      37.841  71.594  36.936  1.00  0.00          N   
ATOM    275  CA  GLN A  20      37.382  71.222  35.561  1.00  0.00          C   
ATOM    276  C   GLN A  20      36.412  72.228  34.972  1.00  0.00          C   
ATOM    277  O   GLN A  20      36.428  72.468  33.752  1.00  0.00          O   
ATOM    278  CB  GLN A  20      36.852  69.778  35.520  1.00  0.00          C   
ATOM    279  CG  GLN A  20      36.591  69.336  34.137  1.00  0.00          C   
ATOM    280  CD  GLN A  20      37.771  69.455  33.222  1.00  0.00          C   
ATOM    281  NE2 GLN A  20      37.757  68.786  32.117  1.00  0.00          N   
ATOM    282  OE1 GLN A  20      38.740  70.186  33.379  1.00  0.00          O   
ATOM    283  H   GLN A  20      37.528  71.087  37.756  1.00  0.00          H   
ATOM    284  HA  GLN A  20      38.225  71.228  34.870  1.00  0.00          H   
ATOM    285  HB3 GLN A  20      36.003  69.556  36.174  1.00  0.00          H   
ATOM    286  HB2 GLN A  20      37.619  69.140  35.951  1.00  0.00          H   
ATOM    287  HG3 GLN A  20      35.667  69.835  33.820  1.00  0.00          H   
ATOM    288  HG2 GLN A  20      36.257  68.295  34.147  1.00  0.00          H   
ATOM    289 HE21 GLN A  20      37.070  68.062  32.034  1.00  0.00          H   
ATOM    290 HE22 GLN A  20      38.540  68.868  31.483  1.00  0.00          H   
ATOM    291  N   ALA A  21      35.643  72.940  35.815  1.00  0.00          N   
ATOM    292  CA  ALA A  21      34.890  74.169  35.423  1.00  0.00          C   
ATOM    293  C   ALA A  21      35.818  75.224  34.710  1.00  0.00          C   
ATOM    294  O   ALA A  21      35.404  75.779  33.681  1.00  0.00          O   
ATOM    295  CB  ALA A  21      34.067  74.721  36.510  1.00  0.00          C   
ATOM    296  H   ALA A  21      35.677  72.759  36.806  1.00  0.00          H   
ATOM    297  HA  ALA A  21      34.211  73.804  34.644  1.00  0.00          H   
ATOM    298  HB1 ALA A  21      34.660  75.108  37.337  1.00  0.00          H   
ATOM    299  HB2 ALA A  21      33.531  75.619  36.214  1.00  0.00          H   
ATOM    300  HB3 ALA A  21      33.373  74.032  36.996  1.00  0.00          H   
ATOM    301  N   ALA A  22      37.068  75.409  35.169  1.00  0.00          N   
ATOM    302  CA  ALA A  22      38.004  76.397  34.617  1.00  0.00          C   
ATOM    303  C   ALA A  22      38.798  75.782  33.445  1.00  0.00          C   
ATOM    304  O   ALA A  22      40.020  75.681  33.442  1.00  0.00          O   
ATOM    305  CB  ALA A  22      38.814  77.018  35.705  1.00  0.00          C   
ATOM    306  H   ALA A  22      37.304  74.959  36.044  1.00  0.00          H   
ATOM    307  HA  ALA A  22      37.360  77.161  34.196  1.00  0.00          H   
ATOM    308  HB1 ALA A  22      39.492  77.782  35.323  1.00  0.00          H   
ATOM    309  HB2 ALA A  22      38.063  77.574  36.282  1.00  0.00          H   
ATOM    310  HB3 ALA A  22      39.318  76.301  36.349  1.00  0.00          H   
ATOM    311  N   LYS A  23      38.089  75.493  32.329  1.00  0.00          N   
ATOM    312  CA  LYS A  23      38.672  75.156  30.993  1.00  0.00          C   
ATOM    313  C   LYS A  23      39.371  76.388  30.420  1.00  0.00          C   
ATOM    314  O   LYS A  23      38.716  77.437  30.238  1.00  0.00          O   
ATOM    315  CB  LYS A  23      37.592  74.580  30.075  1.00  0.00          C   
ATOM    316  CG  LYS A  23      37.177  73.200  30.474  1.00  0.00          C   
ATOM    317  CD  LYS A  23      36.488  72.391  29.369  1.00  0.00          C   
ATOM    318  CE  LYS A  23      36.533  70.869  29.866  1.00  0.00          C   
ATOM    319  NZ  LYS A  23      35.969  69.908  28.873  1.00  0.00          N   
ATOM    320  H   LYS A  23      37.094  75.704  32.374  1.00  0.00          H   
ATOM    321  HA  LYS A  23      39.355  74.324  31.126  1.00  0.00          H   
ATOM    322  HB3 LYS A  23      38.051  74.473  29.094  1.00  0.00          H   
ATOM    323  HB2 LYS A  23      36.702  75.191  29.959  1.00  0.00          H   
ATOM    324  HG3 LYS A  23      36.526  73.157  31.344  1.00  0.00          H   
ATOM    325  HG2 LYS A  23      38.109  72.685  30.712  1.00  0.00          H   
ATOM    326  HD3 LYS A  23      36.942  72.490  28.387  1.00  0.00          H   
ATOM    327  HD2 LYS A  23      35.463  72.709  29.218  1.00  0.00          H   
ATOM    328  HE3 LYS A  23      36.117  70.814  30.874  1.00  0.00          H   
ATOM    329  HE2 LYS A  23      37.528  70.547  30.160  1.00  0.00          H   
ATOM    330  HZ1 LYS A  23      35.951  68.971  29.256  1.00  0.00          H   
ATOM    331  HZ2 LYS A  23      34.978  70.070  28.764  1.00  0.00          H   
ATOM    332  HZ3 LYS A  23      36.340  69.899  27.938  1.00  0.00          H   
ATOM    333  N   LYS A  24      40.594  76.219  29.960  1.00  0.00          N   
ATOM    334  CA  LYS A  24      41.509  77.180  29.384  1.00  0.00          C   
ATOM    335  C   LYS A  24      42.193  76.547  28.108  1.00  0.00          C   
ATOM    336  CB  LYS A  24      42.565  77.656  30.380  1.00  0.00          C   
ATOM    337  CG  LYS A  24      42.084  78.271  31.689  1.00  0.00          C   
ATOM    338  CD  LYS A  24      43.137  78.993  32.518  1.00  0.00          C   
ATOM    339  CE  LYS A  24      42.741  79.905  33.698  1.00  0.00          C   
ATOM    340  NZ  LYS A  24      43.857  80.576  34.261  1.00  0.00          N   
ATOM    341  O   LYS A  24      42.412  75.313  28.099  1.00  0.00          O   
ATOM    342  OXT LYS A  24      42.557  77.359  27.229  1.00  0.00          O   
ATOM    343  H   LYS A  24      41.062  75.342  30.153  1.00  0.00          H   
ATOM    344  HA  LYS A  24      40.998  78.091  29.078  1.00  0.00          H   
ATOM    345  HB3 LYS A  24      43.247  78.363  29.888  1.00  0.00          H   
ATOM    346  HB2 LYS A  24      43.113  76.757  30.648  1.00  0.00          H   
ATOM    347  HG3 LYS A  24      41.627  77.470  32.259  1.00  0.00          H   
ATOM    348  HG2 LYS A  24      41.314  79.008  31.443  1.00  0.00          H   
ATOM    349  HD3 LYS A  24      43.829  79.561  31.893  1.00  0.00          H   
ATOM    350  HD2 LYS A  24      43.719  78.172  32.923  1.00  0.00          H   
ATOM    351  HE3 LYS A  24      42.246  79.299  34.456  1.00  0.00          H   
ATOM    352  HE2 LYS A  24      42.063  80.725  33.454  1.00  0.00          H   
ATOM    353  HZ1 LYS A  24      44.564  79.923  34.566  1.00  0.00          H   
ATOM    354  HZ2 LYS A  24      44.235  81.114  33.489  1.00  0.00          H   
ATOM    355  HZ3 LYS A  24      43.650  81.097  35.105  1.00  0.00          H   
TER     356      LYS A  24
ENDMDL
MODEL        5
ATOM      1  N   LYS A   1      38.303  71.561  64.271  1.00  0.00          N   
ATOM      2  CA  LYS A   1      38.232  70.054  64.372  1.00  0.00          C   
ATOM      3  C   LYS A   1      38.240  69.429  62.966  1.00  0.00          C   
ATOM      4  O   LYS A   1      37.572  69.876  62.079  1.00  0.00          O   
ATOM      5  CB  LYS A   1      37.041  69.637  65.211  1.00  0.00          C   
ATOM      6  CG  LYS A   1      36.773  68.187  65.462  1.00  0.00          C   
ATOM      7  CD  LYS A   1      35.487  67.887  66.252  1.00  0.00          C   
ATOM      8  CE  LYS A   1      34.203  68.392  65.569  1.00  0.00          C   
ATOM      9  NZ  LYS A   1      33.049  67.539  65.848  1.00  0.00          N   
ATOM     10  HA  LYS A   1      39.172  69.716  64.788  1.00  0.00          H   
ATOM     11  HB3 LYS A   1      36.204  70.141  64.723  1.00  0.00          H   
ATOM     12  HB2 LYS A   1      37.131  70.256  66.101  1.00  0.00          H   
ATOM     13  HG3 LYS A   1      37.563  67.715  66.057  1.00  0.00          H   
ATOM     14  HG2 LYS A   1      36.796  67.617  64.529  1.00  0.00          H   
ATOM     15  HD3 LYS A   1      35.599  68.294  67.259  1.00  0.00          H   
ATOM     16  HD2 LYS A   1      35.401  66.810  66.330  1.00  0.00          H   
ATOM     17  HE3 LYS A   1      34.390  68.468  64.496  1.00  0.00          H   
ATOM     18  HE2 LYS A   1      33.978  69.411  65.901  1.00  0.00          H   
ATOM     19  HZ1 LYS A   1      33.145  66.667  65.353  1.00  0.00          H   
ATOM     20  HZ2 LYS A   1      33.077  67.245  66.815  1.00  0.00          H   
ATOM     21  HZ3 LYS A   1      32.164  68.012  65.733  1.00  0.00          H   
ATOM     22  H   LYS A   1      38.330  71.901  65.221  1.00  0.00          H   
ATOM     23  N   LYS A   2      39.122  68.465  62.854  1.00  0.00          N   
ATOM     24  CA  LYS A   2      39.472  67.674  61.651  1.00  0.00          C   
ATOM     25  C   LYS A   2      38.249  66.936  61.088  1.00  0.00          C   
ATOM     26  O   LYS A   2      37.807  65.934  61.643  1.00  0.00          O   
ATOM     27  CB  LYS A   2      40.551  66.686  61.971  1.00  0.00          C   
ATOM     28  CG  LYS A   2      40.903  65.827  60.796  1.00  0.00          C   
ATOM     29  CD  LYS A   2      42.202  65.057  61.129  1.00  0.00          C   
ATOM     30  CE  LYS A   2      42.540  64.158  59.981  1.00  0.00          C   
ATOM     31  NZ  LYS A   2      42.948  64.880  58.809  1.00  0.00          N   
ATOM     32  H   LYS A   2      39.742  68.244  63.623  1.00  0.00          H   
ATOM     33  HA  LYS A   2      39.781  68.369  60.869  1.00  0.00          H   
ATOM     34  HB3 LYS A   2      40.168  65.997  62.716  1.00  0.00          H   
ATOM     35  HB2 LYS A   2      41.429  67.198  62.354  1.00  0.00          H   
ATOM     36  HG3 LYS A   2      41.085  66.488  59.939  1.00  0.00          H   
ATOM     37  HG2 LYS A   2      40.146  65.079  60.589  1.00  0.00          H   
ATOM     38  HD3 LYS A   2      42.159  64.488  62.050  1.00  0.00          H   
ATOM     39  HD2 LYS A   2      43.022  65.761  61.262  1.00  0.00          H   
ATOM     40  HE3 LYS A   2      41.681  63.519  59.769  1.00  0.00          H   
ATOM     41  HE2 LYS A   2      43.415  63.549  60.206  1.00  0.00          H   
ATOM     42  HZ1 LYS A   2      42.116  65.365  58.520  1.00  0.00          H   
ATOM     43  HZ2 LYS A   2      43.661  65.541  59.093  1.00  0.00          H   
ATOM     44  HZ3 LYS A   2      43.245  64.226  58.099  1.00  0.00          H   
ATOM     45  N   PRO A   3      37.902  67.161  59.787  1.00  0.00          N   
ATOM     46  CA  PRO A   3      36.734  66.530  59.111  1.00  0.00          C   
ATOM     47  C   PRO A   3      36.901  64.948  59.046  1.00  0.00          C   
ATOM     48  O   PRO A   3      37.928  64.535  58.571  1.00  0.00          O   
ATOM     49  CB  PRO A   3      36.583  67.130  57.788  1.00  0.00          C   
ATOM     50  CG  PRO A   3      37.981  67.767  57.448  1.00  0.00          C   
ATOM     51  CD  PRO A   3      38.719  67.802  58.794  1.00  0.00          C   
ATOM     52  HA  PRO A   3      35.886  66.712  59.767  1.00  0.00          H   
ATOM     53  HB3 PRO A   3      36.171  66.496  57.012  1.00  0.00          H   
ATOM     54  HB2 PRO A   3      35.846  67.933  57.841  1.00  0.00          H   
ATOM     55  HG3 PRO A   3      38.581  67.198  56.737  1.00  0.00          H   
ATOM     56  HG2 PRO A   3      37.820  68.763  57.044  1.00  0.00          H   
ATOM     57  HD3 PRO A   3      39.643  67.265  58.584  1.00  0.00          H   
ATOM     58  HD2 PRO A   3      38.849  68.874  58.960  1.00  0.00          H   
ATOM     59  N   GLY A   4      35.832  64.225  59.317  1.00  0.00          N   
ATOM     60  CA  GLY A   4      35.605  62.775  59.177  1.00  0.00          C   
ATOM     61  C   GLY A   4      35.630  62.333  57.709  1.00  0.00          C   
ATOM     62  O   GLY A   4      35.650  63.141  56.767  1.00  0.00          O   
ATOM     63  H   GLY A   4      34.982  64.690  59.577  1.00  0.00          H   
ATOM     64  HA3 GLY A   4      34.682  62.376  59.588  1.00  0.00          H   
ATOM     65  HA2 GLY A   4      36.425  62.262  59.690  1.00  0.00          H   
ATOM     66  N   ALA A   5      35.719  61.030  57.536  1.00  0.00          N   
ATOM     67  CA  ALA A   5      36.214  60.475  56.289  1.00  0.00          C   
ATOM     68  C   ALA A   5      35.393  60.803  55.026  1.00  0.00          C   
ATOM     69  O   ALA A   5      35.881  61.282  54.001  1.00  0.00          O   
ATOM     70  CB  ALA A   5      36.316  58.908  56.475  1.00  0.00          C   
ATOM     71  H   ALA A   5      35.735  60.508  58.401  1.00  0.00          H   
ATOM     72  HA  ALA A   5      37.177  60.929  56.065  1.00  0.00          H   
ATOM     73  HB1 ALA A   5      36.786  58.626  57.422  1.00  0.00          H   
ATOM     74  HB2 ALA A   5      35.331  58.466  56.321  1.00  0.00          H   
ATOM     75  HB3 ALA A   5      37.053  58.648  55.715  1.00  0.00          H   
ATOM     76  N   SER A   6      34.056  60.709  55.031  1.00  0.00          N   
ATOM     77  CA  SER A   6      33.181  61.139  54.021  1.00  0.00          C   
ATOM     78  C   SER A   6      33.123  62.641  53.791  1.00  0.00          C   
ATOM     79  O   SER A   6      32.958  63.051  52.644  1.00  0.00          O   
ATOM     80  CB  SER A   6      31.756  60.649  54.179  1.00  0.00          C   
ATOM     81  OG  SER A   6      31.238  60.798  55.494  1.00  0.00          O   
ATOM     82  H   SER A   6      33.563  60.388  55.843  1.00  0.00          H   
ATOM     83  HA  SER A   6      33.472  60.667  53.079  1.00  0.00          H   
ATOM     84  HB3 SER A   6      31.748  59.602  53.878  1.00  0.00          H   
ATOM     85  HB2 SER A   6      31.098  61.221  53.521  1.00  0.00          H   
ATOM     86  HG  SER A   6      30.303  60.920  55.321  1.00  0.00          H   
ATOM     87  N   LEU A   7      33.228  63.531  54.787  1.00  0.00          N   
ATOM     88  CA  LEU A   7      33.262  64.962  54.381  1.00  0.00          C   
ATOM     89  C   LEU A   7      34.561  65.335  53.676  1.00  0.00          C   
ATOM     90  O   LEU A   7      34.501  66.102  52.716  1.00  0.00          O   
ATOM     91  CB  LEU A   7      33.008  65.813  55.646  1.00  0.00          C   
ATOM     92  CG  LEU A   7      32.865  67.289  55.298  1.00  0.00          C   
ATOM     93  CD1 LEU A   7      31.800  67.538  54.295  1.00  0.00          C   
ATOM     94  CD2 LEU A   7      32.514  68.050  56.629  1.00  0.00          C   
ATOM     95  H   LEU A   7      33.422  63.276  55.743  1.00  0.00          H   
ATOM     96  HA  LEU A   7      32.394  65.290  53.820  1.00  0.00          H   
ATOM     97  HB3 LEU A   7      33.780  65.772  56.407  1.00  0.00          H   
ATOM     98  HB2 LEU A   7      32.109  65.584  56.222  1.00  0.00          H   
ATOM     99  HG  LEU A   7      33.805  67.661  54.889  1.00  0.00          H   
ATOM    100 HD11 LEU A   7      32.030  67.185  53.291  1.00  0.00          H   
ATOM    101 HD12 LEU A   7      30.931  67.001  54.681  1.00  0.00          H   
ATOM    102 HD13 LEU A   7      31.681  68.605  54.122  1.00  0.00          H   
ATOM    103 HD21 LEU A   7      33.341  67.869  57.314  1.00  0.00          H   
ATOM    104 HD22 LEU A   7      32.615  69.111  56.416  1.00  0.00          H   
ATOM    105 HD23 LEU A   7      31.495  67.864  56.986  1.00  0.00          H   
ATOM    106  N   ALA A   8      35.736  64.820  54.103  1.00  0.00          N   
ATOM    107  CA  ALA A   8      36.962  64.808  53.377  1.00  0.00          C   
ATOM    108  C   ALA A   8      36.805  64.298  51.948  1.00  0.00          C   
ATOM    109  O   ALA A   8      37.105  65.041  51.051  1.00  0.00          O   
ATOM    110  CB  ALA A   8      37.989  63.994  54.166  1.00  0.00          C   
ATOM    111  H   ALA A   8      35.649  64.215  54.905  1.00  0.00          H   
ATOM    112  HA  ALA A   8      37.287  65.846  53.374  1.00  0.00          H   
ATOM    113  HB1 ALA A   8      37.679  62.950  54.101  1.00  0.00          H   
ATOM    114  HB2 ALA A   8      38.998  64.121  53.769  1.00  0.00          H   
ATOM    115  HB3 ALA A   8      37.905  64.168  55.233  1.00  0.00          H   
ATOM    116  N   ALA A   9      36.217  63.087  51.783  1.00  0.00          N   
ATOM    117  CA  ALA A   9      36.077  62.444  50.495  1.00  0.00          C   
ATOM    118  C   ALA A   9      35.228  63.251  49.536  1.00  0.00          C   
ATOM    119  O   ALA A   9      35.574  63.308  48.339  1.00  0.00          O   
ATOM    120  CB  ALA A   9      35.434  61.121  50.798  1.00  0.00          C   
ATOM    121  H   ALA A   9      36.013  62.502  52.587  1.00  0.00          H   
ATOM    122  HA  ALA A   9      37.041  62.396  49.993  1.00  0.00          H   
ATOM    123  HB1 ALA A   9      36.107  60.468  51.336  1.00  0.00          H   
ATOM    124  HB2 ALA A   9      34.528  61.179  51.407  1.00  0.00          H   
ATOM    125  HB3 ALA A   9      35.153  60.658  49.844  1.00  0.00          H   
ATOM    126  N   LEU A  10      34.144  63.921  49.948  1.00  0.00          N   
ATOM    127  CA  LEU A  10      33.463  64.973  49.267  1.00  0.00          C   
ATOM    128  C   LEU A  10      34.220  66.277  48.949  1.00  0.00          C   
ATOM    129  O   LEU A  10      34.248  66.660  47.786  1.00  0.00          O   
ATOM    130  CB  LEU A  10      32.111  65.269  49.830  1.00  0.00          C   
ATOM    131  CG  LEU A  10      31.131  66.195  49.088  1.00  0.00          C   
ATOM    132  CD1 LEU A  10      30.923  65.593  47.679  1.00  0.00          C   
ATOM    133  CD2 LEU A  10      29.856  66.298  49.876  1.00  0.00          C   
ATOM    134  H   LEU A  10      33.852  63.769  50.908  1.00  0.00          H   
ATOM    135  HA  LEU A  10      33.228  64.669  48.250  1.00  0.00          H   
ATOM    136  HB3 LEU A  10      32.166  65.648  50.851  1.00  0.00          H   
ATOM    137  HB2 LEU A  10      31.580  64.312  49.821  1.00  0.00          H   
ATOM    138  HG  LEU A  10      31.534  67.207  49.054  1.00  0.00          H   
ATOM    139 HD11 LEU A  10      30.067  66.069  47.205  1.00  0.00          H   
ATOM    140 HD12 LEU A  10      31.779  65.899  47.076  1.00  0.00          H   
ATOM    141 HD13 LEU A  10      30.819  64.507  47.717  1.00  0.00          H   
ATOM    142 HD21 LEU A  10      30.155  66.623  50.870  1.00  0.00          H   
ATOM    143 HD22 LEU A  10      29.130  67.011  49.463  1.00  0.00          H   
ATOM    144 HD23 LEU A  10      29.273  65.385  49.960  1.00  0.00          H   
ATOM    145  N   GLN A  11      34.838  66.968  49.925  1.00  0.00          N   
ATOM    146  CA  GLN A  11      35.732  68.106  49.579  1.00  0.00          C   
ATOM    147  C   GLN A  11      36.806  67.895  48.512  1.00  0.00          C   
ATOM    148  O   GLN A  11      36.892  68.769  47.602  1.00  0.00          O   
ATOM    149  CB  GLN A  11      36.326  68.571  50.940  1.00  0.00          C   
ATOM    150  CG  GLN A  11      35.217  69.338  51.749  1.00  0.00          C   
ATOM    151  CD  GLN A  11      35.735  69.629  53.148  1.00  0.00          C   
ATOM    152  NE2 GLN A  11      34.964  70.170  54.060  1.00  0.00          N   
ATOM    153  OE1 GLN A  11      36.913  69.545  53.578  1.00  0.00          O   
ATOM    154  H   GLN A  11      34.990  66.621  50.857  1.00  0.00          H   
ATOM    155  HA  GLN A  11      35.164  68.961  49.211  1.00  0.00          H   
ATOM    156  HB3 GLN A  11      37.143  69.266  50.725  1.00  0.00          H   
ATOM    157  HB2 GLN A  11      36.739  67.734  51.511  1.00  0.00          H   
ATOM    158  HG3 GLN A  11      34.281  68.776  51.776  1.00  0.00          H   
ATOM    159  HG2 GLN A  11      34.972  70.265  51.237  1.00  0.00          H   
ATOM    160 HE21 GLN A  11      34.003  70.338  53.810  1.00  0.00          H   
ATOM    161 HE22 GLN A  11      35.296  70.291  55.004  1.00  0.00          H   
ATOM    162  N   ALA A  12      37.593  66.780  48.458  1.00  0.00          N   
ATOM    163  CA  ALA A  12      38.306  66.314  47.305  1.00  0.00          C   
ATOM    164  C   ALA A  12      37.646  66.255  45.979  1.00  0.00          C   
ATOM    165  O   ALA A  12      38.190  66.706  44.970  1.00  0.00          O   
ATOM    166  CB  ALA A  12      38.949  64.958  47.648  1.00  0.00          C   
ATOM    167  H   ALA A  12      37.541  66.185  49.262  1.00  0.00          H   
ATOM    168  HA  ALA A  12      39.103  67.058  47.207  1.00  0.00          H   
ATOM    169  HB1 ALA A  12      38.140  64.280  47.900  1.00  0.00          H   
ATOM    170  HB2 ALA A  12      39.497  64.507  46.829  1.00  0.00          H   
ATOM    171  HB3 ALA A  12      39.602  65.066  48.519  1.00  0.00          H   
ATOM    172  N   LEU A  13      36.511  65.533  45.799  1.00  0.00          N   
ATOM    173  CA  LEU A  13      35.657  65.618  44.617  1.00  0.00          C   
ATOM    174  C   LEU A  13      35.235  67.084  44.174  1.00  0.00          C   
ATOM    175  O   LEU A  13      35.436  67.410  43.010  1.00  0.00          O   
ATOM    176  CB  LEU A  13      34.416  64.770  44.776  1.00  0.00          C   
ATOM    177  CG  LEU A  13      34.718  63.295  44.741  1.00  0.00          C   
ATOM    178  CD1 LEU A  13      33.410  62.542  44.582  1.00  0.00          C   
ATOM    179  CD2 LEU A  13      35.593  62.870  43.548  1.00  0.00          C   
ATOM    180  H   LEU A  13      36.103  65.139  46.631  1.00  0.00          H   
ATOM    181  HA  LEU A  13      36.263  65.145  43.843  1.00  0.00          H   
ATOM    182  HB3 LEU A  13      33.881  64.978  43.846  1.00  0.00          H   
ATOM    183  HB2 LEU A  13      33.792  64.981  45.647  1.00  0.00          H   
ATOM    184  HG  LEU A  13      35.213  63.001  45.675  1.00  0.00          H   
ATOM    185 HD11 LEU A  13      32.704  62.763  45.376  1.00  0.00          H   
ATOM    186 HD12 LEU A  13      32.864  62.796  43.674  1.00  0.00          H   
ATOM    187 HD13 LEU A  13      33.573  61.458  44.615  1.00  0.00          H   
ATOM    188 HD21 LEU A  13      35.678  61.789  43.617  1.00  0.00          H   
ATOM    189 HD22 LEU A  13      35.077  63.055  42.599  1.00  0.00          H   
ATOM    190 HD23 LEU A  13      36.592  63.276  43.624  1.00  0.00          H   
ATOM    191  N   GLN A  14      34.710  67.888  45.122  1.00  0.00          N   
ATOM    192  CA  GLN A  14      34.404  69.324  45.001  1.00  0.00          C   
ATOM    193  C   GLN A  14      35.543  70.219  44.498  1.00  0.00          C   
ATOM    194  O   GLN A  14      35.286  71.071  43.647  1.00  0.00          O   
ATOM    195  CB  GLN A  14      33.719  69.911  46.242  1.00  0.00          C   
ATOM    196  CG  GLN A  14      32.999  71.251  46.055  1.00  0.00          C   
ATOM    197  CD  GLN A  14      32.110  71.658  47.205  1.00  0.00          C   
ATOM    198  NE2 GLN A  14      32.550  72.373  48.245  1.00  0.00          N   
ATOM    199  OE1 GLN A  14      30.958  71.164  47.285  1.00  0.00          O   
ATOM    200  H   GLN A  14      34.464  67.448  45.999  1.00  0.00          H   
ATOM    201  HA  GLN A  14      33.525  69.400  44.357  1.00  0.00          H   
ATOM    202  HB3 GLN A  14      34.480  69.916  47.024  1.00  0.00          H   
ATOM    203  HB2 GLN A  14      32.917  69.244  46.566  1.00  0.00          H   
ATOM    204  HG3 GLN A  14      32.319  71.121  45.209  1.00  0.00          H   
ATOM    205  HG2 GLN A  14      33.775  71.994  45.867  1.00  0.00          H   
ATOM    206 HE21 GLN A  14      33.540  72.563  48.211  1.00  0.00          H   
ATOM    207 HE22 GLN A  14      31.903  72.779  48.903  1.00  0.00          H   
ATOM    208  N   ALA A  15      36.821  70.036  45.000  1.00  0.00          N   
ATOM    209  CA  ALA A  15      38.041  70.790  44.604  1.00  0.00          C   
ATOM    210  C   ALA A  15      38.408  70.419  43.169  1.00  0.00          C   
ATOM    211  O   ALA A  15      39.034  71.236  42.510  1.00  0.00          O   
ATOM    212  CB  ALA A  15      39.187  70.411  45.579  1.00  0.00          C   
ATOM    213  H   ALA A  15      36.983  69.366  45.736  1.00  0.00          H   
ATOM    214  HA  ALA A  15      37.865  71.859  44.709  1.00  0.00          H   
ATOM    215  HB1 ALA A  15      39.106  70.815  46.591  1.00  0.00          H   
ATOM    216  HB2 ALA A  15      39.337  69.337  45.594  1.00  0.00          H   
ATOM    217  HB3 ALA A  15      40.071  70.877  45.139  1.00  0.00          H   
ATOM    218  N   LEU A  16      38.131  69.145  42.754  1.00  0.00          N   
ATOM    219  CA  LEU A  16      38.463  68.701  41.382  1.00  0.00          C   
ATOM    220  C   LEU A  16      37.367  68.986  40.294  1.00  0.00          C   
ATOM    221  O   LEU A  16      37.688  68.901  39.093  1.00  0.00          O   
ATOM    222  CB  LEU A  16      38.893  67.255  41.255  1.00  0.00          C   
ATOM    223  CG  LEU A  16      40.465  67.136  41.351  1.00  0.00          C   
ATOM    224  CD1 LEU A  16      41.182  67.957  40.301  1.00  0.00          C   
ATOM    225  CD2 LEU A  16      41.062  67.548  42.720  1.00  0.00          C   
ATOM    226  H   LEU A  16      37.641  68.484  43.333  1.00  0.00          H   
ATOM    227  HA  LEU A  16      39.339  69.288  41.094  1.00  0.00          H   
ATOM    228  HB3 LEU A  16      38.649  66.871  40.267  1.00  0.00          H   
ATOM    229  HB2 LEU A  16      38.350  66.602  41.953  1.00  0.00          H   
ATOM    230  HG  LEU A  16      40.594  66.060  41.211  1.00  0.00          H   
ATOM    231 HD11 LEU A  16      40.649  67.745  39.376  1.00  0.00          H   
ATOM    232 HD12 LEU A  16      41.176  69.034  40.463  1.00  0.00          H   
ATOM    233 HD13 LEU A  16      42.140  67.448  40.176  1.00  0.00          H   
ATOM    234 HD21 LEU A  16      40.496  67.101  43.538  1.00  0.00          H   
ATOM    235 HD22 LEU A  16      42.084  67.171  42.800  1.00  0.00          H   
ATOM    236 HD23 LEU A  16      41.023  68.621  42.909  1.00  0.00          H   
ATOM    237  N   GLN A  17      36.158  69.441  40.582  1.00  0.00          N   
ATOM    238  CA  GLN A  17      35.206  69.848  39.511  1.00  0.00          C   
ATOM    239  C   GLN A  17      35.869  70.968  38.669  1.00  0.00          C   
ATOM    240  O   GLN A  17      36.580  71.828  39.149  1.00  0.00          O   
ATOM    241  CB  GLN A  17      33.893  70.429  40.011  1.00  0.00          C   
ATOM    242  CG  GLN A  17      33.021  69.386  40.660  1.00  0.00          C   
ATOM    243  CD  GLN A  17      31.713  69.884  41.223  1.00  0.00          C   
ATOM    244  NE2 GLN A  17      30.627  70.002  40.476  1.00  0.00          N   
ATOM    245  OE1 GLN A  17      31.699  70.235  42.427  1.00  0.00          O   
ATOM    246  H   GLN A  17      35.870  69.683  41.519  1.00  0.00          H   
ATOM    247  HA  GLN A  17      34.954  68.969  38.911  1.00  0.00          H   
ATOM    248  HB3 GLN A  17      33.282  70.818  39.195  1.00  0.00          H   
ATOM    249  HB2 GLN A  17      33.997  71.287  40.679  1.00  0.00          H   
ATOM    250  HG3 GLN A  17      33.552  68.785  41.410  1.00  0.00          H   
ATOM    251  HG2 GLN A  17      32.727  68.717  39.852  1.00  0.00          H   
ATOM    252 HE21 GLN A  17      30.778  69.963  39.477  1.00  0.00          H   
ATOM    253 HE22 GLN A  17      29.788  70.397  40.872  1.00  0.00          H   
ATOM    254  N   ALA A  18      35.583  70.925  37.379  1.00  0.00          N   
ATOM    255  CA  ALA A  18      36.487  71.497  36.384  1.00  0.00          C   
ATOM    256  C   ALA A  18      35.914  72.390  35.240  1.00  0.00          C   
ATOM    257  O   ALA A  18      36.565  72.588  34.228  1.00  0.00          O   
ATOM    258  CB  ALA A  18      37.471  70.398  35.914  1.00  0.00          C   
ATOM    259  H   ALA A  18      34.951  70.247  36.955  1.00  0.00          H   
ATOM    260  HA  ALA A  18      37.130  72.163  36.963  1.00  0.00          H   
ATOM    261  HB1 ALA A  18      36.892  69.688  35.326  1.00  0.00          H   
ATOM    262  HB2 ALA A  18      38.232  70.784  35.235  1.00  0.00          H   
ATOM    263  HB3 ALA A  18      37.991  69.851  36.701  1.00  0.00          H   
ATOM    264  N   ALA A  19      34.631  72.875  35.335  1.00  0.00          N   
ATOM    265  CA  ALA A  19      33.813  73.359  34.219  1.00  0.00          C   
ATOM    266  C   ALA A  19      34.321  74.587  33.612  1.00  0.00          C   
ATOM    267  O   ALA A  19      34.140  74.625  32.399  1.00  0.00          O   
ATOM    268  CB  ALA A  19      32.311  73.314  34.620  1.00  0.00          C   
ATOM    269  H   ALA A  19      34.204  72.851  36.247  1.00  0.00          H   
ATOM    270  HA  ALA A  19      34.007  72.587  33.471  1.00  0.00          H   
ATOM    271  HB1 ALA A  19      32.009  72.295  34.873  1.00  0.00          H   
ATOM    272  HB2 ALA A  19      32.153  73.987  35.459  1.00  0.00          H   
ATOM    273  HB3 ALA A  19      31.714  73.550  33.734  1.00  0.00          H   
ATOM    274  N   GLN A  20      34.832  75.611  34.290  1.00  0.00          N   
ATOM    275  CA  GLN A  20      35.327  76.851  33.781  1.00  0.00          C   
ATOM    276  C   GLN A  20      36.789  76.747  33.197  1.00  0.00          C   
ATOM    277  O   GLN A  20      37.335  77.653  32.693  1.00  0.00          O   
ATOM    278  CB  GLN A  20      35.297  78.007  34.916  1.00  0.00          C   
ATOM    279  CG  GLN A  20      35.345  79.464  34.301  1.00  0.00          C   
ATOM    280  CD  GLN A  20      34.503  79.558  33.017  1.00  0.00          C   
ATOM    281  NE2 GLN A  20      35.060  79.565  31.784  1.00  0.00          N   
ATOM    282  OE1 GLN A  20      33.292  79.547  33.189  1.00  0.00          O   
ATOM    283  H   GLN A  20      34.710  75.532  35.293  1.00  0.00          H   
ATOM    284  HA  GLN A  20      34.703  77.066  32.919  1.00  0.00          H   
ATOM    285  HB3 GLN A  20      36.069  77.782  35.650  1.00  0.00          H   
ATOM    286  HB2 GLN A  20      34.328  77.919  35.405  1.00  0.00          H   
ATOM    287  HG3 GLN A  20      36.372  79.760  34.128  1.00  0.00          H   
ATOM    288  HG2 GLN A  20      34.916  80.114  35.070  1.00  0.00          H   
ATOM    289 HE21 GLN A  20      36.060  79.558  31.612  1.00  0.00          H   
ATOM    290 HE22 GLN A  20      34.510  79.428  30.950  1.00  0.00          H   
ATOM    291  N   ALA A  21      37.540  75.626  33.446  1.00  0.00          N   
ATOM    292  CA  ALA A  21      39.003  75.479  33.190  1.00  0.00          C   
ATOM    293  C   ALA A  21      39.371  75.731  31.736  1.00  0.00          C   
ATOM    294  O   ALA A  21      38.574  75.433  30.812  1.00  0.00          O   
ATOM    295  CB  ALA A  21      39.538  74.209  33.794  1.00  0.00          C   
ATOM    296  H   ALA A  21      37.038  74.874  33.909  1.00  0.00          H   
ATOM    297  HA  ALA A  21      39.451  76.292  33.762  1.00  0.00          H   
ATOM    298  HB1 ALA A  21      39.584  74.259  34.882  1.00  0.00          H   
ATOM    299  HB2 ALA A  21      38.996  73.318  33.483  1.00  0.00          H   
ATOM    300  HB3 ALA A  21      40.583  74.003  33.570  1.00  0.00          H   
ATOM    301  N   ALA A  22      40.569  76.326  31.572  1.00  0.00          N   
ATOM    302  CA  ALA A  22      41.099  76.705  30.261  1.00  0.00          C   
ATOM    303  C   ALA A  22      41.558  75.442  29.435  1.00  0.00          C   
ATOM    304  O   ALA A  22      42.458  74.625  29.755  1.00  0.00          O   
ATOM    305  CB  ALA A  22      42.200  77.755  30.432  1.00  0.00          C   
ATOM    306  H   ALA A  22      41.203  76.476  32.342  1.00  0.00          H   
ATOM    307  HA  ALA A  22      40.229  77.209  29.851  1.00  0.00          H   
ATOM    308  HB1 ALA A  22      41.764  78.716  30.687  1.00  0.00          H   
ATOM    309  HB2 ALA A  22      42.954  77.403  31.133  1.00  0.00          H   
ATOM    310  HB3 ALA A  22      42.761  77.872  29.506  1.00  0.00          H   
ATOM    311  N   LYS A  23      40.935  75.329  28.255  1.00  0.00          N   
ATOM    312  CA  LYS A  23      41.142  74.290  27.295  1.00  0.00          C   
ATOM    313  C   LYS A  23      41.267  74.972  25.938  1.00  0.00          C   
ATOM    314  O   LYS A  23      40.868  76.117  25.701  1.00  0.00          O   
ATOM    315  CB  LYS A  23      40.013  73.274  27.256  1.00  0.00          C   
ATOM    316  CG  LYS A  23      39.824  72.621  28.642  1.00  0.00          C   
ATOM    317  CD  LYS A  23      39.054  71.314  28.557  1.00  0.00          C   
ATOM    318  CE  LYS A  23      39.949  70.157  28.032  1.00  0.00          C   
ATOM    319  NZ  LYS A  23      39.230  68.889  28.124  1.00  0.00          N   
ATOM    320  H   LYS A  23      40.218  75.997  28.008  1.00  0.00          H   
ATOM    321  HA  LYS A  23      42.033  73.713  27.542  1.00  0.00          H   
ATOM    322  HB3 LYS A  23      40.098  72.492  26.505  1.00  0.00          H   
ATOM    323  HB2 LYS A  23      39.152  73.885  26.978  1.00  0.00          H   
ATOM    324  HG3 LYS A  23      39.307  73.251  29.381  1.00  0.00          H   
ATOM    325  HG2 LYS A  23      40.807  72.381  29.047  1.00  0.00          H   
ATOM    326  HD3 LYS A  23      38.104  71.383  28.027  1.00  0.00          H   
ATOM    327  HD2 LYS A  23      38.814  71.050  29.590  1.00  0.00          H   
ATOM    328  HE3 LYS A  23      40.733  70.101  28.782  1.00  0.00          H   
ATOM    329  HE2 LYS A  23      40.380  70.279  27.044  1.00  0.00          H   
ATOM    330  HZ1 LYS A  23      38.335  69.103  27.707  1.00  0.00          H   
ATOM    331  HZ2 LYS A  23      39.728  68.186  27.611  1.00  0.00          H   
ATOM    332  HZ3 LYS A  23      39.079  68.649  29.100  1.00  0.00          H   
ATOM    333  N   LYS A  24      41.857  74.293  24.979  1.00  0.00          N   
ATOM    334  CA  LYS A  24      41.773  74.704  23.572  1.00  0.00          C   
ATOM    335  C   LYS A  24      41.250  73.509  22.762  1.00  0.00          C   
ATOM    336  CB  LYS A  24      43.262  74.936  23.165  1.00  0.00          C   
ATOM    337  CG  LYS A  24      43.748  76.324  23.562  1.00  0.00          C   
ATOM    338  CD  LYS A  24      42.869  77.503  23.118  1.00  0.00          C   
ATOM    339  CE  LYS A  24      42.429  77.472  21.676  1.00  0.00          C   
ATOM    340  NZ  LYS A  24      41.730  78.677  21.391  1.00  0.00          N   
ATOM    341  O   LYS A  24      40.038  73.581  22.481  1.00  0.00          O   
ATOM    342  OXT LYS A  24      41.881  72.426  22.624  1.00  0.00          O   
ATOM    343  H   LYS A  24      42.155  73.342  25.139  1.00  0.00          H   
ATOM    344  HA  LYS A  24      41.119  75.561  23.436  1.00  0.00          H   
ATOM    345  HB3 LYS A  24      43.515  74.851  22.106  1.00  0.00          H   
ATOM    346  HB2 LYS A  24      43.902  74.174  23.603  1.00  0.00          H   
ATOM    347  HG3 LYS A  24      44.696  76.561  23.086  1.00  0.00          H   
ATOM    348  HG2 LYS A  24      43.854  76.509  24.625  1.00  0.00          H   
ATOM    349  HD3 LYS A  24      43.476  78.370  23.364  1.00  0.00          H   
ATOM    350  HD2 LYS A  24      41.994  77.573  23.766  1.00  0.00          H   
ATOM    351  HE3 LYS A  24      41.906  76.528  21.536  1.00  0.00          H   
ATOM    352  HE2 LYS A  24      43.333  77.425  21.068  1.00  0.00          H   
ATOM    353  HZ1 LYS A  24      40.849  78.718  21.885  1.00  0.00          H   
ATOM    354  HZ2 LYS A  24      42.289  79.493  21.611  1.00  0.00          H   
ATOM    355  HZ3 LYS A  24      41.573  78.761  20.388  1.00  0.00          H   
TER     356      LYS A  24
ENDMDL
MODEL        6
ATOM      1  N   LYS A   1      40.170  72.070  62.830  1.00  0.00          N   
ATOM      2  CA  LYS A   1      40.100  70.600  63.020  1.00  0.00          C   
ATOM      3  C   LYS A   1      39.950  69.800  61.680  1.00  0.00          C   
ATOM      4  O   LYS A   1      39.030  70.040  60.950  1.00  0.00          O   
ATOM      5  CB  LYS A   1      38.960  70.210  63.950  1.00  0.00          C   
ATOM      6  CG  LYS A   1      39.120  68.890  64.660  1.00  0.00          C   
ATOM      7  CD  LYS A   1      37.810  68.440  65.390  1.00  0.00          C   
ATOM      8  CE  LYS A   1      37.520  69.120  66.680  1.00  0.00          C   
ATOM      9  NZ  LYS A   1      38.590  68.850  67.650  1.00  0.00          N   
ATOM     10  HA  LYS A   1      40.980  70.290  63.580  1.00  0.00          H   
ATOM     11  HB3 LYS A   1      38.010  70.190  63.420  1.00  0.00          H   
ATOM     12  HB2 LYS A   1      38.860  71.010  64.680  1.00  0.00          H   
ATOM     13  HG3 LYS A   1      39.950  68.850  65.360  1.00  0.00          H   
ATOM     14  HG2 LYS A   1      39.350  68.190  63.850  1.00  0.00          H   
ATOM     15  HD3 LYS A   1      37.870  67.370  65.610  1.00  0.00          H   
ATOM     16  HD2 LYS A   1      36.970  68.500  64.700  1.00  0.00          H   
ATOM     17  HE3 LYS A   1      36.540  68.820  67.060  1.00  0.00          H   
ATOM     18  HE2 LYS A   1      37.450  70.190  66.510  1.00  0.00          H   
ATOM     19  HZ1 LYS A   1      39.360  69.450  67.400  1.00  0.00          H   
ATOM     20  HZ2 LYS A   1      38.230  69.110  68.560  1.00  0.00          H   
ATOM     21  HZ3 LYS A   1      39.040  67.960  67.770  1.00  0.00          H   
ATOM     22  H   LYS A   1      40.870  72.190  62.120  1.00  0.00          H   
ATOM     23  N   LYS A   2      40.770  68.760  61.510  1.00  0.00          N   
ATOM     24  CA  LYS A   2      40.790  67.810  60.350  1.00  0.00          C   
ATOM     25  C   LYS A   2      39.420  67.260  60.020  1.00  0.00          C   
ATOM     26  O   LYS A   2      38.670  66.860  60.880  1.00  0.00          O   
ATOM     27  CB  LYS A   2      41.860  66.690  60.590  1.00  0.00          C   
ATOM     28  CG  LYS A   2      41.970  65.740  59.390  1.00  0.00          C   
ATOM     29  CD  LYS A   2      43.310  64.900  59.590  1.00  0.00          C   
ATOM     30  CE  LYS A   2      43.280  63.540  58.910  1.00  0.00          C   
ATOM     31  NZ  LYS A   2      43.100  63.750  57.460  1.00  0.00          N   
ATOM     32  H   LYS A   2      41.570  68.760  62.130  1.00  0.00          H   
ATOM     33  HA  LYS A   2      41.080  68.400  59.480  1.00  0.00          H   
ATOM     34  HB3 LYS A   2      41.580  66.060  61.440  1.00  0.00          H   
ATOM     35  HB2 LYS A   2      42.840  67.150  60.700  1.00  0.00          H   
ATOM     36  HG3 LYS A   2      42.090  66.320  58.480  1.00  0.00          H   
ATOM     37  HG2 LYS A   2      41.190  64.980  59.350  1.00  0.00          H   
ATOM     38  HD3 LYS A   2      43.640  64.700  60.600  1.00  0.00          H   
ATOM     39  HD2 LYS A   2      44.130  65.530  59.240  1.00  0.00          H   
ATOM     40  HE3 LYS A   2      42.520  62.860  59.280  1.00  0.00          H   
ATOM     41  HE2 LYS A   2      44.230  63.060  59.160  1.00  0.00          H   
ATOM     42  HZ1 LYS A   2      43.250  62.870  56.980  1.00  0.00          H   
ATOM     43  HZ2 LYS A   2      42.150  64.010  57.240  1.00  0.00          H   
ATOM     44  HZ3 LYS A   2      43.860  64.310  57.090  1.00  0.00          H   
ATOM     45  N   PRO A   3      39.120  67.370  58.720  1.00  0.00          N   
ATOM     46  CA  PRO A   3      37.800  66.950  58.240  1.00  0.00          C   
ATOM     47  C   PRO A   3      37.590  65.440  58.450  1.00  0.00          C   
ATOM     48  O   PRO A   3      38.580  64.640  58.390  1.00  0.00          O   
ATOM     49  CB  PRO A   3      37.710  67.340  56.740  1.00  0.00          C   
ATOM     50  CG  PRO A   3      38.640  68.580  56.790  1.00  0.00          C   
ATOM     51  CD  PRO A   3      39.820  68.100  57.710  1.00  0.00          C   
ATOM     52  HA  PRO A   3      37.030  67.500  58.770  1.00  0.00          H   
ATOM     53  HB3 PRO A   3      38.180  66.630  56.060  1.00  0.00          H   
ATOM     54  HB2 PRO A   3      36.690  67.470  56.390  1.00  0.00          H   
ATOM     55  HG3 PRO A   3      38.970  68.840  55.790  1.00  0.00          H   
ATOM     56  HG2 PRO A   3      38.060  69.340  57.310  1.00  0.00          H   
ATOM     57  HD3 PRO A   3      40.580  67.550  57.160  1.00  0.00          H   
ATOM     58  HD2 PRO A   3      40.300  69.030  58.010  1.00  0.00          H   
ATOM     59  N   GLY A   4      36.340  65.060  58.750  1.00  0.00          N   
ATOM     60  CA  GLY A   4      35.910  63.690  58.770  1.00  0.00          C   
ATOM     61  C   GLY A   4      36.070  62.960  57.440  1.00  0.00          C   
ATOM     62  O   GLY A   4      35.800  63.570  56.400  1.00  0.00          O   
ATOM     63  H   GLY A   4      35.600  65.740  58.800  1.00  0.00          H   
ATOM     64  HA3 GLY A   4      34.860  63.840  59.000  1.00  0.00          H   
ATOM     65  HA2 GLY A   4      36.300  63.090  59.590  1.00  0.00          H   
ATOM     66  N   ALA A   5      36.290  61.640  57.490  1.00  0.00          N   
ATOM     67  CA  ALA A   5      36.680  60.830  56.350  1.00  0.00          C   
ATOM     68  C   ALA A   5      35.740  60.920  55.140  1.00  0.00          C   
ATOM     69  O   ALA A   5      36.210  61.040  53.990  1.00  0.00          O   
ATOM     70  CB  ALA A   5      36.640  59.350  56.750  1.00  0.00          C   
ATOM     71  H   ALA A   5      36.520  61.250  58.390  1.00  0.00          H   
ATOM     72  HA  ALA A   5      37.700  61.140  56.130  1.00  0.00          H   
ATOM     73  HB1 ALA A   5      37.390  59.220  57.530  1.00  0.00          H   
ATOM     74  HB2 ALA A   5      35.730  58.970  57.210  1.00  0.00          H   
ATOM     75  HB3 ALA A   5      36.940  58.750  55.890  1.00  0.00          H   
ATOM     76  N   SER A   6      34.420  60.910  55.310  1.00  0.00          N   
ATOM     77  CA  SER A   6      33.440  61.210  54.200  1.00  0.00          C   
ATOM     78  C   SER A   6      33.300  62.670  53.740  1.00  0.00          C   
ATOM     79  O   SER A   6      33.230  62.950  52.530  1.00  0.00          O   
ATOM     80  CB  SER A   6      32.110  60.540  54.440  1.00  0.00          C   
ATOM     81  OG  SER A   6      32.240  59.120  54.600  1.00  0.00          O   
ATOM     82  H   SER A   6      34.150  60.790  56.270  1.00  0.00          H   
ATOM     83  HA  SER A   6      33.850  60.740  53.310  1.00  0.00          H   
ATOM     84  HB3 SER A   6      31.420  60.650  53.600  1.00  0.00          H   
ATOM     85  HB2 SER A   6      31.740  60.960  55.370  1.00  0.00          H   
ATOM     86  HG  SER A   6      31.350  58.860  54.860  1.00  0.00          H   
ATOM     87  N   LEU A   7      33.300  63.620  54.680  1.00  0.00          N   
ATOM     88  CA  LEU A   7      33.440  65.070  54.250  1.00  0.00          C   
ATOM     89  C   LEU A   7      34.710  65.450  53.470  1.00  0.00          C   
ATOM     90  O   LEU A   7      34.680  66.190  52.510  1.00  0.00          O   
ATOM     91  CB  LEU A   7      33.280  66.060  55.420  1.00  0.00          C   
ATOM     92  CG  LEU A   7      33.140  67.520  55.010  1.00  0.00          C   
ATOM     93  CD1 LEU A   7      31.880  67.720  54.260  1.00  0.00          C   
ATOM     94  CD2 LEU A   7      33.110  68.460  56.200  1.00  0.00          C   
ATOM     95  H   LEU A   7      33.450  63.370  55.640  1.00  0.00          H   
ATOM     96  HA  LEU A   7      32.620  65.220  53.550  1.00  0.00          H   
ATOM     97  HB3 LEU A   7      34.240  65.920  55.940  1.00  0.00          H   
ATOM     98  HB2 LEU A   7      32.450  65.870  56.090  1.00  0.00          H   
ATOM     99  HG  LEU A   7      33.970  67.760  54.350  1.00  0.00          H   
ATOM    100 HD11 LEU A   7      32.000  67.230  53.300  1.00  0.00          H   
ATOM    101 HD12 LEU A   7      31.040  67.320  54.820  1.00  0.00          H   
ATOM    102 HD13 LEU A   7      31.650  68.760  54.040  1.00  0.00          H   
ATOM    103 HD21 LEU A   7      33.350  69.420  55.740  1.00  0.00          H   
ATOM    104 HD22 LEU A   7      32.250  68.440  56.870  1.00  0.00          H   
ATOM    105 HD23 LEU A   7      33.900  68.160  56.890  1.00  0.00          H   
ATOM    106  N   ALA A   8      35.820  64.830  53.810  1.00  0.00          N   
ATOM    107  CA  ALA A   8      37.100  64.910  53.090  1.00  0.00          C   
ATOM    108  C   ALA A   8      37.060  64.190  51.690  1.00  0.00          C   
ATOM    109  O   ALA A   8      37.860  64.550  50.780  1.00  0.00          O   
ATOM    110  CB  ALA A   8      38.150  64.260  54.070  1.00  0.00          C   
ATOM    111  H   ALA A   8      35.830  64.260  54.650  1.00  0.00          H   
ATOM    112  HA  ALA A   8      37.350  65.940  52.810  1.00  0.00          H   
ATOM    113  HB1 ALA A   8      38.320  64.760  55.020  1.00  0.00          H   
ATOM    114  HB2 ALA A   8      37.910  63.210  54.260  1.00  0.00          H   
ATOM    115  HB3 ALA A   8      39.080  64.140  53.510  1.00  0.00          H   
ATOM    116  N   ALA A   9      36.320  63.100  51.550  1.00  0.00          N   
ATOM    117  CA  ALA A   9      36.050  62.410  50.260  1.00  0.00          C   
ATOM    118  C   ALA A   9      35.220  63.350  49.430  1.00  0.00          C   
ATOM    119  O   ALA A   9      35.530  63.530  48.260  1.00  0.00          O   
ATOM    120  CB  ALA A   9      35.430  61.040  50.510  1.00  0.00          C   
ATOM    121  H   ALA A   9      35.760  62.820  52.340  1.00  0.00          H   
ATOM    122  HA  ALA A   9      37.030  62.230  49.810  1.00  0.00          H   
ATOM    123  HB1 ALA A   9      34.450  61.140  50.970  1.00  0.00          H   
ATOM    124  HB2 ALA A   9      35.300  60.530  49.560  1.00  0.00          H   
ATOM    125  HB3 ALA A   9      36.070  60.450  51.170  1.00  0.00          H   
ATOM    126  N   LEU A  10      34.170  64.010  50.000  1.00  0.00          N   
ATOM    127  CA  LEU A  10      33.400  65.040  49.290  1.00  0.00          C   
ATOM    128  C   LEU A  10      34.230  66.290  48.930  1.00  0.00          C   
ATOM    129  O   LEU A  10      34.220  66.630  47.780  1.00  0.00          O   
ATOM    130  CB  LEU A  10      32.180  65.430  50.060  1.00  0.00          C   
ATOM    131  CG  LEU A  10      31.110  66.160  49.270  1.00  0.00          C   
ATOM    132  CD1 LEU A  10      30.760  65.360  48.000  1.00  0.00          C   
ATOM    133  CD2 LEU A  10      29.830  66.380  50.080  1.00  0.00          C   
ATOM    134  H   LEU A  10      33.860  63.590  50.860  1.00  0.00          H   
ATOM    135  HA  LEU A  10      33.050  64.600  48.360  1.00  0.00          H   
ATOM    136  HB3 LEU A  10      32.420  66.130  50.870  1.00  0.00          H   
ATOM    137  HB2 LEU A  10      31.710  64.570  50.540  1.00  0.00          H   
ATOM    138  HG  LEU A  10      31.570  67.060  48.890  1.00  0.00          H   
ATOM    139 HD11 LEU A  10      30.840  64.290  48.210  1.00  0.00          H   
ATOM    140 HD12 LEU A  10      29.770  65.690  47.680  1.00  0.00          H   
ATOM    141 HD13 LEU A  10      31.430  65.600  47.180  1.00  0.00          H   
ATOM    142 HD21 LEU A  10      30.150  66.930  50.960  1.00  0.00          H   
ATOM    143 HD22 LEU A  10      29.100  66.890  49.460  1.00  0.00          H   
ATOM    144 HD23 LEU A  10      29.380  65.450  50.430  1.00  0.00          H   
ATOM    145  N   GLN A  11      34.960  66.870  49.820  1.00  0.00          N   
ATOM    146  CA  GLN A  11      35.890  68.010  49.640  1.00  0.00          C   
ATOM    147  C   GLN A  11      36.830  67.800  48.410  1.00  0.00          C   
ATOM    148  O   GLN A  11      36.860  68.580  47.430  1.00  0.00          O   
ATOM    149  CB  GLN A  11      36.700  68.240  50.900  1.00  0.00          C   
ATOM    150  CG  GLN A  11      36.110  69.300  51.820  1.00  0.00          C   
ATOM    151  CD  GLN A  11      36.380  69.150  53.340  1.00  0.00          C   
ATOM    152  NE2 GLN A  11      35.970  70.090  54.170  1.00  0.00          N   
ATOM    153  OE1 GLN A  11      37.150  68.290  53.780  1.00  0.00          O   
ATOM    154  H   GLN A  11      34.790  66.700  50.810  1.00  0.00          H   
ATOM    155  HA  GLN A  11      35.360  68.940  49.440  1.00  0.00          H   
ATOM    156  HB3 GLN A  11      37.700  68.600  50.640  1.00  0.00          H   
ATOM    157  HB2 GLN A  11      36.900  67.300  51.410  1.00  0.00          H   
ATOM    158  HG3 GLN A  11      35.030  69.240  51.750  1.00  0.00          H   
ATOM    159  HG2 GLN A  11      36.450  70.290  51.530  1.00  0.00          H   
ATOM    160 HE21 GLN A  11      35.550  70.860  53.680  1.00  0.00          H   
ATOM    161 HE22 GLN A  11      36.320  70.120  55.110  1.00  0.00          H   
ATOM    162  N   ALA A  12      37.550  66.610  48.420  1.00  0.00          N   
ATOM    163  CA  ALA A  12      38.340  66.120  47.280  1.00  0.00          C   
ATOM    164  C   ALA A  12      37.650  66.230  45.940  1.00  0.00          C   
ATOM    165  O   ALA A  12      38.110  66.940  45.020  1.00  0.00          O   
ATOM    166  CB  ALA A  12      38.770  64.680  47.570  1.00  0.00          C   
ATOM    167  H   ALA A  12      37.430  65.900  49.120  1.00  0.00          H   
ATOM    168  HA  ALA A  12      39.260  66.690  47.170  1.00  0.00          H   
ATOM    169  HB1 ALA A  12      39.520  64.400  46.840  1.00  0.00          H   
ATOM    170  HB2 ALA A  12      39.200  64.640  48.570  1.00  0.00          H   
ATOM    171  HB3 ALA A  12      37.900  64.020  47.610  1.00  0.00          H   
ATOM    172  N   LEU A  13      36.460  65.580  45.820  1.00  0.00          N   
ATOM    173  CA  LEU A  13      35.740  65.660  44.520  1.00  0.00          C   
ATOM    174  C   LEU A  13      35.240  67.100  44.220  1.00  0.00          C   
ATOM    175  O   LEU A  13      35.230  67.540  43.050  1.00  0.00          O   
ATOM    176  CB  LEU A  13      34.540  64.680  44.480  1.00  0.00          C   
ATOM    177  CG  LEU A  13      33.740  64.650  43.190  1.00  0.00          C   
ATOM    178  CD1 LEU A  13      34.530  64.190  41.950  1.00  0.00          C   
ATOM    179  CD2 LEU A  13      32.500  63.780  43.300  1.00  0.00          C   
ATOM    180  H   LEU A  13      36.230  64.910  46.540  1.00  0.00          H   
ATOM    181  HA  LEU A  13      36.440  65.400  43.720  1.00  0.00          H   
ATOM    182  HB3 LEU A  13      33.860  65.010  45.270  1.00  0.00          H   
ATOM    183  HB2 LEU A  13      34.890  63.670  44.730  1.00  0.00          H   
ATOM    184  HG  LEU A  13      33.370  65.660  42.990  1.00  0.00          H   
ATOM    185 HD11 LEU A  13      33.900  64.210  41.060  1.00  0.00          H   
ATOM    186 HD12 LEU A  13      35.310  64.900  41.680  1.00  0.00          H   
ATOM    187 HD13 LEU A  13      35.040  63.240  42.100  1.00  0.00          H   
ATOM    188 HD21 LEU A  13      32.800  62.760  43.540  1.00  0.00          H   
ATOM    189 HD22 LEU A  13      31.890  64.140  44.120  1.00  0.00          H   
ATOM    190 HD23 LEU A  13      32.020  63.780  42.320  1.00  0.00          H   
ATOM    191  N   GLN A  14      34.770  67.890  45.170  1.00  0.00          N   
ATOM    192  CA  GLN A  14      34.330  69.300  44.960  1.00  0.00          C   
ATOM    193  C   GLN A  14      35.480  70.160  44.330  1.00  0.00          C   
ATOM    194  O   GLN A  14      35.170  70.960  43.430  1.00  0.00          O   
ATOM    195  CB  GLN A  14      33.750  69.950  46.260  1.00  0.00          C   
ATOM    196  CG  GLN A  14      32.310  69.450  46.480  1.00  0.00          C   
ATOM    197  CD  GLN A  14      31.670  69.730  47.870  1.00  0.00          C   
ATOM    198  NE2 GLN A  14      30.460  69.350  48.100  1.00  0.00          N   
ATOM    199  OE1 GLN A  14      32.380  70.160  48.760  1.00  0.00          O   
ATOM    200  H   GLN A  14      34.730  67.550  46.120  1.00  0.00          H   
ATOM    201  HA  GLN A  14      33.490  69.220  44.270  1.00  0.00          H   
ATOM    202  HB3 GLN A  14      33.830  71.030  46.290  1.00  0.00          H   
ATOM    203  HB2 GLN A  14      34.300  69.580  47.120  1.00  0.00          H   
ATOM    204  HG3 GLN A  14      32.290  68.370  46.300  1.00  0.00          H   
ATOM    205  HG2 GLN A  14      31.710  69.990  45.750  1.00  0.00          H   
ATOM    206 HE21 GLN A  14      29.870  69.610  48.880  1.00  0.00          H   
ATOM    207 HE22 GLN A  14      29.970  68.870  47.350  1.00  0.00          H   
ATOM    208  N   ALA A  15      36.710  70.000  44.820  1.00  0.00          N   
ATOM    209  CA  ALA A  15      37.940  70.450  44.240  1.00  0.00          C   
ATOM    210  C   ALA A  15      38.250  69.990  42.780  1.00  0.00          C   
ATOM    211  O   ALA A  15      38.550  70.790  41.930  1.00  0.00          O   
ATOM    212  CB  ALA A  15      39.090  70.140  45.190  1.00  0.00          C   
ATOM    213  H   ALA A  15      36.880  69.280  45.510  1.00  0.00          H   
ATOM    214  HA  ALA A  15      37.960  71.540  44.240  1.00  0.00          H   
ATOM    215  HB1 ALA A  15      39.280  71.070  45.720  1.00  0.00          H   
ATOM    216  HB2 ALA A  15      38.840  69.440  45.990  1.00  0.00          H   
ATOM    217  HB3 ALA A  15      39.920  69.750  44.610  1.00  0.00          H   
ATOM    218  N   LEU A  16      38.250  68.670  42.520  1.00  0.00          N   
ATOM    219  CA  LEU A  16      38.370  68.120  41.130  1.00  0.00          C   
ATOM    220  C   LEU A  16      37.290  68.760  40.230  1.00  0.00          C   
ATOM    221  O   LEU A  16      37.710  69.250  39.200  1.00  0.00          O   
ATOM    222  CB  LEU A  16      38.310  66.550  41.150  1.00  0.00          C   
ATOM    223  CG  LEU A  16      38.660  65.930  39.800  1.00  0.00          C   
ATOM    224  CD1 LEU A  16      40.050  66.370  39.280  1.00  0.00          C   
ATOM    225  CD2 LEU A  16      38.440  64.420  40.000  1.00  0.00          C   
ATOM    226  H   LEU A  16      38.100  68.010  43.270  1.00  0.00          H   
ATOM    227  HA  LEU A  16      39.340  68.470  40.780  1.00  0.00          H   
ATOM    228  HB3 LEU A  16      37.370  66.230  41.600  1.00  0.00          H   
ATOM    229  HB2 LEU A  16      39.030  66.270  41.920  1.00  0.00          H   
ATOM    230  HG  LEU A  16      37.850  66.200  39.120  1.00  0.00          H   
ATOM    231 HD11 LEU A  16      40.590  65.470  38.980  1.00  0.00          H   
ATOM    232 HD12 LEU A  16      39.860  67.050  38.450  1.00  0.00          H   
ATOM    233 HD13 LEU A  16      40.640  66.860  40.050  1.00  0.00          H   
ATOM    234 HD21 LEU A  16      38.940  64.210  40.950  1.00  0.00          H   
ATOM    235 HD22 LEU A  16      37.370  64.240  40.040  1.00  0.00          H   
ATOM    236 HD23 LEU A  16      38.880  63.840  39.200  1.00  0.00          H   
ATOM    237  N   GLN A  17      36.070  68.870  40.700  1.00  0.00          N   
ATOM    238  CA  GLN A  17      34.970  69.520  39.920  1.00  0.00          C   
ATOM    239  C   GLN A  17      35.180  71.000  39.570  1.00  0.00          C   
ATOM    240  O   GLN A  17      35.040  71.330  38.390  1.00  0.00          O   
ATOM    241  CB  GLN A  17      33.590  69.130  40.560  1.00  0.00          C   
ATOM    242  CG  GLN A  17      33.425  67.609  40.661  1.00  0.00          C   
ATOM    243  CD  GLN A  17      31.975  67.145  40.843  1.00  0.00          C   
ATOM    244  NE2 GLN A  17      31.732  65.882  41.100  1.00  0.00          N   
ATOM    245  OE1 GLN A  17      31.046  67.936  40.829  1.00  0.00          O   
ATOM    246  H   GLN A  17      35.740  68.440  41.550  1.00  0.00          H   
ATOM    247  HA  GLN A  17      34.980  68.960  38.990  1.00  0.00          H   
ATOM    248  HB3 GLN A  17      32.832  69.474  39.855  1.00  0.00          H   
ATOM    249  HB2 GLN A  17      33.439  69.668  41.495  1.00  0.00          H   
ATOM    250  HG3 GLN A  17      33.925  67.184  41.520  1.00  0.00          H   
ATOM    251  HG2 GLN A  17      33.884  67.193  39.759  1.00  0.00          H   
ATOM    252 HE21 GLN A  17      32.437  65.166  41.003  1.00  0.00          H   
ATOM    253 HE22 GLN A  17      30.775  65.570  41.140  1.00  0.00          H   
ATOM    254  N   ALA A  18      35.690  71.820  40.460  1.00  0.00          N   
ATOM    255  CA  ALA A  18      36.080  73.170  40.240  1.00  0.00          C   
ATOM    256  C   ALA A  18      37.290  73.380  39.300  1.00  0.00          C   
ATOM    257  O   ALA A  18      37.430  74.350  38.520  1.00  0.00          O   
ATOM    258  CB  ALA A  18      36.370  73.680  41.610  1.00  0.00          C   
ATOM    259  H   ALA A  18      35.920  71.450  41.370  1.00  0.00          H   
ATOM    260  HA  ALA A  18      35.240  73.770  39.900  1.00  0.00          H   
ATOM    261  HB1 ALA A  18      35.430  73.830  42.130  1.00  0.00          H   
ATOM    262  HB2 ALA A  18      37.010  73.000  42.170  1.00  0.00          H   
ATOM    263  HB3 ALA A  18      36.920  74.620  41.580  1.00  0.00          H   
ATOM    264  N   ALA A  19      38.170  72.380  39.360  1.00  0.00          N   
ATOM    265  CA  ALA A  19      39.270  72.310  38.450  1.00  0.00          C   
ATOM    266  C   ALA A  19      38.830  72.060  37.010  1.00  0.00          C   
ATOM    267  O   ALA A  19      39.230  72.710  36.040  1.00  0.00          O   
ATOM    268  CB  ALA A  19      40.370  71.310  38.920  1.00  0.00          C   
ATOM    269  H   ALA A  19      38.140  71.930  40.270  1.00  0.00          H   
ATOM    270  HA  ALA A  19      39.730  73.290  38.520  1.00  0.00          H   
ATOM    271  HB1 ALA A  19      41.230  71.380  38.260  1.00  0.00          H   
ATOM    272  HB2 ALA A  19      40.530  71.350  40.000  1.00  0.00          H   
ATOM    273  HB3 ALA A  19      39.910  70.350  38.670  1.00  0.00          H   
ATOM    274  N   GLN A  20      38.110  70.930  36.840  1.00  0.00          N   
ATOM    275  CA  GLN A  20      37.500  70.410  35.570  1.00  0.00          C   
ATOM    276  C   GLN A  20      36.450  71.260  34.840  1.00  0.00          C   
ATOM    277  O   GLN A  20      36.390  71.260  33.620  1.00  0.00          O   
ATOM    278  CB  GLN A  20      36.950  69.030  35.850  1.00  0.00          C   
ATOM    279  CG  GLN A  20      38.080  67.910  36.030  1.00  0.00          C   
ATOM    280  CD  GLN A  20      37.490  66.490  36.230  1.00  0.00          C   
ATOM    281  NE2 GLN A  20      38.340  65.490  36.240  1.00  0.00          N   
ATOM    282  OE1 GLN A  20      36.340  66.200  36.270  1.00  0.00          O   
ATOM    283  H   GLN A  20      38.010  70.380  37.680  1.00  0.00          H   
ATOM    284  HA  GLN A  20      38.340  70.300  34.880  1.00  0.00          H   
ATOM    285  HB3 GLN A  20      36.460  68.760  34.920  1.00  0.00          H   
ATOM    286  HB2 GLN A  20      36.180  68.980  36.620  1.00  0.00          H   
ATOM    287  HG3 GLN A  20      38.660  68.250  36.880  1.00  0.00          H   
ATOM    288  HG2 GLN A  20      38.680  67.880  35.120  1.00  0.00          H   
ATOM    289 HE21 GLN A  20      39.350  65.600  36.240  1.00  0.00          H   
ATOM    290 HE22 GLN A  20      38.010  64.540  36.220  1.00  0.00          H   
ATOM    291  N   ALA A  21      35.760  72.110  35.580  1.00  0.00          N   
ATOM    292  CA  ALA A  21      34.920  73.240  35.190  1.00  0.00          C   
ATOM    293  C   ALA A  21      35.740  74.220  34.340  1.00  0.00          C   
ATOM    294  O   ALA A  21      35.210  74.590  33.260  1.00  0.00          O   
ATOM    295  CB  ALA A  21      34.260  73.880  36.410  1.00  0.00          C   
ATOM    296  H   ALA A  21      35.620  71.920  36.560  1.00  0.00          H   
ATOM    297  HA  ALA A  21      34.100  72.830  34.600  1.00  0.00          H   
ATOM    298  HB1 ALA A  21      33.710  73.130  36.980  1.00  0.00          H   
ATOM    299  HB2 ALA A  21      35.010  74.430  36.980  1.00  0.00          H   
ATOM    300  HB3 ALA A  21      33.430  74.480  36.040  1.00  0.00          H   
ATOM    301  N   ALA A  22      36.960  74.570  34.760  1.00  0.00          N   
ATOM    302  CA  ALA A  22      37.840  75.440  33.950  1.00  0.00          C   
ATOM    303  C   ALA A  22      38.690  74.750  32.880  1.00  0.00          C   
ATOM    304  O   ALA A  22      38.930  75.440  31.900  1.00  0.00          O   
ATOM    305  CB  ALA A  22      38.780  76.120  34.930  1.00  0.00          C   
ATOM    306  H   ALA A  22      37.310  74.230  35.640  1.00  0.00          H   
ATOM    307  HA  ALA A  22      37.180  76.150  33.450  1.00  0.00          H   
ATOM    308  HB1 ALA A  22      39.410  75.370  35.410  1.00  0.00          H   
ATOM    309  HB2 ALA A  22      39.450  76.740  34.330  1.00  0.00          H   
ATOM    310  HB3 ALA A  22      38.210  76.780  35.590  1.00  0.00          H   
ATOM    311  N   LYS A  23      39.060  73.480  32.970  1.00  0.00          N   
ATOM    312  CA  LYS A  23      39.720  72.610  31.890  1.00  0.00          C   
ATOM    313  C   LYS A  23      39.730  71.120  32.350  1.00  0.00          C   
ATOM    314  O   LYS A  23      39.840  70.820  33.560  1.00  0.00          O   
ATOM    315  CB  LYS A  23      41.240  72.990  31.700  1.00  0.00          C   
ATOM    316  CG  LYS A  23      41.890  72.440  30.380  1.00  0.00          C   
ATOM    317  CD  LYS A  23      43.210  73.190  30.090  1.00  0.00          C   
ATOM    318  CE  LYS A  23      44.360  72.800  31.070  1.00  0.00          C   
ATOM    319  NZ  LYS A  23      45.410  73.860  31.060  1.00  0.00          N   
ATOM    320  H   LYS A  23      38.750  73.110  33.860  1.00  0.00          H   
ATOM    321  HA  LYS A  23      39.200  72.800  30.940  1.00  0.00          H   
ATOM    322  HB3 LYS A  23      41.830  72.690  32.560  1.00  0.00          H   
ATOM    323  HB2 LYS A  23      41.310  74.080  31.760  1.00  0.00          H   
ATOM    324  HG3 LYS A  23      41.220  72.770  29.590  1.00  0.00          H   
ATOM    325  HG2 LYS A  23      42.000  71.360  30.400  1.00  0.00          H   
ATOM    326  HD3 LYS A  23      42.900  74.230  30.060  1.00  0.00          H   
ATOM    327  HD2 LYS A  23      43.510  72.800  29.120  1.00  0.00          H   
ATOM    328  HE3 LYS A  23      44.610  71.780  30.790  1.00  0.00          H   
ATOM    329  HE2 LYS A  23      43.920  72.810  32.070  1.00  0.00          H   
ATOM    330  HZ1 LYS A  23      45.790  74.020  30.130  1.00  0.00          H   
ATOM    331  HZ2 LYS A  23      45.040  74.740  31.390  1.00  0.00          H   
ATOM    332  HZ3 LYS A  23      46.180  73.560  31.650  1.00  0.00          H   
ATOM    333  N   LYS A  24      39.600  70.180  31.440  1.00  0.00          N   
ATOM    334  CA  LYS A  24      39.570  68.780  31.700  1.00  0.00          C   
ATOM    335  C   LYS A  24      40.160  67.980  30.480  1.00  0.00          C   
ATOM    336  CB  LYS A  24      38.110  68.430  31.960  1.00  0.00          C   
ATOM    337  CG  LYS A  24      37.890  66.910  32.170  1.00  0.00          C   
ATOM    338  CD  LYS A  24      36.500  66.590  32.580  1.00  0.00          C   
ATOM    339  CE  LYS A  24      36.340  65.090  32.600  1.00  0.00          C   
ATOM    340  NZ  LYS A  24      34.960  64.650  32.880  1.00  0.00          N   
ATOM    341  O   LYS A  24      40.800  66.950  30.670  1.00  0.00          O   
ATOM    342  OXT LYS A  24      39.880  68.390  29.330  1.00  0.00          O   
ATOM    343  H   LYS A  24      39.480  70.510  30.490  1.00  0.00          H   
ATOM    344  HA  LYS A  24      40.070  68.520  32.640  1.00  0.00          H   
ATOM    345  HB3 LYS A  24      37.520  68.630  31.070  1.00  0.00          H   
ATOM    346  HB2 LYS A  24      37.720  69.040  32.780  1.00  0.00          H   
ATOM    347  HG3 LYS A  24      38.450  66.550  33.040  1.00  0.00          H   
ATOM    348  HG2 LYS A  24      38.130  66.340  31.280  1.00  0.00          H   
ATOM    349  HD3 LYS A  24      35.800  67.020  31.860  1.00  0.00          H   
ATOM    350  HD2 LYS A  24      36.250  67.080  33.520  1.00  0.00          H   
ATOM    351  HE3 LYS A  24      37.050  64.720  33.340  1.00  0.00          H   
ATOM    352  HE2 LYS A  24      36.660  64.660  31.650  1.00  0.00          H   
ATOM    353  HZ1 LYS A  24      34.450  64.780  32.020  1.00  0.00          H   
ATOM    354  HZ2 LYS A  24      34.910  63.670  33.130  1.00  0.00          H   
ATOM    355  HZ3 LYS A  24      34.530  65.220  33.590  1.00  0.00          H   
TER     356      LYS A  24
ENDMDL
MODEL        7
ATOM      1  N   LYS A   1      36.392  79.974  33.493  1.00  0.00          N   
ATOM      2  CA  LYS A   1      35.001  79.602  33.782  1.00  0.00          C   
ATOM      3  C   LYS A   1      34.851  78.891  35.051  1.00  0.00          C   
ATOM      4  O   LYS A   1      35.564  77.863  35.373  1.00  0.00          O   
ATOM      5  CB  LYS A   1      34.361  78.814  32.644  1.00  0.00          C   
ATOM      6  CG  LYS A   1      32.850  79.025  32.773  1.00  0.00          C   
ATOM      7  CD  LYS A   1      32.015  78.383  31.625  1.00  0.00          C   
ATOM      8  CE  LYS A   1      30.530  78.489  31.896  1.00  0.00          C   
ATOM      9  NZ  LYS A   1      29.731  77.935  30.786  1.00  0.00          N   
ATOM     10  HA  LYS A   1      34.410  80.516  33.847  1.00  0.00          H   
ATOM     11  HB3 LYS A   1      34.621  77.761  32.713  1.00  0.00          H   
ATOM     12  HB2 LYS A   1      34.711  79.211  31.690  1.00  0.00          H   
ATOM     13  HG3 LYS A   1      32.707  80.088  32.958  1.00  0.00          H   
ATOM     14  HG2 LYS A   1      32.584  78.538  33.713  1.00  0.00          H   
ATOM     15  HD3 LYS A   1      32.351  77.346  31.675  1.00  0.00          H   
ATOM     16  HD2 LYS A   1      32.210  78.874  30.673  1.00  0.00          H   
ATOM     17  HE3 LYS A   1      30.317  79.532  32.118  1.00  0.00          H   
ATOM     18  HE2 LYS A   1      30.288  77.960  32.813  1.00  0.00          H   
ATOM     19  HZ1 LYS A   1      30.299  77.304  30.241  1.00  0.00          H   
ATOM     20  HZ2 LYS A   1      28.895  77.459  31.106  1.00  0.00          H   
ATOM     21  HZ3 LYS A   1      29.492  78.695  30.174  1.00  0.00          H   
ATOM     22  H   LYS A   1      36.425  80.588  32.689  1.00  0.00          H   
ATOM     23  N   LYS A   2      33.944  79.420  35.879  1.00  0.00          N   
ATOM     24  CA  LYS A   2      33.343  78.862  37.106  1.00  0.00          C   
ATOM     25  C   LYS A   2      33.006  77.416  36.993  1.00  0.00          C   
ATOM     26  O   LYS A   2      32.346  77.021  36.008  1.00  0.00          O   
ATOM     27  CB  LYS A   2      32.096  79.698  37.477  1.00  0.00          C   
ATOM     28  CG  LYS A   2      31.435  79.301  38.771  1.00  0.00          C   
ATOM     29  CD  LYS A   2      30.228  80.153  39.140  1.00  0.00          C   
ATOM     30  CE  LYS A   2      29.708  79.701  40.537  1.00  0.00          C   
ATOM     31  NZ  LYS A   2      28.581  80.522  41.009  1.00  0.00          N   
ATOM     32  H   LYS A   2      33.585  80.317  35.590  1.00  0.00          H   
ATOM     33  HA  LYS A   2      34.112  79.029  37.850  1.00  0.00          H   
ATOM     34  HB3 LYS A   2      31.287  79.592  36.754  1.00  0.00          H   
ATOM     35  HB2 LYS A   2      32.351  80.755  37.551  1.00  0.00          H   
ATOM     36  HG3 LYS A   2      32.133  79.434  39.595  1.00  0.00          H   
ATOM     37  HG2 LYS A   2      31.186  78.246  38.830  1.00  0.00          H   
ATOM     38  HD3 LYS A   2      29.490  79.981  38.358  1.00  0.00          H   
ATOM     39  HD2 LYS A   2      30.608  81.170  39.227  1.00  0.00          H   
ATOM     40  HE3 LYS A   2      30.559  79.811  41.197  1.00  0.00          H   
ATOM     41  HE2 LYS A   2      29.448  78.646  40.422  1.00  0.00          H   
ATOM     42  HZ1 LYS A   2      28.515  80.423  42.012  1.00  0.00          H   
ATOM     43  HZ2 LYS A   2      28.835  81.493  40.848  1.00  0.00          H   
ATOM     44  HZ3 LYS A   2      27.748  80.222  40.529  1.00  0.00          H   
ATOM     45  N   PRO A   3      33.277  76.609  38.006  1.00  0.00          N   
ATOM     46  CA  PRO A   3      33.084  75.170  37.898  1.00  0.00          C   
ATOM     47  C   PRO A   3      31.585  74.867  37.747  1.00  0.00          C   
ATOM     48  O   PRO A   3      30.713  75.729  37.992  1.00  0.00          O   
ATOM     49  CB  PRO A   3      33.648  74.641  39.232  1.00  0.00          C   
ATOM     50  CG  PRO A   3      34.727  75.630  39.574  1.00  0.00          C   
ATOM     51  CD  PRO A   3      33.984  76.889  39.210  1.00  0.00          C   
ATOM     52  HA  PRO A   3      33.748  74.938  37.062  1.00  0.00          H   
ATOM     53  HB3 PRO A   3      32.875  74.602  40.004  1.00  0.00          H   
ATOM     54  HB2 PRO A   3      34.026  73.614  39.166  1.00  0.00          H   
ATOM     55  HG3 PRO A   3      35.098  75.573  40.597  1.00  0.00          H   
ATOM     56  HG2 PRO A   3      35.544  75.464  38.866  1.00  0.00          H   
ATOM     57  HD3 PRO A   3      33.388  77.186  40.067  1.00  0.00          H   
ATOM     58  HD2 PRO A   3      34.694  77.682  39.004  1.00  0.00          H   
ATOM     59  N   GLY A   4      31.238  73.630  37.399  1.00  0.00          N   
ATOM     60  CA  GLY A   4      29.829  73.144  37.129  1.00  0.00          C   
ATOM     61  C   GLY A   4      29.128  72.979  38.443  1.00  0.00          C   
ATOM     62  O   GLY A   4      29.670  72.982  39.550  1.00  0.00          O   
ATOM     63  H   GLY A   4      31.939  72.907  37.344  1.00  0.00          H   
ATOM     64  HA3 GLY A   4      29.964  72.199  36.595  1.00  0.00          H   
ATOM     65  HA2 GLY A   4      29.306  73.845  36.482  1.00  0.00          H   
ATOM     66  N   ALA A   5      27.760  72.951  38.381  1.00  0.00          N   
ATOM     67  CA  ALA A   5      26.822  72.839  39.455  1.00  0.00          C   
ATOM     68  C   ALA A   5      26.574  71.397  39.809  1.00  0.00          C   
ATOM     69  O   ALA A   5      26.285  70.646  38.839  1.00  0.00          O   
ATOM     70  CB  ALA A   5      25.616  73.664  39.233  1.00  0.00          C   
ATOM     71  H   ALA A   5      27.391  73.044  37.446  1.00  0.00          H   
ATOM     72  HA  ALA A   5      27.228  73.339  40.332  1.00  0.00          H   
ATOM     73  HB1 ALA A   5      25.116  73.885  40.173  1.00  0.00          H   
ATOM     74  HB2 ALA A   5      25.964  74.594  38.773  1.00  0.00          H   
ATOM     75  HB3 ALA A   5      24.840  73.202  38.619  1.00  0.00          H   
ATOM     76  N   SER A   6      26.752  71.020  41.095  1.00  0.00          N   
ATOM     77  CA  SER A   6      26.856  69.583  41.451  1.00  0.00          C   
ATOM     78  C   SER A   6      26.273  69.281  42.779  1.00  0.00          C   
ATOM     79  O   SER A   6      26.248  70.118  43.674  1.00  0.00          O   
ATOM     80  CB  SER A   6      28.327  69.127  41.345  1.00  0.00          C   
ATOM     81  OG  SER A   6      29.264  69.700  42.251  1.00  0.00          O   
ATOM     82  H   SER A   6      26.786  71.660  41.869  1.00  0.00          H   
ATOM     83  HA  SER A   6      26.260  68.963  40.774  1.00  0.00          H   
ATOM     84  HB3 SER A   6      28.653  69.299  40.322  1.00  0.00          H   
ATOM     85  HB2 SER A   6      28.309  68.049  41.475  1.00  0.00          H   
ATOM     86  HG  SER A   6      30.099  69.392  41.870  1.00  0.00          H   
ATOM     87  N   LEU A   7      25.689  68.066  42.834  1.00  0.00          N   
ATOM     88  CA  LEU A   7      24.994  67.500  44.011  1.00  0.00          C   
ATOM     89  C   LEU A   7      25.971  67.362  45.216  1.00  0.00          C   
ATOM     90  O   LEU A   7      27.217  67.379  45.092  1.00  0.00          O   
ATOM     91  CB  LEU A   7      24.338  66.198  43.706  1.00  0.00          C   
ATOM     92  CG  LEU A   7      23.250  66.363  42.603  1.00  0.00          C   
ATOM     93  CD1 LEU A   7      22.774  65.014  42.015  1.00  0.00          C   
ATOM     94  CD2 LEU A   7      21.987  67.107  43.160  1.00  0.00          C   
ATOM     95  H   LEU A   7      25.678  67.542  41.967  1.00  0.00          H   
ATOM     96  HA  LEU A   7      24.282  68.260  44.350  1.00  0.00          H   
ATOM     97  HB3 LEU A   7      23.940  65.772  44.629  1.00  0.00          H   
ATOM     98  HB2 LEU A   7      25.191  65.591  43.377  1.00  0.00          H   
ATOM     99  HG  LEU A   7      23.696  66.957  41.802  1.00  0.00          H   
ATOM    100 HD11 LEU A   7      22.225  65.176  41.087  1.00  0.00          H   
ATOM    101 HD12 LEU A   7      23.657  64.425  41.778  1.00  0.00          H   
ATOM    102 HD13 LEU A   7      22.258  64.421  42.780  1.00  0.00          H   
ATOM    103 HD21 LEU A   7      22.089  68.190  43.252  1.00  0.00          H   
ATOM    104 HD22 LEU A   7      21.150  66.811  42.526  1.00  0.00          H   
ATOM    105 HD23 LEU A   7      21.859  66.796  44.206  1.00  0.00          H   
ATOM    106  N   ALA A   8      25.444  67.258  46.479  1.00  0.00          N   
ATOM    107  CA  ALA A   8      26.338  67.311  47.678  1.00  0.00          C   
ATOM    108  C   ALA A   8      27.300  66.126  47.828  1.00  0.00          C   
ATOM    109  O   ALA A   8      26.934  65.028  47.434  1.00  0.00          O   
ATOM    110  CB  ALA A   8      25.570  67.663  48.927  1.00  0.00          C   
ATOM    111  H   ALA A   8      24.457  67.200  46.678  1.00  0.00          H   
ATOM    112  HA  ALA A   8      27.012  68.177  47.596  1.00  0.00          H   
ATOM    113  HB1 ALA A   8      25.041  68.562  48.625  1.00  0.00          H   
ATOM    114  HB2 ALA A   8      24.922  66.834  49.243  1.00  0.00          H   
ATOM    115  HB3 ALA A   8      26.240  67.884  49.763  1.00  0.00          H   
ATOM    116  N   ALA A   9      28.550  66.334  48.246  1.00  0.00          N   
ATOM    117  CA  ALA A   9      29.776  65.597  47.886  1.00  0.00          C   
ATOM    118  C   ALA A   9      30.936  65.828  48.833  1.00  0.00          C   
ATOM    119  O   ALA A   9      30.908  66.815  49.587  1.00  0.00          O   
ATOM    120  CB  ALA A   9      30.117  66.050  46.512  1.00  0.00          C   
ATOM    121  H   ALA A   9      28.764  67.198  48.716  1.00  0.00          H   
ATOM    122  HA  ALA A   9      29.589  64.532  47.870  1.00  0.00          H   
ATOM    123  HB1 ALA A   9      30.444  67.092  46.562  1.00  0.00          H   
ATOM    124  HB2 ALA A   9      30.944  65.498  46.063  1.00  0.00          H   
ATOM    125  HB3 ALA A   9      29.302  66.007  45.786  1.00  0.00          H   
ATOM    126  N   LEU A  10      31.982  64.997  48.630  1.00  0.00          N   
ATOM    127  CA  LEU A  10      33.294  65.084  49.361  1.00  0.00          C   
ATOM    128  C   LEU A  10      34.181  66.281  49.020  1.00  0.00          C   
ATOM    129  O   LEU A  10      34.323  66.497  47.776  1.00  0.00          O   
ATOM    130  CB  LEU A  10      34.154  63.805  49.297  1.00  0.00          C   
ATOM    131  CG  LEU A  10      33.544  62.502  49.689  1.00  0.00          C   
ATOM    132  CD1 LEU A  10      34.576  61.358  49.673  1.00  0.00          C   
ATOM    133  CD2 LEU A  10      32.974  62.504  51.167  1.00  0.00          C   
ATOM    134  H   LEU A  10      31.855  64.213  48.007  1.00  0.00          H   
ATOM    135  HA  LEU A  10      33.028  65.162  50.419  1.00  0.00          H   
ATOM    136  HB3 LEU A  10      35.108  63.908  49.820  1.00  0.00          H   
ATOM    137  HB2 LEU A  10      34.348  63.731  48.226  1.00  0.00          H   
ATOM    138  HG  LEU A  10      32.690  62.294  49.040  1.00  0.00          H   
ATOM    139 HD11 LEU A  10      35.216  61.480  50.542  1.00  0.00          H   
ATOM    140 HD12 LEU A  10      34.075  60.392  49.709  1.00  0.00          H   
ATOM    141 HD13 LEU A  10      35.159  61.321  48.754  1.00  0.00          H   
ATOM    142 HD21 LEU A  10      33.718  62.714  51.933  1.00  0.00          H   
ATOM    143 HD22 LEU A  10      32.097  63.156  51.204  1.00  0.00          H   
ATOM    144 HD23 LEU A  10      32.628  61.483  51.311  1.00  0.00          H   
ATOM    145  N   GLN A  11      34.950  66.840  49.998  1.00  0.00          N   
ATOM    146  CA  GLN A  11      35.948  67.990  49.687  1.00  0.00          C   
ATOM    147  C   GLN A  11      36.774  67.676  48.443  1.00  0.00          C   
ATOM    148  O   GLN A  11      36.902  68.545  47.538  1.00  0.00          O   
ATOM    149  CB  GLN A  11      36.729  68.400  50.913  1.00  0.00          C   
ATOM    150  CG  GLN A  11      36.060  69.615  51.639  1.00  0.00          C   
ATOM    151  CD  GLN A  11      34.898  68.999  52.337  1.00  0.00          C   
ATOM    152  NE2 GLN A  11      35.102  68.534  53.545  1.00  0.00          N   
ATOM    153  OE1 GLN A  11      33.746  68.940  51.959  1.00  0.00          O   
ATOM    154  H   GLN A  11      34.763  66.530  50.947  1.00  0.00          H   
ATOM    155  HA  GLN A  11      35.317  68.831  49.426  1.00  0.00          H   
ATOM    156  HB3 GLN A  11      37.696  68.788  50.592  1.00  0.00          H   
ATOM    157  HB2 GLN A  11      37.000  67.560  51.558  1.00  0.00          H   
ATOM    158  HG3 GLN A  11      35.763  70.305  50.856  1.00  0.00          H   
ATOM    159  HG2 GLN A  11      36.746  70.000  52.397  1.00  0.00          H   
ATOM    160 HE21 GLN A  11      36.030  68.470  53.947  1.00  0.00          H   
ATOM    161 HE22 GLN A  11      34.336  68.331  54.171  1.00  0.00          H   
ATOM    162  N   ALA A  12      37.301  66.498  48.351  1.00  0.00          N   
ATOM    163  CA  ALA A  12      38.136  66.087  47.180  1.00  0.00          C   
ATOM    164  C   ALA A  12      37.468  66.012  45.808  1.00  0.00          C   
ATOM    165  O   ALA A  12      38.066  66.371  44.846  1.00  0.00          O   
ATOM    166  CB  ALA A  12      38.732  64.644  47.496  1.00  0.00          C   
ATOM    167  H   ALA A  12      37.277  65.886  49.151  1.00  0.00          H   
ATOM    168  HA  ALA A  12      39.020  66.719  47.092  1.00  0.00          H   
ATOM    169  HB1 ALA A  12      39.533  64.839  48.199  1.00  0.00          H   
ATOM    170  HB2 ALA A  12      37.880  64.023  47.763  1.00  0.00          H   
ATOM    171  HB3 ALA A  12      39.273  64.146  46.681  1.00  0.00          H   
ATOM    172  N   LEU A  13      36.297  65.477  45.699  1.00  0.00          N   
ATOM    173  CA  LEU A  13      35.397  65.709  44.530  1.00  0.00          C   
ATOM    174  C   LEU A  13      35.087  67.166  44.192  1.00  0.00          C   
ATOM    175  O   LEU A  13      35.324  67.648  43.085  1.00  0.00          O   
ATOM    176  CB  LEU A  13      34.155  64.790  44.671  1.00  0.00          C   
ATOM    177  CG  LEU A  13      33.251  64.516  43.499  1.00  0.00          C   
ATOM    178  CD1 LEU A  13      32.476  65.799  43.010  1.00  0.00          C   
ATOM    179  CD2 LEU A  13      34.050  64.035  42.304  1.00  0.00          C   
ATOM    180  H   LEU A  13      35.876  65.287  46.603  1.00  0.00          H   
ATOM    181  HA  LEU A  13      35.969  65.402  43.660  1.00  0.00          H   
ATOM    182  HB3 LEU A  13      33.533  65.146  45.497  1.00  0.00          H   
ATOM    183  HB2 LEU A  13      34.368  63.732  44.872  1.00  0.00          H   
ATOM    184  HG  LEU A  13      32.444  63.842  43.790  1.00  0.00          H   
ATOM    185 HD11 LEU A  13      33.104  66.542  42.525  1.00  0.00          H   
ATOM    186 HD12 LEU A  13      31.583  65.653  42.416  1.00  0.00          H   
ATOM    187 HD13 LEU A  13      32.157  66.363  43.877  1.00  0.00          H   
ATOM    188 HD21 LEU A  13      33.402  64.070  41.434  1.00  0.00          H   
ATOM    189 HD22 LEU A  13      34.818  64.790  42.108  1.00  0.00          H   
ATOM    190 HD23 LEU A  13      34.489  63.063  42.494  1.00  0.00          H   
ATOM    191  N   GLN A  14      34.681  67.904  45.175  1.00  0.00          N   
ATOM    192  CA  GLN A  14      34.398  69.355  44.936  1.00  0.00          C   
ATOM    193  C   GLN A  14      35.668  70.166  44.508  1.00  0.00          C   
ATOM    194  O   GLN A  14      35.519  70.929  43.554  1.00  0.00          O   
ATOM    195  CB  GLN A  14      33.718  70.023  46.192  1.00  0.00          C   
ATOM    196  CG  GLN A  14      32.271  69.591  46.378  1.00  0.00          C   
ATOM    197  CD  GLN A  14      31.636  70.408  47.450  1.00  0.00          C   
ATOM    198  NE2 GLN A  14      31.385  71.707  47.135  1.00  0.00          N   
ATOM    199  OE1 GLN A  14      31.308  69.968  48.518  1.00  0.00          O   
ATOM    200  H   GLN A  14      34.491  67.518  46.095  1.00  0.00          H   
ATOM    201  HA  GLN A  14      33.689  69.451  44.119  1.00  0.00          H   
ATOM    202  HB3 GLN A  14      33.724  71.078  45.927  1.00  0.00          H   
ATOM    203  HB2 GLN A  14      34.282  69.816  47.102  1.00  0.00          H   
ATOM    204  HG3 GLN A  14      32.215  68.556  46.727  1.00  0.00          H   
ATOM    205  HG2 GLN A  14      31.700  69.666  45.449  1.00  0.00          H   
ATOM    206 HE21 GLN A  14      31.569  71.977  46.179  1.00  0.00          H   
ATOM    207 HE22 GLN A  14      30.907  72.259  47.835  1.00  0.00          H   
ATOM    208  N   ALA A  15      36.760  70.070  45.290  1.00  0.00          N   
ATOM    209  CA  ALA A  15      38.079  70.577  44.876  1.00  0.00          C   
ATOM    210  C   ALA A  15      38.473  70.083  43.443  1.00  0.00          C   
ATOM    211  O   ALA A  15      38.926  70.963  42.677  1.00  0.00          O   
ATOM    212  CB  ALA A  15      39.039  70.069  45.905  1.00  0.00          C   
ATOM    213  H   ALA A  15      36.690  69.630  46.199  1.00  0.00          H   
ATOM    214  HA  ALA A  15      38.088  71.666  44.843  1.00  0.00          H   
ATOM    215  HB1 ALA A  15      38.720  70.418  46.886  1.00  0.00          H   
ATOM    216  HB2 ALA A  15      39.065  68.983  45.912  1.00  0.00          H   
ATOM    217  HB3 ALA A  15      40.060  70.383  45.676  1.00  0.00          H   
ATOM    218  N   LEU A  16      38.333  68.778  43.132  1.00  0.00          N   
ATOM    219  CA  LEU A  16      38.719  68.185  41.846  1.00  0.00          C   
ATOM    220  C   LEU A  16      37.965  68.745  40.671  1.00  0.00          C   
ATOM    221  O   LEU A  16      38.576  69.168  39.642  1.00  0.00          O   
ATOM    222  CB  LEU A  16      38.722  66.623  41.912  1.00  0.00          C   
ATOM    223  CG  LEU A  16      38.994  65.841  40.607  1.00  0.00          C   
ATOM    224  CD1 LEU A  16      40.333  66.216  39.982  1.00  0.00          C   
ATOM    225  CD2 LEU A  16      39.056  64.301  40.900  1.00  0.00          C   
ATOM    226  H   LEU A  16      37.918  68.113  43.767  1.00  0.00          H   
ATOM    227  HA  LEU A  16      39.769  68.448  41.659  1.00  0.00          H   
ATOM    228  HB3 LEU A  16      37.815  66.181  42.328  1.00  0.00          H   
ATOM    229  HB2 LEU A  16      39.508  66.429  42.637  1.00  0.00          H   
ATOM    230  HG  LEU A  16      38.226  65.987  39.840  1.00  0.00          H   
ATOM    231 HD11 LEU A  16      40.357  67.265  39.674  1.00  0.00          H   
ATOM    232 HD12 LEU A  16      41.133  66.065  40.712  1.00  0.00          H   
ATOM    233 HD13 LEU A  16      40.550  65.567  39.139  1.00  0.00          H   
ATOM    234 HD21 LEU A  16      38.865  63.585  40.097  1.00  0.00          H   
ATOM    235 HD22 LEU A  16      40.040  63.958  41.207  1.00  0.00          H   
ATOM    236 HD23 LEU A  16      38.412  64.035  41.747  1.00  0.00          H   
ATOM    237  N   GLN A  17      36.638  68.927  40.801  1.00  0.00          N   
ATOM    238  CA  GLN A  17      35.811  69.723  39.853  1.00  0.00          C   
ATOM    239  C   GLN A  17      36.206  71.193  39.643  1.00  0.00          C   
ATOM    240  O   GLN A  17      36.103  71.686  38.488  1.00  0.00          O   
ATOM    241  CB  GLN A  17      34.333  69.740  40.312  1.00  0.00          C   
ATOM    242  CG  GLN A  17      33.712  68.353  40.272  1.00  0.00          C   
ATOM    243  CD  GLN A  17      34.158  67.501  39.071  1.00  0.00          C   
ATOM    244  NE2 GLN A  17      34.649  66.316  39.249  1.00  0.00          N   
ATOM    245  OE1 GLN A  17      34.073  67.922  37.972  1.00  0.00          O   
ATOM    246  H   GLN A  17      36.117  68.358  41.451  1.00  0.00          H   
ATOM    247  HA  GLN A  17      35.899  69.257  38.877  1.00  0.00          H   
ATOM    248  HB3 GLN A  17      33.900  70.442  39.607  1.00  0.00          H   
ATOM    249  HB2 GLN A  17      34.236  70.146  41.318  1.00  0.00          H   
ATOM    250  HG3 GLN A  17      32.638  68.454  40.143  1.00  0.00          H   
ATOM    251  HG2 GLN A  17      33.895  67.699  41.126  1.00  0.00          H   
ATOM    252 HE21 GLN A  17      34.858  66.000  40.184  1.00  0.00          H   
ATOM    253 HE22 GLN A  17      34.697  65.781  38.397  1.00  0.00          H   
ATOM    254  N   ALA A  18      36.707  71.926  40.694  1.00  0.00          N   
ATOM    255  CA  ALA A  18      37.395  73.269  40.681  1.00  0.00          C   
ATOM    256  C   ALA A  18      38.671  73.291  39.771  1.00  0.00          C   
ATOM    257  O   ALA A  18      38.710  74.056  38.823  1.00  0.00          O   
ATOM    258  CB  ALA A  18      37.737  73.682  42.114  1.00  0.00          C   
ATOM    259  H   ALA A  18      36.589  71.500  41.605  1.00  0.00          H   
ATOM    260  HA  ALA A  18      36.726  74.054  40.311  1.00  0.00          H   
ATOM    261  HB1 ALA A  18      38.740  73.333  42.378  1.00  0.00          H   
ATOM    262  HB2 ALA A  18      37.911  74.754  42.071  1.00  0.00          H   
ATOM    263  HB3 ALA A  18      36.940  73.530  42.835  1.00  0.00          H   
ATOM    264  N   ALA A  19      39.564  72.330  39.919  1.00  0.00          N   
ATOM    265  CA  ALA A  19      40.775  72.026  39.113  1.00  0.00          C   
ATOM    266  C   ALA A  19      40.444  71.723  37.669  1.00  0.00          C   
ATOM    267  O   ALA A  19      41.163  72.217  36.766  1.00  0.00          O   
ATOM    268  CB  ALA A  19      41.579  70.806  39.752  1.00  0.00          C   
ATOM    269  H   ALA A  19      39.508  71.714  40.721  1.00  0.00          H   
ATOM    270  HA  ALA A  19      41.323  72.958  39.239  1.00  0.00          H   
ATOM    271  HB1 ALA A  19      41.879  71.151  40.738  1.00  0.00          H   
ATOM    272  HB2 ALA A  19      40.925  69.948  39.917  1.00  0.00          H   
ATOM    273  HB3 ALA A  19      42.398  70.497  39.097  1.00  0.00          H   
ATOM    274  N   GLN A  20      39.500  70.870  37.424  1.00  0.00          N   
ATOM    275  CA  GLN A  20      39.066  70.564  36.081  1.00  0.00          C   
ATOM    276  C   GLN A  20      38.467  71.699  35.262  1.00  0.00          C   
ATOM    277  O   GLN A  20      38.888  71.990  34.104  1.00  0.00          O   
ATOM    278  CB  GLN A  20      38.145  69.358  36.063  1.00  0.00          C   
ATOM    279  CG  GLN A  20      38.945  68.094  36.401  1.00  0.00          C   
ATOM    280  CD  GLN A  20      38.286  66.765  36.618  1.00  0.00          C   
ATOM    281  NE2 GLN A  20      39.102  65.736  36.546  1.00  0.00          N   
ATOM    282  OE1 GLN A  20      37.077  66.645  36.855  1.00  0.00          O   
ATOM    283  H   GLN A  20      39.054  70.419  38.205  1.00  0.00          H   
ATOM    284  HA  GLN A  20      39.986  70.363  35.532  1.00  0.00          H   
ATOM    285  HB3 GLN A  20      37.817  69.132  35.052  1.00  0.00          H   
ATOM    286  HB2 GLN A  20      37.243  69.532  36.642  1.00  0.00          H   
ATOM    287  HG3 GLN A  20      39.477  68.241  37.346  1.00  0.00          H   
ATOM    288  HG2 GLN A  20      39.656  68.002  35.579  1.00  0.00          H   
ATOM    289 HE21 GLN A  20      40.103  65.866  36.460  1.00  0.00          H   
ATOM    290 HE22 GLN A  20      38.667  64.829  36.590  1.00  0.00          H   
ATOM    291  N   ALA A  21      37.551  72.486  35.833  1.00  0.00          N   
ATOM    292  CA  ALA A  21      37.277  73.802  35.354  1.00  0.00          C   
ATOM    293  C   ALA A  21      38.479  74.723  35.052  1.00  0.00          C   
ATOM    294  O   ALA A  21      38.531  75.400  34.020  1.00  0.00          O   
ATOM    295  CB  ALA A  21      36.196  74.456  36.212  1.00  0.00          C   
ATOM    296  H   ALA A  21      37.083  72.222  36.682  1.00  0.00          H   
ATOM    297  HA  ALA A  21      36.794  73.732  34.384  1.00  0.00          H   
ATOM    298  HB1 ALA A  21      35.795  75.319  35.675  1.00  0.00          H   
ATOM    299  HB2 ALA A  21      35.362  73.758  36.329  1.00  0.00          H   
ATOM    300  HB3 ALA A  21      36.580  74.627  37.219  1.00  0.00          H   
ATOM    301  N   ALA A  22      39.456  74.794  35.960  1.00  0.00          N   
ATOM    302  CA  ALA A  22      40.680  75.623  35.827  1.00  0.00          C   
ATOM    303  C   ALA A  22      41.779  75.107  34.906  1.00  0.00          C   
ATOM    304  O   ALA A  22      42.922  75.551  35.026  1.00  0.00          O   
ATOM    305  CB  ALA A  22      41.224  75.820  37.330  1.00  0.00          C   
ATOM    306  H   ALA A  22      39.430  74.166  36.746  1.00  0.00          H   
ATOM    307  HA  ALA A  22      40.301  76.553  35.421  1.00  0.00          H   
ATOM    308  HB1 ALA A  22      40.455  76.190  38.012  1.00  0.00          H   
ATOM    309  HB2 ALA A  22      41.560  74.839  37.675  1.00  0.00          H   
ATOM    310  HB3 ALA A  22      42.083  76.475  37.394  1.00  0.00          H   
ATOM    311  N   LYS A  23      41.549  74.133  34.000  1.00  0.00          N   
ATOM    312  CA  LYS A  23      42.469  73.582  33.048  1.00  0.00          C   
ATOM    313  C   LYS A  23      42.620  74.453  31.740  1.00  0.00          C   
ATOM    314  O   LYS A  23      41.564  74.895  31.254  1.00  0.00          O   
ATOM    315  CB  LYS A  23      42.166  72.108  32.599  1.00  0.00          C   
ATOM    316  CG  LYS A  23      42.817  71.166  33.566  1.00  0.00          C   
ATOM    317  CD  LYS A  23      42.503  69.744  33.213  1.00  0.00          C   
ATOM    318  CE  LYS A  23      43.050  68.861  34.320  1.00  0.00          C   
ATOM    319  NZ  LYS A  23      42.824  67.469  34.014  1.00  0.00          N   
ATOM    320  H   LYS A  23      40.578  73.857  33.924  1.00  0.00          H   
ATOM    321  HA  LYS A  23      43.414  73.471  33.577  1.00  0.00          H   
ATOM    322  HB3 LYS A  23      42.511  71.877  31.590  1.00  0.00          H   
ATOM    323  HB2 LYS A  23      41.107  71.891  32.734  1.00  0.00          H   
ATOM    324  HG3 LYS A  23      42.381  71.429  34.533  1.00  0.00          H   
ATOM    325  HG2 LYS A  23      43.895  71.309  33.606  1.00  0.00          H   
ATOM    326  HD3 LYS A  23      43.004  69.625  32.253  1.00  0.00          H   
ATOM    327  HD2 LYS A  23      41.433  69.560  33.138  1.00  0.00          H   
ATOM    328  HE3 LYS A  23      42.505  69.152  35.219  1.00  0.00          H   
ATOM    329  HE2 LYS A  23      44.108  69.032  34.499  1.00  0.00          H   
ATOM    330  HZ1 LYS A  23      43.386  67.163  33.238  1.00  0.00          H   
ATOM    331  HZ2 LYS A  23      42.982  66.907  34.836  1.00  0.00          H   
ATOM    332  HZ3 LYS A  23      41.867  67.401  33.681  1.00  0.00          H   
ATOM    333  N   LYS A  24      43.885  74.763  31.256  1.00  0.00          N   
ATOM    334  CA  LYS A  24      44.201  75.356  29.996  1.00  0.00          C   
ATOM    335  C   LYS A  24      45.008  74.427  29.157  1.00  0.00          C   
ATOM    336  CB  LYS A  24      44.957  76.629  30.171  1.00  0.00          C   
ATOM    337  CG  LYS A  24      44.124  77.841  30.666  1.00  0.00          C   
ATOM    338  CD  LYS A  24      44.981  79.082  30.507  1.00  0.00          C   
ATOM    339  CE  LYS A  24      44.959  79.717  29.138  1.00  0.00          C   
ATOM    340  NZ  LYS A  24      45.492  81.014  29.205  1.00  0.00          N   
ATOM    341  O   LYS A  24      44.654  74.162  28.024  1.00  0.00          O   
ATOM    342  OXT LYS A  24      46.105  74.146  29.688  1.00  0.00          O   
ATOM    343  H   LYS A  24      44.619  74.413  31.852  1.00  0.00          H   
ATOM    344  HA  LYS A  24      43.288  75.574  29.446  1.00  0.00          H   
ATOM    345  HB3 LYS A  24      45.518  76.802  29.246  1.00  0.00          H   
ATOM    346  HB2 LYS A  24      45.763  76.515  30.884  1.00  0.00          H   
ATOM    347  HG3 LYS A  24      43.824  77.737  31.716  1.00  0.00          H   
ATOM    348  HG2 LYS A  24      43.185  77.957  30.124  1.00  0.00          H   
ATOM    349  HD3 LYS A  24      46.009  79.002  30.872  1.00  0.00          H   
ATOM    350  HD2 LYS A  24      44.448  79.754  31.171  1.00  0.00          H   
ATOM    351  HE3 LYS A  24      43.958  79.667  28.729  1.00  0.00          H   
ATOM    352  HE2 LYS A  24      45.637  79.137  28.512  1.00  0.00          H   
ATOM    353  HZ1 LYS A  24      44.826  81.612  29.674  1.00  0.00          H   
ATOM    354  HZ2 LYS A  24      46.376  81.034  29.693  1.00  0.00          H   
ATOM    355  HZ3 LYS A  24      45.745  81.246  28.264  1.00  0.00          H   
TER     356      LYS A  24
ENDMDL
MODEL        8
ATOM      1  N   LYS A   1      48.695  52.492  52.009  1.00  0.00          N   
ATOM      2  CA  LYS A   1      47.795  53.699  52.106  1.00  0.00          C   
ATOM      3  C   LYS A   1      47.189  53.923  53.488  1.00  0.00          C   
ATOM      4  O   LYS A   1      46.581  52.948  53.999  1.00  0.00          O   
ATOM      5  CB  LYS A   1      46.598  53.672  51.131  1.00  0.00          C   
ATOM      6  CG  LYS A   1      46.938  53.383  49.684  1.00  0.00          C   
ATOM      7  CD  LYS A   1      45.611  53.493  48.907  1.00  0.00          C   
ATOM      8  CE  LYS A   1      45.784  52.931  47.494  1.00  0.00          C   
ATOM      9  NZ  LYS A   1      44.735  53.246  46.541  1.00  0.00          N   
ATOM     10  HA  LYS A   1      48.424  54.565  51.925  1.00  0.00          H   
ATOM     11  HB3 LYS A   1      46.047  54.611  51.213  1.00  0.00          H   
ATOM     12  HB2 LYS A   1      45.835  52.935  51.348  1.00  0.00          H   
ATOM     13  HG3 LYS A   1      47.297  52.371  49.551  1.00  0.00          H   
ATOM     14  HG2 LYS A   1      47.680  54.151  49.440  1.00  0.00          H   
ATOM     15  HD3 LYS A   1      45.398  54.544  48.641  1.00  0.00          H   
ATOM     16  HD2 LYS A   1      44.708  53.169  49.415  1.00  0.00          H   
ATOM     17  HE3 LYS A   1      45.944  51.851  47.470  1.00  0.00          H   
ATOM     18  HE2 LYS A   1      46.618  53.519  47.119  1.00  0.00          H   
ATOM     19  HZ1 LYS A   1      44.829  52.733  45.675  1.00  0.00          H   
ATOM     20  HZ2 LYS A   1      43.826  53.002  46.895  1.00  0.00          H   
ATOM     21  HZ3 LYS A   1      44.688  54.248  46.406  1.00  0.00          H   
ATOM     22  H   LYS A   1      49.207  52.543  51.133  1.00  0.00          H   
ATOM     23  N   LYS A   2      47.122  55.219  53.883  1.00  0.00          N   
ATOM     24  CA  LYS A   2      46.511  55.839  55.003  1.00  0.00          C   
ATOM     25  C   LYS A   2      44.966  56.250  54.748  1.00  0.00          C   
ATOM     26  O   LYS A   2      44.549  56.513  53.611  1.00  0.00          O   
ATOM     27  CB  LYS A   2      47.315  56.866  55.795  1.00  0.00          C   
ATOM     28  CG  LYS A   2      47.348  58.208  55.085  1.00  0.00          C   
ATOM     29  CD  LYS A   2      47.980  59.298  55.979  1.00  0.00          C   
ATOM     30  CE  LYS A   2      49.502  59.201  55.830  1.00  0.00          C   
ATOM     31  NZ  LYS A   2      50.109  60.281  56.681  1.00  0.00          N   
ATOM     32  H   LYS A   2      47.561  55.912  53.300  1.00  0.00          H   
ATOM     33  HA  LYS A   2      46.406  54.985  55.677  1.00  0.00          H   
ATOM     34  HB3 LYS A   2      48.318  56.480  55.986  1.00  0.00          H   
ATOM     35  HB2 LYS A   2      46.722  57.123  56.675  1.00  0.00          H   
ATOM     36  HG3 LYS A   2      46.310  58.493  54.931  1.00  0.00          H   
ATOM     37  HG2 LYS A   2      47.857  57.979  54.149  1.00  0.00          H   
ATOM     38  HD3 LYS A   2      47.772  59.133  57.032  1.00  0.00          H   
ATOM     39  HD2 LYS A   2      47.633  60.259  55.579  1.00  0.00          H   
ATOM     40  HE3 LYS A   2      49.785  59.291  54.786  1.00  0.00          H   
ATOM     41  HE2 LYS A   2      49.869  58.315  56.355  1.00  0.00          H   
ATOM     42  HZ1 LYS A   2      51.094  60.311  56.448  1.00  0.00          H   
ATOM     43  HZ2 LYS A   2      49.575  61.113  56.460  1.00  0.00          H   
ATOM     44  HZ3 LYS A   2      49.970  60.083  57.659  1.00  0.00          H   
ATOM     45  N   PRO A   3      44.090  56.277  55.715  1.00  0.00          N   
ATOM     46  CA  PRO A   3      42.601  56.489  55.626  1.00  0.00          C   
ATOM     47  C   PRO A   3      42.263  57.899  55.042  1.00  0.00          C   
ATOM     48  O   PRO A   3      42.939  58.876  55.161  1.00  0.00          O   
ATOM     49  CB  PRO A   3      41.980  56.264  56.983  1.00  0.00          C   
ATOM     50  CG  PRO A   3      43.099  55.461  57.688  1.00  0.00          C   
ATOM     51  CD  PRO A   3      44.367  55.925  57.065  1.00  0.00          C   
ATOM     52  HA  PRO A   3      42.206  55.703  54.977  1.00  0.00          H   
ATOM     53  HB3 PRO A   3      41.722  57.184  57.517  1.00  0.00          H   
ATOM     54  HB2 PRO A   3      41.093  55.656  56.824  1.00  0.00          H   
ATOM     55  HG3 PRO A   3      43.093  55.570  58.777  1.00  0.00          H   
ATOM     56  HG2 PRO A   3      42.925  54.401  57.522  1.00  0.00          H   
ATOM     57  HD3 PRO A   3      44.595  56.808  57.661  1.00  0.00          H   
ATOM     58  HD2 PRO A   3      45.160  55.182  57.177  1.00  0.00          H   
ATOM     59  N   GLY A   4      41.104  57.919  54.424  1.00  0.00          N   
ATOM     60  CA  GLY A   4      40.519  59.079  53.701  1.00  0.00          C   
ATOM     61  C   GLY A   4      38.990  58.800  53.754  1.00  0.00          C   
ATOM     62  O   GLY A   4      38.417  58.253  52.841  1.00  0.00          O   
ATOM     63  H   GLY A   4      40.567  57.064  54.438  1.00  0.00          H   
ATOM     64  HA3 GLY A   4      40.740  59.067  52.636  1.00  0.00          H   
ATOM     65  HA2 GLY A   4      40.733  60.047  54.140  1.00  0.00          H   
ATOM     66  N   ALA A   5      38.367  59.172  54.854  1.00  0.00          N   
ATOM     67  CA  ALA A   5      37.020  59.050  55.206  1.00  0.00          C   
ATOM     68  C   ALA A   5      36.086  59.960  54.362  1.00  0.00          C   
ATOM     69  O   ALA A   5      36.593  60.824  53.599  1.00  0.00          O   
ATOM     70  CB  ALA A   5      36.804  59.145  56.706  1.00  0.00          C   
ATOM     71  H   ALA A   5      38.911  59.884  55.314  1.00  0.00          H   
ATOM     72  HA  ALA A   5      36.717  58.086  54.785  1.00  0.00          H   
ATOM     73  HB1 ALA A   5      35.768  58.883  56.886  1.00  0.00          H   
ATOM     74  HB2 ALA A   5      37.458  58.383  57.133  1.00  0.00          H   
ATOM     75  HB3 ALA A   5      37.083  60.080  57.179  1.00  0.00          H   
ATOM     76  N   SER A   6      34.774  59.755  54.524  1.00  0.00          N   
ATOM     77  CA  SER A   6      33.733  60.418  53.658  1.00  0.00          C   
ATOM     78  C   SER A   6      33.853  61.976  53.623  1.00  0.00          C   
ATOM     79  O   SER A   6      33.721  62.596  52.488  1.00  0.00          O   
ATOM     80  CB  SER A   6      32.339  60.104  54.169  1.00  0.00          C   
ATOM     81  OG  SER A   6      32.093  60.407  55.514  1.00  0.00          O   
ATOM     82  H   SER A   6      34.455  59.014  55.133  1.00  0.00          H   
ATOM     83  HA  SER A   6      33.795  59.999  52.662  1.00  0.00          H   
ATOM     84  HB3 SER A   6      32.166  59.045  53.969  1.00  0.00          H   
ATOM     85  HB2 SER A   6      31.643  60.624  53.520  1.00  0.00          H   
ATOM     86  HG  SER A   6      32.488  59.834  56.176  1.00  0.00          H   
ATOM     87  N   LEU A   7      34.074  62.744  54.712  1.00  0.00          N   
ATOM     88  CA  LEU A   7      34.091  64.223  54.641  1.00  0.00          C   
ATOM     89  C   LEU A   7      35.338  64.792  53.906  1.00  0.00          C   
ATOM     90  O   LEU A   7      35.207  65.815  53.217  1.00  0.00          O   
ATOM     91  CB  LEU A   7      33.942  64.737  56.110  1.00  0.00          C   
ATOM     92  CG  LEU A   7      33.835  66.260  56.341  1.00  0.00          C   
ATOM     93  CD1 LEU A   7      32.499  66.904  56.008  1.00  0.00          C   
ATOM     94  CD2 LEU A   7      33.919  66.397  57.910  1.00  0.00          C   
ATOM     95  H   LEU A   7      34.218  62.320  55.626  1.00  0.00          H   
ATOM     96  HA  LEU A   7      33.214  64.624  54.135  1.00  0.00          H   
ATOM     97  HB3 LEU A   7      34.819  64.336  56.616  1.00  0.00          H   
ATOM     98  HB2 LEU A   7      33.044  64.365  56.594  1.00  0.00          H   
ATOM     99  HG  LEU A   7      34.646  66.832  55.904  1.00  0.00          H   
ATOM    100 HD11 LEU A   7      31.620  66.356  56.339  1.00  0.00          H   
ATOM    101 HD12 LEU A   7      32.509  67.904  56.427  1.00  0.00          H   
ATOM    102 HD13 LEU A   7      32.460  66.948  54.916  1.00  0.00          H   
ATOM    103 HD21 LEU A   7      33.117  65.863  58.409  1.00  0.00          H   
ATOM    104 HD22 LEU A   7      34.818  65.973  58.353  1.00  0.00          H   
ATOM    105 HD23 LEU A   7      33.828  67.466  58.090  1.00  0.00          H   
ATOM    106  N   ALA A   8      36.507  64.071  53.953  1.00  0.00          N   
ATOM    107  CA  ALA A   8      37.606  64.342  53.102  1.00  0.00          C   
ATOM    108  C   ALA A   8      37.263  63.900  51.633  1.00  0.00          C   
ATOM    109  O   ALA A   8      37.604  64.699  50.698  1.00  0.00          O   
ATOM    110  CB  ALA A   8      38.905  63.612  53.595  1.00  0.00          C   
ATOM    111  H   ALA A   8      36.549  63.208  54.477  1.00  0.00          H   
ATOM    112  HA  ALA A   8      37.753  65.429  53.057  1.00  0.00          H   
ATOM    113  HB1 ALA A   8      39.587  63.733  52.758  1.00  0.00          H   
ATOM    114  HB2 ALA A   8      39.317  64.138  54.451  1.00  0.00          H   
ATOM    115  HB3 ALA A   8      38.792  62.543  53.768  1.00  0.00          H   
ATOM    116  N   ALA A   9      36.702  62.744  51.353  1.00  0.00          N   
ATOM    117  CA  ALA A   9      36.346  62.325  49.927  1.00  0.00          C   
ATOM    118  C   ALA A   9      35.499  63.365  49.173  1.00  0.00          C   
ATOM    119  O   ALA A   9      35.804  63.689  48.003  1.00  0.00          O   
ATOM    120  CB  ALA A   9      35.550  60.994  50.013  1.00  0.00          C   
ATOM    121  H   ALA A   9      36.759  62.027  52.059  1.00  0.00          H   
ATOM    122  HA  ALA A   9      37.291  62.334  49.380  1.00  0.00          H   
ATOM    123  HB1 ALA A   9      34.674  61.010  50.669  1.00  0.00          H   
ATOM    124  HB2 ALA A   9      35.270  60.820  48.977  1.00  0.00          H   
ATOM    125  HB3 ALA A   9      36.247  60.222  50.342  1.00  0.00          H   
ATOM    126  N   LEU A  10      34.437  63.888  49.801  1.00  0.00          N   
ATOM    127  CA  LEU A  10      33.559  64.899  49.284  1.00  0.00          C   
ATOM    128  C   LEU A  10      34.289  66.182  48.979  1.00  0.00          C   
ATOM    129  O   LEU A  10      34.153  66.662  47.868  1.00  0.00          O   
ATOM    130  CB  LEU A  10      32.263  65.006  50.072  1.00  0.00          C   
ATOM    131  CG  LEU A  10      31.213  65.882  49.390  1.00  0.00          C   
ATOM    132  CD1 LEU A  10      30.829  65.423  47.976  1.00  0.00          C   
ATOM    133  CD2 LEU A  10      29.873  65.872  50.186  1.00  0.00          C   
ATOM    134  H   LEU A  10      34.276  63.610  50.754  1.00  0.00          H   
ATOM    135  HA  LEU A  10      33.205  64.571  48.311  1.00  0.00          H   
ATOM    136  HB3 LEU A  10      32.437  65.512  51.022  1.00  0.00          H   
ATOM    137  HB2 LEU A  10      31.864  63.993  50.160  1.00  0.00          H   
ATOM    138  HG  LEU A  10      31.670  66.871  49.309  1.00  0.00          H   
ATOM    139 HD11 LEU A  10      30.452  64.409  48.067  1.00  0.00          H   
ATOM    140 HD12 LEU A  10      30.021  66.060  47.611  1.00  0.00          H   
ATOM    141 HD13 LEU A  10      31.677  65.378  47.285  1.00  0.00          H   
ATOM    142 HD21 LEU A  10      29.119  66.556  49.810  1.00  0.00          H   
ATOM    143 HD22 LEU A  10      29.480  64.863  50.262  1.00  0.00          H   
ATOM    144 HD23 LEU A  10      30.082  66.156  51.222  1.00  0.00          H   
ATOM    145  N   GLN A  11      34.966  66.832  49.930  1.00  0.00          N   
ATOM    146  CA  GLN A  11      35.845  68.009  49.613  1.00  0.00          C   
ATOM    147  C   GLN A  11      36.868  67.831  48.446  1.00  0.00          C   
ATOM    148  O   GLN A  11      36.937  68.692  47.556  1.00  0.00          O   
ATOM    149  CB  GLN A  11      36.478  68.546  50.899  1.00  0.00          C   
ATOM    150  CG  GLN A  11      35.493  69.162  51.914  1.00  0.00          C   
ATOM    151  CD  GLN A  11      34.806  70.470  51.400  1.00  0.00          C   
ATOM    152  NE2 GLN A  11      34.133  71.205  52.278  1.00  0.00          N   
ATOM    153  OE1 GLN A  11      34.867  70.925  50.240  1.00  0.00          O   
ATOM    154  H   GLN A  11      35.010  66.402  50.843  1.00  0.00          H   
ATOM    155  HA  GLN A  11      35.232  68.854  49.300  1.00  0.00          H   
ATOM    156  HB3 GLN A  11      37.180  69.311  50.563  1.00  0.00          H   
ATOM    157  HB2 GLN A  11      37.062  67.761  51.380  1.00  0.00          H   
ATOM    158  HG3 GLN A  11      36.063  69.300  52.831  1.00  0.00          H   
ATOM    159  HG2 GLN A  11      34.718  68.462  52.223  1.00  0.00          H   
ATOM    160 HE21 GLN A  11      33.792  70.839  53.155  1.00  0.00          H   
ATOM    161 HE22 GLN A  11      34.016  72.179  52.058  1.00  0.00          H   
ATOM    162  N   ALA A  12      37.486  66.643  48.356  1.00  0.00          N   
ATOM    163  CA  ALA A  12      38.332  66.301  47.155  1.00  0.00          C   
ATOM    164  C   ALA A  12      37.559  66.271  45.782  1.00  0.00          C   
ATOM    165  O   ALA A  12      38.061  66.802  44.784  1.00  0.00          O   
ATOM    166  CB  ALA A  12      38.975  64.875  47.318  1.00  0.00          C   
ATOM    167  H   ALA A  12      37.551  66.056  49.173  1.00  0.00          H   
ATOM    168  HA  ALA A  12      39.077  67.085  47.089  1.00  0.00          H   
ATOM    169  HB1 ALA A  12      38.221  64.109  47.146  1.00  0.00          H   
ATOM    170  HB2 ALA A  12      39.749  64.564  46.617  1.00  0.00          H   
ATOM    171  HB3 ALA A  12      39.444  64.754  48.306  1.00  0.00          H   
ATOM    172  N   LEU A  13      36.353  65.640  45.698  1.00  0.00          N   
ATOM    173  CA  LEU A  13      35.468  65.677  44.533  1.00  0.00          C   
ATOM    174  C   LEU A  13      35.075  67.099  44.144  1.00  0.00          C   
ATOM    175  O   LEU A  13      35.182  67.396  42.980  1.00  0.00          O   
ATOM    176  CB  LEU A  13      34.299  64.744  44.796  1.00  0.00          C   
ATOM    177  CG  LEU A  13      34.573  63.257  44.563  1.00  0.00          C   
ATOM    178  CD1 LEU A  13      33.522  62.352  45.169  1.00  0.00          C   
ATOM    179  CD2 LEU A  13      34.775  62.878  43.122  1.00  0.00          C   
ATOM    180  H   LEU A  13      36.118  65.170  46.556  1.00  0.00          H   
ATOM    181  HA  LEU A  13      36.080  65.336  43.702  1.00  0.00          H   
ATOM    182  HB3 LEU A  13      33.480  65.021  44.142  1.00  0.00          H   
ATOM    183  HB2 LEU A  13      33.816  64.983  45.742  1.00  0.00          H   
ATOM    184  HG  LEU A  13      35.517  63.061  45.070  1.00  0.00          H   
ATOM    185 HD11 LEU A  13      33.947  61.358  45.081  1.00  0.00          H   
ATOM    186 HD12 LEU A  13      33.337  62.608  46.215  1.00  0.00          H   
ATOM    187 HD13 LEU A  13      32.661  62.354  44.502  1.00  0.00          H   
ATOM    188 HD21 LEU A  13      33.845  62.847  42.557  1.00  0.00          H   
ATOM    189 HD22 LEU A  13      35.442  63.579  42.623  1.00  0.00          H   
ATOM    190 HD23 LEU A  13      35.268  61.900  43.070  1.00  0.00          H   
ATOM    191  N   GLN A  14      34.726  67.956  45.117  1.00  0.00          N   
ATOM    192  CA  GLN A  14      34.408  69.331  44.943  1.00  0.00          C   
ATOM    193  C   GLN A  14      35.576  70.173  44.347  1.00  0.00          C   
ATOM    194  O   GLN A  14      35.235  71.083  43.598  1.00  0.00          O   
ATOM    195  CB  GLN A  14      33.724  69.929  46.193  1.00  0.00          C   
ATOM    196  CG  GLN A  14      32.306  69.443  46.542  1.00  0.00          C   
ATOM    197  CD  GLN A  14      31.295  69.537  45.445  1.00  0.00          C   
ATOM    198  NE2 GLN A  14      30.077  69.595  45.850  1.00  0.00          N   
ATOM    199  OE1 GLN A  14      31.560  69.512  44.272  1.00  0.00          O   
ATOM    200  H   GLN A  14      34.615  67.590  46.058  1.00  0.00          H   
ATOM    201  HA  GLN A  14      33.611  69.443  44.207  1.00  0.00          H   
ATOM    202  HB3 GLN A  14      33.653  71.004  46.036  1.00  0.00          H   
ATOM    203  HB2 GLN A  14      34.410  69.721  47.018  1.00  0.00          H   
ATOM    204  HG3 GLN A  14      32.011  70.070  47.377  1.00  0.00          H   
ATOM    205  HG2 GLN A  14      32.406  68.424  46.899  1.00  0.00          H   
ATOM    206 HE21 GLN A  14      29.791  69.741  46.807  1.00  0.00          H   
ATOM    207 HE22 GLN A  14      29.401  69.777  45.124  1.00  0.00          H   
ATOM    208  N   ALA A  15      36.824  69.820  44.580  1.00  0.00          N   
ATOM    209  CA  ALA A  15      38.068  70.368  44.050  1.00  0.00          C   
ATOM    210  C   ALA A  15      38.258  69.849  42.655  1.00  0.00          C   
ATOM    211  O   ALA A  15      38.588  70.723  41.895  1.00  0.00          O   
ATOM    212  CB  ALA A  15      39.176  70.045  45.025  1.00  0.00          C   
ATOM    213  H   ALA A  15      36.920  69.224  45.395  1.00  0.00          H   
ATOM    214  HA  ALA A  15      37.977  71.448  43.985  1.00  0.00          H   
ATOM    215  HB1 ALA A  15      38.943  70.416  46.017  1.00  0.00          H   
ATOM    216  HB2 ALA A  15      39.325  68.967  45.064  1.00  0.00          H   
ATOM    217  HB3 ALA A  15      40.094  70.521  44.675  1.00  0.00          H   
ATOM    218  N   LEU A  16      38.143  68.499  42.408  1.00  0.00          N   
ATOM    219  CA  LEU A  16      38.341  68.030  41.070  1.00  0.00          C   
ATOM    220  C   LEU A  16      37.544  68.832  39.985  1.00  0.00          C   
ATOM    221  O   LEU A  16      38.016  69.143  38.898  1.00  0.00          O   
ATOM    222  CB  LEU A  16      37.979  66.498  40.983  1.00  0.00          C   
ATOM    223  CG  LEU A  16      39.085  65.638  41.602  1.00  0.00          C   
ATOM    224  CD1 LEU A  16      38.874  64.168  41.206  1.00  0.00          C   
ATOM    225  CD2 LEU A  16      40.466  66.128  41.104  1.00  0.00          C   
ATOM    226  H   LEU A  16      37.856  67.845  43.127  1.00  0.00          H   
ATOM    227  HA  LEU A  16      39.378  68.215  40.769  1.00  0.00          H   
ATOM    228  HB3 LEU A  16      37.702  66.250  39.956  1.00  0.00          H   
ATOM    229  HB2 LEU A  16      37.069  66.311  41.554  1.00  0.00          H   
ATOM    230  HG  LEU A  16      39.062  65.760  42.693  1.00  0.00          H   
ATOM    231 HD11 LEU A  16      37.908  63.751  41.481  1.00  0.00          H   
ATOM    232 HD12 LEU A  16      39.073  64.011  40.143  1.00  0.00          H   
ATOM    233 HD13 LEU A  16      39.579  63.589  41.805  1.00  0.00          H   
ATOM    234 HD21 LEU A  16      41.246  65.433  41.423  1.00  0.00          H   
ATOM    235 HD22 LEU A  16      40.477  66.150  40.006  1.00  0.00          H   
ATOM    236 HD23 LEU A  16      40.745  67.062  41.576  1.00  0.00          H   
ATOM    237  N   GLN A  17      36.259  69.150  40.317  1.00  0.00          N   
ATOM    238  CA  GLN A  17      35.198  69.846  39.554  1.00  0.00          C   
ATOM    239  C   GLN A  17      35.770  71.149  38.892  1.00  0.00          C   
ATOM    240  O   GLN A  17      35.342  71.358  37.797  1.00  0.00          O   
ATOM    241  CB  GLN A  17      33.986  70.195  40.418  1.00  0.00          C   
ATOM    242  CG  GLN A  17      33.184  68.913  40.887  1.00  0.00          C   
ATOM    243  CD  GLN A  17      31.736  69.049  40.606  1.00  0.00          C   
ATOM    244  NE2 GLN A  17      30.888  69.197  41.581  1.00  0.00          N   
ATOM    245  OE1 GLN A  17      31.416  68.977  39.445  1.00  0.00          O   
ATOM    246  H   GLN A  17      36.036  68.916  41.275  1.00  0.00          H   
ATOM    247  HA  GLN A  17      34.860  69.216  38.730  1.00  0.00          H   
ATOM    248  HB3 GLN A  17      33.353  70.733  39.726  1.00  0.00          H   
ATOM    249  HB2 GLN A  17      34.406  70.859  41.174  1.00  0.00          H   
ATOM    250  HG3 GLN A  17      33.389  68.848  41.956  1.00  0.00          H   
ATOM    251  HG2 GLN A  17      33.546  68.059  40.308  1.00  0.00          H   
ATOM    252 HE21 GLN A  17      31.194  69.066  42.540  1.00  0.00          H   
ATOM    253 HE22 GLN A  17      29.914  69.266  41.318  1.00  0.00          H   
ATOM    254  N   ALA A  18      36.755  71.879  39.494  1.00  0.00          N   
ATOM    255  CA  ALA A  18      37.372  73.051  38.870  1.00  0.00          C   
ATOM    256  C   ALA A  18      38.036  72.794  37.509  1.00  0.00          C   
ATOM    257  O   ALA A  18      38.132  73.730  36.757  1.00  0.00          O   
ATOM    258  CB  ALA A  18      38.374  73.555  39.861  1.00  0.00          C   
ATOM    259  H   ALA A  18      37.074  71.695  40.432  1.00  0.00          H   
ATOM    260  HA  ALA A  18      36.581  73.765  38.672  1.00  0.00          H   
ATOM    261  HB1 ALA A  18      37.898  73.766  40.808  1.00  0.00          H   
ATOM    262  HB2 ALA A  18      39.143  72.780  39.862  1.00  0.00          H   
ATOM    263  HB3 ALA A  18      38.826  74.487  39.509  1.00  0.00          H   
ATOM    264  N   ALA A  19      38.606  71.653  37.263  1.00  0.00          N   
ATOM    265  CA  ALA A  19      39.234  71.288  35.996  1.00  0.00          C   
ATOM    266  C   ALA A  19      38.126  70.993  34.926  1.00  0.00          C   
ATOM    267  O   ALA A  19      38.522  70.406  33.882  1.00  0.00          O   
ATOM    268  CB  ALA A  19      40.051  70.035  36.408  1.00  0.00          C   
ATOM    269  H   ALA A  19      38.399  70.869  37.861  1.00  0.00          H   
ATOM    270  HA  ALA A  19      39.931  72.028  35.605  1.00  0.00          H   
ATOM    271  HB1 ALA A  19      40.773  70.194  37.208  1.00  0.00          H   
ATOM    272  HB2 ALA A  19      39.366  69.256  36.741  1.00  0.00          H   
ATOM    273  HB3 ALA A  19      40.614  69.689  35.539  1.00  0.00          H   
ATOM    274  N   GLN A  20      36.860  71.331  35.045  1.00  0.00          N   
ATOM    275  CA  GLN A  20      35.914  71.156  33.949  1.00  0.00          C   
ATOM    276  C   GLN A  20      35.821  72.481  33.227  1.00  0.00          C   
ATOM    277  O   GLN A  20      35.815  73.520  33.813  1.00  0.00          O   
ATOM    278  CB  GLN A  20      34.504  70.700  34.450  1.00  0.00          C   
ATOM    279  CG  GLN A  20      34.365  69.297  35.095  1.00  0.00          C   
ATOM    280  CD  GLN A  20      33.047  69.096  35.733  1.00  0.00          C   
ATOM    281  NE2 GLN A  20      32.773  69.715  36.825  1.00  0.00          N   
ATOM    282  OE1 GLN A  20      32.101  68.434  35.196  1.00  0.00          O   
ATOM    283  H   GLN A  20      36.549  71.850  35.857  1.00  0.00          H   
ATOM    284  HA  GLN A  20      36.248  70.412  33.222  1.00  0.00          H   
ATOM    285  HB3 GLN A  20      33.872  70.604  33.572  1.00  0.00          H   
ATOM    286  HB2 GLN A  20      34.154  71.493  35.100  1.00  0.00          H   
ATOM    287  HG3 GLN A  20      35.080  69.150  35.899  1.00  0.00          H   
ATOM    288  HG2 GLN A  20      34.670  68.511  34.414  1.00  0.00          H   
ATOM    289 HE21 GLN A  20      33.370  70.471  37.144  1.00  0.00          H   
ATOM    290 HE22 GLN A  20      31.806  69.718  37.124  1.00  0.00          H   
ATOM    291  N   ALA A  21      35.633  72.368  31.906  1.00  0.00          N   
ATOM    292  CA  ALA A  21      35.345  73.496  31.053  1.00  0.00          C   
ATOM    293  C   ALA A  21      34.470  74.647  31.580  1.00  0.00          C   
ATOM    294  O   ALA A  21      33.296  74.498  31.978  1.00  0.00          O   
ATOM    295  CB  ALA A  21      34.608  73.054  29.801  1.00  0.00          C   
ATOM    296  H   ALA A  21      35.637  71.417  31.556  1.00  0.00          H   
ATOM    297  HA  ALA A  21      36.298  73.837  30.665  1.00  0.00          H   
ATOM    298  HB1 ALA A  21      34.403  73.992  29.278  1.00  0.00          H   
ATOM    299  HB2 ALA A  21      35.265  72.465  29.154  1.00  0.00          H   
ATOM    300  HB3 ALA A  21      33.648  72.590  30.021  1.00  0.00          H   
ATOM    301  N   ALA A  22      35.044  75.867  31.693  1.00  0.00          N   
ATOM    302  CA  ALA A  22      34.494  77.101  32.352  1.00  0.00          C   
ATOM    303  C   ALA A  22      33.922  76.926  33.815  1.00  0.00          C   
ATOM    304  O   ALA A  22      33.093  77.721  34.266  1.00  0.00          O   
ATOM    305  CB  ALA A  22      33.422  77.748  31.412  1.00  0.00          C   
ATOM    306  H   ALA A  22      35.975  75.939  31.315  1.00  0.00          H   
ATOM    307  HA  ALA A  22      35.295  77.850  32.375  1.00  0.00          H   
ATOM    308  HB1 ALA A  22      32.500  77.179  31.341  1.00  0.00          H   
ATOM    309  HB2 ALA A  22      33.317  78.813  31.624  1.00  0.00          H   
ATOM    310  HB3 ALA A  22      33.825  77.670  30.410  1.00  0.00          H   
ATOM    311  N   LYS A  23      34.213  75.830  34.579  1.00  0.00          N   
ATOM    312  CA  LYS A  23      33.689  75.680  35.985  1.00  0.00          C   
ATOM    313  C   LYS A  23      34.272  76.685  36.983  1.00  0.00          C   
ATOM    314  O   LYS A  23      35.442  76.871  37.170  1.00  0.00          O   
ATOM    315  CB  LYS A  23      33.800  74.254  36.346  1.00  0.00          C   
ATOM    316  CG  LYS A  23      32.736  73.697  37.353  1.00  0.00          C   
ATOM    317  CD  LYS A  23      32.921  74.043  38.774  1.00  0.00          C   
ATOM    318  CE  LYS A  23      31.861  73.509  39.706  1.00  0.00          C   
ATOM    319  NZ  LYS A  23      32.323  73.934  41.024  1.00  0.00          N   
ATOM    320  H   LYS A  23      34.942  75.224  34.233  1.00  0.00          H   
ATOM    321  HA  LYS A  23      32.605  75.783  35.910  1.00  0.00          H   
ATOM    322  HB3 LYS A  23      34.801  73.973  36.668  1.00  0.00          H   
ATOM    323  HB2 LYS A  23      33.634  73.647  35.450  1.00  0.00          H   
ATOM    324  HG3 LYS A  23      32.790  72.602  37.331  1.00  0.00          H   
ATOM    325  HG2 LYS A  23      31.780  73.909  36.870  1.00  0.00          H   
ATOM    326  HD3 LYS A  23      32.948  75.128  38.822  1.00  0.00          H   
ATOM    327  HD2 LYS A  23      33.912  73.668  39.013  1.00  0.00          H   
ATOM    328  HE3 LYS A  23      31.828  72.421  39.636  1.00  0.00          H   
ATOM    329  HE2 LYS A  23      30.862  73.861  39.453  1.00  0.00          H   
ATOM    330  HZ1 LYS A  23      31.930  73.407  41.796  1.00  0.00          H   
ATOM    331  HZ2 LYS A  23      33.321  73.766  41.103  1.00  0.00          H   
ATOM    332  HZ3 LYS A  23      32.263  74.938  41.181  1.00  0.00          H   
ATOM    333  N   LYS A  24      33.382  77.479  37.655  1.00  0.00          N   
ATOM    334  CA  LYS A  24      33.803  78.539  38.554  1.00  0.00          C   
ATOM    335  C   LYS A  24      32.810  78.621  39.722  1.00  0.00          C   
ATOM    336  CB  LYS A  24      33.911  79.879  37.801  1.00  0.00          C   
ATOM    337  CG  LYS A  24      34.581  80.967  38.657  1.00  0.00          C   
ATOM    338  CD  LYS A  24      36.006  80.607  39.050  1.00  0.00          C   
ATOM    339  CE  LYS A  24      36.817  81.795  39.613  1.00  0.00          C   
ATOM    340  NZ  LYS A  24      38.141  81.201  39.923  1.00  0.00          N   
ATOM    341  O   LYS A  24      31.545  78.515  39.588  1.00  0.00          O   
ATOM    342  OXT LYS A  24      33.317  78.746  40.821  1.00  0.00          O   
ATOM    343  H   LYS A  24      32.408  77.239  37.606  1.00  0.00          H   
ATOM    344  HA  LYS A  24      34.794  78.287  38.949  1.00  0.00          H   
ATOM    345  HB3 LYS A  24      32.893  80.164  37.497  1.00  0.00          H   
ATOM    346  HB2 LYS A  24      34.494  79.697  36.900  1.00  0.00          H   
ATOM    347  HG3 LYS A  24      34.047  81.211  39.584  1.00  0.00          H   
ATOM    348  HG2 LYS A  24      34.519  81.918  38.127  1.00  0.00          H   
ATOM    349  HD3 LYS A  24      36.475  80.139  38.185  1.00  0.00          H   
ATOM    350  HD2 LYS A  24      36.025  79.774  39.744  1.00  0.00          H   
ATOM    351  HE3 LYS A  24      36.390  82.296  40.481  1.00  0.00          H   
ATOM    352  HE2 LYS A  24      36.950  82.549  38.842  1.00  0.00          H   
ATOM    353  HZ1 LYS A  24      38.856  81.891  39.729  1.00  0.00          H   
ATOM    354  HZ2 LYS A  24      38.180  80.791  40.849  1.00  0.00          H   
ATOM    355  HZ3 LYS A  24      38.344  80.401  39.332  1.00  0.00          H   
TER     356      LYS A  24
ENDMDL
MODEL        9
ATOM      1  N   LYS A   1      19.479  68.784  63.314  1.00  0.00          N   
ATOM      2  CA  LYS A   1      20.772  68.158  62.925  1.00  0.00          C   
ATOM      3  C   LYS A   1      21.395  68.908  61.792  1.00  0.00          C   
ATOM      4  O   LYS A   1      21.034  68.716  60.645  1.00  0.00          O   
ATOM      5  CB  LYS A   1      20.592  66.696  62.496  1.00  0.00          C   
ATOM      6  CG  LYS A   1      20.651  65.886  63.792  1.00  0.00          C   
ATOM      7  CD  LYS A   1      20.745  64.437  63.397  1.00  0.00          C   
ATOM      8  CE  LYS A   1      20.675  63.593  64.700  1.00  0.00          C   
ATOM      9  NZ  LYS A   1      21.915  63.434  65.374  1.00  0.00          N   
ATOM     10  HA  LYS A   1      21.524  68.249  63.721  1.00  0.00          H   
ATOM     11  HB3 LYS A   1      21.444  66.416  61.872  1.00  0.00          H   
ATOM     12  HB2 LYS A   1      19.691  66.625  61.891  1.00  0.00          H   
ATOM     13  HG3 LYS A   1      19.683  66.072  64.272  1.00  0.00          H   
ATOM     14  HG2 LYS A   1      21.470  66.247  64.418  1.00  0.00          H   
ATOM     15  HD3 LYS A   1      21.663  64.251  62.836  1.00  0.00          H   
ATOM     16  HD2 LYS A   1      19.956  64.142  62.698  1.00  0.00          H   
ATOM     17  HE3 LYS A   1      20.342  62.591  64.427  1.00  0.00          H   
ATOM     18  HE2 LYS A   1      19.893  64.013  65.346  1.00  0.00          H   
ATOM     19  HZ1 LYS A   1      21.792  62.760  66.112  1.00  0.00          H   
ATOM     20  HZ2 LYS A   1      22.665  63.088  64.788  1.00  0.00          H   
ATOM     21  HZ3 LYS A   1      22.153  64.248  65.920  1.00  0.00          H   
ATOM     22  H   LYS A   1      18.801  68.932  62.587  1.00  0.00          H   
ATOM     23  N   LYS A   2      22.323  69.760  62.126  1.00  0.00          N   
ATOM     24  CA  LYS A   2      23.006  70.629  61.146  1.00  0.00          C   
ATOM     25  C   LYS A   2      23.851  69.796  60.155  1.00  0.00          C   
ATOM     26  O   LYS A   2      24.547  68.820  60.521  1.00  0.00          O   
ATOM     27  CB  LYS A   2      23.908  71.619  61.871  1.00  0.00          C   
ATOM     28  CG  LYS A   2      23.120  72.788  62.602  1.00  0.00          C   
ATOM     29  CD  LYS A   2      24.116  73.769  63.333  1.00  0.00          C   
ATOM     30  CE  LYS A   2      25.057  74.398  62.292  1.00  0.00          C   
ATOM     31  NZ  LYS A   2      26.021  75.390  62.854  1.00  0.00          N   
ATOM     32  H   LYS A   2      22.316  70.015  63.094  1.00  0.00          H   
ATOM     33  HA  LYS A   2      22.338  71.202  60.499  1.00  0.00          H   
ATOM     34  HB3 LYS A   2      24.507  72.049  61.074  1.00  0.00          H   
ATOM     35  HB2 LYS A   2      24.486  71.057  62.600  1.00  0.00          H   
ATOM     36  HG3 LYS A   2      22.373  72.406  63.289  1.00  0.00          H   
ATOM     37  HG2 LYS A   2      22.641  73.228  61.726  1.00  0.00          H   
ATOM     38  HD3 LYS A   2      24.734  73.115  63.941  1.00  0.00          H   
ATOM     39  HD2 LYS A   2      23.585  74.595  63.807  1.00  0.00          H   
ATOM     40  HE3 LYS A   2      24.552  74.924  61.473  1.00  0.00          H   
ATOM     41  HE2 LYS A   2      25.576  73.553  61.852  1.00  0.00          H   
ATOM     42  HZ1 LYS A   2      26.666  74.806  63.368  1.00  0.00          H   
ATOM     43  HZ2 LYS A   2      26.469  75.814  62.056  1.00  0.00          H   
ATOM     44  HZ3 LYS A   2      25.743  76.216  63.363  1.00  0.00          H   
ATOM     45  N   PRO A   3      23.918  70.271  58.923  1.00  0.00          N   
ATOM     46  CA  PRO A   3      24.709  69.762  57.846  1.00  0.00          C   
ATOM     47  C   PRO A   3      26.241  69.760  58.078  1.00  0.00          C   
ATOM     48  O   PRO A   3      26.757  70.824  58.384  1.00  0.00          O   
ATOM     49  CB  PRO A   3      24.306  70.427  56.523  1.00  0.00          C   
ATOM     50  CG  PRO A   3      23.734  71.772  57.001  1.00  0.00          C   
ATOM     51  CD  PRO A   3      23.228  71.442  58.412  1.00  0.00          C   
ATOM     52  HA  PRO A   3      24.374  68.720  57.889  1.00  0.00          H   
ATOM     53  HB3 PRO A   3      25.185  70.502  55.895  1.00  0.00          H   
ATOM     54  HB2 PRO A   3      23.484  69.838  56.117  1.00  0.00          H   
ATOM     55  HG3 PRO A   3      24.508  72.528  56.989  1.00  0.00          H   
ATOM     56  HG2 PRO A   3      22.929  72.137  56.373  1.00  0.00          H   
ATOM     57  HD3 PRO A   3      23.416  72.316  59.031  1.00  0.00          H   
ATOM     58  HD2 PRO A   3      22.140  71.309  58.477  1.00  0.00          H   
ATOM     59  N   GLY A   4      26.839  68.592  57.963  1.00  0.00          N   
ATOM     60  CA  GLY A   4      28.285  68.407  58.128  1.00  0.00          C   
ATOM     61  C   GLY A   4      29.106  69.072  57.059  1.00  0.00          C   
ATOM     62  O   GLY A   4      28.728  69.092  55.901  1.00  0.00          O   
ATOM     63  H   GLY A   4      26.356  67.762  57.642  1.00  0.00          H   
ATOM     64  HA3 GLY A   4      28.534  67.359  58.297  1.00  0.00          H   
ATOM     65  HA2 GLY A   4      28.438  68.948  59.074  1.00  0.00          H   
ATOM     66  N   ALA A   5      30.262  69.625  57.436  1.00  0.00          N   
ATOM     67  CA  ALA A   5      31.235  70.266  56.556  1.00  0.00          C   
ATOM     68  C   ALA A   5      31.689  69.293  55.487  1.00  0.00          C   
ATOM     69  O   ALA A   5      31.992  68.208  55.871  1.00  0.00          O   
ATOM     70  CB  ALA A   5      32.342  71.001  57.277  1.00  0.00          C   
ATOM     71  H   ALA A   5      30.507  69.717  58.410  1.00  0.00          H   
ATOM     72  HA  ALA A   5      30.677  71.090  56.114  1.00  0.00          H   
ATOM     73  HB1 ALA A   5      31.873  71.389  58.177  1.00  0.00          H   
ATOM     74  HB2 ALA A   5      33.181  70.342  57.542  1.00  0.00          H   
ATOM     75  HB3 ALA A   5      32.774  71.756  56.625  1.00  0.00          H   
ATOM     76  N   SER A   6      32.026  69.788  54.342  1.00  0.00          N   
ATOM     77  CA  SER A   6      32.670  69.017  53.282  1.00  0.00          C   
ATOM     78  C   SER A   6      34.133  68.694  53.747  1.00  0.00          C   
ATOM     79  O   SER A   6      35.004  69.573  53.920  1.00  0.00          O   
ATOM     80  CB  SER A   6      32.734  69.780  51.932  1.00  0.00          C   
ATOM     81  OG  SER A   6      33.031  68.914  50.806  1.00  0.00          O   
ATOM     82  H   SER A   6      32.118  70.792  54.301  1.00  0.00          H   
ATOM     83  HA  SER A   6      32.169  68.051  53.183  1.00  0.00          H   
ATOM     84  HB3 SER A   6      33.443  70.606  51.960  1.00  0.00          H   
ATOM     85  HB2 SER A   6      31.746  70.183  51.700  1.00  0.00          H   
ATOM     86  HG  SER A   6      32.864  69.377  49.989  1.00  0.00          H   
ATOM     87  N   LEU A   7      34.246  67.371  54.034  1.00  0.00          N   
ATOM     88  CA  LEU A   7      35.509  66.704  54.389  1.00  0.00          C   
ATOM     89  C   LEU A   7      35.979  65.721  53.315  1.00  0.00          C   
ATOM     90  O   LEU A   7      35.124  65.154  52.636  1.00  0.00          O   
ATOM     91  CB  LEU A   7      35.375  66.093  55.762  1.00  0.00          C   
ATOM     92  CG  LEU A   7      35.161  67.042  56.946  1.00  0.00          C   
ATOM     93  CD1 LEU A   7      35.013  66.288  58.241  1.00  0.00          C   
ATOM     94  CD2 LEU A   7      36.260  68.070  56.998  1.00  0.00          C   
ATOM     95  H   LEU A   7      33.452  66.757  54.009  1.00  0.00          H   
ATOM     96  HA  LEU A   7      36.367  67.355  54.547  1.00  0.00          H   
ATOM     97  HB3 LEU A   7      36.301  65.562  55.970  1.00  0.00          H   
ATOM     98  HB2 LEU A   7      34.600  65.324  55.716  1.00  0.00          H   
ATOM     99  HG  LEU A   7      34.277  67.621  56.692  1.00  0.00          H   
ATOM    100 HD11 LEU A   7      35.029  66.904  59.147  1.00  0.00          H   
ATOM    101 HD12 LEU A   7      34.083  65.726  58.185  1.00  0.00          H   
ATOM    102 HD13 LEU A   7      35.802  65.539  58.251  1.00  0.00          H   
ATOM    103 HD21 LEU A   7      36.096  68.642  57.922  1.00  0.00          H   
ATOM    104 HD22 LEU A   7      37.203  67.558  57.184  1.00  0.00          H   
ATOM    105 HD23 LEU A   7      36.384  68.684  56.106  1.00  0.00          H   
ATOM    106  N   ALA A   8      37.258  65.552  53.259  1.00  0.00          N   
ATOM    107  CA  ALA A   8      37.831  64.333  52.685  1.00  0.00          C   
ATOM    108  C   ALA A   8      37.398  63.897  51.246  1.00  0.00          C   
ATOM    109  O   ALA A   8      37.691  64.671  50.341  1.00  0.00          O   
ATOM    110  CB  ALA A   8      37.503  63.307  53.875  1.00  0.00          C   
ATOM    111  H   ALA A   8      37.820  66.003  53.975  1.00  0.00          H   
ATOM    112  HA  ALA A   8      38.907  64.430  52.580  1.00  0.00          H   
ATOM    113  HB1 ALA A   8      37.898  63.724  54.790  1.00  0.00          H   
ATOM    114  HB2 ALA A   8      36.421  63.121  53.866  1.00  0.00          H   
ATOM    115  HB3 ALA A   8      37.898  62.333  53.572  1.00  0.00          H   
ATOM    116  N   ALA A   9      36.876  62.701  51.031  1.00  0.00          N   
ATOM    117  CA  ALA A   9      36.466  62.291  49.650  1.00  0.00          C   
ATOM    118  C   ALA A   9      35.460  63.264  48.993  1.00  0.00          C   
ATOM    119  O   ALA A   9      35.662  63.666  47.875  1.00  0.00          O   
ATOM    120  CB  ALA A   9      35.760  60.959  49.831  1.00  0.00          C   
ATOM    121  H   ALA A   9      36.805  61.989  51.738  1.00  0.00          H   
ATOM    122  HA  ALA A   9      37.354  62.113  49.054  1.00  0.00          H   
ATOM    123  HB1 ALA A   9      35.024  61.009  50.629  1.00  0.00          H   
ATOM    124  HB2 ALA A   9      35.146  60.819  48.947  1.00  0.00          H   
ATOM    125  HB3 ALA A   9      36.429  60.095  49.842  1.00  0.00          H   
ATOM    126  N   LEU A  10      34.525  63.858  49.704  1.00  0.00          N   
ATOM    127  CA  LEU A  10      33.606  64.886  49.134  1.00  0.00          C   
ATOM    128  C   LEU A  10      34.336  66.173  48.887  1.00  0.00          C   
ATOM    129  O   LEU A  10      34.096  66.777  47.863  1.00  0.00          O   
ATOM    130  CB  LEU A  10      32.300  65.085  49.959  1.00  0.00          C   
ATOM    131  CG  LEU A  10      31.254  65.925  49.202  1.00  0.00          C   
ATOM    132  CD1 LEU A  10      30.762  65.231  47.855  1.00  0.00          C   
ATOM    133  CD2 LEU A  10      29.986  66.031  50.138  1.00  0.00          C   
ATOM    134  H   LEU A  10      34.468  63.599  50.683  1.00  0.00          H   
ATOM    135  HA  LEU A  10      33.322  64.501  48.158  1.00  0.00          H   
ATOM    136  HB3 LEU A  10      32.552  65.468  50.953  1.00  0.00          H   
ATOM    137  HB2 LEU A  10      31.958  64.048  50.004  1.00  0.00          H   
ATOM    138  HG  LEU A  10      31.626  66.940  49.058  1.00  0.00          H   
ATOM    139 HD11 LEU A  10      31.530  65.161  47.085  1.00  0.00          H   
ATOM    140 HD12 LEU A  10      30.316  64.270  48.088  1.00  0.00          H   
ATOM    141 HD13 LEU A  10      29.972  65.851  47.433  1.00  0.00          H   
ATOM    142 HD21 LEU A  10      29.385  66.787  49.654  1.00  0.00          H   
ATOM    143 HD22 LEU A  10      29.340  65.159  50.210  1.00  0.00          H   
ATOM    144 HD23 LEU A  10      30.318  66.282  51.149  1.00  0.00          H   
ATOM    145  N   GLN A  11      35.199  66.618  49.763  1.00  0.00          N   
ATOM    146  CA  GLN A  11      36.021  67.794  49.647  1.00  0.00          C   
ATOM    147  C   GLN A  11      36.953  67.763  48.373  1.00  0.00          C   
ATOM    148  O   GLN A  11      36.826  68.657  47.484  1.00  0.00          O   
ATOM    149  CB  GLN A  11      36.726  68.065  50.958  1.00  0.00          C   
ATOM    150  CG  GLN A  11      37.394  69.433  50.981  1.00  0.00          C   
ATOM    151  CD  GLN A  11      37.938  69.645  52.364  1.00  0.00          C   
ATOM    152  NE2 GLN A  11      38.104  70.918  52.695  1.00  0.00          N   
ATOM    153  OE1 GLN A  11      38.322  68.760  53.122  1.00  0.00          O   
ATOM    154  H   GLN A  11      35.385  65.976  50.530  1.00  0.00          H   
ATOM    155  HA  GLN A  11      35.334  68.624  49.487  1.00  0.00          H   
ATOM    156  HB3 GLN A  11      37.494  67.313  51.184  1.00  0.00          H   
ATOM    157  HB2 GLN A  11      35.975  68.160  51.736  1.00  0.00          H   
ATOM    158  HG3 GLN A  11      36.583  70.124  50.780  1.00  0.00          H   
ATOM    159  HG2 GLN A  11      38.142  69.419  50.186  1.00  0.00          H   
ATOM    160 HE21 GLN A  11      37.759  71.701  52.154  1.00  0.00          H   
ATOM    161 HE22 GLN A  11      38.420  71.073  53.650  1.00  0.00          H   
ATOM    162  N   ALA A  12      37.713  66.685  48.281  1.00  0.00          N   
ATOM    163  CA  ALA A  12      38.421  66.347  47.104  1.00  0.00          C   
ATOM    164  C   ALA A  12      37.654  66.418  45.767  1.00  0.00          C   
ATOM    165  O   ALA A  12      38.049  67.169  44.800  1.00  0.00          O   
ATOM    166  CB  ALA A  12      38.930  64.877  47.354  1.00  0.00          C   
ATOM    167  H   ALA A  12      37.781  66.045  49.058  1.00  0.00          H   
ATOM    168  HA  ALA A  12      39.322  66.967  46.988  1.00  0.00          H   
ATOM    169  HB1 ALA A  12      39.543  64.756  48.252  1.00  0.00          H   
ATOM    170  HB2 ALA A  12      38.109  64.164  47.403  1.00  0.00          H   
ATOM    171  HB3 ALA A  12      39.482  64.526  46.492  1.00  0.00          H   
ATOM    172  N   LEU A  13      36.572  65.729  45.552  1.00  0.00          N   
ATOM    173  CA  LEU A  13      35.678  65.728  44.381  1.00  0.00          C   
ATOM    174  C   LEU A  13      35.118  67.148  44.150  1.00  0.00          C   
ATOM    175  O   LEU A  13      35.113  67.600  42.965  1.00  0.00          O   
ATOM    176  CB  LEU A  13      34.487  64.789  44.602  1.00  0.00          C   
ATOM    177  CG  LEU A  13      33.485  64.646  43.452  1.00  0.00          C   
ATOM    178  CD1 LEU A  13      34.177  64.206  42.150  1.00  0.00          C   
ATOM    179  CD2 LEU A  13      32.392  63.686  43.954  1.00  0.00          C   
ATOM    180  H   LEU A  13      36.239  65.153  46.318  1.00  0.00          H   
ATOM    181  HA  LEU A  13      36.244  65.430  43.496  1.00  0.00          H   
ATOM    182  HB3 LEU A  13      33.949  65.044  45.509  1.00  0.00          H   
ATOM    183  HB2 LEU A  13      34.973  63.819  44.747  1.00  0.00          H   
ATOM    184  HG  LEU A  13      32.972  65.584  43.280  1.00  0.00          H   
ATOM    185 HD11 LEU A  13      34.993  64.904  41.955  1.00  0.00          H   
ATOM    186 HD12 LEU A  13      34.474  63.167  42.258  1.00  0.00          H   
ATOM    187 HD13 LEU A  13      33.482  64.304  41.311  1.00  0.00          H   
ATOM    188 HD21 LEU A  13      32.919  62.735  43.995  1.00  0.00          H   
ATOM    189 HD22 LEU A  13      31.926  63.913  44.914  1.00  0.00          H   
ATOM    190 HD23 LEU A  13      31.578  63.631  43.237  1.00  0.00          H   
ATOM    191  N   GLN A  14      34.737  67.911  45.167  1.00  0.00          N   
ATOM    192  CA  GLN A  14      34.410  69.311  44.978  1.00  0.00          C   
ATOM    193  C   GLN A  14      35.538  70.284  44.403  1.00  0.00          C   
ATOM    194  O   GLN A  14      35.348  71.102  43.502  1.00  0.00          O   
ATOM    195  CB  GLN A  14      33.721  69.889  46.205  1.00  0.00          C   
ATOM    196  CG  GLN A  14      32.325  69.325  46.379  1.00  0.00          C   
ATOM    197  CD  GLN A  14      31.721  69.617  47.673  1.00  0.00          C   
ATOM    198  NE2 GLN A  14      30.522  69.199  47.916  1.00  0.00          N   
ATOM    199  OE1 GLN A  14      32.245  70.425  48.452  1.00  0.00          O   
ATOM    200  H   GLN A  14      34.596  67.510  46.085  1.00  0.00          H   
ATOM    201  HA  GLN A  14      33.567  69.196  44.289  1.00  0.00          H   
ATOM    202  HB3 GLN A  14      33.723  70.970  46.070  1.00  0.00          H   
ATOM    203  HB2 GLN A  14      34.242  69.557  47.113  1.00  0.00          H   
ATOM    204  HG3 GLN A  14      32.415  68.237  46.349  1.00  0.00          H   
ATOM    205  HG2 GLN A  14      31.641  69.646  45.600  1.00  0.00          H   
ATOM    206 HE21 GLN A  14      30.036  68.543  47.312  1.00  0.00          H   
ATOM    207 HE22 GLN A  14      30.218  69.618  48.775  1.00  0.00          H   
ATOM    208  N   ALA A  15      36.750  70.212  44.888  1.00  0.00          N   
ATOM    209  CA  ALA A  15      37.958  70.838  44.288  1.00  0.00          C   
ATOM    210  C   ALA A  15      38.299  70.330  42.854  1.00  0.00          C   
ATOM    211  O   ALA A  15      38.669  71.216  42.053  1.00  0.00          O   
ATOM    212  CB  ALA A  15      39.063  70.501  45.323  1.00  0.00          C   
ATOM    213  H   ALA A  15      36.878  69.601  45.681  1.00  0.00          H   
ATOM    214  HA  ALA A  15      37.910  71.922  44.223  1.00  0.00          H   
ATOM    215  HB1 ALA A  15      38.948  69.459  45.605  1.00  0.00          H   
ATOM    216  HB2 ALA A  15      40.080  70.710  44.993  1.00  0.00          H   
ATOM    217  HB3 ALA A  15      38.829  71.186  46.145  1.00  0.00          H   
ATOM    218  N   LEU A  16      38.105  69.055  42.518  1.00  0.00          N   
ATOM    219  CA  LEU A  16      38.217  68.569  41.167  1.00  0.00          C   
ATOM    220  C   LEU A  16      37.266  69.246  40.222  1.00  0.00          C   
ATOM    221  O   LEU A  16      37.671  69.847  39.236  1.00  0.00          O   
ATOM    222  CB  LEU A  16      38.309  67.042  41.209  1.00  0.00          C   
ATOM    223  CG  LEU A  16      38.506  66.291  39.843  1.00  0.00          C   
ATOM    224  CD1 LEU A  16      39.901  66.667  39.252  1.00  0.00          C   
ATOM    225  CD2 LEU A  16      38.509  64.783  40.071  1.00  0.00          C   
ATOM    226  H   LEU A  16      37.872  68.488  43.318  1.00  0.00          H   
ATOM    227  HA  LEU A  16      39.157  68.985  40.801  1.00  0.00          H   
ATOM    228  HB3 LEU A  16      37.445  66.606  41.707  1.00  0.00          H   
ATOM    229  HB2 LEU A  16      39.132  66.731  41.866  1.00  0.00          H   
ATOM    230  HG  LEU A  16      37.671  66.560  39.192  1.00  0.00          H   
ATOM    231 HD11 LEU A  16      40.148  65.977  38.441  1.00  0.00          H   
ATOM    232 HD12 LEU A  16      39.770  67.699  38.940  1.00  0.00          H   
ATOM    233 HD13 LEU A  16      40.661  66.701  40.033  1.00  0.00          H   
ATOM    234 HD21 LEU A  16      37.605  64.612  40.652  1.00  0.00          H   
ATOM    235 HD22 LEU A  16      38.406  64.263  39.122  1.00  0.00          H   
ATOM    236 HD23 LEU A  16      39.406  64.471  40.614  1.00  0.00          H   
ATOM    237  N   GLN A  17      35.974  69.041  40.479  1.00  0.00          N   
ATOM    238  CA  GLN A  17      34.852  69.690  39.786  1.00  0.00          C   
ATOM    239  C   GLN A  17      35.091  71.231  39.565  1.00  0.00          C   
ATOM    240  O   GLN A  17      34.682  71.727  38.529  1.00  0.00          O   
ATOM    241  CB  GLN A  17      33.499  69.483  40.527  1.00  0.00          C   
ATOM    242  CG  GLN A  17      32.885  68.185  39.981  1.00  0.00          C   
ATOM    243  CD  GLN A  17      31.713  67.731  40.905  1.00  0.00          C   
ATOM    244  NE2 GLN A  17      31.283  66.519  40.666  1.00  0.00          N   
ATOM    245  OE1 GLN A  17      31.125  68.369  41.781  1.00  0.00          O   
ATOM    246  H   GLN A  17      35.691  68.393  41.202  1.00  0.00          H   
ATOM    247  HA  GLN A  17      34.801  69.307  38.769  1.00  0.00          H   
ATOM    248  HB3 GLN A  17      32.858  70.340  40.343  1.00  0.00          H   
ATOM    249  HB2 GLN A  17      33.851  69.464  41.560  1.00  0.00          H   
ATOM    250  HG3 GLN A  17      33.637  67.398  39.946  1.00  0.00          H   
ATOM    251  HG2 GLN A  17      32.451  68.361  38.999  1.00  0.00          H   
ATOM    252 HE21 GLN A  17      31.548  66.056  39.808  1.00  0.00          H   
ATOM    253 HE22 GLN A  17      30.396  66.223  41.038  1.00  0.00          H   
ATOM    254  N   ALA A  18      35.568  71.918  40.634  1.00  0.00          N   
ATOM    255  CA  ALA A  18      35.845  73.356  40.591  1.00  0.00          C   
ATOM    256  C   ALA A  18      36.906  73.643  39.609  1.00  0.00          C   
ATOM    257  O   ALA A  18      36.720  74.509  38.741  1.00  0.00          O   
ATOM    258  CB  ALA A  18      36.022  73.936  41.937  1.00  0.00          C   
ATOM    259  H   ALA A  18      35.740  71.486  41.523  1.00  0.00          H   
ATOM    260  HA  ALA A  18      35.003  73.907  40.176  1.00  0.00          H   
ATOM    261  HB1 ALA A  18      36.683  73.297  42.538  1.00  0.00          H   
ATOM    262  HB2 ALA A  18      36.398  74.959  41.949  1.00  0.00          H   
ATOM    263  HB3 ALA A  18      35.043  74.005  42.420  1.00  0.00          H   
ATOM    264  N   ALA A  19      38.056  72.910  39.766  1.00  0.00          N   
ATOM    265  CA  ALA A  19      39.146  72.975  38.852  1.00  0.00          C   
ATOM    266  C   ALA A  19      38.776  72.817  37.371  1.00  0.00          C   
ATOM    267  O   ALA A  19      38.940  73.654  36.469  1.00  0.00          O   
ATOM    268  CB  ALA A  19      40.316  71.988  39.201  1.00  0.00          C   
ATOM    269  H   ALA A  19      38.125  72.164  40.443  1.00  0.00          H   
ATOM    270  HA  ALA A  19      39.525  73.994  38.884  1.00  0.00          H   
ATOM    271  HB1 ALA A  19      40.650  72.198  40.221  1.00  0.00          H   
ATOM    272  HB2 ALA A  19      39.965  70.955  39.211  1.00  0.00          H   
ATOM    273  HB3 ALA A  19      41.133  72.225  38.519  1.00  0.00          H   
ATOM    274  N   GLN A  20      38.169  71.674  37.047  1.00  0.00          N   
ATOM    275  CA  GLN A  20      37.505  71.297  35.765  1.00  0.00          C   
ATOM    276  C   GLN A  20      36.574  72.447  35.230  1.00  0.00          C   
ATOM    277  O   GLN A  20      36.716  72.889  34.071  1.00  0.00          O   
ATOM    278  CB  GLN A  20      36.818  69.944  35.971  1.00  0.00          C   
ATOM    279  CG  GLN A  20      37.703  68.694  35.763  1.00  0.00          C   
ATOM    280  CD  GLN A  20      37.154  67.257  36.114  1.00  0.00          C   
ATOM    281  NE2 GLN A  20      37.787  66.163  35.760  1.00  0.00          N   
ATOM    282  OE1 GLN A  20      36.156  67.124  36.709  1.00  0.00          O   
ATOM    283  H   GLN A  20      38.174  70.952  37.744  1.00  0.00          H   
ATOM    284  HA  GLN A  20      38.277  71.193  34.995  1.00  0.00          H   
ATOM    285  HB3 GLN A  20      36.027  69.861  35.225  1.00  0.00          H   
ATOM    286  HB2 GLN A  20      36.388  69.839  36.971  1.00  0.00          H   
ATOM    287  HG3 GLN A  20      38.631  68.791  36.328  1.00  0.00          H   
ATOM    288  HG2 GLN A  20      37.999  68.706  34.715  1.00  0.00          H   
ATOM    289 HE21 GLN A  20      38.539  66.209  35.094  1.00  0.00          H   
ATOM    290 HE22 GLN A  20      37.321  65.286  35.951  1.00  0.00          H   
ATOM    291  N   ALA A  21      35.643  72.991  36.055  1.00  0.00          N   
ATOM    292  CA  ALA A  21      34.810  74.106  35.669  1.00  0.00          C   
ATOM    293  C   ALA A  21      35.555  75.451  35.354  1.00  0.00          C   
ATOM    294  O   ALA A  21      35.168  76.070  34.334  1.00  0.00          O   
ATOM    295  CB  ALA A  21      33.841  74.381  36.840  1.00  0.00          C   
ATOM    296  H   ALA A  21      35.446  72.521  36.927  1.00  0.00          H   
ATOM    297  HA  ALA A  21      34.231  73.807  34.787  1.00  0.00          H   
ATOM    298  HB1 ALA A  21      33.376  75.370  36.724  1.00  0.00          H   
ATOM    299  HB2 ALA A  21      33.108  73.582  36.877  1.00  0.00          H   
ATOM    300  HB3 ALA A  21      34.442  74.374  37.743  1.00  0.00          H   
ATOM    301  N   ALA A  22      36.635  75.801  36.094  1.00  0.00          N   
ATOM    302  CA  ALA A  22      37.532  76.899  35.823  1.00  0.00          C   
ATOM    303  C   ALA A  22      38.232  76.887  34.431  1.00  0.00          C   
ATOM    304  O   ALA A  22      38.625  77.979  34.000  1.00  0.00          O   
ATOM    305  CB  ALA A  22      38.505  77.094  37.055  1.00  0.00          C   
ATOM    306  H   ALA A  22      36.844  75.296  36.937  1.00  0.00          H   
ATOM    307  HA  ALA A  22      36.971  77.836  35.779  1.00  0.00          H   
ATOM    308  HB1 ALA A  22      37.931  77.224  37.980  1.00  0.00          H   
ATOM    309  HB2 ALA A  22      39.164  76.231  37.151  1.00  0.00          H   
ATOM    310  HB3 ALA A  22      39.174  77.936  36.879  1.00  0.00          H   
ATOM    311  N   LYS A  23      38.414  75.720  33.791  1.00  0.00          N   
ATOM    312  CA  LYS A  23      38.977  75.575  32.459  1.00  0.00          C   
ATOM    313  C   LYS A  23      38.048  76.286  31.430  1.00  0.00          C   
ATOM    314  O   LYS A  23      36.925  75.750  31.169  1.00  0.00          O   
ATOM    315  CB  LYS A  23      39.225  74.054  32.158  1.00  0.00          C   
ATOM    316  CG  LYS A  23      40.283  73.770  31.017  1.00  0.00          C   
ATOM    317  CD  LYS A  23      39.795  72.578  30.268  1.00  0.00          C   
ATOM    318  CE  LYS A  23      40.633  72.406  29.016  1.00  0.00          C   
ATOM    319  NZ  LYS A  23      42.025  71.892  29.201  1.00  0.00          N   
ATOM    320  H   LYS A  23      38.160  74.908  34.341  1.00  0.00          H   
ATOM    321  HA  LYS A  23      39.958  76.027  32.310  1.00  0.00          H   
ATOM    322  HB3 LYS A  23      38.262  73.602  31.928  1.00  0.00          H   
ATOM    323  HB2 LYS A  23      39.664  73.541  33.013  1.00  0.00          H   
ATOM    324  HG3 LYS A  23      41.260  73.626  31.480  1.00  0.00          H   
ATOM    325  HG2 LYS A  23      40.280  74.609  30.328  1.00  0.00          H   
ATOM    326  HD3 LYS A  23      38.726  72.580  30.037  1.00  0.00          H   
ATOM    327  HD2 LYS A  23      39.859  71.727  30.944  1.00  0.00          H   
ATOM    328  HE3 LYS A  23      40.646  73.372  28.518  1.00  0.00          H   
ATOM    329  HE2 LYS A  23      40.041  71.712  28.420  1.00  0.00          H   
ATOM    330  HZ1 LYS A  23      41.999  71.120  29.859  1.00  0.00          H   
ATOM    331  HZ2 LYS A  23      42.310  71.489  28.326  1.00  0.00          H   
ATOM    332  HZ3 LYS A  23      42.656  72.602  29.530  1.00  0.00          H   
ATOM    333  N   LYS A  24      38.488  77.373  30.805  1.00  0.00          N   
ATOM    334  CA  LYS A  24      37.638  78.211  29.937  1.00  0.00          C   
ATOM    335  C   LYS A  24      38.507  79.109  29.065  1.00  0.00          C   
ATOM    336  CB  LYS A  24      36.586  79.090  30.674  1.00  0.00          C   
ATOM    337  CG  LYS A  24      35.457  79.585  29.797  1.00  0.00          C   
ATOM    338  CD  LYS A  24      34.474  80.613  30.414  1.00  0.00          C   
ATOM    339  CE  LYS A  24      33.286  80.876  29.501  1.00  0.00          C   
ATOM    340  NZ  LYS A  24      32.501  81.972  30.070  1.00  0.00          N   
ATOM    341  O   LYS A  24      39.058  80.107  29.624  1.00  0.00          O   
ATOM    342  OXT LYS A  24      38.693  78.801  27.875  1.00  0.00          O   
ATOM    343  H   LYS A  24      39.326  77.794  31.168  1.00  0.00          H   
ATOM    344  HA  LYS A  24      37.074  77.524  29.301  1.00  0.00          H   
ATOM    345  HB3 LYS A  24      37.069  79.974  31.082  1.00  0.00          H   
ATOM    346  HB2 LYS A  24      36.080  78.493  31.440  1.00  0.00          H   
ATOM    347  HG3 LYS A  24      34.855  78.727  29.503  1.00  0.00          H   
ATOM    348  HG2 LYS A  24      35.868  80.102  28.925  1.00  0.00          H   
ATOM    349  HD3 LYS A  24      34.979  81.573  30.460  1.00  0.00          H   
ATOM    350  HD2 LYS A  24      34.183  80.271  31.402  1.00  0.00          H   
ATOM    351  HE3 LYS A  24      32.682  79.971  29.456  1.00  0.00          H   
ATOM    352  HE2 LYS A  24      33.697  81.130  28.529  1.00  0.00          H   
ATOM    353  HZ1 LYS A  24      33.076  82.796  29.942  1.00  0.00          H   
ATOM    354  HZ2 LYS A  24      31.616  82.043  29.580  1.00  0.00          H   
ATOM    355  HZ3 LYS A  24      32.281  81.844  31.046  1.00  0.00          H   
TER     356      LYS A  24
ENDMDL
MODEL       10
ATOM      1  N   LYS A   1      32.203  46.394  46.186  1.00  0.00          N   
ATOM      2  CA  LYS A   1      31.820  47.795  46.179  1.00  0.00          C   
ATOM      3  C   LYS A   1      32.738  48.587  47.125  1.00  0.00          C   
ATOM      4  O   LYS A   1      32.932  48.302  48.327  1.00  0.00          O   
ATOM      5  CB  LYS A   1      30.270  48.022  46.373  1.00  0.00          C   
ATOM      6  CG  LYS A   1      29.911  49.353  45.770  1.00  0.00          C   
ATOM      7  CD  LYS A   1      28.447  49.546  46.155  1.00  0.00          C   
ATOM      8  CE  LYS A   1      28.050  50.934  45.732  1.00  0.00          C   
ATOM      9  NZ  LYS A   1      26.683  51.310  46.211  1.00  0.00          N   
ATOM     10  HA  LYS A   1      32.043  48.159  45.173  1.00  0.00          H   
ATOM     11  HB3 LYS A   1      29.993  47.991  47.430  1.00  0.00          H   
ATOM     12  HB2 LYS A   1      29.769  47.179  45.903  1.00  0.00          H   
ATOM     13  HG3 LYS A   1      30.005  49.322  44.691  1.00  0.00          H   
ATOM     14  HG2 LYS A   1      30.422  50.186  46.258  1.00  0.00          H   
ATOM     15  HD3 LYS A   1      28.326  49.380  47.220  1.00  0.00          H   
ATOM     16  HD2 LYS A   1      27.813  48.850  45.603  1.00  0.00          H   
ATOM     17  HE3 LYS A   1      28.140  50.903  44.643  1.00  0.00          H   
ATOM     18  HE2 LYS A   1      28.868  51.523  46.162  1.00  0.00          H   
ATOM     19  HZ1 LYS A   1      26.529  52.221  45.795  1.00  0.00          H   
ATOM     20  HZ2 LYS A   1      25.927  50.745  45.863  1.00  0.00          H   
ATOM     21  HZ3 LYS A   1      26.588  51.205  47.212  1.00  0.00          H   
ATOM     22  H   LYS A   1      31.862  45.973  47.034  1.00  0.00          H   
ATOM     23  N   LYS A   2      33.209  49.728  46.584  1.00  0.00          N   
ATOM     24  CA  LYS A   2      33.856  50.870  47.303  1.00  0.00          C   
ATOM     25  C   LYS A   2      32.954  51.425  48.393  1.00  0.00          C   
ATOM     26  O   LYS A   2      31.735  51.371  48.325  1.00  0.00          O   
ATOM     27  CB  LYS A   2      34.480  51.874  46.252  1.00  0.00          C   
ATOM     28  CG  LYS A   2      33.365  52.758  45.661  1.00  0.00          C   
ATOM     29  CD  LYS A   2      33.715  53.471  44.350  1.00  0.00          C   
ATOM     30  CE  LYS A   2      32.523  54.171  43.712  1.00  0.00          C   
ATOM     31  NZ  LYS A   2      32.766  54.583  42.352  1.00  0.00          N   
ATOM     32  H   LYS A   2      32.883  50.011  45.675  1.00  0.00          H   
ATOM     33  HA  LYS A   2      34.696  50.469  47.866  1.00  0.00          H   
ATOM     34  HB3 LYS A   2      35.036  51.314  45.500  1.00  0.00          H   
ATOM     35  HB2 LYS A   2      35.113  52.536  46.837  1.00  0.00          H   
ATOM     36  HG3 LYS A   2      33.038  53.472  46.408  1.00  0.00          H   
ATOM     37  HG2 LYS A   2      32.426  52.222  45.608  1.00  0.00          H   
ATOM     38  HD3 LYS A   2      34.023  52.696  43.654  1.00  0.00          H   
ATOM     39  HD2 LYS A   2      34.480  54.230  44.503  1.00  0.00          H   
ATOM     40  HE3 LYS A   2      32.384  55.067  44.319  1.00  0.00          H   
ATOM     41  HE2 LYS A   2      31.648  53.523  43.781  1.00  0.00          H   
ATOM     42  HZ1 LYS A   2      33.564  55.201  42.347  1.00  0.00          H   
ATOM     43  HZ2 LYS A   2      32.999  53.783  41.784  1.00  0.00          H   
ATOM     44  HZ3 LYS A   2      31.985  55.073  41.929  1.00  0.00          H   
ATOM     45  N   PRO A   3      33.555  51.872  49.453  1.00  0.00          N   
ATOM     46  CA  PRO A   3      32.880  52.528  50.559  1.00  0.00          C   
ATOM     47  C   PRO A   3      32.192  53.869  50.180  1.00  0.00          C   
ATOM     48  O   PRO A   3      32.417  54.473  49.124  1.00  0.00          O   
ATOM     49  CB  PRO A   3      34.000  52.668  51.667  1.00  0.00          C   
ATOM     50  CG  PRO A   3      34.923  51.486  51.389  1.00  0.00          C   
ATOM     51  CD  PRO A   3      34.895  51.432  49.894  1.00  0.00          C   
ATOM     52  HA  PRO A   3      32.080  51.893  50.954  1.00  0.00          H   
ATOM     53  HB3 PRO A   3      34.562  53.590  51.550  1.00  0.00          H   
ATOM     54  HB2 PRO A   3      33.567  52.573  52.658  1.00  0.00          H   
ATOM     55  HG3 PRO A   3      35.856  51.688  51.915  1.00  0.00          H   
ATOM     56  HG2 PRO A   3      34.476  50.621  51.871  1.00  0.00          H   
ATOM     57  HD3 PRO A   3      35.600  51.999  49.287  1.00  0.00          H   
ATOM     58  HD2 PRO A   3      34.963  50.361  49.692  1.00  0.00          H   
ATOM     59  N   GLY A   4      31.228  54.408  51.004  1.00  0.00          N   
ATOM     60  CA  GLY A   4      30.737  55.756  50.813  1.00  0.00          C   
ATOM     61  C   GLY A   4      31.752  56.792  51.215  1.00  0.00          C   
ATOM     62  O   GLY A   4      32.453  56.754  52.200  1.00  0.00          O   
ATOM     63  H   GLY A   4      31.066  53.935  51.884  1.00  0.00          H   
ATOM     64  HA3 GLY A   4      29.828  55.807  51.398  1.00  0.00          H   
ATOM     65  HA2 GLY A   4      30.453  55.785  49.762  1.00  0.00          H   
ATOM     66  N   ALA A   5      31.778  57.796  50.401  1.00  0.00          N   
ATOM     67  CA  ALA A   5      32.828  58.880  50.377  1.00  0.00          C   
ATOM     68  C   ALA A   5      32.789  59.704  51.699  1.00  0.00          C   
ATOM     69  O   ALA A   5      31.770  60.337  51.984  1.00  0.00          O   
ATOM     70  CB  ALA A   5      32.696  59.745  49.107  1.00  0.00          C   
ATOM     71  H   ALA A   5      31.116  57.686  49.645  1.00  0.00          H   
ATOM     72  HA  ALA A   5      33.766  58.345  50.301  1.00  0.00          H   
ATOM     73  HB1 ALA A   5      31.767  60.314  49.169  1.00  0.00          H   
ATOM     74  HB2 ALA A   5      33.497  60.482  49.146  1.00  0.00          H   
ATOM     75  HB3 ALA A   5      32.762  59.108  48.221  1.00  0.00          H   
ATOM     76  N   SER A   6      33.915  59.793  52.392  1.00  0.00          N   
ATOM     77  CA  SER A   6      34.129  60.718  53.471  1.00  0.00          C   
ATOM     78  C   SER A   6      34.067  62.181  53.017  1.00  0.00          C   
ATOM     79  O   SER A   6      34.243  62.477  51.781  1.00  0.00          O   
ATOM     80  CB  SER A   6      35.562  60.493  54.094  1.00  0.00          C   
ATOM     81  OG  SER A   6      36.614  60.969  53.287  1.00  0.00          O   
ATOM     82  H   SER A   6      34.655  59.185  52.061  1.00  0.00          H   
ATOM     83  HA  SER A   6      33.376  60.576  54.247  1.00  0.00          H   
ATOM     84  HB3 SER A   6      35.742  59.428  54.246  1.00  0.00          H   
ATOM     85  HB2 SER A   6      35.611  60.979  55.069  1.00  0.00          H   
ATOM     86  HG  SER A   6      36.815  60.282  52.648  1.00  0.00          H   
ATOM     87  N   LEU A   7      33.919  63.154  53.966  1.00  0.00          N   
ATOM     88  CA  LEU A   7      34.233  64.590  53.768  1.00  0.00          C   
ATOM     89  C   LEU A   7      35.674  64.928  53.132  1.00  0.00          C   
ATOM     90  O   LEU A   7      35.701  65.780  52.294  1.00  0.00          O   
ATOM     91  CB  LEU A   7      33.824  65.448  54.985  1.00  0.00          C   
ATOM     92  CG  LEU A   7      33.631  66.939  54.630  1.00  0.00          C   
ATOM     93  CD1 LEU A   7      32.494  67.222  53.657  1.00  0.00          C   
ATOM     94  CD2 LEU A   7      33.485  67.722  55.964  1.00  0.00          C   
ATOM     95  H   LEU A   7      33.677  62.945  54.929  1.00  0.00          H   
ATOM     96  HA  LEU A   7      33.440  64.948  53.108  1.00  0.00          H   
ATOM     97  HB3 LEU A   7      34.539  65.429  55.802  1.00  0.00          H   
ATOM     98  HB2 LEU A   7      32.918  65.092  55.462  1.00  0.00          H   
ATOM     99  HG  LEU A   7      34.543  67.268  54.128  1.00  0.00          H   
ATOM    100 HD11 LEU A   7      31.699  66.483  53.766  1.00  0.00          H   
ATOM    101 HD12 LEU A   7      32.130  68.246  53.787  1.00  0.00          H   
ATOM    102 HD13 LEU A   7      32.895  67.056  52.664  1.00  0.00          H   
ATOM    103 HD21 LEU A   7      32.633  67.394  56.560  1.00  0.00          H   
ATOM    104 HD22 LEU A   7      34.358  67.616  56.606  1.00  0.00          H   
ATOM    105 HD23 LEU A   7      33.291  68.770  55.741  1.00  0.00          H   
ATOM    106  N   ALA A   8      36.738  64.231  53.488  1.00  0.00          N   
ATOM    107  CA  ALA A   8      37.992  64.315  52.795  1.00  0.00          C   
ATOM    108  C   ALA A   8      37.897  64.033  51.204  1.00  0.00          C   
ATOM    109  O   ALA A   8      38.504  64.765  50.392  1.00  0.00          O   
ATOM    110  CB  ALA A   8      38.976  63.403  53.428  1.00  0.00          C   
ATOM    111  H   ALA A   8      36.535  63.627  54.275  1.00  0.00          H   
ATOM    112  HA  ALA A   8      38.408  65.323  52.881  1.00  0.00          H   
ATOM    113  HB1 ALA A   8      38.610  62.375  53.429  1.00  0.00          H   
ATOM    114  HB2 ALA A   8      39.920  63.434  52.896  1.00  0.00          H   
ATOM    115  HB3 ALA A   8      39.294  63.607  54.449  1.00  0.00          H   
ATOM    116  N   ALA A   9      37.157  62.934  50.817  1.00  0.00          N   
ATOM    117  CA  ALA A   9      36.782  62.609  49.460  1.00  0.00          C   
ATOM    118  C   ALA A   9      35.841  63.589  48.832  1.00  0.00          C   
ATOM    119  O   ALA A   9      36.057  64.007  47.679  1.00  0.00          O   
ATOM    120  CB  ALA A   9      36.395  61.133  49.298  1.00  0.00          C   
ATOM    121  H   ALA A   9      36.690  62.467  51.576  1.00  0.00          H   
ATOM    122  HA  ALA A   9      37.686  62.810  48.894  1.00  0.00          H   
ATOM    123  HB1 ALA A   9      37.119  60.430  49.708  1.00  0.00          H   
ATOM    124  HB2 ALA A   9      35.410  60.960  49.737  1.00  0.00          H   
ATOM    125  HB3 ALA A   9      36.210  60.884  48.255  1.00  0.00          H   
ATOM    126  N   LEU A  10      34.765  63.954  49.558  1.00  0.00          N   
ATOM    127  CA  LEU A  10      33.730  64.941  49.110  1.00  0.00          C   
ATOM    128  C   LEU A  10      34.367  66.253  48.796  1.00  0.00          C   
ATOM    129  O   LEU A  10      34.053  66.837  47.758  1.00  0.00          O   
ATOM    130  CB  LEU A  10      32.611  65.047  50.205  1.00  0.00          C   
ATOM    131  CG  LEU A  10      31.585  63.913  50.153  1.00  0.00          C   
ATOM    132  CD1 LEU A  10      30.472  64.118  51.184  1.00  0.00          C   
ATOM    133  CD2 LEU A  10      31.022  63.611  48.833  1.00  0.00          C   
ATOM    134  H   LEU A  10      34.661  63.529  50.470  1.00  0.00          H   
ATOM    135  HA  LEU A  10      33.127  64.596  48.259  1.00  0.00          H   
ATOM    136  HB3 LEU A  10      31.990  65.915  49.973  1.00  0.00          H   
ATOM    137  HB2 LEU A  10      32.973  65.189  51.217  1.00  0.00          H   
ATOM    138  HG  LEU A  10      32.161  63.039  50.459  1.00  0.00          H   
ATOM    139 HD11 LEU A  10      30.959  64.541  52.062  1.00  0.00          H   
ATOM    140 HD12 LEU A  10      29.712  64.794  50.777  1.00  0.00          H   
ATOM    141 HD13 LEU A  10      30.012  63.165  51.398  1.00  0.00          H   
ATOM    142 HD21 LEU A  10      30.283  62.828  48.972  1.00  0.00          H   
ATOM    143 HD22 LEU A  10      30.394  64.376  48.394  1.00  0.00          H   
ATOM    144 HD23 LEU A  10      31.823  63.399  48.116  1.00  0.00          H   
ATOM    145  N   GLN A  11      35.197  66.763  49.642  1.00  0.00          N   
ATOM    146  CA  GLN A  11      36.089  67.923  49.382  1.00  0.00          C   
ATOM    147  C   GLN A  11      37.089  67.764  48.183  1.00  0.00          C   
ATOM    148  O   GLN A  11      37.203  68.744  47.463  1.00  0.00          O   
ATOM    149  CB  GLN A  11      36.783  68.399  50.631  1.00  0.00          C   
ATOM    150  CG  GLN A  11      35.852  69.259  51.469  1.00  0.00          C   
ATOM    151  CD  GLN A  11      36.589  69.964  52.651  1.00  0.00          C   
ATOM    152  NE2 GLN A  11      35.997  70.056  53.841  1.00  0.00          N   
ATOM    153  OE1 GLN A  11      37.698  70.395  52.523  1.00  0.00          O   
ATOM    154  H   GLN A  11      35.395  66.257  50.492  1.00  0.00          H   
ATOM    155  HA  GLN A  11      35.378  68.722  49.164  1.00  0.00          H   
ATOM    156  HB3 GLN A  11      37.670  69.010  50.437  1.00  0.00          H   
ATOM    157  HB2 GLN A  11      37.116  67.555  51.222  1.00  0.00          H   
ATOM    158  HG3 GLN A  11      35.021  68.662  51.835  1.00  0.00          H   
ATOM    159  HG2 GLN A  11      35.503  70.046  50.807  1.00  0.00          H   
ATOM    160 HE21 GLN A  11      35.020  69.859  54.016  1.00  0.00          H   
ATOM    161 HE22 GLN A  11      36.427  70.706  54.488  1.00  0.00          H   
ATOM    162  N   ALA A  12      37.627  66.573  47.902  1.00  0.00          N   
ATOM    163  CA  ALA A  12      38.530  66.350  46.753  1.00  0.00          C   
ATOM    164  C   ALA A  12      37.703  66.218  45.394  1.00  0.00          C   
ATOM    165  O   ALA A  12      38.079  66.856  44.374  1.00  0.00          O   
ATOM    166  CB  ALA A  12      39.204  65.045  47.063  1.00  0.00          C   
ATOM    167  H   ALA A  12      37.699  65.881  48.638  1.00  0.00          H   
ATOM    168  HA  ALA A  12      39.238  67.166  46.638  1.00  0.00          H   
ATOM    169  HB1 ALA A  12      38.580  64.300  47.557  1.00  0.00          H   
ATOM    170  HB2 ALA A  12      39.497  64.631  46.099  1.00  0.00          H   
ATOM    171  HB3 ALA A  12      40.122  65.126  47.648  1.00  0.00          H   
ATOM    172  N   LEU A  13      36.561  65.550  45.476  1.00  0.00          N   
ATOM    173  CA  LEU A  13      35.525  65.553  44.434  1.00  0.00          C   
ATOM    174  C   LEU A  13      34.981  66.961  44.256  1.00  0.00          C   
ATOM    175  O   LEU A  13      34.742  67.339  43.074  1.00  0.00          O   
ATOM    176  CB  LEU A  13      34.438  64.559  44.821  1.00  0.00          C   
ATOM    177  CG  LEU A  13      34.688  63.097  44.362  1.00  0.00          C   
ATOM    178  CD1 LEU A  13      33.641  62.135  44.918  1.00  0.00          C   
ATOM    179  CD2 LEU A  13      34.507  62.917  42.831  1.00  0.00          C   
ATOM    180  H   LEU A  13      36.407  64.982  46.297  1.00  0.00          H   
ATOM    181  HA  LEU A  13      35.953  65.213  43.490  1.00  0.00          H   
ATOM    182  HB3 LEU A  13      33.505  64.891  44.371  1.00  0.00          H   
ATOM    183  HB2 LEU A  13      34.134  64.636  45.870  1.00  0.00          H   
ATOM    184  HG  LEU A  13      35.683  62.811  44.668  1.00  0.00          H   
ATOM    185 HD11 LEU A  13      33.429  62.259  45.973  1.00  0.00          H   
ATOM    186 HD12 LEU A  13      32.741  62.121  44.306  1.00  0.00          H   
ATOM    187 HD13 LEU A  13      34.133  61.166  44.888  1.00  0.00          H   
ATOM    188 HD21 LEU A  13      34.839  61.912  42.553  1.00  0.00          H   
ATOM    189 HD22 LEU A  13      33.465  63.020  42.529  1.00  0.00          H   
ATOM    190 HD23 LEU A  13      35.243  63.596  42.387  1.00  0.00          H   
ATOM    191  N   GLN A  14      34.770  67.864  45.283  1.00  0.00          N   
ATOM    192  CA  GLN A  14      34.372  69.250  44.989  1.00  0.00          C   
ATOM    193  C   GLN A  14      35.428  70.005  44.263  1.00  0.00          C   
ATOM    194  O   GLN A  14      35.087  70.680  43.292  1.00  0.00          O   
ATOM    195  CB  GLN A  14      33.737  69.856  46.273  1.00  0.00          C   
ATOM    196  CG  GLN A  14      33.514  71.344  46.191  1.00  0.00          C   
ATOM    197  CD  GLN A  14      32.710  71.803  44.997  1.00  0.00          C   
ATOM    198  NE2 GLN A  14      32.525  73.050  44.851  1.00  0.00          N   
ATOM    199  OE1 GLN A  14      32.022  71.078  44.326  1.00  0.00          O   
ATOM    200  H   GLN A  14      34.873  67.477  46.207  1.00  0.00          H   
ATOM    201  HA  GLN A  14      33.567  69.142  44.261  1.00  0.00          H   
ATOM    202  HB3 GLN A  14      34.342  69.547  47.120  1.00  0.00          H   
ATOM    203  HB2 GLN A  14      32.771  69.403  46.471  1.00  0.00          H   
ATOM    204  HG3 GLN A  14      34.443  71.914  46.185  1.00  0.00          H   
ATOM    205  HG2 GLN A  14      32.916  71.619  47.063  1.00  0.00          H   
ATOM    206 HE21 GLN A  14      32.931  73.693  45.518  1.00  0.00          H   
ATOM    207 HE22 GLN A  14      32.236  73.312  43.915  1.00  0.00          H   
ATOM    208  N   ALA A  15      36.724  69.907  44.675  1.00  0.00          N   
ATOM    209  CA  ALA A  15      37.787  70.611  44.074  1.00  0.00          C   
ATOM    210  C   ALA A  15      37.968  70.215  42.605  1.00  0.00          C   
ATOM    211  O   ALA A  15      38.392  71.045  41.806  1.00  0.00          O   
ATOM    212  CB  ALA A  15      39.004  70.356  44.906  1.00  0.00          C   
ATOM    213  H   ALA A  15      36.883  69.490  45.586  1.00  0.00          H   
ATOM    214  HA  ALA A  15      37.672  71.685  43.950  1.00  0.00          H   
ATOM    215  HB1 ALA A  15      39.127  69.301  45.169  1.00  0.00          H   
ATOM    216  HB2 ALA A  15      39.859  70.625  44.286  1.00  0.00          H   
ATOM    217  HB3 ALA A  15      38.936  71.015  45.772  1.00  0.00          H   
ATOM    218  N   LEU A  16      37.708  68.987  42.243  1.00  0.00          N   
ATOM    219  CA  LEU A  16      37.760  68.439  40.943  1.00  0.00          C   
ATOM    220  C   LEU A  16      36.560  69.033  40.122  1.00  0.00          C   
ATOM    221  O   LEU A  16      36.705  69.386  38.975  1.00  0.00          O   
ATOM    222  CB  LEU A  16      37.493  66.916  40.968  1.00  0.00          C   
ATOM    223  CG  LEU A  16      37.892  66.341  39.555  1.00  0.00          C   
ATOM    224  CD1 LEU A  16      39.416  66.181  39.362  1.00  0.00          C   
ATOM    225  CD2 LEU A  16      37.439  64.873  39.399  1.00  0.00          C   
ATOM    226  H   LEU A  16      37.511  68.375  43.016  1.00  0.00          H   
ATOM    227  HA  LEU A  16      38.660  68.660  40.378  1.00  0.00          H   
ATOM    228  HB3 LEU A  16      36.448  66.761  41.215  1.00  0.00          H   
ATOM    229  HB2 LEU A  16      38.139  66.415  41.675  1.00  0.00          H   
ATOM    230  HG  LEU A  16      37.453  66.969  38.776  1.00  0.00          H   
ATOM    231 HD11 LEU A  16      39.602  65.822  38.357  1.00  0.00          H   
ATOM    232 HD12 LEU A  16      39.864  67.148  39.608  1.00  0.00          H   
ATOM    233 HD13 LEU A  16      39.817  65.554  40.157  1.00  0.00          H   
ATOM    234 HD21 LEU A  16      37.816  64.450  38.475  1.00  0.00          H   
ATOM    235 HD22 LEU A  16      37.914  64.272  40.175  1.00  0.00          H   
ATOM    236 HD23 LEU A  16      36.367  64.802  39.573  1.00  0.00          H   
ATOM    237  N   GLN A  17      35.341  69.152  40.685  1.00  0.00          N   
ATOM    238  CA  GLN A  17      34.186  69.774  39.987  1.00  0.00          C   
ATOM    239  C   GLN A  17      34.375  71.186  39.580  1.00  0.00          C   
ATOM    240  O   GLN A  17      33.974  71.593  38.423  1.00  0.00          O   
ATOM    241  CB  GLN A  17      32.914  69.683  40.926  1.00  0.00          C   
ATOM    242  CG  GLN A  17      31.740  69.786  39.953  1.00  0.00          C   
ATOM    243  CD  GLN A  17      30.396  69.815  40.783  1.00  0.00          C   
ATOM    244  NE2 GLN A  17      29.380  70.559  40.355  1.00  0.00          N   
ATOM    245  OE1 GLN A  17      30.189  69.254  41.854  1.00  0.00          O   
ATOM    246  H   GLN A  17      35.244  68.917  41.663  1.00  0.00          H   
ATOM    247  HA  GLN A  17      33.980  69.102  39.148  1.00  0.00          H   
ATOM    248  HB3 GLN A  17      32.910  70.570  41.563  1.00  0.00          H   
ATOM    249  HB2 GLN A  17      32.819  68.761  41.509  1.00  0.00          H   
ATOM    250  HG3 GLN A  17      31.702  68.876  39.365  1.00  0.00          H   
ATOM    251  HG2 GLN A  17      31.781  70.672  39.327  1.00  0.00          H   
ATOM    252 HE21 GLN A  17      29.510  71.026  39.476  1.00  0.00          H   
ATOM    253 HE22 GLN A  17      28.471  70.344  40.739  1.00  0.00          H   
ATOM    254  N   ALA A  18      35.023  72.010  40.422  1.00  0.00          N   
ATOM    255  CA  ALA A  18      35.476  73.379  40.121  1.00  0.00          C   
ATOM    256  C   ALA A  18      36.550  73.506  38.962  1.00  0.00          C   
ATOM    257  O   ALA A  18      36.432  74.440  38.164  1.00  0.00          O   
ATOM    258  CB  ALA A  18      35.941  73.979  41.446  1.00  0.00          C   
ATOM    259  H   ALA A  18      35.193  71.695  41.363  1.00  0.00          H   
ATOM    260  HA  ALA A  18      34.635  73.957  39.735  1.00  0.00          H   
ATOM    261  HB1 ALA A  18      36.147  75.048  41.350  1.00  0.00          H   
ATOM    262  HB2 ALA A  18      35.156  73.804  42.180  1.00  0.00          H   
ATOM    263  HB3 ALA A  18      36.803  73.445  41.856  1.00  0.00          H   
ATOM    264  N   ALA A  19      37.469  72.513  38.830  1.00  0.00          N   
ATOM    265  CA  ALA A  19      38.532  72.448  37.835  1.00  0.00          C   
ATOM    266  C   ALA A  19      38.009  71.953  36.482  1.00  0.00          C   
ATOM    267  O   ALA A  19      38.154  72.648  35.494  1.00  0.00          O   
ATOM    268  CB  ALA A  19      39.706  71.535  38.313  1.00  0.00          C   
ATOM    269  H   ALA A  19      37.466  71.810  39.543  1.00  0.00          H   
ATOM    270  HA  ALA A  19      38.796  73.479  37.616  1.00  0.00          H   
ATOM    271  HB1 ALA A  19      40.056  71.894  39.280  1.00  0.00          H   
ATOM    272  HB2 ALA A  19      39.325  70.532  38.451  1.00  0.00          H   
ATOM    273  HB3 ALA A  19      40.478  71.517  37.548  1.00  0.00          H   
ATOM    274  N   GLN A  20      37.306  70.841  36.502  1.00  0.00          N   
ATOM    275  CA  GLN A  20      36.728  70.131  35.352  1.00  0.00          C   
ATOM    276  C   GLN A  20      35.564  70.884  34.758  1.00  0.00          C   
ATOM    277  O   GLN A  20      34.567  71.250  35.407  1.00  0.00          O   
ATOM    278  CB  GLN A  20      36.431  68.609  35.628  1.00  0.00          C   
ATOM    279  CG  GLN A  20      37.707  67.724  35.697  1.00  0.00          C   
ATOM    280  CD  GLN A  20      38.299  67.635  34.268  1.00  0.00          C   
ATOM    281  NE2 GLN A  20      39.254  66.792  34.037  1.00  0.00          N   
ATOM    282  OE1 GLN A  20      37.881  68.217  33.273  1.00  0.00          O   
ATOM    283  H   GLN A  20      37.227  70.323  37.369  1.00  0.00          H   
ATOM    284  HA  GLN A  20      37.486  70.072  34.559  1.00  0.00          H   
ATOM    285  HB3 GLN A  20      35.784  68.154  34.880  1.00  0.00          H   
ATOM    286  HB2 GLN A  20      35.915  68.514  36.577  1.00  0.00          H   
ATOM    287  HG3 GLN A  20      37.310  66.739  35.939  1.00  0.00          H   
ATOM    288  HG2 GLN A  20      38.506  68.161  36.294  1.00  0.00          H   
ATOM    289 HE21 GLN A  20      39.522  66.128  34.757  1.00  0.00          H   
ATOM    290 HE22 GLN A  20      39.612  66.877  33.100  1.00  0.00          H   
ATOM    291  N   ALA A  21      35.690  71.056  33.441  1.00  0.00          N   
ATOM    292  CA  ALA A  21      34.697  71.738  32.633  1.00  0.00          C   
ATOM    293  C   ALA A  21      33.358  70.997  32.677  1.00  0.00          C   
ATOM    294  O   ALA A  21      33.247  69.840  32.287  1.00  0.00          O   
ATOM    295  CB  ALA A  21      35.214  72.264  31.249  1.00  0.00          C   
ATOM    296  H   ALA A  21      36.611  70.862  33.076  1.00  0.00          H   
ATOM    297  HA  ALA A  21      34.437  72.647  33.194  1.00  0.00          H   
ATOM    298  HB1 ALA A  21      34.460  72.823  30.686  1.00  0.00          H   
ATOM    299  HB2 ALA A  21      36.102  72.867  31.455  1.00  0.00          H   
ATOM    300  HB3 ALA A  21      35.468  71.377  30.659  1.00  0.00          H   
ATOM    301  N   ALA A  22      32.216  71.703  33.025  1.00  0.00          N   
ATOM    302  CA  ALA A  22      30.869  71.334  32.798  1.00  0.00          C   
ATOM    303  C   ALA A  22      30.375  71.138  31.353  1.00  0.00          C   
ATOM    304  O   ALA A  22      30.578  72.010  30.442  1.00  0.00          O   
ATOM    305  CB  ALA A  22      29.862  72.305  33.508  1.00  0.00          C   
ATOM    306  H   ALA A  22      32.352  72.621  33.399  1.00  0.00          H   
ATOM    307  HA  ALA A  22      30.903  70.353  33.283  1.00  0.00          H   
ATOM    308  HB1 ALA A  22      29.937  73.215  32.899  1.00  0.00          H   
ATOM    309  HB2 ALA A  22      28.865  71.888  33.382  1.00  0.00          H   
ATOM    310  HB3 ALA A  22      30.126  72.497  34.550  1.00  0.00          H   
ATOM    311  N   LYS A  23      29.710  70.000  31.183  1.00  0.00          N   
ATOM    312  CA  LYS A  23      29.089  69.433  29.956  1.00  0.00          C   
ATOM    313  C   LYS A  23      27.607  69.140  30.166  1.00  0.00          C   
ATOM    314  O   LYS A  23      27.071  69.043  31.307  1.00  0.00          O   
ATOM    315  CB  LYS A  23      29.855  68.162  29.568  1.00  0.00          C   
ATOM    316  CG  LYS A  23      31.353  68.258  29.316  1.00  0.00          C   
ATOM    317  CD  LYS A  23      31.597  69.356  28.251  1.00  0.00          C   
ATOM    318  CE  LYS A  23      33.076  69.410  27.984  1.00  0.00          C   
ATOM    319  NZ  LYS A  23      33.294  70.187  26.707  1.00  0.00          N   
ATOM    320  H   LYS A  23      29.681  69.444  32.018  1.00  0.00          H   
ATOM    321  HA  LYS A  23      29.153  70.204  29.188  1.00  0.00          H   
ATOM    322  HB3 LYS A  23      29.366  67.717  28.701  1.00  0.00          H   
ATOM    323  HB2 LYS A  23      29.678  67.365  30.286  1.00  0.00          H   
ATOM    324  HG3 LYS A  23      31.700  67.284  28.956  1.00  0.00          H   
ATOM    325  HG2 LYS A  23      31.930  68.471  30.217  1.00  0.00          H   
ATOM    326  HD3 LYS A  23      31.311  70.327  28.650  1.00  0.00          H   
ATOM    327  HD2 LYS A  23      31.049  69.172  27.327  1.00  0.00          H   
ATOM    328  HE3 LYS A  23      33.493  68.408  27.833  1.00  0.00          H   
ATOM    329  HE2 LYS A  23      33.577  69.912  28.804  1.00  0.00          H   
ATOM    330  HZ1 LYS A  23      32.755  69.686  26.011  1.00  0.00          H   
ATOM    331  HZ2 LYS A  23      33.006  71.151  26.749  1.00  0.00          H   
ATOM    332  HZ3 LYS A  23      34.279  70.277  26.495  1.00  0.00          H   
ATOM    333  N   LYS A  24      26.919  68.838  29.026  1.00  0.00          N   
ATOM    334  CA  LYS A  24      25.432  68.699  29.013  1.00  0.00          C   
ATOM    335  C   LYS A  24      25.132  67.580  28.075  1.00  0.00          C   
ATOM    336  CB  LYS A  24      24.760  69.951  28.517  1.00  0.00          C   
ATOM    337  CG  LYS A  24      24.894  71.193  29.441  1.00  0.00          C   
ATOM    338  CD  LYS A  24      23.904  70.968  30.617  1.00  0.00          C   
ATOM    339  CE  LYS A  24      23.783  72.069  31.567  1.00  0.00          C   
ATOM    340  NZ  LYS A  24      22.937  71.759  32.725  1.00  0.00          N   
ATOM    341  O   LYS A  24      24.452  66.573  28.424  1.00  0.00          O   
ATOM    342  OXT LYS A  24      25.572  67.580  26.917  1.00  0.00          O   
ATOM    343  H   LYS A  24      27.452  68.661  28.184  1.00  0.00          H   
ATOM    344  HA  LYS A  24      25.089  68.387  29.995  1.00  0.00          H   
ATOM    345  HB3 LYS A  24      23.704  69.756  28.313  1.00  0.00          H   
ATOM    346  HB2 LYS A  24      25.153  70.241  27.537  1.00  0.00          H   
ATOM    347  HG3 LYS A  24      24.595  72.072  28.869  1.00  0.00          H   
ATOM    348  HG2 LYS A  24      25.884  71.260  29.897  1.00  0.00          H   
ATOM    349  HD3 LYS A  24      24.115  70.028  31.127  1.00  0.00          H   
ATOM    350  HD2 LYS A  24      22.909  70.868  30.183  1.00  0.00          H   
ATOM    351  HE3 LYS A  24      23.344  72.855  30.954  1.00  0.00          H   
ATOM    352  HE2 LYS A  24      24.771  72.381  31.910  1.00  0.00          H   
ATOM    353  HZ1 LYS A  24      21.979  71.546  32.480  1.00  0.00          H   
ATOM    354  HZ2 LYS A  24      23.262  70.909  33.157  1.00  0.00          H   
ATOM    355  HZ3 LYS A  24      22.842  72.561  33.333  1.00  0.00          H   
TER     356      LYS A  24
ENDMDL
MODEL       11
ATOM      1  N   LYS A   1      35.879  45.536  52.421  1.00  0.00          N   
ATOM      2  CA  LYS A   1      35.282  46.724  51.746  1.00  0.00          C   
ATOM      3  C   LYS A   1      35.617  47.989  52.456  1.00  0.00          C   
ATOM      4  O   LYS A   1      35.596  48.011  53.685  1.00  0.00          O   
ATOM      5  CB  LYS A   1      33.815  46.487  51.592  1.00  0.00          C   
ATOM      6  CG  LYS A   1      33.268  47.160  50.319  1.00  0.00          C   
ATOM      7  CD  LYS A   1      31.760  46.876  50.229  1.00  0.00          C   
ATOM      8  CE  LYS A   1      31.344  47.726  49.044  1.00  0.00          C   
ATOM      9  NZ  LYS A   1      29.879  47.794  48.905  1.00  0.00          N   
ATOM     10  HA  LYS A   1      35.735  46.890  50.776  1.00  0.00          H   
ATOM     11  HB3 LYS A   1      33.232  46.841  52.444  1.00  0.00          H   
ATOM     12  HB2 LYS A   1      33.604  45.431  51.419  1.00  0.00          H   
ATOM     13  HG3 LYS A   1      33.743  46.710  49.453  1.00  0.00          H   
ATOM     14  HG2 LYS A   1      33.523  48.220  50.256  1.00  0.00          H   
ATOM     15  HD3 LYS A   1      31.282  47.218  51.153  1.00  0.00          H   
ATOM     16  HD2 LYS A   1      31.562  45.822  50.053  1.00  0.00          H   
ATOM     17  HE3 LYS A   1      31.777  47.362  48.103  1.00  0.00          H   
ATOM     18  HE2 LYS A   1      31.662  48.762  49.185  1.00  0.00          H   
ATOM     19  HZ1 LYS A   1      29.463  46.867  48.894  1.00  0.00          H   
ATOM     20  HZ2 LYS A   1      29.461  48.406  49.591  1.00  0.00          H   
ATOM     21  HZ3 LYS A   1      29.659  48.258  48.035  1.00  0.00          H   
ATOM     22  H   LYS A   1      36.886  45.585  52.481  1.00  0.00          H   
ATOM     23  N   LYS A   2      35.945  49.016  51.678  1.00  0.00          N   
ATOM     24  CA  LYS A   2      35.938  50.446  52.042  1.00  0.00          C   
ATOM     25  C   LYS A   2      34.642  51.016  52.630  1.00  0.00          C   
ATOM     26  O   LYS A   2      33.577  50.475  52.310  1.00  0.00          O   
ATOM     27  CB  LYS A   2      36.606  51.392  51.029  1.00  0.00          C   
ATOM     28  CG  LYS A   2      35.860  51.577  49.731  1.00  0.00          C   
ATOM     29  CD  LYS A   2      36.576  52.595  48.899  1.00  0.00          C   
ATOM     30  CE  LYS A   2      35.811  52.848  47.597  1.00  0.00          C   
ATOM     31  NZ  LYS A   2      34.568  53.620  47.628  1.00  0.00          N   
ATOM     32  H   LYS A   2      36.074  48.775  50.704  1.00  0.00          H   
ATOM     33  HA  LYS A   2      36.718  50.404  52.811  1.00  0.00          H   
ATOM     34  HB3 LYS A   2      37.599  51.061  50.731  1.00  0.00          H   
ATOM     35  HB2 LYS A   2      36.697  52.335  51.570  1.00  0.00          H   
ATOM     36  HG3 LYS A   2      34.859  51.986  49.914  1.00  0.00          H   
ATOM     37  HG2 LYS A   2      35.778  50.631  49.193  1.00  0.00          H   
ATOM     38  HD3 LYS A   2      37.559  52.218  48.645  1.00  0.00          H   
ATOM     39  HD2 LYS A   2      36.685  53.565  49.388  1.00  0.00          H   
ATOM     40  HE3 LYS A   2      35.533  51.919  47.087  1.00  0.00          H   
ATOM     41  HE2 LYS A   2      36.599  53.335  47.033  1.00  0.00          H   
ATOM     42  HZ1 LYS A   2      34.707  54.392  48.270  1.00  0.00          H   
ATOM     43  HZ2 LYS A   2      34.321  54.016  46.733  1.00  0.00          H   
ATOM     44  HZ3 LYS A   2      33.780  53.076  47.956  1.00  0.00          H   
ATOM     45  N   PRO A   3      34.720  51.975  53.495  1.00  0.00          N   
ATOM     46  CA  PRO A   3      33.562  52.670  54.040  1.00  0.00          C   
ATOM     47  C   PRO A   3      32.768  53.344  52.918  1.00  0.00          C   
ATOM     48  O   PRO A   3      33.225  53.588  51.798  1.00  0.00          O   
ATOM     49  CB  PRO A   3      34.112  53.598  55.181  1.00  0.00          C   
ATOM     50  CG  PRO A   3      35.496  52.999  55.421  1.00  0.00          C   
ATOM     51  CD  PRO A   3      35.972  52.575  54.032  1.00  0.00          C   
ATOM     52  HA  PRO A   3      32.912  51.880  54.427  1.00  0.00          H   
ATOM     53  HB3 PRO A   3      34.206  54.592  54.759  1.00  0.00          H   
ATOM     54  HB2 PRO A   3      33.491  53.703  56.078  1.00  0.00          H   
ATOM     55  HG3 PRO A   3      36.276  53.649  55.822  1.00  0.00          H   
ATOM     56  HG2 PRO A   3      35.329  52.143  56.079  1.00  0.00          H   
ATOM     57  HD3 PRO A   3      36.206  53.474  53.476  1.00  0.00          H   
ATOM     58  HD2 PRO A   3      36.720  51.786  53.953  1.00  0.00          H   
ATOM     59  N   GLY A   4      31.452  53.592  53.187  1.00  0.00          N   
ATOM     60  CA  GLY A   4      30.600  54.337  52.290  1.00  0.00          C   
ATOM     61  C   GLY A   4      30.907  55.837  52.389  1.00  0.00          C   
ATOM     62  O   GLY A   4      32.060  56.250  52.377  1.00  0.00          O   
ATOM     63  H   GLY A   4      31.122  53.306  54.106  1.00  0.00          H   
ATOM     64  HA3 GLY A   4      29.560  54.175  52.572  1.00  0.00          H   
ATOM     65  HA2 GLY A   4      30.747  54.053  51.255  1.00  0.00          H   
ATOM     66  N   ALA A   5      29.878  56.668  52.293  1.00  0.00          N   
ATOM     67  CA  ALA A   5      29.976  58.163  52.255  1.00  0.00          C   
ATOM     68  C   ALA A   5      30.856  58.876  53.267  1.00  0.00          C   
ATOM     69  O   ALA A   5      30.733  58.710  54.502  1.00  0.00          O   
ATOM     70  CB  ALA A   5      28.587  58.689  52.321  1.00  0.00          C   
ATOM     71  H   ALA A   5      28.939  56.303  52.322  1.00  0.00          H   
ATOM     72  HA  ALA A   5      30.395  58.387  51.278  1.00  0.00          H   
ATOM     73  HB1 ALA A   5      28.157  58.337  53.266  1.00  0.00          H   
ATOM     74  HB2 ALA A   5      28.593  59.776  52.260  1.00  0.00          H   
ATOM     75  HB3 ALA A   5      28.069  58.244  51.470  1.00  0.00          H   
ATOM     76  N   SER A   6      31.714  59.713  52.670  1.00  0.00          N   
ATOM     77  CA  SER A   6      32.676  60.456  53.490  1.00  0.00          C   
ATOM     78  C   SER A   6      32.834  61.980  53.164  1.00  0.00          C   
ATOM     79  O   SER A   6      32.741  62.378  51.977  1.00  0.00          O   
ATOM     80  CB  SER A   6      34.125  59.773  53.473  1.00  0.00          C   
ATOM     81  OG  SER A   6      35.206  60.566  53.110  1.00  0.00          O   
ATOM     82  H   SER A   6      31.846  59.842  51.678  1.00  0.00          H   
ATOM     83  HA  SER A   6      32.386  60.385  54.536  1.00  0.00          H   
ATOM     84  HB3 SER A   6      34.048  58.874  52.875  1.00  0.00          H   
ATOM     85  HB2 SER A   6      34.288  59.434  54.498  1.00  0.00          H   
ATOM     86  HG  SER A   6      36.009  60.144  53.419  1.00  0.00          H   
ATOM     87  N   LEU A   7      32.960  62.834  54.192  1.00  0.00          N   
ATOM     88  CA  LEU A   7      33.218  64.308  54.004  1.00  0.00          C   
ATOM     89  C   LEU A   7      34.567  64.508  53.319  1.00  0.00          C   
ATOM     90  O   LEU A   7      34.684  65.310  52.409  1.00  0.00          O   
ATOM     91  CB  LEU A   7      33.090  65.121  55.286  1.00  0.00          C   
ATOM     92  CG  LEU A   7      31.602  65.553  55.498  1.00  0.00          C   
ATOM     93  CD1 LEU A   7      30.519  64.457  55.484  1.00  0.00          C   
ATOM     94  CD2 LEU A   7      31.392  66.456  56.753  1.00  0.00          C   
ATOM     95  H   LEU A   7      32.971  62.385  55.095  1.00  0.00          H   
ATOM     96  HA  LEU A   7      32.416  64.657  53.349  1.00  0.00          H   
ATOM     97  HB3 LEU A   7      33.713  66.009  55.248  1.00  0.00          H   
ATOM     98  HB2 LEU A   7      33.409  64.574  56.173  1.00  0.00          H   
ATOM     99  HG  LEU A   7      31.418  66.202  54.647  1.00  0.00          H   
ATOM    100 HD11 LEU A   7      30.565  63.996  54.492  1.00  0.00          H   
ATOM    101 HD12 LEU A   7      30.838  63.700  56.202  1.00  0.00          H   
ATOM    102 HD13 LEU A   7      29.512  64.831  55.679  1.00  0.00          H   
ATOM    103 HD21 LEU A   7      31.145  65.933  57.675  1.00  0.00          H   
ATOM    104 HD22 LEU A   7      32.226  67.135  56.916  1.00  0.00          H   
ATOM    105 HD23 LEU A   7      30.588  67.170  56.575  1.00  0.00          H   
ATOM    106  N   ALA A   8      35.623  63.810  53.683  1.00  0.00          N   
ATOM    107  CA  ALA A   8      37.017  63.814  53.050  1.00  0.00          C   
ATOM    108  C   ALA A   8      36.970  63.646  51.558  1.00  0.00          C   
ATOM    109  O   ALA A   8      37.652  64.327  50.736  1.00  0.00          O   
ATOM    110  CB  ALA A   8      37.869  62.853  53.802  1.00  0.00          C   
ATOM    111  H   ALA A   8      35.523  63.115  54.405  1.00  0.00          H   
ATOM    112  HA  ALA A   8      37.414  64.820  53.190  1.00  0.00          H   
ATOM    113  HB1 ALA A   8      38.865  62.760  53.361  1.00  0.00          H   
ATOM    114  HB2 ALA A   8      37.964  63.143  54.855  1.00  0.00          H   
ATOM    115  HB3 ALA A   8      37.374  61.893  53.758  1.00  0.00          H   
ATOM    116  N   ALA A   9      36.233  62.600  51.173  1.00  0.00          N   
ATOM    117  CA  ALA A   9      35.949  62.211  49.774  1.00  0.00          C   
ATOM    118  C   ALA A   9      35.234  63.263  48.925  1.00  0.00          C   
ATOM    119  O   ALA A   9      35.663  63.586  47.804  1.00  0.00          O   
ATOM    120  CB  ALA A   9      35.142  60.868  49.809  1.00  0.00          C   
ATOM    121  H   ALA A   9      35.846  61.934  51.818  1.00  0.00          H   
ATOM    122  HA  ALA A   9      36.846  61.986  49.201  1.00  0.00          H   
ATOM    123  HB1 ALA A   9      34.187  60.936  50.328  1.00  0.00          H   
ATOM    124  HB2 ALA A   9      35.060  60.558  48.763  1.00  0.00          H   
ATOM    125  HB3 ALA A   9      35.669  60.083  50.332  1.00  0.00          H   
ATOM    126  N   LEU A  10      34.132  63.822  49.461  1.00  0.00          N   
ATOM    127  CA  LEU A  10      33.376  64.969  48.934  1.00  0.00          C   
ATOM    128  C   LEU A  10      34.257  66.189  48.855  1.00  0.00          C   
ATOM    129  O   LEU A  10      34.203  66.849  47.816  1.00  0.00          O   
ATOM    130  CB  LEU A  10      32.096  65.186  49.746  1.00  0.00          C   
ATOM    131  CG  LEU A  10      31.202  66.309  49.295  1.00  0.00          C   
ATOM    132  CD1 LEU A  10      30.884  66.136  47.769  1.00  0.00          C   
ATOM    133  CD2 LEU A  10      29.941  66.361  50.138  1.00  0.00          C   
ATOM    134  H   LEU A  10      33.885  63.481  50.377  1.00  0.00          H   
ATOM    135  HA  LEU A  10      33.111  64.784  47.892  1.00  0.00          H   
ATOM    136  HB3 LEU A  10      32.391  65.360  50.785  1.00  0.00          H   
ATOM    137  HB2 LEU A  10      31.629  64.208  49.609  1.00  0.00          H   
ATOM    138  HG  LEU A  10      31.653  67.301  49.335  1.00  0.00          H   
ATOM    139 HD11 LEU A  10      30.164  66.927  47.532  1.00  0.00          H   
ATOM    140 HD12 LEU A  10      31.790  66.294  47.176  1.00  0.00          H   
ATOM    141 HD13 LEU A  10      30.547  65.147  47.455  1.00  0.00          H   
ATOM    142 HD21 LEU A  10      30.308  66.460  51.153  1.00  0.00          H   
ATOM    143 HD22 LEU A  10      29.358  67.249  49.864  1.00  0.00          H   
ATOM    144 HD23 LEU A  10      29.403  65.442  49.915  1.00  0.00          H   
ATOM    145  N   GLN A  11      35.052  66.589  49.917  1.00  0.00          N   
ATOM    146  CA  GLN A  11      35.961  67.787  49.799  1.00  0.00          C   
ATOM    147  C   GLN A  11      36.960  67.575  48.631  1.00  0.00          C   
ATOM    148  O   GLN A  11      36.979  68.450  47.782  1.00  0.00          O   
ATOM    149  CB  GLN A  11      36.702  67.848  51.107  1.00  0.00          C   
ATOM    150  CG  GLN A  11      35.975  68.726  52.147  1.00  0.00          C   
ATOM    151  CD  GLN A  11      36.870  69.116  53.356  1.00  0.00          C   
ATOM    152  NE2 GLN A  11      37.126  70.341  53.560  1.00  0.00          N   
ATOM    153  OE1 GLN A  11      37.391  68.267  54.108  1.00  0.00          O   
ATOM    154  H   GLN A  11      35.047  66.106  50.799  1.00  0.00          H   
ATOM    155  HA  GLN A  11      35.426  68.706  49.579  1.00  0.00          H   
ATOM    156  HB3 GLN A  11      37.705  68.217  50.893  1.00  0.00          H   
ATOM    157  HB2 GLN A  11      36.824  66.849  51.542  1.00  0.00          H   
ATOM    158  HG3 GLN A  11      35.024  68.339  52.500  1.00  0.00          H   
ATOM    159  HG2 GLN A  11      35.780  69.635  51.571  1.00  0.00          H   
ATOM    160 HE21 GLN A  11      37.538  70.626  54.436  1.00  0.00          H   
ATOM    161 HE22 GLN A  11      36.913  71.068  52.900  1.00  0.00          H   
ATOM    162  N   ALA A  12      37.645  66.419  48.522  1.00  0.00          N   
ATOM    163  CA  ALA A  12      38.545  66.090  47.415  1.00  0.00          C   
ATOM    164  C   ALA A  12      37.914  66.125  46.024  1.00  0.00          C   
ATOM    165  O   ALA A  12      38.519  66.567  45.060  1.00  0.00          O   
ATOM    166  CB  ALA A  12      39.110  64.738  47.684  1.00  0.00          C   
ATOM    167  H   ALA A  12      37.643  65.709  49.239  1.00  0.00          H   
ATOM    168  HA  ALA A  12      39.364  66.802  47.439  1.00  0.00          H   
ATOM    169  HB1 ALA A  12      40.076  64.608  47.196  1.00  0.00          H   
ATOM    170  HB2 ALA A  12      39.391  64.698  48.738  1.00  0.00          H   
ATOM    171  HB3 ALA A  12      38.422  63.901  47.581  1.00  0.00          H   
ATOM    172  N   LEU A  13      36.719  65.655  45.884  1.00  0.00          N   
ATOM    173  CA  LEU A  13      35.868  65.752  44.692  1.00  0.00          C   
ATOM    174  C   LEU A  13      35.387  67.152  44.274  1.00  0.00          C   
ATOM    175  O   LEU A  13      35.686  67.492  43.126  1.00  0.00          O   
ATOM    176  CB  LEU A  13      34.730  64.709  44.877  1.00  0.00          C   
ATOM    177  CG  LEU A  13      33.689  64.633  43.730  1.00  0.00          C   
ATOM    178  CD1 LEU A  13      34.400  63.978  42.487  1.00  0.00          C   
ATOM    179  CD2 LEU A  13      32.576  63.803  44.144  1.00  0.00          C   
ATOM    180  H   LEU A  13      36.304  65.377  46.767  1.00  0.00          H   
ATOM    181  HA  LEU A  13      36.472  65.459  43.842  1.00  0.00          H   
ATOM    182  HB3 LEU A  13      34.114  65.044  45.708  1.00  0.00          H   
ATOM    183  HB2 LEU A  13      35.123  63.723  45.083  1.00  0.00          H   
ATOM    184  HG  LEU A  13      33.259  65.608  43.493  1.00  0.00          H   
ATOM    185 HD11 LEU A  13      35.213  64.607  42.112  1.00  0.00          H   
ATOM    186 HD12 LEU A  13      34.755  62.991  42.794  1.00  0.00          H   
ATOM    187 HD13 LEU A  13      33.644  63.867  41.718  1.00  0.00          H   
ATOM    188 HD21 LEU A  13      32.952  62.811  44.391  1.00  0.00          H   
ATOM    189 HD22 LEU A  13      32.129  64.259  45.032  1.00  0.00          H   
ATOM    190 HD23 LEU A  13      31.951  63.945  43.267  1.00  0.00          H   
ATOM    191  N   GLN A  14      34.711  67.881  45.190  1.00  0.00          N   
ATOM    192  CA  GLN A  14      34.397  69.286  44.994  1.00  0.00          C   
ATOM    193  C   GLN A  14      35.521  70.202  44.664  1.00  0.00          C   
ATOM    194  O   GLN A  14      35.401  71.172  43.950  1.00  0.00          O   
ATOM    195  CB  GLN A  14      33.732  69.855  46.245  1.00  0.00          C   
ATOM    196  CG  GLN A  14      32.225  69.617  46.439  1.00  0.00          C   
ATOM    197  CD  GLN A  14      31.703  70.143  47.749  1.00  0.00          C   
ATOM    198  NE2 GLN A  14      30.450  69.914  48.056  1.00  0.00          N   
ATOM    199  OE1 GLN A  14      32.298  70.766  48.625  1.00  0.00          O   
ATOM    200  H   GLN A  14      34.416  67.495  46.071  1.00  0.00          H   
ATOM    201  HA  GLN A  14      33.621  69.312  44.229  1.00  0.00          H   
ATOM    202  HB3 GLN A  14      33.825  70.934  46.122  1.00  0.00          H   
ATOM    203  HB2 GLN A  14      34.222  69.580  47.175  1.00  0.00          H   
ATOM    204  HG3 GLN A  14      32.061  68.544  46.397  1.00  0.00          H   
ATOM    205  HG2 GLN A  14      31.671  70.085  45.625  1.00  0.00          H   
ATOM    206 HE21 GLN A  14      29.858  69.393  47.424  1.00  0.00          H   
ATOM    207 HE22 GLN A  14      30.096  70.250  48.943  1.00  0.00          H   
ATOM    208  N   ALA A  15      36.708  69.903  45.238  1.00  0.00          N   
ATOM    209  CA  ALA A  15      37.897  70.653  44.968  1.00  0.00          C   
ATOM    210  C   ALA A  15      38.151  70.806  43.429  1.00  0.00          C   
ATOM    211  O   ALA A  15      38.260  71.942  42.954  1.00  0.00          O   
ATOM    212  CB  ALA A  15      39.085  70.053  45.766  1.00  0.00          C   
ATOM    213  H   ALA A  15      36.828  69.206  45.943  1.00  0.00          H   
ATOM    214  HA  ALA A  15      37.758  71.670  45.320  1.00  0.00          H   
ATOM    215  HB1 ALA A  15      39.938  70.728  45.785  1.00  0.00          H   
ATOM    216  HB2 ALA A  15      38.743  69.832  46.780  1.00  0.00          H   
ATOM    217  HB3 ALA A  15      39.386  69.169  45.195  1.00  0.00          H   
ATOM    218  N   LEU A  16      38.334  69.684  42.734  1.00  0.00          N   
ATOM    219  CA  LEU A  16      38.519  69.455  41.317  1.00  0.00          C   
ATOM    220  C   LEU A  16      37.277  69.813  40.461  1.00  0.00          C   
ATOM    221  O   LEU A  16      37.465  70.414  39.378  1.00  0.00          O   
ATOM    222  CB  LEU A  16      39.026  68.030  41.065  1.00  0.00          C   
ATOM    223  CG  LEU A  16      40.572  67.835  41.440  1.00  0.00          C   
ATOM    224  CD1 LEU A  16      41.033  66.469  41.215  1.00  0.00          C   
ATOM    225  CD2 LEU A  16      41.424  68.702  40.611  1.00  0.00          C   
ATOM    226  H   LEU A  16      38.213  68.831  43.271  1.00  0.00          H   
ATOM    227  HA  LEU A  16      39.335  70.112  41.021  1.00  0.00          H   
ATOM    228  HB3 LEU A  16      38.885  67.707  40.042  1.00  0.00          H   
ATOM    229  HB2 LEU A  16      38.468  67.404  41.756  1.00  0.00          H   
ATOM    230  HG  LEU A  16      40.699  68.135  42.479  1.00  0.00          H   
ATOM    231 HD11 LEU A  16      42.133  66.418  41.233  1.00  0.00          H   
ATOM    232 HD12 LEU A  16      40.706  65.831  42.030  1.00  0.00          H   
ATOM    233 HD13 LEU A  16      40.600  66.069  40.299  1.00  0.00          H   
ATOM    234 HD21 LEU A  16      41.282  68.446  39.566  1.00  0.00          H   
ATOM    235 HD22 LEU A  16      41.151  69.751  40.721  1.00  0.00          H   
ATOM    236 HD23 LEU A  16      42.473  68.574  40.846  1.00  0.00          H   
ATOM    237  N   GLN A  17      36.056  69.650  40.989  1.00  0.00          N   
ATOM    238  CA  GLN A  17      34.791  70.045  40.381  1.00  0.00          C   
ATOM    239  C   GLN A  17      34.460  71.483  40.323  1.00  0.00          C   
ATOM    240  O   GLN A  17      33.597  71.801  39.468  1.00  0.00          O   
ATOM    241  CB  GLN A  17      33.640  69.265  40.946  1.00  0.00          C   
ATOM    242  CG  GLN A  17      33.531  67.840  40.569  1.00  0.00          C   
ATOM    243  CD  GLN A  17      32.273  67.190  41.091  1.00  0.00          C   
ATOM    244  NE2 GLN A  17      31.936  66.088  40.514  1.00  0.00          N   
ATOM    245  OE1 GLN A  17      31.501  67.611  41.971  1.00  0.00          O   
ATOM    246  H   GLN A  17      35.981  69.173  41.886  1.00  0.00          H   
ATOM    247  HA  GLN A  17      34.856  69.717  39.346  1.00  0.00          H   
ATOM    248  HB3 GLN A  17      32.728  69.757  40.606  1.00  0.00          H   
ATOM    249  HB2 GLN A  17      33.591  69.422  42.020  1.00  0.00          H   
ATOM    250  HG3 GLN A  17      34.453  67.322  40.827  1.00  0.00          H   
ATOM    251  HG2 GLN A  17      33.514  67.708  39.485  1.00  0.00          H   
ATOM    252 HE21 GLN A  17      32.628  65.595  39.963  1.00  0.00          H   
ATOM    253 HE22 GLN A  17      31.259  65.522  41.007  1.00  0.00          H   
ATOM    254  N   ALA A  18      35.148  72.361  41.042  1.00  0.00          N   
ATOM    255  CA  ALA A  18      34.980  73.795  41.057  1.00  0.00          C   
ATOM    256  C   ALA A  18      34.862  74.530  39.683  1.00  0.00          C   
ATOM    257  O   ALA A  18      35.476  74.173  38.653  1.00  0.00          O   
ATOM    258  CB  ALA A  18      36.031  74.352  41.880  1.00  0.00          C   
ATOM    259  H   ALA A  18      35.894  72.146  41.677  1.00  0.00          H   
ATOM    260  HA  ALA A  18      34.028  73.938  41.576  1.00  0.00          H   
ATOM    261  HB1 ALA A  18      35.900  73.958  42.887  1.00  0.00          H   
ATOM    262  HB2 ALA A  18      37.040  74.206  41.506  1.00  0.00          H   
ATOM    263  HB3 ALA A  18      35.868  75.433  41.875  1.00  0.00          H   
ATOM    264  N   ALA A  19      34.171  75.717  39.686  1.00  0.00          N   
ATOM    265  CA  ALA A  19      34.046  76.618  38.556  1.00  0.00          C   
ATOM    266  C   ALA A  19      35.334  77.116  38.079  1.00  0.00          C   
ATOM    267  O   ALA A  19      36.084  77.816  38.762  1.00  0.00          O   
ATOM    268  CB  ALA A  19      32.912  77.572  38.832  1.00  0.00          C   
ATOM    269  H   ALA A  19      33.668  75.970  40.530  1.00  0.00          H   
ATOM    270  HA  ALA A  19      33.768  75.946  37.747  1.00  0.00          H   
ATOM    271  HB1 ALA A  19      33.161  78.190  39.695  1.00  0.00          H   
ATOM    272  HB2 ALA A  19      32.821  78.157  37.909  1.00  0.00          H   
ATOM    273  HB3 ALA A  19      32.009  77.050  39.158  1.00  0.00          H   
ATOM    274  N   GLN A  20      35.541  76.932  36.766  1.00  0.00          N   
ATOM    275  CA  GLN A  20      36.811  76.967  36.104  1.00  0.00          C   
ATOM    276  C   GLN A  20      37.118  78.395  35.677  1.00  0.00          C   
ATOM    277  O   GLN A  20      38.301  78.716  35.617  1.00  0.00          O   
ATOM    278  CB  GLN A  20      36.746  75.849  35.019  1.00  0.00          C   
ATOM    279  CG  GLN A  20      37.905  75.893  34.029  1.00  0.00          C   
ATOM    280  CD  GLN A  20      37.629  74.916  32.830  1.00  0.00          C   
ATOM    281  NE2 GLN A  20      38.409  75.005  31.815  1.00  0.00          N   
ATOM    282  OE1 GLN A  20      36.626  74.189  32.775  1.00  0.00          O   
ATOM    283  H   GLN A  20      34.715  76.723  36.243  1.00  0.00          H   
ATOM    284  HA  GLN A  20      37.550  76.742  36.866  1.00  0.00          H   
ATOM    285  HB3 GLN A  20      35.815  76.052  34.481  1.00  0.00          H   
ATOM    286  HB2 GLN A  20      36.624  74.887  35.516  1.00  0.00          H   
ATOM    287  HG3 GLN A  20      38.837  75.640  34.516  1.00  0.00          H   
ATOM    288  HG2 GLN A  20      37.784  76.923  33.678  1.00  0.00          H   
ATOM    289 HE21 GLN A  20      39.172  75.652  31.895  1.00  0.00          H   
ATOM    290 HE22 GLN A  20      38.328  74.424  30.988  1.00  0.00          H   
ATOM    291  N   ALA A  21      36.158  79.332  35.438  1.00  0.00          N   
ATOM    292  CA  ALA A  21      36.450  80.737  35.123  1.00  0.00          C   
ATOM    293  C   ALA A  21      36.543  81.502  36.398  1.00  0.00          C   
ATOM    294  O   ALA A  21      35.553  81.647  37.147  1.00  0.00          O   
ATOM    295  CB  ALA A  21      35.502  81.419  34.119  1.00  0.00          C   
ATOM    296  H   ALA A  21      35.187  79.080  35.390  1.00  0.00          H   
ATOM    297  HA  ALA A  21      37.486  80.681  34.762  1.00  0.00          H   
ATOM    298  HB1 ALA A  21      34.601  81.790  34.601  1.00  0.00          H   
ATOM    299  HB2 ALA A  21      35.920  82.396  33.903  1.00  0.00          H   
ATOM    300  HB3 ALA A  21      35.390  80.762  33.244  1.00  0.00          H   
ATOM    301  N   ALA A  22      37.660  82.221  36.534  1.00  0.00          N   
ATOM    302  CA  ALA A  22      37.863  83.168  37.566  1.00  0.00          C   
ATOM    303  C   ALA A  22      36.968  84.430  37.343  1.00  0.00          C   
ATOM    304  O   ALA A  22      36.861  84.876  36.210  1.00  0.00          O   
ATOM    305  CB  ALA A  22      39.326  83.442  37.705  1.00  0.00          C   
ATOM    306  H   ALA A  22      38.382  82.048  35.846  1.00  0.00          H   
ATOM    307  HA  ALA A  22      37.415  82.695  38.441  1.00  0.00          H   
ATOM    308  HB1 ALA A  22      39.467  83.994  38.646  1.00  0.00          H   
ATOM    309  HB2 ALA A  22      39.962  82.564  37.783  1.00  0.00          H   
ATOM    310  HB3 ALA A  22      39.821  83.946  36.884  1.00  0.00          H   
ATOM    311  N   LYS A  23      36.462  84.991  38.396  1.00  0.00          N   
ATOM    312  CA  LYS A  23      35.722  86.227  38.307  1.00  0.00          C   
ATOM    313  C   LYS A  23      36.726  87.415  38.047  1.00  0.00          C   
ATOM    314  O   LYS A  23      37.871  87.307  38.525  1.00  0.00          O   
ATOM    315  CB  LYS A  23      34.772  86.399  39.490  1.00  0.00          C   
ATOM    316  CG  LYS A  23      33.676  85.363  39.386  1.00  0.00          C   
ATOM    317  CD  LYS A  23      32.691  85.373  40.568  1.00  0.00          C   
ATOM    318  CE  LYS A  23      31.351  84.734  40.169  1.00  0.00          C   
ATOM    319  NZ  LYS A  23      30.424  85.053  41.308  1.00  0.00          N   
ATOM    320  H   LYS A  23      36.633  84.523  39.275  1.00  0.00          H   
ATOM    321  HA  LYS A  23      35.051  86.145  37.460  1.00  0.00          H   
ATOM    322  HB3 LYS A  23      34.298  87.384  39.441  1.00  0.00          H   
ATOM    323  HB2 LYS A  23      35.345  86.350  40.416  1.00  0.00          H   
ATOM    324  HG3 LYS A  23      34.059  84.348  39.287  1.00  0.00          H   
ATOM    325  HG2 LYS A  23      33.105  85.534  38.482  1.00  0.00          H   
ATOM    326  HD3 LYS A  23      32.570  86.385  40.957  1.00  0.00          H   
ATOM    327  HD2 LYS A  23      33.122  84.711  41.315  1.00  0.00          H   
ATOM    328  HE3 LYS A  23      31.403  83.647  40.045  1.00  0.00          H   
ATOM    329  HE2 LYS A  23      30.984  85.238  39.277  1.00  0.00          H   
ATOM    330  HZ1 LYS A  23      30.961  84.781  42.116  1.00  0.00          H   
ATOM    331  HZ2 LYS A  23      30.170  86.030  41.266  1.00  0.00          H   
ATOM    332  HZ3 LYS A  23      29.588  84.498  41.361  1.00  0.00          H   
ATOM    333  N   LYS A  24      36.306  88.420  37.265  1.00  0.00          N   
ATOM    334  CA  LYS A  24      37.250  89.428  36.751  1.00  0.00          C   
ATOM    335  C   LYS A  24      36.804  90.880  37.077  1.00  0.00          C   
ATOM    336  CB  LYS A  24      37.413  89.235  35.305  1.00  0.00          C   
ATOM    337  CG  LYS A  24      38.593  90.078  34.722  1.00  0.00          C   
ATOM    338  CD  LYS A  24      38.853  89.749  33.279  1.00  0.00          C   
ATOM    339  CE  LYS A  24      39.952  90.643  32.751  1.00  0.00          C   
ATOM    340  NZ  LYS A  24      40.167  90.281  31.339  1.00  0.00          N   
ATOM    341  O   LYS A  24      37.671  91.649  37.480  1.00  0.00          O   
ATOM    342  OXT LYS A  24      35.574  91.169  37.123  1.00  0.00          O   
ATOM    343  H   LYS A  24      35.405  88.381  36.807  1.00  0.00          H   
ATOM    344  HA  LYS A  24      38.175  89.345  37.331  1.00  0.00          H   
ATOM    345  HB3 LYS A  24      36.507  89.440  34.730  1.00  0.00          H   
ATOM    346  HB2 LYS A  24      37.717  88.218  35.085  1.00  0.00          H   
ATOM    347  HG3 LYS A  24      39.498  90.027  35.327  1.00  0.00          H   
ATOM    348  HG2 LYS A  24      38.192  91.080  34.675  1.00  0.00          H   
ATOM    349  HD3 LYS A  24      37.959  90.068  32.752  1.00  0.00          H   
ATOM    350  HD2 LYS A  24      39.040  88.686  33.145  1.00  0.00          H   
ATOM    351  HE3 LYS A  24      40.899  90.493  33.268  1.00  0.00          H   
ATOM    352  HE2 LYS A  24      39.624  91.682  32.847  1.00  0.00          H   
ATOM    353  HZ1 LYS A  24      40.255  89.275  31.254  1.00  0.00          H   
ATOM    354  HZ2 LYS A  24      39.397  90.610  30.788  1.00  0.00          H   
ATOM    355  HZ3 LYS A  24      41.000  90.695  30.945  1.00  0.00          H   
TER     356      LYS A  24
ENDMDL
MODEL       12
ATOM      1  N   LYS A   1      39.631  71.517  62.284  1.00  0.00          N   
ATOM      2  CA  LYS A   1      39.029  70.132  62.390  1.00  0.00          C   
ATOM      3  C   LYS A   1      39.232  69.333  61.144  1.00  0.00          C   
ATOM      4  O   LYS A   1      38.773  69.674  60.050  1.00  0.00          O   
ATOM      5  CB  LYS A   1      37.545  70.162  62.841  1.00  0.00          C   
ATOM      6  CG  LYS A   1      37.150  68.836  63.433  1.00  0.00          C   
ATOM      7  CD  LYS A   1      35.700  68.865  63.934  1.00  0.00          C   
ATOM      8  CE  LYS A   1      35.112  67.540  64.341  1.00  0.00          C   
ATOM      9  NZ  LYS A   1      35.926  66.875  65.305  1.00  0.00          N   
ATOM     10  HA  LYS A   1      39.626  69.711  63.204  1.00  0.00          H   
ATOM     11  HB3 LYS A   1      36.844  70.421  62.041  1.00  0.00          H   
ATOM     12  HB2 LYS A   1      37.541  70.857  63.684  1.00  0.00          H   
ATOM     13  HG3 LYS A   1      37.811  68.690  64.290  1.00  0.00          H   
ATOM     14  HG2 LYS A   1      37.294  67.965  62.794  1.00  0.00          H   
ATOM     15  HD3 LYS A   1      35.190  69.356  63.108  1.00  0.00          H   
ATOM     16  HD2 LYS A   1      35.717  69.534  64.804  1.00  0.00          H   
ATOM     17  HE3 LYS A   1      34.940  66.875  63.493  1.00  0.00          H   
ATOM     18  HE2 LYS A   1      34.137  67.692  64.810  1.00  0.00          H   
ATOM     19  HZ1 LYS A   1      35.413  66.129  65.756  1.00  0.00          H   
ATOM     20  HZ2 LYS A   1      36.807  66.496  65.015  1.00  0.00          H   
ATOM     21  HZ3 LYS A   1      36.089  67.604  65.988  1.00  0.00          H   
ATOM     22  H   LYS A   1      40.620  71.407  62.463  1.00  0.00          H   
ATOM     23  N   LYS A   2      39.966  68.217  61.269  1.00  0.00          N   
ATOM     24  CA  LYS A   2      40.197  67.246  60.206  1.00  0.00          C   
ATOM     25  C   LYS A   2      38.914  66.461  59.895  1.00  0.00          C   
ATOM     26  O   LYS A   2      38.452  65.773  60.804  1.00  0.00          O   
ATOM     27  CB  LYS A   2      41.401  66.294  60.419  1.00  0.00          C   
ATOM     28  CG  LYS A   2      41.824  65.905  58.960  1.00  0.00          C   
ATOM     29  CD  LYS A   2      42.919  64.827  59.147  1.00  0.00          C   
ATOM     30  CE  LYS A   2      43.251  64.235  57.787  1.00  0.00          C   
ATOM     31  NZ  LYS A   2      42.525  63.000  57.486  1.00  0.00          N   
ATOM     32  H   LYS A   2      40.206  67.928  62.212  1.00  0.00          H   
ATOM     33  HA  LYS A   2      40.475  67.868  59.362  1.00  0.00          H   
ATOM     34  HB3 LYS A   2      41.166  65.459  61.084  1.00  0.00          H   
ATOM     35  HB2 LYS A   2      42.152  66.847  60.968  1.00  0.00          H   
ATOM     36  HG3 LYS A   2      42.169  66.772  58.384  1.00  0.00          H   
ATOM     37  HG2 LYS A   2      40.997  65.300  58.595  1.00  0.00          H   
ATOM     38  HD3 LYS A   2      42.562  64.039  59.817  1.00  0.00          H   
ATOM     39  HD2 LYS A   2      43.834  65.217  59.587  1.00  0.00          H   
ATOM     40  HE3 LYS A   2      44.316  64.007  57.700  1.00  0.00          H   
ATOM     41  HE2 LYS A   2      43.031  64.922  56.971  1.00  0.00          H   
ATOM     42  HZ1 LYS A   2      42.879  62.568  56.637  1.00  0.00          H   
ATOM     43  HZ2 LYS A   2      42.472  62.380  58.284  1.00  0.00          H   
ATOM     44  HZ3 LYS A   2      41.600  63.363  57.329  1.00  0.00          H   
ATOM     45  N   PRO A   3      38.310  66.641  58.671  1.00  0.00          N   
ATOM     46  CA  PRO A   3      37.049  66.024  58.402  1.00  0.00          C   
ATOM     47  C   PRO A   3      37.035  64.518  58.427  1.00  0.00          C   
ATOM     48  O   PRO A   3      38.016  63.780  58.167  1.00  0.00          O   
ATOM     49  CB  PRO A   3      36.466  66.734  57.195  1.00  0.00          C   
ATOM     50  CG  PRO A   3      37.779  67.097  56.512  1.00  0.00          C   
ATOM     51  CD  PRO A   3      38.780  67.454  57.574  1.00  0.00          C   
ATOM     52  HA  PRO A   3      36.321  66.380  59.131  1.00  0.00          H   
ATOM     53  HB3 PRO A   3      35.755  66.161  56.596  1.00  0.00          H   
ATOM     54  HB2 PRO A   3      35.900  67.582  57.565  1.00  0.00          H   
ATOM     55  HG3 PRO A   3      38.140  66.220  55.970  1.00  0.00          H   
ATOM     56  HG2 PRO A   3      37.689  67.921  55.803  1.00  0.00          H   
ATOM     57  HD3 PRO A   3      39.794  67.146  57.339  1.00  0.00          H   
ATOM     58  HD2 PRO A   3      38.605  68.484  57.887  1.00  0.00          H   
ATOM     59  N   GLY A   4      35.825  63.958  58.704  1.00  0.00          N   
ATOM     60  CA  GLY A   4      35.457  62.553  58.515  1.00  0.00          C   
ATOM     61  C   GLY A   4      35.688  62.109  57.039  1.00  0.00          C   
ATOM     62  O   GLY A   4      35.496  62.904  56.148  1.00  0.00          O   
ATOM     63  H   GLY A   4      35.048  64.586  58.828  1.00  0.00          H   
ATOM     64  HA3 GLY A   4      34.425  62.451  58.833  1.00  0.00          H   
ATOM     65  HA2 GLY A   4      36.011  61.912  59.200  1.00  0.00          H   
ATOM     66  N   ALA A   5      36.116  60.872  56.895  1.00  0.00          N   
ATOM     67  CA  ALA A   5      36.320  60.189  55.590  1.00  0.00          C   
ATOM     68  C   ALA A   5      35.344  60.598  54.464  1.00  0.00          C   
ATOM     69  O   ALA A   5      35.707  61.005  53.376  1.00  0.00          O   
ATOM     70  CB  ALA A   5      36.308  58.640  55.807  1.00  0.00          C   
ATOM     71  H   ALA A   5      36.260  60.362  57.757  1.00  0.00          H   
ATOM     72  HA  ALA A   5      37.342  60.447  55.338  1.00  0.00          H   
ATOM     73  HB1 ALA A   5      37.054  58.245  56.488  1.00  0.00          H   
ATOM     74  HB2 ALA A   5      35.366  58.199  56.159  1.00  0.00          H   
ATOM     75  HB3 ALA A   5      36.409  58.138  54.838  1.00  0.00          H   
ATOM     76  N   SER A   6      34.038  60.443  54.773  1.00  0.00          N   
ATOM     77  CA  SER A   6      32.963  60.836  53.816  1.00  0.00          C   
ATOM     78  C   SER A   6      32.873  62.271  53.273  1.00  0.00          C   
ATOM     79  O   SER A   6      32.748  62.558  52.041  1.00  0.00          O   
ATOM     80  CB  SER A   6      31.570  60.683  54.470  1.00  0.00          C   
ATOM     81  OG  SER A   6      31.452  59.350  54.969  1.00  0.00          O   
ATOM     82  H   SER A   6      33.687  60.215  55.698  1.00  0.00          H   
ATOM     83  HA  SER A   6      33.050  60.030  53.083  1.00  0.00          H   
ATOM     84  HB3 SER A   6      30.782  60.972  53.774  1.00  0.00          H   
ATOM     85  HB2 SER A   6      31.526  61.399  55.275  1.00  0.00          H   
ATOM     86  HG  SER A   6      30.506  59.337  55.138  1.00  0.00          H   
ATOM     87  N   LEU A   7      33.024  63.227  54.233  1.00  0.00          N   
ATOM     88  CA  LEU A   7      33.145  64.665  53.885  1.00  0.00          C   
ATOM     89  C   LEU A   7      34.528  64.975  53.298  1.00  0.00          C   
ATOM     90  O   LEU A   7      34.579  65.887  52.500  1.00  0.00          O   
ATOM     91  CB  LEU A   7      32.828  65.404  55.173  1.00  0.00          C   
ATOM     92  CG  LEU A   7      32.933  66.990  55.021  1.00  0.00          C   
ATOM     93  CD1 LEU A   7      32.063  67.660  53.959  1.00  0.00          C   
ATOM     94  CD2 LEU A   7      32.508  67.609  56.355  1.00  0.00          C   
ATOM     95  H   LEU A   7      33.231  62.923  55.163  1.00  0.00          H   
ATOM     96  HA  LEU A   7      32.384  64.849  53.116  1.00  0.00          H   
ATOM     97  HB3 LEU A   7      33.417  65.056  56.017  1.00  0.00          H   
ATOM     98  HB2 LEU A   7      31.770  65.263  55.417  1.00  0.00          H   
ATOM     99  HG  LEU A   7      33.963  67.297  54.853  1.00  0.00          H   
ATOM    100 HD11 LEU A   7      32.055  68.747  53.923  1.00  0.00          H   
ATOM    101 HD12 LEU A   7      32.490  67.368  52.998  1.00  0.00          H   
ATOM    102 HD13 LEU A   7      31.034  67.314  53.813  1.00  0.00          H   
ATOM    103 HD21 LEU A   7      32.589  68.700  56.342  1.00  0.00          H   
ATOM    104 HD22 LEU A   7      31.532  67.229  56.646  1.00  0.00          H   
ATOM    105 HD23 LEU A   7      33.161  67.201  57.128  1.00  0.00          H   
ATOM    106  N   ALA A   8      35.594  64.293  53.769  1.00  0.00          N   
ATOM    107  CA  ALA A   8      36.869  64.485  53.142  1.00  0.00          C   
ATOM    108  C   ALA A   8      37.011  64.043  51.680  1.00  0.00          C   
ATOM    109  O   ALA A   8      37.413  64.831  50.831  1.00  0.00          O   
ATOM    110  CB  ALA A   8      37.958  63.834  54.011  1.00  0.00          C   
ATOM    111  H   ALA A   8      35.574  63.765  54.639  1.00  0.00          H   
ATOM    112  HA  ALA A   8      37.100  65.545  53.043  1.00  0.00          H   
ATOM    113  HB1 ALA A   8      38.924  64.002  53.518  1.00  0.00          H   
ATOM    114  HB2 ALA A   8      37.906  64.427  54.918  1.00  0.00          H   
ATOM    115  HB3 ALA A   8      37.723  62.780  54.174  1.00  0.00          H   
ATOM    116  N   ALA A   9      36.508  62.862  51.349  1.00  0.00          N   
ATOM    117  CA  ALA A   9      36.323  62.439  49.963  1.00  0.00          C   
ATOM    118  C   ALA A   9      35.340  63.352  49.160  1.00  0.00          C   
ATOM    119  O   ALA A   9      35.618  63.580  47.991  1.00  0.00          O   
ATOM    120  CB  ALA A   9      35.960  60.906  49.806  1.00  0.00          C   
ATOM    121  H   ALA A   9      36.139  62.204  52.029  1.00  0.00          H   
ATOM    122  HA  ALA A   9      37.309  62.563  49.513  1.00  0.00          H   
ATOM    123  HB1 ALA A   9      36.771  60.311  50.218  1.00  0.00          H   
ATOM    124  HB2 ALA A   9      35.112  60.612  50.424  1.00  0.00          H   
ATOM    125  HB3 ALA A   9      35.830  60.603  48.767  1.00  0.00          H   
ATOM    126  N   LEU A  10      34.307  63.960  49.823  1.00  0.00          N   
ATOM    127  CA  LEU A  10      33.492  65.002  49.213  1.00  0.00          C   
ATOM    128  C   LEU A  10      34.308  66.259  48.881  1.00  0.00          C   
ATOM    129  O   LEU A  10      34.155  66.743  47.746  1.00  0.00          O   
ATOM    130  CB  LEU A  10      32.173  65.334  49.989  1.00  0.00          C   
ATOM    131  CG  LEU A  10      31.303  66.392  49.303  1.00  0.00          C   
ATOM    132  CD1 LEU A  10      30.671  65.895  48.008  1.00  0.00          C   
ATOM    133  CD2 LEU A  10      30.163  66.776  50.303  1.00  0.00          C   
ATOM    134  H   LEU A  10      34.015  63.594  50.719  1.00  0.00          H   
ATOM    135  HA  LEU A  10      33.245  64.569  48.242  1.00  0.00          H   
ATOM    136  HB3 LEU A  10      32.397  65.568  51.036  1.00  0.00          H   
ATOM    137  HB2 LEU A  10      31.667  64.375  49.881  1.00  0.00          H   
ATOM    138  HG  LEU A  10      31.869  67.298  49.096  1.00  0.00          H   
ATOM    139 HD11 LEU A  10      31.492  65.501  47.406  1.00  0.00          H   
ATOM    140 HD12 LEU A  10      29.935  65.117  48.176  1.00  0.00          H   
ATOM    141 HD13 LEU A  10      30.229  66.794  47.569  1.00  0.00          H   
ATOM    142 HD21 LEU A  10      29.378  67.236  49.711  1.00  0.00          H   
ATOM    143 HD22 LEU A  10      29.790  65.902  50.838  1.00  0.00          H   
ATOM    144 HD23 LEU A  10      30.594  67.506  50.983  1.00  0.00          H   
ATOM    145  N   GLN A  11      35.010  66.847  49.866  1.00  0.00          N   
ATOM    146  CA  GLN A  11      35.884  68.042  49.664  1.00  0.00          C   
ATOM    147  C   GLN A  11      36.798  67.812  48.426  1.00  0.00          C   
ATOM    148  O   GLN A  11      37.018  68.733  47.608  1.00  0.00          O   
ATOM    149  CB  GLN A  11      36.690  68.336  50.948  1.00  0.00          C   
ATOM    150  CG  GLN A  11      35.890  69.145  51.956  1.00  0.00          C   
ATOM    151  CD  GLN A  11      36.496  69.131  53.334  1.00  0.00          C   
ATOM    152  NE2 GLN A  11      35.883  69.785  54.300  1.00  0.00          N   
ATOM    153  OE1 GLN A  11      37.491  68.523  53.484  1.00  0.00          O   
ATOM    154  H   GLN A  11      34.913  66.519  50.816  1.00  0.00          H   
ATOM    155  HA  GLN A  11      35.236  68.884  49.416  1.00  0.00          H   
ATOM    156  HB3 GLN A  11      37.597  68.899  50.747  1.00  0.00          H   
ATOM    157  HB2 GLN A  11      36.991  67.353  51.303  1.00  0.00          H   
ATOM    158  HG3 GLN A  11      34.843  68.838  51.927  1.00  0.00          H   
ATOM    159  HG2 GLN A  11      35.932  70.180  51.623  1.00  0.00          H   
ATOM    160 HE21 GLN A  11      35.073  70.337  54.079  1.00  0.00          H   
ATOM    161 HE22 GLN A  11      36.386  69.954  55.164  1.00  0.00          H   
ATOM    162  N   ALA A  12      37.331  66.594  48.242  1.00  0.00          N   
ATOM    163  CA  ALA A  12      38.212  66.113  47.182  1.00  0.00          C   
ATOM    164  C   ALA A  12      37.500  65.949  45.762  1.00  0.00          C   
ATOM    165  O   ALA A  12      38.120  66.461  44.821  1.00  0.00          O   
ATOM    166  CB  ALA A  12      38.801  64.836  47.609  1.00  0.00          C   
ATOM    167  H   ALA A  12      37.043  65.848  48.856  1.00  0.00          H   
ATOM    168  HA  ALA A  12      39.028  66.812  47.034  1.00  0.00          H   
ATOM    169  HB1 ALA A  12      39.375  64.412  46.778  1.00  0.00          H   
ATOM    170  HB2 ALA A  12      39.509  65.162  48.376  1.00  0.00          H   
ATOM    171  HB3 ALA A  12      38.059  64.087  47.875  1.00  0.00          H   
ATOM    172  N   LEU A  13      36.322  65.361  45.700  1.00  0.00          N   
ATOM    173  CA  LEU A  13      35.401  65.536  44.600  1.00  0.00          C   
ATOM    174  C   LEU A  13      34.987  66.986  44.292  1.00  0.00          C   
ATOM    175  O   LEU A  13      34.934  67.348  43.133  1.00  0.00          O   
ATOM    176  CB  LEU A  13      34.143  64.598  44.901  1.00  0.00          C   
ATOM    177  CG  LEU A  13      33.231  64.504  43.620  1.00  0.00          C   
ATOM    178  CD1 LEU A  13      33.919  64.038  42.409  1.00  0.00          C   
ATOM    179  CD2 LEU A  13      32.021  63.646  43.961  1.00  0.00          C   
ATOM    180  H   LEU A  13      35.968  64.996  46.577  1.00  0.00          H   
ATOM    181  HA  LEU A  13      35.891  65.284  43.661  1.00  0.00          H   
ATOM    182  HB3 LEU A  13      33.577  64.897  45.786  1.00  0.00          H   
ATOM    183  HB2 LEU A  13      34.635  63.642  45.094  1.00  0.00          H   
ATOM    184  HG  LEU A  13      32.864  65.511  43.381  1.00  0.00          H   
ATOM    185 HD11 LEU A  13      33.393  64.050  41.456  1.00  0.00          H   
ATOM    186 HD12 LEU A  13      34.764  64.731  42.389  1.00  0.00          H   
ATOM    187 HD13 LEU A  13      34.352  63.050  42.550  1.00  0.00          H   
ATOM    188 HD21 LEU A  13      31.452  64.138  44.752  1.00  0.00          H   
ATOM    189 HD22 LEU A  13      31.413  63.483  43.071  1.00  0.00          H   
ATOM    190 HD23 LEU A  13      32.350  62.637  44.214  1.00  0.00          H   
ATOM    191  N   GLN A  14      34.705  67.858  45.223  1.00  0.00          N   
ATOM    192  CA  GLN A  14      34.424  69.294  45.034  1.00  0.00          C   
ATOM    193  C   GLN A  14      35.671  70.111  44.638  1.00  0.00          C   
ATOM    194  O   GLN A  14      35.512  71.061  43.857  1.00  0.00          O   
ATOM    195  CB  GLN A  14      33.708  69.906  46.215  1.00  0.00          C   
ATOM    196  CG  GLN A  14      32.230  69.631  46.099  1.00  0.00          C   
ATOM    197  CD  GLN A  14      31.407  70.363  47.173  1.00  0.00          C   
ATOM    198  NE2 GLN A  14      30.097  70.012  47.114  1.00  0.00          N   
ATOM    199  OE1 GLN A  14      31.963  71.041  48.010  1.00  0.00          O   
ATOM    200  H   GLN A  14      34.629  67.491  46.165  1.00  0.00          H   
ATOM    201  HA  GLN A  14      33.761  69.451  44.176  1.00  0.00          H   
ATOM    202  HB3 GLN A  14      33.831  70.988  46.175  1.00  0.00          H   
ATOM    203  HB2 GLN A  14      34.130  69.556  47.152  1.00  0.00          H   
ATOM    204  HG3 GLN A  14      32.098  68.553  45.972  1.00  0.00          H   
ATOM    205  HG2 GLN A  14      31.993  70.059  45.118  1.00  0.00          H   
ATOM    206 HE21 GLN A  14      29.527  70.503  47.783  1.00  0.00          H   
ATOM    207 HE22 GLN A  14      29.814  69.432  46.341  1.00  0.00          H   
ATOM    208  N   ALA A  15      36.900  69.762  44.999  1.00  0.00          N   
ATOM    209  CA  ALA A  15      38.141  70.286  44.400  1.00  0.00          C   
ATOM    210  C   ALA A  15      38.188  70.036  42.835  1.00  0.00          C   
ATOM    211  O   ALA A  15      38.207  71.020  42.084  1.00  0.00          O   
ATOM    212  CB  ALA A  15      39.273  69.690  45.266  1.00  0.00          C   
ATOM    213  H   ALA A  15      36.992  69.093  45.741  1.00  0.00          H   
ATOM    214  HA  ALA A  15      38.099  71.359  44.575  1.00  0.00          H   
ATOM    215  HB1 ALA A  15      40.234  70.198  45.172  1.00  0.00          H   
ATOM    216  HB2 ALA A  15      39.088  69.605  46.334  1.00  0.00          H   
ATOM    217  HB3 ALA A  15      39.549  68.681  44.941  1.00  0.00          H   
ATOM    218  N   LEU A  16      38.056  68.741  42.450  1.00  0.00          N   
ATOM    219  CA  LEU A  16      38.001  68.250  41.035  1.00  0.00          C   
ATOM    220  C   LEU A  16      36.922  69.052  40.243  1.00  0.00          C   
ATOM    221  O   LEU A  16      37.230  69.489  39.115  1.00  0.00          O   
ATOM    222  CB  LEU A  16      37.712  66.704  41.086  1.00  0.00          C   
ATOM    223  CG  LEU A  16      38.689  65.563  41.502  1.00  0.00          C   
ATOM    224  CD1 LEU A  16      37.969  64.210  41.771  1.00  0.00          C   
ATOM    225  CD2 LEU A  16      39.599  65.354  40.276  1.00  0.00          C   
ATOM    226  H   LEU A  16      38.027  68.090  43.211  1.00  0.00          H   
ATOM    227  HA  LEU A  16      38.965  68.441  40.575  1.00  0.00          H   
ATOM    228  HB3 LEU A  16      37.230  66.499  40.128  1.00  0.00          H   
ATOM    229  HB2 LEU A  16      36.856  66.575  41.755  1.00  0.00          H   
ATOM    230  HG  LEU A  16      39.330  65.798  42.357  1.00  0.00          H   
ATOM    231 HD11 LEU A  16      37.352  64.220  42.668  1.00  0.00          H   
ATOM    232 HD12 LEU A  16      37.425  63.901  40.874  1.00  0.00          H   
ATOM    233 HD13 LEU A  16      38.742  63.460  41.978  1.00  0.00          H   
ATOM    234 HD21 LEU A  16      40.398  64.666  40.577  1.00  0.00          H   
ATOM    235 HD22 LEU A  16      39.150  64.907  39.399  1.00  0.00          H   
ATOM    236 HD23 LEU A  16      40.174  66.247  40.027  1.00  0.00          H   
ATOM    237  N   GLN A  17      35.739  69.155  40.779  1.00  0.00          N   
ATOM    238  CA  GLN A  17      34.555  69.826  40.122  1.00  0.00          C   
ATOM    239  C   GLN A  17      34.734  71.335  39.931  1.00  0.00          C   
ATOM    240  O   GLN A  17      34.484  71.833  38.849  1.00  0.00          O   
ATOM    241  CB  GLN A  17      33.228  69.750  40.875  1.00  0.00          C   
ATOM    242  CG  GLN A  17      32.650  68.292  40.818  1.00  0.00          C   
ATOM    243  CD  GLN A  17      31.505  68.040  41.832  1.00  0.00          C   
ATOM    244  NE2 GLN A  17      30.986  66.819  41.963  1.00  0.00          N   
ATOM    245  OE1 GLN A  17      31.066  68.880  42.608  1.00  0.00          O   
ATOM    246  H   GLN A  17      35.550  68.721  41.676  1.00  0.00          H   
ATOM    247  HA  GLN A  17      34.347  69.339  39.169  1.00  0.00          H   
ATOM    248  HB3 GLN A  17      32.518  70.458  40.459  1.00  0.00          H   
ATOM    249  HB2 GLN A  17      33.303  69.999  41.937  1.00  0.00          H   
ATOM    250  HG3 GLN A  17      33.435  67.603  41.116  1.00  0.00          H   
ATOM    251  HG2 GLN A  17      32.381  68.016  39.809  1.00  0.00          H   
ATOM    252 HE21 GLN A  17      31.338  66.096  41.351  1.00  0.00          H   
ATOM    253 HE22 GLN A  17      30.310  66.698  42.714  1.00  0.00          H   
ATOM    254  N   ALA A  18      35.269  72.067  40.933  1.00  0.00          N   
ATOM    255  CA  ALA A  18      35.792  73.433  40.836  1.00  0.00          C   
ATOM    256  C   ALA A  18      36.872  73.665  39.796  1.00  0.00          C   
ATOM    257  O   ALA A  18      36.600  74.406  38.859  1.00  0.00          O   
ATOM    258  CB  ALA A  18      36.083  73.948  42.206  1.00  0.00          C   
ATOM    259  H   ALA A  18      35.592  71.606  41.773  1.00  0.00          H   
ATOM    260  HA  ALA A  18      34.975  74.027  40.416  1.00  0.00          H   
ATOM    261  HB1 ALA A  18      36.557  74.931  42.184  1.00  0.00          H   
ATOM    262  HB2 ALA A  18      35.198  74.034  42.832  1.00  0.00          H   
ATOM    263  HB3 ALA A  18      36.806  73.265  42.658  1.00  0.00          H   
ATOM    264  N   ALA A  19      37.921  72.857  39.784  1.00  0.00          N   
ATOM    265  CA  ALA A  19      38.916  72.755  38.738  1.00  0.00          C   
ATOM    266  C   ALA A  19      38.364  72.630  37.323  1.00  0.00          C   
ATOM    267  O   ALA A  19      38.889  73.138  36.351  1.00  0.00          O   
ATOM    268  CB  ALA A  19      39.953  71.636  38.998  1.00  0.00          C   
ATOM    269  H   ALA A  19      37.954  72.269  40.602  1.00  0.00          H   
ATOM    270  HA  ALA A  19      39.523  73.657  38.762  1.00  0.00          H   
ATOM    271  HB1 ALA A  19      40.403  71.859  39.963  1.00  0.00          H   
ATOM    272  HB2 ALA A  19      39.444  70.667  39.004  1.00  0.00          H   
ATOM    273  HB3 ALA A  19      40.733  71.637  38.245  1.00  0.00          H   
ATOM    274  N   GLN A  20      37.234  71.846  37.262  1.00  0.00          N   
ATOM    275  CA  GLN A  20      36.557  71.405  35.976  1.00  0.00          C   
ATOM    276  C   GLN A  20      35.640  72.576  35.475  1.00  0.00          C   
ATOM    277  O   GLN A  20      35.415  72.619  34.258  1.00  0.00          O   
ATOM    278  CB  GLN A  20      35.898  70.032  36.071  1.00  0.00          C   
ATOM    279  CG  GLN A  20      35.485  69.397  34.745  1.00  0.00          C   
ATOM    280  CD  GLN A  20      36.562  69.185  33.723  1.00  0.00          C   
ATOM    281  NE2 GLN A  20      36.816  69.998  32.788  1.00  0.00          N   
ATOM    282  OE1 GLN A  20      37.325  68.232  33.935  1.00  0.00          O   
ATOM    283  H   GLN A  20      36.889  71.577  38.177  1.00  0.00          H   
ATOM    284  HA  GLN A  20      37.330  71.215  35.236  1.00  0.00          H   
ATOM    285  HB3 GLN A  20      35.020  70.081  36.723  1.00  0.00          H   
ATOM    286  HB2 GLN A  20      36.675  69.440  36.555  1.00  0.00          H   
ATOM    287  HG3 GLN A  20      34.736  70.047  34.305  1.00  0.00          H   
ATOM    288  HG2 GLN A  20      35.028  68.415  34.877  1.00  0.00          H   
ATOM    289 HE21 GLN A  20      36.188  70.771  32.649  1.00  0.00          H   
ATOM    290 HE22 GLN A  20      37.555  69.792  32.137  1.00  0.00          H   
ATOM    291  N   ALA A  21      35.018  73.382  36.336  1.00  0.00          N   
ATOM    292  CA  ALA A  21      34.196  74.551  35.917  1.00  0.00          C   
ATOM    293  C   ALA A  21      35.074  75.791  35.533  1.00  0.00          C   
ATOM    294  O   ALA A  21      34.435  76.747  34.975  1.00  0.00          O   
ATOM    295  CB  ALA A  21      33.291  74.945  37.058  1.00  0.00          C   
ATOM    296  H   ALA A  21      35.095  73.178  37.315  1.00  0.00          H   
ATOM    297  HA  ALA A  21      33.584  74.269  35.063  1.00  0.00          H   
ATOM    298  HB1 ALA A  21      33.899  75.582  37.706  1.00  0.00          H   
ATOM    299  HB2 ALA A  21      32.418  75.475  36.676  1.00  0.00          H   
ATOM    300  HB3 ALA A  21      32.888  74.088  37.587  1.00  0.00          H   
ATOM    301  N   ALA A  22      36.305  75.900  36.034  1.00  0.00          N   
ATOM    302  CA  ALA A  22      37.206  77.071  36.077  1.00  0.00          C   
ATOM    303  C   ALA A  22      37.224  77.903  34.775  1.00  0.00          C   
ATOM    304  O   ALA A  22      37.184  79.148  34.844  1.00  0.00          O   
ATOM    305  CB  ALA A  22      38.599  76.658  36.631  1.00  0.00          C   
ATOM    306  H   ALA A  22      36.577  75.104  36.587  1.00  0.00          H   
ATOM    307  HA  ALA A  22      36.657  77.727  36.752  1.00  0.00          H   
ATOM    308  HB1 ALA A  22      38.462  76.313  37.661  1.00  0.00          H   
ATOM    309  HB2 ALA A  22      39.003  75.961  35.903  1.00  0.00          H   
ATOM    310  HB3 ALA A  22      39.287  77.510  36.557  1.00  0.00          H   
ATOM    311  N   LYS A  23      37.361  77.285  33.604  1.00  0.00          N   
ATOM    312  CA  LYS A  23      37.260  77.885  32.240  1.00  0.00          C   
ATOM    313  C   LYS A  23      36.298  76.960  31.434  1.00  0.00          C   
ATOM    314  O   LYS A  23      36.030  75.801  31.699  1.00  0.00          O   
ATOM    315  CB  LYS A  23      38.571  77.858  31.491  1.00  0.00          C   
ATOM    316  CG  LYS A  23      39.598  78.764  32.230  1.00  0.00          C   
ATOM    317  CD  LYS A  23      40.954  78.887  31.522  1.00  0.00          C   
ATOM    318  CE  LYS A  23      40.719  79.340  30.043  1.00  0.00          C   
ATOM    319  NZ  LYS A  23      41.914  80.020  29.547  1.00  0.00          N   
ATOM    320  H   LYS A  23      37.637  76.309  33.630  1.00  0.00          H   
ATOM    321  HA  LYS A  23      36.736  78.833  32.330  1.00  0.00          H   
ATOM    322  HB3 LYS A  23      38.395  78.240  30.488  1.00  0.00          H   
ATOM    323  HB2 LYS A  23      39.042  76.881  31.480  1.00  0.00          H   
ATOM    324  HG3 LYS A  23      39.831  78.197  33.127  1.00  0.00          H   
ATOM    325  HG2 LYS A  23      39.150  79.750  32.310  1.00  0.00          H   
ATOM    326  HD3 LYS A  23      41.517  77.959  31.488  1.00  0.00          H   
ATOM    327  HD2 LYS A  23      41.693  79.533  31.991  1.00  0.00          H   
ATOM    328  HE3 LYS A  23      39.853  79.981  29.870  1.00  0.00          H   
ATOM    329  HE2 LYS A  23      40.540  78.489  29.380  1.00  0.00          H   
ATOM    330  HZ1 LYS A  23      42.215  80.857  30.017  1.00  0.00          H   
ATOM    331  HZ2 LYS A  23      42.722  79.409  29.570  1.00  0.00          H   
ATOM    332  HZ3 LYS A  23      41.821  80.325  28.587  1.00  0.00          H   
ATOM    333  N   LYS A  24      35.629  77.600  30.447  1.00  0.00          N   
ATOM    334  CA  LYS A  24      34.934  76.851  29.461  1.00  0.00          C   
ATOM    335  C   LYS A  24      35.634  76.982  28.137  1.00  0.00          C   
ATOM    336  CB  LYS A  24      33.493  77.307  29.327  1.00  0.00          C   
ATOM    337  CG  LYS A  24      32.629  76.994  30.527  1.00  0.00          C   
ATOM    338  CD  LYS A  24      31.141  77.294  30.403  1.00  0.00          C   
ATOM    339  CE  LYS A  24      31.083  78.839  30.347  1.00  0.00          C   
ATOM    340  NZ  LYS A  24      29.753  79.303  30.701  1.00  0.00          N   
ATOM    341  O   LYS A  24      36.078  75.886  27.748  1.00  0.00          O   
ATOM    342  OXT LYS A  24      35.831  78.091  27.524  1.00  0.00          O   
ATOM    343  H   LYS A  24      35.876  78.560  30.243  1.00  0.00          H   
ATOM    344  HA  LYS A  24      34.872  75.795  29.712  1.00  0.00          H   
ATOM    345  HB3 LYS A  24      33.090  76.775  28.457  1.00  0.00          H   
ATOM    346  HB2 LYS A  24      33.485  78.381  29.134  1.00  0.00          H   
ATOM    347  HG3 LYS A  24      32.965  77.481  31.438  1.00  0.00          H   
ATOM    348  HG2 LYS A  24      32.699  75.936  30.809  1.00  0.00          H   
ATOM    349  HD3 LYS A  24      30.630  76.879  31.263  1.00  0.00          H   
ATOM    350  HD2 LYS A  24      30.742  76.928  29.464  1.00  0.00          H   
ATOM    351  HE3 LYS A  24      31.311  79.155  29.321  1.00  0.00          H   
ATOM    352  HE2 LYS A  24      31.811  79.164  31.089  1.00  0.00          H   
ATOM    353  HZ1 LYS A  24      28.972  78.765  30.354  1.00  0.00          H   
ATOM    354  HZ2 LYS A  24      29.600  79.337  31.701  1.00  0.00          H   
ATOM    355  HZ3 LYS A  24      29.591  80.257  30.402  1.00  0.00          H   
TER     356      LYS A  24
ENDMDL
MODEL       13
ATOM      1  N   LYS A   1      43.311  70.261  60.638  1.00  0.00          N   
ATOM      2  CA  LYS A   1      42.862  68.912  61.035  1.00  0.00          C   
ATOM      3  C   LYS A   1      42.024  68.412  59.874  1.00  0.00          C   
ATOM      4  O   LYS A   1      41.187  69.084  59.328  1.00  0.00          O   
ATOM      5  CB  LYS A   1      42.101  68.939  62.413  1.00  0.00          C   
ATOM      6  CG  LYS A   1      42.115  67.598  63.076  1.00  0.00          C   
ATOM      7  CD  LYS A   1      41.298  67.437  64.345  1.00  0.00          C   
ATOM      8  CE  LYS A   1      41.386  66.020  64.963  1.00  0.00          C   
ATOM      9  NZ  LYS A   1      40.881  66.116  66.374  1.00  0.00          N   
ATOM     10  HA  LYS A   1      43.708  68.247  61.179  1.00  0.00          H   
ATOM     11  HB3 LYS A   1      41.084  69.314  62.266  1.00  0.00          H   
ATOM     12  HB2 LYS A   1      42.615  69.658  63.057  1.00  0.00          H   
ATOM     13  HG3 LYS A   1      43.161  67.443  63.337  1.00  0.00          H   
ATOM     14  HG2 LYS A   1      41.657  66.817  62.457  1.00  0.00          H   
ATOM     15  HD3 LYS A   1      40.301  67.790  64.113  1.00  0.00          H   
ATOM     16  HD2 LYS A   1      41.813  68.156  64.989  1.00  0.00          H   
ATOM     17  HE3 LYS A   1      42.374  65.572  65.006  1.00  0.00          H   
ATOM     18  HE2 LYS A   1      40.791  65.300  64.393  1.00  0.00          H   
ATOM     19  HZ1 LYS A   1      41.377  66.826  66.892  1.00  0.00          H   
ATOM     20  HZ2 LYS A   1      39.893  66.341  66.400  1.00  0.00          H   
ATOM     21  HZ3 LYS A   1      41.040  65.234  66.842  1.00  0.00          H   
ATOM     22  H   LYS A   1      43.848  70.635  61.406  1.00  0.00          H   
ATOM     23  N   LYS A   2      42.148  67.140  59.550  1.00  0.00          N   
ATOM     24  CA  LYS A   2      41.359  66.440  58.488  1.00  0.00          C   
ATOM     25  C   LYS A   2      40.031  65.806  58.996  1.00  0.00          C   
ATOM     26  O   LYS A   2      40.091  64.889  59.818  1.00  0.00          O   
ATOM     27  CB  LYS A   2      42.296  65.482  57.723  1.00  0.00          C   
ATOM     28  CG  LYS A   2      43.449  66.044  56.895  1.00  0.00          C   
ATOM     29  CD  LYS A   2      43.088  67.223  55.982  1.00  0.00          C   
ATOM     30  CE  LYS A   2      44.219  67.772  55.035  1.00  0.00          C   
ATOM     31  NZ  LYS A   2      44.711  69.084  55.499  1.00  0.00          N   
ATOM     32  H   LYS A   2      42.673  66.546  60.171  1.00  0.00          H   
ATOM     33  HA  LYS A   2      41.017  67.212  57.808  1.00  0.00          H   
ATOM     34  HB3 LYS A   2      41.717  64.993  56.954  1.00  0.00          H   
ATOM     35  HB2 LYS A   2      42.572  64.635  58.354  1.00  0.00          H   
ATOM     36  HG3 LYS A   2      43.836  65.295  56.204  1.00  0.00          H   
ATOM     37  HG2 LYS A   2      44.225  66.311  57.619  1.00  0.00          H   
ATOM     38  HD3 LYS A   2      42.797  68.066  56.602  1.00  0.00          H   
ATOM     39  HD2 LYS A   2      42.209  66.954  55.383  1.00  0.00          H   
ATOM     40  HE3 LYS A   2      43.864  67.951  54.024  1.00  0.00          H   
ATOM     41  HE2 LYS A   2      44.968  66.975  54.990  1.00  0.00          H   
ATOM     42  HZ1 LYS A   2      44.066  69.808  55.234  1.00  0.00          H   
ATOM     43  HZ2 LYS A   2      44.889  69.181  56.495  1.00  0.00          H   
ATOM     44  HZ3 LYS A   2      45.599  69.242  55.036  1.00  0.00          H   
ATOM     45  N   PRO A   3      38.867  66.242  58.429  1.00  0.00          N   
ATOM     46  CA  PRO A   3      37.608  65.607  58.659  1.00  0.00          C   
ATOM     47  C   PRO A   3      37.610  64.127  58.319  1.00  0.00          C   
ATOM     48  O   PRO A   3      38.477  63.557  57.573  1.00  0.00          O   
ATOM     49  CB  PRO A   3      36.510  66.408  57.904  1.00  0.00          C   
ATOM     50  CG  PRO A   3      37.237  67.512  57.131  1.00  0.00          C   
ATOM     51  CD  PRO A   3      38.702  67.160  57.370  1.00  0.00          C   
ATOM     52  HA  PRO A   3      37.386  65.735  59.722  1.00  0.00          H   
ATOM     53  HB3 PRO A   3      35.949  65.792  57.198  1.00  0.00          H   
ATOM     54  HB2 PRO A   3      35.926  66.881  58.695  1.00  0.00          H   
ATOM     55  HG3 PRO A   3      36.967  67.399  56.081  1.00  0.00          H   
ATOM     56  HG2 PRO A   3      36.992  68.404  57.697  1.00  0.00          H   
ATOM     57  HD3 PRO A   3      38.990  66.612  56.470  1.00  0.00          H   
ATOM     58  HD2 PRO A   3      39.348  68.038  57.405  1.00  0.00          H   
ATOM     59  N   GLY A   4      36.592  63.476  58.851  1.00  0.00          N   
ATOM     60  CA  GLY A   4      36.247  62.105  58.542  1.00  0.00          C   
ATOM     61  C   GLY A   4      35.941  61.772  57.108  1.00  0.00          C   
ATOM     62  O   GLY A   4      35.832  62.669  56.234  1.00  0.00          O   
ATOM     63  H   GLY A   4      36.075  63.996  59.539  1.00  0.00          H   
ATOM     64  HA3 GLY A   4      35.460  61.713  59.187  1.00  0.00          H   
ATOM     65  HA2 GLY A   4      37.120  61.551  58.877  1.00  0.00          H   
ATOM     66  N   ALA A   5      35.758  60.477  56.776  1.00  0.00          N   
ATOM     67  CA  ALA A   5      35.787  59.936  55.447  1.00  0.00          C   
ATOM     68  C   ALA A   5      34.795  60.583  54.483  1.00  0.00          C   
ATOM     69  O   ALA A   5      35.237  60.915  53.380  1.00  0.00          O   
ATOM     70  CB  ALA A   5      35.509  58.458  55.578  1.00  0.00          C   
ATOM     71  H   ALA A   5      35.558  59.827  57.526  1.00  0.00          H   
ATOM     72  HA  ALA A   5      36.760  60.141  54.979  1.00  0.00          H   
ATOM     73  HB1 ALA A   5      36.349  57.969  56.072  1.00  0.00          H   
ATOM     74  HB2 ALA A   5      34.591  58.398  56.182  1.00  0.00          H   
ATOM     75  HB3 ALA A   5      35.389  57.999  54.594  1.00  0.00          H   
ATOM     76  N   SER A   6      33.526  60.758  54.814  1.00  0.00          N   
ATOM     77  CA  SER A   6      32.565  61.342  53.831  1.00  0.00          C   
ATOM     78  C   SER A   6      32.941  62.708  53.439  1.00  0.00          C   
ATOM     79  O   SER A   6      32.931  63.034  52.273  1.00  0.00          O   
ATOM     80  CB  SER A   6      31.151  61.136  54.278  1.00  0.00          C   
ATOM     81  OG  SER A   6      30.979  59.782  54.692  1.00  0.00          O   
ATOM     82  H   SER A   6      33.183  60.340  55.667  1.00  0.00          H   
ATOM     83  HA  SER A   6      32.587  60.682  52.956  1.00  0.00          H   
ATOM     84  HB3 SER A   6      30.623  61.261  53.341  1.00  0.00          H   
ATOM     85  HB2 SER A   6      30.784  61.825  55.042  1.00  0.00          H   
ATOM     86  HG  SER A   6      31.365  59.183  54.048  1.00  0.00          H   
ATOM     87  N   LEU A   7      33.294  63.611  54.380  1.00  0.00          N   
ATOM     88  CA  LEU A   7      33.745  64.920  54.081  1.00  0.00          C   
ATOM     89  C   LEU A   7      35.107  64.949  53.310  1.00  0.00          C   
ATOM     90  O   LEU A   7      35.161  65.723  52.333  1.00  0.00          O   
ATOM     91  CB  LEU A   7      33.721  65.842  55.290  1.00  0.00          C   
ATOM     92  CG  LEU A   7      32.289  66.258  55.640  1.00  0.00          C   
ATOM     93  CD1 LEU A   7      32.144  66.948  56.998  1.00  0.00          C   
ATOM     94  CD2 LEU A   7      31.750  67.207  54.553  1.00  0.00          C   
ATOM     95  H   LEU A   7      33.312  63.275  55.323  1.00  0.00          H   
ATOM     96  HA  LEU A   7      33.002  65.274  53.372  1.00  0.00          H   
ATOM     97  HB3 LEU A   7      34.293  66.746  55.100  1.00  0.00          H   
ATOM     98  HB2 LEU A   7      34.117  65.277  56.122  1.00  0.00          H   
ATOM     99  HG  LEU A   7      31.710  65.337  55.657  1.00  0.00          H   
ATOM    100 HD11 LEU A   7      32.389  66.329  57.854  1.00  0.00          H   
ATOM    101 HD12 LEU A   7      32.681  67.885  56.903  1.00  0.00          H   
ATOM    102 HD13 LEU A   7      31.088  67.140  57.193  1.00  0.00          H   
ATOM    103 HD21 LEU A   7      32.527  67.959  54.494  1.00  0.00          H   
ATOM    104 HD22 LEU A   7      31.664  66.808  53.540  1.00  0.00          H   
ATOM    105 HD23 LEU A   7      30.719  67.561  54.706  1.00  0.00          H   
ATOM    106  N   ALA A   8      36.112  64.197  53.682  1.00  0.00          N   
ATOM    107  CA  ALA A   8      37.458  64.055  53.068  1.00  0.00          C   
ATOM    108  C   ALA A   8      37.314  63.706  51.604  1.00  0.00          C   
ATOM    109  O   ALA A   8      37.721  64.510  50.746  1.00  0.00          O   
ATOM    110  CB  ALA A   8      38.328  63.071  53.910  1.00  0.00          C   
ATOM    111  H   ALA A   8      35.871  63.576  54.441  1.00  0.00          H   
ATOM    112  HA  ALA A   8      37.854  65.064  53.178  1.00  0.00          H   
ATOM    113  HB1 ALA A   8      37.830  62.119  54.046  1.00  0.00          H   
ATOM    114  HB2 ALA A   8      39.329  62.944  53.504  1.00  0.00          H   
ATOM    115  HB3 ALA A   8      38.365  63.641  54.834  1.00  0.00          H   
ATOM    116  N   ALA A   9      36.670  62.591  51.330  1.00  0.00          N   
ATOM    117  CA  ALA A   9      36.288  62.257  49.902  1.00  0.00          C   
ATOM    118  C   ALA A   9      35.360  63.318  49.181  1.00  0.00          C   
ATOM    119  O   ALA A   9      35.762  63.717  48.106  1.00  0.00          O   
ATOM    120  CB  ALA A   9      35.601  60.932  49.885  1.00  0.00          C   
ATOM    121  H   ALA A   9      36.446  61.924  52.051  1.00  0.00          H   
ATOM    122  HA  ALA A   9      37.204  62.220  49.321  1.00  0.00          H   
ATOM    123  HB1 ALA A   9      35.828  60.252  49.064  1.00  0.00          H   
ATOM    124  HB2 ALA A   9      35.773  60.373  50.802  1.00  0.00          H   
ATOM    125  HB3 ALA A   9      34.515  60.997  49.893  1.00  0.00          H   
ATOM    126  N   LEU A  10      34.304  63.812  49.728  1.00  0.00          N   
ATOM    127  CA  LEU A  10      33.493  64.921  49.236  1.00  0.00          C   
ATOM    128  C   LEU A  10      34.275  66.238  48.910  1.00  0.00          C   
ATOM    129  O   LEU A  10      34.179  66.728  47.755  1.00  0.00          O   
ATOM    130  CB  LEU A  10      32.356  65.290  50.126  1.00  0.00          C   
ATOM    131  CG  LEU A  10      31.270  66.235  49.607  1.00  0.00          C   
ATOM    132  CD1 LEU A  10      30.450  65.674  48.424  1.00  0.00          C   
ATOM    133  CD2 LEU A  10      30.221  66.560  50.659  1.00  0.00          C   
ATOM    134  H   LEU A  10      34.058  63.540  50.675  1.00  0.00          H   
ATOM    135  HA  LEU A  10      33.072  64.638  48.272  1.00  0.00          H   
ATOM    136  HB3 LEU A  10      32.710  65.688  51.085  1.00  0.00          H   
ATOM    137  HB2 LEU A  10      31.813  64.385  50.396  1.00  0.00          H   
ATOM    138  HG  LEU A  10      31.799  67.146  49.310  1.00  0.00          H   
ATOM    139 HD11 LEU A  10      29.989  64.708  48.602  1.00  0.00          H   
ATOM    140 HD12 LEU A  10      29.626  66.296  48.092  1.00  0.00          H   
ATOM    141 HD13 LEU A  10      31.210  65.548  47.651  1.00  0.00          H   
ATOM    142 HD21 LEU A  10      29.205  66.511  50.266  1.00  0.00          H   
ATOM    143 HD22 LEU A  10      30.238  65.938  51.559  1.00  0.00          H   
ATOM    144 HD23 LEU A  10      30.416  67.563  51.055  1.00  0.00          H   
ATOM    145  N   GLN A  11      35.050  66.752  49.821  1.00  0.00          N   
ATOM    146  CA  GLN A  11      36.038  67.868  49.533  1.00  0.00          C   
ATOM    147  C   GLN A  11      37.018  67.696  48.399  1.00  0.00          C   
ATOM    148  O   GLN A  11      37.212  68.614  47.600  1.00  0.00          O   
ATOM    149  CB  GLN A  11      36.748  68.054  50.894  1.00  0.00          C   
ATOM    150  CG  GLN A  11      35.788  68.572  51.873  1.00  0.00          C   
ATOM    151  CD  GLN A  11      34.531  69.279  51.324  1.00  0.00          C   
ATOM    152  NE2 GLN A  11      33.385  68.840  51.705  1.00  0.00          N   
ATOM    153  OE1 GLN A  11      34.532  70.194  50.543  1.00  0.00          O   
ATOM    154  H   GLN A  11      35.037  66.278  50.710  1.00  0.00          H   
ATOM    155  HA  GLN A  11      35.582  68.844  49.363  1.00  0.00          H   
ATOM    156  HB3 GLN A  11      37.572  68.766  50.802  1.00  0.00          H   
ATOM    157  HB2 GLN A  11      37.170  67.123  51.290  1.00  0.00          H   
ATOM    158  HG3 GLN A  11      36.186  69.385  52.493  1.00  0.00          H   
ATOM    159  HG2 GLN A  11      35.415  67.695  52.407  1.00  0.00          H   
ATOM    160 HE21 GLN A  11      33.221  67.916  52.084  1.00  0.00          H   
ATOM    161 HE22 GLN A  11      32.543  69.098  51.207  1.00  0.00          H   
ATOM    162  N   ALA A  12      37.663  66.555  48.374  1.00  0.00          N   
ATOM    163  CA  ALA A  12      38.586  66.213  47.255  1.00  0.00          C   
ATOM    164  C   ALA A  12      37.820  66.173  45.920  1.00  0.00          C   
ATOM    165  O   ALA A  12      38.268  66.619  44.873  1.00  0.00          O   
ATOM    166  CB  ALA A  12      39.260  64.879  47.509  1.00  0.00          C   
ATOM    167  H   ALA A  12      37.335  65.752  48.899  1.00  0.00          H   
ATOM    168  HA  ALA A  12      39.350  66.977  47.383  1.00  0.00          H   
ATOM    169  HB1 ALA A  12      39.768  64.670  46.571  1.00  0.00          H   
ATOM    170  HB2 ALA A  12      39.953  64.870  48.353  1.00  0.00          H   
ATOM    171  HB3 ALA A  12      38.586  64.030  47.642  1.00  0.00          H   
ATOM    172  N   LEU A  13      36.566  65.675  45.902  1.00  0.00          N   
ATOM    173  CA  LEU A  13      35.706  65.633  44.741  1.00  0.00          C   
ATOM    174  C   LEU A  13      35.139  66.986  44.359  1.00  0.00          C   
ATOM    175  O   LEU A  13      35.130  67.190  43.137  1.00  0.00          O   
ATOM    176  CB  LEU A  13      34.598  64.595  45.057  1.00  0.00          C   
ATOM    177  CG  LEU A  13      33.651  64.371  43.906  1.00  0.00          C   
ATOM    178  CD1 LEU A  13      34.427  63.625  42.787  1.00  0.00          C   
ATOM    179  CD2 LEU A  13      32.395  63.720  44.409  1.00  0.00          C   
ATOM    180  H   LEU A  13      36.218  65.302  46.775  1.00  0.00          H   
ATOM    181  HA  LEU A  13      36.207  65.306  43.837  1.00  0.00          H   
ATOM    182  HB3 LEU A  13      34.041  64.988  45.913  1.00  0.00          H   
ATOM    183  HB2 LEU A  13      35.054  63.619  45.227  1.00  0.00          H   
ATOM    184  HG  LEU A  13      33.341  65.306  43.455  1.00  0.00          H   
ATOM    185 HD11 LEU A  13      35.185  64.276  42.358  1.00  0.00          H   
ATOM    186 HD12 LEU A  13      34.957  62.755  43.185  1.00  0.00          H   
ATOM    187 HD13 LEU A  13      33.779  63.283  41.981  1.00  0.00          H   
ATOM    188 HD21 LEU A  13      31.606  63.805  43.661  1.00  0.00          H   
ATOM    189 HD22 LEU A  13      32.532  62.642  44.508  1.00  0.00          H   
ATOM    190 HD23 LEU A  13      32.018  64.165  45.321  1.00  0.00          H   
ATOM    191  N   GLN A  14      34.732  67.898  45.249  1.00  0.00          N   
ATOM    192  CA  GLN A  14      34.368  69.294  44.939  1.00  0.00          C   
ATOM    193  C   GLN A  14      35.563  70.053  44.430  1.00  0.00          C   
ATOM    194  O   GLN A  14      35.309  70.863  43.567  1.00  0.00          O   
ATOM    195  CB  GLN A  14      33.746  69.902  46.247  1.00  0.00          C   
ATOM    196  CG  GLN A  14      32.375  69.244  46.518  1.00  0.00          C   
ATOM    197  CD  GLN A  14      31.738  69.693  47.827  1.00  0.00          C   
ATOM    198  NE2 GLN A  14      30.476  69.472  47.937  1.00  0.00          N   
ATOM    199  OE1 GLN A  14      32.321  70.211  48.763  1.00  0.00          O   
ATOM    200  H   GLN A  14      34.799  67.589  46.199  1.00  0.00          H   
ATOM    201  HA  GLN A  14      33.636  69.317  44.135  1.00  0.00          H   
ATOM    202  HB3 GLN A  14      33.601  70.962  46.056  1.00  0.00          H   
ATOM    203  HB2 GLN A  14      34.445  69.729  47.072  1.00  0.00          H   
ATOM    204  HG3 GLN A  14      32.388  68.155  46.520  1.00  0.00          H   
ATOM    205  HG2 GLN A  14      31.732  69.618  45.727  1.00  0.00          H   
ATOM    206 HE21 GLN A  14      29.977  68.934  47.244  1.00  0.00          H   
ATOM    207 HE22 GLN A  14      29.965  69.821  48.732  1.00  0.00          H   
ATOM    208  N   ALA A  15      36.729  69.906  44.936  1.00  0.00          N   
ATOM    209  CA  ALA A  15      37.974  70.575  44.508  1.00  0.00          C   
ATOM    210  C   ALA A  15      38.270  70.178  43.041  1.00  0.00          C   
ATOM    211  O   ALA A  15      38.513  71.104  42.205  1.00  0.00          O   
ATOM    212  CB  ALA A  15      39.057  70.073  45.457  1.00  0.00          C   
ATOM    213  H   ALA A  15      36.751  69.267  45.726  1.00  0.00          H   
ATOM    214  HA  ALA A  15      37.909  71.648  44.655  1.00  0.00          H   
ATOM    215  HB1 ALA A  15      39.969  70.642  45.279  1.00  0.00          H   
ATOM    216  HB2 ALA A  15      38.690  70.260  46.461  1.00  0.00          H   
ATOM    217  HB3 ALA A  15      39.249  69.002  45.393  1.00  0.00          H   
ATOM    218  N   LEU A  16      38.267  68.888  42.731  1.00  0.00          N   
ATOM    219  CA  LEU A  16      38.392  68.252  41.427  1.00  0.00          C   
ATOM    220  C   LEU A  16      37.327  68.680  40.449  1.00  0.00          C   
ATOM    221  O   LEU A  16      37.705  69.103  39.343  1.00  0.00          O   
ATOM    222  CB  LEU A  16      38.446  66.726  41.644  1.00  0.00          C   
ATOM    223  CG  LEU A  16      38.655  65.961  40.356  1.00  0.00          C   
ATOM    224  CD1 LEU A  16      40.028  66.178  39.795  1.00  0.00          C   
ATOM    225  CD2 LEU A  16      38.380  64.440  40.525  1.00  0.00          C   
ATOM    226  H   LEU A  16      38.109  68.328  43.551  1.00  0.00          H   
ATOM    227  HA  LEU A  16      39.381  68.473  41.019  1.00  0.00          H   
ATOM    228  HB3 LEU A  16      37.481  66.395  42.033  1.00  0.00          H   
ATOM    229  HB2 LEU A  16      39.251  66.543  42.352  1.00  0.00          H   
ATOM    230  HG  LEU A  16      37.959  66.110  39.532  1.00  0.00          H   
ATOM    231 HD11 LEU A  16      40.075  65.462  38.983  1.00  0.00          H   
ATOM    232 HD12 LEU A  16      40.112  67.161  39.324  1.00  0.00          H   
ATOM    233 HD13 LEU A  16      40.780  65.841  40.515  1.00  0.00          H   
ATOM    234 HD21 LEU A  16      39.022  63.836  41.173  1.00  0.00          H   
ATOM    235 HD22 LEU A  16      37.384  64.304  40.937  1.00  0.00          H   
ATOM    236 HD23 LEU A  16      38.468  64.000  39.533  1.00  0.00          H   
ATOM    237  N   GLN A  17      36.062  68.664  40.912  1.00  0.00          N   
ATOM    238  CA  GLN A  17      34.895  69.348  40.275  1.00  0.00          C   
ATOM    239  C   GLN A  17      35.074  70.820  39.907  1.00  0.00          C   
ATOM    240  O   GLN A  17      34.578  71.266  38.877  1.00  0.00          O   
ATOM    241  CB  GLN A  17      33.538  69.113  41.032  1.00  0.00          C   
ATOM    242  CG  GLN A  17      32.979  67.671  40.855  1.00  0.00          C   
ATOM    243  CD  GLN A  17      32.052  67.249  42.007  1.00  0.00          C   
ATOM    244  NE2 GLN A  17      31.262  66.192  41.917  1.00  0.00          N   
ATOM    245  OE1 GLN A  17      31.971  67.889  43.026  1.00  0.00          O   
ATOM    246  H   GLN A  17      35.847  68.051  41.685  1.00  0.00          H   
ATOM    247  HA  GLN A  17      34.872  68.936  39.267  1.00  0.00          H   
ATOM    248  HB3 GLN A  17      32.780  69.789  40.633  1.00  0.00          H   
ATOM    249  HB2 GLN A  17      33.655  69.346  42.093  1.00  0.00          H   
ATOM    250  HG3 GLN A  17      33.775  66.923  40.756  1.00  0.00          H   
ATOM    251  HG2 GLN A  17      32.354  67.693  39.962  1.00  0.00          H   
ATOM    252 HE21 GLN A  17      31.349  65.648  41.073  1.00  0.00          H   
ATOM    253 HE22 GLN A  17      30.831  65.770  42.736  1.00  0.00          H   
ATOM    254  N   ALA A  18      35.720  71.595  40.732  1.00  0.00          N   
ATOM    255  CA  ALA A  18      36.092  72.987  40.478  1.00  0.00          C   
ATOM    256  C   ALA A  18      37.268  73.293  39.479  1.00  0.00          C   
ATOM    257  O   ALA A  18      37.061  74.145  38.608  1.00  0.00          O   
ATOM    258  CB  ALA A  18      36.168  73.646  41.879  1.00  0.00          C   
ATOM    259  H   ALA A  18      35.837  71.212  41.665  1.00  0.00          H   
ATOM    260  HA  ALA A  18      35.168  73.414  40.087  1.00  0.00          H   
ATOM    261  HB1 ALA A  18      36.998  73.289  42.490  1.00  0.00          H   
ATOM    262  HB2 ALA A  18      36.240  74.722  41.750  1.00  0.00          H   
ATOM    263  HB3 ALA A  18      35.168  73.597  42.306  1.00  0.00          H   
ATOM    264  N   ALA A  19      38.414  72.664  39.669  1.00  0.00          N   
ATOM    265  CA  ALA A  19      39.554  72.579  38.763  1.00  0.00          C   
ATOM    266  C   ALA A  19      39.207  72.124  37.291  1.00  0.00          C   
ATOM    267  O   ALA A  19      39.768  72.571  36.344  1.00  0.00          O   
ATOM    268  CB  ALA A  19      40.440  71.603  39.474  1.00  0.00          C   
ATOM    269  H   ALA A  19      38.336  72.021  40.443  1.00  0.00          H   
ATOM    270  HA  ALA A  19      40.105  73.523  38.782  1.00  0.00          H   
ATOM    271  HB1 ALA A  19      39.886  70.679  39.638  1.00  0.00          H   
ATOM    272  HB2 ALA A  19      41.272  71.460  38.778  1.00  0.00          H   
ATOM    273  HB3 ALA A  19      40.839  71.920  40.434  1.00  0.00          H   
ATOM    274  N   GLN A  20      38.260  71.187  37.096  1.00  0.00          N   
ATOM    275  CA  GLN A  20      37.800  70.517  35.783  1.00  0.00          C   
ATOM    276  C   GLN A  20      36.744  71.334  34.993  1.00  0.00          C   
ATOM    277  O   GLN A  20      36.105  72.281  35.511  1.00  0.00          O   
ATOM    278  CB  GLN A  20      37.567  68.996  36.014  1.00  0.00          C   
ATOM    279  CG  GLN A  20      38.851  68.169  36.196  1.00  0.00          C   
ATOM    280  CD  GLN A  20      38.506  66.699  36.410  1.00  0.00          C   
ATOM    281  NE2 GLN A  20      39.400  65.756  36.313  1.00  0.00          N   
ATOM    282  OE1 GLN A  20      37.390  66.363  36.776  1.00  0.00          O   
ATOM    283  H   GLN A  20      37.897  70.791  37.952  1.00  0.00          H   
ATOM    284  HA  GLN A  20      38.685  70.396  35.151  1.00  0.00          H   
ATOM    285  HB3 GLN A  20      36.991  68.643  35.159  1.00  0.00          H   
ATOM    286  HB2 GLN A  20      36.949  68.893  36.905  1.00  0.00          H   
ATOM    287  HG3 GLN A  20      39.408  68.500  37.080  1.00  0.00          H   
ATOM    288  HG2 GLN A  20      39.451  68.335  35.305  1.00  0.00          H   
ATOM    289 HE21 GLN A  20      40.393  65.956  36.222  1.00  0.00          H   
ATOM    290 HE22 GLN A  20      39.195  64.842  36.702  1.00  0.00          H   
ATOM    291  N   ALA A  21      36.469  70.950  33.708  1.00  0.00          N   
ATOM    292  CA  ALA A  21      35.450  71.568  32.790  1.00  0.00          C   
ATOM    293  C   ALA A  21      34.025  71.586  33.421  1.00  0.00          C   
ATOM    294  O   ALA A  21      33.594  70.638  34.061  1.00  0.00          O   
ATOM    295  CB  ALA A  21      35.516  70.874  31.449  1.00  0.00          C   
ATOM    296  H   ALA A  21      37.081  70.256  33.288  1.00  0.00          H   
ATOM    297  HA  ALA A  21      35.584  72.636  32.623  1.00  0.00          H   
ATOM    298  HB1 ALA A  21      34.847  71.322  30.718  1.00  0.00          H   
ATOM    299  HB2 ALA A  21      36.509  71.034  31.036  1.00  0.00          H   
ATOM    300  HB3 ALA A  21      35.369  69.808  31.612  1.00  0.00          H   
ATOM    301  N   ALA A  22      33.334  72.646  33.135  1.00  0.00          N   
ATOM    302  CA  ALA A  22      32.086  72.948  33.767  1.00  0.00          C   
ATOM    303  C   ALA A  22      31.003  72.276  32.867  1.00  0.00          C   
ATOM    304  O   ALA A  22      30.452  72.909  31.940  1.00  0.00          O   
ATOM    305  CB  ALA A  22      32.070  74.418  34.096  1.00  0.00          C   
ATOM    306  H   ALA A  22      33.618  73.354  32.467  1.00  0.00          H   
ATOM    307  HA  ALA A  22      32.075  72.462  34.744  1.00  0.00          H   
ATOM    308  HB1 ALA A  22      31.132  74.607  34.612  1.00  0.00          H   
ATOM    309  HB2 ALA A  22      32.928  74.580  34.754  1.00  0.00          H   
ATOM    310  HB3 ALA A  22      32.127  74.964  33.152  1.00  0.00          H   
ATOM    311  N   LYS A  23      30.655  71.059  33.387  1.00  0.00          N   
ATOM    312  CA  LYS A  23      29.720  70.106  32.710  1.00  0.00          C   
ATOM    313  C   LYS A  23      28.323  70.763  32.582  1.00  0.00          C   
ATOM    314  O   LYS A  23      27.892  71.392  33.538  1.00  0.00          O   
ATOM    315  CB  LYS A  23      29.710  68.717  33.295  1.00  0.00          C
[truncated: 118,495 more chars]
