# Supplementary material for: A glutamine-based single α-helix scaffold to target globular proteins
Source: Nat Commun. 2022 Nov 18;13:7073. doi: 10.1038/s41467-022-34793-6 (PMC9674830; doi:10.1038/s41467-022-34793-6)
Supplement: Supplementary file 5 — Supplementary Data 2 [file 41467_2022_34793_MOESM5_ESM.zip › P372ensembles/P372ensemble17.pdb]

MODEL        0
ATOM      1  N   LYS A   1      40.170  72.070  62.830  1.00  0.00          N   
ATOM      2  CA  LYS A   1      40.100  70.600  63.020  1.00  0.00          C   
ATOM      3  C   LYS A   1      39.950  69.800  61.680  1.00  0.00          C   
ATOM      4  O   LYS A   1      39.030  70.040  60.950  1.00  0.00          O   
ATOM      5  CB  LYS A   1      38.960  70.210  63.950  1.00  0.00          C   
ATOM      6  CG  LYS A   1      39.120  68.890  64.660  1.00  0.00          C   
ATOM      7  CD  LYS A   1      37.810  68.440  65.390  1.00  0.00          C   
ATOM      8  CE  LYS A   1      37.520  69.120  66.680  1.00  0.00          C   
ATOM      9  NZ  LYS A   1      38.590  68.850  67.650  1.00  0.00          N   
ATOM     10  HA  LYS A   1      40.980  70.290  63.580  1.00  0.00          H   
ATOM     11  HB3 LYS A   1      38.010  70.190  63.420  1.00  0.00          H   
ATOM     12  HB2 LYS A   1      38.860  71.010  64.680  1.00  0.00          H   
ATOM     13  HG3 LYS A   1      39.950  68.850  65.360  1.00  0.00          H   
ATOM     14  HG2 LYS A   1      39.350  68.190  63.850  1.00  0.00          H   
ATOM     15  HD3 LYS A   1      37.870  67.370  65.610  1.00  0.00          H   
ATOM     16  HD2 LYS A   1      36.970  68.500  64.700  1.00  0.00          H   
ATOM     17  HE3 LYS A   1      36.540  68.820  67.060  1.00  0.00          H   
ATOM     18  HE2 LYS A   1      37.450  70.190  66.510  1.00  0.00          H   
ATOM     19  HZ1 LYS A   1      39.360  69.450  67.400  1.00  0.00          H   
ATOM     20  HZ2 LYS A   1      38.230  69.110  68.560  1.00  0.00          H   
ATOM     21  HZ3 LYS A   1      39.040  67.960  67.770  1.00  0.00          H   
ATOM     22  H   LYS A   1      40.870  72.190  62.120  1.00  0.00          H   
ATOM     23  N   LYS A   2      40.770  68.760  61.510  1.00  0.00          N   
ATOM     24  CA  LYS A   2      40.790  67.810  60.350  1.00  0.00          C   
ATOM     25  C   LYS A   2      39.420  67.260  60.020  1.00  0.00          C   
ATOM     26  O   LYS A   2      38.670  66.860  60.880  1.00  0.00          O   
ATOM     27  CB  LYS A   2      41.860  66.690  60.590  1.00  0.00          C   
ATOM     28  CG  LYS A   2      41.970  65.740  59.390  1.00  0.00          C   
ATOM     29  CD  LYS A   2      43.310  64.900  59.590  1.00  0.00          C   
ATOM     30  CE  LYS A   2      43.280  63.540  58.910  1.00  0.00          C   
ATOM     31  NZ  LYS A   2      43.100  63.750  57.460  1.00  0.00          N   
ATOM     32  H   LYS A   2      41.570  68.760  62.130  1.00  0.00          H   
ATOM     33  HA  LYS A   2      41.080  68.400  59.480  1.00  0.00          H   
ATOM     34  HB3 LYS A   2      41.580  66.060  61.440  1.00  0.00          H   
ATOM     35  HB2 LYS A   2      42.840  67.150  60.700  1.00  0.00          H   
ATOM     36  HG3 LYS A   2      42.090  66.320  58.480  1.00  0.00          H   
ATOM     37  HG2 LYS A   2      41.190  64.980  59.350  1.00  0.00          H   
ATOM     38  HD3 LYS A   2      43.640  64.700  60.600  1.00  0.00          H   
ATOM     39  HD2 LYS A   2      44.130  65.530  59.240  1.00  0.00          H   
ATOM     40  HE3 LYS A   2      42.520  62.860  59.280  1.00  0.00          H   
ATOM     41  HE2 LYS A   2      44.230  63.060  59.160  1.00  0.00          H   
ATOM     42  HZ1 LYS A   2      43.250  62.870  56.980  1.00  0.00          H   
ATOM     43  HZ2 LYS A   2      42.150  64.010  57.240  1.00  0.00          H   
ATOM     44  HZ3 LYS A   2      43.860  64.310  57.090  1.00  0.00          H   
ATOM     45  N   PRO A   3      39.120  67.370  58.720  1.00  0.00          N   
ATOM     46  CA  PRO A   3      37.800  66.950  58.240  1.00  0.00          C   
ATOM     47  C   PRO A   3      37.590  65.440  58.450  1.00  0.00          C   
ATOM     48  O   PRO A   3      38.580  64.640  58.390  1.00  0.00          O   
ATOM     49  CB  PRO A   3      37.710  67.340  56.740  1.00  0.00          C   
ATOM     50  CG  PRO A   3      38.640  68.580  56.790  1.00  0.00          C   
ATOM     51  CD  PRO A   3      39.820  68.100  57.710  1.00  0.00          C   
ATOM     52  HA  PRO A   3      37.030  67.500  58.770  1.00  0.00          H   
ATOM     53  HB3 PRO A   3      38.180  66.630  56.060  1.00  0.00          H   
ATOM     54  HB2 PRO A   3      36.690  67.470  56.390  1.00  0.00          H   
ATOM     55  HG3 PRO A   3      38.970  68.840  55.790  1.00  0.00          H   
ATOM     56  HG2 PRO A   3      38.060  69.340  57.310  1.00  0.00          H   
ATOM     57  HD3 PRO A   3      40.580  67.550  57.160  1.00  0.00          H   
ATOM     58  HD2 PRO A   3      40.300  69.030  58.010  1.00  0.00          H   
ATOM     59  N   GLY A   4      36.340  65.060  58.750  1.00  0.00          N   
ATOM     60  CA  GLY A   4      35.910  63.690  58.770  1.00  0.00          C   
ATOM     61  C   GLY A   4      36.070  62.960  57.440  1.00  0.00          C   
ATOM     62  O   GLY A   4      35.800  63.570  56.400  1.00  0.00          O   
ATOM     63  H   GLY A   4      35.600  65.740  58.800  1.00  0.00          H   
ATOM     64  HA3 GLY A   4      34.860  63.840  59.000  1.00  0.00          H   
ATOM     65  HA2 GLY A   4      36.300  63.090  59.590  1.00  0.00          H   
ATOM     66  N   ALA A   5      36.290  61.640  57.490  1.00  0.00          N   
ATOM     67  CA  ALA A   5      36.680  60.830  56.350  1.00  0.00          C   
ATOM     68  C   ALA A   5      35.740  60.920  55.140  1.00  0.00          C   
ATOM     69  O   ALA A   5      36.210  61.040  53.990  1.00  0.00          O   
ATOM     70  CB  ALA A   5      36.640  59.350  56.750  1.00  0.00          C   
ATOM     71  H   ALA A   5      36.520  61.250  58.390  1.00  0.00          H   
ATOM     72  HA  ALA A   5      37.700  61.140  56.130  1.00  0.00          H   
ATOM     73  HB1 ALA A   5      37.390  59.220  57.530  1.00  0.00          H   
ATOM     74  HB2 ALA A   5      35.730  58.970  57.210  1.00  0.00          H   
ATOM     75  HB3 ALA A   5      36.940  58.750  55.890  1.00  0.00          H   
ATOM     76  N   SER A   6      34.420  60.910  55.310  1.00  0.00          N   
ATOM     77  CA  SER A   6      33.440  61.210  54.200  1.00  0.00          C   
ATOM     78  C   SER A   6      33.300  62.670  53.740  1.00  0.00          C   
ATOM     79  O   SER A   6      33.230  62.950  52.530  1.00  0.00          O   
ATOM     80  CB  SER A   6      32.110  60.540  54.440  1.00  0.00          C   
ATOM     81  OG  SER A   6      32.240  59.120  54.600  1.00  0.00          O   
ATOM     82  H   SER A   6      34.150  60.790  56.270  1.00  0.00          H   
ATOM     83  HA  SER A   6      33.850  60.740  53.310  1.00  0.00          H   
ATOM     84  HB3 SER A   6      31.420  60.650  53.600  1.00  0.00          H   
ATOM     85  HB2 SER A   6      31.740  60.960  55.370  1.00  0.00          H   
ATOM     86  HG  SER A   6      31.350  58.860  54.860  1.00  0.00          H   
ATOM     87  N   LEU A   7      33.300  63.620  54.680  1.00  0.00          N   
ATOM     88  CA  LEU A   7      33.440  65.070  54.250  1.00  0.00          C   
ATOM     89  C   LEU A   7      34.710  65.450  53.470  1.00  0.00          C   
ATOM     90  O   LEU A   7      34.680  66.190  52.510  1.00  0.00          O   
ATOM     91  CB  LEU A   7      33.280  66.060  55.420  1.00  0.00          C   
ATOM     92  CG  LEU A   7      33.140  67.520  55.010  1.00  0.00          C   
ATOM     93  CD1 LEU A   7      31.880  67.720  54.260  1.00  0.00          C   
ATOM     94  CD2 LEU A   7      33.110  68.460  56.200  1.00  0.00          C   
ATOM     95  H   LEU A   7      33.450  63.370  55.640  1.00  0.00          H   
ATOM     96  HA  LEU A   7      32.620  65.220  53.550  1.00  0.00          H   
ATOM     97  HB3 LEU A   7      34.240  65.920  55.940  1.00  0.00          H   
ATOM     98  HB2 LEU A   7      32.450  65.870  56.090  1.00  0.00          H   
ATOM     99  HG  LEU A   7      33.970  67.760  54.350  1.00  0.00          H   
ATOM    100 HD11 LEU A   7      32.000  67.230  53.300  1.00  0.00          H   
ATOM    101 HD12 LEU A   7      31.040  67.320  54.820  1.00  0.00          H   
ATOM    102 HD13 LEU A   7      31.650  68.760  54.040  1.00  0.00          H   
ATOM    103 HD21 LEU A   7      33.350  69.420  55.740  1.00  0.00          H   
ATOM    104 HD22 LEU A   7      32.250  68.440  56.870  1.00  0.00          H   
ATOM    105 HD23 LEU A   7      33.900  68.160  56.890  1.00  0.00          H   
ATOM    106  N   ALA A   8      35.820  64.830  53.810  1.00  0.00          N   
ATOM    107  CA  ALA A   8      37.100  64.910  53.090  1.00  0.00          C   
ATOM    108  C   ALA A   8      37.060  64.190  51.690  1.00  0.00          C   
ATOM    109  O   ALA A   8      37.860  64.550  50.780  1.00  0.00          O   
ATOM    110  CB  ALA A   8      38.150  64.260  54.070  1.00  0.00          C   
ATOM    111  H   ALA A   8      35.830  64.260  54.650  1.00  0.00          H   
ATOM    112  HA  ALA A   8      37.350  65.940  52.810  1.00  0.00          H   
ATOM    113  HB1 ALA A   8      38.320  64.760  55.020  1.00  0.00          H   
ATOM    114  HB2 ALA A   8      37.910  63.210  54.260  1.00  0.00          H   
ATOM    115  HB3 ALA A   8      39.080  64.140  53.510  1.00  0.00          H   
ATOM    116  N   ALA A   9      36.320  63.100  51.550  1.00  0.00          N   
ATOM    117  CA  ALA A   9      36.050  62.410  50.260  1.00  0.00          C   
ATOM    118  C   ALA A   9      35.220  63.350  49.430  1.00  0.00          C   
ATOM    119  O   ALA A   9      35.530  63.530  48.260  1.00  0.00          O   
ATOM    120  CB  ALA A   9      35.430  61.040  50.510  1.00  0.00          C   
ATOM    121  H   ALA A   9      35.760  62.820  52.340  1.00  0.00          H   
ATOM    122  HA  ALA A   9      37.030  62.230  49.810  1.00  0.00          H   
ATOM    123  HB1 ALA A   9      34.450  61.140  50.970  1.00  0.00          H   
ATOM    124  HB2 ALA A   9      35.300  60.530  49.560  1.00  0.00          H   
ATOM    125  HB3 ALA A   9      36.070  60.450  51.170  1.00  0.00          H   
ATOM    126  N   LEU A  10      34.170  64.010  50.000  1.00  0.00          N   
ATOM    127  CA  LEU A  10      33.400  65.040  49.290  1.00  0.00          C   
ATOM    128  C   LEU A  10      34.230  66.290  48.930  1.00  0.00          C   
ATOM    129  O   LEU A  10      34.220  66.630  47.780  1.00  0.00          O   
ATOM    130  CB  LEU A  10      32.180  65.430  50.060  1.00  0.00          C   
ATOM    131  CG  LEU A  10      31.110  66.160  49.270  1.00  0.00          C   
ATOM    132  CD1 LEU A  10      30.760  65.360  48.000  1.00  0.00          C   
ATOM    133  CD2 LEU A  10      29.830  66.380  50.080  1.00  0.00          C   
ATOM    134  H   LEU A  10      33.860  63.590  50.860  1.00  0.00          H   
ATOM    135  HA  LEU A  10      33.050  64.600  48.360  1.00  0.00          H   
ATOM    136  HB3 LEU A  10      32.420  66.130  50.870  1.00  0.00          H   
ATOM    137  HB2 LEU A  10      31.710  64.570  50.540  1.00  0.00          H   
ATOM    138  HG  LEU A  10      31.570  67.060  48.890  1.00  0.00          H   
ATOM    139 HD11 LEU A  10      30.840  64.290  48.210  1.00  0.00          H   
ATOM    140 HD12 LEU A  10      29.770  65.690  47.680  1.00  0.00          H   
ATOM    141 HD13 LEU A  10      31.430  65.600  47.180  1.00  0.00          H   
ATOM    142 HD21 LEU A  10      30.150  66.930  50.960  1.00  0.00          H   
ATOM    143 HD22 LEU A  10      29.100  66.890  49.460  1.00  0.00          H   
ATOM    144 HD23 LEU A  10      29.380  65.450  50.430  1.00  0.00          H   
ATOM    145  N   GLN A  11      34.960  66.870  49.820  1.00  0.00          N   
ATOM    146  CA  GLN A  11      35.890  68.010  49.640  1.00  0.00          C   
ATOM    147  C   GLN A  11      36.830  67.800  48.410  1.00  0.00          C   
ATOM    148  O   GLN A  11      36.860  68.580  47.430  1.00  0.00          O   
ATOM    149  CB  GLN A  11      36.700  68.240  50.900  1.00  0.00          C   
ATOM    150  CG  GLN A  11      36.110  69.300  51.820  1.00  0.00          C   
ATOM    151  CD  GLN A  11      36.380  69.150  53.340  1.00  0.00          C   
ATOM    152  NE2 GLN A  11      35.970  70.090  54.170  1.00  0.00          N   
ATOM    153  OE1 GLN A  11      37.150  68.290  53.780  1.00  0.00          O   
ATOM    154  H   GLN A  11      34.790  66.700  50.810  1.00  0.00          H   
ATOM    155  HA  GLN A  11      35.360  68.940  49.440  1.00  0.00          H   
ATOM    156  HB3 GLN A  11      37.700  68.600  50.640  1.00  0.00          H   
ATOM    157  HB2 GLN A  11      36.900  67.300  51.410  1.00  0.00          H   
ATOM    158  HG3 GLN A  11      35.030  69.240  51.750  1.00  0.00          H   
ATOM    159  HG2 GLN A  11      36.450  70.290  51.530  1.00  0.00          H   
ATOM    160 HE21 GLN A  11      35.550  70.860  53.680  1.00  0.00          H   
ATOM    161 HE22 GLN A  11      36.320  70.120  55.110  1.00  0.00          H   
ATOM    162  N   ALA A  12      37.550  66.610  48.420  1.00  0.00          N   
ATOM    163  CA  ALA A  12      38.340  66.120  47.280  1.00  0.00          C   
ATOM    164  C   ALA A  12      37.650  66.230  45.940  1.00  0.00          C   
ATOM    165  O   ALA A  12      38.110  66.940  45.020  1.00  0.00          O   
ATOM    166  CB  ALA A  12      38.770  64.680  47.570  1.00  0.00          C   
ATOM    167  H   ALA A  12      37.430  65.900  49.120  1.00  0.00          H   
ATOM    168  HA  ALA A  12      39.260  66.690  47.170  1.00  0.00          H   
ATOM    169  HB1 ALA A  12      39.520  64.400  46.840  1.00  0.00          H   
ATOM    170  HB2 ALA A  12      39.200  64.640  48.570  1.00  0.00          H   
ATOM    171  HB3 ALA A  12      37.900  64.020  47.610  1.00  0.00          H   
ATOM    172  N   LEU A  13      36.460  65.580  45.820  1.00  0.00          N   
ATOM    173  CA  LEU A  13      35.740  65.660  44.520  1.00  0.00          C   
ATOM    174  C   LEU A  13      35.240  67.100  44.220  1.00  0.00          C   
ATOM    175  O   LEU A  13      35.230  67.540  43.050  1.00  0.00          O   
ATOM    176  CB  LEU A  13      34.540  64.680  44.480  1.00  0.00          C   
ATOM    177  CG  LEU A  13      33.740  64.650  43.190  1.00  0.00          C   
ATOM    178  CD1 LEU A  13      34.530  64.190  41.950  1.00  0.00          C   
ATOM    179  CD2 LEU A  13      32.500  63.780  43.300  1.00  0.00          C   
ATOM    180  H   LEU A  13      36.230  64.910  46.540  1.00  0.00          H   
ATOM    181  HA  LEU A  13      36.440  65.400  43.720  1.00  0.00          H   
ATOM    182  HB3 LEU A  13      33.860  65.010  45.270  1.00  0.00          H   
ATOM    183  HB2 LEU A  13      34.890  63.670  44.730  1.00  0.00          H   
ATOM    184  HG  LEU A  13      33.370  65.660  42.990  1.00  0.00          H   
ATOM    185 HD11 LEU A  13      33.900  64.210  41.060  1.00  0.00          H   
ATOM    186 HD12 LEU A  13      35.310  64.900  41.680  1.00  0.00          H   
ATOM    187 HD13 LEU A  13      35.040  63.240  42.100  1.00  0.00          H   
ATOM    188 HD21 LEU A  13      32.800  62.760  43.540  1.00  0.00          H   
ATOM    189 HD22 LEU A  13      31.890  64.140  44.120  1.00  0.00          H   
ATOM    190 HD23 LEU A  13      32.020  63.780  42.320  1.00  0.00          H   
ATOM    191  N   GLN A  14      34.770  67.890  45.170  1.00  0.00          N   
ATOM    192  CA  GLN A  14      34.330  69.300  44.960  1.00  0.00          C   
ATOM    193  C   GLN A  14      35.480  70.160  44.330  1.00  0.00          C   
ATOM    194  O   GLN A  14      35.170  70.960  43.430  1.00  0.00          O   
ATOM    195  CB  GLN A  14      33.750  69.950  46.260  1.00  0.00          C   
ATOM    196  CG  GLN A  14      32.310  69.450  46.480  1.00  0.00          C   
ATOM    197  CD  GLN A  14      31.670  69.730  47.870  1.00  0.00          C   
ATOM    198  NE2 GLN A  14      30.460  69.350  48.100  1.00  0.00          N   
ATOM    199  OE1 GLN A  14      32.380  70.160  48.760  1.00  0.00          O   
ATOM    200  H   GLN A  14      34.730  67.550  46.120  1.00  0.00          H   
ATOM    201  HA  GLN A  14      33.490  69.220  44.270  1.00  0.00          H   
ATOM    202  HB3 GLN A  14      33.830  71.030  46.290  1.00  0.00          H   
ATOM    203  HB2 GLN A  14      34.300  69.580  47.120  1.00  0.00          H   
ATOM    204  HG3 GLN A  14      32.290  68.370  46.300  1.00  0.00          H   
ATOM    205  HG2 GLN A  14      31.710  69.990  45.750  1.00  0.00          H   
ATOM    206 HE21 GLN A  14      29.870  69.610  48.880  1.00  0.00          H   
ATOM    207 HE22 GLN A  14      29.970  68.870  47.350  1.00  0.00          H   
ATOM    208  N   ALA A  15      36.710  70.000  44.820  1.00  0.00          N   
ATOM    209  CA  ALA A  15      37.940  70.450  44.240  1.00  0.00          C   
ATOM    210  C   ALA A  15      38.250  69.990  42.780  1.00  0.00          C   
ATOM    211  O   ALA A  15      38.550  70.790  41.930  1.00  0.00          O   
ATOM    212  CB  ALA A  15      39.090  70.140  45.190  1.00  0.00          C   
ATOM    213  H   ALA A  15      36.880  69.280  45.510  1.00  0.00          H   
ATOM    214  HA  ALA A  15      37.960  71.540  44.240  1.00  0.00          H   
ATOM    215  HB1 ALA A  15      39.280  71.070  45.720  1.00  0.00          H   
ATOM    216  HB2 ALA A  15      38.840  69.440  45.990  1.00  0.00          H   
ATOM    217  HB3 ALA A  15      39.920  69.750  44.610  1.00  0.00          H   
ATOM    218  N   LEU A  16      38.250  68.670  42.520  1.00  0.00          N   
ATOM    219  CA  LEU A  16      38.370  68.120  41.130  1.00  0.00          C   
ATOM    220  C   LEU A  16      37.290  68.760  40.230  1.00  0.00          C   
ATOM    221  O   LEU A  16      37.710  69.250  39.200  1.00  0.00          O   
ATOM    222  CB  LEU A  16      38.310  66.550  41.150  1.00  0.00          C   
ATOM    223  CG  LEU A  16      38.660  65.930  39.800  1.00  0.00          C   
ATOM    224  CD1 LEU A  16      40.050  66.370  39.280  1.00  0.00          C   
ATOM    225  CD2 LEU A  16      38.440  64.420  40.000  1.00  0.00          C   
ATOM    226  H   LEU A  16      38.100  68.010  43.270  1.00  0.00          H   
ATOM    227  HA  LEU A  16      39.340  68.470  40.780  1.00  0.00          H   
ATOM    228  HB3 LEU A  16      37.370  66.230  41.600  1.00  0.00          H   
ATOM    229  HB2 LEU A  16      39.030  66.270  41.920  1.00  0.00          H   
ATOM    230  HG  LEU A  16      37.850  66.200  39.120  1.00  0.00          H   
ATOM    231 HD11 LEU A  16      40.590  65.470  38.980  1.00  0.00          H   
ATOM    232 HD12 LEU A  16      39.860  67.050  38.450  1.00  0.00          H   
ATOM    233 HD13 LEU A  16      40.640  66.860  40.050  1.00  0.00          H   
ATOM    234 HD21 LEU A  16      38.940  64.210  40.950  1.00  0.00          H   
ATOM    235 HD22 LEU A  16      37.370  64.240  40.040  1.00  0.00          H   
ATOM    236 HD23 LEU A  16      38.880  63.840  39.200  1.00  0.00          H   
ATOM    237  N   GLN A  17      36.070  68.870  40.700  1.00  0.00          N   
ATOM    238  CA  GLN A  17      34.970  69.520  39.920  1.00  0.00          C   
ATOM    239  C   GLN A  17      35.180  71.000  39.570  1.00  0.00          C   
ATOM    240  O   GLN A  17      35.040  71.330  38.390  1.00  0.00          O   
ATOM    241  CB  GLN A  17      33.590  69.130  40.560  1.00  0.00          C   
ATOM    242  CG  GLN A  17      33.260  67.650  40.330  1.00  0.00          C   
ATOM    243  CD  GLN A  17      31.910  67.210  40.910  1.00  0.00          C   
ATOM    244  NE2 GLN A  17      31.240  66.250  40.320  1.00  0.00          N   
ATOM    245  OE1 GLN A  17      31.480  67.680  41.950  1.00  0.00          O   
ATOM    246  H   GLN A  17      35.740  68.440  41.550  1.00  0.00          H   
ATOM    247  HA  GLN A  17      34.980  68.960  38.990  1.00  0.00          H   
ATOM    248  HB3 GLN A  17      32.840  69.700  40.010  1.00  0.00          H   
ATOM    249  HB2 GLN A  17      33.550  69.450  41.600  1.00  0.00          H   
ATOM    250  HG3 GLN A  17      33.960  66.980  40.810  1.00  0.00          H   
ATOM    251  HG2 GLN A  17      33.320  67.490  39.250  1.00  0.00          H   
ATOM    252 HE21 GLN A  17      31.480  65.910  39.400  1.00  0.00          H   
ATOM    253 HE22 GLN A  17      30.320  66.020  40.660  1.00  0.00          H   
ATOM    254  N   ALA A  18      35.690  71.820  40.460  1.00  0.00          N   
ATOM    255  CA  ALA A  18      36.080  73.170  40.240  1.00  0.00          C   
ATOM    256  C   ALA A  18      37.290  73.380  39.300  1.00  0.00          C   
ATOM    257  O   ALA A  18      37.430  74.350  38.520  1.00  0.00          O   
ATOM    258  CB  ALA A  18      36.370  73.680  41.610  1.00  0.00          C   
ATOM    259  H   ALA A  18      35.920  71.450  41.370  1.00  0.00          H   
ATOM    260  HA  ALA A  18      35.240  73.770  39.900  1.00  0.00          H   
ATOM    261  HB1 ALA A  18      35.430  73.830  42.130  1.00  0.00          H   
ATOM    262  HB2 ALA A  18      37.010  73.000  42.170  1.00  0.00          H   
ATOM    263  HB3 ALA A  18      36.920  74.620  41.580  1.00  0.00          H   
ATOM    264  N   ALA A  19      38.170  72.380  39.360  1.00  0.00          N   
ATOM    265  CA  ALA A  19      39.270  72.310  38.450  1.00  0.00          C   
ATOM    266  C   ALA A  19      38.830  72.060  37.010  1.00  0.00          C   
ATOM    267  O   ALA A  19      39.230  72.710  36.040  1.00  0.00          O   
ATOM    268  CB  ALA A  19      40.370  71.310  38.920  1.00  0.00          C   
ATOM    269  H   ALA A  19      38.140  71.930  40.270  1.00  0.00          H   
ATOM    270  HA  ALA A  19      39.730  73.290  38.520  1.00  0.00          H   
ATOM    271  HB1 ALA A  19      41.230  71.380  38.260  1.00  0.00          H   
ATOM    272  HB2 ALA A  19      40.530  71.350  40.000  1.00  0.00          H   
ATOM    273  HB3 ALA A  19      39.910  70.350  38.670  1.00  0.00          H   
ATOM    274  N   GLN A  20      38.110  70.930  36.840  1.00  0.00          N   
ATOM    275  CA  GLN A  20      37.500  70.410  35.570  1.00  0.00          C   
ATOM    276  C   GLN A  20      36.450  71.260  34.840  1.00  0.00          C   
ATOM    277  O   GLN A  20      36.390  71.260  33.620  1.00  0.00          O   
ATOM    278  CB  GLN A  20      36.950  69.030  35.850  1.00  0.00          C   
ATOM    279  CG  GLN A  20      38.080  67.910  36.030  1.00  0.00          C   
ATOM    280  CD  GLN A  20      37.490  66.490  36.230  1.00  0.00          C   
ATOM    281  NE2 GLN A  20      38.340  65.490  36.240  1.00  0.00          N   
ATOM    282  OE1 GLN A  20      36.340  66.200  36.270  1.00  0.00          O   
ATOM    283  H   GLN A  20      38.010  70.380  37.680  1.00  0.00          H   
ATOM    284  HA  GLN A  20      38.340  70.300  34.880  1.00  0.00          H   
ATOM    285  HB3 GLN A  20      36.460  68.760  34.920  1.00  0.00          H   
ATOM    286  HB2 GLN A  20      36.180  68.980  36.620  1.00  0.00          H   
ATOM    287  HG3 GLN A  20      38.660  68.250  36.880  1.00  0.00          H   
ATOM    288  HG2 GLN A  20      38.680  67.880  35.120  1.00  0.00          H   
ATOM    289 HE21 GLN A  20      39.350  65.600  36.240  1.00  0.00          H   
ATOM    290 HE22 GLN A  20      38.010  64.540  36.220  1.00  0.00          H   
ATOM    291  N   ALA A  21      35.760  72.110  35.580  1.00  0.00          N   
ATOM    292  CA  ALA A  21      34.920  73.240  35.190  1.00  0.00          C   
ATOM    293  C   ALA A  21      35.740  74.220  34.340  1.00  0.00          C   
ATOM    294  O   ALA A  21      35.210  74.590  33.260  1.00  0.00          O   
ATOM    295  CB  ALA A  21      34.260  73.880  36.410  1.00  0.00          C   
ATOM    296  H   ALA A  21      35.620  71.920  36.560  1.00  0.00          H   
ATOM    297  HA  ALA A  21      34.100  72.830  34.600  1.00  0.00          H   
ATOM    298  HB1 ALA A  21      33.710  73.130  36.980  1.00  0.00          H   
ATOM    299  HB2 ALA A  21      35.010  74.430  36.980  1.00  0.00          H   
ATOM    300  HB3 ALA A  21      33.430  74.480  36.040  1.00  0.00          H   
ATOM    301  N   ALA A  22      36.960  74.570  34.760  1.00  0.00          N   
ATOM    302  CA  ALA A  22      37.840  75.440  33.950  1.00  0.00          C   
ATOM    303  C   ALA A  22      38.690  74.750  32.880  1.00  0.00          C   
ATOM    304  O   ALA A  22      38.930  75.440  31.900  1.00  0.00          O   
ATOM    305  CB  ALA A  22      38.780  76.120  34.930  1.00  0.00          C   
ATOM    306  H   ALA A  22      37.310  74.230  35.640  1.00  0.00          H   
ATOM    307  HA  ALA A  22      37.180  76.150  33.450  1.00  0.00          H   
ATOM    308  HB1 ALA A  22      39.410  75.370  35.410  1.00  0.00          H   
ATOM    309  HB2 ALA A  22      39.450  76.740  34.330  1.00  0.00          H   
ATOM    310  HB3 ALA A  22      38.210  76.780  35.590  1.00  0.00          H   
ATOM    311  N   LYS A  23      39.060  73.480  32.970  1.00  0.00          N   
ATOM    312  CA  LYS A  23      39.720  72.610  31.890  1.00  0.00          C   
ATOM    313  C   LYS A  23      39.730  71.120  32.350  1.00  0.00          C   
ATOM    314  O   LYS A  23      39.840  70.820  33.560  1.00  0.00          O   
ATOM    315  CB  LYS A  23      41.240  72.990  31.700  1.00  0.00          C   
ATOM    316  CG  LYS A  23      41.890  72.440  30.380  1.00  0.00          C   
ATOM    317  CD  LYS A  23      43.210  73.190  30.090  1.00  0.00          C   
ATOM    318  CE  LYS A  23      44.360  72.800  31.070  1.00  0.00          C   
ATOM    319  NZ  LYS A  23      45.410  73.860  31.060  1.00  0.00          N   
ATOM    320  H   LYS A  23      38.750  73.110  33.860  1.00  0.00          H   
ATOM    321  HA  LYS A  23      39.200  72.800  30.940  1.00  0.00          H   
ATOM    322  HB3 LYS A  23      41.830  72.690  32.560  1.00  0.00          H   
ATOM    323  HB2 LYS A  23      41.310  74.080  31.760  1.00  0.00          H   
ATOM    324  HG3 LYS A  23      41.220  72.770  29.590  1.00  0.00          H   
ATOM    325  HG2 LYS A  23      42.000  71.360  30.400  1.00  0.00          H   
ATOM    326  HD3 LYS A  23      42.900  74.230  30.060  1.00  0.00          H   
ATOM    327  HD2 LYS A  23      43.510  72.800  29.120  1.00  0.00          H   
ATOM    328  HE3 LYS A  23      44.610  71.780  30.790  1.00  0.00          H   
ATOM    329  HE2 LYS A  23      43.920  72.810  32.070  1.00  0.00          H   
ATOM    330  HZ1 LYS A  23      45.790  74.020  30.130  1.00  0.00          H   
ATOM    331  HZ2 LYS A  23      45.040  74.740  31.390  1.00  0.00          H   
ATOM    332  HZ3 LYS A  23      46.180  73.560  31.650  1.00  0.00          H   
ATOM    333  N   LYS A  24      39.600  70.180  31.440  1.00  0.00          N   
ATOM    334  CA  LYS A  24      39.570  68.780  31.700  1.00  0.00          C   
ATOM    335  C   LYS A  24      40.160  67.980  30.480  1.00  0.00          C   
ATOM    336  CB  LYS A  24      38.110  68.430  31.960  1.00  0.00          C   
ATOM    337  CG  LYS A  24      37.890  66.910  32.170  1.00  0.00          C   
ATOM    338  CD  LYS A  24      36.500  66.590  32.580  1.00  0.00          C   
ATOM    339  CE  LYS A  24      36.340  65.090  32.600  1.00  0.00          C   
ATOM    340  NZ  LYS A  24      34.960  64.650  32.880  1.00  0.00          N   
ATOM    341  O   LYS A  24      40.800  66.950  30.670  1.00  0.00          O   
ATOM    342  OXT LYS A  24      39.880  68.390  29.330  1.00  0.00          O   
ATOM    343  H   LYS A  24      39.480  70.510  30.490  1.00  0.00          H   
ATOM    344  HA  LYS A  24      40.070  68.520  32.640  1.00  0.00          H   
ATOM    345  HB3 LYS A  24      37.520  68.630  31.070  1.00  0.00          H   
ATOM    346  HB2 LYS A  24      37.720  69.040  32.780  1.00  0.00          H   
ATOM    347  HG3 LYS A  24      38.450  66.550  33.040  1.00  0.00          H   
ATOM    348  HG2 LYS A  24      38.130  66.340  31.280  1.00  0.00          H   
ATOM    349  HD3 LYS A  24      35.800  67.020  31.860  1.00  0.00          H   
ATOM    350  HD2 LYS A  24      36.250  67.080  33.520  1.00  0.00          H   
ATOM    351  HE3 LYS A  24      37.050  64.720  33.340  1.00  0.00          H   
ATOM    352  HE2 LYS A  24      36.660  64.660  31.650  1.00  0.00          H   
ATOM    353  HZ1 LYS A  24      34.450  64.780  32.020  1.00  0.00          H   
ATOM    354  HZ2 LYS A  24      34.910  63.670  33.130  1.00  0.00          H   
ATOM    355  HZ3 LYS A  24      34.530  65.220  33.590  1.00  0.00          H   
TER     356      LYS A  24
ENDMDL
MODEL        1
ATOM      1  N   LYS A   1      37.745  72.054  65.120  1.00  0.00          N   
ATOM      2  CA  LYS A   1      38.007  70.591  65.148  1.00  0.00          C   
ATOM      3  C   LYS A   1      38.191  70.125  63.768  1.00  0.00          C   
ATOM      4  O   LYS A   1      37.438  70.426  62.851  1.00  0.00          O   
ATOM      5  CB  LYS A   1      36.908  69.786  65.853  1.00  0.00          C   
ATOM      6  CG  LYS A   1      36.829  69.913  67.381  1.00  0.00          C   
ATOM      7  CD  LYS A   1      35.881  68.908  68.069  1.00  0.00          C   
ATOM      8  CE  LYS A   1      35.835  69.226  69.583  1.00  0.00          C   
ATOM      9  NZ  LYS A   1      34.607  68.614  70.149  1.00  0.00          N   
ATOM     10  HA  LYS A   1      38.940  70.451  65.687  1.00  0.00          H   
ATOM     11  HB3 LYS A   1      36.970  68.728  65.585  1.00  0.00          H   
ATOM     12  HB2 LYS A   1      35.977  69.967  65.314  1.00  0.00          H   
ATOM     13  HG3 LYS A   1      36.562  70.942  67.617  1.00  0.00          H   
ATOM     14  HG2 LYS A   1      37.785  69.845  67.902  1.00  0.00          H   
ATOM     15  HD3 LYS A   1      36.219  67.904  67.823  1.00  0.00          H   
ATOM     16  HD2 LYS A   1      34.887  69.129  67.677  1.00  0.00          H   
ATOM     17  HE3 LYS A   1      35.762  70.291  69.798  1.00  0.00          H   
ATOM     18  HE2 LYS A   1      36.797  68.943  70.012  1.00  0.00          H   
ATOM     19  HZ1 LYS A   1      33.774  68.722  69.588  1.00  0.00          H   
ATOM     20  HZ2 LYS A   1      34.668  67.612  70.057  1.00  0.00          H   
ATOM     21  HZ3 LYS A   1      34.395  68.989  71.066  1.00  0.00          H   
ATOM     22  H   LYS A   1      38.276  72.554  64.426  1.00  0.00          H   
ATOM     23  N   LYS A   2      39.133  69.204  63.664  1.00  0.00          N   
ATOM     24  CA  LYS A   2      39.663  68.568  62.491  1.00  0.00          C   
ATOM     25  C   LYS A   2      38.526  67.697  61.938  1.00  0.00          C   
ATOM     26  O   LYS A   2      37.958  66.823  62.610  1.00  0.00          O   
ATOM     27  CB  LYS A   2      40.736  67.575  62.851  1.00  0.00          C   
ATOM     28  CG  LYS A   2      42.069  68.287  63.079  1.00  0.00          C   
ATOM     29  CD  LYS A   2      43.148  67.280  63.455  1.00  0.00          C   
ATOM     30  CE  LYS A   2      44.578  67.841  63.214  1.00  0.00          C   
ATOM     31  NZ  LYS A   2      44.978  67.708  61.801  1.00  0.00          N   
ATOM     32  H   LYS A   2      39.609  68.991  64.525  1.00  0.00          H   
ATOM     33  HA  LYS A   2      39.944  69.425  61.877  1.00  0.00          H   
ATOM     34  HB3 LYS A   2      40.882  66.941  61.978  1.00  0.00          H   
ATOM     35  HB2 LYS A   2      40.470  67.076  63.786  1.00  0.00          H   
ATOM     36  HG3 LYS A   2      41.877  69.072  63.818  1.00  0.00          H   
ATOM     37  HG2 LYS A   2      42.411  68.892  62.237  1.00  0.00          H   
ATOM     38  HD3 LYS A   2      43.119  66.386  62.830  1.00  0.00          H   
ATOM     39  HD2 LYS A   2      43.065  66.827  64.447  1.00  0.00          H   
ATOM     40  HE3 LYS A   2      45.349  67.354  63.816  1.00  0.00          H   
ATOM     41  HE2 LYS A   2      44.560  68.927  63.348  1.00  0.00          H   
ATOM     42  HZ1 LYS A   2      44.253  68.004  61.171  1.00  0.00          H   
ATOM     43  HZ2 LYS A   2      45.700  68.382  61.630  1.00  0.00          H   
ATOM     44  HZ3 LYS A   2      45.343  66.783  61.631  1.00  0.00          H   
ATOM     45  N   PRO A   3      38.123  67.938  60.636  1.00  0.00          N   
ATOM     46  CA  PRO A   3      37.118  67.190  59.908  1.00  0.00          C   
ATOM     47  C   PRO A   3      37.434  65.738  59.719  1.00  0.00          C   
ATOM     48  O   PRO A   3      38.577  65.283  59.704  1.00  0.00          O   
ATOM     49  CB  PRO A   3      37.008  67.851  58.524  1.00  0.00          C   
ATOM     50  CG  PRO A   3      37.457  69.311  58.720  1.00  0.00          C   
ATOM     51  CD  PRO A   3      38.501  69.135  59.832  1.00  0.00          C   
ATOM     52  HA  PRO A   3      36.148  67.288  60.387  1.00  0.00          H   
ATOM     53  HB3 PRO A   3      37.707  67.476  57.779  1.00  0.00          H   
ATOM     54  HB2 PRO A   3      35.992  67.833  58.141  1.00  0.00          H   
ATOM     55  HG3 PRO A   3      37.840  69.720  57.797  1.00  0.00          H   
ATOM     56  HG2 PRO A   3      36.625  69.951  58.998  1.00  0.00          H   
ATOM     57  HD3 PRO A   3      39.455  68.940  59.339  1.00  0.00          H   
ATOM     58  HD2 PRO A   3      38.669  70.055  60.386  1.00  0.00          H   
ATOM     59  N   GLY A   4      36.344  64.967  59.561  1.00  0.00          N   
ATOM     60  CA  GLY A   4      36.423  63.523  59.284  1.00  0.00          C   
ATOM     61  C   GLY A   4      36.664  63.207  57.846  1.00  0.00          C   
ATOM     62  O   GLY A   4      36.239  63.975  56.989  1.00  0.00          O   
ATOM     63  H   GLY A   4      35.421  65.374  59.558  1.00  0.00          H   
ATOM     64  HA3 GLY A   4      35.461  63.099  59.592  1.00  0.00          H   
ATOM     65  HA2 GLY A   4      37.216  63.094  59.913  1.00  0.00          H   
ATOM     66  N   ALA A   5      37.277  62.092  57.547  1.00  0.00          N   
ATOM     67  CA  ALA A   5      37.589  61.597  56.276  1.00  0.00          C   
ATOM     68  C   ALA A   5      36.474  61.555  55.178  1.00  0.00          C   
ATOM     69  O   ALA A   5      36.804  61.611  54.002  1.00  0.00          O   
ATOM     70  CB  ALA A   5      38.150  60.178  56.454  1.00  0.00          C   
ATOM     71  H   ALA A   5      37.729  61.570  58.285  1.00  0.00          H   
ATOM     72  HA  ALA A   5      38.396  62.245  55.942  1.00  0.00          H   
ATOM     73  HB1 ALA A   5      38.911  60.172  57.228  1.00  0.00          H   
ATOM     74  HB2 ALA A   5      37.373  59.451  56.697  1.00  0.00          H   
ATOM     75  HB3 ALA A   5      38.647  59.856  55.529  1.00  0.00          H   
ATOM     76  N   SER A   6      35.202  61.333  55.571  1.00  0.00          N   
ATOM     77  CA  SER A   6      34.003  61.397  54.652  1.00  0.00          C   
ATOM     78  C   SER A   6      33.767  62.839  54.086  1.00  0.00          C   
ATOM     79  O   SER A   6      33.640  62.939  52.868  1.00  0.00          O   
ATOM     80  CB  SER A   6      32.793  60.697  55.225  1.00  0.00          C   
ATOM     81  OG  SER A   6      33.089  59.422  55.671  1.00  0.00          O   
ATOM     82  H   SER A   6      35.063  61.182  56.559  1.00  0.00          H   
ATOM     83  HA  SER A   6      34.189  60.725  53.806  1.00  0.00          H   
ATOM     84  HB3 SER A   6      31.962  60.626  54.519  1.00  0.00          H   
ATOM     85  HB2 SER A   6      32.362  61.225  56.075  1.00  0.00          H   
ATOM     86  HG  SER A   6      32.969  59.382  56.627  1.00  0.00          H   
ATOM     87  N   LEU A   7      33.707  63.861  54.880  1.00  0.00          N   
ATOM     88  CA  LEU A   7      33.658  65.269  54.384  1.00  0.00          C   
ATOM     89  C   LEU A   7      35.008  65.559  53.742  1.00  0.00          C   
ATOM     90  O   LEU A   7      34.954  66.175  52.629  1.00  0.00          O   
ATOM     91  CB  LEU A   7      33.313  66.283  55.476  1.00  0.00          C   
ATOM     92  CG  LEU A   7      33.085  67.680  55.004  1.00  0.00          C   
ATOM     93  CD1 LEU A   7      34.335  68.545  54.856  1.00  0.00          C   
ATOM     94  CD2 LEU A   7      32.332  67.870  53.734  1.00  0.00          C   
ATOM     95  H   LEU A   7      33.743  63.644  55.868  1.00  0.00          H   
ATOM     96  HA  LEU A   7      32.934  65.284  53.571  1.00  0.00          H   
ATOM     97  HB3 LEU A   7      34.056  66.403  56.260  1.00  0.00          H   
ATOM     98  HB2 LEU A   7      32.349  65.940  55.858  1.00  0.00          H   
ATOM     99  HG  LEU A   7      32.452  68.164  55.750  1.00  0.00          H   
ATOM    100 HD11 LEU A   7      35.090  68.205  54.147  1.00  0.00          H   
ATOM    101 HD12 LEU A   7      34.064  69.577  54.632  1.00  0.00          H   
ATOM    102 HD13 LEU A   7      34.797  68.595  55.844  1.00  0.00          H   
ATOM    103 HD21 LEU A   7      32.319  68.928  53.457  1.00  0.00          H   
ATOM    104 HD22 LEU A   7      32.753  67.275  52.928  1.00  0.00          H   
ATOM    105 HD23 LEU A   7      31.311  67.507  53.843  1.00  0.00          H   
ATOM    106  N   ALA A   8      36.144  65.032  54.247  1.00  0.00          N   
ATOM    107  CA  ALA A   8      37.397  65.290  53.549  1.00  0.00          C   
ATOM    108  C   ALA A   8      37.509  64.694  52.102  1.00  0.00          C   
ATOM    109  O   ALA A   8      37.864  65.439  51.226  1.00  0.00          O   
ATOM    110  CB  ALA A   8      38.534  64.824  54.342  1.00  0.00          C   
ATOM    111  H   ALA A   8      36.164  64.618  55.168  1.00  0.00          H   
ATOM    112  HA  ALA A   8      37.535  66.356  53.368  1.00  0.00          H   
ATOM    113  HB1 ALA A   8      39.466  65.063  53.835  1.00  0.00          H   
ATOM    114  HB2 ALA A   8      38.603  65.264  55.342  1.00  0.00          H   
ATOM    115  HB3 ALA A   8      38.502  63.749  54.534  1.00  0.00          H   
ATOM    116  N   ALA A   9      37.169  63.439  51.834  1.00  0.00          N   
ATOM    117  CA  ALA A   9      37.051  62.902  50.481  1.00  0.00          C   
ATOM    118  C   ALA A   9      36.061  63.659  49.611  1.00  0.00          C   
ATOM    119  O   ALA A   9      36.212  63.863  48.403  1.00  0.00          O   
ATOM    120  CB  ALA A   9      36.533  61.481  50.566  1.00  0.00          C   
ATOM    121  H   ALA A   9      36.838  62.872  52.605  1.00  0.00          H   
ATOM    122  HA  ALA A   9      38.012  62.915  49.969  1.00  0.00          H   
ATOM    123  HB1 ALA A   9      36.629  61.092  49.559  1.00  0.00          H   
ATOM    124  HB2 ALA A   9      37.148  60.893  51.246  1.00  0.00          H   
ATOM    125  HB3 ALA A   9      35.489  61.434  50.877  1.00  0.00          H   
ATOM    126  N   LEU A  10      34.832  63.952  50.125  1.00  0.00          N   
ATOM    127  CA  LEU A  10      33.796  64.834  49.531  1.00  0.00          C   
ATOM    128  C   LEU A  10      34.313  66.175  49.015  1.00  0.00          C   
ATOM    129  O   LEU A  10      34.132  66.508  47.854  1.00  0.00          O   
ATOM    130  CB  LEU A  10      32.530  64.950  50.399  1.00  0.00          C   
ATOM    131  CG  LEU A  10      31.299  65.717  49.809  1.00  0.00          C   
ATOM    132  CD1 LEU A  10      31.079  65.223  48.421  1.00  0.00          C   
ATOM    133  CD2 LEU A  10      30.086  65.369  50.649  1.00  0.00          C   
ATOM    134  H   LEU A  10      34.613  63.408  50.946  1.00  0.00          H   
ATOM    135  HA  LEU A  10      33.603  64.345  48.582  1.00  0.00          H   
ATOM    136  HB3 LEU A  10      32.634  65.370  51.392  1.00  0.00          H   
ATOM    137  HB2 LEU A  10      32.262  63.924  50.666  1.00  0.00          H   
ATOM    138  HG  LEU A  10      31.525  66.783  49.866  1.00  0.00          H   
ATOM    139 HD11 LEU A  10      32.013  65.235  47.866  1.00  0.00          H   
ATOM    140 HD12 LEU A  10      30.639  64.224  48.449  1.00  0.00          H   
ATOM    141 HD13 LEU A  10      30.556  65.960  47.818  1.00  0.00          H   
ATOM    142 HD21 LEU A  10      29.290  66.059  50.387  1.00  0.00          H   
ATOM    143 HD22 LEU A  10      29.670  64.408  50.356  1.00  0.00          H   
ATOM    144 HD23 LEU A  10      30.289  65.413  51.726  1.00  0.00          H   
ATOM    145  N   GLN A  11      34.963  66.940  49.895  1.00  0.00          N   
ATOM    146  CA  GLN A  11      35.386  68.239  49.527  1.00  0.00          C   
ATOM    147  C   GLN A  11      36.645  68.281  48.591  1.00  0.00          C   
ATOM    148  O   GLN A  11      36.792  69.170  47.717  1.00  0.00          O   
ATOM    149  CB  GLN A  11      35.514  69.175  50.757  1.00  0.00          C   
ATOM    150  CG  GLN A  11      34.195  69.798  51.280  1.00  0.00          C   
ATOM    151  CD  GLN A  11      33.508  70.739  50.246  1.00  0.00          C   
ATOM    152  NE2 GLN A  11      32.245  70.987  50.292  1.00  0.00          N   
ATOM    153  OE1 GLN A  11      34.109  71.448  49.385  1.00  0.00          O   
ATOM    154  H   GLN A  11      35.141  66.644  50.840  1.00  0.00          H   
ATOM    155  HA  GLN A  11      34.540  68.678  48.990  1.00  0.00          H   
ATOM    156  HB3 GLN A  11      36.161  70.000  50.450  1.00  0.00          H   
ATOM    157  HB2 GLN A  11      36.099  68.698  51.537  1.00  0.00          H   
ATOM    158  HG3 GLN A  11      34.466  70.509  52.063  1.00  0.00          H   
ATOM    159  HG2 GLN A  11      33.536  69.043  51.718  1.00  0.00          H   
ATOM    160 HE21 GLN A  11      31.634  70.445  50.883  1.00  0.00          H   
ATOM    161 HE22 GLN A  11      31.888  71.532  49.516  1.00  0.00          H   
ATOM    162  N   ALA A  12      37.439  67.239  48.557  1.00  0.00          N   
ATOM    163  CA  ALA A  12      38.410  66.846  47.468  1.00  0.00          C   
ATOM    164  C   ALA A  12      37.832  66.714  46.079  1.00  0.00          C   
ATOM    165  O   ALA A  12      38.225  67.431  45.132  1.00  0.00          O   
ATOM    166  CB  ALA A  12      39.204  65.619  47.899  1.00  0.00          C   
ATOM    167  H   ALA A  12      37.333  66.555  49.296  1.00  0.00          H   
ATOM    168  HA  ALA A  12      39.125  67.661  47.379  1.00  0.00          H   
ATOM    169  HB1 ALA A  12      38.558  64.760  47.742  1.00  0.00          H   
ATOM    170  HB2 ALA A  12      40.041  65.467  47.225  1.00  0.00          H   
ATOM    171  HB3 ALA A  12      39.491  65.607  48.951  1.00  0.00          H   
ATOM    172  N   LEU A  13      36.769  65.933  45.932  1.00  0.00          N   
ATOM    173  CA  LEU A  13      35.922  65.820  44.665  1.00  0.00          C   
ATOM    174  C   LEU A  13      35.314  67.178  44.273  1.00  0.00          C   
ATOM    175  O   LEU A  13      35.349  67.443  43.026  1.00  0.00          O   
ATOM    176  CB  LEU A  13      34.880  64.656  44.890  1.00  0.00          C   
ATOM    177  CG  LEU A  13      34.160  64.266  43.617  1.00  0.00          C   
ATOM    178  CD1 LEU A  13      34.945  63.353  42.719  1.00  0.00          C   
ATOM    179  CD2 LEU A  13      32.802  63.599  43.930  1.00  0.00          C   
ATOM    180  H   LEU A  13      36.578  65.396  46.762  1.00  0.00          H   
ATOM    181  HA  LEU A  13      36.588  65.582  43.831  1.00  0.00          H   
ATOM    182  HB3 LEU A  13      34.207  64.883  45.723  1.00  0.00          H   
ATOM    183  HB2 LEU A  13      35.320  63.710  45.187  1.00  0.00          H   
ATOM    184  HG  LEU A  13      34.016  65.176  43.040  1.00  0.00          H   
ATOM    185 HD11 LEU A  13      34.485  63.385  41.731  1.00  0.00          H   
ATOM    186 HD12 LEU A  13      36.003  63.579  42.642  1.00  0.00          H   
ATOM    187 HD13 LEU A  13      34.961  62.335  43.101  1.00  0.00          H   
ATOM    188 HD21 LEU A  13      32.494  63.125  43.007  1.00  0.00          H   
ATOM    189 HD22 LEU A  13      32.812  62.838  44.713  1.00  0.00          H   
ATOM    190 HD23 LEU A  13      32.040  64.341  44.143  1.00  0.00          H   
ATOM    191  N   GLN A  14      34.787  67.945  45.201  1.00  0.00          N   
ATOM    192  CA  GLN A  14      34.338  69.311  44.876  1.00  0.00          C   
ATOM    193  C   GLN A  14      35.457  70.209  44.248  1.00  0.00          C   
ATOM    194  O   GLN A  14      35.188  70.924  43.230  1.00  0.00          O   
ATOM    195  CB  GLN A  14      33.730  70.120  46.155  1.00  0.00          C   
ATOM    196  CG  GLN A  14      32.512  69.407  46.743  1.00  0.00          C   
ATOM    197  CD  GLN A  14      31.370  69.215  45.689  1.00  0.00          C   
ATOM    198  NE2 GLN A  14      30.679  70.253  45.361  1.00  0.00          N   
ATOM    199  OE1 GLN A  14      31.150  68.127  45.228  1.00  0.00          O   
ATOM    200  H   GLN A  14      34.575  67.614  46.132  1.00  0.00          H   
ATOM    201  HA  GLN A  14      33.484  69.207  44.204  1.00  0.00          H   
ATOM    202  HB3 GLN A  14      33.347  71.096  45.870  1.00  0.00          H   
ATOM    203  HB2 GLN A  14      34.508  70.346  46.885  1.00  0.00          H   
ATOM    204  HG3 GLN A  14      32.153  70.087  47.518  1.00  0.00          H   
ATOM    205  HG2 GLN A  14      32.824  68.471  47.204  1.00  0.00          H   
ATOM    206 HE21 GLN A  14      30.875  71.095  45.883  1.00  0.00          H   
ATOM    207 HE22 GLN A  14      29.868  70.107  44.780  1.00  0.00          H   
ATOM    208  N   ALA A  15      36.673  70.156  44.831  1.00  0.00          N   
ATOM    209  CA  ALA A  15      37.737  71.002  44.420  1.00  0.00          C   
ATOM    210  C   ALA A  15      38.289  70.560  43.051  1.00  0.00          C   
ATOM    211  O   ALA A  15      38.809  71.343  42.301  1.00  0.00          O   
ATOM    212  CB  ALA A  15      38.864  70.962  45.519  1.00  0.00          C   
ATOM    213  H   ALA A  15      36.888  69.458  45.533  1.00  0.00          H   
ATOM    214  HA  ALA A  15      37.435  72.047  44.388  1.00  0.00          H   
ATOM    215  HB1 ALA A  15      39.362  69.999  45.497  1.00  0.00          H   
ATOM    216  HB2 ALA A  15      39.537  71.787  45.271  1.00  0.00          H   
ATOM    217  HB3 ALA A  15      38.464  71.294  46.479  1.00  0.00          H   
ATOM    218  N   LEU A  16      38.272  69.177  42.766  1.00  0.00          N   
ATOM    219  CA  LEU A  16      38.621  68.562  41.522  1.00  0.00          C   
ATOM    220  C   LEU A  16      37.690  69.130  40.356  1.00  0.00          C   
ATOM    221  O   LEU A  16      38.179  69.644  39.365  1.00  0.00          O   
ATOM    222  CB  LEU A  16      38.605  67.028  41.695  1.00  0.00          C   
ATOM    223  CG  LEU A  16      39.776  66.478  42.462  1.00  0.00          C   
ATOM    224  CD1 LEU A  16      39.496  64.966  42.828  1.00  0.00          C   
ATOM    225  CD2 LEU A  16      41.014  66.555  41.547  1.00  0.00          C   
ATOM    226  H   LEU A  16      37.928  68.551  43.483  1.00  0.00          H   
ATOM    227  HA  LEU A  16      39.647  68.850  41.288  1.00  0.00          H   
ATOM    228  HB3 LEU A  16      38.639  66.655  40.669  1.00  0.00          H   
ATOM    229  HB2 LEU A  16      37.667  66.642  42.096  1.00  0.00          H   
ATOM    230  HG  LEU A  16      39.942  67.116  43.323  1.00  0.00          H   
ATOM    231 HD11 LEU A  16      40.343  64.513  43.351  1.00  0.00          H   
ATOM    232 HD12 LEU A  16      38.627  64.940  43.489  1.00  0.00          H   
ATOM    233 HD13 LEU A  16      39.103  64.372  41.990  1.00  0.00          H   
ATOM    234 HD21 LEU A  16      41.921  66.248  42.075  1.00  0.00          H   
ATOM    235 HD22 LEU A  16      40.882  65.878  40.700  1.00  0.00          H   
ATOM    236 HD23 LEU A  16      41.246  67.549  41.152  1.00  0.00          H   
ATOM    237  N   GLN A  17      36.369  69.165  40.587  1.00  0.00          N   
ATOM    238  CA  GLN A  17      35.366  69.784  39.733  1.00  0.00          C   
ATOM    239  C   GLN A  17      35.524  71.260  39.537  1.00  0.00          C   
ATOM    240  O   GLN A  17      35.408  71.743  38.450  1.00  0.00          O   
ATOM    241  CB  GLN A  17      33.950  69.393  40.219  1.00  0.00          C   
ATOM    242  CG  GLN A  17      33.545  67.937  39.991  1.00  0.00          C   
ATOM    243  CD  GLN A  17      32.334  67.586  40.790  1.00  0.00          C   
ATOM    244  NE2 GLN A  17      32.501  67.089  41.982  1.00  0.00          N   
ATOM    245  OE1 GLN A  17      31.213  67.711  40.338  1.00  0.00          O   
ATOM    246  H   GLN A  17      36.052  68.719  41.434  1.00  0.00          H   
ATOM    247  HA  GLN A  17      35.504  69.377  38.732  1.00  0.00          H   
ATOM    248  HB3 GLN A  17      33.171  69.926  39.669  1.00  0.00          H   
ATOM    249  HB2 GLN A  17      33.824  69.756  41.239  1.00  0.00          H   
ATOM    250  HG3 GLN A  17      34.344  67.279  40.351  1.00  0.00          H   
ATOM    251  HG2 GLN A  17      33.329  67.711  38.947  1.00  0.00          H   
ATOM    252 HE21 GLN A  17      33.429  66.972  42.349  1.00  0.00          H   
ATOM    253 HE22 GLN A  17      31.629  66.879  42.445  1.00  0.00          H   
ATOM    254  N   ALA A  18      35.826  72.027  40.585  1.00  0.00          N   
ATOM    255  CA  ALA A  18      36.137  73.405  40.512  1.00  0.00          C   
ATOM    256  C   ALA A  18      37.436  73.815  39.842  1.00  0.00          C   
ATOM    257  O   ALA A  18      37.387  74.825  39.114  1.00  0.00          O   
ATOM    258  CB  ALA A  18      36.189  73.860  41.997  1.00  0.00          C   
ATOM    259  H   ALA A  18      35.740  71.643  41.516  1.00  0.00          H   
ATOM    260  HA  ALA A  18      35.305  73.926  40.034  1.00  0.00          H   
ATOM    261  HB1 ALA A  18      35.194  73.701  42.401  1.00  0.00          H   
ATOM    262  HB2 ALA A  18      36.902  73.278  42.583  1.00  0.00          H   
ATOM    263  HB3 ALA A  18      36.422  74.932  42.049  1.00  0.00          H   
ATOM    264  N   ALA A  19      38.523  73.052  39.924  1.00  0.00          N   
ATOM    265  CA  ALA A  19      39.635  73.001  39.027  1.00  0.00          C   
ATOM    266  C   ALA A  19      39.298  72.736  37.552  1.00  0.00          C   
ATOM    267  O   ALA A  19      39.876  73.390  36.706  1.00  0.00          O   
ATOM    268  CB  ALA A  19      40.680  72.057  39.555  1.00  0.00          C   
ATOM    269  H   ALA A  19      38.473  72.389  40.687  1.00  0.00          H   
ATOM    270  HA  ALA A  19      40.047  74.001  38.998  1.00  0.00          H   
ATOM    271  HB1 ALA A  19      41.110  72.546  40.434  1.00  0.00          H   
ATOM    272  HB2 ALA A  19      40.231  71.097  39.791  1.00  0.00          H   
ATOM    273  HB3 ALA A  19      41.375  71.890  38.731  1.00  0.00          H   
ATOM    274  N   GLN A  20      38.501  71.724  37.203  1.00  0.00          N   
ATOM    275  CA  GLN A  20      38.076  71.493  35.792  1.00  0.00          C   
ATOM    276  C   GLN A  20      37.281  72.714  35.249  1.00  0.00          C   
ATOM    277  O   GLN A  20      37.505  73.045  34.068  1.00  0.00          O   
ATOM    278  CB  GLN A  20      37.278  70.200  35.733  1.00  0.00          C   
ATOM    279  CG  GLN A  20      37.100  69.782  34.235  1.00  0.00          C   
ATOM    280  CD  GLN A  20      38.452  69.543  33.548  1.00  0.00          C   
ATOM    281  NE2 GLN A  20      38.542  69.241  32.283  1.00  0.00          N   
ATOM    282  OE1 GLN A  20      39.532  69.575  34.065  1.00  0.00          O   
ATOM    283  H   GLN A  20      38.171  71.098  37.920  1.00  0.00          H   
ATOM    284  HA  GLN A  20      38.910  71.455  35.097  1.00  0.00          H   
ATOM    285  HB3 GLN A  20      36.275  70.311  36.154  1.00  0.00          H   
ATOM    286  HB2 GLN A  20      37.775  69.378  36.236  1.00  0.00          H   
ATOM    287  HG3 GLN A  20      36.534  70.496  33.627  1.00  0.00          H   
ATOM    288  HG2 GLN A  20      36.534  68.850  34.276  1.00  0.00          H   
ATOM    289 HE21 GLN A  20      37.755  69.356  31.656  1.00  0.00          H   
ATOM    290 HE22 GLN A  20      39.424  68.856  31.995  1.00  0.00          H   
ATOM    291  N   ALA A  21      36.397  73.359  36.008  1.00  0.00          N   
ATOM    292  CA  ALA A  21      35.549  74.466  35.587  1.00  0.00          C   
ATOM    293  C   ALA A  21      36.303  75.835  35.444  1.00  0.00          C   
ATOM    294  O   ALA A  21      35.840  76.722  34.723  1.00  0.00          O   
ATOM    295  CB  ALA A  21      34.487  74.584  36.647  1.00  0.00          C   
ATOM    296  H   ALA A  21      36.276  73.066  36.972  1.00  0.00          H   
ATOM    297  HA  ALA A  21      35.093  74.369  34.606  1.00  0.00          H   
ATOM    298  HB1 ALA A  21      33.790  75.396  36.447  1.00  0.00          H   
ATOM    299  HB2 ALA A  21      33.947  73.638  36.572  1.00  0.00          H   
ATOM    300  HB3 ALA A  21      34.964  74.644  37.625  1.00  0.00          H   
ATOM    301  N   ALA A  22      37.492  75.985  36.116  1.00  0.00          N   
ATOM    302  CA  ALA A  22      38.364  77.128  35.896  1.00  0.00          C   
ATOM    303  C   ALA A  22      39.371  76.883  34.735  1.00  0.00          C   
ATOM    304  O   ALA A  22      40.029  77.857  34.296  1.00  0.00          O   
ATOM    305  CB  ALA A  22      39.074  77.517  37.215  1.00  0.00          C   
ATOM    306  H   ALA A  22      37.807  75.328  36.805  1.00  0.00          H   
ATOM    307  HA  ALA A  22      37.739  77.995  35.696  1.00  0.00          H   
ATOM    308  HB1 ALA A  22      39.689  76.719  37.634  1.00  0.00          H   
ATOM    309  HB2 ALA A  22      39.758  78.357  37.040  1.00  0.00          H   
ATOM    310  HB3 ALA A  22      38.327  77.759  37.970  1.00  0.00          H   
ATOM    311  N   LYS A  23      39.546  75.630  34.209  1.00  0.00          N   
ATOM    312  CA  LYS A  23      40.491  75.303  33.121  1.00  0.00          C   
ATOM    313  C   LYS A  23      40.085  75.962  31.838  1.00  0.00          C   
ATOM    314  O   LYS A  23      38.883  75.970  31.378  1.00  0.00          O   
ATOM    315  CB  LYS A  23      40.549  73.753  33.063  1.00  0.00          C   
ATOM    316  CG  LYS A  23      41.812  73.143  32.259  1.00  0.00          C   
ATOM    317  CD  LYS A  23      41.589  71.633  32.197  1.00  0.00          C   
ATOM    318  CE  LYS A  23      42.691  71.051  31.359  1.00  0.00          C   
ATOM    319  NZ  LYS A  23      42.830  69.577  31.560  1.00  0.00          N   
ATOM    320  H   LYS A  23      39.180  74.821  34.697  1.00  0.00          H   
ATOM    321  HA  LYS A  23      41.470  75.674  33.432  1.00  0.00          H   
ATOM    322  HB3 LYS A  23      39.610  73.390  32.657  1.00  0.00          H   
ATOM    323  HB2 LYS A  23      40.729  73.292  34.039  1.00  0.00          H   
ATOM    324  HG3 LYS A  23      42.667  73.264  32.927  1.00  0.00          H   
ATOM    325  HG2 LYS A  23      42.064  73.619  31.320  1.00  0.00          H   
ATOM    326  HD3 LYS A  23      40.597  71.419  31.790  1.00  0.00          H   
ATOM    327  HD2 LYS A  23      41.548  71.210  33.201  1.00  0.00          H   
ATOM    328  HE3 LYS A  23      43.639  71.565  31.529  1.00  0.00          H   
ATOM    329  HE2 LYS A  23      42.393  71.226  30.322  1.00  0.00          H   
ATOM    330  HZ1 LYS A  23      41.975  69.110  31.267  1.00  0.00          H   
ATOM    331  HZ2 LYS A  23      43.536  69.302  30.897  1.00  0.00          H   
ATOM    332  HZ3 LYS A  23      42.996  69.376  32.534  1.00  0.00          H   
ATOM    333  N   LYS A  24      41.041  76.661  31.246  1.00  0.00          N   
ATOM    334  CA  LYS A  24      40.919  77.516  30.050  1.00  0.00          C   
ATOM    335  C   LYS A  24      41.796  76.955  28.905  1.00  0.00          C   
ATOM    336  CB  LYS A  24      41.342  78.968  30.342  1.00  0.00          C   
ATOM    337  CG  LYS A  24      40.384  79.776  31.247  1.00  0.00          C   
ATOM    338  CD  LYS A  24      38.911  79.558  30.982  1.00  0.00          C   
ATOM    339  CE  LYS A  24      38.011  80.261  31.958  1.00  0.00          C   
ATOM    340  NZ  LYS A  24      36.605  79.939  31.573  1.00  0.00          N   
ATOM    341  O   LYS A  24      42.987  76.662  29.158  1.00  0.00          O   
ATOM    342  OXT LYS A  24      41.266  76.821  27.815  1.00  0.00          O   
ATOM    343  H   LYS A  24      41.964  76.700  31.650  1.00  0.00          H   
ATOM    344  HA  LYS A  24      39.861  77.454  29.787  1.00  0.00          H   
ATOM    345  HB3 LYS A  24      41.256  79.548  29.416  1.00  0.00          H   
ATOM    346  HB2 LYS A  24      42.301  78.999  30.858  1.00  0.00          H   
ATOM    347  HG3 LYS A  24      40.672  80.827  31.323  1.00  0.00          H   
ATOM    348  HG2 LYS A  24      40.645  79.517  32.271  1.00  0.00          H   
ATOM    349  HD3 LYS A  24      38.686  78.492  30.925  1.00  0.00          H   
ATOM    350  HD2 LYS A  24      38.739  79.975  29.995  1.00  0.00          H   
ATOM    351  HE3 LYS A  24      38.188  81.333  31.861  1.00  0.00          H   
ATOM    352  HE2 LYS A  24      38.220  79.880  32.952  1.00  0.00          H   
ATOM    353  HZ1 LYS A  24      36.460  78.962  31.788  1.00  0.00          H   
ATOM    354  HZ2 LYS A  24      35.900  80.358  32.166  1.00  0.00          H   
ATOM    355  HZ3 LYS A  24      36.374  80.078  30.605  1.00  0.00          H   
TER     356      LYS A  24
ENDMDL
MODEL        2
ATOM      1  N   LYS A   1      44.105  56.517  60.281  1.00  0.00          N   
ATOM      2  CA  LYS A   1      43.074  57.389  60.933  1.00  0.00          C   
ATOM      3  C   LYS A   1      43.430  58.899  60.606  1.00  0.00          C   
ATOM      4  O   LYS A   1      44.598  59.264  60.777  1.00  0.00          O   
ATOM      5  CB  LYS A   1      43.162  57.082  62.452  1.00  0.00          C   
ATOM      6  CG  LYS A   1      42.435  58.078  63.429  1.00  0.00          C   
ATOM      7  CD  LYS A   1      42.822  57.863  64.882  1.00  0.00          C   
ATOM      8  CE  LYS A   1      41.973  58.720  65.870  1.00  0.00          C   
ATOM      9  NZ  LYS A   1      41.940  58.159  67.268  1.00  0.00          N   
ATOM     10  HA  LYS A   1      42.084  57.122  60.571  1.00  0.00          H   
ATOM     11  HB3 LYS A   1      44.222  56.987  62.706  1.00  0.00          H   
ATOM     12  HB2 LYS A   1      42.730  56.087  62.512  1.00  0.00          H   
ATOM     13  HG3 LYS A   1      41.366  58.069  63.195  1.00  0.00          H   
ATOM     14  HG2 LYS A   1      42.792  59.086  63.215  1.00  0.00          H   
ATOM     15  HD3 LYS A   1      43.872  58.066  65.037  1.00  0.00          H   
ATOM     16  HD2 LYS A   1      42.588  56.821  65.109  1.00  0.00          H   
ATOM     17  HE3 LYS A   1      41.021  58.747  65.340  1.00  0.00          H   
ATOM     18  HE2 LYS A   1      42.439  59.703  65.835  1.00  0.00          H   
ATOM     19  HZ1 LYS A   1      41.679  58.946  67.852  1.00  0.00          H   
ATOM     20  HZ2 LYS A   1      41.282  57.409  67.355  1.00  0.00          H   
ATOM     21  HZ3 LYS A   1      42.836  57.784  67.542  1.00  0.00          H   
ATOM     22  H   LYS A   1      43.864  55.544  60.199  1.00  0.00          H   
ATOM     23  N   LYS A   2      42.501  59.632  59.985  1.00  0.00          N   
ATOM     24  CA  LYS A   2      42.703  60.986  59.478  1.00  0.00          C   
ATOM     25  C   LYS A   2      41.479  61.900  59.756  1.00  0.00          C   
ATOM     26  O   LYS A   2      40.334  61.499  59.501  1.00  0.00          O   
ATOM     27  CB  LYS A   2      43.130  60.978  58.034  1.00  0.00          C   
ATOM     28  CG  LYS A   2      43.662  62.361  57.512  1.00  0.00          C   
ATOM     29  CD  LYS A   2      44.012  62.431  56.028  1.00  0.00          C   
ATOM     30  CE  LYS A   2      44.288  63.844  55.644  1.00  0.00          C   
ATOM     31  NZ  LYS A   2      44.770  63.928  54.256  1.00  0.00          N   
ATOM     32  H   LYS A   2      41.620  59.157  59.861  1.00  0.00          H   
ATOM     33  HA  LYS A   2      43.550  61.403  60.028  1.00  0.00          H   
ATOM     34  HB3 LYS A   2      42.289  60.697  57.401  1.00  0.00          H   
ATOM     35  HB2 LYS A   2      43.867  60.185  57.908  1.00  0.00          H   
ATOM     36  HG3 LYS A   2      44.543  62.693  58.064  1.00  0.00          H   
ATOM     37  HG2 LYS A   2      42.918  63.150  57.673  1.00  0.00          H   
ATOM     38  HD3 LYS A   2      43.156  62.032  55.486  1.00  0.00          H   
ATOM     39  HD2 LYS A   2      44.843  61.765  55.795  1.00  0.00          H   
ATOM     40  HE3 LYS A   2      45.055  64.234  56.314  1.00  0.00          H   
ATOM     41  HE2 LYS A   2      43.343  64.373  55.777  1.00  0.00          H   
ATOM     42  HZ1 LYS A   2      44.000  63.835  53.603  1.00  0.00          H   
ATOM     43  HZ2 LYS A   2      45.116  64.872  54.193  1.00  0.00          H   
ATOM     44  HZ3 LYS A   2      45.481  63.238  54.067  1.00  0.00          H   
ATOM     45  N   PRO A   3      41.680  63.158  60.261  1.00  0.00          N   
ATOM     46  CA  PRO A   3      40.703  64.097  60.694  1.00  0.00          C   
ATOM     47  C   PRO A   3      39.837  64.567  59.464  1.00  0.00          C   
ATOM     48  O   PRO A   3      40.270  64.512  58.280  1.00  0.00          O   
ATOM     49  CB  PRO A   3      41.350  65.301  61.322  1.00  0.00          C   
ATOM     50  CG  PRO A   3      42.709  64.778  61.804  1.00  0.00          C   
ATOM     51  CD  PRO A   3      42.947  63.550  60.871  1.00  0.00          C   
ATOM     52  HA  PRO A   3      40.070  63.565  61.396  1.00  0.00          H   
ATOM     53  HB3 PRO A   3      41.613  66.032  60.563  1.00  0.00          H   
ATOM     54  HB2 PRO A   3      40.778  65.699  62.163  1.00  0.00          H   
ATOM     55  HG3 PRO A   3      43.476  65.562  61.847  1.00  0.00          H   
ATOM     56  HG2 PRO A   3      42.577  64.312  62.773  1.00  0.00          H   
ATOM     57  HD3 PRO A   3      43.670  63.887  60.128  1.00  0.00          H   
ATOM     58  HD2 PRO A   3      43.253  62.709  61.501  1.00  0.00          H   
ATOM     59  N   GLY A   4      38.569  64.941  59.763  1.00  0.00          N   
ATOM     60  CA  GLY A   4      37.421  65.317  58.864  1.00  0.00          C   
ATOM     61  C   GLY A   4      36.892  64.177  58.008  1.00  0.00          C   
ATOM     62  O   GLY A   4      36.478  64.423  56.859  1.00  0.00          O   
ATOM     63  H   GLY A   4      38.410  64.941  60.755  1.00  0.00          H   
ATOM     64  HA3 GLY A   4      37.764  66.150  58.248  1.00  0.00          H   
ATOM     65  HA2 GLY A   4      36.593  65.667  59.474  1.00  0.00          H   
ATOM     66  N   ALA A   5      36.775  62.937  58.555  1.00  0.00          N   
ATOM     67  CA  ALA A   5      36.640  61.716  57.760  1.00  0.00          C   
ATOM     68  C   ALA A   5      35.301  61.646  56.934  1.00  0.00          C   
ATOM     69  O   ALA A   5      35.324  60.964  55.899  1.00  0.00          O   
ATOM     70  CB  ALA A   5      36.681  60.589  58.855  1.00  0.00          C   
ATOM     71  H   ALA A   5      36.888  62.838  59.554  1.00  0.00          H   
ATOM     72  HA  ALA A   5      37.447  61.496  57.056  1.00  0.00          H   
ATOM     73  HB1 ALA A   5      37.572  60.658  59.475  1.00  0.00          H   
ATOM     74  HB2 ALA A   5      35.831  60.714  59.523  1.00  0.00          H   
ATOM     75  HB3 ALA A   5      36.510  59.650  58.330  1.00  0.00          H   
ATOM     76  N   SER A   6      34.139  62.314  57.358  1.00  0.00          N   
ATOM     77  CA  SER A   6      32.947  62.403  56.573  1.00  0.00          C   
ATOM     78  C   SER A   6      32.977  63.417  55.410  1.00  0.00          C   
ATOM     79  O   SER A   6      32.286  63.267  54.391  1.00  0.00          O   
ATOM     80  CB  SER A   6      31.750  62.668  57.486  1.00  0.00          C   
ATOM     81  OG  SER A   6      31.860  63.914  58.109  1.00  0.00          O   
ATOM     82  H   SER A   6      34.171  62.843  58.212  1.00  0.00          H   
ATOM     83  HA  SER A   6      32.780  61.430  56.088  1.00  0.00          H   
ATOM     84  HB3 SER A   6      31.624  61.927  58.268  1.00  0.00          H   
ATOM     85  HB2 SER A   6      30.879  62.811  56.834  1.00  0.00          H   
ATOM     86  HG  SER A   6      32.605  63.864  58.721  1.00  0.00          H   
ATOM     87  N   LEU A   7      33.807  64.438  55.543  1.00  0.00          N   
ATOM     88  CA  LEU A   7      33.852  65.622  54.622  1.00  0.00          C   
ATOM     89  C   LEU A   7      35.005  65.604  53.601  1.00  0.00          C   
ATOM     90  O   LEU A   7      34.766  65.977  52.449  1.00  0.00          O   
ATOM     91  CB  LEU A   7      33.915  66.883  55.538  1.00  0.00          C   
ATOM     92  CG  LEU A   7      32.525  67.170  56.180  1.00  0.00          C   
ATOM     93  CD1 LEU A   7      32.694  68.311  57.138  1.00  0.00          C   
ATOM     94  CD2 LEU A   7      31.519  67.656  55.142  1.00  0.00          C   
ATOM     95  H   LEU A   7      34.153  64.605  56.482  1.00  0.00          H   
ATOM     96  HA  LEU A   7      32.973  65.647  53.972  1.00  0.00          H   
ATOM     97  HB3 LEU A   7      34.168  67.748  54.919  1.00  0.00          H   
ATOM     98  HB2 LEU A   7      34.761  66.772  56.211  1.00  0.00          H   
ATOM     99  HG  LEU A   7      32.226  66.281  56.754  1.00  0.00          H   
ATOM    100 HD11 LEU A   7      31.735  68.486  57.610  1.00  0.00          H   
ATOM    101 HD12 LEU A   7      33.489  68.141  57.865  1.00  0.00          H   
ATOM    102 HD13 LEU A   7      33.004  69.223  56.619  1.00  0.00          H   
ATOM    103 HD21 LEU A   7      31.949  68.466  54.558  1.00  0.00          H   
ATOM    104 HD22 LEU A   7      31.408  66.804  54.466  1.00  0.00          H   
ATOM    105 HD23 LEU A   7      30.588  67.926  55.644  1.00  0.00          H   
ATOM    106  N   ALA A   8      36.226  65.137  53.993  1.00  0.00          N   
ATOM    107  CA  ALA A   8      37.514  65.294  53.327  1.00  0.00          C   
ATOM    108  C   ALA A   8      37.472  64.930  51.847  1.00  0.00          C   
ATOM    109  O   ALA A   8      37.736  65.857  51.024  1.00  0.00          O   
ATOM    110  CB  ALA A   8      38.690  64.547  54.047  1.00  0.00          C   
ATOM    111  H   ALA A   8      36.262  64.743  54.923  1.00  0.00          H   
ATOM    112  HA  ALA A   8      37.679  66.366  53.265  1.00  0.00          H   
ATOM    113  HB1 ALA A   8      39.571  64.544  53.401  1.00  0.00          H   
ATOM    114  HB2 ALA A   8      38.969  65.000  54.994  1.00  0.00          H   
ATOM    115  HB3 ALA A   8      38.364  63.508  54.150  1.00  0.00          H   
ATOM    116  N   ALA A   9      37.291  63.619  51.491  1.00  0.00          N   
ATOM    117  CA  ALA A   9      37.152  63.079  50.176  1.00  0.00          C   
ATOM    118  C   ALA A   9      36.141  63.815  49.266  1.00  0.00          C   
ATOM    119  O   ALA A   9      36.377  64.200  48.101  1.00  0.00          O   
ATOM    120  CB  ALA A   9      36.730  61.611  50.274  1.00  0.00          C   
ATOM    121  H   ALA A   9      37.137  62.993  52.273  1.00  0.00          H   
ATOM    122  HA  ALA A   9      38.117  63.156  49.676  1.00  0.00          H   
ATOM    123  HB1 ALA A   9      35.753  61.536  50.755  1.00  0.00          H   
ATOM    124  HB2 ALA A   9      36.546  61.127  49.316  1.00  0.00          H   
ATOM    125  HB3 ALA A   9      37.440  61.103  50.936  1.00  0.00          H   
ATOM    126  N   LEU A  10      34.987  64.160  49.829  1.00  0.00          N   
ATOM    127  CA  LEU A  10      33.899  64.925  49.174  1.00  0.00          C   
ATOM    128  C   LEU A  10      34.315  66.343  48.863  1.00  0.00          C   
ATOM    129  O   LEU A  10      34.080  66.718  47.698  1.00  0.00          O   
ATOM    130  CB  LEU A  10      32.540  64.943  49.945  1.00  0.00          C   
ATOM    131  CG  LEU A  10      31.875  63.504  49.972  1.00  0.00          C   
ATOM    132  CD1 LEU A  10      30.791  63.587  51.061  1.00  0.00          C   
ATOM    133  CD2 LEU A  10      31.378  63.096  48.582  1.00  0.00          C   
ATOM    134  H   LEU A  10      34.868  63.852  50.784  1.00  0.00          H   
ATOM    135  HA  LEU A  10      33.661  64.549  48.181  1.00  0.00          H   
ATOM    136  HB3 LEU A  10      31.878  65.653  49.452  1.00  0.00          H   
ATOM    137  HB2 LEU A  10      32.700  65.238  50.984  1.00  0.00          H   
ATOM    138  HG  LEU A  10      32.598  62.743  50.253  1.00  0.00          H   
ATOM    139 HD11 LEU A  10      30.326  62.625  51.285  1.00  0.00          H   
ATOM    140 HD12 LEU A  10      31.214  63.960  51.996  1.00  0.00          H   
ATOM    141 HD13 LEU A  10      30.026  64.347  50.879  1.00  0.00          H   
ATOM    142 HD21 LEU A  10      31.237  62.013  48.542  1.00  0.00          H   
ATOM    143 HD22 LEU A  10      30.450  63.597  48.317  1.00  0.00          H   
ATOM    144 HD23 LEU A  10      32.059  63.450  47.805  1.00  0.00          H   
ATOM    145  N   GLN A  11      34.837  67.170  49.763  1.00  0.00          N   
ATOM    146  CA  GLN A  11      35.468  68.451  49.529  1.00  0.00          C   
ATOM    147  C   GLN A  11      36.575  68.397  48.447  1.00  0.00          C   
ATOM    148  O   GLN A  11      36.672  69.313  47.593  1.00  0.00          O   
ATOM    149  CB  GLN A  11      36.059  69.047  50.817  1.00  0.00          C   
ATOM    150  CG  GLN A  11      35.057  69.424  51.854  1.00  0.00          C   
ATOM    151  CD  GLN A  11      35.635  70.263  52.960  1.00  0.00          C   
ATOM    152  NE2 GLN A  11      34.808  70.543  53.969  1.00  0.00          N   
ATOM    153  OE1 GLN A  11      36.821  70.536  53.010  1.00  0.00          O   
ATOM    154  H   GLN A  11      34.920  66.786  50.697  1.00  0.00          H   
ATOM    155  HA  GLN A  11      34.729  69.160  49.169  1.00  0.00          H   
ATOM    156  HB3 GLN A  11      36.616  69.937  50.518  1.00  0.00          H   
ATOM    157  HB2 GLN A  11      36.796  68.363  51.236  1.00  0.00          H   
ATOM    158  HG3 GLN A  11      34.630  68.536  52.306  1.00  0.00          H   
ATOM    159  HG2 GLN A  11      34.275  70.036  51.404  1.00  0.00          H   
ATOM    160 HE21 GLN A  11      33.817  70.371  53.841  1.00  0.00          H   
ATOM    161 HE22 GLN A  11      35.106  71.138  54.731  1.00  0.00          H   
ATOM    162  N   ALA A  12      37.441  67.360  48.520  1.00  0.00          N   
ATOM    163  CA  ALA A  12      38.532  67.139  47.564  1.00  0.00          C   
ATOM    164  C   ALA A  12      38.010  66.935  46.149  1.00  0.00          C   
ATOM    165  O   ALA A  12      38.448  67.625  45.206  1.00  0.00          O   
ATOM    166  CB  ALA A  12      39.348  65.933  48.035  1.00  0.00          C   
ATOM    167  H   ALA A  12      37.451  66.820  49.379  1.00  0.00          H   
ATOM    168  HA  ALA A  12      39.267  67.939  47.646  1.00  0.00          H   
ATOM    169  HB1 ALA A  12      38.766  65.013  48.035  1.00  0.00          H   
ATOM    170  HB2 ALA A  12      40.236  65.836  47.402  1.00  0.00          H   
ATOM    171  HB3 ALA A  12      39.666  66.206  49.041  1.00  0.00          H   
ATOM    172  N   LEU A  13      36.929  66.105  46.076  1.00  0.00          N   
ATOM    173  CA  LEU A  13      36.183  65.906  44.828  1.00  0.00          C   
ATOM    174  C   LEU A  13      35.451  67.173  44.346  1.00  0.00          C   
ATOM    175  O   LEU A  13      35.484  67.495  43.165  1.00  0.00          O   
ATOM    176  CB  LEU A  13      35.270  64.681  44.821  1.00  0.00          C   
ATOM    177  CG  LEU A  13      34.598  64.346  43.477  1.00  0.00          C   
ATOM    178  CD1 LEU A  13      35.588  64.118  42.338  1.00  0.00          C   
ATOM    179  CD2 LEU A  13      33.646  63.182  43.531  1.00  0.00          C   
ATOM    180  H   LEU A  13      36.741  65.530  46.888  1.00  0.00          H   
ATOM    181  HA  LEU A  13      36.992  65.736  44.120  1.00  0.00          H   
ATOM    182  HB3 LEU A  13      34.545  64.656  45.631  1.00  0.00          H   
ATOM    183  HB2 LEU A  13      35.893  63.807  45.035  1.00  0.00          H   
ATOM    184  HG  LEU A  13      34.041  65.199  43.075  1.00  0.00          H   
ATOM    185 HD11 LEU A  13      36.202  64.992  42.156  1.00  0.00          H   
ATOM    186 HD12 LEU A  13      36.202  63.236  42.525  1.00  0.00          H   
ATOM    187 HD13 LEU A  13      35.073  63.877  41.407  1.00  0.00          H   
ATOM    188 HD21 LEU A  13      33.066  63.081  42.615  1.00  0.00          H   
ATOM    189 HD22 LEU A  13      34.283  62.302  43.634  1.00  0.00          H   
ATOM    190 HD23 LEU A  13      33.047  63.216  44.436  1.00  0.00          H   
ATOM    191  N   GLN A  14      34.835  67.937  45.244  1.00  0.00          N   
ATOM    192  CA  GLN A  14      34.260  69.217  45.012  1.00  0.00          C   
ATOM    193  C   GLN A  14      35.300  70.092  44.207  1.00  0.00          C   
ATOM    194  O   GLN A  14      34.959  70.591  43.108  1.00  0.00          O   
ATOM    195  CB  GLN A  14      33.810  69.845  46.283  1.00  0.00          C   
ATOM    196  CG  GLN A  14      32.664  70.818  46.013  1.00  0.00          C   
ATOM    197  CD  GLN A  14      32.493  71.576  47.280  1.00  0.00          C   
ATOM    198  NE2 GLN A  14      33.075  72.761  47.392  1.00  0.00          N   
ATOM    199  OE1 GLN A  14      31.790  71.137  48.185  1.00  0.00          O   
ATOM    200  H   GLN A  14      34.829  67.575  46.189  1.00  0.00          H   
ATOM    201  HA  GLN A  14      33.389  69.124  44.370  1.00  0.00          H   
ATOM    202  HB3 GLN A  14      34.545  70.262  46.978  1.00  0.00          H   
ATOM    203  HB2 GLN A  14      33.384  69.038  46.876  1.00  0.00          H   
ATOM    204  HG3 GLN A  14      31.761  70.238  45.828  1.00  0.00          H   
ATOM    205  HG2 GLN A  14      32.813  71.398  45.104  1.00  0.00          H   
ATOM    206 HE21 GLN A  14      33.514  73.198  46.593  1.00  0.00          H   
ATOM    207 HE22 GLN A  14      32.674  73.377  48.088  1.00  0.00          H   
ATOM    208  N   ALA A  15      36.549  70.257  44.700  1.00  0.00          N   
ATOM    209  CA  ALA A  15      37.622  70.962  44.007  1.00  0.00          C   
ATOM    210  C   ALA A  15      38.146  70.336  42.679  1.00  0.00          C   
ATOM    211  O   ALA A  15      38.330  71.050  41.712  1.00  0.00          O   
ATOM    212  CB  ALA A  15      38.704  71.199  45.031  1.00  0.00          C   
ATOM    213  H   ALA A  15      36.808  69.824  45.570  1.00  0.00          H   
ATOM    214  HA  ALA A  15      37.125  71.874  43.678  1.00  0.00          H   
ATOM    215  HB1 ALA A  15      39.038  70.259  45.473  1.00  0.00          H   
ATOM    216  HB2 ALA A  15      39.673  71.545  44.653  1.00  0.00          H   
ATOM    217  HB3 ALA A  15      38.306  71.905  45.756  1.00  0.00          H   
ATOM    218  N   LEU A  16      38.311  68.995  42.699  1.00  0.00          N   
ATOM    219  CA  LEU A  16      38.588  68.293  41.481  1.00  0.00          C   
ATOM    220  C   LEU A  16      37.549  68.492  40.368  1.00  0.00          C   
ATOM    221  O   LEU A  16      38.032  68.637  39.223  1.00  0.00          O   
ATOM    222  CB  LEU A  16      38.721  66.821  41.882  1.00  0.00          C   
ATOM    223  CG  LEU A  16      40.169  66.467  42.225  1.00  0.00          C   
ATOM    224  CD1 LEU A  16      40.349  64.970  42.683  1.00  0.00          C   
ATOM    225  CD2 LEU A  16      41.065  66.674  40.987  1.00  0.00          C   
ATOM    226  H   LEU A  16      38.411  68.484  43.565  1.00  0.00          H   
ATOM    227  HA  LEU A  16      39.565  68.632  41.134  1.00  0.00          H   
ATOM    228  HB3 LEU A  16      38.534  66.226  40.997  1.00  0.00          H   
ATOM    229  HB2 LEU A  16      37.982  66.521  42.619  1.00  0.00          H   
ATOM    230  HG  LEU A  16      40.503  67.164  42.992  1.00  0.00          H   
ATOM    231 HD11 LEU A  16      39.519  64.675  43.329  1.00  0.00          H   
ATOM    232 HD12 LEU A  16      40.432  64.206  41.911  1.00  0.00          H   
ATOM    233 HD13 LEU A  16      41.283  64.956  43.248  1.00  0.00          H   
ATOM    234 HD21 LEU A  16      40.799  66.037  40.149  1.00  0.00          H   
ATOM    235 HD22 LEU A  16      41.134  67.715  40.671  1.00  0.00          H   
ATOM    236 HD23 LEU A  16      42.041  66.361  41.348  1.00  0.00          H   
ATOM    237  N   GLN A  17      36.207  68.578  40.693  1.00  0.00          N   
ATOM    238  CA  GLN A  17      35.197  68.827  39.655  1.00  0.00          C   
ATOM    239  C   GLN A  17      35.116  70.287  39.262  1.00  0.00          C   
ATOM    240  O   GLN A  17      34.830  70.588  38.101  1.00  0.00          O   
ATOM    241  CB  GLN A  17      33.803  68.422  40.108  1.00  0.00          C   
ATOM    242  CG  GLN A  17      33.726  66.906  40.165  1.00  0.00          C   
ATOM    243  CD  GLN A  17      32.393  66.427  40.737  1.00  0.00          C   
ATOM    244  NE2 GLN A  17      32.168  65.107  40.961  1.00  0.00          N   
ATOM    245  OE1 GLN A  17      31.562  67.239  41.202  1.00  0.00          O   
ATOM    246  H   GLN A  17      35.944  68.525  41.668  1.00  0.00          H   
ATOM    247  HA  GLN A  17      35.411  68.240  38.761  1.00  0.00          H   
ATOM    248  HB3 GLN A  17      33.104  68.797  39.360  1.00  0.00          H   
ATOM    249  HB2 GLN A  17      33.580  68.844  41.093  1.00  0.00          H   
ATOM    250  HG3 GLN A  17      34.532  66.479  40.763  1.00  0.00          H   
ATOM    251  HG2 GLN A  17      33.875  66.503  39.165  1.00  0.00          H   
ATOM    252 HE21 GLN A  17      32.679  64.348  40.540  1.00  0.00          H   
ATOM    253 HE22 GLN A  17      31.393  64.800  41.539  1.00  0.00          H   
ATOM    254  N   ALA A  18      35.518  71.225  40.159  1.00  0.00          N   
ATOM    255  CA  ALA A  18      35.641  72.629  39.879  1.00  0.00          C   
ATOM    256  C   ALA A  18      36.792  72.982  38.878  1.00  0.00          C   
ATOM    257  O   ALA A  18      36.616  73.873  38.052  1.00  0.00          O   
ATOM    258  CB  ALA A  18      35.848  73.424  41.082  1.00  0.00          C   
ATOM    259  H   ALA A  18      35.653  71.067  41.145  1.00  0.00          H   
ATOM    260  HA  ALA A  18      34.795  72.965  39.286  1.00  0.00          H   
ATOM    261  HB1 ALA A  18      34.982  73.402  41.751  1.00  0.00          H   
ATOM    262  HB2 ALA A  18      36.814  73.206  41.529  1.00  0.00          H   
ATOM    263  HB3 ALA A  18      35.950  74.465  40.778  1.00  0.00          H   
ATOM    264  N   ALA A  19      37.987  72.387  39.041  1.00  0.00          N   
ATOM    265  CA  ALA A  19      39.232  72.711  38.365  1.00  0.00          C   
ATOM    266  C   ALA A  19      39.240  72.271  36.879  1.00  0.00          C   
ATOM    267  O   ALA A  19      39.988  71.374  36.421  1.00  0.00          O   
ATOM    268  CB  ALA A  19      40.381  72.162  39.257  1.00  0.00          C   
ATOM    269  H   ALA A  19      38.115  71.654  39.731  1.00  0.00          H   
ATOM    270  HA  ALA A  19      39.289  73.806  38.386  1.00  0.00          H   
ATOM    271  HB1 ALA A  19      41.350  72.406  38.841  1.00  0.00          H   
ATOM    272  HB2 ALA A  19      40.305  72.521  40.288  1.00  0.00          H   
ATOM    273  HB3 ALA A  19      40.138  71.092  39.245  1.00  0.00          H   
ATOM    274  N   GLN A  20      38.299  72.778  36.074  1.00  0.00          N   
ATOM    275  CA  GLN A  20      38.141  72.456  34.663  1.00  0.00          C   
ATOM    276  C   GLN A  20      37.944  73.699  33.737  1.00  0.00          C   
ATOM    277  O   GLN A  20      37.282  74.691  34.056  1.00  0.00          O   
ATOM    278  CB  GLN A  20      36.967  71.492  34.482  1.00  0.00          C   
ATOM    279  CG  GLN A  20      37.151  70.196  35.253  1.00  0.00          C   
ATOM    280  CD  GLN A  20      35.972  69.250  34.983  1.00  0.00          C   
ATOM    281  NE2 GLN A  20      36.207  67.996  35.261  1.00  0.00          N   
ATOM    282  OE1 GLN A  20      34.948  69.515  34.303  1.00  0.00          O   
ATOM    283  H   GLN A  20      37.560  73.345  36.457  1.00  0.00          H   
ATOM    284  HA  GLN A  20      39.024  71.864  34.425  1.00  0.00          H   
ATOM    285  HB3 GLN A  20      36.780  71.213  33.437  1.00  0.00          H   
ATOM    286  HB2 GLN A  20      36.122  72.090  34.803  1.00  0.00          H   
ATOM    287  HG3 GLN A  20      37.184  70.364  36.335  1.00  0.00          H   
ATOM    288  HG2 GLN A  20      38.097  69.700  35.013  1.00  0.00          H   
ATOM    289 HE21 GLN A  20      36.988  67.748  35.851  1.00  0.00          H   
ATOM    290 HE22 GLN A  20      35.458  67.321  35.171  1.00  0.00          H   
ATOM    291  N   ALA A  21      38.363  73.632  32.485  1.00  0.00          N   
ATOM    292  CA  ALA A  21      38.256  74.652  31.505  1.00  0.00          C   
ATOM    293  C   ALA A  21      36.856  74.880  30.846  1.00  0.00          C   
ATOM    294  O   ALA A  21      36.471  76.042  30.717  1.00  0.00          O   
ATOM    295  CB  ALA A  21      39.223  74.544  30.384  1.00  0.00          C   
ATOM    296  H   ALA A  21      38.845  72.784  32.250  1.00  0.00          H   
ATOM    297  HA  ALA A  21      38.523  75.586  32.002  1.00  0.00          H   
ATOM    298  HB1 ALA A  21      40.245  74.325  30.706  1.00  0.00          H   
ATOM    299  HB2 ALA A  21      38.916  73.736  29.726  1.00  0.00          H   
ATOM    300  HB3 ALA A  21      39.176  75.400  29.712  1.00  0.00          H   
ATOM    301  N   ALA A  22      36.142  73.835  30.489  1.00  0.00          N   
ATOM    302  CA  ALA A  22      34.807  73.742  29.928  1.00  0.00          C   
ATOM    303  C   ALA A  22      33.931  72.945  30.930  1.00  0.00          C   
ATOM    304  O   ALA A  22      33.810  71.702  30.862  1.00  0.00          O   
ATOM    305  CB  ALA A  22      34.884  73.095  28.498  1.00  0.00          C   
ATOM    306  H   ALA A  22      36.630  72.958  30.616  1.00  0.00          H   
ATOM    307  HA  ALA A  22      34.297  74.706  29.903  1.00  0.00          H   
ATOM    308  HB1 ALA A  22      35.481  73.702  27.830  1.00  0.00          H   
ATOM    309  HB2 ALA A  22      35.375  72.131  28.561  1.00  0.00          H   
ATOM    310  HB3 ALA A  22      33.895  72.998  28.035  1.00  0.00          H   
ATOM    311  N   LYS A  23      33.334  73.687  31.860  1.00  0.00          N   
ATOM    312  CA  LYS A  23      32.696  72.969  32.971  1.00  0.00          C   
ATOM    313  C   LYS A  23      31.181  73.100  32.916  1.00  0.00          C   
ATOM    314  O   LYS A  23      30.610  74.110  32.367  1.00  0.00          O   
ATOM    315  CB  LYS A  23      33.232  73.430  34.356  1.00  0.00          C   
ATOM    316  CG  LYS A  23      33.020  74.909  34.617  1.00  0.00          C   
ATOM    317  CD  LYS A  23      33.857  75.470  35.793  1.00  0.00          C   
ATOM    318  CE  LYS A  23      33.668  74.666  37.067  1.00  0.00          C   
ATOM    319  NZ  LYS A  23      32.334  74.942  37.673  1.00  0.00          N   
ATOM    320  H   LYS A  23      33.367  74.704  31.909  1.00  0.00          H   
ATOM    321  HA  LYS A  23      33.080  71.958  32.865  1.00  0.00          H   
ATOM    322  HB3 LYS A  23      34.269  73.100  34.421  1.00  0.00          H   
ATOM    323  HB2 LYS A  23      32.622  72.916  35.100  1.00  0.00          H   
ATOM    324  HG3 LYS A  23      31.982  75.092  34.895  1.00  0.00          H   
ATOM    325  HG2 LYS A  23      33.191  75.544  33.751  1.00  0.00          H   
ATOM    326  HD3 LYS A  23      33.716  76.528  36.026  1.00  0.00          H   
ATOM    327  HD2 LYS A  23      34.936  75.396  35.645  1.00  0.00          H   
ATOM    328  HE3 LYS A  23      34.438  74.948  37.798  1.00  0.00          H   
ATOM    329  HE2 LYS A  23      33.717  73.582  36.956  1.00  0.00          H   
ATOM    330  HZ1 LYS A  23      31.554  74.806  37.047  1.00  0.00          H   
ATOM    331  HZ2 LYS A  23      32.202  74.269  38.407  1.00  0.00          H   
ATOM    332  HZ3 LYS A  23      32.304  75.889  38.022  1.00  0.00          H   
ATOM    333  N   LYS A  24      30.491  72.085  33.431  1.00  0.00          N   
ATOM    334  CA  LYS A  24      29.050  72.007  33.647  1.00  0.00          C   
ATOM    335  C   LYS A  24      28.806  70.750  34.521  1.00  0.00          C   
ATOM    336  CB  LYS A  24      28.308  71.917  32.270  1.00  0.00          C   
ATOM    337  CG  LYS A  24      26.787  71.865  32.418  1.00  0.00          C   
ATOM    338  CD  LYS A  24      26.220  72.857  33.444  1.00  0.00          C   
ATOM    339  CE  LYS A  24      24.759  72.632  33.728  1.00  0.00          C   
ATOM    340  NZ  LYS A  24      24.532  71.192  34.093  1.00  0.00          N   
ATOM    341  O   LYS A  24      28.555  70.926  35.733  1.00  0.00          O   
ATOM    342  OXT LYS A  24      28.756  69.592  34.060  1.00  0.00          O   
ATOM    343  H   LYS A  24      30.970  71.273  33.815  1.00  0.00          H   
ATOM    344  HA  LYS A  24      28.776  72.908  34.182  1.00  0.00          H   
ATOM    345  HB3 LYS A  24      28.573  71.034  31.690  1.00  0.00          H   
ATOM    346  HB2 LYS A  24      28.579  72.850  31.758  1.00  0.00          H   
ATOM    347  HG3 LYS A  24      26.391  70.896  32.741  1.00  0.00          H   
ATOM    348  HG2 LYS A  24      26.317  72.066  31.461  1.00  0.00          H   
ATOM    349  HD3 LYS A  24      26.273  73.898  33.122  1.00  0.00          H   
ATOM    350  HD2 LYS A  24      26.791  72.667  34.355  1.00  0.00          H   
ATOM    351  HE3 LYS A  24      24.177  72.989  32.872  1.00  0.00          H   
ATOM    352  HE2 LYS A  24      24.404  73.212  34.571  1.00  0.00          H   
ATOM    353  HZ1 LYS A  24      24.669  70.578  33.296  1.00  0.00          H   
ATOM    354  HZ2 LYS A  24      25.104  70.999  34.896  1.00  0.00          H   
ATOM    355  HZ3 LYS A  24      23.637  71.014  34.511  1.00  0.00          H   
TER     356      LYS A  24
ENDMDL
MODEL        3
ATOM      1  N   LYS A   1      43.025  54.179  71.258  1.00  0.00          N   
ATOM      2  CA  LYS A   1      43.329  55.477  70.538  1.00  0.00          C   
ATOM      3  C   LYS A   1      44.232  55.284  69.316  1.00  0.00          C   
ATOM      4  O   LYS A   1      45.282  54.644  69.457  1.00  0.00          O   
ATOM      5  CB  LYS A   1      43.841  56.606  71.482  1.00  0.00          C   
ATOM      6  CG  LYS A   1      43.590  58.000  70.901  1.00  0.00          C   
ATOM      7  CD  LYS A   1      43.876  59.183  71.904  1.00  0.00          C   
ATOM      8  CE  LYS A   1      43.636  60.545  71.284  1.00  0.00          C   
ATOM      9  NZ  LYS A   1      43.994  61.654  72.215  1.00  0.00          N   
ATOM     10  HA  LYS A   1      42.376  55.822  70.135  1.00  0.00          H   
ATOM     11  HB3 LYS A   1      44.920  56.512  71.613  1.00  0.00          H   
ATOM     12  HB2 LYS A   1      43.525  56.524  72.520  1.00  0.00          H   
ATOM     13  HG3 LYS A   1      42.528  58.008  70.641  1.00  0.00          H   
ATOM     14  HG2 LYS A   1      44.162  58.107  69.980  1.00  0.00          H   
ATOM     15  HD3 LYS A   1      44.922  59.084  72.159  1.00  0.00          H   
ATOM     16  HD2 LYS A   1      43.280  59.017  72.802  1.00  0.00          H   
ATOM     17  HE3 LYS A   1      42.576  60.633  71.027  1.00  0.00          H   
ATOM     18  HE2 LYS A   1      44.222  60.669  70.372  1.00  0.00          H   
ATOM     19  HZ1 LYS A   1      44.262  62.475  71.695  1.00  0.00          H   
ATOM     20  HZ2 LYS A   1      43.274  61.933  72.869  1.00  0.00          H   
ATOM     21  HZ3 LYS A   1      44.817  61.364  72.729  1.00  0.00          H   
ATOM     22  H   LYS A   1      42.420  53.619  70.681  1.00  0.00          H   
ATOM     23  N   LYS A   2      43.882  55.733  68.123  1.00  0.00          N   
ATOM     24  CA  LYS A   2      44.634  55.334  66.866  1.00  0.00          C   
ATOM     25  C   LYS A   2      45.384  56.554  66.373  1.00  0.00          C   
ATOM     26  O   LYS A   2      44.842  57.660  66.363  1.00  0.00          O   
ATOM     27  CB  LYS A   2      43.572  54.832  65.834  1.00  0.00          C   
ATOM     28  CG  LYS A   2      44.166  54.290  64.564  1.00  0.00          C   
ATOM     29  CD  LYS A   2      43.055  53.870  63.653  1.00  0.00          C   
ATOM     30  CE  LYS A   2      43.702  53.118  62.468  1.00  0.00          C   
ATOM     31  NZ  LYS A   2      44.634  53.928  61.699  1.00  0.00          N   
ATOM     32  H   LYS A   2      43.089  56.338  68.031  1.00  0.00          H   
ATOM     33  HA  LYS A   2      45.302  54.522  67.154  1.00  0.00          H   
ATOM     34  HB3 LYS A   2      42.986  55.730  65.667  1.00  0.00          H   
ATOM     35  HB2 LYS A   2      42.912  54.095  66.305  1.00  0.00          H   
ATOM     36  HG3 LYS A   2      44.879  53.472  64.711  1.00  0.00          H   
ATOM     37  HG2 LYS A   2      44.775  55.006  64.016  1.00  0.00          H   
ATOM     38  HD3 LYS A   2      42.572  54.758  63.242  1.00  0.00          H   
ATOM     39  HD2 LYS A   2      42.403  53.181  64.189  1.00  0.00          H   
ATOM     40  HE3 LYS A   2      42.936  52.726  61.798  1.00  0.00          H   
ATOM     41  HE2 LYS A   2      44.166  52.170  62.755  1.00  0.00          H   
ATOM     42  HZ1 LYS A   2      45.327  54.499  62.158  1.00  0.00          H   
ATOM     43  HZ2 LYS A   2      45.102  53.357  61.006  1.00  0.00          H   
ATOM     44  HZ3 LYS A   2      44.119  54.509  61.048  1.00  0.00          H   
ATOM     45  N   PRO A   3      46.729  56.327  66.235  1.00  0.00          N   
ATOM     46  CA  PRO A   3      47.761  57.372  66.070  1.00  0.00          C   
ATOM     47  C   PRO A   3      47.651  58.257  64.837  1.00  0.00          C   
ATOM     48  O   PRO A   3      47.124  57.784  63.857  1.00  0.00          O   
ATOM     49  CB  PRO A   3      49.112  56.595  66.088  1.00  0.00          C   
ATOM     50  CG  PRO A   3      48.881  55.245  66.712  1.00  0.00          C   
ATOM     51  CD  PRO A   3      47.409  54.994  66.316  1.00  0.00          C   
ATOM     52  HA  PRO A   3      47.632  58.046  66.909  1.00  0.00          H   
ATOM     53  HB3 PRO A   3      49.413  56.519  65.043  1.00  0.00          H   
ATOM     54  HB2 PRO A   3      49.966  57.042  66.608  1.00  0.00          H   
ATOM     55  HG3 PRO A   3      49.520  54.458  66.308  1.00  0.00          H   
ATOM     56  HG2 PRO A   3      49.018  55.372  67.792  1.00  0.00          H   
ATOM     57  HD3 PRO A   3      47.332  54.398  65.408  1.00  0.00          H   
ATOM     58  HD2 PRO A   3      47.185  54.352  67.168  1.00  0.00          H   
ATOM     59  N   GLY A   4      48.103  59.531  64.933  1.00  0.00          N   
ATOM     60  CA  GLY A   4      47.828  60.512  63.830  1.00  0.00          C   
ATOM     61  C   GLY A   4      46.615  61.372  64.166  1.00  0.00          C   
ATOM     62  O   GLY A   4      46.209  61.465  65.345  1.00  0.00          O   
ATOM     63  H   GLY A   4      48.385  59.880  65.842  1.00  0.00          H   
ATOM     64  HA3 GLY A   4      47.680  59.908  62.934  1.00  0.00          H   
ATOM     65  HA2 GLY A   4      48.639  61.233  63.759  1.00  0.00          H   
ATOM     66  N   ALA A   5      46.195  62.116  63.132  1.00  0.00          N   
ATOM     67  CA  ALA A   5      44.820  62.530  63.148  1.00  0.00          C   
ATOM     68  C   ALA A   5      43.675  61.543  63.071  1.00  0.00          C   
ATOM     69  O   ALA A   5      43.830  60.483  62.506  1.00  0.00          O   
ATOM     70  CB  ALA A   5      44.807  63.578  61.985  1.00  0.00          C   
ATOM     71  H   ALA A   5      46.610  61.968  62.228  1.00  0.00          H   
ATOM     72  HA  ALA A   5      44.702  63.023  64.105  1.00  0.00          H   
ATOM     73  HB1 ALA A   5      43.845  64.073  62.166  1.00  0.00          H   
ATOM     74  HB2 ALA A   5      45.557  64.369  62.063  1.00  0.00          H   
ATOM     75  HB3 ALA A   5      44.770  63.095  61.013  1.00  0.00          H   
ATOM     76  N   SER A   6      42.519  62.066  63.452  1.00  0.00          N   
ATOM     77  CA  SER A   6      41.182  61.345  63.267  1.00  0.00          C   
ATOM     78  C   SER A   6      40.175  62.224  62.536  1.00  0.00          C   
ATOM     79  O   SER A   6      39.615  63.201  63.069  1.00  0.00          O   
ATOM     80  CB  SER A   6      40.657  60.676  64.545  1.00  0.00          C   
ATOM     81  OG  SER A   6      39.639  59.746  64.166  1.00  0.00          O   
ATOM     82  H   SER A   6      42.516  62.895  64.033  1.00  0.00          H   
ATOM     83  HA  SER A   6      41.490  60.623  62.510  1.00  0.00          H   
ATOM     84  HB3 SER A   6      40.313  61.387  65.301  1.00  0.00          H   
ATOM     85  HB2 SER A   6      41.378  60.025  65.024  1.00  0.00          H   
ATOM     86  HG  SER A   6      40.196  59.118  63.687  1.00  0.00          H   
ATOM     87  N   LEU A   7      39.829  61.940  61.330  1.00  0.00          N   
ATOM     88  CA  LEU A   7      39.039  62.894  60.434  1.00  0.00          C   
ATOM     89  C   LEU A   7      37.641  62.376  59.936  1.00  0.00          C   
ATOM     90  O   LEU A   7      37.253  61.186  60.024  1.00  0.00          O   
ATOM     91  CB  LEU A   7      39.782  63.422  59.189  1.00  0.00          C   
ATOM     92  CG  LEU A   7      41.221  64.060  59.338  1.00  0.00          C   
ATOM     93  CD1 LEU A   7      41.232  65.232  60.314  1.00  0.00          C   
ATOM     94  CD2 LEU A   7      42.268  63.036  59.827  1.00  0.00          C   
ATOM     95  H   LEU A   7      40.231  61.145  60.834  1.00  0.00          H   
ATOM     96  HA  LEU A   7      38.874  63.809  60.993  1.00  0.00          H   
ATOM     97  HB3 LEU A   7      39.208  64.227  58.740  1.00  0.00          H   
ATOM     98  HB2 LEU A   7      39.975  62.646  58.437  1.00  0.00          H   
ATOM     99  HG  LEU A   7      41.397  64.363  58.310  1.00  0.00          H   
ATOM    100 HD11 LEU A   7      42.297  65.459  60.339  1.00  0.00          H   
ATOM    101 HD12 LEU A   7      40.610  66.059  59.991  1.00  0.00          H   
ATOM    102 HD13 LEU A   7      40.928  64.961  61.332  1.00  0.00          H   
ATOM    103 HD21 LEU A   7      42.083  62.110  59.274  1.00  0.00          H   
ATOM    104 HD22 LEU A   7      43.291  63.336  59.603  1.00  0.00          H   
ATOM    105 HD23 LEU A   7      42.209  62.912  60.907  1.00  0.00          H   
ATOM    106  N   ALA A   8      36.761  63.238  59.404  1.00  0.00          N   
ATOM    107  CA  ALA A   8      35.386  62.995  59.096  1.00  0.00          C   
ATOM    108  C   ALA A   8      35.156  62.313  57.720  1.00  0.00          C   
ATOM    109  O   ALA A   8      36.042  61.998  56.918  1.00  0.00          O   
ATOM    110  CB  ALA A   8      34.676  64.329  59.175  1.00  0.00          C   
ATOM    111  H   ALA A   8      37.096  64.179  59.263  1.00  0.00          H   
ATOM    112  HA  ALA A   8      34.975  62.336  59.861  1.00  0.00          H   
ATOM    113  HB1 ALA A   8      33.620  64.283  58.913  1.00  0.00          H   
ATOM    114  HB2 ALA A   8      34.794  64.750  60.178  1.00  0.00          H   
ATOM    115  HB3 ALA A   8      35.176  64.946  58.433  1.00  0.00          H   
ATOM    116  N   ALA A   9      33.877  62.084  57.477  1.00  0.00          N   
ATOM    117  CA  ALA A   9      33.399  61.848  56.128  1.00  0.00          C   
ATOM    118  C   ALA A   9      34.011  62.734  54.979  1.00  0.00          C   
ATOM    119  O   ALA A   9      33.950  63.973  55.102  1.00  0.00          O   
ATOM    120  CB  ALA A   9      31.889  61.704  56.087  1.00  0.00          C   
ATOM    121  H   ALA A   9      33.211  62.287  58.208  1.00  0.00          H   
ATOM    122  HA  ALA A   9      33.786  60.827  56.045  1.00  0.00          H   
ATOM    123  HB1 ALA A   9      31.552  60.956  56.796  1.00  0.00          H   
ATOM    124  HB2 ALA A   9      31.495  62.712  56.184  1.00  0.00          H   
ATOM    125  HB3 ALA A   9      31.520  61.397  55.110  1.00  0.00          H   
ATOM    126  N   LEU A  10      34.688  62.114  54.003  1.00  0.00          N   
ATOM    127  CA  LEU A  10      35.469  62.867  53.042  1.00  0.00          C   
ATOM    128  C   LEU A  10      34.543  63.440  51.930  1.00  0.00          C   
ATOM    129  O   LEU A  10      33.821  62.694  51.295  1.00  0.00          O   
ATOM    130  CB  LEU A  10      36.692  62.078  52.630  1.00  0.00          C   
ATOM    131  CG  LEU A  10      37.683  62.656  51.608  1.00  0.00          C   
ATOM    132  CD1 LEU A  10      38.034  64.160  51.787  1.00  0.00          C   
ATOM    133  CD2 LEU A  10      39.027  61.874  51.690  1.00  0.00          C   
ATOM    134  H   LEU A  10      34.789  61.114  54.135  1.00  0.00          H   
ATOM    135  HA  LEU A  10      35.835  63.752  53.554  1.00  0.00          H   
ATOM    136  HB3 LEU A  10      36.432  61.071  52.313  1.00  0.00          H   
ATOM    137  HB2 LEU A  10      37.144  61.997  53.617  1.00  0.00          H   
ATOM    138  HG  LEU A  10      37.278  62.559  50.601  1.00  0.00          H   
ATOM    139 HD11 LEU A  10      38.938  64.394  51.235  1.00  0.00          H   
ATOM    140 HD12 LEU A  10      37.214  64.723  51.335  1.00  0.00          H   
ATOM    141 HD13 LEU A  10      38.112  64.571  52.804  1.00  0.00          H   
ATOM    142 HD21 LEU A  10      39.695  62.084  50.857  1.00  0.00          H   
ATOM    143 HD22 LEU A  10      39.514  62.167  52.615  1.00  0.00          H   
ATOM    144 HD23 LEU A  10      38.932  60.786  51.724  1.00  0.00          H   
ATOM    145  N   GLN A  11      34.493  64.795  51.814  1.00  0.00          N   
ATOM    146  CA  GLN A  11      33.601  65.469  50.899  1.00  0.00          C   
ATOM    147  C   GLN A  11      34.290  65.585  49.539  1.00  0.00          C   
ATOM    148  O   GLN A  11      35.509  65.500  49.433  1.00  0.00          O   
ATOM    149  CB  GLN A  11      33.115  66.822  51.423  1.00  0.00          C   
ATOM    150  CG  GLN A  11      32.386  66.808  52.810  1.00  0.00          C   
ATOM    151  CD  GLN A  11      31.236  65.807  52.777  1.00  0.00          C   
ATOM    152  NE2 GLN A  11      31.443  64.633  53.288  1.00  0.00          N   
ATOM    153  OE1 GLN A  11      30.161  66.071  52.205  1.00  0.00          O   
ATOM    154  H   GLN A  11      35.039  65.336  52.473  1.00  0.00          H   
ATOM    155  HA  GLN A  11      32.684  64.907  50.693  1.00  0.00          H   
ATOM    156  HB3 GLN A  11      32.435  67.254  50.692  1.00  0.00          H   
ATOM    157  HB2 GLN A  11      33.881  67.601  51.513  1.00  0.00          H   
ATOM    158  HG3 GLN A  11      32.008  67.803  53.036  1.00  0.00          H   
ATOM    159  HG2 GLN A  11      33.064  66.488  53.598  1.00  0.00          H   
ATOM    160 HE21 GLN A  11      32.337  64.418  53.705  1.00  0.00          H   
ATOM    161 HE22 GLN A  11      30.672  63.974  53.364  1.00  0.00          H   
ATOM    162  N   ALA A  12      33.523  65.725  48.422  1.00  0.00          N   
ATOM    163  CA  ALA A  12      33.963  65.688  47.050  1.00  0.00          C   
ATOM    164  C   ALA A  12      34.309  67.166  46.677  1.00  0.00          C   
ATOM    165  O   ALA A  12      33.672  68.152  47.061  1.00  0.00          O   
ATOM    166  CB  ALA A  12      32.828  65.113  46.174  1.00  0.00          C   
ATOM    167  H   ALA A  12      32.544  65.936  48.539  1.00  0.00          H   
ATOM    168  HA  ALA A  12      34.899  65.128  47.101  1.00  0.00          H   
ATOM    169  HB1 ALA A  12      32.042  65.828  45.937  1.00  0.00          H   
ATOM    170  HB2 ALA A  12      33.301  64.932  45.214  1.00  0.00          H   
ATOM    171  HB3 ALA A  12      32.479  64.147  46.546  1.00  0.00          H   
ATOM    172  N   LEU A  13      35.168  67.244  45.739  1.00  0.00          N   
ATOM    173  CA  LEU A  13      35.817  68.406  45.111  1.00  0.00          C   
ATOM    174  C   LEU A  13      34.812  68.945  44.011  1.00  0.00          C   
ATOM    175  O   LEU A  13      34.083  68.142  43.378  1.00  0.00          O   
ATOM    176  CB  LEU A  13      37.160  68.040  44.566  1.00  0.00          C   
ATOM    177  CG  LEU A  13      38.140  67.649  45.686  1.00  0.00          C   
ATOM    178  CD1 LEU A  13      39.351  67.145  44.989  1.00  0.00          C   
ATOM    179  CD2 LEU A  13      38.447  68.796  46.609  1.00  0.00          C   
ATOM    180  H   LEU A  13      35.430  66.336  45.399  1.00  0.00          H   
ATOM    181  HA  LEU A  13      35.958  69.235  45.799  1.00  0.00          H   
ATOM    182  HB3 LEU A  13      37.526  68.964  44.121  1.00  0.00          H   
ATOM    183  HB2 LEU A  13      37.047  67.277  43.807  1.00  0.00          H   
ATOM    184  HG  LEU A  13      37.699  66.852  46.279  1.00  0.00          H   
ATOM    185 HD11 LEU A  13      40.148  67.100  45.727  1.00  0.00          H   
ATOM    186 HD12 LEU A  13      39.158  66.162  44.569  1.00  0.00          H   
ATOM    187 HD13 LEU A  13      39.630  67.853  44.210  1.00  0.00          H   
ATOM    188 HD21 LEU A  13      38.968  69.444  45.907  1.00  0.00          H   
ATOM    189 HD22 LEU A  13      37.603  69.409  46.934  1.00  0.00          H   
ATOM    190 HD23 LEU A  13      38.970  68.494  47.519  1.00  0.00          H   
ATOM    191  N   GLN A  14      34.816  70.253  43.839  1.00  0.00          N   
ATOM    192  CA  GLN A  14      34.078  71.117  42.845  1.00  0.00          C   
ATOM    193  C   GLN A  14      34.627  70.943  41.392  1.00  0.00          C   
ATOM    194  O   GLN A  14      35.813  70.743  41.192  1.00  0.00          O   
ATOM    195  CB  GLN A  14      34.041  72.555  43.192  1.00  0.00          C   
ATOM    196  CG  GLN A  14      35.457  73.253  43.005  1.00  0.00          C   
ATOM    197  CD  GLN A  14      35.366  74.663  43.531  1.00  0.00          C   
ATOM    198  NE2 GLN A  14      35.573  74.916  44.822  1.00  0.00          N   
ATOM    199  OE1 GLN A  14      35.158  75.564  42.740  1.00  0.00          O   
ATOM    200  H   GLN A  14      35.367  70.823  44.468  1.00  0.00          H   
ATOM    201  HA  GLN A  14      33.047  70.790  42.777  1.00  0.00          H   
ATOM    202  HB3 GLN A  14      33.750  72.628  44.240  1.00  0.00          H   
ATOM    203  HB2 GLN A  14      33.299  73.065  42.587  1.00  0.00          H   
ATOM    204  HG3 GLN A  14      35.631  73.305  41.935  1.00  0.00          H   
ATOM    205  HG2 GLN A  14      36.348  72.735  43.362  1.00  0.00          H   
ATOM    206 HE21 GLN A  14      35.588  74.127  45.450  1.00  0.00          H   
ATOM    207 HE22 GLN A  14      35.352  75.849  45.118  1.00  0.00          H   
ATOM    208  N   ALA A  15      33.735  71.078  40.377  1.00  0.00          N   
ATOM    209  CA  ALA A  15      34.221  71.426  39.076  1.00  0.00          C   
ATOM    210  C   ALA A  15      34.731  72.919  39.083  1.00  0.00          C   
ATOM    211  O   ALA A  15      34.018  73.780  39.574  1.00  0.00          O   
ATOM    212  CB  ALA A  15      33.160  71.139  37.964  1.00  0.00          C   
ATOM    213  H   ALA A  15      32.737  71.206  40.510  1.00  0.00          H   
ATOM    214  HA  ALA A  15      35.060  70.792  38.788  1.00  0.00          H   
ATOM    215  HB1 ALA A  15      33.442  71.697  37.080  1.00  0.00          H   
ATOM    216  HB2 ALA A  15      33.320  70.099  37.653  1.00  0.00          H   
ATOM    217  HB3 ALA A  15      32.134  71.298  38.285  1.00  0.00          H   
ATOM    218  N   LEU A  16      35.880  73.137  38.444  1.00  0.00          N   
ATOM    219  CA  LEU A  16      36.570  74.397  38.394  1.00  0.00          C   
ATOM    220  C   LEU A  16      36.215  75.211  37.152  1.00  0.00          C   
ATOM    221  O   LEU A  16      35.841  74.624  36.151  1.00  0.00          O   
ATOM    222  CB  LEU A  16      38.074  74.232  38.674  1.00  0.00          C   
ATOM    223  CG  LEU A  16      38.482  73.631  40.052  1.00  0.00          C   
ATOM    224  CD1 LEU A  16      39.810  72.928  40.038  1.00  0.00          C   
ATOM    225  CD2 LEU A  16      38.480  74.740  41.123  1.00  0.00          C   
ATOM    226  H   LEU A  16      36.296  72.330  38.003  1.00  0.00          H   
ATOM    227  HA  LEU A  16      36.248  74.939  39.284  1.00  0.00          H   
ATOM    228  HB3 LEU A  16      38.539  75.199  38.482  1.00  0.00          H   
ATOM    229  HB2 LEU A  16      38.637  73.661  37.945  1.00  0.00          H   
ATOM    230  HG  LEU A  16      37.676  72.961  40.331  1.00  0.00          H   
ATOM    231 HD11 LEU A  16      40.598  73.663  39.866  1.00  0.00          H   
ATOM    232 HD12 LEU A  16      39.905  72.550  41.056  1.00  0.00          H   
ATOM    233 HD13 LEU A  16      39.795  72.157  39.266  1.00  0.00          H   
ATOM    234 HD21 LEU A  16      37.439  75.037  41.169  1.00  0.00          H   
ATOM    235 HD22 LEU A  16      38.808  74.386  42.101  1.00  0.00          H   
ATOM    236 HD23 LEU A  16      39.163  75.544  40.813  1.00  0.00          H   
ATOM    237  N   GLN A  17      36.245  76.562  37.223  1.00  0.00          N   
ATOM    238  CA  GLN A  17      35.828  77.438  36.209  1.00  0.00          C   
ATOM    239  C   GLN A  17      36.615  77.251  34.901  1.00  0.00          C   
ATOM    240  O   GLN A  17      36.019  77.257  33.842  1.00  0.00          O   
ATOM    241  CB  GLN A  17      36.044  78.866  36.610  1.00  0.00          C   
ATOM    242  CG  GLN A  17      34.687  79.281  37.265  1.00  0.00          C   
ATOM    243  CD  GLN A  17      33.511  79.361  36.325  1.00  0.00          C   
ATOM    244  NE2 GLN A  17      32.377  78.696  36.460  1.00  0.00          N   
ATOM    245  OE1 GLN A  17      33.671  79.876  35.233  1.00  0.00          O   
ATOM    246  H   GLN A  17      36.261  76.970  38.144  1.00  0.00          H   
ATOM    247  HA  GLN A  17      34.767  77.461  35.964  1.00  0.00          H   
ATOM    248  HB3 GLN A  17      36.238  79.539  35.785  1.00  0.00          H   
ATOM    249  HB2 GLN A  17      36.856  78.897  37.339  1.00  0.00          H   
ATOM    250  HG3 GLN A  17      34.780  80.250  37.764  1.00  0.00          H   
ATOM    251  HG2 GLN A  17      34.495  78.636  38.117  1.00  0.00          H   
ATOM    252 HE21 GLN A  17      32.262  78.057  37.229  1.00  0.00          H   
ATOM    253 HE22 GLN A  17      31.616  78.671  35.794  1.00  0.00          H   
ATOM    254  N   ALA A  18      37.892  76.718  34.958  1.00  0.00          N   
ATOM    255  CA  ALA A  18      38.714  76.283  33.806  1.00  0.00          C   
ATOM    256  C   ALA A  18      38.118  75.195  32.985  1.00  0.00          C   
ATOM    257  O   ALA A  18      38.102  75.320  31.778  1.00  0.00          O   
ATOM    258  CB  ALA A  18      40.072  75.947  34.320  1.00  0.00          C   
ATOM    259  H   ALA A  18      38.237  76.596  35.893  1.00  0.00          H   
ATOM    260  HA  ALA A  18      38.796  77.095  33.076  1.00  0.00          H   
ATOM    261  HB1 ALA A  18      40.789  75.692  33.539  1.00  0.00          H   
ATOM    262  HB2 ALA A  18      40.521  76.867  34.718  1.00  0.00          H   
ATOM    263  HB3 ALA A  18      40.072  75.236  35.143  1.00  0.00          H   
ATOM    264  N   ALA A  19      37.544  74.150  33.587  1.00  0.00          N   
ATOM    265  CA  ALA A  19      36.809  73.089  32.920  1.00  0.00          C   
ATOM    266  C   ALA A  19      35.555  73.667  32.247  1.00  0.00          C   
ATOM    267  O   ALA A  19      35.244  73.231  31.141  1.00  0.00          O   
ATOM    268  CB  ALA A  19      36.597  71.851  33.774  1.00  0.00          C   
ATOM    269  H   ALA A  19      37.543  74.156  34.599  1.00  0.00          H   
ATOM    270  HA  ALA A  19      37.456  72.862  32.070  1.00  0.00          H   
ATOM    271  HB1 ALA A  19      37.562  71.348  33.820  1.00  0.00          H   
ATOM    272  HB2 ALA A  19      36.128  72.053  34.741  1.00  0.00          H   
ATOM    273  HB3 ALA A  19      35.891  71.218  33.251  1.00  0.00          H   
ATOM    274  N   GLN A  20      34.919  74.726  32.800  1.00  0.00          N   
ATOM    275  CA  GLN A  20      33.810  75.378  32.068  1.00  0.00          C   
ATOM    276  C   GLN A  20      34.278  76.183  30.840  1.00  0.00          C   
ATOM    277  O   GLN A  20      33.516  76.240  29.854  1.00  0.00          O   
ATOM    278  CB  GLN A  20      32.747  76.124  32.980  1.00  0.00          C   
ATOM    279  CG  GLN A  20      31.729  75.276  33.660  1.00  0.00          C   
ATOM    280  CD  GLN A  20      30.583  75.944  34.237  1.00  0.00          C   
ATOM    281  NE2 GLN A  20      29.443  75.318  34.211  1.00  0.00          N   
ATOM    282  OE1 GLN A  20      30.586  77.135  34.554  1.00  0.00          O   
ATOM    283  H   GLN A  20      35.262  75.175  33.629  1.00  0.00          H   
ATOM    284  HA  GLN A  20      33.259  74.571  31.573  1.00  0.00          H   
ATOM    285  HB3 GLN A  20      32.337  76.950  32.396  1.00  0.00          H   
ATOM    286  HB2 GLN A  20      33.341  76.567  33.772  1.00  0.00          H   
ATOM    287  HG3 GLN A  20      32.165  74.812  34.543  1.00  0.00          H   
ATOM    288  HG2 GLN A  20      31.384  74.551  32.926  1.00  0.00          H   
ATOM    289 HE21 GLN A  20      29.500  74.390  33.812  1.00  0.00          H   
ATOM    290 HE22 GLN A  20      28.578  75.777  34.462  1.00  0.00          H   
ATOM    291  N   ALA A  21      35.472  76.823  30.815  1.00  0.00          N   
ATOM    292  CA  ALA A  21      35.981  77.593  29.679  1.00  0.00          C   
ATOM    293  C   ALA A  21      36.369  76.714  28.427  1.00  0.00          C   
ATOM    294  O   ALA A  21      36.388  77.160  27.300  1.00  0.00          O   
ATOM    295  CB  ALA A  21      37.287  78.346  30.022  1.00  0.00          C   
ATOM    296  H   ALA A  21      35.965  76.707  31.690  1.00  0.00          H   
ATOM    297  HA  ALA A  21      35.179  78.246  29.347  1.00  0.00          H   
ATOM    298  HB1 ALA A  21      38.054  77.762  30.529  1.00  0.00          H   
ATOM    299  HB2 ALA A  21      37.755  78.758  29.120  1.00  0.00          H   
ATOM    300  HB3 ALA A  21      37.136  79.212  30.675  1.00  0.00          H   
ATOM    301  N   ALA A  22      36.837  75.505  28.639  1.00  0.00          N   
ATOM    302  CA  ALA A  22      37.159  74.572  27.580  1.00  0.00          C   
ATOM    303  C   ALA A  22      36.295  73.261  27.782  1.00  0.00          C   
ATOM    304  O   ALA A  22      36.717  72.244  28.318  1.00  0.00          O   
ATOM    305  CB  ALA A  22      38.690  74.221  27.618  1.00  0.00          C   
ATOM    306  H   ALA A  22      37.141  75.189  29.549  1.00  0.00          H   
ATOM    307  HA  ALA A  22      36.873  75.082  26.667  1.00  0.00          H   
ATOM    308  HB1 ALA A  22      39.114  73.675  28.457  1.00  0.00          H   
ATOM    309  HB2 ALA A  22      38.841  73.540  26.770  1.00  0.00          H   
ATOM    310  HB3 ALA A  22      39.211  75.156  27.383  1.00  0.00          H   
ATOM    311  N   LYS A  23      34.967  73.447  27.512  1.00  0.00          N   
ATOM    312  CA  LYS A  23      34.000  72.279  27.658  1.00  0.00          C   
ATOM    313  C   LYS A  23      34.408  71.112  26.694  1.00  0.00          C   
ATOM    314  O   LYS A  23      34.493  71.176  25.442  1.00  0.00          O   
ATOM    315  CB  LYS A  23      32.531  72.729  27.496  1.00  0.00          C   
ATOM    316  CG  LYS A  23      32.187  73.706  28.613  1.00  0.00          C   
ATOM    317  CD  LYS A  23      30.701  73.829  28.754  1.00  0.00          C   
ATOM    318  CE  LYS A  23      30.335  74.901  29.772  1.00  0.00          C   
ATOM    319  NZ  LYS A  23      30.714  76.257  29.291  1.00  0.00          N   
ATOM    320  H   LYS A  23      34.654  74.202  26.911  1.00  0.00          H   
ATOM    321  HA  LYS A  23      34.126  71.994  28.706  1.00  0.00          H   
ATOM    322  HB3 LYS A  23      32.006  71.773  27.433  1.00  0.00          H   
ATOM    323  HB2 LYS A  23      32.413  73.270  26.556  1.00  0.00          H   
ATOM    324  HG3 LYS A  23      32.581  74.688  28.337  1.00  0.00          H   
ATOM    325  HG2 LYS A  23      32.550  73.394  29.588  1.00  0.00          H   
ATOM    326  HD3 LYS A  23      30.225  72.924  29.143  1.00  0.00          H   
ATOM    327  HD2 LYS A  23      30.299  74.131  27.793  1.00  0.00          H   
ATOM    328  HE3 LYS A  23      30.803  74.719  30.748  1.00  0.00          H   
ATOM    329  HE2 LYS A  23      29.263  74.874  29.927  1.00  0.00          H   
ATOM    330  HZ1 LYS A  23      30.072  76.919  29.726  1.00  0.00          H   
ATOM    331  HZ2 LYS A  23      31.681  76.500  29.466  1.00  0.00          H   
ATOM    332  HZ3 LYS A  23      30.555  76.270  28.298  1.00  0.00          H   
ATOM    333  N   LYS A  24      34.623  69.906  27.224  1.00  0.00          N   
ATOM    334  CA  LYS A  24      34.950  68.653  26.517  1.00  0.00          C   
ATOM    335  C   LYS A  24      33.803  67.637  26.412  1.00  0.00          C   
ATOM    336  CB  LYS A  24      36.264  68.028  27.106  1.00  0.00          C   
ATOM    337  CG  LYS A  24      36.186  67.377  28.510  1.00  0.00          C   
ATOM    338  CD  LYS A  24      37.624  67.076  29.011  1.00  0.00          C   
ATOM    339  CE  LYS A  24      37.474  66.306  30.341  1.00  0.00          C   
ATOM    340  NZ  LYS A  24      38.658  65.507  30.482  1.00  0.00          N   
ATOM    341  O   LYS A  24      33.896  66.737  25.566  1.00  0.00          O   
ATOM    342  OXT LYS A  24      32.901  67.750  27.283  1.00  0.00          O   
ATOM    343  H   LYS A  24      34.552  69.779  28.222  1.00  0.00          H   
ATOM    344  HA  LYS A  24      35.130  68.977  25.495  1.00  0.00          H   
ATOM    345  HB3 LYS A  24      37.000  68.830  27.172  1.00  0.00          H   
ATOM    346  HB2 LYS A  24      36.643  67.239  26.458  1.00  0.00          H   
ATOM    347  HG3 LYS A  24      35.631  66.445  28.467  1.00  0.00          H   
ATOM    348  HG2 LYS A  24      35.736  68.098  29.190  1.00  0.00          H   
ATOM    349  HD3 LYS A  24      38.291  67.914  29.218  1.00  0.00          H   
ATOM    350  HD2 LYS A  24      38.199  66.575  28.236  1.00  0.00          H   
ATOM    351  HE3 LYS A  24      36.672  65.568  30.401  1.00  0.00          H   
ATOM    352  HE2 LYS A  24      37.365  67.019  31.153  1.00  0.00          H   
ATOM    353  HZ1 LYS A  24      39.463  66.110  30.419  1.00  0.00          H   
ATOM    354  HZ2 LYS A  24      38.738  65.037  31.365  1.00  0.00          H   
ATOM    355  HZ3 LYS A  24      38.665  64.788  29.770  1.00  0.00          H   
TER     356      LYS A  24
ENDMDL
MODEL        4
ATOM      1  N   LYS A   1      19.292  76.605  60.975  1.00  0.00          N   
ATOM      2  CA  LYS A   1      20.746  76.303  61.060  1.00  0.00          C   
ATOM      3  C   LYS A   1      21.424  76.565  59.732  1.00  0.00          C   
ATOM      4  O   LYS A   1      20.797  76.099  58.747  1.00  0.00          O   
ATOM      5  CB  LYS A   1      21.080  74.906  61.507  1.00  0.00          C   
ATOM      6  CG  LYS A   1      20.617  74.552  62.926  1.00  0.00          C   
ATOM      7  CD  LYS A   1      21.247  75.378  64.051  1.00  0.00          C   
ATOM      8  CE  LYS A   1      20.352  75.294  65.278  1.00  0.00          C   
ATOM      9  NZ  LYS A   1      20.916  76.078  66.391  1.00  0.00          N   
ATOM     10  HA  LYS A   1      21.153  76.995  61.795  1.00  0.00          H   
ATOM     11  HB3 LYS A   1      22.152  74.736  61.582  1.00  0.00          H   
ATOM     12  HB2 LYS A   1      20.672  74.230  60.767  1.00  0.00          H   
ATOM     13  HG3 LYS A   1      20.819  73.506  63.129  1.00  0.00          H   
ATOM     14  HG2 LYS A   1      19.538  74.660  63.036  1.00  0.00          H   
ATOM     15  HD3 LYS A   1      21.194  76.409  63.695  1.00  0.00          H   
ATOM     16  HD2 LYS A   1      22.290  75.134  64.288  1.00  0.00          H   
ATOM     17  HE3 LYS A   1      20.338  74.270  65.630  1.00  0.00          H   
ATOM     18  HE2 LYS A   1      19.409  75.807  65.106  1.00  0.00          H   
ATOM     19  HZ1 LYS A   1      20.670  77.022  66.136  1.00  0.00          H   
ATOM     20  HZ2 LYS A   1      20.525  75.945  67.317  1.00  0.00          H   
ATOM     21  HZ3 LYS A   1      21.928  76.066  66.378  1.00  0.00          H   
ATOM     22  H   LYS A   1      19.169  77.424  60.395  1.00  0.00          H   
ATOM     23  N   LYS A   2      22.693  77.072  59.747  1.00  0.00          N   
ATOM     24  CA  LYS A   2      23.525  77.117  58.499  1.00  0.00          C   
ATOM     25  C   LYS A   2      24.337  75.789  58.285  1.00  0.00          C   
ATOM     26  O   LYS A   2      24.707  75.068  59.193  1.00  0.00          O   
ATOM     27  CB  LYS A   2      24.519  78.356  58.733  1.00  0.00          C   
ATOM     28  CG  LYS A   2      25.383  78.308  60.050  1.00  0.00          C   
ATOM     29  CD  LYS A   2      26.110  79.619  60.382  1.00  0.00          C   
ATOM     30  CE  LYS A   2      26.653  79.546  61.844  1.00  0.00          C   
ATOM     31  NZ  LYS A   2      27.375  80.762  62.160  1.00  0.00          N   
ATOM     32  H   LYS A   2      23.054  77.275  60.667  1.00  0.00          H   
ATOM     33  HA  LYS A   2      22.802  77.362  57.719  1.00  0.00          H   
ATOM     34  HB3 LYS A   2      23.963  79.294  58.622  1.00  0.00          H   
ATOM     35  HB2 LYS A   2      25.290  78.302  57.961  1.00  0.00          H   
ATOM     36  HG3 LYS A   2      26.167  77.541  60.013  1.00  0.00          H   
ATOM     37  HG2 LYS A   2      24.794  78.116  60.942  1.00  0.00          H   
ATOM     38  HD3 LYS A   2      25.406  80.447  60.265  1.00  0.00          H   
ATOM     39  HD2 LYS A   2      26.892  79.758  59.633  1.00  0.00          H   
ATOM     40  HE3 LYS A   2      27.313  78.690  61.992  1.00  0.00          H   
ATOM     41  HE2 LYS A   2      25.812  79.374  62.531  1.00  0.00          H   
ATOM     42  HZ1 LYS A   2      28.074  80.992  61.468  1.00  0.00          H   
ATOM     43  HZ2 LYS A   2      26.720  81.523  62.241  1.00  0.00          H   
ATOM     44  HZ3 LYS A   2      27.866  80.835  63.033  1.00  0.00          H   
ATOM     45  N   PRO A   3      24.690  75.560  56.987  1.00  0.00          N   
ATOM     46  CA  PRO A   3      25.315  74.275  56.594  1.00  0.00          C   
ATOM     47  C   PRO A   3      26.761  73.985  57.202  1.00  0.00          C   
ATOM     48  O   PRO A   3      27.468  74.915  57.636  1.00  0.00          O   
ATOM     49  CB  PRO A   3      25.184  74.274  55.051  1.00  0.00          C   
ATOM     50  CG  PRO A   3      25.158  75.732  54.646  1.00  0.00          C   
ATOM     51  CD  PRO A   3      24.335  76.335  55.805  1.00  0.00          C   
ATOM     52  HA  PRO A   3      24.640  73.527  57.015  1.00  0.00          H   
ATOM     53  HB3 PRO A   3      25.922  73.785  54.423  1.00  0.00          H   
ATOM     54  HB2 PRO A   3      24.202  73.848  54.836  1.00  0.00          H   
ATOM     55  HG3 PRO A   3      26.119  76.247  54.569  1.00  0.00          H   
ATOM     56  HG2 PRO A   3      24.637  75.790  53.694  1.00  0.00          H   
ATOM     57  HD3 PRO A   3      24.579  77.382  56.002  1.00  0.00          H   
ATOM     58  HD2 PRO A   3      23.265  76.240  55.606  1.00  0.00          H   
ATOM     59  N   GLY A   4      27.141  72.739  57.333  1.00  0.00          N   
ATOM     60  CA  GLY A   4      28.460  72.193  57.817  1.00  0.00          C   
ATOM     61  C   GLY A   4      29.500  71.837  56.692  1.00  0.00          C   
ATOM     62  O   GLY A   4      29.050  71.555  55.573  1.00  0.00          O   
ATOM     63  H   GLY A   4      26.442  72.053  57.095  1.00  0.00          H   
ATOM     64  HA3 GLY A   4      28.308  71.291  58.422  1.00  0.00          H   
ATOM     65  HA2 GLY A   4      28.904  73.024  58.361  1.00  0.00          H   
ATOM     66  N   ALA A   5      30.746  71.821  57.085  1.00  0.00          N   
ATOM     67  CA  ALA A   5      31.859  71.696  56.148  1.00  0.00          C   
ATOM     68  C   ALA A   5      32.185  70.258  55.724  1.00  0.00          C   
ATOM     69  O   ALA A   5      31.867  69.310  56.465  1.00  0.00          O   
ATOM     70  CB  ALA A   5      33.116  72.387  56.718  1.00  0.00          C   
ATOM     71  H   ALA A   5      30.968  72.087  58.036  1.00  0.00          H   
ATOM     72  HA  ALA A   5      31.635  72.312  55.273  1.00  0.00          H   
ATOM     73  HB1 ALA A   5      32.919  73.429  56.957  1.00  0.00          H   
ATOM     74  HB2 ALA A   5      33.476  71.846  57.605  1.00  0.00          H   
ATOM     75  HB3 ALA A   5      33.925  72.336  55.991  1.00  0.00          H   
ATOM     76  N   SER A   6      32.737  70.126  54.485  1.00  0.00          N   
ATOM     77  CA  SER A   6      32.699  68.824  53.836  1.00  0.00          C   
ATOM     78  C   SER A   6      33.718  67.860  54.375  1.00  0.00          C   
ATOM     79  O   SER A   6      34.853  68.262  54.567  1.00  0.00          O   
ATOM     80  CB  SER A   6      32.924  68.953  52.276  1.00  0.00          C   
ATOM     81  OG  SER A   6      31.906  69.581  51.574  1.00  0.00          O   
ATOM     82  H   SER A   6      32.970  70.952  53.962  1.00  0.00          H   
ATOM     83  HA  SER A   6      31.689  68.469  54.018  1.00  0.00          H   
ATOM     84  HB3 SER A   6      33.091  67.955  51.880  1.00  0.00          H   
ATOM     85  HB2 SER A   6      33.850  69.525  52.189  1.00  0.00          H   
ATOM     86  HG  SER A   6      32.151  69.766  50.662  1.00  0.00          H   
ATOM     87  N   LEU A   7      33.315  66.603  54.474  1.00  0.00          N   
ATOM     88  CA  LEU A   7      34.187  65.493  54.837  1.00  0.00          C   
ATOM     89  C   LEU A   7      35.064  65.057  53.625  1.00  0.00          C   
ATOM     90  O   LEU A   7      34.863  65.455  52.473  1.00  0.00          O   
ATOM     91  CB  LEU A   7      33.312  64.332  55.375  1.00  0.00          C   
ATOM     92  CG  LEU A   7      32.417  64.865  56.553  1.00  0.00          C   
ATOM     93  CD1 LEU A   7      31.685  63.685  57.211  1.00  0.00          C   
ATOM     94  CD2 LEU A   7      33.389  65.483  57.681  1.00  0.00          C   
ATOM     95  H   LEU A   7      32.357  66.388  54.237  1.00  0.00          H   
ATOM     96  HA  LEU A   7      34.876  65.942  55.545  1.00  0.00          H   
ATOM     97  HB3 LEU A   7      33.965  63.522  55.706  1.00  0.00          H   
ATOM     98  HB2 LEU A   7      32.619  63.826  54.699  1.00  0.00          H   
ATOM     99  HG  LEU A   7      31.661  65.579  56.256  1.00  0.00          H   
ATOM    100 HD11 LEU A   7      30.922  63.288  56.547  1.00  0.00          H   
ATOM    101 HD12 LEU A   7      32.361  62.832  57.288  1.00  0.00          H   
ATOM    102 HD13 LEU A   7      31.208  63.921  58.157  1.00  0.00          H   
ATOM    103 HD21 LEU A   7      33.998  64.752  58.208  1.00  0.00          H   
ATOM    104 HD22 LEU A   7      34.116  66.201  57.296  1.00  0.00          H   
ATOM    105 HD23 LEU A   7      32.833  66.061  58.405  1.00  0.00          H   
ATOM    106  N   ALA A   8      36.145  64.340  54.011  1.00  0.00          N   
ATOM    107  CA  ALA A   8      37.383  64.084  53.246  1.00  0.00          C   
ATOM    108  C   ALA A   8      37.173  63.846  51.744  1.00  0.00          C   
ATOM    109  O   ALA A   8      37.570  64.694  50.920  1.00  0.00          O   
ATOM    110  CB  ALA A   8      38.096  62.906  53.937  1.00  0.00          C   
ATOM    111  H   ALA A   8      36.121  64.037  54.983  1.00  0.00          H   
ATOM    112  HA  ALA A   8      38.030  64.956  53.341  1.00  0.00          H   
ATOM    113  HB1 ALA A   8      37.479  62.007  53.994  1.00  0.00          H   
ATOM    114  HB2 ALA A   8      38.986  62.586  53.394  1.00  0.00          H   
ATOM    115  HB3 ALA A   8      38.467  63.125  54.933  1.00  0.00          H   
ATOM    116  N   ALA A   9      36.428  62.808  51.357  1.00  0.00          N   
ATOM    117  CA  ALA A   9      36.186  62.453  49.979  1.00  0.00          C   
ATOM    118  C   ALA A   9      35.257  63.386  49.154  1.00  0.00          C   
ATOM    119  O   ALA A   9      35.638  63.625  48.011  1.00  0.00          O   
ATOM    120  CB  ALA A   9      35.611  61.067  49.925  1.00  0.00          C   
ATOM    121  H   ALA A   9      35.885  62.345  52.058  1.00  0.00          H   
ATOM    122  HA  ALA A   9      37.161  62.418  49.492  1.00  0.00          H   
ATOM    123  HB1 ALA A   9      35.789  60.730  48.902  1.00  0.00          H   
ATOM    124  HB2 ALA A   9      36.093  60.384  50.634  1.00  0.00          H   
ATOM    125  HB3 ALA A   9      34.552  61.030  50.172  1.00  0.00          H   
ATOM    126  N   LEU A  10      34.176  63.957  49.698  1.00  0.00          N   
ATOM    127  CA  LEU A  10      33.438  65.046  49.052  1.00  0.00          C   
ATOM    128  C   LEU A  10      34.285  66.276  48.800  1.00  0.00          C   
ATOM    129  O   LEU A  10      34.145  66.905  47.710  1.00  0.00          O   
ATOM    130  CB  LEU A  10      32.230  65.348  49.910  1.00  0.00          C   
ATOM    131  CG  LEU A  10      31.325  66.459  49.283  1.00  0.00          C   
ATOM    132  CD1 LEU A  10      30.685  66.075  47.939  1.00  0.00          C   
ATOM    133  CD2 LEU A  10      30.109  66.821  50.163  1.00  0.00          C   
ATOM    134  H   LEU A  10      34.003  63.665  50.644  1.00  0.00          H   
ATOM    135  HA  LEU A  10      33.101  64.701  48.072  1.00  0.00          H   
ATOM    136  HB3 LEU A  10      32.631  65.611  50.887  1.00  0.00          H   
ATOM    137  HB2 LEU A  10      31.647  64.449  50.043  1.00  0.00          H   
ATOM    138  HG  LEU A  10      31.909  67.380  49.182  1.00  0.00          H   
ATOM    139 HD11 LEU A  10      30.229  65.112  48.148  1.00  0.00          H   
ATOM    140 HD12 LEU A  10      29.906  66.754  47.611  1.00  0.00          H   
ATOM    141 HD13 LEU A  10      31.430  65.860  47.175  1.00  0.00          H   
ATOM    142 HD21 LEU A  10      29.524  65.918  50.305  1.00  0.00          H   
ATOM    143 HD22 LEU A  10      30.358  67.092  51.189  1.00  0.00          H   
ATOM    144 HD23 LEU A  10      29.610  67.714  49.762  1.00  0.00          H   
ATOM    145  N   GLN A  11      35.170  66.607  49.737  1.00  0.00          N   
ATOM    146  CA  GLN A  11      36.022  67.774  49.495  1.00  0.00          C   
ATOM    147  C   GLN A  11      37.182  67.524  48.488  1.00  0.00          C   
ATOM    148  O   GLN A  11      37.388  68.466  47.726  1.00  0.00          O   
ATOM    149  CB  GLN A  11      36.487  68.399  50.862  1.00  0.00          C   
ATOM    150  CG  GLN A  11      37.355  69.590  50.700  1.00  0.00          C   
ATOM    151  CD  GLN A  11      37.315  70.380  51.981  1.00  0.00          C   
ATOM    152  NE2 GLN A  11      36.336  71.220  52.192  1.00  0.00          N   
ATOM    153  OE1 GLN A  11      38.010  70.152  52.904  1.00  0.00          O   
ATOM    154  H   GLN A  11      35.303  66.070  50.584  1.00  0.00          H   
ATOM    155  HA  GLN A  11      35.407  68.550  49.039  1.00  0.00          H   
ATOM    156  HB3 GLN A  11      37.048  67.669  51.443  1.00  0.00          H   
ATOM    157  HB2 GLN A  11      35.633  68.648  51.487  1.00  0.00          H   
ATOM    158  HG3 GLN A  11      36.987  70.280  49.936  1.00  0.00          H   
ATOM    159  HG2 GLN A  11      38.372  69.250  50.505  1.00  0.00          H   
ATOM    160 HE21 GLN A  11      35.680  71.507  51.469  1.00  0.00          H   
ATOM    161 HE22 GLN A  11      36.418  71.528  53.143  1.00  0.00          H   
ATOM    162  N   ALA A  12      37.773  66.352  48.452  1.00  0.00          N   
ATOM    163  CA  ALA A  12      38.617  66.081  47.295  1.00  0.00          C   
ATOM    164  C   ALA A  12      37.854  66.206  45.981  1.00  0.00          C   
ATOM    165  O   ALA A  12      38.346  66.839  45.066  1.00  0.00          O   
ATOM    166  CB  ALA A  12      39.232  64.663  47.401  1.00  0.00          C   
ATOM    167  H   ALA A  12      37.667  65.606  49.129  1.00  0.00          H   
ATOM    168  HA  ALA A  12      39.485  66.746  47.349  1.00  0.00          H   
ATOM    169  HB1 ALA A  12      40.099  64.698  46.735  1.00  0.00          H   
ATOM    170  HB2 ALA A  12      39.515  64.384  48.412  1.00  0.00          H   
ATOM    171  HB3 ALA A  12      38.512  63.929  47.062  1.00  0.00          H   
ATOM    172  N   LEU A  13      36.688  65.567  45.909  1.00  0.00          N   
ATOM    173  CA  LEU A  13      35.797  65.613  44.696  1.00  0.00          C   
ATOM    174  C   LEU A  13      35.401  67.027  44.315  1.00  0.00          C   
ATOM    175  O   LEU A  13      35.610  67.350  43.180  1.00  0.00          O   
ATOM    176  CB  LEU A  13      34.566  64.705  44.867  1.00  0.00          C   
ATOM    177  CG  LEU A  13      33.974  64.530  43.451  1.00  0.00          C   
ATOM    178  CD1 LEU A  13      34.917  63.788  42.438  1.00  0.00          C   
ATOM    179  CD2 LEU A  13      32.830  63.537  43.526  1.00  0.00          C   
ATOM    180  H   LEU A  13      36.321  64.990  46.647  1.00  0.00          H   
ATOM    181  HA  LEU A  13      36.399  65.224  43.869  1.00  0.00          H   
ATOM    182  HB3 LEU A  13      33.902  64.952  45.688  1.00  0.00          H   
ATOM    183  HB2 LEU A  13      34.911  63.691  45.079  1.00  0.00          H   
ATOM    184  HG  LEU A  13      33.566  65.486  43.111  1.00  0.00          H   
ATOM    185 HD11 LEU A  13      35.438  62.981  42.944  1.00  0.00          H   
ATOM    186 HD12 LEU A  13      34.438  63.466  41.516  1.00  0.00          H   
ATOM    187 HD13 LEU A  13      35.673  64.550  42.222  1.00  0.00          H   
ATOM    188 HD21 LEU A  13      32.221  63.484  42.617  1.00  0.00          H   
ATOM    189 HD22 LEU A  13      33.101  62.522  43.805  1.00  0.00          H   
ATOM    190 HD23 LEU A  13      32.127  63.919  44.277  1.00  0.00          H   
ATOM    191  N   GLN A  14      34.786  67.823  45.219  1.00  0.00          N   
ATOM    192  CA  GLN A  14      34.341  69.221  45.040  1.00  0.00          C   
ATOM    193  C   GLN A  14      35.518  70.117  44.605  1.00  0.00          C   
ATOM    194  O   GLN A  14      35.253  70.885  43.700  1.00  0.00          O   
ATOM    195  CB  GLN A  14      33.743  69.835  46.332  1.00  0.00          C   
ATOM    196  CG  GLN A  14      32.321  69.377  46.714  1.00  0.00          C   
ATOM    197  CD  GLN A  14      31.907  69.765  48.135  1.00  0.00          C   
ATOM    198  NE2 GLN A  14      30.648  69.792  48.485  1.00  0.00          N   
ATOM    199  OE1 GLN A  14      32.685  70.045  49.034  1.00  0.00          O   
ATOM    200  H   GLN A  14      34.698  67.477  46.157  1.00  0.00          H   
ATOM    201  HA  GLN A  14      33.532  69.216  44.306  1.00  0.00          H   
ATOM    202  HB3 GLN A  14      33.757  70.914  46.256  1.00  0.00          H   
ATOM    203  HB2 GLN A  14      34.372  69.668  47.205  1.00  0.00          H   
ATOM    204  HG3 GLN A  14      32.309  68.298  46.625  1.00  0.00          H   
ATOM    205  HG2 GLN A  14      31.556  69.647  45.988  1.00  0.00          H   
ATOM    206 HE21 GLN A  14      30.012  69.684  47.703  1.00  0.00          H   
ATOM    207 HE22 GLN A  14      30.357  70.192  49.368  1.00  0.00          H   
ATOM    208  N   ALA A  15      36.766  69.927  45.086  1.00  0.00          N   
ATOM    209  CA  ALA A  15      37.900  70.688  44.542  1.00  0.00          C   
ATOM    210  C   ALA A  15      38.172  70.164  43.129  1.00  0.00          C   
ATOM    211  O   ALA A  15      38.475  70.999  42.252  1.00  0.00          O   
ATOM    212  CB  ALA A  15      39.102  70.508  45.458  1.00  0.00          C   
ATOM    213  H   ALA A  15      36.969  69.296  45.850  1.00  0.00          H   
ATOM    214  HA  ALA A  15      37.660  71.751  44.468  1.00  0.00          H   
ATOM    215  HB1 ALA A  15      38.846  70.891  46.444  1.00  0.00          H   
ATOM    216  HB2 ALA A  15      39.296  69.430  45.447  1.00  0.00          H   
ATOM    217  HB3 ALA A  15      39.862  71.114  44.972  1.00  0.00          H   
ATOM    218  N   LEU A  16      38.140  68.841  42.928  1.00  0.00          N   
ATOM    219  CA  LEU A  16      38.427  68.270  41.601  1.00  0.00          C   
ATOM    220  C   LEU A  16      37.479  68.622  40.413  1.00  0.00          C   
ATOM    221  O   LEU A  16      37.884  69.161  39.394  1.00  0.00          O   
ATOM    222  CB  LEU A  16      38.749  66.744  41.707  1.00  0.00          C   
ATOM    223  CG  LEU A  16      39.145  66.223  40.329  1.00  0.00          C   
ATOM    224  CD1 LEU A  16      40.351  66.964  39.709  1.00  0.00          C   
ATOM    225  CD2 LEU A  16      39.498  64.796  40.504  1.00  0.00          C   
ATOM    226  H   LEU A  16      38.032  68.218  43.720  1.00  0.00          H   
ATOM    227  HA  LEU A  16      39.356  68.698  41.204  1.00  0.00          H   
ATOM    228  HB3 LEU A  16      37.901  66.202  42.116  1.00  0.00          H   
ATOM    229  HB2 LEU A  16      39.590  66.829  42.404  1.00  0.00          H   
ATOM    230  HG  LEU A  16      38.360  66.272  39.567  1.00  0.00          H   
ATOM    231 HD11 LEU A  16      40.642  66.386  38.834  1.00  0.00          H   
ATOM    232 HD12 LEU A  16      40.296  67.975  39.322  1.00  0.00          H   
ATOM    233 HD13 LEU A  16      41.136  67.040  40.465  1.00  0.00          H   
ATOM    234 HD21 LEU A  16      39.923  64.342  39.604  1.00  0.00          H   
ATOM    235 HD22 LEU A  16      40.232  64.674  41.291  1.00  0.00          H   
ATOM    236 HD23 LEU A  16      38.621  64.176  40.687  1.00  0.00          H   
ATOM    237  N   GLN A  17      36.178  68.409  40.647  1.00  0.00          N   
ATOM    238  CA  GLN A  17      35.174  68.734  39.687  1.00  0.00          C   
ATOM    239  C   GLN A  17      35.102  70.179  39.265  1.00  0.00          C   
ATOM    240  O   GLN A  17      34.767  70.453  38.138  1.00  0.00          O   
ATOM    241  CB  GLN A  17      33.824  68.134  40.023  1.00  0.00          C   
ATOM    242  CG  GLN A  17      33.774  66.646  39.942  1.00  0.00          C   
ATOM    243  CD  GLN A  17      32.522  65.998  40.619  1.00  0.00          C   
ATOM    244  NE2 GLN A  17      32.200  64.798  40.175  1.00  0.00          N   
ATOM    245  OE1 GLN A  17      31.711  66.471  41.431  1.00  0.00          O   
ATOM    246  H   GLN A  17      35.881  67.899  41.464  1.00  0.00          H   
ATOM    247  HA  GLN A  17      35.458  68.182  38.798  1.00  0.00          H   
ATOM    248  HB3 GLN A  17      33.128  68.523  39.285  1.00  0.00          H   
ATOM    249  HB2 GLN A  17      33.444  68.547  40.965  1.00  0.00          H   
ATOM    250  HG3 GLN A  17      34.573  66.121  40.468  1.00  0.00          H   
ATOM    251  HG2 GLN A  17      33.697  66.360  38.902  1.00  0.00          H   
ATOM    252 HE21 GLN A  17      32.947  64.412  39.611  1.00  0.00          H   
ATOM    253 HE22 GLN A  17      31.440  64.299  40.613  1.00  0.00          H   
ATOM    254  N   ALA A  18      35.339  71.101  40.175  1.00  0.00          N   
ATOM    255  CA  ALA A  18      35.498  72.441  39.731  1.00  0.00          C   
ATOM    256  C   ALA A  18      36.826  72.792  38.971  1.00  0.00          C   
ATOM    257  O   ALA A  18      36.699  73.601  38.042  1.00  0.00          O   
ATOM    258  CB  ALA A  18      35.278  73.269  41.021  1.00  0.00          C   
ATOM    259  H   ALA A  18      35.402  70.836  41.142  1.00  0.00          H   
ATOM    260  HA  ALA A  18      34.625  72.751  39.156  1.00  0.00          H   
ATOM    261  HB1 ALA A  18      35.895  72.836  41.810  1.00  0.00          H   
ATOM    262  HB2 ALA A  18      35.645  74.297  41.012  1.00  0.00          H   
ATOM    263  HB3 ALA A  18      34.228  73.280  41.312  1.00  0.00          H   
ATOM    264  N   ALA A  19      37.951  72.245  39.335  1.00  0.00          N   
ATOM    265  CA  ALA A  19      39.127  72.514  38.523  1.00  0.00          C   
ATOM    266  C   ALA A  19      39.030  71.930  37.140  1.00  0.00          C   
ATOM    267  O   ALA A  19      39.351  72.544  36.182  1.00  0.00          O   
ATOM    268  CB  ALA A  19      40.426  72.013  39.208  1.00  0.00          C   
ATOM    269  H   ALA A  19      38.022  71.563  40.087  1.00  0.00          H   
ATOM    270  HA  ALA A  19      39.320  73.571  38.322  1.00  0.00          H   
ATOM    271  HB1 ALA A  19      40.466  70.925  39.328  1.00  0.00          H   
ATOM    272  HB2 ALA A  19      41.276  72.431  38.663  1.00  0.00          H   
ATOM    273  HB3 ALA A  19      40.614  72.390  40.215  1.00  0.00          H   
ATOM    274  N   GLN A  20      38.474  70.713  37.024  1.00  0.00          N   
ATOM    275  CA  GLN A  20      38.198  70.134  35.727  1.00  0.00          C   
ATOM    276  C   GLN A  20      36.966  70.767  34.968  1.00  0.00          C   
ATOM    277  O   GLN A  20      36.907  70.541  33.756  1.00  0.00          O   
ATOM    278  CB  GLN A  20      38.206  68.608  35.646  1.00  0.00          C   
ATOM    279  CG  GLN A  20      39.559  67.893  35.753  1.00  0.00          C   
ATOM    280  CD  GLN A  20      39.455  66.383  35.869  1.00  0.00          C   
ATOM    281  NE2 GLN A  20      40.599  65.772  35.971  1.00  0.00          N   
ATOM    282  OE1 GLN A  20      38.436  65.677  35.879  1.00  0.00          O   
ATOM    283  H   GLN A  20      38.292  70.213  37.876  1.00  0.00          H   
ATOM    284  HA  GLN A  20      39.039  70.520  35.134  1.00  0.00          H   
ATOM    285  HB3 GLN A  20      37.854  68.257  34.671  1.00  0.00          H   
ATOM    286  HB2 GLN A  20      37.472  68.272  36.376  1.00  0.00          H   
ATOM    287  HG3 GLN A  20      40.148  68.251  36.597  1.00  0.00          H   
ATOM    288  HG2 GLN A  20      40.144  68.062  34.861  1.00  0.00          H   
ATOM    289 HE21 GLN A  20      41.402  66.282  35.626  1.00  0.00          H   
ATOM    290 HE22 GLN A  20      40.537  64.763  35.983  1.00  0.00          H   
ATOM    291  N   ALA A  21      36.114  71.585  35.626  1.00  0.00          N   
ATOM    292  CA  ALA A  21      35.276  72.545  34.881  1.00  0.00          C   
ATOM    293  C   ALA A  21      36.078  73.704  34.245  1.00  0.00          C   
ATOM    294  O   ALA A  21      35.928  73.838  33.004  1.00  0.00          O   
ATOM    295  CB  ALA A  21      34.117  73.023  35.677  1.00  0.00          C   
ATOM    296  H   ALA A  21      36.085  71.645  36.627  1.00  0.00          H   
ATOM    297  HA  ALA A  21      34.738  72.033  34.080  1.00  0.00          H   
ATOM    298  HB1 ALA A  21      33.546  72.124  35.913  1.00  0.00          H   
ATOM    299  HB2 ALA A  21      34.468  73.546  36.564  1.00  0.00          H   
ATOM    300  HB3 ALA A  21      33.596  73.757  35.065  1.00  0.00          H   
ATOM    301  N   ALA A  22      36.906  74.408  35.046  1.00  0.00          N   
ATOM    302  CA  ALA A  22      37.760  75.576  34.638  1.00  0.00          C   
ATOM    303  C   ALA A  22      38.892  75.092  33.721  1.00  0.00          C   
ATOM    304  O   ALA A  22      40.026  75.456  33.888  1.00  0.00          O   
ATOM    305  CB  ALA A  22      38.150  76.321  35.932  1.00  0.00          C   
ATOM    306  H   ALA A  22      36.929  74.155  36.017  1.00  0.00          H   
ATOM    307  HA  ALA A  22      37.142  76.258  34.045  1.00  0.00          H   
ATOM    308  HB1 ALA A  22      38.507  75.615  36.687  1.00  0.00          H   
ATOM    309  HB2 ALA A  22      39.052  76.909  35.822  1.00  0.00          H   
ATOM    310  HB3 ALA A  22      37.268  76.879  36.237  1.00  0.00          H   
ATOM    311  N   LYS A  23      38.651  74.198  32.766  1.00  0.00          N   
ATOM    312  CA  LYS A  23      39.693  73.829  31.802  1.00  0.00          C   
ATOM    313  C   LYS A  23      39.885  74.781  30.619  1.00  0.00          C   
ATOM    314  O   LYS A  23      38.869  75.326  30.085  1.00  0.00          O   
ATOM    315  CB  LYS A  23      39.559  72.320  31.346  1.00  0.00          C   
ATOM    316  CG  LYS A  23      40.000  71.298  32.367  1.00  0.00          C   
ATOM    317  CD  LYS A  23      39.813  69.835  31.825  1.00  0.00          C   
ATOM    318  CE  LYS A  23      40.882  69.312  30.887  1.00  0.00          C   
ATOM    319  NZ  LYS A  23      40.693  67.866  30.596  1.00  0.00          N   
ATOM    320  H   LYS A  23      37.701  73.855  32.670  1.00  0.00          H   
ATOM    321  HA  LYS A  23      40.600  73.904  32.392  1.00  0.00          H   
ATOM    322  HB3 LYS A  23      40.089  72.108  30.413  1.00  0.00          H   
ATOM    323  HB2 LYS A  23      38.517  72.123  31.060  1.00  0.00          H   
ATOM    324  HG3 LYS A  23      39.357  71.364  33.245  1.00  0.00          H   
ATOM    325  HG2 LYS A  23      41.017  71.407  32.767  1.00  0.00          H   
ATOM    326  HD3 LYS A  23      38.789  69.715  31.452  1.00  0.00          H   
ATOM    327  HD2 LYS A  23      39.834  69.135  32.667  1.00  0.00          H   
ATOM    328  HE3 LYS A  23      41.791  69.477  31.457  1.00  0.00          H   
ATOM    329  HE2 LYS A  23      40.879  69.966  30.011  1.00  0.00          H   
ATOM    330  HZ1 LYS A  23      41.390  67.599  29.909  1.00  0.00          H   
ATOM    331  HZ2 LYS A  23      40.936  67.312  31.411  1.00  0.00          H   
ATOM    332  HZ3 LYS A  23      39.816  67.730  30.124  1.00  0.00          H   
ATOM    333  N   LYS A  24      41.104  75.085  30.209  1.00  0.00          N   
ATOM    334  CA  LYS A  24      41.468  75.880  28.979  1.00  0.00          C   
ATOM    335  C   LYS A  24      41.398  77.424  29.127  1.00  0.00          C   
ATOM    336  CB  LYS A  24      40.725  75.470  27.662  1.00  0.00          C   
ATOM    337  CG  LYS A  24      40.934  73.935  27.567  1.00  0.00          C   
ATOM    338  CD  LYS A  24      40.531  73.505  26.138  1.00  0.00          C   
ATOM    339  CE  LYS A  24      41.760  73.622  25.249  1.00  0.00          C   
ATOM    340  NZ  LYS A  24      42.651  72.485  25.518  1.00  0.00          N   
ATOM    341  O   LYS A  24      41.188  78.146  28.098  1.00  0.00          O   
ATOM    342  OXT LYS A  24      41.509  77.884  30.244  1.00  0.00          O   
ATOM    343  H   LYS A  24      41.843  74.809  30.838  1.00  0.00          H   
ATOM    344  HA  LYS A  24      42.526  75.671  28.835  1.00  0.00          H   
ATOM    345  HB3 LYS A  24      41.179  75.941  26.796  1.00  0.00          H   
ATOM    346  HB2 LYS A  24      39.684  75.774  27.714  1.00  0.00          H   
ATOM    347  HG3 LYS A  24      40.182  73.556  28.254  1.00  0.00          H   
ATOM    348  HG2 LYS A  24      41.953  73.620  27.793  1.00  0.00          H   
ATOM    349  HD3 LYS A  24      39.713  74.129  25.766  1.00  0.00          H   
ATOM    350  HD2 LYS A  24      40.173  72.470  26.125  1.00  0.00          H   
ATOM    351  HE3 LYS A  24      42.222  74.581  25.504  1.00  0.00          H   
ATOM    352  HE2 LYS A  24      41.488  73.687  24.202  1.00  0.00          H   
ATOM    353  HZ1 LYS A  24      43.212  72.195  24.730  1.00  0.00          H   
ATOM    354  HZ2 LYS A  24      43.281  72.689  26.281  1.00  0.00          H   
ATOM    355  HZ3 LYS A  24      42.133  71.682  25.850  1.00  0.00          H   
TER     356      LYS A  24
ENDMDL
MODEL        5
ATOM      1  N   LYS A   1      32.203  46.394  46.186  1.00  0.00          N   
ATOM      2  CA  LYS A   1      31.820  47.795  46.179  1.00  0.00          C   
ATOM      3  C   LYS A   1      32.738  48.587  47.125  1.00  0.00          C   
ATOM      4  O   LYS A   1      32.932  48.302  48.327  1.00  0.00          O   
ATOM      5  CB  LYS A   1      30.270  48.022  46.373  1.00  0.00          C   
ATOM      6  CG  LYS A   1      29.911  49.353  45.770  1.00  0.00          C   
ATOM      7  CD  LYS A   1      28.447  49.546  46.155  1.00  0.00          C   
ATOM      8  CE  LYS A   1      28.050  50.934  45.732  1.00  0.00          C   
ATOM      9  NZ  LYS A   1      26.683  51.310  46.211  1.00  0.00          N   
ATOM     10  HA  LYS A   1      32.043  48.159  45.173  1.00  0.00          H   
ATOM     11  HB3 LYS A   1      29.993  47.991  47.430  1.00  0.00          H   
ATOM     12  HB2 LYS A   1      29.769  47.179  45.903  1.00  0.00          H   
ATOM     13  HG3 LYS A   1      30.005  49.322  44.691  1.00  0.00          H   
ATOM     14  HG2 LYS A   1      30.422  50.186  46.258  1.00  0.00          H   
ATOM     15  HD3 LYS A   1      28.326  49.380  47.220  1.00  0.00          H   
ATOM     16  HD2 LYS A   1      27.813  48.850  45.603  1.00  0.00          H   
ATOM     17  HE3 LYS A   1      28.140  50.903  44.643  1.00  0.00          H   
ATOM     18  HE2 LYS A   1      28.868  51.523  46.162  1.00  0.00          H   
ATOM     19  HZ1 LYS A   1      26.529  52.221  45.795  1.00  0.00          H   
ATOM     20  HZ2 LYS A   1      25.927  50.745  45.863  1.00  0.00          H   
ATOM     21  HZ3 LYS A   1      26.588  51.205  47.212  1.00  0.00          H   
ATOM     22  H   LYS A   1      31.862  45.973  47.034  1.00  0.00          H   
ATOM     23  N   LYS A   2      33.209  49.728  46.584  1.00  0.00          N   
ATOM     24  CA  LYS A   2      33.856  50.870  47.303  1.00  0.00          C   
ATOM     25  C   LYS A   2      32.954  51.425  48.393  1.00  0.00          C   
ATOM     26  O   LYS A   2      31.735  51.371  48.325  1.00  0.00          O   
ATOM     27  CB  LYS A   2      34.480  51.874  46.252  1.00  0.00          C   
ATOM     28  CG  LYS A   2      33.365  52.758  45.661  1.00  0.00          C   
ATOM     29  CD  LYS A   2      33.715  53.471  44.350  1.00  0.00          C   
ATOM     30  CE  LYS A   2      32.523  54.171  43.712  1.00  0.00          C   
ATOM     31  NZ  LYS A   2      32.766  54.583  42.352  1.00  0.00          N   
ATOM     32  H   LYS A   2      32.883  50.011  45.675  1.00  0.00          H   
ATOM     33  HA  LYS A   2      34.696  50.469  47.866  1.00  0.00          H   
ATOM     34  HB3 LYS A   2      35.036  51.314  45.500  1.00  0.00          H   
ATOM     35  HB2 LYS A   2      35.113  52.536  46.837  1.00  0.00          H   
ATOM     36  HG3 LYS A   2      33.038  53.472  46.408  1.00  0.00          H   
ATOM     37  HG2 LYS A   2      32.426  52.222  45.608  1.00  0.00          H   
ATOM     38  HD3 LYS A   2      34.023  52.696  43.654  1.00  0.00          H   
ATOM     39  HD2 LYS A   2      34.480  54.230  44.503  1.00  0.00          H   
ATOM     40  HE3 LYS A   2      32.384  55.067  44.319  1.00  0.00          H   
ATOM     41  HE2 LYS A   2      31.648  53.523  43.781  1.00  0.00          H   
ATOM     42  HZ1 LYS A   2      33.564  55.201  42.347  1.00  0.00          H   
ATOM     43  HZ2 LYS A   2      32.999  53.783  41.784  1.00  0.00          H   
ATOM     44  HZ3 LYS A   2      31.985  55.073  41.929  1.00  0.00          H   
ATOM     45  N   PRO A   3      33.555  51.872  49.453  1.00  0.00          N   
ATOM     46  CA  PRO A   3      32.880  52.528  50.559  1.00  0.00          C   
ATOM     47  C   PRO A   3      32.192  53.869  50.180  1.00  0.00          C   
ATOM     48  O   PRO A   3      32.417  54.473  49.124  1.00  0.00          O   
ATOM     49  CB  PRO A   3      34.000  52.668  51.667  1.00  0.00          C   
ATOM     50  CG  PRO A   3      34.923  51.486  51.389  1.00  0.00          C   
ATOM     51  CD  PRO A   3      34.895  51.432  49.894  1.00  0.00          C   
ATOM     52  HA  PRO A   3      32.080  51.893  50.954  1.00  0.00          H   
ATOM     53  HB3 PRO A   3      34.562  53.590  51.550  1.00  0.00          H   
ATOM     54  HB2 PRO A   3      33.567  52.573  52.658  1.00  0.00          H   
ATOM     55  HG3 PRO A   3      35.856  51.688  51.915  1.00  0.00          H   
ATOM     56  HG2 PRO A   3      34.476  50.621  51.871  1.00  0.00          H   
ATOM     57  HD3 PRO A   3      35.600  51.999  49.287  1.00  0.00          H   
ATOM     58  HD2 PRO A   3      34.963  50.361  49.692  1.00  0.00          H   
ATOM     59  N   GLY A   4      31.228  54.408  51.004  1.00  0.00          N   
ATOM     60  CA  GLY A   4      30.737  55.756  50.813  1.00  0.00          C   
ATOM     61  C   GLY A   4      31.752  56.792  51.215  1.00  0.00          C   
ATOM     62  O   GLY A   4      32.453  56.754  52.200  1.00  0.00          O   
ATOM     63  H   GLY A   4      31.066  53.935  51.884  1.00  0.00          H   
ATOM     64  HA3 GLY A   4      29.828  55.807  51.398  1.00  0.00          H   
ATOM     65  HA2 GLY A   4      30.453  55.785  49.762  1.00  0.00          H   
ATOM     66  N   ALA A   5      31.778  57.796  50.401  1.00  0.00          N   
ATOM     67  CA  ALA A   5      32.828  58.880  50.377  1.00  0.00          C   
ATOM     68  C   ALA A   5      32.789  59.704  51.699  1.00  0.00          C   
ATOM     69  O   ALA A   5      31.770  60.337  51.984  1.00  0.00          O   
ATOM     70  CB  ALA A   5      32.696  59.745  49.107  1.00  0.00          C   
ATOM     71  H   ALA A   5      31.116  57.686  49.645  1.00  0.00          H   
ATOM     72  HA  ALA A   5      33.766  58.345  50.301  1.00  0.00          H   
ATOM     73  HB1 ALA A   5      31.767  60.314  49.169  1.00  0.00          H   
ATOM     74  HB2 ALA A   5      33.497  60.482  49.146  1.00  0.00          H   
ATOM     75  HB3 ALA A   5      32.762  59.108  48.221  1.00  0.00          H   
ATOM     76  N   SER A   6      33.915  59.793  52.392  1.00  0.00          N   
ATOM     77  CA  SER A   6      34.129  60.718  53.471  1.00  0.00          C   
ATOM     78  C   SER A   6      34.067  62.181  53.017  1.00  0.00          C   
ATOM     79  O   SER A   6      34.243  62.477  51.781  1.00  0.00          O   
ATOM     80  CB  SER A   6      35.562  60.493  54.094  1.00  0.00          C   
ATOM     81  OG  SER A   6      36.614  60.969  53.287  1.00  0.00          O   
ATOM     82  H   SER A   6      34.655  59.185  52.061  1.00  0.00          H   
ATOM     83  HA  SER A   6      33.376  60.576  54.247  1.00  0.00          H   
ATOM     84  HB3 SER A   6      35.742  59.428  54.246  1.00  0.00          H   
ATOM     85  HB2 SER A   6      35.611  60.979  55.069  1.00  0.00          H   
ATOM     86  HG  SER A   6      36.815  60.282  52.648  1.00  0.00          H   
ATOM     87  N   LEU A   7      33.919  63.154  53.966  1.00  0.00          N   
ATOM     88  CA  LEU A   7      34.233  64.590  53.768  1.00  0.00          C   
ATOM     89  C   LEU A   7      35.674  64.928  53.132  1.00  0.00          C   
ATOM     90  O   LEU A   7      35.701  65.780  52.294  1.00  0.00          O   
ATOM     91  CB  LEU A   7      33.824  65.448  54.985  1.00  0.00          C   
ATOM     92  CG  LEU A   7      33.631  66.939  54.630  1.00  0.00          C   
ATOM     93  CD1 LEU A   7      32.494  67.222  53.657  1.00  0.00          C   
ATOM     94  CD2 LEU A   7      33.485  67.722  55.964  1.00  0.00          C   
ATOM     95  H   LEU A   7      33.677  62.945  54.929  1.00  0.00          H   
ATOM     96  HA  LEU A   7      33.440  64.948  53.108  1.00  0.00          H   
ATOM     97  HB3 LEU A   7      34.539  65.429  55.802  1.00  0.00          H   
ATOM     98  HB2 LEU A   7      32.918  65.092  55.462  1.00  0.00          H   
ATOM     99  HG  LEU A   7      34.543  67.268  54.128  1.00  0.00          H   
ATOM    100 HD11 LEU A   7      31.699  66.483  53.766  1.00  0.00          H   
ATOM    101 HD12 LEU A   7      32.130  68.246  53.787  1.00  0.00          H   
ATOM    102 HD13 LEU A   7      32.895  67.056  52.664  1.00  0.00          H   
ATOM    103 HD21 LEU A   7      32.633  67.394  56.560  1.00  0.00          H   
ATOM    104 HD22 LEU A   7      34.358  67.616  56.606  1.00  0.00          H   
ATOM    105 HD23 LEU A   7      33.291  68.770  55.741  1.00  0.00          H   
ATOM    106  N   ALA A   8      36.738  64.231  53.488  1.00  0.00          N   
ATOM    107  CA  ALA A   8      37.992  64.315  52.795  1.00  0.00          C   
ATOM    108  C   ALA A   8      37.897  64.033  51.204  1.00  0.00          C   
ATOM    109  O   ALA A   8      38.504  64.765  50.392  1.00  0.00          O   
ATOM    110  CB  ALA A   8      38.976  63.403  53.428  1.00  0.00          C   
ATOM    111  H   ALA A   8      36.535  63.627  54.275  1.00  0.00          H   
ATOM    112  HA  ALA A   8      38.408  65.323  52.881  1.00  0.00          H   
ATOM    113  HB1 ALA A   8      38.610  62.375  53.429  1.00  0.00          H   
ATOM    114  HB2 ALA A   8      39.920  63.434  52.896  1.00  0.00          H   
ATOM    115  HB3 ALA A   8      39.294  63.607  54.449  1.00  0.00          H   
ATOM    116  N   ALA A   9      37.157  62.934  50.817  1.00  0.00          N   
ATOM    117  CA  ALA A   9      36.782  62.609  49.460  1.00  0.00          C   
ATOM    118  C   ALA A   9      35.841  63.589  48.832  1.00  0.00          C   
ATOM    119  O   ALA A   9      36.057  64.007  47.679  1.00  0.00          O   
ATOM    120  CB  ALA A   9      36.395  61.133  49.298  1.00  0.00          C   
ATOM    121  H   ALA A   9      36.690  62.467  51.576  1.00  0.00          H   
ATOM    122  HA  ALA A   9      37.686  62.810  48.894  1.00  0.00          H   
ATOM    123  HB1 ALA A   9      37.119  60.430  49.708  1.00  0.00          H   
ATOM    124  HB2 ALA A   9      35.410  60.960  49.737  1.00  0.00          H   
ATOM    125  HB3 ALA A   9      36.210  60.884  48.255  1.00  0.00          H   
ATOM    126  N   LEU A  10      34.765  63.954  49.558  1.00  0.00          N   
ATOM    127  CA  LEU A  10      33.730  64.941  49.110  1.00  0.00          C   
ATOM    128  C   LEU A  10      34.367  66.253  48.796  1.00  0.00          C   
ATOM    129  O   LEU A  10      34.053  66.837  47.758  1.00  0.00          O   
ATOM    130  CB  LEU A  10      32.611  65.047  50.205  1.00  0.00          C   
ATOM    131  CG  LEU A  10      31.585  63.913  50.153  1.00  0.00          C   
ATOM    132  CD1 LEU A  10      30.472  64.118  51.184  1.00  0.00          C   
ATOM    133  CD2 LEU A  10      31.022  63.611  48.833  1.00  0.00          C   
ATOM    134  H   LEU A  10      34.661  63.529  50.470  1.00  0.00          H   
ATOM    135  HA  LEU A  10      33.127  64.596  48.259  1.00  0.00          H   
ATOM    136  HB3 LEU A  10      31.990  65.915  49.973  1.00  0.00          H   
ATOM    137  HB2 LEU A  10      32.973  65.189  51.217  1.00  0.00          H   
ATOM    138  HG  LEU A  10      32.161  63.039  50.459  1.00  0.00          H   
ATOM    139 HD11 LEU A  10      30.959  64.541  52.062  1.00  0.00          H   
ATOM    140 HD12 LEU A  10      29.712  64.794  50.777  1.00  0.00          H   
ATOM    141 HD13 LEU A  10      30.012  63.165  51.398  1.00  0.00          H   
ATOM    142 HD21 LEU A  10      30.283  62.828  48.972  1.00  0.00          H   
ATOM    143 HD22 LEU A  10      30.394  64.376  48.394  1.00  0.00          H   
ATOM    144 HD23 LEU A  10      31.823  63.399  48.116  1.00  0.00          H   
ATOM    145  N   GLN A  11      35.197  66.763  49.642  1.00  0.00          N   
ATOM    146  CA  GLN A  11      36.089  67.923  49.382  1.00  0.00          C   
ATOM    147  C   GLN A  11      37.089  67.764  48.183  1.00  0.00          C   
ATOM    148  O   GLN A  11      37.203  68.744  47.463  1.00  0.00          O   
ATOM    149  CB  GLN A  11      36.783  68.399  50.631  1.00  0.00          C   
ATOM    150  CG  GLN A  11      35.852  69.259  51.469  1.00  0.00          C   
ATOM    151  CD  GLN A  11      36.589  69.964  52.651  1.00  0.00          C   
ATOM    152  NE2 GLN A  11      35.997  70.056  53.841  1.00  0.00          N   
ATOM    153  OE1 GLN A  11      37.698  70.395  52.523  1.00  0.00          O   
ATOM    154  H   GLN A  11      35.395  66.257  50.492  1.00  0.00          H   
ATOM    155  HA  GLN A  11      35.378  68.722  49.164  1.00  0.00          H   
ATOM    156  HB3 GLN A  11      37.670  69.010  50.437  1.00  0.00          H   
ATOM    157  HB2 GLN A  11      37.116  67.555  51.222  1.00  0.00          H   
ATOM    158  HG3 GLN A  11      35.021  68.662  51.835  1.00  0.00          H   
ATOM    159  HG2 GLN A  11      35.503  70.046  50.807  1.00  0.00          H   
ATOM    160 HE21 GLN A  11      35.020  69.859  54.016  1.00  0.00          H   
ATOM    161 HE22 GLN A  11      36.427  70.706  54.488  1.00  0.00          H   
ATOM    162  N   ALA A  12      37.627  66.573  47.902  1.00  0.00          N   
ATOM    163  CA  ALA A  12      38.530  66.350  46.753  1.00  0.00          C   
ATOM    164  C   ALA A  12      37.703  66.218  45.394  1.00  0.00          C   
ATOM    165  O   ALA A  12      38.079  66.856  44.374  1.00  0.00          O   
ATOM    166  CB  ALA A  12      39.204  65.045  47.063  1.00  0.00          C   
ATOM    167  H   ALA A  12      37.699  65.881  48.638  1.00  0.00          H   
ATOM    168  HA  ALA A  12      39.238  67.166  46.638  1.00  0.00          H   
ATOM    169  HB1 ALA A  12      38.580  64.300  47.557  1.00  0.00          H   
ATOM    170  HB2 ALA A  12      39.497  64.631  46.099  1.00  0.00          H   
ATOM    171  HB3 ALA A  12      40.122  65.126  47.648  1.00  0.00          H   
ATOM    172  N   LEU A  13      36.561  65.550  45.476  1.00  0.00          N   
ATOM    173  CA  LEU A  13      35.525  65.553  44.434  1.00  0.00          C   
ATOM    174  C   LEU A  13      34.981  66.961  44.256  1.00  0.00          C   
ATOM    175  O   LEU A  13      34.742  67.339  43.074  1.00  0.00          O   
ATOM    176  CB  LEU A  13      34.438  64.559  44.821  1.00  0.00          C   
ATOM    177  CG  LEU A  13      34.688  63.097  44.362  1.00  0.00          C   
ATOM    178  CD1 LEU A  13      33.641  62.135  44.918  1.00  0.00          C   
ATOM    179  CD2 LEU A  13      34.507  62.917  42.831  1.00  0.00          C   
ATOM    180  H   LEU A  13      36.407  64.982  46.297  1.00  0.00          H   
ATOM    181  HA  LEU A  13      35.953  65.213  43.490  1.00  0.00          H   
ATOM    182  HB3 LEU A  13      33.505  64.891  44.371  1.00  0.00          H   
ATOM    183  HB2 LEU A  13      34.134  64.636  45.870  1.00  0.00          H   
ATOM    184  HG  LEU A  13      35.683  62.811  44.668  1.00  0.00          H   
ATOM    185 HD11 LEU A  13      33.429  62.259  45.973  1.00  0.00          H   
ATOM    186 HD12 LEU A  13      32.741  62.121  44.306  1.00  0.00          H   
ATOM    187 HD13 LEU A  13      34.133  61.166  44.888  1.00  0.00          H   
ATOM    188 HD21 LEU A  13      34.839  61.912  42.553  1.00  0.00          H   
ATOM    189 HD22 LEU A  13      33.465  63.020  42.529  1.00  0.00          H   
ATOM    190 HD23 LEU A  13      35.243  63.596  42.387  1.00  0.00          H   
ATOM    191  N   GLN A  14      34.770  67.864  45.283  1.00  0.00          N   
ATOM    192  CA  GLN A  14      34.372  69.250  44.989  1.00  0.00          C   
ATOM    193  C   GLN A  14      35.428  70.005  44.263  1.00  0.00          C   
ATOM    194  O   GLN A  14      35.087  70.680  43.292  1.00  0.00          O   
ATOM    195  CB  GLN A  14      33.737  69.856  46.273  1.00  0.00          C   
ATOM    196  CG  GLN A  14      33.514  71.344  46.191  1.00  0.00          C   
ATOM    197  CD  GLN A  14      32.710  71.803  44.997  1.00  0.00          C   
ATOM    198  NE2 GLN A  14      32.525  73.050  44.851  1.00  0.00          N   
ATOM    199  OE1 GLN A  14      32.022  71.078  44.326  1.00  0.00          O   
ATOM    200  H   GLN A  14      34.873  67.477  46.207  1.00  0.00          H   
ATOM    201  HA  GLN A  14      33.567  69.142  44.261  1.00  0.00          H   
ATOM    202  HB3 GLN A  14      34.342  69.547  47.120  1.00  0.00          H   
ATOM    203  HB2 GLN A  14      32.771  69.403  46.471  1.00  0.00          H   
ATOM    204  HG3 GLN A  14      34.443  71.914  46.185  1.00  0.00          H   
ATOM    205  HG2 GLN A  14      32.916  71.619  47.063  1.00  0.00          H   
ATOM    206 HE21 GLN A  14      32.931  73.693  45.518  1.00  0.00          H   
ATOM    207 HE22 GLN A  14      32.236  73.312  43.915  1.00  0.00          H   
ATOM    208  N   ALA A  15      36.724  69.907  44.675  1.00  0.00          N   
ATOM    209  CA  ALA A  15      37.787  70.611  44.074  1.00  0.00          C   
ATOM    210  C   ALA A  15      37.968  70.215  42.605  1.00  0.00          C   
ATOM    211  O   ALA A  15      38.392  71.045  41.806  1.00  0.00          O   
ATOM    212  CB  ALA A  15      39.004  70.356  44.906  1.00  0.00          C   
ATOM    213  H   ALA A  15      36.883  69.490  45.586  1.00  0.00          H   
ATOM    214  HA  ALA A  15      37.672  71.685  43.950  1.00  0.00          H   
ATOM    215  HB1 ALA A  15      39.127  69.301  45.169  1.00  0.00          H   
ATOM    216  HB2 ALA A  15      39.859  70.625  44.286  1.00  0.00          H   
ATOM    217  HB3 ALA A  15      38.936  71.015  45.772  1.00  0.00          H   
ATOM    218  N   LEU A  16      37.708  68.987  42.243  1.00  0.00          N   
ATOM    219  CA  LEU A  16      37.760  68.439  40.943  1.00  0.00          C   
ATOM    220  C   LEU A  16      36.560  69.033  40.122  1.00  0.00          C   
ATOM    221  O   LEU A  16      36.705  69.386  38.975  1.00  0.00          O   
ATOM    222  CB  LEU A  16      37.493  66.916  40.968  1.00  0.00          C   
ATOM    223  CG  LEU A  16      37.892  66.341  39.555  1.00  0.00          C   
ATOM    224  CD1 LEU A  16      39.416  66.181  39.362  1.00  0.00          C   
ATOM    225  CD2 LEU A  16      37.439  64.873  39.399  1.00  0.00          C   
ATOM    226  H   LEU A  16      37.511  68.375  43.016  1.00  0.00          H   
ATOM    227  HA  LEU A  16      38.660  68.660  40.378  1.00  0.00          H   
ATOM    228  HB3 LEU A  16      36.448  66.761  41.215  1.00  0.00          H   
ATOM    229  HB2 LEU A  16      38.139  66.415  41.675  1.00  0.00          H   
ATOM    230  HG  LEU A  16      37.453  66.969  38.776  1.00  0.00          H   
ATOM    231 HD11 LEU A  16      39.602  65.822  38.357  1.00  0.00          H   
ATOM    232 HD12 LEU A  16      39.864  67.148  39.608  1.00  0.00          H   
ATOM    233 HD13 LEU A  16      39.817  65.554  40.157  1.00  0.00          H   
ATOM    234 HD21 LEU A  16      37.816  64.450  38.475  1.00  0.00          H   
ATOM    235 HD22 LEU A  16      37.914  64.272  40.175  1.00  0.00          H   
ATOM    236 HD23 LEU A  16      36.367  64.802  39.573  1.00  0.00          H   
ATOM    237  N   GLN A  17      35.341  69.152  40.685  1.00  0.00          N   
ATOM    238  CA  GLN A  17      34.186  69.774  39.987  1.00  0.00          C   
ATOM    239  C   GLN A  17      34.375  71.186  39.580  1.00  0.00          C   
ATOM    240  O   GLN A  17      33.974  71.593  38.423  1.00  0.00          O   
ATOM    241  CB  GLN A  17      32.914  69.683  40.926  1.00  0.00          C   
ATOM    242  CG  GLN A  17      31.740  69.786  39.953  1.00  0.00          C   
ATOM    243  CD  GLN A  17      30.396  69.815  40.783  1.00  0.00          C   
ATOM    244  NE2 GLN A  17      29.380  70.559  40.355  1.00  0.00          N   
ATOM    245  OE1 GLN A  17      30.189  69.254  41.854  1.00  0.00          O   
ATOM    246  H   GLN A  17      35.244  68.917  41.663  1.00  0.00          H   
ATOM    247  HA  GLN A  17      33.980  69.102  39.148  1.00  0.00          H   
ATOM    248  HB3 GLN A  17      32.910  70.570  41.563  1.00  0.00          H   
ATOM    249  HB2 GLN A  17      32.819  68.761  41.509  1.00  0.00          H   
ATOM    250  HG3 GLN A  17      31.702  68.876  39.365  1.00  0.00          H   
ATOM    251  HG2 GLN A  17      31.781  70.672  39.327  1.00  0.00          H   
ATOM    252 HE21 GLN A  17      29.510  71.026  39.476  1.00  0.00          H   
ATOM    253 HE22 GLN A  17      28.471  70.344  40.739  1.00  0.00          H   
ATOM    254  N   ALA A  18      35.023  72.010  40.422  1.00  0.00          N   
ATOM    255  CA  ALA A  18      35.476  73.379  40.121  1.00  0.00          C   
ATOM    256  C   ALA A  18      36.550  73.506  38.962  1.00  0.00          C   
ATOM    257  O   ALA A  18      36.432  74.440  38.164  1.00  0.00          O   
ATOM    258  CB  ALA A  18      35.941  73.979  41.446  1.00  0.00          C   
ATOM    259  H   ALA A  18      35.193  71.695  41.363  1.00  0.00          H   
ATOM    260  HA  ALA A  18      34.635  73.957  39.735  1.00  0.00          H   
ATOM    261  HB1 ALA A  18      36.147  75.048  41.350  1.00  0.00          H   
ATOM    262  HB2 ALA A  18      35.156  73.804  42.180  1.00  0.00          H   
ATOM    263  HB3 ALA A  18      36.803  73.445  41.856  1.00  0.00          H   
ATOM    264  N   ALA A  19      37.469  72.513  38.830  1.00  0.00          N   
ATOM    265  CA  ALA A  19      38.532  72.448  37.835  1.00  0.00          C   
ATOM    266  C   ALA A  19      38.009  71.953  36.482  1.00  0.00          C   
ATOM    267  O   ALA A  19      38.154  72.648  35.494  1.00  0.00          O   
ATOM    268  CB  ALA A  19      39.706  71.535  38.313  1.00  0.00          C   
ATOM    269  H   ALA A  19      37.466  71.810  39.543  1.00  0.00          H   
ATOM    270  HA  ALA A  19      38.796  73.479  37.616  1.00  0.00          H   
ATOM    271  HB1 ALA A  19      40.056  71.894  39.280  1.00  0.00          H   
ATOM    272  HB2 ALA A  19      39.325  70.532  38.451  1.00  0.00          H   
ATOM    273  HB3 ALA A  19      40.478  71.517  37.548  1.00  0.00          H   
ATOM    274  N   GLN A  20      37.306  70.841  36.502  1.00  0.00          N   
ATOM    275  CA  GLN A  20      36.728  70.131  35.352  1.00  0.00          C   
ATOM    276  C   GLN A  20      35.564  70.884  34.758  1.00  0.00          C   
ATOM    277  O   GLN A  20      34.567  71.250  35.407  1.00  0.00          O   
ATOM    278  CB  GLN A  20      36.431  68.609  35.628  1.00  0.00          C   
ATOM    279  CG  GLN A  20      37.707  67.724  35.697  1.00  0.00          C   
ATOM    280  CD  GLN A  20      38.299  67.635  34.268  1.00  0.00          C   
ATOM    281  NE2 GLN A  20      39.254  66.792  34.037  1.00  0.00          N   
ATOM    282  OE1 GLN A  20      37.881  68.217  33.273  1.00  0.00          O   
ATOM    283  H   GLN A  20      37.227  70.323  37.369  1.00  0.00          H   
ATOM    284  HA  GLN A  20      37.486  70.072  34.559  1.00  0.00          H   
ATOM    285  HB3 GLN A  20      35.784  68.154  34.880  1.00  0.00          H   
ATOM    286  HB2 GLN A  20      35.915  68.514  36.577  1.00  0.00          H   
ATOM    287  HG3 GLN A  20      37.310  66.739  35.939  1.00  0.00          H   
ATOM    288  HG2 GLN A  20      38.506  68.161  36.294  1.00  0.00          H   
ATOM    289 HE21 GLN A  20      39.522  66.128  34.757  1.00  0.00          H   
ATOM    290 HE22 GLN A  20      39.612  66.877  33.100  1.00  0.00          H   
ATOM    291  N   ALA A  21      35.690  71.056  33.441  1.00  0.00          N   
ATOM    292  CA  ALA A  21      34.697  71.738  32.633  1.00  0.00          C   
ATOM    293  C   ALA A  21      33.358  70.997  32.677  1.00  0.00          C   
ATOM    294  O   ALA A  21      33.247  69.840  32.287  1.00  0.00          O   
ATOM    295  CB  ALA A  21      35.214  72.264  31.249  1.00  0.00          C   
ATOM    296  H   ALA A  21      36.611  70.862  33.076  1.00  0.00          H   
ATOM    297  HA  ALA A  21      34.437  72.647  33.194  1.00  0.00          H   
ATOM    298  HB1 ALA A  21      34.460  72.823  30.686  1.00  0.00          H   
ATOM    299  HB2 ALA A  21      36.102  72.867  31.455  1.00  0.00          H   
ATOM    300  HB3 ALA A  21      35.468  71.377  30.659  1.00  0.00          H   
ATOM    301  N   ALA A  22      32.216  71.703  33.025  1.00  0.00          N   
ATOM    302  CA  ALA A  22      30.869  71.334  32.798  1.00  0.00          C   
ATOM    303  C   ALA A  22      30.375  71.138  31.353  1.00  0.00          C   
ATOM    304  O   ALA A  22      30.578  72.010  30.442  1.00  0.00          O   
ATOM    305  CB  ALA A  22      29.862  72.305  33.508  1.00  0.00          C   
ATOM    306  H   ALA A  22      32.352  72.621  33.399  1.00  0.00          H   
ATOM    307  HA  ALA A  22      30.903  70.353  33.283  1.00  0.00          H   
ATOM    308  HB1 ALA A  22      29.937  73.215  32.899  1.00  0.00          H   
ATOM    309  HB2 ALA A  22      28.865  71.888  33.382  1.00  0.00          H   
ATOM    310  HB3 ALA A  22      30.126  72.497  34.550  1.00  0.00          H   
ATOM    311  N   LYS A  23      29.710  70.000  31.183  1.00  0.00          N   
ATOM    312  CA  LYS A  23      29.089  69.433  29.956  1.00  0.00          C   
ATOM    313  C   LYS A  23      27.607  69.140  30.166  1.00  0.00          C   
ATOM    314  O   LYS A  23      27.071  69.043  31.307  1.00  0.00          O   
ATOM    315  CB  LYS A  23      29.855  68.162  29.568  1.00  0.00          C   
ATOM    316  CG  LYS A  23      31.353  68.258  29.316  1.00  0.00          C   
ATOM    317  CD  LYS A  23      31.597  69.356  28.251  1.00  0.00          C   
ATOM    318  CE  LYS A  23      33.076  69.410  27.984  1.00  0.00          C   
ATOM    319  NZ  LYS A  23      33.294  70.187  26.707  1.00  0.00          N   
ATOM    320  H   LYS A  23      29.681  69.444  32.018  1.00  0.00          H   
ATOM    321  HA  LYS A  23      29.153  70.204  29.188  1.00  0.00          H   
ATOM    322  HB3 LYS A  23      29.366  67.717  28.701  1.00  0.00          H   
ATOM    323  HB2 LYS A  23      29.678  67.365  30.286  1.00  0.00          H   
ATOM    324  HG3 LYS A  23      31.700  67.284  28.956  1.00  0.00          H   
ATOM    325  HG2 LYS A  23      31.930  68.471  30.217  1.00  0.00          H   
ATOM    326  HD3 LYS A  23      31.311  70.327  28.650  1.00  0.00          H   
ATOM    327  HD2 LYS A  23      31.049  69.172  27.327  1.00  0.00          H   
ATOM    328  HE3 LYS A  23      33.493  68.408  27.833  1.00  0.00          H   
ATOM    329  HE2 LYS A  23      33.577  69.912  28.804  1.00  0.00          H   
ATOM    330  HZ1 LYS A  23      32.755  69.686  26.011  1.00  0.00          H   
ATOM    331  HZ2 LYS A  23      33.006  71.151  26.749  1.00  0.00          H   
ATOM    332  HZ3 LYS A  23      34.279  70.277  26.495  1.00  0.00          H   
ATOM    333  N   LYS A  24      26.919  68.838  29.026  1.00  0.00          N   
ATOM    334  CA  LYS A  24      25.432  68.699  29.013  1.00  0.00          C   
ATOM    335  C   LYS A  24      25.132  67.580  28.075  1.00  0.00          C   
ATOM    336  CB  LYS A  24      24.760  69.951  28.517  1.00  0.00          C   
ATOM    337  CG  LYS A  24      24.894  71.193  29.441  1.00  0.00          C   
ATOM    338  CD  LYS A  24      23.904  70.968  30.617  1.00  0.00          C   
ATOM    339  CE  LYS A  24      23.783  72.069  31.567  1.00  0.00          C   
ATOM    340  NZ  LYS A  24      22.937  71.759  32.725  1.00  0.00          N   
ATOM    341  O   LYS A  24      24.452  66.573  28.424  1.00  0.00          O   
ATOM    342  OXT LYS A  24      25.572  67.580  26.917  1.00  0.00          O   
ATOM    343  H   LYS A  24      27.452  68.661  28.184  1.00  0.00          H   
ATOM    344  HA  LYS A  24      25.089  68.387  29.995  1.00  0.00          H   
ATOM    345  HB3 LYS A  24      23.704  69.756  28.313  1.00  0.00          H   
ATOM    346  HB2 LYS A  24      25.153  70.241  27.537  1.00  0.00          H   
ATOM    347  HG3 LYS A  24      24.595  72.072  28.869  1.00  0.00          H   
ATOM    348  HG2 LYS A  24      25.884  71.260  29.897  1.00  0.00          H   
ATOM    349  HD3 LYS A  24      24.115  70.028  31.127  1.00  0.00          H   
ATOM    350  HD2 LYS A  24      22.909  70.868  30.183  1.00  0.00          H   
ATOM    351  HE3 LYS A  24      23.344  72.855  30.954  1.00  0.00          H   
ATOM    352  HE2 LYS A  24      24.771  72.381  31.910  1.00  0.00          H   
ATOM    353  HZ1 LYS A  24      21.979  71.546  32.480  1.00  0.00          H   
ATOM    354  HZ2 LYS A  24      23.262  70.909  33.157  1.00  0.00          H   
ATOM    355  HZ3 LYS A  24      22.842  72.561  33.333  1.00  0.00          H   
TER     356      LYS A  24
ENDMDL
MODEL        6
ATOM      1  N   LYS A   1      35.087  55.933  63.368  1.00  0.00          N   
ATOM      2  CA  LYS A   1      34.649  54.979  62.319  1.00  0.00          C   
ATOM      3  C   LYS A   1      33.164  55.186  62.184  1.00  0.00          C   
ATOM      4  O   LYS A   1      32.321  55.389  63.105  1.00  0.00          O   
ATOM      5  CB  LYS A   1      34.951  53.589  62.891  1.00  0.00          C   
ATOM      6  CG  LYS A   1      34.676  52.436  61.933  1.00  0.00          C   
ATOM      7  CD  LYS A   1      34.801  51.040  62.507  1.00  0.00          C   
ATOM      8  CE  LYS A   1      34.529  50.040  61.392  1.00  0.00          C   
ATOM      9  NZ  LYS A   1      33.865  48.884  62.011  1.00  0.00          N   
ATOM     10  HA  LYS A   1      35.224  55.249  61.428  1.00  0.00          H   
ATOM     11  HB3 LYS A   1      34.243  53.489  63.708  1.00  0.00          H   
ATOM     12  HB2 LYS A   1      35.977  53.465  63.212  1.00  0.00          H   
ATOM     13  HG3 LYS A   1      35.371  52.440  61.097  1.00  0.00          H   
ATOM     14  HG2 LYS A   1      33.654  52.550  61.546  1.00  0.00          H   
ATOM     15  HD3 LYS A   1      34.142  50.856  63.350  1.00  0.00          H   
ATOM     16  HD2 LYS A   1      35.795  50.812  62.900  1.00  0.00          H   
ATOM     17  HE3 LYS A   1      35.490  49.700  60.993  1.00  0.00          H   
ATOM     18  HE2 LYS A   1      33.917  50.427  60.590  1.00  0.00          H   
ATOM     19  HZ1 LYS A   1      34.510  48.683  62.767  1.00  0.00          H   
ATOM     20  HZ2 LYS A   1      32.936  49.089  62.334  1.00  0.00          H   
ATOM     21  HZ3 LYS A   1      33.668  48.079  61.424  1.00  0.00          H   
ATOM     22  H   LYS A   1      34.874  55.691  64.323  1.00  0.00          H   
ATOM     23  N   LYS A   2      32.661  55.203  60.887  1.00  0.00          N   
ATOM     24  CA  LYS A   2      31.295  55.542  60.469  1.00  0.00          C   
ATOM     25  C   LYS A   2      31.054  54.961  59.078  1.00  0.00          C   
ATOM     26  O   LYS A   2      31.881  54.932  58.172  1.00  0.00          O   
ATOM     27  CB  LYS A   2      30.864  56.964  60.652  1.00  0.00          C   
ATOM     28  CG  LYS A   2      31.655  57.941  59.860  1.00  0.00          C   
ATOM     29  CD  LYS A   2      31.053  59.396  60.184  1.00  0.00          C   
ATOM     30  CE  LYS A   2      31.613  60.338  59.088  1.00  0.00          C   
ATOM     31  NZ  LYS A   2      32.977  60.792  59.342  1.00  0.00          N   
ATOM     32  H   LYS A   2      33.236  54.990  60.088  1.00  0.00          H   
ATOM     33  HA  LYS A   2      30.720  54.944  61.180  1.00  0.00          H   
ATOM     34  HB3 LYS A   2      30.786  57.259  61.705  1.00  0.00          H   
ATOM     35  HB2 LYS A   2      29.829  56.928  60.303  1.00  0.00          H   
ATOM     36  HG3 LYS A   2      31.487  57.723  58.805  1.00  0.00          H   
ATOM     37  HG2 LYS A   2      32.694  57.855  60.166  1.00  0.00          H   
ATOM     38  HD3 LYS A   2      31.211  59.646  61.230  1.00  0.00          H   
ATOM     39  HD2 LYS A   2      29.987  59.331  60.002  1.00  0.00          H   
ATOM     40  HE3 LYS A   2      31.064  61.263  58.953  1.00  0.00          H   
ATOM     41  HE2 LYS A   2      31.588  59.916  58.085  1.00  0.00          H   
ATOM     42  HZ1 LYS A   2      32.958  61.043  60.320  1.00  0.00          H   
ATOM     43  HZ2 LYS A   2      33.647  60.054  59.138  1.00  0.00          H   
ATOM     44  HZ3 LYS A   2      33.220  61.546  58.727  1.00  0.00          H   
ATOM     45  N   PRO A   3      29.754  54.688  58.819  1.00  0.00          N   
ATOM     46  CA  PRO A   3      29.160  54.442  57.515  1.00  0.00          C   
ATOM     47  C   PRO A   3      29.248  55.617  56.551  1.00  0.00          C   
ATOM     48  O   PRO A   3      29.158  56.740  57.079  1.00  0.00          O   
ATOM     49  CB  PRO A   3      27.687  54.105  57.862  1.00  0.00          C   
ATOM     50  CG  PRO A   3      27.768  53.389  59.155  1.00  0.00          C   
ATOM     51  CD  PRO A   3      28.841  54.254  59.853  1.00  0.00          C   
ATOM     52  HA  PRO A   3      29.595  53.524  57.126  1.00  0.00          H   
ATOM     53  HB3 PRO A   3      27.105  55.024  57.934  1.00  0.00          H   
ATOM     54  HB2 PRO A   3      27.378  53.495  57.014  1.00  0.00          H   
ATOM     55  HG3 PRO A   3      26.833  53.352  59.727  1.00  0.00          H   
ATOM     56  HG2 PRO A   3      28.112  52.363  59.087  1.00  0.00          H   
ATOM     57  HD3 PRO A   3      28.352  55.141  60.257  1.00  0.00          H   
ATOM     58  HD2 PRO A   3      29.272  53.628  60.629  1.00  0.00          H   
ATOM     59  N   GLY A   4      29.479  55.342  55.292  1.00  0.00          N   
ATOM     60  CA  GLY A   4      29.361  56.261  54.175  1.00  0.00          C   
ATOM     61  C   GLY A   4      30.661  57.083  54.146  1.00  0.00          C   
ATOM     62  O   GLY A   4      31.643  56.905  54.860  1.00  0.00          O   
ATOM     63  H   GLY A   4      29.574  54.378  55.028  1.00  0.00          H   
ATOM     64  HA3 GLY A   4      28.498  56.902  54.339  1.00  0.00          H   
ATOM     65  HA2 GLY A   4      29.231  55.789  53.204  1.00  0.00          H   
ATOM     66  N   ALA A   5      30.558  58.052  53.177  1.00  0.00          N   
ATOM     67  CA  ALA A   5      31.628  58.862  52.836  1.00  0.00          C   
ATOM     68  C   ALA A   5      32.233  59.733  53.937  1.00  0.00          C   
ATOM     69  O   ALA A   5      31.511  60.275  54.788  1.00  0.00          O   
ATOM     70  CB  ALA A   5      31.337  59.596  51.514  1.00  0.00          C   
ATOM     71  H   ALA A   5      29.718  58.076  52.605  1.00  0.00          H   
ATOM     72  HA  ALA A   5      32.480  58.205  52.649  1.00  0.00          H   
ATOM     73  HB1 ALA A   5      30.422  60.160  51.662  1.00  0.00          H   
ATOM     74  HB2 ALA A   5      32.224  60.158  51.235  1.00  0.00          H   
ATOM     75  HB3 ALA A   5      31.196  58.806  50.773  1.00  0.00          H   
ATOM     76  N   SER A   6      33.573  59.991  53.874  1.00  0.00          N   
ATOM     77  CA  SER A   6      34.204  61.020  54.810  1.00  0.00          C   
ATOM     78  C   SER A   6      34.180  62.423  54.136  1.00  0.00          C   
ATOM     79  O   SER A   6      34.029  62.533  52.908  1.00  0.00          O   
ATOM     80  CB  SER A   6      35.680  60.536  55.040  1.00  0.00          C   
ATOM     81  OG  SER A   6      36.337  60.591  53.807  1.00  0.00          O   
ATOM     82  H   SER A   6      34.192  59.567  53.196  1.00  0.00          H   
ATOM     83  HA  SER A   6      33.831  61.046  55.841  1.00  0.00          H   
ATOM     84  HB3 SER A   6      35.629  59.493  55.367  1.00  0.00          H   
ATOM     85  HB2 SER A   6      36.199  61.163  55.769  1.00  0.00          H   
ATOM     86  HG  SER A   6      37.100  60.011  53.736  1.00  0.00          H   
ATOM     87  N   LEU A   7      34.348  63.512  54.933  1.00  0.00          N   
ATOM     88  CA  LEU A   7      34.389  64.833  54.370  1.00  0.00          C   
ATOM     89  C   LEU A   7      35.620  65.003  53.440  1.00  0.00          C   
ATOM     90  O   LEU A   7      35.389  65.556  52.378  1.00  0.00          O   
ATOM     91  CB  LEU A   7      34.385  65.904  55.453  1.00  0.00          C   
ATOM     92  CG  LEU A   7      32.979  65.989  56.163  1.00  0.00          C   
ATOM     93  CD1 LEU A   7      32.822  67.286  57.005  1.00  0.00          C   
ATOM     94  CD2 LEU A   7      31.882  66.010  55.062  1.00  0.00          C   
ATOM     95  H   LEU A   7      34.450  63.428  55.942  1.00  0.00          H   
ATOM     96  HA  LEU A   7      33.566  65.008  53.684  1.00  0.00          H   
ATOM     97  HB3 LEU A   7      34.683  66.877  55.058  1.00  0.00          H   
ATOM     98  HB2 LEU A   7      35.134  65.698  56.204  1.00  0.00          H   
ATOM     99  HG  LEU A   7      32.845  65.161  56.862  1.00  0.00          H   
ATOM    100 HD11 LEU A   7      31.811  67.414  57.372  1.00  0.00          H   
ATOM    101 HD12 LEU A   7      33.572  67.253  57.797  1.00  0.00          H   
ATOM    102 HD13 LEU A   7      33.003  68.106  56.314  1.00  0.00          H   
ATOM    103 HD21 LEU A   7      30.881  65.985  55.499  1.00  0.00          H   
ATOM    104 HD22 LEU A   7      31.976  66.859  54.394  1.00  0.00          H   
ATOM    105 HD23 LEU A   7      31.937  65.071  54.510  1.00  0.00          H   
ATOM    106  N   ALA A   8      36.829  64.472  53.750  1.00  0.00          N   
ATOM    107  CA  ALA A   8      37.898  64.370  52.792  1.00  0.00          C   
ATOM    108  C   ALA A   8      37.551  63.693  51.449  1.00  0.00          C   
ATOM    109  O   ALA A   8      38.062  64.113  50.423  1.00  0.00          O   
ATOM    110  CB  ALA A   8      39.016  63.543  53.464  1.00  0.00          C   
ATOM    111  H   ALA A   8      36.983  64.190  54.700  1.00  0.00          H   
ATOM    112  HA  ALA A   8      38.280  65.372  52.643  1.00  0.00          H   
ATOM    113  HB1 ALA A   8      39.394  64.049  54.355  1.00  0.00          H   
ATOM    114  HB2 ALA A   8      38.683  62.555  53.773  1.00  0.00          H   
ATOM    115  HB3 ALA A   8      39.857  63.410  52.786  1.00  0.00          H   
ATOM    116  N   ALA A   9      36.600  62.713  51.379  1.00  0.00          N   
ATOM    117  CA  ALA A   9      36.082  62.116  50.191  1.00  0.00          C   
ATOM    118  C   ALA A   9      35.230  63.124  49.455  1.00  0.00          C   
ATOM    119  O   ALA A   9      35.537  63.393  48.295  1.00  0.00          O   
ATOM    120  CB  ALA A   9      35.356  60.778  50.435  1.00  0.00          C   
ATOM    121  H   ALA A   9      36.204  62.498  52.282  1.00  0.00          H   
ATOM    122  HA  ALA A   9      36.976  61.962  49.585  1.00  0.00          H   
ATOM    123  HB1 ALA A   9      36.072  60.214  51.031  1.00  0.00          H   
ATOM    124  HB2 ALA A   9      34.397  60.978  50.918  1.00  0.00          H   
ATOM    125  HB3 ALA A   9      35.176  60.423  49.421  1.00  0.00          H   
ATOM    126  N   LEU A  10      34.258  63.769  50.052  1.00  0.00          N   
ATOM    127  CA  LEU A  10      33.468  64.813  49.351  1.00  0.00          C   
ATOM    128  C   LEU A  10      34.323  66.078  48.982  1.00  0.00          C   
ATOM    129  O   LEU A  10      34.154  66.619  47.941  1.00  0.00          O   
ATOM    130  CB  LEU A  10      32.210  65.279  50.092  1.00  0.00          C   
ATOM    131  CG  LEU A  10      31.331  64.195  50.588  1.00  0.00          C   
ATOM    132  CD1 LEU A  10      30.163  64.789  51.397  1.00  0.00          C   
ATOM    133  CD2 LEU A  10      30.651  63.423  49.478  1.00  0.00          C   
ATOM    134  H   LEU A  10      34.006  63.603  51.013  1.00  0.00          H   
ATOM    135  HA  LEU A  10      33.085  64.379  48.429  1.00  0.00          H   
ATOM    136  HB3 LEU A  10      31.581  65.964  49.521  1.00  0.00          H   
ATOM    137  HB2 LEU A  10      32.470  65.884  50.960  1.00  0.00          H   
ATOM    138  HG  LEU A  10      31.975  63.589  51.229  1.00  0.00          H   
ATOM    139 HD11 LEU A  10      30.544  65.386  52.227  1.00  0.00          H   
ATOM    140 HD12 LEU A  10      29.421  65.345  50.825  1.00  0.00          H   
ATOM    141 HD13 LEU A  10      29.645  63.953  51.870  1.00  0.00          H   
ATOM    142 HD21 LEU A  10      29.947  62.752  49.975  1.00  0.00          H   
ATOM    143 HD22 LEU A  10      30.114  64.129  48.850  1.00  0.00          H   
ATOM    144 HD23 LEU A  10      31.350  62.790  48.929  1.00  0.00          H   
ATOM    145  N   GLN A  11      35.338  66.499  49.725  1.00  0.00          N   
ATOM    146  CA  GLN A  11      36.269  67.592  49.442  1.00  0.00          C   
ATOM    147  C   GLN A  11      36.988  67.400  48.096  1.00  0.00          C   
ATOM    148  O   GLN A  11      36.922  68.331  47.222  1.00  0.00          O   
ATOM    149  CB  GLN A  11      37.265  67.761  50.532  1.00  0.00          C   
ATOM    150  CG  GLN A  11      37.975  69.091  50.492  1.00  0.00          C   
ATOM    151  CD  GLN A  11      39.031  69.199  51.589  1.00  0.00          C   
ATOM    152  NE2 GLN A  11      39.800  70.271  51.493  1.00  0.00          N   
ATOM    153  OE1 GLN A  11      39.211  68.380  52.484  1.00  0.00          O   
ATOM    154  H   GLN A  11      35.373  66.078  50.648  1.00  0.00          H   
ATOM    155  HA  GLN A  11      35.718  68.532  49.386  1.00  0.00          H   
ATOM    156  HB3 GLN A  11      37.966  66.925  50.514  1.00  0.00          H   
ATOM    157  HB2 GLN A  11      36.745  67.747  51.494  1.00  0.00          H   
ATOM    158  HG3 GLN A  11      37.300  69.932  50.617  1.00  0.00          H   
ATOM    159  HG2 GLN A  11      38.484  69.171  49.534  1.00  0.00          H   
ATOM    160 HE21 GLN A  11      40.168  70.561  52.382  1.00  0.00          H   
ATOM    161 HE22 GLN A  11      39.537  70.954  50.798  1.00  0.00          H   
ATOM    162  N   ALA A  12      37.602  66.235  47.810  1.00  0.00          N   
ATOM    163  CA  ALA A  12      38.179  65.889  46.454  1.00  0.00          C   
ATOM    164  C   ALA A  12      37.133  65.961  45.317  1.00  0.00          C   
ATOM    165  O   ALA A  12      37.390  66.560  44.287  1.00  0.00          O   
ATOM    166  CB  ALA A  12      38.786  64.485  46.508  1.00  0.00          C   
ATOM    167  H   ALA A  12      37.668  65.510  48.516  1.00  0.00          H   
ATOM    168  HA  ALA A  12      39.008  66.576  46.274  1.00  0.00          H   
ATOM    169  HB1 ALA A  12      39.595  64.400  45.790  1.00  0.00          H   
ATOM    170  HB2 ALA A  12      39.125  64.372  47.544  1.00  0.00          H   
ATOM    171  HB3 ALA A  12      38.110  63.659  46.282  1.00  0.00          H   
ATOM    172  N   LEU A  13      35.898  65.458  45.531  1.00  0.00          N   
ATOM    173  CA  LEU A  13      34.723  65.599  44.650  1.00  0.00          C   
ATOM    174  C   LEU A  13      34.316  66.998  44.334  1.00  0.00          C   
ATOM    175  O   LEU A  13      34.054  67.289  43.146  1.00  0.00          O   
ATOM    176  CB  LEU A  13      33.509  64.843  45.111  1.00  0.00          C   
ATOM    177  CG  LEU A  13      33.621  63.304  45.111  1.00  0.00          C   
ATOM    178  CD1 LEU A  13      32.237  62.918  45.645  1.00  0.00          C   
ATOM    179  CD2 LEU A  13      33.942  62.795  43.758  1.00  0.00          C   
ATOM    180  H   LEU A  13      35.737  65.051  46.439  1.00  0.00          H   
ATOM    181  HA  LEU A  13      35.096  65.248  43.690  1.00  0.00          H   
ATOM    182  HB3 LEU A  13      32.635  65.166  44.553  1.00  0.00          H   
ATOM    183  HB2 LEU A  13      33.232  65.236  46.090  1.00  0.00          H   
ATOM    184  HG  LEU A  13      34.323  62.924  45.854  1.00  0.00          H   
ATOM    185 HD11 LEU A  13      32.047  63.375  46.614  1.00  0.00          H   
ATOM    186 HD12 LEU A  13      31.439  63.203  44.970  1.00  0.00          H   
ATOM    187 HD13 LEU A  13      32.170  61.835  45.814  1.00  0.00          H   
ATOM    188 HD21 LEU A  13      33.042  62.843  43.138  1.00  0.00          H   
ATOM    189 HD22 LEU A  13      34.840  63.285  43.386  1.00  0.00          H   
ATOM    190 HD23 LEU A  13      34.178  61.755  43.984  1.00  0.00          H   
ATOM    191  N   GLN A  14      34.672  67.972  45.181  1.00  0.00          N   
ATOM    192  CA  GLN A  14      34.459  69.335  44.919  1.00  0.00          C   
ATOM    193  C   GLN A  14      35.698  70.147  44.305  1.00  0.00          C   
ATOM    194  O   GLN A  14      35.492  71.300  43.997  1.00  0.00          O   
ATOM    195  CB  GLN A  14      33.692  70.056  46.077  1.00  0.00          C   
ATOM    196  CG  GLN A  14      32.254  69.622  46.373  1.00  0.00          C   
ATOM    197  CD  GLN A  14      31.361  70.013  45.288  1.00  0.00          C   
ATOM    198  NE2 GLN A  14      30.985  71.187  45.101  1.00  0.00          N   
ATOM    199  OE1 GLN A  14      31.028  69.186  44.523  1.00  0.00          O   
ATOM    200  H   GLN A  14      34.980  67.689  46.106  1.00  0.00          H   
ATOM    201  HA  GLN A  14      33.691  69.256  44.153  1.00  0.00          H   
ATOM    202  HB3 GLN A  14      33.684  71.122  45.862  1.00  0.00          H   
ATOM    203  HB2 GLN A  14      34.336  69.986  46.950  1.00  0.00          H   
ATOM    204  HG3 GLN A  14      31.871  70.159  47.243  1.00  0.00          H   
ATOM    205  HG2 GLN A  14      32.289  68.535  46.453  1.00  0.00          H   
ATOM    206 HE21 GLN A  14      31.196  71.870  45.824  1.00  0.00          H   
ATOM    207 HE22 GLN A  14      30.356  71.420  44.353  1.00  0.00          H   
ATOM    208  N   ALA A  15      36.857  69.586  44.203  1.00  0.00          N   
ATOM    209  CA  ALA A  15      38.056  70.300  43.935  1.00  0.00          C   
ATOM    210  C   ALA A  15      38.124  71.062  42.564  1.00  0.00          C   
ATOM    211  O   ALA A  15      38.921  72.004  42.368  1.00  0.00          O   
ATOM    212  CB  ALA A  15      39.147  69.239  43.915  1.00  0.00          C   
ATOM    213  H   ALA A  15      37.022  68.595  44.299  1.00  0.00          H   
ATOM    214  HA  ALA A  15      38.247  71.041  44.712  1.00  0.00          H   
ATOM    215  HB1 ALA A  15      39.052  68.633  43.011  1.00  0.00          H   
ATOM    216  HB2 ALA A  15      40.102  69.732  43.719  1.00  0.00          H   
ATOM    217  HB3 ALA A  15      39.137  68.776  44.900  1.00  0.00          H   
ATOM    218  N   LEU A  16      37.247  70.764  41.575  1.00  0.00          N   
ATOM    219  CA  LEU A  16      37.143  71.530  40.263  1.00  0.00          C   
ATOM    220  C   LEU A  16      36.088  72.630  40.171  1.00  0.00          C   
ATOM    221  O   LEU A  16      35.976  73.319  39.077  1.00  0.00          O   
ATOM    222  CB  LEU A  16      37.110  70.497  39.084  1.00  0.00          C   
ATOM    223  CG  LEU A  16      38.183  69.329  38.989  1.00  0.00          C   
ATOM    224  CD1 LEU A  16      37.781  68.421  37.788  1.00  0.00          C   
ATOM    225  CD2 LEU A  16      39.466  69.950  38.620  1.00  0.00          C   
ATOM    226  H   LEU A  16      36.644  69.974  41.755  1.00  0.00          H   
ATOM    227  HA  LEU A  16      38.081  72.080  40.235  1.00  0.00          H   
ATOM    228  HB3 LEU A  16      37.047  71.042  38.141  1.00  0.00          H   
ATOM    229  HB2 LEU A  16      36.145  70.008  39.189  1.00  0.00          H   
ATOM    230  HG  LEU A  16      38.331  68.717  39.883  1.00  0.00          H   
ATOM    231 HD11 LEU A  16      38.623  67.792  37.503  1.00  0.00          H   
ATOM    232 HD12 LEU A  16      36.983  67.783  38.142  1.00  0.00          H   
ATOM    233 HD13 LEU A  16      37.465  69.100  37.000  1.00  0.00          H   
ATOM    234 HD21 LEU A  16      40.346  69.314  38.572  1.00  0.00          H   
ATOM    235 HD22 LEU A  16      39.446  70.444  37.646  1.00  0.00          H   
ATOM    236 HD23 LEU A  16      39.798  70.565  39.461  1.00  0.00          H   
ATOM    237  N   GLN A  17      35.200  72.725  41.191  1.00  0.00          N   
ATOM    238  CA  GLN A  17      34.050  73.654  41.184  1.00  0.00          C   
ATOM    239  C   GLN A  17      34.609  75.101  41.511  1.00  0.00          C   
ATOM    240  O   GLN A  17      35.261  75.279  42.558  1.00  0.00          O   
ATOM    241  CB  GLN A  17      32.840  73.206  42.119  1.00  0.00          C   
ATOM    242  CG  GLN A  17      32.035  72.139  41.377  1.00  0.00          C   
ATOM    243  CD  GLN A  17      30.586  72.010  41.871  1.00  0.00          C   
ATOM    244  NE2 GLN A  17      29.794  71.186  41.296  1.00  0.00          N   
ATOM    245  OE1 GLN A  17      30.148  72.621  42.850  1.00  0.00          O   
ATOM    246  H   GLN A  17      35.275  72.131  42.003  1.00  0.00          H   
ATOM    247  HA  GLN A  17      33.637  73.676  40.179  1.00  0.00          H   
ATOM    248  HB3 GLN A  17      32.232  74.051  42.442  1.00  0.00          H   
ATOM    249  HB2 GLN A  17      33.163  72.853  43.095  1.00  0.00          H   
ATOM    250  HG3 GLN A  17      32.533  71.168  41.448  1.00  0.00          H   
ATOM    251  HG2 GLN A  17      31.925  72.425  40.340  1.00  0.00          H   
ATOM    252 HE21 GLN A  17      30.049  70.781  40.395  1.00  0.00          H   
ATOM    253 HE22 GLN A  17      28.808  71.120  41.486  1.00  0.00          H   
ATOM    254  N   ALA A  18      34.465  76.067  40.582  1.00  0.00          N   
ATOM    255  CA  ALA A  18      34.634  77.486  41.017  1.00  0.00          C   
ATOM    256  C   ALA A  18      33.707  77.929  42.219  1.00  0.00          C   
ATOM    257  O   ALA A  18      32.699  77.249  42.480  1.00  0.00          O   
ATOM    258  CB  ALA A  18      34.527  78.461  39.864  1.00  0.00          C   
ATOM    259  H   ALA A  18      33.913  75.981  39.741  1.00  0.00          H   
ATOM    260  HA  ALA A  18      35.633  77.607  41.446  1.00  0.00          H   
ATOM    261  HB1 ALA A  18      35.235  78.056  39.146  1.00  0.00          H   
ATOM    262  HB2 ALA A  18      33.476  78.567  39.577  1.00  0.00          H   
ATOM    263  HB3 ALA A  18      34.837  79.495  40.017  1.00  0.00          H   
ATOM    264  N   ALA A  19      34.023  79.055  42.834  1.00  0.00          N   
ATOM    265  CA  ALA A  19      33.137  79.648  43.795  1.00  0.00          C   
ATOM    266  C   ALA A  19      31.875  80.231  43.204  1.00  0.00          C   
ATOM    267  O   ALA A  19      31.902  80.786  42.071  1.00  0.00          O   
ATOM    268  CB  ALA A  19      33.882  80.617  44.741  1.00  0.00          C   
ATOM    269  H   ALA A  19      34.785  79.681  42.644  1.00  0.00          H   
ATOM    270  HA  ALA A  19      32.737  78.918  44.503  1.00  0.00          H   
ATOM    271  HB1 ALA A  19      34.005  81.531  44.168  1.00  0.00          H   
ATOM    272  HB2 ALA A  19      33.359  80.902  45.657  1.00  0.00          H   
ATOM    273  HB3 ALA A  19      34.843  80.233  45.102  1.00  0.00          H   
ATOM    274  N   GLN A  20      30.762  80.186  43.939  1.00  0.00          N   
ATOM    275  CA  GLN A  20      29.484  80.639  43.395  1.00  0.00          C   
ATOM    276  C   GLN A  20      29.258  82.061  43.824  1.00  0.00          C   
ATOM    277  O   GLN A  20      29.279  82.265  45.052  1.00  0.00          O   
ATOM    278  CB  GLN A  20      28.255  79.689  43.779  1.00  0.00          C   
ATOM    279  CG  GLN A  20      28.344  78.244  43.190  1.00  0.00          C   
ATOM    280  CD  GLN A  20      28.689  78.334  41.686  1.00  0.00          C   
ATOM    281  NE2 GLN A  20      29.930  77.977  41.377  1.00  0.00          N   
ATOM    282  OE1 GLN A  20      27.877  78.742  40.874  1.00  0.00          O   
ATOM    283  H   GLN A  20      30.797  79.915  44.911  1.00  0.00          H   
ATOM    284  HA  GLN A  20      29.615  80.748  42.319  1.00  0.00          H   
ATOM    285  HB3 GLN A  20      27.296  80.053  43.409  1.00  0.00          H   
ATOM    286  HB2 GLN A  20      28.127  79.651  44.861  1.00  0.00          H   
ATOM    287  HG3 GLN A  20      27.375  77.733  43.189  1.00  0.00          H   
ATOM    288  HG2 GLN A  20      28.988  77.602  43.789  1.00  0.00          H   
ATOM    289 HE21 GLN A  20      30.637  77.700  42.031  1.00  0.00          H   
ATOM    290 HE22 GLN A  20      30.174  78.087  40.405  1.00  0.00          H   
ATOM    291  N   ALA A  21      28.801  82.886  42.933  1.00  0.00          N   
ATOM    292  CA  ALA A  21      28.533  84.285  43.279  1.00  0.00          C   
ATOM    293  C   ALA A  21      27.176  84.765  42.767  1.00  0.00          C   
ATOM    294  O   ALA A  21      26.652  84.397  41.747  1.00  0.00          O   
ATOM    295  CB  ALA A  21      29.674  85.167  42.672  1.00  0.00          C   
ATOM    296  H   ALA A  21      28.703  82.580  41.984  1.00  0.00          H   
ATOM    297  HA  ALA A  21      28.455  84.490  44.346  1.00  0.00          H   
ATOM    298  HB1 ALA A  21      30.648  84.820  43.017  1.00  0.00          H   
ATOM    299  HB2 ALA A  21      29.683  85.067  41.592  1.00  0.00          H   
ATOM    300  HB3 ALA A  21      29.451  86.189  42.981  1.00  0.00          H   
ATOM    301  N   ALA A  22      26.520  85.605  43.603  1.00  0.00          N   
ATOM    302  CA  ALA A  22      25.307  86.348  43.322  1.00  0.00          C   
ATOM    303  C   ALA A  22      23.971  85.612  43.270  1.00  0.00          C   
ATOM    304  O   ALA A  22      22.993  86.063  42.685  1.00  0.00          O   
ATOM    305  CB  ALA A  22      25.507  87.398  42.101  1.00  0.00          C   
ATOM    306  H   ALA A  22      26.999  85.905  44.442  1.00  0.00          H   
ATOM    307  HA  ALA A  22      25.130  86.842  44.276  1.00  0.00          H   
ATOM    308  HB1 ALA A  22      24.653  88.076  42.106  1.00  0.00          H   
ATOM    309  HB2 ALA A  22      26.417  87.931  42.374  1.00  0.00          H   
ATOM    310  HB3 ALA A  22      25.612  86.925  41.125  1.00  0.00          H   
ATOM    311  N   LYS A  23      23.957  84.319  43.740  1.00  0.00          N   
ATOM    312  CA  LYS A  23      22.863  83.368  43.578  1.00  0.00          C   
ATOM    313  C   LYS A  23      21.805  83.540  44.692  1.00  0.00          C   
ATOM    314  O   LYS A  23      22.055  83.991  45.843  1.00  0.00          O   
ATOM    315  CB  LYS A  23      23.360  81.894  43.427  1.00  0.00          C   
ATOM    316  CG  LYS A  23      23.949  81.687  42.061  1.00  0.00          C   
ATOM    317  CD  LYS A  23      24.244  80.194  41.846  1.00  0.00          C   
ATOM    318  CE  LYS A  23      24.580  80.005  40.407  1.00  0.00          C   
ATOM    319  NZ  LYS A  23      25.204  78.684  40.163  1.00  0.00          N   
ATOM    320  H   LYS A  23      24.790  84.030  44.219  1.00  0.00          H   
ATOM    321  HA  LYS A  23      22.253  83.651  42.711  1.00  0.00          H   
ATOM    322  HB3 LYS A  23      22.509  81.229  43.506  1.00  0.00          H   
ATOM    323  HB2 LYS A  23      24.150  81.599  44.123  1.00  0.00          H   
ATOM    324  HG3 LYS A  23      24.846  82.278  41.883  1.00  0.00          H   
ATOM    325  HG2 LYS A  23      23.210  81.985  41.315  1.00  0.00          H   
ATOM    326  HD3 LYS A  23      23.369  79.586  42.055  1.00  0.00          H   
ATOM    327  HD2 LYS A  23      25.052  79.803  42.464  1.00  0.00          H   
ATOM    328  HE3 LYS A  23      25.326  80.714  40.055  1.00  0.00          H   
ATOM    329  HE2 LYS A  23      23.661  80.134  39.832  1.00  0.00          H   
ATOM    330  HZ1 LYS A  23      24.816  77.923  40.690  1.00  0.00          H   
ATOM    331  HZ2 LYS A  23      24.998  78.446  39.199  1.00  0.00          H   
ATOM    332  HZ3 LYS A  23      26.201  78.740  40.324  1.00  0.00          H   
ATOM    333  N   LYS A  24      20.556  83.202  44.360  1.00  0.00          N   
ATOM    334  CA  LYS A  24      19.356  83.515  45.139  1.00  0.00          C   
ATOM    335  C   LYS A  24      18.637  82.311  45.740  1.00  0.00          C   
ATOM    336  CB  LYS A  24      18.388  84.409  44.321  1.00  0.00          C   
ATOM    337  CG  LYS A  24      18.884  85.827  44.382  1.00  0.00          C   
ATOM    338  CD  LYS A  24      17.863  86.717  43.660  1.00  0.00          C   
ATOM    339  CE  LYS A  24      18.365  88.166  43.709  1.00  0.00          C   
ATOM    340  NZ  LYS A  24      17.312  89.069  43.127  1.00  0.00          N   
ATOM    341  O   LYS A  24      18.890  81.953  46.945  1.00  0.00          O   
ATOM    342  OXT LYS A  24      17.711  81.787  45.019  1.00  0.00          O   
ATOM    343  H   LYS A  24      20.553  82.702  43.485  1.00  0.00          H   
ATOM    344  HA  LYS A  24      19.666  84.116  45.998  1.00  0.00          H   
ATOM    345  HB3 LYS A  24      17.399  84.399  44.782  1.00  0.00          H   
ATOM    346  HB2 LYS A  24      18.341  84.037  43.299  1.00  0.00          H   
ATOM    347  HG3 LYS A  24      19.880  85.950  43.966  1.00  0.00          H   
ATOM    348  HG2 LYS A  24      18.805  86.155  45.416  1.00  0.00          H   
ATOM    349  HD3 LYS A  24      16.885  86.641  44.118  1.00  0.00          H   
ATOM    350  HD2 LYS A  24      17.760  86.512  42.602  1.00  0.00          H   
ATOM    351  HE3 LYS A  24      19.196  88.212  43.012  1.00  0.00          H   
ATOM    352  HE2 LYS A  24      18.685  88.379  44.726  1.00  0.00          H   
ATOM    353  HZ1 LYS A  24      16.990  88.635  42.276  1.00  0.00          H   
ATOM    354  HZ2 LYS A  24      16.570  89.189  43.803  1.00  0.00          H   
ATOM    355  HZ3 LYS A  24      17.538  90.052  43.072  1.00  0.00          H   
TER     356      LYS A  24
ENDMDL
MODEL        7
ATOM      1  N   LYS A   1      39.631  71.517  62.284  1.00  0.00          N   
ATOM      2  CA  LYS A   1      39.029  70.132  62.390  1.00  0.00          C   
ATOM      3  C   LYS A   1      39.232  69.333  61.144  1.00  0.00          C   
ATOM      4  O   LYS A   1      38.773  69.674  60.050  1.00  0.00          O   
ATOM      5  CB  LYS A   1      37.545  70.162  62.841  1.00  0.00          C   
ATOM      6  CG  LYS A   1      37.150  68.836  63.433  1.00  0.00          C   
ATOM      7  CD  LYS A   1      35.700  68.865  63.934  1.00  0.00          C   
ATOM      8  CE  LYS A   1      35.112  67.540  64.341  1.00  0.00          C   
ATOM      9  NZ  LYS A   1      35.926  66.875  65.305  1.00  0.00          N   
ATOM     10  HA  LYS A   1      39.626  69.711  63.204  1.00  0.00          H   
ATOM     11  HB3 LYS A   1      36.844  70.421  62.041  1.00  0.00          H   
ATOM     12  HB2 LYS A   1      37.541  70.857  63.684  1.00  0.00          H   
ATOM     13  HG3 LYS A   1      37.811  68.690  64.290  1.00  0.00          H   
ATOM     14  HG2 LYS A   1      37.294  67.965  62.794  1.00  0.00          H   
ATOM     15  HD3 LYS A   1      35.190  69.356  63.108  1.00  0.00          H   
ATOM     16  HD2 LYS A   1      35.717  69.534  64.804  1.00  0.00          H   
ATOM     17  HE3 LYS A   1      34.940  66.875  63.493  1.00  0.00          H   
ATOM     18  HE2 LYS A   1      34.137  67.692  64.810  1.00  0.00          H   
ATOM     19  HZ1 LYS A   1      35.413  66.129  65.756  1.00  0.00          H   
ATOM     20  HZ2 LYS A   1      36.807  66.496  65.015  1.00  0.00          H   
ATOM     21  HZ3 LYS A   1      36.089  67.604  65.988  1.00  0.00          H   
ATOM     22  H   LYS A   1      40.620  71.407  62.463  1.00  0.00          H   
ATOM     23  N   LYS A   2      39.966  68.217  61.269  1.00  0.00          N   
ATOM     24  CA  LYS A   2      40.197  67.246  60.206  1.00  0.00          C   
ATOM     25  C   LYS A   2      38.914  66.461  59.895  1.00  0.00          C   
ATOM     26  O   LYS A   2      38.452  65.773  60.804  1.00  0.00          O   
ATOM     27  CB  LYS A   2      41.401  66.294  60.419  1.00  0.00          C   
ATOM     28  CG  LYS A   2      41.824  65.905  58.960  1.00  0.00          C   
ATOM     29  CD  LYS A   2      42.919  64.827  59.147  1.00  0.00          C   
ATOM     30  CE  LYS A   2      43.251  64.235  57.787  1.00  0.00          C   
ATOM     31  NZ  LYS A   2      42.525  63.000  57.486  1.00  0.00          N   
ATOM     32  H   LYS A   2      40.206  67.928  62.212  1.00  0.00          H   
ATOM     33  HA  LYS A   2      40.475  67.868  59.362  1.00  0.00          H   
ATOM     34  HB3 LYS A   2      41.166  65.459  61.084  1.00  0.00          H   
ATOM     35  HB2 LYS A   2      42.152  66.847  60.968  1.00  0.00          H   
ATOM     36  HG3 LYS A   2      42.169  66.772  58.384  1.00  0.00          H   
ATOM     37  HG2 LYS A   2      40.997  65.300  58.595  1.00  0.00          H   
ATOM     38  HD3 LYS A   2      42.562  64.039  59.817  1.00  0.00          H   
ATOM     39  HD2 LYS A   2      43.834  65.217  59.587  1.00  0.00          H   
ATOM     40  HE3 LYS A   2      44.316  64.007  57.700  1.00  0.00          H   
ATOM     41  HE2 LYS A   2      43.031  64.922  56.971  1.00  0.00          H   
ATOM     42  HZ1 LYS A   2      42.879  62.568  56.637  1.00  0.00          H   
ATOM     43  HZ2 LYS A   2      42.472  62.380  58.284  1.00  0.00          H   
ATOM     44  HZ3 LYS A   2      41.600  63.363  57.329  1.00  0.00          H   
ATOM     45  N   PRO A   3      38.310  66.641  58.671  1.00  0.00          N   
ATOM     46  CA  PRO A   3      37.049  66.024  58.402  1.00  0.00          C   
ATOM     47  C   PRO A   3      37.035  64.518  58.427  1.00  0.00          C   
ATOM     48  O   PRO A   3      38.016  63.780  58.167  1.00  0.00          O   
ATOM     49  CB  PRO A   3      36.466  66.734  57.195  1.00  0.00          C   
ATOM     50  CG  PRO A   3      37.779  67.097  56.512  1.00  0.00          C   
ATOM     51  CD  PRO A   3      38.780  67.454  57.574  1.00  0.00          C   
ATOM     52  HA  PRO A   3      36.321  66.380  59.131  1.00  0.00          H   
ATOM     53  HB3 PRO A   3      35.755  66.161  56.596  1.00  0.00          H   
ATOM     54  HB2 PRO A   3      35.900  67.582  57.565  1.00  0.00          H   
ATOM     55  HG3 PRO A   3      38.140  66.220  55.970  1.00  0.00          H   
ATOM     56  HG2 PRO A   3      37.689  67.921  55.803  1.00  0.00          H   
ATOM     57  HD3 PRO A   3      39.794  67.146  57.339  1.00  0.00          H   
ATOM     58  HD2 PRO A   3      38.605  68.484  57.887  1.00  0.00          H   
ATOM     59  N   GLY A   4      35.825  63.958  58.704  1.00  0.00          N   
ATOM     60  CA  GLY A   4      35.457  62.553  58.515  1.00  0.00          C   
ATOM     61  C   GLY A   4      35.688  62.109  57.039  1.00  0.00          C   
ATOM     62  O   GLY A   4      35.496  62.904  56.148  1.00  0.00          O   
ATOM     63  H   GLY A   4      35.048  64.586  58.828  1.00  0.00          H   
ATOM     64  HA3 GLY A   4      34.425  62.451  58.833  1.00  0.00          H   
ATOM     65  HA2 GLY A   4      36.011  61.912  59.200  1.00  0.00          H   
ATOM     66  N   ALA A   5      36.116  60.872  56.895  1.00  0.00          N   
ATOM     67  CA  ALA A   5      36.320  60.189  55.590  1.00  0.00          C   
ATOM     68  C   ALA A   5      35.344  60.598  54.464  1.00  0.00          C   
ATOM     69  O   ALA A   5      35.707  61.005  53.376  1.00  0.00          O   
ATOM     70  CB  ALA A   5      36.308  58.640  55.807  1.00  0.00          C   
ATOM     71  H   ALA A   5      36.260  60.362  57.757  1.00  0.00          H   
ATOM     72  HA  ALA A   5      37.342  60.447  55.338  1.00  0.00          H   
ATOM     73  HB1 ALA A   5      37.054  58.245  56.488  1.00  0.00          H   
ATOM     74  HB2 ALA A   5      35.366  58.199  56.159  1.00  0.00          H   
ATOM     75  HB3 ALA A   5      36.409  58.138  54.838  1.00  0.00          H   
ATOM     76  N   SER A   6      34.038  60.443  54.773  1.00  0.00          N   
ATOM     77  CA  SER A   6      32.963  60.836  53.816  1.00  0.00          C   
ATOM     78  C   SER A   6      32.873  62.271  53.273  1.00  0.00          C   
ATOM     79  O   SER A   6      32.748  62.558  52.041  1.00  0.00          O   
ATOM     80  CB  SER A   6      31.570  60.683  54.470  1.00  0.00          C   
ATOM     81  OG  SER A   6      31.452  59.350  54.969  1.00  0.00          O   
ATOM     82  H   SER A   6      33.687  60.215  55.698  1.00  0.00          H   
ATOM     83  HA  SER A   6      33.050  60.030  53.083  1.00  0.00          H   
ATOM     84  HB3 SER A   6      30.782  60.972  53.774  1.00  0.00          H   
ATOM     85  HB2 SER A   6      31.526  61.399  55.275  1.00  0.00          H   
ATOM     86  HG  SER A   6      30.506  59.337  55.138  1.00  0.00          H   
ATOM     87  N   LEU A   7      33.024  63.227  54.233  1.00  0.00          N   
ATOM     88  CA  LEU A   7      33.145  64.665  53.885  1.00  0.00          C   
ATOM     89  C   LEU A   7      34.528  64.975  53.298  1.00  0.00          C   
ATOM     90  O   LEU A   7      34.579  65.887  52.500  1.00  0.00          O   
ATOM     91  CB  LEU A   7      32.828  65.404  55.173  1.00  0.00          C   
ATOM     92  CG  LEU A   7      32.933  66.990  55.021  1.00  0.00          C   
ATOM     93  CD1 LEU A   7      32.063  67.660  53.959  1.00  0.00          C   
ATOM     94  CD2 LEU A   7      32.508  67.609  56.355  1.00  0.00          C   
ATOM     95  H   LEU A   7      33.231  62.923  55.163  1.00  0.00          H   
ATOM     96  HA  LEU A   7      32.384  64.849  53.116  1.00  0.00          H   
ATOM     97  HB3 LEU A   7      33.417  65.056  56.017  1.00  0.00          H   
ATOM     98  HB2 LEU A   7      31.770  65.263  55.417  1.00  0.00          H   
ATOM     99  HG  LEU A   7      33.963  67.297  54.853  1.00  0.00          H   
ATOM    100 HD11 LEU A   7      32.055  68.747  53.923  1.00  0.00          H   
ATOM    101 HD12 LEU A   7      32.490  67.368  52.998  1.00  0.00          H   
ATOM    102 HD13 LEU A   7      31.034  67.314  53.813  1.00  0.00          H   
ATOM    103 HD21 LEU A   7      32.589  68.700  56.342  1.00  0.00          H   
ATOM    104 HD22 LEU A   7      31.532  67.229  56.646  1.00  0.00          H   
ATOM    105 HD23 LEU A   7      33.161  67.201  57.128  1.00  0.00          H   
ATOM    106  N   ALA A   8      35.594  64.293  53.769  1.00  0.00          N   
ATOM    107  CA  ALA A   8      36.869  64.485  53.142  1.00  0.00          C   
ATOM    108  C   ALA A   8      37.011  64.043  51.680  1.00  0.00          C   
ATOM    109  O   ALA A   8      37.413  64.831  50.831  1.00  0.00          O   
ATOM    110  CB  ALA A   8      37.958  63.834  54.011  1.00  0.00          C   
ATOM    111  H   ALA A   8      35.574  63.765  54.639  1.00  0.00          H   
ATOM    112  HA  ALA A   8      37.100  65.545  53.043  1.00  0.00          H   
ATOM    113  HB1 ALA A   8      38.924  64.002  53.518  1.00  0.00          H   
ATOM    114  HB2 ALA A   8      37.906  64.427  54.918  1.00  0.00          H   
ATOM    115  HB3 ALA A   8      37.723  62.780  54.174  1.00  0.00          H   
ATOM    116  N   ALA A   9      36.508  62.862  51.349  1.00  0.00          N   
ATOM    117  CA  ALA A   9      36.323  62.439  49.963  1.00  0.00          C   
ATOM    118  C   ALA A   9      35.340  63.352  49.160  1.00  0.00          C   
ATOM    119  O   ALA A   9      35.618  63.580  47.991  1.00  0.00          O   
ATOM    120  CB  ALA A   9      35.960  60.906  49.806  1.00  0.00          C   
ATOM    121  H   ALA A   9      36.139  62.204  52.029  1.00  0.00          H   
ATOM    122  HA  ALA A   9      37.309  62.563  49.513  1.00  0.00          H   
ATOM    123  HB1 ALA A   9      36.771  60.311  50.218  1.00  0.00          H   
ATOM    124  HB2 ALA A   9      35.112  60.612  50.424  1.00  0.00          H   
ATOM    125  HB3 ALA A   9      35.830  60.603  48.767  1.00  0.00          H   
ATOM    126  N   LEU A  10      34.307  63.960  49.823  1.00  0.00          N   
ATOM    127  CA  LEU A  10      33.492  65.002  49.213  1.00  0.00          C   
ATOM    128  C   LEU A  10      34.308  66.259  48.881  1.00  0.00          C   
ATOM    129  O   LEU A  10      34.155  66.743  47.746  1.00  0.00          O   
ATOM    130  CB  LEU A  10      32.173  65.334  49.989  1.00  0.00          C   
ATOM    131  CG  LEU A  10      31.303  66.392  49.303  1.00  0.00          C   
ATOM    132  CD1 LEU A  10      30.671  65.895  48.008  1.00  0.00          C   
ATOM    133  CD2 LEU A  10      30.163  66.776  50.303  1.00  0.00          C   
ATOM    134  H   LEU A  10      34.015  63.594  50.719  1.00  0.00          H   
ATOM    135  HA  LEU A  10      33.245  64.569  48.242  1.00  0.00          H   
ATOM    136  HB3 LEU A  10      32.397  65.568  51.036  1.00  0.00          H   
ATOM    137  HB2 LEU A  10      31.667  64.375  49.881  1.00  0.00          H   
ATOM    138  HG  LEU A  10      31.869  67.298  49.096  1.00  0.00          H   
ATOM    139 HD11 LEU A  10      31.492  65.501  47.406  1.00  0.00          H   
ATOM    140 HD12 LEU A  10      29.935  65.117  48.176  1.00  0.00          H   
ATOM    141 HD13 LEU A  10      30.229  66.794  47.569  1.00  0.00          H   
ATOM    142 HD21 LEU A  10      29.378  67.236  49.711  1.00  0.00          H   
ATOM    143 HD22 LEU A  10      29.790  65.902  50.838  1.00  0.00          H   
ATOM    144 HD23 LEU A  10      30.594  67.506  50.983  1.00  0.00          H   
ATOM    145  N   GLN A  11      35.010  66.847  49.866  1.00  0.00          N   
ATOM    146  CA  GLN A  11      35.884  68.042  49.664  1.00  0.00          C   
ATOM    147  C   GLN A  11      36.798  67.812  48.426  1.00  0.00          C   
ATOM    148  O   GLN A  11      37.018  68.733  47.608  1.00  0.00          O   
ATOM    149  CB  GLN A  11      36.690  68.336  50.948  1.00  0.00          C   
ATOM    150  CG  GLN A  11      35.890  69.145  51.956  1.00  0.00          C   
ATOM    151  CD  GLN A  11      36.496  69.131  53.334  1.00  0.00          C   
ATOM    152  NE2 GLN A  11      35.883  69.785  54.300  1.00  0.00          N   
ATOM    153  OE1 GLN A  11      37.491  68.523  53.484  1.00  0.00          O   
ATOM    154  H   GLN A  11      34.913  66.519  50.816  1.00  0.00          H   
ATOM    155  HA  GLN A  11      35.236  68.884  49.416  1.00  0.00          H   
ATOM    156  HB3 GLN A  11      37.597  68.899  50.747  1.00  0.00          H   
ATOM    157  HB2 GLN A  11      36.991  67.353  51.303  1.00  0.00          H   
ATOM    158  HG3 GLN A  11      34.843  68.838  51.927  1.00  0.00          H   
ATOM    159  HG2 GLN A  11      35.932  70.180  51.623  1.00  0.00          H   
ATOM    160 HE21 GLN A  11      35.073  70.337  54.079  1.00  0.00          H   
ATOM    161 HE22 GLN A  11      36.386  69.954  55.164  1.00  0.00          H   
ATOM    162  N   ALA A  12      37.331  66.594  48.242  1.00  0.00          N   
ATOM    163  CA  ALA A  12      38.212  66.113  47.182  1.00  0.00          C   
ATOM    164  C   ALA A  12      37.500  65.949  45.762  1.00  0.00          C   
ATOM    165  O   ALA A  12      38.120  66.461  44.821  1.00  0.00          O   
ATOM    166  CB  ALA A  12      38.801  64.836  47.609  1.00  0.00          C   
ATOM    167  H   ALA A  12      37.043  65.848  48.856  1.00  0.00          H   
ATOM    168  HA  ALA A  12      39.028  66.812  47.034  1.00  0.00          H   
ATOM    169  HB1 ALA A  12      39.375  64.412  46.778  1.00  0.00          H   
ATOM    170  HB2 ALA A  12      39.509  65.162  48.376  1.00  0.00          H   
ATOM    171  HB3 ALA A  12      38.059  64.087  47.875  1.00  0.00          H   
ATOM    172  N   LEU A  13      36.322  65.361  45.700  1.00  0.00          N   
ATOM    173  CA  LEU A  13      35.401  65.536  44.600  1.00  0.00          C   
ATOM    174  C   LEU A  13      34.987  66.986  44.292  1.00  0.00          C   
ATOM    175  O   LEU A  13      34.934  67.348  43.133  1.00  0.00          O   
ATOM    176  CB  LEU A  13      34.143  64.598  44.901  1.00  0.00          C   
ATOM    177  CG  LEU A  13      33.231  64.504  43.620  1.00  0.00          C   
ATOM    178  CD1 LEU A  13      33.919  64.038  42.409  1.00  0.00          C   
ATOM    179  CD2 LEU A  13      32.021  63.646  43.961  1.00  0.00          C   
ATOM    180  H   LEU A  13      35.968  64.996  46.577  1.00  0.00          H   
ATOM    181  HA  LEU A  13      35.891  65.284  43.661  1.00  0.00          H   
ATOM    182  HB3 LEU A  13      33.577  64.897  45.786  1.00  0.00          H   
ATOM    183  HB2 LEU A  13      34.635  63.642  45.094  1.00  0.00          H   
ATOM    184  HG  LEU A  13      32.864  65.511  43.381  1.00  0.00          H   
ATOM    185 HD11 LEU A  13      33.393  64.050  41.456  1.00  0.00          H   
ATOM    186 HD12 LEU A  13      34.764  64.731  42.389  1.00  0.00          H   
ATOM    187 HD13 LEU A  13      34.352  63.050  42.550  1.00  0.00          H   
ATOM    188 HD21 LEU A  13      31.452  64.138  44.752  1.00  0.00          H   
ATOM    189 HD22 LEU A  13      31.413  63.483  43.071  1.00  0.00          H   
ATOM    190 HD23 LEU A  13      32.350  62.637  44.214  1.00  0.00          H   
ATOM    191  N   GLN A  14      34.705  67.858  45.223  1.00  0.00          N   
ATOM    192  CA  GLN A  14      34.424  69.294  45.034  1.00  0.00          C   
ATOM    193  C   GLN A  14      35.671  70.111  44.638  1.00  0.00          C   
ATOM    194  O   GLN A  14      35.512  71.061  43.857  1.00  0.00          O   
ATOM    195  CB  GLN A  14      33.708  69.906  46.215  1.00  0.00          C   
ATOM    196  CG  GLN A  14      32.230  69.631  46.099  1.00  0.00          C   
ATOM    197  CD  GLN A  14      31.407  70.363  47.173  1.00  0.00          C   
ATOM    198  NE2 GLN A  14      30.097  70.012  47.114  1.00  0.00          N   
ATOM    199  OE1 GLN A  14      31.963  71.041  48.010  1.00  0.00          O   
ATOM    200  H   GLN A  14      34.629  67.491  46.165  1.00  0.00          H   
ATOM    201  HA  GLN A  14      33.761  69.451  44.176  1.00  0.00          H   
ATOM    202  HB3 GLN A  14      33.831  70.988  46.175  1.00  0.00          H   
ATOM    203  HB2 GLN A  14      34.130  69.556  47.152  1.00  0.00          H   
ATOM    204  HG3 GLN A  14      32.098  68.553  45.972  1.00  0.00          H   
ATOM    205  HG2 GLN A  14      31.993  70.059  45.118  1.00  0.00          H   
ATOM    206 HE21 GLN A  14      29.527  70.503  47.783  1.00  0.00          H   
ATOM    207 HE22 GLN A  14      29.814  69.432  46.341  1.00  0.00          H   
ATOM    208  N   ALA A  15      36.900  69.762  44.999  1.00  0.00          N   
ATOM    209  CA  ALA A  15      38.141  70.286  44.400  1.00  0.00          C   
ATOM    210  C   ALA A  15      38.188  70.036  42.835  1.00  0.00          C   
ATOM    211  O   ALA A  15      38.207  71.020  42.084  1.00  0.00          O   
ATOM    212  CB  ALA A  15      39.273  69.690  45.266  1.00  0.00          C   
ATOM    213  H   ALA A  15      36.992  69.093  45.741  1.00  0.00          H   
ATOM    214  HA  ALA A  15      38.099  71.359  44.575  1.00  0.00          H   
ATOM    215  HB1 ALA A  15      40.234  70.198  45.172  1.00  0.00          H   
ATOM    216  HB2 ALA A  15      39.088  69.605  46.334  1.00  0.00          H   
ATOM    217  HB3 ALA A  15      39.549  68.681  44.941  1.00  0.00          H   
ATOM    218  N   LEU A  16      38.056  68.741  42.450  1.00  0.00          N   
ATOM    219  CA  LEU A  16      38.001  68.250  41.035  1.00  0.00          C   
ATOM    220  C   LEU A  16      36.922  69.052  40.243  1.00  0.00          C   
ATOM    221  O   LEU A  16      37.230  69.489  39.115  1.00  0.00          O   
ATOM    222  CB  LEU A  16      37.712  66.704  41.086  1.00  0.00          C   
ATOM    223  CG  LEU A  16      38.689  65.563  41.502  1.00  0.00          C   
ATOM    224  CD1 LEU A  16      37.969  64.210  41.771  1.00  0.00          C   
ATOM    225  CD2 LEU A  16      39.599  65.354  40.276  1.00  0.00          C   
ATOM    226  H   LEU A  16      38.027  68.090  43.211  1.00  0.00          H   
ATOM    227  HA  LEU A  16      38.965  68.441  40.575  1.00  0.00          H   
ATOM    228  HB3 LEU A  16      37.230  66.499  40.128  1.00  0.00          H   
ATOM    229  HB2 LEU A  16      36.856  66.575  41.755  1.00  0.00          H   
ATOM    230  HG  LEU A  16      39.330  65.798  42.357  1.00  0.00          H   
ATOM    231 HD11 LEU A  16      37.352  64.220  42.668  1.00  0.00          H   
ATOM    232 HD12 LEU A  16      37.425  63.901  40.874  1.00  0.00          H   
ATOM    233 HD13 LEU A  16      38.742  63.460  41.978  1.00  0.00          H   
ATOM    234 HD21 LEU A  16      40.398  64.666  40.577  1.00  0.00          H   
ATOM    235 HD22 LEU A  16      39.150  64.907  39.399  1.00  0.00          H   
ATOM    236 HD23 LEU A  16      40.174  66.247  40.027  1.00  0.00          H   
ATOM    237  N   GLN A  17      35.739  69.155  40.779  1.00  0.00          N   
ATOM    238  CA  GLN A  17      34.555  69.826  40.122  1.00  0.00          C   
ATOM    239  C   GLN A  17      34.734  71.335  39.931  1.00  0.00          C   
ATOM    240  O   GLN A  17      34.484  71.833  38.849  1.00  0.00          O   
ATOM    241  CB  GLN A  17      33.228  69.750  40.875  1.00  0.00          C   
ATOM    242  CG  GLN A  17      32.650  68.292  40.818  1.00  0.00          C   
ATOM    243  CD  GLN A  17      31.505  68.040  41.832  1.00  0.00          C   
ATOM    244  NE2 GLN A  17      30.986  66.819  41.963  1.00  0.00          N   
ATOM    245  OE1 GLN A  17      31.066  68.880  42.608  1.00  0.00          O   
ATOM    246  H   GLN A  17      35.550  68.721  41.676  1.00  0.00          H   
ATOM    247  HA  GLN A  17      34.347  69.339  39.169  1.00  0.00          H   
ATOM    248  HB3 GLN A  17      32.518  70.458  40.459  1.00  0.00          H   
ATOM    249  HB2 GLN A  17      33.303  69.999  41.937  1.00  0.00          H   
ATOM    250  HG3 GLN A  17      33.435  67.603  41.116  1.00  0.00          H   
ATOM    251  HG2 GLN A  17      32.381  68.016  39.809  1.00  0.00          H   
ATOM    252 HE21 GLN A  17      31.338  66.096  41.351  1.00  0.00          H   
ATOM    253 HE22 GLN A  17      30.310  66.698  42.714  1.00  0.00          H   
ATOM    254  N   ALA A  18      35.269  72.067  40.933  1.00  0.00          N   
ATOM    255  CA  ALA A  18      35.792  73.433  40.836  1.00  0.00          C   
ATOM    256  C   ALA A  18      36.872  73.665  39.796  1.00  0.00          C   
ATOM    257  O   ALA A  18      36.600  74.406  38.859  1.00  0.00          O   
ATOM    258  CB  ALA A  18      36.083  73.948  42.206  1.00  0.00          C   
ATOM    259  H   ALA A  18      35.592  71.606  41.773  1.00  0.00          H   
ATOM    260  HA  ALA A  18      34.975  74.027  40.416  1.00  0.00          H   
ATOM    261  HB1 ALA A  18      36.557  74.931  42.184  1.00  0.00          H   
ATOM    262  HB2 ALA A  18      35.198  74.034  42.832  1.00  0.00          H   
ATOM    263  HB3 ALA A  18      36.806  73.265  42.658  1.00  0.00          H   
ATOM    264  N   ALA A  19      37.921  72.857  39.784  1.00  0.00          N   
ATOM    265  CA  ALA A  19      38.916  72.755  38.738  1.00  0.00          C   
ATOM    266  C   ALA A  19      38.364  72.630  37.323  1.00  0.00          C   
ATOM    267  O   ALA A  19      38.889  73.138  36.351  1.00  0.00          O   
ATOM    268  CB  ALA A  19      39.953  71.636  38.998  1.00  0.00          C   
ATOM    269  H   ALA A  19      37.954  72.269  40.602  1.00  0.00          H   
ATOM    270  HA  ALA A  19      39.523  73.657  38.762  1.00  0.00          H   
ATOM    271  HB1 ALA A  19      40.403  71.859  39.963  1.00  0.00          H   
ATOM    272  HB2 ALA A  19      39.444  70.667  39.004  1.00  0.00          H   
ATOM    273  HB3 ALA A  19      40.733  71.637  38.245  1.00  0.00          H   
ATOM    274  N   GLN A  20      37.234  71.846  37.262  1.00  0.00          N   
ATOM    275  CA  GLN A  20      36.557  71.405  35.976  1.00  0.00          C   
ATOM    276  C   GLN A  20      35.640  72.576  35.475  1.00  0.00          C   
ATOM    277  O   GLN A  20      35.415  72.619  34.258  1.00  0.00          O   
ATOM    278  CB  GLN A  20      35.898  70.032  36.071  1.00  0.00          C   
ATOM    279  CG  GLN A  20      35.485  69.397  34.745  1.00  0.00          C   
ATOM    280  CD  GLN A  20      36.562  69.185  33.723  1.00  0.00          C   
ATOM    281  NE2 GLN A  20      36.816  69.998  32.788  1.00  0.00          N   
ATOM    282  OE1 GLN A  20      37.325  68.232  33.935  1.00  0.00          O   
ATOM    283  H   GLN A  20      36.889  71.577  38.177  1.00  0.00          H   
ATOM    284  HA  GLN A  20      37.330  71.215  35.236  1.00  0.00          H   
ATOM    285  HB3 GLN A  20      35.020  70.081  36.723  1.00  0.00          H   
ATOM    286  HB2 GLN A  20      36.675  69.440  36.555  1.00  0.00          H   
ATOM    287  HG3 GLN A  20      34.736  70.047  34.305  1.00  0.00          H   
ATOM    288  HG2 GLN A  20      35.028  68.415  34.877  1.00  0.00          H   
ATOM    289 HE21 GLN A  20      36.188  70.771  32.649  1.00  0.00          H   
ATOM    290 HE22 GLN A  20      37.555  69.792  32.137  1.00  0.00          H   
ATOM    291  N   ALA A  21      35.018  73.382  36.336  1.00  0.00          N   
ATOM    292  CA  ALA A  21      34.196  74.551  35.917  1.00  0.00          C   
ATOM    293  C   ALA A  21      35.074  75.791  35.533  1.00  0.00          C   
ATOM    294  O   ALA A  21      34.435  76.747  34.975  1.00  0.00          O   
ATOM    295  CB  ALA A  21      33.291  74.945  37.058  1.00  0.00          C   
ATOM    296  H   ALA A  21      35.095  73.178  37.315  1.00  0.00          H   
ATOM    297  HA  ALA A  21      33.584  74.269  35.063  1.00  0.00          H   
ATOM    298  HB1 ALA A  21      33.899  75.582  37.706  1.00  0.00          H   
ATOM    299  HB2 ALA A  21      32.418  75.475  36.676  1.00  0.00          H   
ATOM    300  HB3 ALA A  21      32.888  74.088  37.587  1.00  0.00          H   
ATOM    301  N   ALA A  22      36.305  75.900  36.034  1.00  0.00          N   
ATOM    302  CA  ALA A  22      37.206  77.071  36.077  1.00  0.00          C   
ATOM    303  C   ALA A  22      37.224  77.903  34.775  1.00  0.00          C   
ATOM    304  O   ALA A  22      37.184  79.148  34.844  1.00  0.00          O   
ATOM    305  CB  ALA A  22      38.599  76.658  36.631  1.00  0.00          C   
ATOM    306  H   ALA A  22      36.577  75.104  36.587  1.00  0.00          H   
ATOM    307  HA  ALA A  22      36.657  77.727  36.752  1.00  0.00          H   
ATOM    308  HB1 ALA A  22      38.462  76.313  37.661  1.00  0.00          H   
ATOM    309  HB2 ALA A  22      39.003  75.961  35.903  1.00  0.00          H   
ATOM    310  HB3 ALA A  22      39.287  77.510  36.557  1.00  0.00          H   
ATOM    311  N   LYS A  23      37.361  77.285  33.604  1.00  0.00          N   
ATOM    312  CA  LYS A  23      37.260  77.885  32.240  1.00  0.00          C   
ATOM    313  C   LYS A  23      36.298  76.960  31.434  1.00  0.00          C   
ATOM    314  O   LYS A  23      36.030  75.801  31.699  1.00  0.00          O   
ATOM    315  CB  LYS A  23      38.571  77.858  31.491  1.00  0.00          C   
ATOM    316  CG  LYS A  23      39.598  78.764  32.230  1.00  0.00          C   
ATOM    317  CD  LYS A  23      40.954  78.887  31.522  1.00  0.00          C   
ATOM    318  CE  LYS A  23      40.719  79.340  30.043  1.00  0.00          C   
ATOM    319  NZ  LYS A  23      41.914  80.020  29.547  1.00  0.00          N   
ATOM    320  H   LYS A  23      37.637  76.309  33.630  1.00  0.00          H   
ATOM    321  HA  LYS A  23      36.736  78.833  32.330  1.00  0.00          H   
ATOM    322  HB3 LYS A  23      38.395  78.240  30.488  1.00  0.00          H   
ATOM    323  HB2 LYS A  23      39.042  76.881  31.480  1.00  0.00          H   
ATOM    324  HG3 LYS A  23      39.831  78.197  33.127  1.00  0.00          H   
ATOM    325  HG2 LYS A  23      39.150  79.750  32.310  1.00  0.00          H   
ATOM    326  HD3 LYS A  23      41.517  77.959  31.488  1.00  0.00          H   
ATOM    327  HD2 LYS A  23      41.693  79.533  31.991  1.00  0.00          H   
ATOM    328  HE3 LYS A  23      39.853  79.981  29.870  1.00  0.00          H   
ATOM    329  HE2 LYS A  23      40.540  78.489  29.380  1.00  0.00          H   
ATOM    330  HZ1 LYS A  23      42.215  80.857  30.017  1.00  0.00          H   
ATOM    331  HZ2 LYS A  23      42.722  79.409  29.570  1.00  0.00          H   
ATOM    332  HZ3 LYS A  23      41.821  80.325  28.587  1.00  0.00          H   
ATOM    333  N   LYS A  24      35.629  77.600  30.447  1.00  0.00          N   
ATOM    334  CA  LYS A  24      34.934  76.851  29.461  1.00  0.00          C   
ATOM    335  C   LYS A  24      35.634  76.982  28.137  1.00  0.00          C   
ATOM    336  CB  LYS A  24      33.493  77.307  29.327  1.00  0.00          C   
ATOM    337  CG  LYS A  24      32.629  76.994  30.527  1.00  0.00          C   
ATOM    338  CD  LYS A  24      31.141  77.294  30.403  1.00  0.00          C   
ATOM    339  CE  LYS A  24      31.083  78.839  30.347  1.00  0.00          C   
ATOM    340  NZ  LYS A  24      29.753  79.303  30.701  1.00  0.00          N   
ATOM    341  O   LYS A  24      36.078  75.886  27.748  1.00  0.00          O   
ATOM    342  OXT LYS A  24      35.831  78.091  27.524  1.00  0.00          O   
ATOM    343  H   LYS A  24      35.876  78.560  30.243  1.00  0.00          H   
ATOM    344  HA  LYS A  24      34.872  75.795  29.712  1.00  0.00          H   
ATOM    345  HB3 LYS A  24      33.090  76.775  28.457  1.00  0.00          H   
ATOM    346  HB2 LYS A  24      33.485  78.381  29.134  1.00  0.00          H   
ATOM    347  HG3 LYS A  24      32.965  77.481  31.438  1.00  0.00          H   
ATOM    348  HG2 LYS A  24      32.699  75.936  30.809  1.00  0.00          H   
ATOM    349  HD3 LYS A  24      30.630  76.879  31.263  1.00  0.00          H   
ATOM    350  HD2 LYS A  24      30.742  76.928  29.464  1.00  0.00          H   
ATOM    351  HE3 LYS A  24      31.311  79.155  29.321  1.00  0.00          H   
ATOM    352  HE2 LYS A  24      31.811  79.164  31.089  1.00  0.00          H   
ATOM    353  HZ1 LYS A  24      28.972  78.765  30.354  1.00  0.00          H   
ATOM    354  HZ2 LYS A  24      29.600  79.337  31.701  1.00  0.00          H   
ATOM    355  HZ3 LYS A  24      29.591  80.257  30.402  1.00  0.00          H   
TER     356      LYS A  24
ENDMDL
MODEL        8
ATOM      1  N   LYS A   1      31.958  49.360  51.355  1.00  0.00          N   
ATOM      2  CA  LYS A   1      32.774  49.911  52.383  1.00  0.00          C   
ATOM      3  C   LYS A   1      33.857  50.704  51.669  1.00  0.00          C   
ATOM      4  O   LYS A   1      34.853  50.176  51.157  1.00  0.00          O   
ATOM      5  CB  LYS A   1      33.238  48.851  53.385  1.00  0.00          C   
ATOM      6  CG  LYS A   1      33.394  49.532  54.716  1.00  0.00          C   
ATOM      7  CD  LYS A   1      34.725  50.231  54.943  1.00  0.00          C   
ATOM      8  CE  LYS A   1      34.655  50.854  56.359  1.00  0.00          C   
ATOM      9  NZ  LYS A   1      35.957  51.397  56.806  1.00  0.00          N   
ATOM     10  HA  LYS A   1      32.109  50.586  52.912  1.00  0.00          H   
ATOM     11  HB3 LYS A   1      34.172  48.327  53.181  1.00  0.00          H   
ATOM     12  HB2 LYS A   1      32.441  48.115  53.500  1.00  0.00          H   
ATOM     13  HG3 LYS A   1      33.291  48.717  55.424  1.00  0.00          H   
ATOM     14  HG2 LYS A   1      32.620  50.257  54.968  1.00  0.00          H   
ATOM     15  HD3 LYS A   1      34.869  51.044  54.225  1.00  0.00          H   
ATOM     16  HD2 LYS A   1      35.498  49.466  54.971  1.00  0.00          H   
ATOM     17  HE3 LYS A   1      34.464  50.059  57.084  1.00  0.00          H   
ATOM     18  HE2 LYS A   1      33.869  51.602  56.354  1.00  0.00          H   
ATOM     19  HZ1 LYS A   1      35.874  51.512  57.801  1.00  0.00          H   
ATOM     20  HZ2 LYS A   1      36.748  50.790  56.614  1.00  0.00          H   
ATOM     21  HZ3 LYS A   1      36.062  52.284  56.339  1.00  0.00          H   
ATOM     22  H   LYS A   1      31.696  49.967  50.586  1.00  0.00          H   
ATOM     23  N   LYS A   2      33.609  51.991  51.541  1.00  0.00          N   
ATOM     24  CA  LYS A   2      34.727  52.781  51.039  1.00  0.00          C   
ATOM     25  C   LYS A   2      35.593  53.455  52.176  1.00  0.00          C   
ATOM     26  O   LYS A   2      34.985  54.070  53.069  1.00  0.00          O   
ATOM     27  CB  LYS A   2      34.285  53.854  49.986  1.00  0.00          C   
ATOM     28  CG  LYS A   2      34.150  53.229  48.600  1.00  0.00          C   
ATOM     29  CD  LYS A   2      32.885  53.758  47.803  1.00  0.00          C   
ATOM     30  CE  LYS A   2      32.701  53.136  46.412  1.00  0.00          C   
ATOM     31  NZ  LYS A   2      31.728  53.871  45.636  1.00  0.00          N   
ATOM     32  H   LYS A   2      32.924  52.484  52.100  1.00  0.00          H   
ATOM     33  HA  LYS A   2      35.324  52.081  50.466  1.00  0.00          H   
ATOM     34  HB3 LYS A   2      35.026  54.648  49.975  1.00  0.00          H   
ATOM     35  HB2 LYS A   2      33.293  54.253  50.195  1.00  0.00          H   
ATOM     36  HG3 LYS A   2      34.073  52.146  48.662  1.00  0.00          H   
ATOM     37  HG2 LYS A   2      35.038  53.458  48.004  1.00  0.00          H   
ATOM     38  HD3 LYS A   2      32.970  54.839  47.663  1.00  0.00          H   
ATOM     39  HD2 LYS A   2      32.034  53.546  48.446  1.00  0.00          H   
ATOM     40  HE3 LYS A   2      32.531  52.052  46.471  1.00  0.00          H   
ATOM     41  HE2 LYS A   2      33.693  53.131  45.979  1.00  0.00          H   
ATOM     42  HZ1 LYS A   2      31.505  54.807  45.954  1.00  0.00          H   
ATOM     43  HZ2 LYS A   2      32.019  53.814  44.669  1.00  0.00          H   
ATOM     44  HZ3 LYS A   2      30.861  53.406  45.845  1.00  0.00          H   
ATOM     45  N   PRO A   3      36.949  53.340  52.063  1.00  0.00          N   
ATOM     46  CA  PRO A   3      37.822  53.636  53.152  1.00  0.00          C   
ATOM     47  C   PRO A   3      37.966  55.150  53.521  1.00  0.00          C   
ATOM     48  O   PRO A   3      37.378  56.071  52.933  1.00  0.00          O   
ATOM     49  CB  PRO A   3      39.180  53.016  52.752  1.00  0.00          C   
ATOM     50  CG  PRO A   3      38.791  51.830  51.948  1.00  0.00          C   
ATOM     51  CD  PRO A   3      37.630  52.459  51.145  1.00  0.00          C   
ATOM     52  HA  PRO A   3      37.470  53.240  54.100  1.00  0.00          H   
ATOM     53  HB3 PRO A   3      39.839  53.726  52.255  1.00  0.00          H   
ATOM     54  HB2 PRO A   3      39.646  52.660  53.669  1.00  0.00          H   
ATOM     55  HG3 PRO A   3      39.544  51.427  51.266  1.00  0.00          H   
ATOM     56  HG2 PRO A   3      38.366  51.091  52.629  1.00  0.00          H   
ATOM     57  HD3 PRO A   3      38.036  53.036  50.315  1.00  0.00          H   
ATOM     58  HD2 PRO A   3      36.959  51.642  50.913  1.00  0.00          H   
ATOM     59  N   GLY A   4      38.619  55.375  54.646  1.00  0.00          N   
ATOM     60  CA  GLY A   4      38.858  56.766  55.022  1.00  0.00          C   
ATOM     61  C   GLY A   4      37.643  57.513  55.483  1.00  0.00          C   
ATOM     62  O   GLY A   4      36.867  56.979  56.276  1.00  0.00          O   
ATOM     63  H   GLY A   4      38.778  54.596  55.270  1.00  0.00          H   
ATOM     64  HA3 GLY A   4      39.316  57.173  54.124  1.00  0.00          H   
ATOM     65  HA2 GLY A   4      39.531  56.926  55.874  1.00  0.00          H   
ATOM     66  N   ALA A   5      37.464  58.806  55.188  1.00  0.00          N   
ATOM     67  CA  ALA A   5      36.435  59.642  55.713  1.00  0.00          C   
ATOM     68  C   ALA A   5      35.585  60.356  54.677  1.00  0.00          C   
ATOM     69  O   ALA A   5      36.020  61.198  53.873  1.00  0.00          O   
ATOM     70  CB  ALA A   5      37.050  60.728  56.614  1.00  0.00          C   
ATOM     71  H   ALA A   5      38.204  59.240  54.646  1.00  0.00          H   
ATOM     72  HA  ALA A   5      35.865  58.992  56.379  1.00  0.00          H   
ATOM     73  HB1 ALA A   5      37.647  61.522  56.163  1.00  0.00          H   
ATOM     74  HB2 ALA A   5      36.307  61.183  57.263  1.00  0.00          H   
ATOM     75  HB3 ALA A   5      37.730  60.254  57.312  1.00  0.00          H   
ATOM     76  N   SER A   6      34.303  60.202  54.816  1.00  0.00          N   
ATOM     77  CA  SER A   6      33.271  60.692  53.841  1.00  0.00          C   
ATOM     78  C   SER A   6      33.124  62.159  53.694  1.00  0.00          C   
ATOM     79  O   SER A   6      33.006  62.539  52.540  1.00  0.00          O   
ATOM     80  CB  SER A   6      31.986  60.002  54.151  1.00  0.00          C   
ATOM     81  OG  SER A   6      31.487  60.419  55.460  1.00  0.00          O   
ATOM     82  H   SER A   6      33.941  59.645  55.579  1.00  0.00          H   
ATOM     83  HA  SER A   6      33.675  60.364  52.877  1.00  0.00          H   
ATOM     84  HB3 SER A   6      32.090  58.916  54.134  1.00  0.00          H   
ATOM     85  HB2 SER A   6      31.256  60.129  53.356  1.00  0.00          H   
ATOM     86  HG  SER A   6      30.758  59.802  55.605  1.00  0.00          H   
ATOM     87  N   LEU A   7      33.250  63.014  54.707  1.00  0.00          N   
ATOM     88  CA  LEU A   7      33.535  64.402  54.512  1.00  0.00          C   
ATOM     89  C   LEU A   7      34.769  64.617  53.554  1.00  0.00          C   
ATOM     90  O   LEU A   7      34.638  65.375  52.605  1.00  0.00          O   
ATOM     91  CB  LEU A   7      33.614  65.053  55.884  1.00  0.00          C   
ATOM     92  CG  LEU A   7      33.857  66.520  55.735  1.00  0.00          C   
ATOM     93  CD1 LEU A   7      32.647  67.232  55.084  1.00  0.00          C   
ATOM     94  CD2 LEU A   7      33.940  67.100  57.140  1.00  0.00          C   
ATOM     95  H   LEU A   7      33.423  62.546  55.589  1.00  0.00          H   
ATOM     96  HA  LEU A   7      32.703  64.865  53.965  1.00  0.00          H   
ATOM     97  HB3 LEU A   7      34.294  64.494  56.524  1.00  0.00          H   
ATOM     98  HB2 LEU A   7      32.624  65.023  56.341  1.00  0.00          H   
ATOM     99  HG  LEU A   7      34.793  66.730  55.209  1.00  0.00          H   
ATOM    100 HD11 LEU A   7      31.749  66.918  55.609  1.00  0.00          H   
ATOM    101 HD12 LEU A   7      32.675  68.317  55.095  1.00  0.00          H   
ATOM    102 HD13 LEU A   7      32.510  66.922  54.049  1.00  0.00          H   
ATOM    103 HD21 LEU A   7      34.719  66.496  57.602  1.00  0.00          H   
ATOM    104 HD22 LEU A   7      34.266  68.145  57.113  1.00  0.00          H   
ATOM    105 HD23 LEU A   7      33.045  66.968  57.750  1.00  0.00          H   
ATOM    106  N   ALA A   8      35.972  64.103  53.806  1.00  0.00          N   
ATOM    107  CA  ALA A   8      37.127  64.233  52.922  1.00  0.00          C   
ATOM    108  C   ALA A   8      36.944  63.808  51.459  1.00  0.00          C   
ATOM    109  O   ALA A   8      37.490  64.511  50.598  1.00  0.00          O   
ATOM    110  CB  ALA A   8      38.364  63.635  53.619  1.00  0.00          C   
ATOM    111  H   ALA A   8      36.117  63.557  54.646  1.00  0.00          H   
ATOM    112  HA  ALA A   8      37.264  65.307  52.837  1.00  0.00          H   
ATOM    113  HB1 ALA A   8      39.273  64.120  53.250  1.00  0.00          H   
ATOM    114  HB2 ALA A   8      38.378  63.944  54.659  1.00  0.00          H   
ATOM    115  HB3 ALA A   8      38.468  62.572  53.373  1.00  0.00          H   
ATOM    116  N   ALA A   9      36.309  62.697  51.199  1.00  0.00          N   
ATOM    117  CA  ALA A   9      35.953  62.221  49.875  1.00  0.00          C   
ATOM    118  C   ALA A   9      35.191  63.259  49.030  1.00  0.00          C   
ATOM    119  O   ALA A   9      35.695  63.440  47.914  1.00  0.00          O   
ATOM    120  CB  ALA A   9      35.057  60.954  49.994  1.00  0.00          C   
ATOM    121  H   ALA A   9      36.067  62.124  51.994  1.00  0.00          H   
ATOM    122  HA  ALA A   9      36.818  61.891  49.310  1.00  0.00          H   
ATOM    123  HB1 ALA A   9      34.032  61.248  50.242  1.00  0.00          H   
ATOM    124  HB2 ALA A   9      34.859  60.454  49.041  1.00  0.00          H   
ATOM    125  HB3 ALA A   9      35.546  60.354  50.752  1.00  0.00          H   
ATOM    126  N   LEU A  10      34.201  63.937  49.678  1.00  0.00          N   
ATOM    127  CA  LEU A  10      33.460  65.012  48.971  1.00  0.00          C   
ATOM    128  C   LEU A  10      34.242  66.313  48.876  1.00  0.00          C   
ATOM    129  O   LEU A  10      34.163  66.864  47.763  1.00  0.00          O   
ATOM    130  CB  LEU A  10      32.002  65.082  49.462  1.00  0.00          C   
ATOM    131  CG  LEU A  10      30.933  65.768  48.551  1.00  0.00          C   
ATOM    132  CD1 LEU A  10      31.051  65.269  47.088  1.00  0.00          C   
ATOM    133  CD2 LEU A  10      29.578  65.240  49.114  1.00  0.00          C   
ATOM    134  H   LEU A  10      33.768  63.432  50.433  1.00  0.00          H   
ATOM    135  HA  LEU A  10      33.424  64.645  47.944  1.00  0.00          H   
ATOM    136  HB3 LEU A  10      31.956  65.593  50.424  1.00  0.00          H   
ATOM    137  HB2 LEU A  10      31.686  64.091  49.796  1.00  0.00          H   
ATOM    138  HG  LEU A  10      30.902  66.853  48.657  1.00  0.00          H   
ATOM    139 HD11 LEU A  10      30.168  65.514  46.496  1.00  0.00          H   
ATOM    140 HD12 LEU A  10      31.878  65.849  46.679  1.00  0.00          H   
ATOM    141 HD13 LEU A  10      31.403  64.240  47.027  1.00  0.00          H   
ATOM    142 HD21 LEU A  10      29.523  65.563  50.155  1.00  0.00          H   
ATOM    143 HD22 LEU A  10      28.761  65.682  48.539  1.00  0.00          H   
ATOM    144 HD23 LEU A  10      29.450  64.159  49.156  1.00  0.00          H   
ATOM    145  N   GLN A  11      35.036  66.722  49.888  1.00  0.00          N   
ATOM    146  CA  GLN A  11      35.879  67.923  49.876  1.00  0.00          C   
ATOM    147  C   GLN A  11      36.832  67.962  48.702  1.00  0.00          C   
ATOM    148  O   GLN A  11      36.991  68.934  48.014  1.00  0.00          O   
ATOM    149  CB  GLN A  11      36.519  68.246  51.249  1.00  0.00          C   
ATOM    150  CG  GLN A  11      35.475  68.783  52.217  1.00  0.00          C   
ATOM    151  CD  GLN A  11      36.169  69.263  53.533  1.00  0.00          C   
ATOM    152  NE2 GLN A  11      35.459  69.985  54.316  1.00  0.00          N   
ATOM    153  OE1 GLN A  11      37.329  68.911  53.859  1.00  0.00          O   
ATOM    154  H   GLN A  11      35.002  66.203  50.747  1.00  0.00          H   
ATOM    155  HA  GLN A  11      35.201  68.763  49.703  1.00  0.00          H   
ATOM    156  HB3 GLN A  11      37.282  69.011  51.127  1.00  0.00          H   
ATOM    157  HB2 GLN A  11      36.986  67.393  51.731  1.00  0.00          H   
ATOM    158  HG3 GLN A  11      34.725  68.018  52.460  1.00  0.00          H   
ATOM    159  HG2 GLN A  11      34.975  69.665  51.820  1.00  0.00          H   
ATOM    160 HE21 GLN A  11      34.593  70.410  53.992  1.00  0.00          H   
ATOM    161 HE22 GLN A  11      35.934  70.415  55.098  1.00  0.00          H   
ATOM    162  N   ALA A  12      37.441  66.823  48.448  1.00  0.00          N   
ATOM    163  CA  ALA A  12      38.494  66.557  47.444  1.00  0.00          C   
ATOM    164  C   ALA A  12      37.845  66.655  46.037  1.00  0.00          C   
ATOM    165  O   ALA A  12      38.200  67.512  45.207  1.00  0.00          O   
ATOM    166  CB  ALA A  12      39.100  65.128  47.603  1.00  0.00          C   
ATOM    167  H   ALA A  12      37.410  66.100  49.153  1.00  0.00          H   
ATOM    168  HA  ALA A  12      39.191  67.354  47.676  1.00  0.00          H   
ATOM    169  HB1 ALA A  12      38.235  64.495  47.805  1.00  0.00          H   
ATOM    170  HB2 ALA A  12      39.626  64.835  46.688  1.00  0.00          H   
ATOM    171  HB3 ALA A  12      39.702  65.061  48.505  1.00  0.00          H   
ATOM    172  N   LEU A  13      36.777  65.852  45.792  1.00  0.00          N   
ATOM    173  CA  LEU A  13      36.048  65.856  44.517  1.00  0.00          C   
ATOM    174  C   LEU A  13      35.447  67.245  44.091  1.00  0.00          C   
ATOM    175  O   LEU A  13      35.790  67.795  43.045  1.00  0.00          O   
ATOM    176  CB  LEU A  13      34.910  64.741  44.670  1.00  0.00          C   
ATOM    177  CG  LEU A  13      34.227  64.404  43.356  1.00  0.00          C   
ATOM    178  CD1 LEU A  13      35.248  63.763  42.390  1.00  0.00          C   
ATOM    179  CD2 LEU A  13      33.048  63.418  43.557  1.00  0.00          C   
ATOM    180  H   LEU A  13      36.468  65.175  46.478  1.00  0.00          H   
ATOM    181  HA  LEU A  13      36.734  65.525  43.740  1.00  0.00          H   
ATOM    182  HB3 LEU A  13      34.144  65.040  45.382  1.00  0.00          H   
ATOM    183  HB2 LEU A  13      35.404  63.805  44.944  1.00  0.00          H   
ATOM    184  HG  LEU A  13      33.784  65.272  42.865  1.00  0.00          H   
ATOM    185 HD11 LEU A  13      35.960  64.541  42.127  1.00  0.00          H   
ATOM    186 HD12 LEU A  13      35.820  62.967  42.870  1.00  0.00          H   
ATOM    187 HD13 LEU A  13      34.679  63.475  41.501  1.00  0.00          H   
ATOM    188 HD21 LEU A  13      32.279  63.850  44.195  1.00  0.00          H   
ATOM    189 HD22 LEU A  13      32.537  63.258  42.612  1.00  0.00          H   
ATOM    190 HD23 LEU A  13      33.421  62.441  43.882  1.00  0.00          H   
ATOM    191  N   GLN A  14      34.776  67.895  45.055  1.00  0.00          N   
ATOM    192  CA  GLN A  14      34.359  69.281  45.047  1.00  0.00          C   
ATOM    193  C   GLN A  14      35.466  70.330  44.638  1.00  0.00          C   
ATOM    194  O   GLN A  14      35.109  71.127  43.724  1.00  0.00          O   
ATOM    195  CB  GLN A  14      33.760  69.707  46.360  1.00  0.00          C   
ATOM    196  CG  GLN A  14      32.273  69.327  46.476  1.00  0.00          C   
ATOM    197  CD  GLN A  14      31.646  69.522  47.907  1.00  0.00          C   
ATOM    198  NE2 GLN A  14      30.428  69.114  47.964  1.00  0.00          N   
ATOM    199  OE1 GLN A  14      32.170  70.014  48.853  1.00  0.00          O   
ATOM    200  H   GLN A  14      34.652  67.336  45.893  1.00  0.00          H   
ATOM    201  HA  GLN A  14      33.548  69.359  44.316  1.00  0.00          H   
ATOM    202  HB3 GLN A  14      33.674  70.790  46.312  1.00  0.00          H   
ATOM    203  HB2 GLN A  14      34.280  69.321  47.234  1.00  0.00          H   
ATOM    204  HG3 GLN A  14      32.167  68.296  46.144  1.00  0.00          H   
ATOM    205  HG2 GLN A  14      31.680  69.958  45.805  1.00  0.00          H   
ATOM    206 HE21 GLN A  14      29.831  69.332  48.754  1.00  0.00          H   
ATOM    207 HE22 GLN A  14      30.118  68.747  47.077  1.00  0.00          H   
ATOM    208  N   ALA A  15      36.669  70.359  45.351  1.00  0.00          N   
ATOM    209  CA  ALA A  15      37.569  71.346  45.041  1.00  0.00          C   
ATOM    210  C   ALA A  15      37.971  71.291  43.558  1.00  0.00          C   
ATOM    211  O   ALA A  15      37.968  72.355  42.934  1.00  0.00          O   
ATOM    212  CB  ALA A  15      38.788  71.094  45.981  1.00  0.00          C   
ATOM    213  H   ALA A  15      36.905  69.726  46.094  1.00  0.00          H   
ATOM    214  HA  ALA A  15      37.125  72.305  45.317  1.00  0.00          H   
ATOM    215  HB1 ALA A  15      39.660  71.640  45.630  1.00  0.00          H   
ATOM    216  HB2 ALA A  15      38.472  71.595  46.892  1.00  0.00          H   
ATOM    217  HB3 ALA A  15      38.996  70.038  46.149  1.00  0.00          H   
ATOM    218  N   LEU A  16      38.411  70.153  43.069  1.00  0.00          N   
ATOM    219  CA  LEU A  16      38.658  69.672  41.720  1.00  0.00          C   
ATOM    220  C   LEU A  16      37.539  70.051  40.744  1.00  0.00          C   
ATOM    221  O   LEU A  16      37.766  70.633  39.693  1.00  0.00          O   
ATOM    222  CB  LEU A  16      38.898  68.096  41.687  1.00  0.00          C   
ATOM    223  CG  LEU A  16      39.879  67.709  40.532  1.00  0.00          C   
ATOM    224  CD1 LEU A  16      41.151  68.481  40.614  1.00  0.00          C   
ATOM    225  CD2 LEU A  16      40.221  66.239  40.720  1.00  0.00          C   
ATOM    226  H   LEU A  16      38.337  69.465  43.809  1.00  0.00          H   
ATOM    227  HA  LEU A  16      39.554  70.225  41.431  1.00  0.00          H   
ATOM    228  HB3 LEU A  16      37.970  67.531  41.609  1.00  0.00          H   
ATOM    229  HB2 LEU A  16      39.390  67.763  42.601  1.00  0.00          H   
ATOM    230  HG  LEU A  16      39.349  67.873  39.590  1.00  0.00          H   
ATOM    231 HD11 LEU A  16      41.903  68.071  39.926  1.00  0.00          H   
ATOM    232 HD12 LEU A  16      40.993  69.504  40.283  1.00  0.00          H   
ATOM    233 HD13 LEU A  16      41.518  68.491  41.634  1.00  0.00          H   
ATOM    234 HD21 LEU A  16      39.249  65.756  40.623  1.00  0.00          H   
ATOM    235 HD22 LEU A  16      40.912  65.838  39.977  1.00  0.00          H   
ATOM    236 HD23 LEU A  16      40.682  66.175  41.707  1.00  0.00          H   
ATOM    237  N   GLN A  17      36.255  69.810  41.124  1.00  0.00          N   
ATOM    238  CA  GLN A  17      35.128  70.190  40.226  1.00  0.00          C   
ATOM    239  C   GLN A  17      35.022  71.715  39.938  1.00  0.00          C   
ATOM    240  O   GLN A  17      34.946  72.101  38.782  1.00  0.00          O   
ATOM    241  CB  GLN A  17      33.797  69.602  40.665  1.00  0.00          C   
ATOM    242  CG  GLN A  17      33.669  68.120  40.207  1.00  0.00          C   
ATOM    243  CD  GLN A  17      32.340  67.481  40.734  1.00  0.00          C   
ATOM    244  NE2 GLN A  17      32.076  66.200  40.472  1.00  0.00          N   
ATOM    245  OE1 GLN A  17      31.523  68.160  41.333  1.00  0.00          O   
ATOM    246  H   GLN A  17      36.089  69.251  41.943  1.00  0.00          H   
ATOM    247  HA  GLN A  17      35.372  69.695  39.283  1.00  0.00          H   
ATOM    248  HB3 GLN A  17      32.909  70.156  40.354  1.00  0.00          H   
ATOM    249  HB2 GLN A  17      33.686  69.672  41.736  1.00  0.00          H   
ATOM    250  HG3 GLN A  17      34.433  67.457  40.617  1.00  0.00          H   
ATOM    251  HG2 GLN A  17      33.689  68.012  39.128  1.00  0.00          H   
ATOM    252 HE21 GLN A  17      32.771  65.538  40.154  1.00  0.00          H   
ATOM    253 HE22 GLN A  17      31.134  65.908  40.643  1.00  0.00          H   
ATOM    254  N   ALA A  18      35.079  72.591  40.931  1.00  0.00          N   
ATOM    255  CA  ALA A  18      35.286  74.020  40.914  1.00  0.00          C   
ATOM    256  C   ALA A  18      36.619  74.417  40.214  1.00  0.00          C   
ATOM    257  O   ALA A  18      36.575  75.482  39.569  1.00  0.00          O   
ATOM    258  CB  ALA A  18      34.978  74.493  42.352  1.00  0.00          C   
ATOM    259  H   ALA A  18      35.165  72.228  41.872  1.00  0.00          H   
ATOM    260  HA  ALA A  18      34.531  74.386  40.207  1.00  0.00          H   
ATOM    261  HB1 ALA A  18      35.826  74.269  43.008  1.00  0.00          H   
ATOM    262  HB2 ALA A  18      34.735  75.534  42.570  1.00  0.00          H   
ATOM    263  HB3 ALA A  18      34.092  73.934  42.677  1.00  0.00          H   
ATOM    264  N   ALA A  19      37.700  73.686  40.410  1.00  0.00          N   
ATOM    265  CA  ALA A  19      38.962  73.997  39.706  1.00  0.00          C   
ATOM    266  C   ALA A  19      38.842  73.912  38.142  1.00  0.00          C   
ATOM    267  O   ALA A  19      39.224  74.826  37.441  1.00  0.00          O   
ATOM    268  CB  ALA A  19      40.161  73.120  40.193  1.00  0.00          C   
ATOM    269  H   ALA A  19      37.716  72.829  40.947  1.00  0.00          H   
ATOM    270  HA  ALA A  19      39.152  75.053  39.876  1.00  0.00          H   
ATOM    271  HB1 ALA A  19      41.098  73.502  39.795  1.00  0.00          H   
ATOM    272  HB2 ALA A  19      40.110  73.178  41.277  1.00  0.00          H   
ATOM    273  HB3 ALA A  19      40.066  72.097  39.817  1.00  0.00          H   
ATOM    274  N   GLN A  20      38.121  72.858  37.654  1.00  0.00          N   
ATOM    275  CA  GLN A  20      37.700  72.641  36.298  1.00  0.00          C   
ATOM    276  C   GLN A  20      36.605  73.537  35.712  1.00  0.00          C   
ATOM    277  O   GLN A  20      36.389  73.445  34.479  1.00  0.00          O   
ATOM    278  CB  GLN A  20      37.403  71.154  36.096  1.00  0.00          C   
ATOM    279  CG  GLN A  20      38.606  70.187  36.313  1.00  0.00          C   
ATOM    280  CD  GLN A  20      38.292  68.849  35.773  1.00  0.00          C   
ATOM    281  NE2 GLN A  20      39.174  67.918  35.931  1.00  0.00          N   
ATOM    282  OE1 GLN A  20      37.242  68.581  35.137  1.00  0.00          O   
ATOM    283  H   GLN A  20      37.985  72.168  38.382  1.00  0.00          H   
ATOM    284  HA  GLN A  20      38.589  72.878  35.708  1.00  0.00          H   
ATOM    285  HB3 GLN A  20      37.050  71.068  35.067  1.00  0.00          H   
ATOM    286  HB2 GLN A  20      36.545  71.005  36.763  1.00  0.00          H   
ATOM    287  HG3 GLN A  20      38.954  70.115  37.340  1.00  0.00          H   
ATOM    288  HG2 GLN A  20      39.473  70.634  35.828  1.00  0.00          H   
ATOM    289 HE21 GLN A  20      40.030  68.114  36.425  1.00  0.00          H   
ATOM    290 HE22 GLN A  20      39.006  66.979  35.587  1.00  0.00          H   
ATOM    291  N   ALA A  21      35.784  74.221  36.524  1.00  0.00          N   
ATOM    292  CA  ALA A  21      34.568  74.956  36.205  1.00  0.00          C   
ATOM    293  C   ALA A  21      34.925  76.270  35.438  1.00  0.00          C   
ATOM    294  O   ALA A  21      35.958  76.872  35.707  1.00  0.00          O   
ATOM    295  CB  ALA A  21      33.637  75.241  37.401  1.00  0.00          C   
ATOM    296  H   ALA A  21      36.018  74.191  37.503  1.00  0.00          H   
ATOM    297  HA  ALA A  21      34.098  74.217  35.560  1.00  0.00          H   
ATOM    298  HB1 ALA A  21      33.400  74.472  38.126  1.00  0.00          H   
ATOM    299  HB2 ALA A  21      34.073  76.017  38.044  1.00  0.00          H   
ATOM    300  HB3 ALA A  21      32.693  75.563  36.955  1.00  0.00          H   
ATOM    301  N   ALA A  22      34.179  76.675  34.387  1.00  0.00          N   
ATOM    302  CA  ALA A  22      34.612  77.664  33.430  1.00  0.00          C   
ATOM    303  C   ALA A  22      33.638  78.832  33.180  1.00  0.00          C   
ATOM    304  O   ALA A  22      32.437  78.584  32.875  1.00  0.00          O   
ATOM    305  CB  ALA A  22      35.025  76.954  32.127  1.00  0.00          C   
ATOM    306  H   ALA A  22      33.408  76.049  34.165  1.00  0.00          H   
ATOM    307  HA  ALA A  22      35.556  78.030  33.843  1.00  0.00          H   
ATOM    308  HB1 ALA A  22      34.188  76.482  31.605  1.00  0.00          H   
ATOM    309  HB2 ALA A  22      35.442  77.702  31.453  1.00  0.00          H   
ATOM    310  HB3 ALA A  22      35.768  76.179  32.299  1.00  0.00          H   
ATOM    311  N   LYS A  23      34.107  80.041  33.311  1.00  0.00          N   
ATOM    312  CA  LYS A  23      33.331  81.224  33.065  1.00  0.00          C   
ATOM    313  C   LYS A  23      32.819  81.391  31.633  1.00  0.00          C   
ATOM    314  O   LYS A  23      33.643  81.325  30.743  1.00  0.00          O   
ATOM    315  CB  LYS A  23      34.130  82.497  33.511  1.00  0.00          C   
ATOM    316  CG  LYS A  23      34.413  82.397  35.041  1.00  0.00          C   
ATOM    317  CD  LYS A  23      35.070  83.607  35.725  1.00  0.00          C   
ATOM    318  CE  LYS A  23      35.418  83.255  37.200  1.00  0.00          C   
ATOM    319  NZ  LYS A  23      36.123  84.252  37.978  1.00  0.00          N   
ATOM    320  H   LYS A  23      35.089  80.195  33.477  1.00  0.00          H   
ATOM    321  HA  LYS A  23      32.448  81.194  33.710  1.00  0.00          H   
ATOM    322  HB3 LYS A  23      33.440  83.293  33.222  1.00  0.00          H   
ATOM    323  HB2 LYS A  23      35.055  82.575  32.939  1.00  0.00          H   
ATOM    324  HG3 LYS A  23      35.107  81.586  35.253  1.00  0.00          H   
ATOM    325  HG2 LYS A  23      33.507  82.093  35.573  1.00  0.00          H   
ATOM    326  HD3 LYS A  23      34.440  84.501  35.709  1.00  0.00          H   
ATOM    327  HD2 LYS A  23      36.013  83.886  35.257  1.00  0.00          H   
ATOM    328  HE3 LYS A  23      35.987  82.319  37.173  1.00  0.00          H   
ATOM    329  HE2 LYS A  23      34.454  83.151  37.705  1.00  0.00          H   
ATOM    330  HZ1 LYS A  23      35.460  84.969  38.254  1.00  0.00          H   
ATOM    331  HZ2 LYS A  23      36.440  83.790  38.810  1.00  0.00          H   
ATOM    332  HZ3 LYS A  23      36.858  84.710  37.455  1.00  0.00          H   
ATOM    333  N   LYS A  24      31.546  81.665  31.538  1.00  0.00          N   
ATOM    334  CA  LYS A  24      30.798  81.807  30.295  1.00  0.00          C   
ATOM    335  C   LYS A  24      29.739  82.896  30.254  1.00  0.00          C   
ATOM    336  CB  LYS A  24      30.193  80.436  29.892  1.00  0.00          C   
ATOM    337  CG  LYS A  24      30.075  80.404  28.344  1.00  0.00          C   
ATOM    338  CD  LYS A  24      29.777  78.953  27.806  1.00  0.00          C   
ATOM    339  CE  LYS A  24      29.023  78.893  26.487  1.00  0.00          C   
ATOM    340  NZ  LYS A  24      28.394  77.575  26.294  1.00  0.00          N   
ATOM    341  O   LYS A  24      29.033  83.205  31.218  1.00  0.00          O   
ATOM    342  OXT LYS A  24      29.784  83.584  29.196  1.00  0.00          O   
ATOM    343  H   LYS A  24      30.949  81.565  32.353  1.00  0.00          H   
ATOM    344  HA  LYS A  24      31.525  82.116  29.543  1.00  0.00          H   
ATOM    345  HB3 LYS A  24      29.208  80.338  30.333  1.00  0.00          H   
ATOM    346  HB2 LYS A  24      30.898  79.628  30.082  1.00  0.00          H   
ATOM    347  HG3 LYS A  24      31.008  80.730  27.887  1.00  0.00          H   
ATOM    348  HG2 LYS A  24      29.302  81.070  27.948  1.00  0.00          H   
ATOM    349  HD3 LYS A  24      29.069  78.465  28.479  1.00  0.00          H   
ATOM    350  HD2 LYS A  24      30.633  78.299  27.743  1.00  0.00          H   
ATOM    351  HE3 LYS A  24      29.653  79.015  25.605  1.00  0.00          H   
ATOM    352  HE2 LYS A  24      28.228  79.640  26.533  1.00  0.00          H   
ATOM    353  HZ1 LYS A  24      29.178  76.976  26.095  1.00  0.00          H   
ATOM    354  HZ2 LYS A  24      27.928  77.230  27.122  1.00  0.00          H   
ATOM    355  HZ3 LYS A  24      27.727  77.612  25.538  1.00  0.00          H   
TER     356      LYS A  24
ENDMDL
MODEL        9
ATOM      1  N   LYS A   1      37.466  71.867  65.276  1.00  0.00          N   
ATOM      2  CA  LYS A   1      37.072  70.486  65.042  1.00  0.00          C   
ATOM      3  C   LYS A   1      37.339  70.097  63.617  1.00  0.00          C   
ATOM      4  O   LYS A   1      37.002  70.932  62.690  1.00  0.00          O   
ATOM      5  CB  LYS A   1      35.528  70.285  65.356  1.00  0.00          C   
ATOM      6  CG  LYS A   1      35.242  68.788  65.306  1.00  0.00          C   
ATOM      7  CD  LYS A   1      33.715  68.568  65.206  1.00  0.00          C   
ATOM      8  CE  LYS A   1      32.794  69.162  66.316  1.00  0.00          C   
ATOM      9  NZ  LYS A   1      32.999  68.404  67.558  1.00  0.00          N   
ATOM     10  HA  LYS A   1      37.755  69.985  65.730  1.00  0.00          H   
ATOM     11  HB3 LYS A   1      35.012  70.901  64.634  1.00  0.00          H   
ATOM     12  HB2 LYS A   1      35.318  70.700  66.346  1.00  0.00          H   
ATOM     13  HG3 LYS A   1      35.481  68.305  66.261  1.00  0.00          H   
ATOM     14  HG2 LYS A   1      35.789  68.253  64.534  1.00  0.00          H   
ATOM     15  HD3 LYS A   1      33.536  67.501  65.031  1.00  0.00          H   
ATOM     16  HD2 LYS A   1      33.442  68.979  64.242  1.00  0.00          H   
ATOM     17  HE3 LYS A   1      31.736  69.151  66.042  1.00  0.00          H   
ATOM     18  HE2 LYS A   1      33.054  70.220  66.409  1.00  0.00          H   
ATOM     19  HZ1 LYS A   1      32.275  68.580  68.242  1.00  0.00          H   
ATOM     20  HZ2 LYS A   1      33.072  67.420  67.326  1.00  0.00          H   
ATOM     21  HZ3 LYS A   1      33.872  68.681  67.976  1.00  0.00          H   
ATOM     22  H   LYS A   1      37.058  72.535  64.641  1.00  0.00          H   
ATOM     23  N   LYS A   2      38.046  69.044  63.345  1.00  0.00          N   
ATOM     24  CA  LYS A   2      38.572  68.688  62.020  1.00  0.00          C   
ATOM     25  C   LYS A   2      37.640  67.756  61.271  1.00  0.00          C   
ATOM     26  O   LYS A   2      37.095  66.817  61.853  1.00  0.00          O   
ATOM     27  CB  LYS A   2      40.027  68.150  62.233  1.00  0.00          C   
ATOM     28  CG  LYS A   2      40.728  67.824  60.949  1.00  0.00          C   
ATOM     29  CD  LYS A   2      42.259  67.767  60.996  1.00  0.00          C   
ATOM     30  CE  LYS A   2      42.833  67.970  59.621  1.00  0.00          C   
ATOM     31  NZ  LYS A   2      44.060  67.212  59.307  1.00  0.00          N   
ATOM     32  H   LYS A   2      38.324  68.447  64.113  1.00  0.00          H   
ATOM     33  HA  LYS A   2      38.623  69.653  61.518  1.00  0.00          H   
ATOM     34  HB3 LYS A   2      40.002  67.240  62.832  1.00  0.00          H   
ATOM     35  HB2 LYS A   2      40.604  68.922  62.739  1.00  0.00          H   
ATOM     36  HG3 LYS A   2      40.417  68.558  60.209  1.00  0.00          H   
ATOM     37  HG2 LYS A   2      40.249  66.943  60.535  1.00  0.00          H   
ATOM     38  HD3 LYS A   2      42.558  66.812  61.436  1.00  0.00          H   
ATOM     39  HD2 LYS A   2      42.596  68.602  61.624  1.00  0.00          H   
ATOM     40  HE3 LYS A   2      43.043  69.011  59.364  1.00  0.00          H   
ATOM     41  HE2 LYS A   2      42.032  67.892  58.894  1.00  0.00          H   
ATOM     42  HZ1 LYS A   2      43.917  66.206  59.302  1.00  0.00          H   
ATOM     43  HZ2 LYS A   2      44.266  67.399  58.335  1.00  0.00          H   
ATOM     44  HZ3 LYS A   2      44.796  67.536  59.916  1.00  0.00          H   
ATOM     45  N   PRO A   3      37.533  67.954  59.944  1.00  0.00          N   
ATOM     46  CA  PRO A   3      36.608  67.174  59.046  1.00  0.00          C   
ATOM     47  C   PRO A   3      36.842  65.649  58.968  1.00  0.00          C   
ATOM     48  O   PRO A   3      38.016  65.244  59.000  1.00  0.00          O   
ATOM     49  CB  PRO A   3      36.737  67.693  57.578  1.00  0.00          C   
ATOM     50  CG  PRO A   3      36.991  69.165  57.926  1.00  0.00          C   
ATOM     51  CD  PRO A   3      37.907  69.117  59.139  1.00  0.00          C   
ATOM     52  HA  PRO A   3      35.575  67.272  59.388  1.00  0.00          H   
ATOM     53  HB3 PRO A   3      37.590  67.231  57.087  1.00  0.00          H   
ATOM     54  HB2 PRO A   3      35.819  67.625  56.991  1.00  0.00          H   
ATOM     55  HG3 PRO A   3      37.404  69.692  57.064  1.00  0.00          H   
ATOM     56  HG2 PRO A   3      36.104  69.731  58.200  1.00  0.00          H   
ATOM     57  HD3 PRO A   3      38.880  68.829  58.735  1.00  0.00          H   
ATOM     58  HD2 PRO A   3      38.068  69.999  59.772  1.00  0.00          H   
ATOM     59  N   GLY A   4      35.857  64.832  58.807  1.00  0.00          N   
ATOM     60  CA  GLY A   4      35.944  63.340  58.666  1.00  0.00          C   
ATOM     61  C   GLY A   4      36.457  62.904  57.324  1.00  0.00          C   
ATOM     62  O   GLY A   4      36.452  63.702  56.429  1.00  0.00          O   
ATOM     63  H   GLY A   4      34.921  65.222  58.820  1.00  0.00          H   
ATOM     64  HA3 GLY A   4      34.986  62.871  58.860  1.00  0.00          H   
ATOM     65  HA2 GLY A   4      36.587  62.960  59.461  1.00  0.00          H   
ATOM     66  N   ALA A   5      36.676  61.605  57.152  1.00  0.00          N   
ATOM     67  CA  ALA A   5      37.121  60.913  55.943  1.00  0.00          C   
ATOM     68  C   ALA A   5      36.101  60.976  54.830  1.00  0.00          C   
ATOM     69  O   ALA A   5      36.516  61.081  53.672  1.00  0.00          O   
ATOM     70  CB  ALA A   5      37.434  59.412  56.309  1.00  0.00          C   
ATOM     71  H   ALA A   5      36.271  61.029  57.879  1.00  0.00          H   
ATOM     72  HA  ALA A   5      37.991  61.468  55.576  1.00  0.00          H   
ATOM     73  HB1 ALA A   5      37.586  58.878  55.374  1.00  0.00          H   
ATOM     74  HB2 ALA A   5      38.294  59.308  56.977  1.00  0.00          H   
ATOM     75  HB3 ALA A   5      36.557  59.016  56.819  1.00  0.00          H   
ATOM     76  N   SER A   6      34.832  60.798  55.105  1.00  0.00          N   
ATOM     77  CA  SER A   6      33.793  61.071  54.128  1.00  0.00          C   
ATOM     78  C   SER A   6      33.770  62.569  53.692  1.00  0.00          C   
ATOM     79  O   SER A   6      33.992  62.785  52.472  1.00  0.00          O   
ATOM     80  CB  SER A   6      32.342  60.736  54.593  1.00  0.00          C   
ATOM     81  OG  SER A   6      32.258  59.371  54.464  1.00  0.00          O   
ATOM     82  H   SER A   6      34.578  60.708  56.079  1.00  0.00          H   
ATOM     83  HA  SER A   6      33.915  60.557  53.172  1.00  0.00          H   
ATOM     84  HB3 SER A   6      31.580  61.158  53.930  1.00  0.00          H   
ATOM     85  HB2 SER A   6      32.262  61.150  55.596  1.00  0.00          H   
ATOM     86  HG  SER A   6      32.202  58.866  55.274  1.00  0.00          H   
ATOM     87  N   LEU A   7      33.634  63.561  54.574  1.00  0.00          N   
ATOM     88  CA  LEU A   7      33.605  65.023  54.205  1.00  0.00          C   
ATOM     89  C   LEU A   7      34.875  65.453  53.497  1.00  0.00          C   
ATOM     90  O   LEU A   7      34.730  66.149  52.478  1.00  0.00          O   
ATOM     91  CB  LEU A   7      33.172  65.880  55.388  1.00  0.00          C   
ATOM     92  CG  LEU A   7      32.835  67.366  55.058  1.00  0.00          C   
ATOM     93  CD1 LEU A   7      31.593  67.506  54.181  1.00  0.00          C   
ATOM     94  CD2 LEU A   7      32.544  68.154  56.372  1.00  0.00          C   
ATOM     95  H   LEU A   7      33.540  63.441  55.574  1.00  0.00          H   
ATOM     96  HA  LEU A   7      32.819  65.078  53.450  1.00  0.00          H   
ATOM     97  HB3 LEU A   7      34.000  65.892  56.093  1.00  0.00          H   
ATOM     98  HB2 LEU A   7      32.366  65.406  55.940  1.00  0.00          H   
ATOM     99  HG  LEU A   7      33.726  67.733  54.537  1.00  0.00          H   
ATOM    100 HD11 LEU A   7      31.956  67.193  53.195  1.00  0.00          H   
ATOM    101 HD12 LEU A   7      30.801  66.846  54.538  1.00  0.00          H   
ATOM    102 HD13 LEU A   7      31.216  68.526  54.132  1.00  0.00          H   
ATOM    103 HD21 LEU A   7      32.441  69.211  56.103  1.00  0.00          H   
ATOM    104 HD22 LEU A   7      31.541  67.842  56.694  1.00  0.00          H   
ATOM    105 HD23 LEU A   7      33.305  67.907  57.109  1.00  0.00          H   
ATOM    106  N   ALA A   8      36.086  65.017  53.853  1.00  0.00          N   
ATOM    107  CA  ALA A   8      37.367  65.069  53.096  1.00  0.00          C   
ATOM    108  C   ALA A   8      37.380  64.497  51.709  1.00  0.00          C   
ATOM    109  O   ALA A   8      37.749  65.238  50.749  1.00  0.00          O   
ATOM    110  CB  ALA A   8      38.461  64.326  53.959  1.00  0.00          C   
ATOM    111  H   ALA A   8      36.216  64.435  54.667  1.00  0.00          H   
ATOM    112  HA  ALA A   8      37.596  66.138  53.014  1.00  0.00          H   
ATOM    113  HB1 ALA A   8      38.383  64.668  54.987  1.00  0.00          H   
ATOM    114  HB2 ALA A   8      38.341  63.246  53.890  1.00  0.00          H   
ATOM    115  HB3 ALA A   8      39.442  64.609  53.582  1.00  0.00          H   
ATOM    116  N   ALA A   9      36.943  63.252  51.502  1.00  0.00          N   
ATOM    117  CA  ALA A   9      36.740  62.701  50.144  1.00  0.00          C   
ATOM    118  C   ALA A   9      35.714  63.536  49.336  1.00  0.00          C   
ATOM    119  O   ALA A   9      35.845  63.660  48.179  1.00  0.00          O   
ATOM    120  CB  ALA A   9      36.302  61.241  50.263  1.00  0.00          C   
ATOM    121  H   ALA A   9      36.633  62.689  52.281  1.00  0.00          H   
ATOM    122  HA  ALA A   9      37.721  62.831  49.674  1.00  0.00          H   
ATOM    123  HB1 ALA A   9      36.867  60.537  50.871  1.00  0.00          H   
ATOM    124  HB2 ALA A   9      35.255  61.279  50.578  1.00  0.00          H   
ATOM    125  HB3 ALA A   9      36.362  60.795  49.275  1.00  0.00          H   
ATOM    126  N   LEU A  10      34.623  64.073  49.929  1.00  0.00          N   
ATOM    127  CA  LEU A  10      33.657  65.014  49.246  1.00  0.00          C   
ATOM    128  C   LEU A  10      34.351  66.357  48.803  1.00  0.00          C   
ATOM    129  O   LEU A  10      34.014  66.862  47.718  1.00  0.00          O   
ATOM    130  CB  LEU A  10      32.376  65.237  50.096  1.00  0.00          C   
ATOM    131  CG  LEU A  10      31.411  66.362  49.650  1.00  0.00          C   
ATOM    132  CD1 LEU A  10      30.723  65.787  48.401  1.00  0.00          C   
ATOM    133  CD2 LEU A  10      30.300  66.537  50.646  1.00  0.00          C   
ATOM    134  H   LEU A  10      34.402  63.739  50.847  1.00  0.00          H   
ATOM    135  HA  LEU A  10      33.370  64.495  48.336  1.00  0.00          H   
ATOM    136  HB3 LEU A  10      32.681  65.447  51.124  1.00  0.00          H   
ATOM    137  HB2 LEU A  10      31.876  64.270  50.016  1.00  0.00          H   
ATOM    138  HG  LEU A  10      31.857  67.343  49.484  1.00  0.00          H   
ATOM    139 HD11 LEU A  10      29.924  66.426  48.034  1.00  0.00          H   
ATOM    140 HD12 LEU A  10      31.502  65.680  47.638  1.00  0.00          H   
ATOM    141 HD13 LEU A  10      30.313  64.819  48.693  1.00  0.00          H   
ATOM    142 HD21 LEU A  10      30.648  67.009  51.568  1.00  0.00          H   
ATOM    143 HD22 LEU A  10      29.522  67.154  50.189  1.00  0.00          H   
ATOM    144 HD23 LEU A  10      29.837  65.557  50.780  1.00  0.00          H   
ATOM    145  N   GLN A  11      35.200  66.919  49.705  1.00  0.00          N   
ATOM    146  CA  GLN A  11      35.925  68.124  49.516  1.00  0.00          C   
ATOM    147  C   GLN A  11      37.117  67.998  48.493  1.00  0.00          C   
ATOM    148  O   GLN A  11      37.403  68.875  47.656  1.00  0.00          O   
ATOM    149  CB  GLN A  11      36.464  68.767  50.795  1.00  0.00          C   
ATOM    150  CG  GLN A  11      35.298  69.397  51.549  1.00  0.00          C   
ATOM    151  CD  GLN A  11      35.723  69.934  52.919  1.00  0.00          C   
ATOM    152  NE2 GLN A  11      34.689  70.179  53.717  1.00  0.00          N   
ATOM    153  OE1 GLN A  11      36.840  69.899  53.328  1.00  0.00          O   
ATOM    154  H   GLN A  11      35.166  66.586  50.663  1.00  0.00          H   
ATOM    155  HA  GLN A  11      35.282  68.864  49.043  1.00  0.00          H   
ATOM    156  HB3 GLN A  11      37.243  69.529  50.667  1.00  0.00          H   
ATOM    157  HB2 GLN A  11      36.948  67.978  51.369  1.00  0.00          H   
ATOM    158  HG3 GLN A  11      34.497  68.660  51.586  1.00  0.00          H   
ATOM    159  HG2 GLN A  11      34.991  70.215  50.907  1.00  0.00          H   
ATOM    160 HE21 GLN A  11      33.772  70.119  53.302  1.00  0.00          H   
ATOM    161 HE22 GLN A  11      34.802  70.542  54.656  1.00  0.00          H   
ATOM    162  N   ALA A  12      37.797  66.847  48.442  1.00  0.00          N   
ATOM    163  CA  ALA A  12      38.688  66.360  47.358  1.00  0.00          C   
ATOM    164  C   ALA A  12      37.911  66.411  45.978  1.00  0.00          C   
ATOM    165  O   ALA A  12      38.245  67.223  45.110  1.00  0.00          O   
ATOM    166  CB  ALA A  12      39.237  64.968  47.717  1.00  0.00          C   
ATOM    167  H   ALA A  12      37.411  66.149  49.071  1.00  0.00          H   
ATOM    168  HA  ALA A  12      39.562  67.011  47.352  1.00  0.00          H   
ATOM    169  HB1 ALA A  12      39.872  64.993  48.604  1.00  0.00          H   
ATOM    170  HB2 ALA A  12      38.353  64.356  47.877  1.00  0.00          H   
ATOM    171  HB3 ALA A  12      39.799  64.662  46.845  1.00  0.00          H   
ATOM    172  N   LEU A  13      36.768  65.685  45.908  1.00  0.00          N   
ATOM    173  CA  LEU A  13      35.951  65.666  44.751  1.00  0.00          C   
ATOM    174  C   LEU A  13      35.402  67.044  44.309  1.00  0.00          C   
ATOM    175  O   LEU A  13      35.473  67.367  43.112  1.00  0.00          O   
ATOM    176  CB  LEU A  13      34.803  64.624  44.736  1.00  0.00          C   
ATOM    177  CG  LEU A  13      34.320  64.032  43.376  1.00  0.00          C   
ATOM    178  CD1 LEU A  13      35.417  63.236  42.621  1.00  0.00          C   
ATOM    179  CD2 LEU A  13      33.143  63.053  43.585  1.00  0.00          C   
ATOM    180  H   LEU A  13      36.517  65.173  46.748  1.00  0.00          H   
ATOM    181  HA  LEU A  13      36.559  65.393  43.895  1.00  0.00          H   
ATOM    182  HB3 LEU A  13      33.925  65.180  45.030  1.00  0.00          H   
ATOM    183  HB2 LEU A  13      34.956  63.895  45.531  1.00  0.00          H   
ATOM    184  HG  LEU A  13      33.941  64.741  42.636  1.00  0.00          H   
ATOM    185 HD11 LEU A  13      35.928  62.524  43.264  1.00  0.00          H   
ATOM    186 HD12 LEU A  13      34.983  62.732  41.758  1.00  0.00          H   
ATOM    187 HD13 LEU A  13      36.191  63.906  42.233  1.00  0.00          H   
ATOM    188 HD21 LEU A  13      32.305  63.449  44.164  1.00  0.00          H   
ATOM    189 HD22 LEU A  13      32.674  62.700  42.680  1.00  0.00          H   
ATOM    190 HD23 LEU A  13      33.431  62.178  44.161  1.00  0.00          H   
ATOM    191  N   GLN A  14      34.843  67.894  45.175  1.00  0.00          N   
ATOM    192  CA  GLN A  14      34.317  69.223  45.015  1.00  0.00          C   
ATOM    193  C   GLN A  14      35.328  70.267  44.440  1.00  0.00          C   
ATOM    194  O   GLN A  14      34.935  71.006  43.539  1.00  0.00          O   
ATOM    195  CB  GLN A  14      33.775  69.725  46.390  1.00  0.00          C   
ATOM    196  CG  GLN A  14      32.348  69.270  46.443  1.00  0.00          C   
ATOM    197  CD  GLN A  14      31.631  69.675  47.741  1.00  0.00          C   
ATOM    198  NE2 GLN A  14      30.486  69.046  47.993  1.00  0.00          N   
ATOM    199  OE1 GLN A  14      32.128  70.515  48.457  1.00  0.00          O   
ATOM    200  H   GLN A  14      34.635  67.432  46.054  1.00  0.00          H   
ATOM    201  HA  GLN A  14      33.521  69.095  44.274  1.00  0.00          H   
ATOM    202  HB3 GLN A  14      33.832  70.815  46.393  1.00  0.00          H   
ATOM    203  HB2 GLN A  14      34.390  69.312  47.189  1.00  0.00          H   
ATOM    204  HG3 GLN A  14      32.288  68.184  46.380  1.00  0.00          H   
ATOM    205  HG2 GLN A  14      31.722  69.681  45.663  1.00  0.00          H   
ATOM    206 HE21 GLN A  14      30.008  69.330  48.842  1.00  0.00          H   
ATOM    207 HE22 GLN A  14      30.070  68.409  47.322  1.00  0.00          H   
ATOM    208  N   ALA A  15      36.543  70.399  44.862  1.00  0.00          N   
ATOM    209  CA  ALA A  15      37.602  71.252  44.337  1.00  0.00          C   
ATOM    210  C   ALA A  15      37.983  70.790  42.928  1.00  0.00          C   
ATOM    211  O   ALA A  15      38.268  71.666  42.101  1.00  0.00          O   
ATOM    212  CB  ALA A  15      38.883  71.037  45.193  1.00  0.00          C   
ATOM    213  H   ALA A  15      36.757  69.805  45.654  1.00  0.00          H   
ATOM    214  HA  ALA A  15      37.312  72.298  44.310  1.00  0.00          H   
ATOM    215  HB1 ALA A  15      38.758  71.283  46.248  1.00  0.00          H   
ATOM    216  HB2 ALA A  15      39.253  70.021  45.029  1.00  0.00          H   
ATOM    217  HB3 ALA A  15      39.600  71.761  44.833  1.00  0.00          H   
ATOM    218  N   LEU A  16      37.996  69.445  42.640  1.00  0.00          N   
ATOM    219  CA  LEU A  16      38.312  68.834  41.272  1.00  0.00          C   
ATOM    220  C   LEU A  16      37.078  69.047  40.361  1.00  0.00          C   
ATOM    221  O   LEU A  16      37.231  69.237  39.152  1.00  0.00          O   
ATOM    222  CB  LEU A  16      38.674  67.391  41.446  1.00  0.00          C   
ATOM    223  CG  LEU A  16      39.181  66.578  40.295  1.00  0.00          C   
ATOM    224  CD1 LEU A  16      40.382  67.155  39.571  1.00  0.00          C   
ATOM    225  CD2 LEU A  16      39.447  65.135  40.782  1.00  0.00          C   
ATOM    226  H   LEU A  16      37.657  68.824  43.350  1.00  0.00          H   
ATOM    227  HA  LEU A  16      39.154  69.353  40.818  1.00  0.00          H   
ATOM    228  HB3 LEU A  16      37.869  66.841  41.942  1.00  0.00          H   
ATOM    229  HB2 LEU A  16      39.436  67.331  42.239  1.00  0.00          H   
ATOM    230  HG  LEU A  16      38.325  66.632  39.613  1.00  0.00          H   
ATOM    231 HD11 LEU A  16      40.743  66.377  38.891  1.00  0.00          H   
ATOM    232 HD12 LEU A  16      40.074  67.981  38.939  1.00  0.00          H   
ATOM    233 HD13 LEU A  16      41.047  67.605  40.294  1.00  0.00          H   
ATOM    234 HD21 LEU A  16      40.263  65.015  41.495  1.00  0.00          H   
ATOM    235 HD22 LEU A  16      38.505  64.725  41.153  1.00  0.00          H   
ATOM    236 HD23 LEU A  16      39.608  64.591  39.857  1.00  0.00          H   
ATOM    237  N   GLN A  17      35.863  69.038  40.866  1.00  0.00          N   
ATOM    238  CA  GLN A  17      34.657  69.375  40.079  1.00  0.00          C   
ATOM    239  C   GLN A  17      34.585  70.860  39.636  1.00  0.00          C   
ATOM    240  O   GLN A  17      34.522  71.135  38.411  1.00  0.00          O   
ATOM    241  CB  GLN A  17      33.304  68.877  40.662  1.00  0.00          C   
ATOM    242  CG  GLN A  17      33.111  67.361  40.428  1.00  0.00          C   
ATOM    243  CD  GLN A  17      31.882  66.841  41.184  1.00  0.00          C   
ATOM    244  NE2 GLN A  17      31.756  65.531  41.216  1.00  0.00          N   
ATOM    245  OE1 GLN A  17      31.037  67.540  41.735  1.00  0.00          O   
ATOM    246  H   GLN A  17      35.817  68.625  41.797  1.00  0.00          H   
ATOM    247  HA  GLN A  17      34.749  68.827  39.137  1.00  0.00          H   
ATOM    248  HB3 GLN A  17      32.486  69.403  40.173  1.00  0.00          H   
ATOM    249  HB2 GLN A  17      33.319  69.154  41.715  1.00  0.00          H   
ATOM    250  HG3 GLN A  17      34.040  66.868  40.720  1.00  0.00          H   
ATOM    251  HG2 GLN A  17      33.102  67.187  39.354  1.00  0.00          H   
ATOM    252 HE21 GLN A  17      32.407  64.965  40.705  1.00  0.00          H   
ATOM    253 HE22 GLN A  17      30.969  65.086  41.672  1.00  0.00          H   
ATOM    254  N   ALA A  18      34.818  71.836  40.557  1.00  0.00          N   
ATOM    255  CA  ALA A  18      35.083  73.252  40.306  1.00  0.00          C   
ATOM    256  C   ALA A  18      36.204  73.531  39.308  1.00  0.00          C   
ATOM    257  O   ALA A  18      36.039  74.406  38.443  1.00  0.00          O   
ATOM    258  CB  ALA A  18      35.348  73.896  41.687  1.00  0.00          C   
ATOM    259  H   ALA A  18      34.730  71.548  41.523  1.00  0.00          H   
ATOM    260  HA  ALA A  18      34.161  73.618  39.844  1.00  0.00          H   
ATOM    261  HB1 ALA A  18      35.322  74.986  41.611  1.00  0.00          H   
ATOM    262  HB2 ALA A  18      34.507  73.645  42.324  1.00  0.00          H   
ATOM    263  HB3 ALA A  18      36.243  73.536  42.198  1.00  0.00          H   
ATOM    264  N   ALA A  19      37.352  72.797  39.411  1.00  0.00          N   
ATOM    265  CA  ALA A  19      38.447  72.819  38.450  1.00  0.00          C   
ATOM    266  C   ALA A  19      37.984  72.366  37.002  1.00  0.00          C   
ATOM    267  O   ALA A  19      38.259  72.999  36.053  1.00  0.00          O   
ATOM    268  CB  ALA A  19      39.493  71.856  38.968  1.00  0.00          C   
ATOM    269  H   ALA A  19      37.409  72.161  40.193  1.00  0.00          H   
ATOM    270  HA  ALA A  19      38.798  73.847  38.378  1.00  0.00          H   
ATOM    271  HB1 ALA A  19      40.324  72.040  38.284  1.00  0.00          H   
ATOM    272  HB2 ALA A  19      39.720  71.978  40.021  1.00  0.00          H   
ATOM    273  HB3 ALA A  19      39.187  70.829  38.812  1.00  0.00          H   
ATOM    274  N   GLN A  20      37.230  71.289  36.916  1.00  0.00          N   
ATOM    275  CA  GLN A  20      36.702  70.782  35.729  1.00  0.00          C   
ATOM    276  C   GLN A  20      35.773  71.695  34.907  1.00  0.00          C   
ATOM    277  O   GLN A  20      35.600  71.530  33.675  1.00  0.00          O   
ATOM    278  CB  GLN A  20      36.091  69.384  35.915  1.00  0.00          C   
ATOM    279  CG  GLN A  20      37.163  68.290  35.606  1.00  0.00          C   
ATOM    280  CD  GLN A  20      36.683  66.876  35.739  1.00  0.00          C   
ATOM    281  NE2 GLN A  20      37.333  65.924  35.159  1.00  0.00          N   
ATOM    282  OE1 GLN A  20      35.707  66.565  36.401  1.00  0.00          O   
ATOM    283  H   GLN A  20      36.971  70.777  37.745  1.00  0.00          H   
ATOM    284  HA  GLN A  20      37.546  70.593  35.057  1.00  0.00          H   
ATOM    285  HB3 GLN A  20      35.344  69.203  35.138  1.00  0.00          H   
ATOM    286  HB2 GLN A  20      35.523  69.267  36.838  1.00  0.00          H   
ATOM    287  HG3 GLN A  20      38.115  68.439  36.113  1.00  0.00          H   
ATOM    288  HG2 GLN A  20      37.535  68.371  34.581  1.00  0.00          H   
ATOM    289 HE21 GLN A  20      37.979  66.188  34.432  1.00  0.00          H   
ATOM    290 HE22 GLN A  20      37.109  64.943  35.299  1.00  0.00          H   
ATOM    291  N   ALA A  21      35.188  72.658  35.578  1.00  0.00          N   
ATOM    292  CA  ALA A  21      34.682  73.889  34.846  1.00  0.00          C   
ATOM    293  C   ALA A  21      35.646  74.691  33.944  1.00  0.00          C   
ATOM    294  O   ALA A  21      35.427  74.941  32.771  1.00  0.00          O   
ATOM    295  CB  ALA A  21      33.892  74.703  35.817  1.00  0.00          C   
ATOM    296  H   ALA A  21      35.284  72.702  36.590  1.00  0.00          H   
ATOM    297  HA  ALA A  21      33.996  73.446  34.122  1.00  0.00          H   
ATOM    298  HB1 ALA A  21      34.593  75.308  36.394  1.00  0.00          H   
ATOM    299  HB2 ALA A  21      33.308  75.340  35.150  1.00  0.00          H   
ATOM    300  HB3 ALA A  21      33.168  74.152  36.412  1.00  0.00          H   
ATOM    301  N   ALA A  22      36.807  75.113  34.485  1.00  0.00          N   
ATOM    302  CA  ALA A  22      37.947  75.712  33.666  1.00  0.00          C   
ATOM    303  C   ALA A  22      38.442  74.861  32.470  1.00  0.00          C   
ATOM    304  O   ALA A  22      38.434  75.433  31.375  1.00  0.00          O   
ATOM    305  CB  ALA A  22      39.019  76.241  34.579  1.00  0.00          C   
ATOM    306  H   ALA A  22      36.981  74.836  35.440  1.00  0.00          H   
ATOM    307  HA  ALA A  22      37.561  76.630  33.225  1.00  0.00          H   
ATOM    308  HB1 ALA A  22      38.522  76.896  35.286  1.00  0.00          H   
ATOM    309  HB2 ALA A  22      39.513  75.452  35.154  1.00  0.00          H   
ATOM    310  HB3 ALA A  22      39.747  76.783  33.964  1.00  0.00          H   
ATOM    311  N   LYS A  23      38.839  73.604  32.754  1.00  0.00          N   
ATOM    312  CA  LYS A  23      39.044  72.620  31.698  1.00  0.00          C   
ATOM    313  C   LYS A  23      38.686  71.272  32.297  1.00  0.00          C   
ATOM    314  O   LYS A  23      38.890  71.019  33.509  1.00  0.00          O   
ATOM    315  CB  LYS A  23      40.489  72.758  31.318  1.00  0.00          C   
ATOM    316  CG  LYS A  23      41.013  71.804  30.197  1.00  0.00          C   
ATOM    317  CD  LYS A  23      42.450  72.058  29.725  1.00  0.00          C   
ATOM    318  CE  LYS A  23      43.566  71.768  30.748  1.00  0.00          C   
ATOM    319  NZ  LYS A  23      44.825  72.362  30.395  1.00  0.00          N   
ATOM    320  H   LYS A  23      38.861  73.314  33.721  1.00  0.00          H   
ATOM    321  HA  LYS A  23      38.336  72.796  30.890  1.00  0.00          H   
ATOM    322  HB3 LYS A  23      41.079  72.459  32.183  1.00  0.00          H   
ATOM    323  HB2 LYS A  23      40.760  73.786  31.157  1.00  0.00          H   
ATOM    324  HG3 LYS A  23      40.342  71.944  29.350  1.00  0.00          H   
ATOM    325  HG2 LYS A  23      40.844  70.742  30.376  1.00  0.00          H   
ATOM    326  HD3 LYS A  23      42.574  73.095  29.428  1.00  0.00          H   
ATOM    327  HD2 LYS A  23      42.562  71.459  28.820  1.00  0.00          H   
ATOM    328  HE3 LYS A  23      43.730  70.694  30.750  1.00  0.00          H   
ATOM    329  HE2 LYS A  23      43.387  72.175  31.740  1.00  0.00          H   
ATOM    330  HZ1 LYS A  23      44.795  73.367  30.503  1.00  0.00          H   
ATOM    331  HZ2 LYS A  23      45.606  72.011  30.934  1.00  0.00          H   
ATOM    332  HZ3 LYS A  23      45.085  72.210  29.432  1.00  0.00          H   
ATOM    333  N   LYS A  24      38.502  70.324  31.455  1.00  0.00          N   
ATOM    334  CA  LYS A  24      38.408  68.857  31.750  1.00  0.00          C   
ATOM    335  C   LYS A  24      39.382  68.099  30.895  1.00  0.00          C   
ATOM    336  CB  LYS A  24      36.961  68.320  31.674  1.00  0.00          C   
ATOM    337  CG  LYS A  24      36.837  66.926  32.184  1.00  0.00          C   
ATOM    338  CD  LYS A  24      35.442  66.439  31.885  1.00  0.00          C   
ATOM    339  CE  LYS A  24      35.140  64.948  32.157  1.00  0.00          C   
ATOM    340  NZ  LYS A  24      33.676  64.827  32.425  1.00  0.00          N   
ATOM    341  O   LYS A  24      40.296  67.605  31.598  1.00  0.00          O   
ATOM    342  OXT LYS A  24      39.318  68.102  29.668  1.00  0.00          O   
ATOM    343  H   LYS A  24      38.414  70.647  30.513  1.00  0.00          H   
ATOM    344  HA  LYS A  24      38.771  68.681  32.763  1.00  0.00          H   
ATOM    345  HB3 LYS A  24      36.541  68.420  30.679  1.00  0.00          H   
ATOM    346  HB2 LYS A  24      36.434  68.994  32.358  1.00  0.00          H   
ATOM    347  HG3 LYS A  24      36.930  66.885  33.270  1.00  0.00          H   
ATOM    348  HG2 LYS A  24      37.534  66.240  31.699  1.00  0.00          H   
ATOM    349  HD3 LYS A  24      35.171  66.634  30.853  1.00  0.00          H   
ATOM    350  HD2 LYS A  24      34.768  67.069  32.470  1.00  0.00          H   
ATOM    351  HE3 LYS A  24      35.600  64.644  33.099  1.00  0.00          H   
ATOM    352  HE2 LYS A  24      35.446  64.222  31.395  1.00  0.00          H   
ATOM    353  HZ1 LYS A  24      33.171  65.139  31.610  1.00  0.00          H   
ATOM    354  HZ2 LYS A  24      33.359  63.925  32.743  1.00  0.00          H   
ATOM    355  HZ3 LYS A  24      33.428  65.468  33.167  1.00  0.00          H   
TER     356      LYS A  24
ENDMDL
MODEL       10
ATOM      1  N   LYS A   1      32.203  46.394  46.186  1.00  0.00          N   
ATOM      2  CA  LYS A   1      31.820  47.795  46.179  1.00  0.00          C   
ATOM      3  C   LYS A   1      32.738  48.587  47.125  1.00  0.00          C   
ATOM      4  O   LYS A   1      32.932  48.302  48.327  1.00  0.00          O   
ATOM      5  CB  LYS A   1      30.270  48.022  46.373  1.00  0.00          C   
ATOM      6  CG  LYS A   1      29.911  49.353  45.770  1.00  0.00          C   
ATOM      7  CD  LYS A   1      28.447  49.546  46.155  1.00  0.00          C   
ATOM      8  CE  LYS A   1      28.050  50.934  45.732  1.00  0.00          C   
ATOM      9  NZ  LYS A   1      26.683  51.310  46.211  1.00  0.00          N   
ATOM     10  HA  LYS A   1      32.043  48.159  45.173  1.00  0.00          H   
ATOM     11  HB3 LYS A   1      29.993  47.991  47.430  1.00  0.00          H   
ATOM     12  HB2 LYS A   1      29.769  47.179  45.903  1.00  0.00          H   
ATOM     13  HG3 LYS A   1      30.005  49.322  44.691  1.00  0.00          H   
ATOM     14  HG2 LYS A   1      30.422  50.186  46.258  1.00  0.00          H   
ATOM     15  HD3 LYS A   1      28.326  49.380  47.220  1.00  0.00          H   
ATOM     16  HD2 LYS A   1      27.813  48.850  45.603  1.00  0.00          H   
ATOM     17  HE3 LYS A   1      28.140  50.903  44.643  1.00  0.00          H   
ATOM     18  HE2 LYS A   1      28.868  51.523  46.162  1.00  0.00          H   
ATOM     19  HZ1 LYS A   1      26.529  52.221  45.795  1.00  0.00          H   
ATOM     20  HZ2 LYS A   1      25.927  50.745  45.863  1.00  0.00          H   
ATOM     21  HZ3 LYS A   1      26.588  51.205  47.212  1.00  0.00          H   
ATOM     22  H   LYS A   1      31.862  45.973  47.034  1.00  0.00          H   
ATOM     23  N   LYS A   2      33.209  49.728  46.584  1.00  0.00          N   
ATOM     24  CA  LYS A   2      33.856  50.870  47.303  1.00  0.00          C   
ATOM     25  C   LYS A   2      32.954  51.425  48.393  1.00  0.00          C   
ATOM     26  O   LYS A   2      31.735  51.371  48.325  1.00  0.00          O   
ATOM     27  CB  LYS A   2      34.480  51.874  46.252  1.00  0.00          C   
ATOM     28  CG  LYS A   2      33.365  52.758  45.661  1.00  0.00          C   
ATOM     29  CD  LYS A   2      33.715  53.471  44.350  1.00  0.00          C   
ATOM     30  CE  LYS A   2      32.523  54.171  43.712  1.00  0.00          C   
ATOM     31  NZ  LYS A   2      32.766  54.583  42.352  1.00  0.00          N   
ATOM     32  H   LYS A   2      32.883  50.011  45.675  1.00  0.00          H   
ATOM     33  HA  LYS A   2      34.696  50.469  47.866  1.00  0.00          H   
ATOM     34  HB3 LYS A   2      35.036  51.314  45.500  1.00  0.00          H   
ATOM     35  HB2 LYS A   2      35.113  52.536  46.837  1.00  0.00          H   
ATOM     36  HG3 LYS A   2      33.038  53.472  46.408  1.00  0.00          H   
ATOM     37  HG2 LYS A   2      32.426  52.222  45.608  1.00  0.00          H   
ATOM     38  HD3 LYS A   2      34.023  52.696  43.654  1.00  0.00          H   
ATOM     39  HD2 LYS A   2      34.480  54.230  44.503  1.00  0.00          H   
ATOM     40  HE3 LYS A   2      32.384  55.067  44.319  1.00  0.00          H   
ATOM     41  HE2 LYS A   2      31.648  53.523  43.781  1.00  0.00          H   
ATOM     42  HZ1 LYS A   2      33.564  55.201  42.347  1.00  0.00          H   
ATOM     43  HZ2 LYS A   2      32.999  53.783  41.784  1.00  0.00          H   
ATOM     44  HZ3 LYS A   2      31.985  55.073  41.929  1.00  0.00          H   
ATOM     45  N   PRO A   3      33.555  51.872  49.453  1.00  0.00          N   
ATOM     46  CA  PRO A   3      32.880  52.528  50.559  1.00  0.00          C   
ATOM     47  C   PRO A   3      32.192  53.869  50.180  1.00  0.00          C   
ATOM     48  O   PRO A   3      32.417  54.473  49.124  1.00  0.00          O   
ATOM     49  CB  PRO A   3      34.000  52.668  51.667  1.00  0.00          C   
ATOM     50  CG  PRO A   3      34.923  51.486  51.389  1.00  0.00          C   
ATOM     51  CD  PRO A   3      34.895  51.432  49.894  1.00  0.00          C   
ATOM     52  HA  PRO A   3      32.080  51.893  50.954  1.00  0.00          H   
ATOM     53  HB3 PRO A   3      34.562  53.590  51.550  1.00  0.00          H   
ATOM     54  HB2 PRO A   3      33.567  52.573  52.658  1.00  0.00          H   
ATOM     55  HG3 PRO A   3      35.856  51.688  51.915  1.00  0.00          H   
ATOM     56  HG2 PRO A   3      34.476  50.621  51.871  1.00  0.00          H   
ATOM     57  HD3 PRO A   3      35.600  51.999  49.287  1.00  0.00          H   
ATOM     58  HD2 PRO A   3      34.963  50.361  49.692  1.00  0.00          H   
ATOM     59  N   GLY A   4      31.228  54.408  51.004  1.00  0.00          N   
ATOM     60  CA  GLY A   4      30.737  55.756  50.813  1.00  0.00          C   
ATOM     61  C   GLY A   4      31.752  56.792  51.215  1.00  0.00          C   
ATOM     62  O   GLY A   4      32.453  56.754  52.200  1.00  0.00          O   
ATOM     63  H   GLY A   4      31.066  53.935  51.884  1.00  0.00          H   
ATOM     64  HA3 GLY A   4      29.828  55.807  51.398  1.00  0.00          H   
ATOM     65  HA2 GLY A   4      30.453  55.785  49.762  1.00  0.00          H   
ATOM     66  N   ALA A   5      31.778  57.796  50.401  1.00  0.00          N   
ATOM     67  CA  ALA A   5      32.828  58.880  50.377  1.00  0.00          C   
ATOM     68  C   ALA A   5      32.789  59.704  51.699  1.00  0.00          C   
ATOM     69  O   ALA A   5      31.770  60.337  51.984  1.00  0.00          O   
ATOM     70  CB  ALA A   5      32.696  59.745  49.107  1.00  0.00          C   
ATOM     71  H   ALA A   5      31.116  57.686  49.645  1.00  0.00          H   
ATOM     72  HA  ALA A   5      33.766  58.345  50.301  1.00  0.00          H   
ATOM     73  HB1 ALA A   5      31.767  60.314  49.169  1.00  0.00          H   
ATOM     74  HB2 ALA A   5      33.497  60.482  49.146  1.00  0.00          H   
ATOM     75  HB3 ALA A   5      32.762  59.108  48.221  1.00  0.00          H   
ATOM     76  N   SER A   6      33.915  59.793  52.392  1.00  0.00          N   
ATOM     77  CA  SER A   6      34.129  60.718  53.471  1.00  0.00          C   
ATOM     78  C   SER A   6      34.067  62.181  53.017  1.00  0.00          C   
ATOM     79  O   SER A   6      34.243  62.477  51.781  1.00  0.00          O   
ATOM     80  CB  SER A   6      35.562  60.493  54.094  1.00  0.00          C   
ATOM     81  OG  SER A   6      36.614  60.969  53.287  1.00  0.00          O   
ATOM     82  H   SER A   6      34.655  59.185  52.061  1.00  0.00          H   
ATOM     83  HA  SER A   6      33.376  60.576  54.247  1.00  0.00          H   
ATOM     84  HB3 SER A   6      35.742  59.428  54.246  1.00  0.00          H   
ATOM     85  HB2 SER A   6      35.611  60.979  55.069  1.00  0.00          H   
ATOM     86  HG  SER A   6      36.815  60.282  52.648  1.00  0.00          H   
ATOM     87  N   LEU A   7      33.919  63.154  53.966  1.00  0.00          N   
ATOM     88  CA  LEU A   7      34.233  64.590  53.768  1.00  0.00          C   
ATOM     89  C   LEU A   7      35.674  64.928  53.132  1.00  0.00          C   
ATOM     90  O   LEU A   7      35.701  65.780  52.294  1.00  0.00          O   
ATOM     91  CB  LEU A   7      33.824  65.448  54.985  1.00  0.00          C   
ATOM     92  CG  LEU A   7      33.631  66.939  54.630  1.00  0.00          C   
ATOM     93  CD1 LEU A   7      32.494  67.222  53.657  1.00  0.00          C   
ATOM     94  CD2 LEU A   7      33.485  67.722  55.964  1.00  0.00          C   
ATOM     95  H   LEU A   7      33.677  62.945  54.929  1.00  0.00          H   
ATOM     96  HA  LEU A   7      33.440  64.948  53.108  1.00  0.00          H   
ATOM     97  HB3 LEU A   7      34.539  65.429  55.802  1.00  0.00          H   
ATOM     98  HB2 LEU A   7      32.918  65.092  55.462  1.00  0.00          H   
ATOM     99  HG  LEU A   7      34.543  67.268  54.128  1.00  0.00          H   
ATOM    100 HD11 LEU A   7      31.699  66.483  53.766  1.00  0.00          H   
ATOM    101 HD12 LEU A   7      32.130  68.246  53.787  1.00  0.00          H   
ATOM    102 HD13 LEU A   7      32.895  67.056  52.664  1.00  0.00          H   
ATOM    103 HD21 LEU A   7      32.633  67.394  56.560  1.00  0.00          H   
ATOM    104 HD22 LEU A   7      34.358  67.616  56.606  1.00  0.00          H   
ATOM    105 HD23 LEU A   7      33.291  68.770  55.741  1.00  0.00          H   
ATOM    106  N   ALA A   8      36.738  64.231  53.488  1.00  0.00          N   
ATOM    107  CA  ALA A   8      37.992  64.315  52.795  1.00  0.00          C   
ATOM    108  C   ALA A   8      37.897  64.033  51.204  1.00  0.00          C   
ATOM    109  O   ALA A   8      38.504  64.765  50.392  1.00  0.00          O   
ATOM    110  CB  ALA A   8      38.976  63.403  53.428  1.00  0.00          C   
ATOM    111  H   ALA A   8      36.535  63.627  54.275  1.00  0.00          H   
ATOM    112  HA  ALA A   8      38.408  65.323  52.881  1.00  0.00          H   
ATOM    113  HB1 ALA A   8      38.610  62.375  53.429  1.00  0.00          H   
ATOM    114  HB2 ALA A   8      39.920  63.434  52.896  1.00  0.00          H   
ATOM    115  HB3 ALA A   8      39.294  63.607  54.449  1.00  0.00          H   
ATOM    116  N   ALA A   9      37.157  62.934  50.817  1.00  0.00          N   
ATOM    117  CA  ALA A   9      36.782  62.609  49.460  1.00  0.00          C   
ATOM    118  C   ALA A   9      35.841  63.589  48.832  1.00  0.00          C   
ATOM    119  O   ALA A   9      36.057  64.007  47.679  1.00  0.00          O   
ATOM    120  CB  ALA A   9      36.395  61.133  49.298  1.00  0.00          C   
ATOM    121  H   ALA A   9      36.690  62.467  51.576  1.00  0.00          H   
ATOM    122  HA  ALA A   9      37.686  62.810  48.894  1.00  0.00          H   
ATOM    123  HB1 ALA A   9      37.119  60.430  49.708  1.00  0.00          H   
ATOM    124  HB2 ALA A   9      35.410  60.960  49.737  1.00  0.00          H   
ATOM    125  HB3 ALA A   9      36.210  60.884  48.255  1.00  0.00          H   
ATOM    126  N   LEU A  10      34.765  63.954  49.558  1.00  0.00          N   
ATOM    127  CA  LEU A  10      33.730  64.941  49.110  1.00  0.00          C   
ATOM    128  C   LEU A  10      34.367  66.253  48.796  1.00  0.00          C   
ATOM    129  O   LEU A  10      34.053  66.837  47.758  1.00  0.00          O   
ATOM    130  CB  LEU A  10      32.611  65.047  50.205  1.00  0.00          C   
ATOM    131  CG  LEU A  10      31.778  63.774  50.363  1.00  0.00          C   
ATOM    132  CD1 LEU A  10      30.789  63.893  51.526  1.00  0.00          C   
ATOM    133  CD2 LEU A  10      31.102  63.289  49.154  1.00  0.00          C   
ATOM    134  H   LEU A  10      34.661  63.529  50.470  1.00  0.00          H   
ATOM    135  HA  LEU A  10      33.127  64.596  48.259  1.00  0.00          H   
ATOM    136  HB3 LEU A  10      31.859  65.759  49.855  1.00  0.00          H   
ATOM    137  HB2 LEU A  10      32.949  65.405  51.171  1.00  0.00          H   
ATOM    138  HG  LEU A  10      32.518  63.021  50.635  1.00  0.00          H   
ATOM    139 HD11 LEU A  10      31.313  64.452  52.302  1.00  0.00          H   
ATOM    140 HD12 LEU A  10      29.886  64.415  51.191  1.00  0.00          H   
ATOM    141 HD13 LEU A  10      30.516  62.903  51.857  1.00  0.00          H   
ATOM    142 HD21 LEU A  10      30.520  62.418  49.441  1.00  0.00          H   
ATOM    143 HD22 LEU A  10      30.311  63.916  48.765  1.00  0.00          H   
ATOM    144 HD23 LEU A  10      31.828  63.142  48.346  1.00  0.00          H   
ATOM    145  N   GLN A  11      35.197  66.763  49.642  1.00  0.00          N   
ATOM    146  CA  GLN A  11      36.089  67.923  49.382  1.00  0.00          C   
ATOM    147  C   GLN A  11      37.089  67.764  48.183  1.00  0.00          C   
ATOM    148  O   GLN A  11      37.203  68.744  47.463  1.00  0.00          O   
ATOM    149  CB  GLN A  11      36.783  68.399  50.631  1.00  0.00          C   
ATOM    150  CG  GLN A  11      35.852  69.259  51.469  1.00  0.00          C   
ATOM    151  CD  GLN A  11      36.589  69.964  52.651  1.00  0.00          C   
ATOM    152  NE2 GLN A  11      35.997  70.056  53.841  1.00  0.00          N   
ATOM    153  OE1 GLN A  11      37.698  70.395  52.523  1.00  0.00          O   
ATOM    154  H   GLN A  11      35.395  66.257  50.492  1.00  0.00          H   
ATOM    155  HA  GLN A  11      35.378  68.722  49.164  1.00  0.00          H   
ATOM    156  HB3 GLN A  11      37.670  69.010  50.437  1.00  0.00          H   
ATOM    157  HB2 GLN A  11      37.116  67.555  51.222  1.00  0.00          H   
ATOM    158  HG3 GLN A  11      35.021  68.662  51.835  1.00  0.00          H   
ATOM    159  HG2 GLN A  11      35.503  70.046  50.807  1.00  0.00          H   
ATOM    160 HE21 GLN A  11      35.020  69.859  54.016  1.00  0.00          H   
ATOM    161 HE22 GLN A  11      36.427  70.706  54.488  1.00  0.00          H   
ATOM    162  N   ALA A  12      37.627  66.573  47.902  1.00  0.00          N   
ATOM    163  CA  ALA A  12      38.530  66.350  46.753  1.00  0.00          C   
ATOM    164  C   ALA A  12      37.703  66.218  45.394  1.00  0.00          C   
ATOM    165  O   ALA A  12      38.079  66.856  44.374  1.00  0.00          O   
ATOM    166  CB  ALA A  12      39.204  65.045  47.063  1.00  0.00          C   
ATOM    167  H   ALA A  12      37.699  65.881  48.638  1.00  0.00          H   
ATOM    168  HA  ALA A  12      39.238  67.166  46.638  1.00  0.00          H   
ATOM    169  HB1 ALA A  12      38.580  64.300  47.557  1.00  0.00          H   
ATOM    170  HB2 ALA A  12      39.497  64.631  46.099  1.00  0.00          H   
ATOM    171  HB3 ALA A  12      40.122  65.126  47.648  1.00  0.00          H   
ATOM    172  N   LEU A  13      36.561  65.550  45.476  1.00  0.00          N   
ATOM    173  CA  LEU A  13      35.525  65.553  44.434  1.00  0.00          C   
ATOM    174  C   LEU A  13      34.981  66.961  44.256  1.00  0.00          C   
ATOM    175  O   LEU A  13      34.742  67.339  43.074  1.00  0.00          O   
ATOM    176  CB  LEU A  13      34.438  64.559  44.821  1.00  0.00          C   
ATOM    177  CG  LEU A  13      34.688  63.097  44.362  1.00  0.00          C   
ATOM    178  CD1 LEU A  13      33.641  62.135  44.918  1.00  0.00          C   
ATOM    179  CD2 LEU A  13      34.507  62.917  42.831  1.00  0.00          C   
ATOM    180  H   LEU A  13      36.407  64.982  46.297  1.00  0.00          H   
ATOM    181  HA  LEU A  13      35.953  65.213  43.490  1.00  0.00          H   
ATOM    182  HB3 LEU A  13      33.505  64.891  44.371  1.00  0.00          H   
ATOM    183  HB2 LEU A  13      34.134  64.636  45.870  1.00  0.00          H   
ATOM    184  HG  LEU A  13      35.683  62.811  44.668  1.00  0.00          H   
ATOM    185 HD11 LEU A  13      33.429  62.259  45.973  1.00  0.00          H   
ATOM    186 HD12 LEU A  13      32.741  62.121  44.306  1.00  0.00          H   
ATOM    187 HD13 LEU A  13      34.133  61.166  44.888  1.00  0.00          H   
ATOM    188 HD21 LEU A  13      34.839  61.912  42.553  1.00  0.00          H   
ATOM    189 HD22 LEU A  13      33.465  63.020  42.529  1.00  0.00          H   
ATOM    190 HD23 LEU A  13      35.243  63.596  42.387  1.00  0.00          H   
ATOM    191  N   GLN A  14      34.770  67.864  45.283  1.00  0.00          N   
ATOM    192  CA  GLN A  14      34.372  69.250  44.989  1.00  0.00          C   
ATOM    193  C   GLN A  14      35.428  70.005  44.263  1.00  0.00          C   
ATOM    194  O   GLN A  14      35.087  70.680  43.292  1.00  0.00          O   
ATOM    195  CB  GLN A  14      33.737  69.856  46.273  1.00  0.00          C   
ATOM    196  CG  GLN A  14      33.514  71.344  46.191  1.00  0.00          C   
ATOM    197  CD  GLN A  14      32.710  71.803  44.997  1.00  0.00          C   
ATOM    198  NE2 GLN A  14      32.525  73.050  44.851  1.00  0.00          N   
ATOM    199  OE1 GLN A  14      32.022  71.078  44.326  1.00  0.00          O   
ATOM    200  H   GLN A  14      34.873  67.477  46.207  1.00  0.00          H   
ATOM    201  HA  GLN A  14      33.567  69.142  44.261  1.00  0.00          H   
ATOM    202  HB3 GLN A  14      34.342  69.547  47.120  1.00  0.00          H   
ATOM    203  HB2 GLN A  14      32.771  69.403  46.471  1.00  0.00          H   
ATOM    204  HG3 GLN A  14      34.443  71.914  46.185  1.00  0.00          H   
ATOM    205  HG2 GLN A  14      32.916  71.619  47.063  1.00  0.00          H   
ATOM    206 HE21 GLN A  14      32.931  73.693  45.518  1.00  0.00          H   
ATOM    207 HE22 GLN A  14      32.236  73.312  43.915  1.00  0.00          H   
ATOM    208  N   ALA A  15      36.724  69.907  44.675  1.00  0.00          N   
ATOM    209  CA  ALA A  15      37.787  70.611  44.074  1.00  0.00          C   
ATOM    210  C   ALA A  15      37.968  70.215  42.605  1.00  0.00          C   
ATOM    211  O   ALA A  15      38.392  71.045  41.806  1.00  0.00          O   
ATOM    212  CB  ALA A  15      39.004  70.356  44.906  1.00  0.00          C   
ATOM    213  H   ALA A  15      36.883  69.490  45.586  1.00  0.00          H   
ATOM    214  HA  ALA A  15      37.672  71.685  43.950  1.00  0.00          H   
ATOM    215  HB1 ALA A  15      39.127  69.301  45.169  1.00  0.00          H   
ATOM    216  HB2 ALA A  15      39.859  70.625  44.286  1.00  0.00          H   
ATOM    217  HB3 ALA A  15      38.936  71.015  45.772  1.00  0.00          H   
ATOM    218  N   LEU A  16      37.708  68.987  42.243  1.00  0.00          N   
ATOM    219  CA  LEU A  16      37.760  68.439  40.943  1.00  0.00          C   
ATOM    220  C   LEU A  16      36.560  69.033  40.122  1.00  0.00          C   
ATOM    221  O   LEU A  16      36.705  69.386  38.975  1.00  0.00          O   
ATOM    222  CB  LEU A  16      37.493  66.916  40.968  1.00  0.00          C   
ATOM    223  CG  LEU A  16      37.892  66.341  39.555  1.00  0.00          C   
ATOM    224  CD1 LEU A  16      39.416  66.181  39.362  1.00  0.00          C   
ATOM    225  CD2 LEU A  16      37.439  64.873  39.399  1.00  0.00          C   
ATOM    226  H   LEU A  16      37.511  68.375  43.016  1.00  0.00          H   
ATOM    227  HA  LEU A  16      38.660  68.660  40.378  1.00  0.00          H   
ATOM    228  HB3 LEU A  16      36.448  66.761  41.215  1.00  0.00          H   
ATOM    229  HB2 LEU A  16      38.139  66.415  41.675  1.00  0.00          H   
ATOM    230  HG  LEU A  16      37.453  66.969  38.776  1.00  0.00          H   
ATOM    231 HD11 LEU A  16      39.602  65.822  38.357  1.00  0.00          H   
ATOM    232 HD12 LEU A  16      39.864  67.148  39.608  1.00  0.00          H   
ATOM    233 HD13 LEU A  16      39.817  65.554  40.157  1.00  0.00          H   
ATOM    234 HD21 LEU A  16      37.816  64.450  38.475  1.00  0.00          H   
ATOM    235 HD22 LEU A  16      37.914  64.272  40.175  1.00  0.00          H   
ATOM    236 HD23 LEU A  16      36.367  64.802  39.573  1.00  0.00          H   
ATOM    237  N   GLN A  17      35.341  69.152  40.685  1.00  0.00          N   
ATOM    238  CA  GLN A  17      34.186  69.774  39.987  1.00  0.00          C   
ATOM    239  C   GLN A  17      34.375  71.186  39.580  1.00  0.00          C   
ATOM    240  O   GLN A  17      33.974  71.593  38.423  1.00  0.00          O   
ATOM    241  CB  GLN A  17      32.914  69.683  40.926  1.00  0.00          C   
ATOM    242  CG  GLN A  17      31.740  69.786  39.953  1.00  0.00          C   
ATOM    243  CD  GLN A  17      30.396  69.815  40.783  1.00  0.00          C   
ATOM    244  NE2 GLN A  17      29.380  70.559  40.355  1.00  0.00          N   
ATOM    245  OE1 GLN A  17      30.189  69.254  41.854  1.00  0.00          O   
ATOM    246  H   GLN A  17      35.244  68.917  41.663  1.00  0.00          H   
ATOM    247  HA  GLN A  17      33.980  69.102  39.148  1.00  0.00          H   
ATOM    248  HB3 GLN A  17      32.910  70.570  41.563  1.00  0.00          H   
ATOM    249  HB2 GLN A  17      32.819  68.761  41.509  1.00  0.00          H   
ATOM    250  HG3 GLN A  17      31.702  68.876  39.365  1.00  0.00          H   
ATOM    251  HG2 GLN A  17      31.781  70.672  39.327  1.00  0.00          H   
ATOM    252 HE21 GLN A  17      29.510  71.026  39.476  1.00  0.00          H   
ATOM    253 HE22 GLN A  17      28.471  70.344  40.739  1.00  0.00          H   
ATOM    254  N   ALA A  18      35.023  72.010  40.422  1.00  0.00          N   
ATOM    255  CA  ALA A  18      35.476  73.379  40.121  1.00  0.00          C   
ATOM    256  C   ALA A  18      36.550  73.506  38.962  1.00  0.00          C   
ATOM    257  O   ALA A  18      36.432  74.440  38.164  1.00  0.00          O   
ATOM    258  CB  ALA A  18      35.941  73.979  41.446  1.00  0.00          C   
ATOM    259  H   ALA A  18      35.193  71.695  41.363  1.00  0.00          H   
ATOM    260  HA  ALA A  18      34.635  73.957  39.735  1.00  0.00          H   
ATOM    261  HB1 ALA A  18      36.147  75.048  41.350  1.00  0.00          H   
ATOM    262  HB2 ALA A  18      35.156  73.804  42.180  1.00  0.00          H   
ATOM    263  HB3 ALA A  18      36.803  73.445  41.856  1.00  0.00          H   
ATOM    264  N   ALA A  19      37.469  72.513  38.830  1.00  0.00          N   
ATOM    265  CA  ALA A  19      38.532  72.448  37.835  1.00  0.00          C   
ATOM    266  C   ALA A  19      38.009  71.953  36.482  1.00  0.00          C   
ATOM    267  O   ALA A  19      38.154  72.648  35.494  1.00  0.00          O   
ATOM    268  CB  ALA A  19      39.706  71.535  38.313  1.00  0.00          C   
ATOM    269  H   ALA A  19      37.466  71.810  39.543  1.00  0.00          H   
ATOM    270  HA  ALA A  19      38.796  73.479  37.616  1.00  0.00          H   
ATOM    271  HB1 ALA A  19      40.056  71.894  39.280  1.00  0.00          H   
ATOM    272  HB2 ALA A  19      39.325  70.532  38.451  1.00  0.00          H   
ATOM    273  HB3 ALA A  19      40.478  71.517  37.548  1.00  0.00          H   
ATOM    274  N   GLN A  20      37.306  70.841  36.502  1.00  0.00          N   
ATOM    275  CA  GLN A  20      36.728  70.131  35.352  1.00  0.00          C   
ATOM    276  C   GLN A  20      35.564  70.884  34.758  1.00  0.00          C   
ATOM    277  O   GLN A  20      34.567  71.250  35.407  1.00  0.00          O   
ATOM    278  CB  GLN A  20      36.431  68.609  35.628  1.00  0.00          C   
ATOM    279  CG  GLN A  20      37.707  67.724  35.697  1.00  0.00          C   
ATOM    280  CD  GLN A  20      38.299  67.635  34.268  1.00  0.00          C   
ATOM    281  NE2 GLN A  20      39.254  66.792  34.037  1.00  0.00          N   
ATOM    282  OE1 GLN A  20      37.881  68.217  33.273  1.00  0.00          O   
ATOM    283  H   GLN A  20      37.227  70.323  37.369  1.00  0.00          H   
ATOM    284  HA  GLN A  20      37.486  70.072  34.559  1.00  0.00          H   
ATOM    285  HB3 GLN A  20      35.784  68.154  34.880  1.00  0.00          H   
ATOM    286  HB2 GLN A  20      35.915  68.514  36.577  1.00  0.00          H   
ATOM    287  HG3 GLN A  20      37.310  66.739  35.939  1.00  0.00          H   
ATOM    288  HG2 GLN A  20      38.506  68.161  36.294  1.00  0.00          H   
ATOM    289 HE21 GLN A  20      39.522  66.128  34.757  1.00  0.00          H   
ATOM    290 HE22 GLN A  20      39.612  66.877  33.100  1.00  0.00          H   
ATOM    291  N   ALA A  21      35.690  71.056  33.441  1.00  0.00          N   
ATOM    292  CA  ALA A  21      34.697  71.738  32.633  1.00  0.00          C   
ATOM    293  C   ALA A  21      33.358  70.997  32.677  1.00  0.00          C   
ATOM    294  O   ALA A  21      33.247  69.840  32.287  1.00  0.00          O   
ATOM    295  CB  ALA A  21      35.214  72.264  31.249  1.00  0.00          C   
ATOM    296  H   ALA A  21      36.611  70.862  33.076  1.00  0.00          H   
ATOM    297  HA  ALA A  21      34.437  72.647  33.194  1.00  0.00          H   
ATOM    298  HB1 ALA A  21      34.460  72.823  30.686  1.00  0.00          H   
ATOM    299  HB2 ALA A  21      36.102  72.867  31.455  1.00  0.00          H   
ATOM    300  HB3 ALA A  21      35.468  71.377  30.659  1.00  0.00          H   
ATOM    301  N   ALA A  22      32.216  71.703  33.025  1.00  0.00          N   
ATOM    302  CA  ALA A  22      30.869  71.334  32.798  1.00  0.00          C   
ATOM    303  C   ALA A  22      30.375  71.138  31.353  1.00  0.00          C   
ATOM    304  O   ALA A  22      30.578  72.010  30.442  1.00  0.00          O   
ATOM    305  CB  ALA A  22      29.862  72.305  33.508  1.00  0.00          C   
ATOM    306  H   ALA A  22      32.352  72.621  33.399  1.00  0.00          H   
ATOM    307  HA  ALA A  22      30.903  70.353  33.283  1.00  0.00          H   
ATOM    308  HB1 ALA A  22      29.937  73.215  32.899  1.00  0.00          H   
ATOM    309  HB2 ALA A  22      28.865  71.888  33.382  1.00  0.00          H   
ATOM    310  HB3 ALA A  22      30.126  72.497  34.550  1.00  0.00          H   
ATOM    311  N   LYS A  23      29.710  70.000  31.183  1.00  0.00          N   
ATOM    312  CA  LYS A  23      29.089  69.433  29.956  1.00  0.00          C   
ATOM    313  C   LYS A  23      27.607  69.140  30.166  1.00  0.00          C   
ATOM    314  O   LYS A  23      27.071  69.043  31.307  1.00  0.00          O   
ATOM    315  CB  LYS A  23      29.855  68.162  29.568  1.00  0.00          C   
ATOM    316  CG  LYS A  23      31.353  68.258  29.316  1.00  0.00          C   
ATOM    317  CD  LYS A  23      31.597  69.356  28.251  1.00  0.00          C   
ATOM    318  CE  LYS A  23      33.076  69.410  27.984  1.00  0.00          C   
ATOM    319  NZ  LYS A  23      33.294  70.187  26.707  1.00  0.00          N   
ATOM    320  H   LYS A  23      29.681  69.444  32.018  1.00  0.00          H   
ATOM    321  HA  LYS A  23      29.153  70.204  29.188  1.00  0.00          H   
ATOM    322  HB3 LYS A  23      29.366  67.717  28.701  1.00  0.00          H   
ATOM    323  HB2 LYS A  23      29.678  67.365  30.286  1.00  0.00          H   
ATOM    324  HG3 LYS A  23      31.700  67.284  28.956  1.00  0.00          H   
ATOM    325  HG2 LYS A  23      31.930  68.471  30.217  1.00  0.00          H   
ATOM    326  HD3 LYS A  23      31.311  70.327  28.650  1.00  0.00          H   
ATOM    327  HD2 LYS A  23      31.049  69.172  27.327  1.00  0.00          H   
ATOM    328  HE3 LYS A  23      33.493  68.408  27.833  1.00  0.00          H   
ATOM    329  HE2 LYS A  23      33.577  69.912  28.804  1.00  0.00          H   
ATOM    330  HZ1 LYS A  23      32.755  69.686  26.011  1.00  0.00          H   
ATOM    331  HZ2 LYS A  23      33.006  71.151  26.749  1.00  0.00          H   
ATOM    332  HZ3 LYS A  23      34.279  70.277  26.495  1.00  0.00          H   
ATOM    333  N   LYS A  24      26.919  68.838  29.026  1.00  0.00          N   
ATOM    334  CA  LYS A  24      25.432  68.699  29.013  1.00  0.00          C   
ATOM    335  C   LYS A  24      25.132  67.580  28.075  1.00  0.00          C   
ATOM    336  CB  LYS A  24      24.760  69.951  28.517  1.00  0.00          C   
ATOM    337  CG  LYS A  24      24.894  71.193  29.441  1.00  0.00          C   
ATOM    338  CD  LYS A  24      23.904  70.968  30.617  1.00  0.00          C   
ATOM    339  CE  LYS A  24      23.783  72.069  31.567  1.00  0.00          C   
ATOM    340  NZ  LYS A  24      22.937  71.759  32.725  1.00  0.00          N   
ATOM    341  O   LYS A  24      24.452  66.573  28.424  1.00  0.00          O   
ATOM    342  OXT LYS A  24      25.572  67.580  26.917  1.00  0.00          O   
ATOM    343  H   LYS A  24      27.452  68.661  28.184  1.00  0.00          H   
ATOM    344  HA  LYS A  24      25.089  68.387  29.995  1.00  0.00          H   
ATOM    345  HB3 LYS A  24      23.704  69.756  28.313  1.00  0.00          H   
ATOM    346  HB2 LYS A  24      25.153  70.241  27.537  1.00  0.00          H   
ATOM    347  HG3 LYS A  24      24.595  72.072  28.869  1.00  0.00          H   
ATOM    348  HG2 LYS A  24      25.884  71.260  29.897  1.00  0.00          H   
ATOM    349  HD3 LYS A  24      24.115  70.028  31.127  1.00  0.00          H   
ATOM    350  HD2 LYS A  24      22.909  70.868  30.183  1.00  0.00          H   
ATOM    351  HE3 LYS A  24      23.344  72.855  30.954  1.00  0.00          H   
ATOM    352  HE2 LYS A  24      24.771  72.381  31.910  1.00  0.00          H   
ATOM    353  HZ1 LYS A  24      21.979  71.546  32.480  1.00  0.00          H   
ATOM    354  HZ2 LYS A  24      23.262  70.909  33.157  1.00  0.00          H   
ATOM    355  HZ3 LYS A  24      22.842  72.561  33.333  1.00  0.00          H   
TER     356      LYS A  24
ENDMDL
MODEL       11
ATOM      1  N   LYS A   1      28.812  69.224  57.388  1.00  0.00          N   
ATOM      2  CA  LYS A   1      28.785  67.745  57.422  1.00  0.00          C   
ATOM      3  C   LYS A   1      29.817  67.223  58.428  1.00  0.00          C   
ATOM      4  O   LYS A   1      30.830  67.877  58.807  1.00  0.00          O   
ATOM      5  CB  LYS A   1      28.924  67.117  55.975  1.00  0.00          C   
ATOM      6  CG  LYS A   1      28.720  65.660  55.842  1.00  0.00          C   
ATOM      7  CD  LYS A   1      28.709  65.181  54.429  1.00  0.00          C   
ATOM      8  CE  LYS A   1      28.460  63.667  54.612  1.00  0.00          C   
ATOM      9  NZ  LYS A   1      28.199  62.919  53.324  1.00  0.00          N   
ATOM     10  HA  LYS A   1      27.763  67.528  57.726  1.00  0.00          H   
ATOM     11  HB3 LYS A   1      29.923  67.345  55.605  1.00  0.00          H   
ATOM     12  HB2 LYS A   1      28.257  67.611  55.273  1.00  0.00          H   
ATOM     13  HG3 LYS A   1      27.725  65.397  56.192  1.00  0.00          H   
ATOM     14  HG2 LYS A   1      29.482  65.233  56.499  1.00  0.00          H   
ATOM     15  HD3 LYS A   1      29.694  65.376  54.025  1.00  0.00          H   
ATOM     16  HD2 LYS A   1      27.870  65.625  53.888  1.00  0.00          H   
ATOM     17  HE3 LYS A   1      27.554  63.622  55.217  1.00  0.00          H   
ATOM     18  HE2 LYS A   1      29.288  63.143  55.086  1.00  0.00          H   
ATOM     19  HZ1 LYS A   1      28.997  62.747  52.723  1.00  0.00          H   
ATOM     20  HZ2 LYS A   1      27.829  62.023  53.569  1.00  0.00          H   
ATOM     21  HZ3 LYS A   1      27.493  63.413  52.804  1.00  0.00          H   
ATOM     22  H   LYS A   1      28.369  69.483  56.511  1.00  0.00          H   
ATOM     23  N   LYS A   2      29.444  66.123  59.088  1.00  0.00          N   
ATOM     24  CA  LYS A   2      30.239  65.327  60.042  1.00  0.00          C   
ATOM     25  C   LYS A   2      31.586  64.985  59.464  1.00  0.00          C   
ATOM     26  O   LYS A   2      31.764  64.281  58.480  1.00  0.00          O   
ATOM     27  CB  LYS A   2      29.359  64.176  60.496  1.00  0.00          C   
ATOM     28  CG  LYS A   2      28.308  64.643  61.569  1.00  0.00          C   
ATOM     29  CD  LYS A   2      27.571  63.430  62.005  1.00  0.00          C   
ATOM     30  CE  LYS A   2      26.642  63.794  63.185  1.00  0.00          C   
ATOM     31  NZ  LYS A   2      26.883  62.938  64.369  1.00  0.00          N   
ATOM     32  H   LYS A   2      28.551  65.742  58.798  1.00  0.00          H   
ATOM     33  HA  LYS A   2      30.412  65.904  60.952  1.00  0.00          H   
ATOM     34  HB3 LYS A   2      30.092  63.579  61.039  1.00  0.00          H   
ATOM     35  HB2 LYS A   2      29.013  63.600  59.646  1.00  0.00          H   
ATOM     36  HG3 LYS A   2      27.680  65.386  61.085  1.00  0.00          H   
ATOM     37  HG2 LYS A   2      28.867  65.040  62.408  1.00  0.00          H   
ATOM     38  HD3 LYS A   2      28.209  62.616  62.352  1.00  0.00          H   
ATOM     39  HD2 LYS A   2      26.963  62.941  61.234  1.00  0.00          H   
ATOM     40  HE3 LYS A   2      25.625  63.697  62.794  1.00  0.00          H   
ATOM     41  HE2 LYS A   2      26.774  64.829  63.502  1.00  0.00          H   
ATOM     42  HZ1 LYS A   2      26.217  63.103  65.116  1.00  0.00          H   
ATOM     43  HZ2 LYS A   2      26.871  61.960  64.124  1.00  0.00          H   
ATOM     44  HZ3 LYS A   2      27.818  63.176  64.682  1.00  0.00          H   
ATOM     45  N   PRO A   3      32.691  65.413  60.191  1.00  0.00          N   
ATOM     46  CA  PRO A   3      34.125  65.280  59.878  1.00  0.00          C   
ATOM     47  C   PRO A   3      34.577  63.846  59.704  1.00  0.00          C   
ATOM     48  O   PRO A   3      33.934  62.997  60.195  1.00  0.00          O   
ATOM     49  CB  PRO A   3      34.905  65.808  61.095  1.00  0.00          C   
ATOM     50  CG  PRO A   3      33.865  66.106  62.159  1.00  0.00          C   
ATOM     51  CD  PRO A   3      32.596  66.242  61.403  1.00  0.00          C   
ATOM     52  HA  PRO A   3      34.288  65.882  58.985  1.00  0.00          H   
ATOM     53  HB3 PRO A   3      35.635  65.092  61.492  1.00  0.00          H   
ATOM     54  HB2 PRO A   3      35.531  66.660  60.827  1.00  0.00          H   
ATOM     55  HG3 PRO A   3      33.663  65.329  62.882  1.00  0.00          H   
ATOM     56  HG2 PRO A   3      34.148  67.041  62.652  1.00  0.00          H   
ATOM     57  HD3 PRO A   3      31.758  65.918  62.005  1.00  0.00          H   
ATOM     58  HD2 PRO A   3      32.490  67.265  61.041  1.00  0.00          H   
ATOM     59  N   GLY A   4      35.638  63.641  58.937  1.00  0.00          N   
ATOM     60  CA  GLY A   4      36.146  62.275  58.626  1.00  0.00          C   
ATOM     61  C   GLY A   4      36.745  62.147  57.224  1.00  0.00          C   
ATOM     62  O   GLY A   4      36.653  63.078  56.442  1.00  0.00          O   
ATOM     63  H   GLY A   4      36.053  64.473  58.540  1.00  0.00          H   
ATOM     64  HA3 GLY A   4      35.211  61.744  58.794  1.00  0.00          H   
ATOM     65  HA2 GLY A   4      36.992  61.953  59.230  1.00  0.00          H   
ATOM     66  N   ALA A   5      37.227  60.991  56.936  1.00  0.00          N   
ATOM     67  CA  ALA A   5      37.649  60.560  55.613  1.00  0.00          C   
ATOM     68  C   ALA A   5      36.490  60.678  54.604  1.00  0.00          C   
ATOM     69  O   ALA A   5      36.827  61.021  53.438  1.00  0.00          O   
ATOM     70  CB  ALA A   5      38.105  59.085  55.677  1.00  0.00          C   
ATOM     71  H   ALA A   5      37.374  60.291  57.650  1.00  0.00          H   
ATOM     72  HA  ALA A   5      38.394  61.265  55.264  1.00  0.00          H   
ATOM     73  HB1 ALA A   5      37.392  58.476  56.233  1.00  0.00          H   
ATOM     74  HB2 ALA A   5      38.280  58.713  54.667  1.00  0.00          H   
ATOM     75  HB3 ALA A   5      39.014  59.116  56.276  1.00  0.00          H   
ATOM     76  N   SER A   6      35.222  60.405  54.941  1.00  0.00          N   
ATOM     77  CA  SER A   6      34.115  60.781  54.034  1.00  0.00          C   
ATOM     78  C   SER A   6      34.022  62.254  53.591  1.00  0.00          C   
ATOM     79  O   SER A   6      33.658  62.556  52.486  1.00  0.00          O   
ATOM     80  CB  SER A   6      32.764  60.183  54.570  1.00  0.00          C   
ATOM     81  OG  SER A   6      32.777  58.697  54.387  1.00  0.00          O   
ATOM     82  H   SER A   6      34.973  60.229  55.904  1.00  0.00          H   
ATOM     83  HA  SER A   6      34.388  60.181  53.166  1.00  0.00          H   
ATOM     84  HB3 SER A   6      31.915  60.570  54.024  1.00  0.00          H   
ATOM     85  HB2 SER A   6      32.606  60.410  55.622  1.00  0.00          H   
ATOM     86  HG  SER A   6      33.055  58.251  55.187  1.00  0.00          H   
ATOM     87  N   LEU A   7      34.459  63.173  54.494  1.00  0.00          N   
ATOM     88  CA  LEU A   7      34.435  64.584  54.264  1.00  0.00          C   
ATOM     89  C   LEU A   7      35.741  65.054  53.539  1.00  0.00          C   
ATOM     90  O   LEU A   7      35.582  65.807  52.555  1.00  0.00          O   
ATOM     91  CB  LEU A   7      34.144  65.368  55.595  1.00  0.00          C   
ATOM     92  CG  LEU A   7      33.794  66.842  55.311  1.00  0.00          C   
ATOM     93  CD1 LEU A   7      32.601  66.965  54.364  1.00  0.00          C   
ATOM     94  CD2 LEU A   7      33.610  67.532  56.711  1.00  0.00          C   
ATOM     95  H   LEU A   7      34.746  62.952  55.441  1.00  0.00          H   
ATOM     96  HA  LEU A   7      33.674  64.790  53.517  1.00  0.00          H   
ATOM     97  HB3 LEU A   7      34.965  65.359  56.305  1.00  0.00          H   
ATOM     98  HB2 LEU A   7      33.309  64.860  56.082  1.00  0.00          H   
ATOM     99  HG  LEU A   7      34.640  67.299  54.821  1.00  0.00          H   
ATOM    100 HD11 LEU A   7      32.912  66.555  53.404  1.00  0.00          H   
ATOM    101 HD12 LEU A   7      31.747  66.403  54.727  1.00  0.00          H   
ATOM    102 HD13 LEU A   7      32.305  68.009  54.221  1.00  0.00          H   
ATOM    103 HD21 LEU A   7      34.555  67.485  57.252  1.00  0.00          H   
ATOM    104 HD22 LEU A   7      33.376  68.599  56.650  1.00  0.00          H   
ATOM    105 HD23 LEU A   7      32.800  67.079  57.276  1.00  0.00          H   
ATOM    106  N   ALA A   8      36.942  64.581  53.862  1.00  0.00          N   
ATOM    107  CA  ALA A   8      38.209  64.684  53.097  1.00  0.00          C   
ATOM    108  C   ALA A   8      37.948  64.209  51.613  1.00  0.00          C   
ATOM    109  O   ALA A   8      38.214  65.032  50.737  1.00  0.00          O   
ATOM    110  CB  ALA A   8      39.171  63.707  53.760  1.00  0.00          C   
ATOM    111  H   ALA A   8      36.978  63.941  54.642  1.00  0.00          H   
ATOM    112  HA  ALA A   8      38.602  65.693  53.136  1.00  0.00          H   
ATOM    113  HB1 ALA A   8      39.903  63.430  53.004  1.00  0.00          H   
ATOM    114  HB2 ALA A   8      39.742  64.116  54.593  1.00  0.00          H   
ATOM    115  HB3 ALA A   8      38.619  62.821  54.071  1.00  0.00          H   
ATOM    116  N   ALA A   9      37.369  63.019  51.359  1.00  0.00          N   
ATOM    117  CA  ALA A   9      37.058  62.642  49.995  1.00  0.00          C   
ATOM    118  C   ALA A   9      36.006  63.537  49.308  1.00  0.00          C   
ATOM    119  O   ALA A   9      36.250  63.960  48.134  1.00  0.00          O   
ATOM    120  CB  ALA A   9      36.549  61.296  50.045  1.00  0.00          C   
ATOM    121  H   ALA A   9      37.229  62.290  52.038  1.00  0.00          H   
ATOM    122  HA  ALA A   9      37.955  62.744  49.370  1.00  0.00          H   
ATOM    123  HB1 ALA A   9      37.345  60.763  50.570  1.00  0.00          H   
ATOM    124  HB2 ALA A   9      35.583  61.201  50.546  1.00  0.00          H   
ATOM    125  HB3 ALA A   9      36.494  60.926  49.029  1.00  0.00          H   
ATOM    126  N   LEU A  10      34.836  63.790  49.944  1.00  0.00          N   
ATOM    127  CA  LEU A  10      33.808  64.720  49.384  1.00  0.00          C   
ATOM    128  C   LEU A  10      34.348  66.151  48.970  1.00  0.00          C   
ATOM    129  O   LEU A  10      34.060  66.621  47.914  1.00  0.00          O   
ATOM    130  CB  LEU A  10      32.767  64.860  50.453  1.00  0.00          C   
ATOM    131  CG  LEU A  10      31.504  65.630  50.062  1.00  0.00          C   
ATOM    132  CD1 LEU A  10      30.708  65.189  48.780  1.00  0.00          C   
ATOM    133  CD2 LEU A  10      30.558  65.524  51.196  1.00  0.00          C   
ATOM    134  H   LEU A  10      34.683  63.291  50.816  1.00  0.00          H   
ATOM    135  HA  LEU A  10      33.324  64.200  48.568  1.00  0.00          H   
ATOM    136  HB3 LEU A  10      33.218  65.276  51.360  1.00  0.00          H   
ATOM    137  HB2 LEU A  10      32.356  63.859  50.562  1.00  0.00          H   
ATOM    138  HG  LEU A  10      31.794  66.687  49.962  1.00  0.00          H   
ATOM    139 HD11 LEU A  10      30.271  64.207  49.006  1.00  0.00          H   
ATOM    140 HD12 LEU A  10      29.824  65.813  48.671  1.00  0.00          H   
ATOM    141 HD13 LEU A  10      31.352  65.223  47.911  1.00  0.00          H   
ATOM    142 HD21 LEU A  10      31.020  65.920  52.099  1.00  0.00          H   
ATOM    143 HD22 LEU A  10      29.724  66.174  50.911  1.00  0.00          H   
ATOM    144 HD23 LEU A  10      30.231  64.488  51.244  1.00  0.00          H   
ATOM    145  N   GLN A  11      35.100  66.816  49.889  1.00  0.00          N   
ATOM    146  CA  GLN A  11      35.834  68.071  49.598  1.00  0.00          C   
ATOM    147  C   GLN A  11      36.811  67.938  48.396  1.00  0.00          C   
ATOM    148  O   GLN A  11      36.781  68.797  47.551  1.00  0.00          O   
ATOM    149  CB  GLN A  11      36.524  68.507  50.976  1.00  0.00          C   
ATOM    150  CG  GLN A  11      35.573  69.049  52.083  1.00  0.00          C   
ATOM    151  CD  GLN A  11      35.159  70.432  51.706  1.00  0.00          C   
ATOM    152  NE2 GLN A  11      35.869  71.413  52.100  1.00  0.00          N   
ATOM    153  OE1 GLN A  11      34.134  70.626  51.064  1.00  0.00          O   
ATOM    154  H   GLN A  11      35.161  66.440  50.826  1.00  0.00          H   
ATOM    155  HA  GLN A  11      35.101  68.846  49.370  1.00  0.00          H   
ATOM    156  HB3 GLN A  11      37.279  69.271  50.779  1.00  0.00          H   
ATOM    157  HB2 GLN A  11      36.963  67.622  51.427  1.00  0.00          H   
ATOM    158  HG3 GLN A  11      36.134  69.088  53.021  1.00  0.00          H   
ATOM    159  HG2 GLN A  11      34.730  68.376  52.223  1.00  0.00          H   
ATOM    160 HE21 GLN A  11      36.715  71.173  52.601  1.00  0.00          H   
ATOM    161 HE22 GLN A  11      35.559  72.375  51.987  1.00  0.00          H   
ATOM    162  N   ALA A  12      37.653  66.932  48.316  1.00  0.00          N   
ATOM    163  CA  ALA A  12      38.666  66.877  47.236  1.00  0.00          C   
ATOM    164  C   ALA A  12      37.955  66.638  45.861  1.00  0.00          C   
ATOM    165  O   ALA A  12      38.472  67.120  44.871  1.00  0.00          O   
ATOM    166  CB  ALA A  12      39.590  65.619  47.535  1.00  0.00          C   
ATOM    167  H   ALA A  12      37.649  66.228  49.044  1.00  0.00          H   
ATOM    168  HA  ALA A  12      39.237  67.809  47.198  1.00  0.00          H   
ATOM    169  HB1 ALA A  12      40.099  65.168  46.684  1.00  0.00          H   
ATOM    170  HB2 ALA A  12      40.267  65.940  48.325  1.00  0.00          H   
ATOM    171  HB3 ALA A  12      39.101  64.741  47.953  1.00  0.00          H   
ATOM    172  N   LEU A  13      36.810  65.940  45.858  1.00  0.00          N   
ATOM    173  CA  LEU A  13      35.942  65.808  44.624  1.00  0.00          C   
ATOM    174  C   LEU A  13      35.231  67.155  44.193  1.00  0.00          C   
ATOM    175  O   LEU A  13      35.121  67.353  42.992  1.00  0.00          O   
ATOM    176  CB  LEU A  13      34.897  64.685  44.783  1.00  0.00          C   
ATOM    177  CG  LEU A  13      34.140  64.357  43.489  1.00  0.00          C   
ATOM    178  CD1 LEU A  13      34.974  64.026  42.277  1.00  0.00          C   
ATOM    179  CD2 LEU A  13      33.341  63.165  43.854  1.00  0.00          C   
ATOM    180  H   LEU A  13      36.485  65.496  46.702  1.00  0.00          H   
ATOM    181  HA  LEU A  13      36.684  65.525  43.875  1.00  0.00          H   
ATOM    182  HB3 LEU A  13      34.224  64.796  45.625  1.00  0.00          H   
ATOM    183  HB2 LEU A  13      35.542  63.809  44.938  1.00  0.00          H   
ATOM    184  HG  LEU A  13      33.417  65.177  43.403  1.00  0.00          H   
ATOM    185 HD11 LEU A  13      35.640  63.220  42.581  1.00  0.00          H   
ATOM    186 HD12 LEU A  13      34.241  63.810  41.503  1.00  0.00          H   
ATOM    187 HD13 LEU A  13      35.565  64.886  41.945  1.00  0.00          H   
ATOM    188 HD21 LEU A  13      32.942  63.419  44.829  1.00  0.00          H   
ATOM    189 HD22 LEU A  13      32.533  62.946  43.150  1.00  0.00          H   
ATOM    190 HD23 LEU A  13      34.039  62.342  43.996  1.00  0.00          H   
ATOM    191  N   GLN A  14      34.809  67.949  45.156  1.00  0.00          N   
ATOM    192  CA  GLN A  14      34.331  69.352  44.892  1.00  0.00          C   
ATOM    193  C   GLN A  14      35.453  70.205  44.292  1.00  0.00          C   
ATOM    194  O   GLN A  14      35.178  70.941  43.372  1.00  0.00          O   
ATOM    195  CB  GLN A  14      33.753  69.986  46.168  1.00  0.00          C   
ATOM    196  CG  GLN A  14      32.241  69.890  46.067  1.00  0.00          C   
ATOM    197  CD  GLN A  14      31.638  69.667  47.400  1.00  0.00          C   
ATOM    198  NE2 GLN A  14      30.317  69.679  47.557  1.00  0.00          N   
ATOM    199  OE1 GLN A  14      32.424  69.314  48.281  1.00  0.00          O   
ATOM    200  H   GLN A  14      34.850  67.602  46.102  1.00  0.00          H   
ATOM    201  HA  GLN A  14      33.499  69.380  44.187  1.00  0.00          H   
ATOM    202  HB3 GLN A  14      34.006  71.037  46.147  1.00  0.00          H   
ATOM    203  HB2 GLN A  14      34.137  69.406  47.014  1.00  0.00          H   
ATOM    204  HG3 GLN A  14      31.976  69.096  45.370  1.00  0.00          H   
ATOM    205  HG2 GLN A  14      31.828  70.748  45.541  1.00  0.00          H   
ATOM    206 HE21 GLN A  14      29.688  70.065  46.873  1.00  0.00          H   
ATOM    207 HE22 GLN A  14      29.937  69.269  48.411  1.00  0.00          H   
ATOM    208  N   ALA A  15      36.653  70.024  44.789  1.00  0.00          N   
ATOM    209  CA  ALA A  15      37.849  70.701  44.261  1.00  0.00          C   
ATOM    210  C   ALA A  15      38.265  70.232  42.824  1.00  0.00          C   
ATOM    211  O   ALA A  15      38.727  71.039  42.030  1.00  0.00          O   
ATOM    212  CB  ALA A  15      39.035  70.514  45.218  1.00  0.00          C   
ATOM    213  H   ALA A  15      36.778  69.461  45.618  1.00  0.00          H   
ATOM    214  HA  ALA A  15      37.603  71.764  44.291  1.00  0.00          H   
ATOM    215  HB1 ALA A  15      39.156  69.441  45.334  1.00  0.00          H   
ATOM    216  HB2 ALA A  15      39.959  70.955  44.847  1.00  0.00          H   
ATOM    217  HB3 ALA A  15      38.821  71.040  46.157  1.00  0.00          H   
ATOM    218  N   LEU A  16      38.151  68.931  42.529  1.00  0.00          N   
ATOM    219  CA  LEU A  16      38.272  68.395  41.090  1.00  0.00          C   
ATOM    220  C   LEU A  16      37.248  69.081  40.195  1.00  0.00          C   
ATOM    221  O   LEU A  16      37.630  69.633  39.153  1.00  0.00          O   
ATOM    222  CB  LEU A  16      38.148  66.849  41.081  1.00  0.00          C   
ATOM    223  CG  LEU A  16      39.394  66.077  41.571  1.00  0.00          C   
ATOM    224  CD1 LEU A  16      39.082  64.593  41.769  1.00  0.00          C   
ATOM    225  CD2 LEU A  16      40.616  66.367  40.705  1.00  0.00          C   
ATOM    226  H   LEU A  16      37.873  68.332  43.289  1.00  0.00          H   
ATOM    227  HA  LEU A  16      39.200  68.671  40.592  1.00  0.00          H   
ATOM    228  HB3 LEU A  16      37.854  66.440  40.114  1.00  0.00          H   
ATOM    229  HB2 LEU A  16      37.239  66.526  41.581  1.00  0.00          H   
ATOM    230  HG  LEU A  16      39.654  66.430  42.564  1.00  0.00          H   
ATOM    231 HD11 LEU A  16      38.157  64.439  42.339  1.00  0.00          H   
ATOM    232 HD12 LEU A  16      38.840  64.014  40.884  1.00  0.00          H   
ATOM    233 HD13 LEU A  16      39.900  64.085  42.285  1.00  0.00          H   
ATOM    234 HD21 LEU A  16      41.450  65.759  41.038  1.00  0.00          H   
ATOM    235 HD22 LEU A  16      40.361  66.368  39.641  1.00  0.00          H   
ATOM    236 HD23 LEU A  16      40.834  67.428  40.850  1.00  0.00          H   
ATOM    237  N   GLN A  17      35.956  69.127  40.614  1.00  0.00          N   
ATOM    238  CA  GLN A  17      34.802  69.793  39.823  1.00  0.00          C   
ATOM    239  C   GLN A  17      35.029  71.266  39.440  1.00  0.00          C   
ATOM    240  O   GLN A  17      34.557  71.727  38.411  1.00  0.00          O   
ATOM    241  CB  GLN A  17      33.550  69.453  40.595  1.00  0.00          C   
ATOM    242  CG  GLN A  17      32.972  68.044  40.213  1.00  0.00          C   
ATOM    243  CD  GLN A  17      31.747  67.808  41.088  1.00  0.00          C   
ATOM    244  NE2 GLN A  17      31.977  67.444  42.308  1.00  0.00          N   
ATOM    245  OE1 GLN A  17      30.615  68.086  40.711  1.00  0.00          O   
ATOM    246  H   GLN A  17      35.746  68.715  41.516  1.00  0.00          H   
ATOM    247  HA  GLN A  17      34.789  69.260  38.880  1.00  0.00          H   
ATOM    248  HB3 GLN A  17      32.844  70.246  40.374  1.00  0.00          H   
ATOM    249  HB2 GLN A  17      33.748  69.449  41.667  1.00  0.00          H   
ATOM    250  HG3 GLN A  17      33.678  67.262  40.484  1.00  0.00          H   
ATOM    251  HG2 GLN A  17      32.740  68.070  39.140  1.00  0.00          H   
ATOM    252 HE21 GLN A  17      32.936  67.327  42.614  1.00  0.00          H   
ATOM    253 HE22 GLN A  17      31.181  67.452  42.928  1.00  0.00          H   
ATOM    254  N   ALA A  18      35.851  71.945  40.199  1.00  0.00          N   
ATOM    255  CA  ALA A  18      36.181  73.371  39.954  1.00  0.00          C   
ATOM    256  C   ALA A  18      37.169  73.549  38.810  1.00  0.00          C   
ATOM    257  O   ALA A  18      36.968  74.448  37.963  1.00  0.00          O   
ATOM    258  CB  ALA A  18      36.690  73.946  41.269  1.00  0.00          C   
ATOM    259  H   ALA A  18      36.170  71.536  41.065  1.00  0.00          H   
ATOM    260  HA  ALA A  18      35.284  73.952  39.762  1.00  0.00          H   
ATOM    261  HB1 ALA A  18      35.913  73.732  42.010  1.00  0.00          H   
ATOM    262  HB2 ALA A  18      37.674  73.601  41.565  1.00  0.00          H   
ATOM    263  HB3 ALA A  18      36.726  75.022  41.169  1.00  0.00          H   
ATOM    264  N   ALA A  19      38.126  72.695  38.660  1.00  0.00          N   
ATOM    265  CA  ALA A  19      39.016  72.554  37.531  1.00  0.00          C   
ATOM    266  C   ALA A  19      38.428  71.950  36.271  1.00  0.00          C   
ATOM    267  O   ALA A  19      39.265  71.584  35.421  1.00  0.00          O   
ATOM    268  CB  ALA A  19      40.278  71.807  38.020  1.00  0.00          C   
ATOM    269  H   ALA A  19      38.150  71.997  39.383  1.00  0.00          H   
ATOM    270  HA  ALA A  19      39.154  73.577  37.173  1.00  0.00          H   
ATOM    271  HB1 ALA A  19      39.927  70.785  38.111  1.00  0.00          H   
ATOM    272  HB2 ALA A  19      41.128  71.859  37.325  1.00  0.00          H   
ATOM    273  HB3 ALA A  19      40.635  72.330  38.904  1.00  0.00          H   
ATOM    274  N   GLN A  20      37.134  71.972  36.071  1.00  0.00          N   
ATOM    275  CA  GLN A  20      36.475  71.544  34.827  1.00  0.00          C   
ATOM    276  C   GLN A  20      35.773  72.747  34.123  1.00  0.00          C   
ATOM    277  O   GLN A  20      35.553  73.856  34.653  1.00  0.00          O   
ATOM    278  CB  GLN A  20      35.498  70.407  35.172  1.00  0.00          C   
ATOM    279  CG  GLN A  20      36.186  69.126  35.596  1.00  0.00          C   
ATOM    280  CD  GLN A  20      35.264  68.258  36.417  1.00  0.00          C   
ATOM    281  NE2 GLN A  20      35.774  67.258  37.072  1.00  0.00          N   
ATOM    282  OE1 GLN A  20      34.055  68.374  36.535  1.00  0.00          O   
ATOM    283  H   GLN A  20      36.486  72.403  36.709  1.00  0.00          H   
ATOM    284  HA  GLN A  20      37.289  71.246  34.168  1.00  0.00          H   
ATOM    285  HB3 GLN A  20      34.929  70.236  34.269  1.00  0.00          H   
ATOM    286  HB2 GLN A  20      34.711  70.708  35.863  1.00  0.00          H   
ATOM    287  HG3 GLN A  20      37.029  69.343  36.252  1.00  0.00          H   
ATOM    288  HG2 GLN A  20      36.405  68.641  34.647  1.00  0.00          H   
ATOM    289 HE21 GLN A  20      36.769  67.186  37.156  1.00  0.00          H   
ATOM    290 HE22 GLN A  20      35.159  66.631  37.575  1.00  0.00          H   
ATOM    291  N   ALA A  21      35.345  72.641  32.874  1.00  0.00          N   
ATOM    292  CA  ALA A  21      34.557  73.661  32.251  1.00  0.00          C   
ATOM    293  C   ALA A  21      33.142  73.988  32.842  1.00  0.00          C   
ATOM    294  O   ALA A  21      32.558  73.095  33.440  1.00  0.00          O   
ATOM    295  CB  ALA A  21      34.455  73.348  30.740  1.00  0.00          C   
ATOM    296  H   ALA A  21      35.513  71.771  32.385  1.00  0.00          H   
ATOM    297  HA  ALA A  21      35.056  74.612  32.431  1.00  0.00          H   
ATOM    298  HB1 ALA A  21      35.394  73.502  30.206  1.00  0.00          H   
ATOM    299  HB2 ALA A  21      34.034  72.350  30.643  1.00  0.00          H   
ATOM    300  HB3 ALA A  21      33.732  74.024  30.301  1.00  0.00          H   
ATOM    301  N   ALA A  22      32.601  75.225  32.712  1.00  0.00          N   
ATOM    302  CA  ALA A  22      31.298  75.684  33.195  1.00  0.00          C   
ATOM    303  C   ALA A  22      30.561  76.301  31.992  1.00  0.00          C   
ATOM    304  O   ALA A  22      31.213  76.921  31.132  1.00  0.00          O   
ATOM    305  CB  ALA A  22      31.609  76.672  34.363  1.00  0.00          C   
ATOM    306  H   ALA A  22      33.114  75.870  32.122  1.00  0.00          H   
ATOM    307  HA  ALA A  22      30.745  74.835  33.578  1.00  0.00          H   
ATOM    308  HB1 ALA A  22      32.174  77.491  33.927  1.00  0.00          H   
ATOM    309  HB2 ALA A  22      30.684  76.984  34.841  1.00  0.00          H   
ATOM    310  HB3 ALA A  22      32.122  76.247  35.222  1.00  0.00          H   
ATOM    311  N   LYS A  23      29.258  76.093  31.904  1.00  0.00          N   
ATOM    312  CA  LYS A  23      28.333  76.503  30.795  1.00  0.00          C   
ATOM    313  C   LYS A  23      28.181  77.991  30.680  1.00  0.00          C   
ATOM    314  O   LYS A  23      27.913  78.721  31.646  1.00  0.00          O   
ATOM    315  CB  LYS A  23      26.993  75.787  30.984  1.00  0.00          C   
ATOM    316  CG  LYS A  23      27.050  74.325  30.671  1.00  0.00          C   
ATOM    317  CD  LYS A  23      27.420  74.145  29.165  1.00  0.00          C   
ATOM    318  CE  LYS A  23      27.531  72.666  28.805  1.00  0.00          C   
ATOM    319  NZ  LYS A  23      27.946  72.498  27.393  1.00  0.00          N   
ATOM    320  H   LYS A  23      28.921  75.416  32.575  1.00  0.00          H   
ATOM    321  HA  LYS A  23      28.786  76.196  29.849  1.00  0.00          H   
ATOM    322  HB3 LYS A  23      26.237  76.373  30.462  1.00  0.00          H   
ATOM    323  HB2 LYS A  23      26.661  75.911  32.013  1.00  0.00          H   
ATOM    324  HG3 LYS A  23      26.121  73.831  30.953  1.00  0.00          H   
ATOM    325  HG2 LYS A  23      27.900  73.796  31.099  1.00  0.00          H   
ATOM    326  HD3 LYS A  23      28.357  74.640  28.925  1.00  0.00          H   
ATOM    327  HD2 LYS A  23      26.599  74.631  28.648  1.00  0.00          H   
ATOM    328  HE3 LYS A  23      26.573  72.156  28.955  1.00  0.00          H   
ATOM    329  HE2 LYS A  23      28.306  72.186  29.400  1.00  0.00          H   
ATOM    330  HZ1 LYS A  23      28.796  72.981  27.153  1.00  0.00          H   
ATOM    331  HZ2 LYS A  23      28.110  71.522  27.189  1.00  0.00          H   
ATOM    332  HZ3 LYS A  23      27.243  72.721  26.700  1.00  0.00          H   
ATOM    333  N   LYS A  24      28.078  78.454  29.424  1.00  0.00          N   
ATOM    334  CA  LYS A  24      27.749  79.775  29.000  1.00  0.00          C   
ATOM    335  C   LYS A  24      27.107  79.857  27.614  1.00  0.00          C   
ATOM    336  CB  LYS A  24      29.007  80.658  28.992  1.00  0.00          C   
ATOM    337  CG  LYS A  24      28.496  82.147  29.197  1.00  0.00          C   
ATOM    338  CD  LYS A  24      29.693  83.142  29.191  1.00  0.00          C   
ATOM    339  CE  LYS A  24      29.406  84.550  29.623  1.00  0.00          C   
ATOM    340  NZ  LYS A  24      28.340  85.200  28.897  1.00  0.00          N   
ATOM    341  O   LYS A  24      26.136  80.578  27.424  1.00  0.00          O   
ATOM    342  OXT LYS A  24      27.649  79.230  26.694  1.00  0.00          O   
ATOM    343  H   LYS A  24      28.318  77.810  28.682  1.00  0.00          H   
ATOM    344  HA  LYS A  24      27.033  80.155  29.727  1.00  0.00          H   
ATOM    345  HB3 LYS A  24      29.506  80.603  28.034  1.00  0.00          H   
ATOM    346  HB2 LYS A  24      29.684  80.382  29.805  1.00  0.00          H   
ATOM    347  HG3 LYS A  24      27.986  82.190  30.161  1.00  0.00          H   
ATOM    348  HG2 LYS A  24      27.749  82.490  28.479  1.00  0.00          H   
ATOM    349  HD3 LYS A  24      30.016  83.151  28.151  1.00  0.00          H   
ATOM    350  HD2 LYS A  24      30.511  82.777  29.824  1.00  0.00          H   
ATOM    351  HE3 LYS A  24      30.308  85.150  29.515  1.00  0.00          H   
ATOM    352  HE2 LYS A  24      29.157  84.523  30.680  1.00  0.00          H   
ATOM    353  HZ1 LYS A  24      28.510  86.203  28.836  1.00  0.00          H   
ATOM    354  HZ2 LYS A  24      28.135  84.854  27.969  1.00  0.00          H   
ATOM    355  HZ3 LYS A  24      27.471  85.174  29.404  1.00  0.00          H   
TER     356      LYS A  24
ENDMDL
MODEL       12
ATOM      1  N   LYS A   1      33.093  47.265  56.887  1.00  0.00          N   
ATOM      2  CA  LYS A   1      33.262  48.067  55.659  1.00  0.00          C   
ATOM      3  C   LYS A   1      32.971  49.578  56.009  1.00  0.00          C   
ATOM      4  O   LYS A   1      31.868  49.840  56.416  1.00  0.00          O   
ATOM      5  CB  LYS A   1      32.392  47.594  54.477  1.00  0.00          C   
ATOM      6  CG  LYS A   1      32.965  47.976  53.171  1.00  0.00          C   
ATOM      7  CD  LYS A   1      31.954  47.535  52.078  1.00  0.00          C   
ATOM      8  CE  LYS A   1      32.137  48.230  50.697  1.00  0.00          C   
ATOM      9  NZ  LYS A   1      32.585  47.259  49.722  1.00  0.00          N   
ATOM     10  HA  LYS A   1      34.241  47.959  55.197  1.00  0.00          H   
ATOM     11  HB3 LYS A   1      31.406  48.029  54.637  1.00  0.00          H   
ATOM     12  HB2 LYS A   1      32.237  46.520  54.615  1.00  0.00          H   
ATOM     13  HG3 LYS A   1      33.925  47.488  52.960  1.00  0.00          H   
ATOM     14  HG2 LYS A   1      33.021  49.067  53.093  1.00  0.00          H   
ATOM     15  HD3 LYS A   1      30.969  47.820  52.426  1.00  0.00          H   
ATOM     16  HD2 LYS A   1      32.061  46.449  51.976  1.00  0.00          H   
ATOM     17  HE3 LYS A   1      32.858  49.044  50.691  1.00  0.00          H   
ATOM     18  HE2 LYS A   1      31.216  48.555  50.225  1.00  0.00          H   
ATOM     19  HZ1 LYS A   1      33.446  46.791  49.973  1.00  0.00          H   
ATOM     20  HZ2 LYS A   1      31.767  46.683  49.543  1.00  0.00          H   
ATOM     21  HZ3 LYS A   1      32.888  47.700  48.862  1.00  0.00          H   
ATOM     22  H   LYS A   1      33.436  46.312  56.804  1.00  0.00          H   
ATOM     23  N   LYS A   2      33.884  50.447  55.662  1.00  0.00          N   
ATOM     24  CA  LYS A   2      33.863  51.881  55.819  1.00  0.00          C   
ATOM     25  C   LYS A   2      32.744  52.544  54.992  1.00  0.00          C   
ATOM     26  O   LYS A   2      32.682  52.309  53.761  1.00  0.00          O   
ATOM     27  CB  LYS A   2      35.281  52.403  55.563  1.00  0.00          C   
ATOM     28  CG  LYS A   2      35.345  53.921  55.561  1.00  0.00          C   
ATOM     29  CD  LYS A   2      36.766  54.319  55.046  1.00  0.00          C   
ATOM     30  CE  LYS A   2      36.924  54.185  53.532  1.00  0.00          C   
ATOM     31  NZ  LYS A   2      38.271  54.357  53.096  1.00  0.00          N   
ATOM     32  H   LYS A   2      34.699  50.058  55.186  1.00  0.00          H   
ATOM     33  HA  LYS A   2      33.591  52.151  56.836  1.00  0.00          H   
ATOM     34  HB3 LYS A   2      35.620  52.040  54.594  1.00  0.00          H   
ATOM     35  HB2 LYS A   2      35.994  52.075  56.331  1.00  0.00          H   
ATOM     36  HG3 LYS A   2      35.258  54.334  56.569  1.00  0.00          H   
ATOM     37  HG2 LYS A   2      34.549  54.420  54.995  1.00  0.00          H   
ATOM     38  HD3 LYS A   2      37.523  53.723  55.552  1.00  0.00          H   
ATOM     39  HD2 LYS A   2      36.931  55.356  55.303  1.00  0.00          H   
ATOM     40  HE3 LYS A   2      36.210  54.798  52.989  1.00  0.00          H   
ATOM     41  HE2 LYS A   2      36.646  53.178  53.235  1.00  0.00          H   
ATOM     42  HZ1 LYS A   2      38.589  55.304  53.267  1.00  0.00          H   
ATOM     43  HZ2 LYS A   2      38.949  53.768  53.559  1.00  0.00          H   
ATOM     44  HZ3 LYS A   2      38.267  54.175  52.099  1.00  0.00          H   
ATOM     45  N   PRO A   3      31.906  53.377  55.608  1.00  0.00          N   
ATOM     46  CA  PRO A   3      30.893  54.155  54.887  1.00  0.00          C   
ATOM     47  C   PRO A   3      31.396  55.161  53.792  1.00  0.00          C   
ATOM     48  O   PRO A   3      32.550  55.697  53.866  1.00  0.00          O   
ATOM     49  CB  PRO A   3      30.069  54.900  56.000  1.00  0.00          C   
ATOM     50  CG  PRO A   3      30.309  54.008  57.282  1.00  0.00          C   
ATOM     51  CD  PRO A   3      31.637  53.418  57.066  1.00  0.00          C   
ATOM     52  HA  PRO A   3      30.165  53.447  54.472  1.00  0.00          H   
ATOM     53  HB3 PRO A   3      30.282  55.923  56.297  1.00  0.00          H   
ATOM     54  HB2 PRO A   3      29.025  54.724  55.732  1.00  0.00          H   
ATOM     55  HG3 PRO A   3      30.358  54.582  58.212  1.00  0.00          H   
ATOM     56  HG2 PRO A   3      29.539  53.250  57.411  1.00  0.00          H   
ATOM     57  HD3 PRO A   3      32.417  54.035  57.532  1.00  0.00          H   
ATOM     58  HD2 PRO A   3      31.738  52.406  57.482  1.00  0.00          H   
ATOM     59  N   GLY A   4      30.594  55.430  52.785  1.00  0.00          N   
ATOM     60  CA  GLY A   4      30.757  56.528  51.815  1.00  0.00          C   
ATOM     61  C   GLY A   4      30.024  57.848  52.141  1.00  0.00          C   
ATOM     62  O   GLY A   4      29.544  58.101  53.261  1.00  0.00          O   
ATOM     63  H   GLY A   4      29.741  54.894  52.653  1.00  0.00          H   
ATOM     64  HA3 GLY A   4      30.328  56.251  50.855  1.00  0.00          H   
ATOM     65  HA2 GLY A   4      31.804  56.776  51.647  1.00  0.00          H   
ATOM     66  N   ALA A   5      30.094  58.771  51.152  1.00  0.00          N   
ATOM     67  CA  ALA A   5      29.594  60.150  51.325  1.00  0.00          C   
ATOM     68  C   ALA A   5      30.246  60.894  52.477  1.00  0.00          C   
ATOM     69  O   ALA A   5      29.676  61.811  53.056  1.00  0.00          O   
ATOM     70  CB  ALA A   5      28.054  60.203  51.249  1.00  0.00          C   
ATOM     71  H   ALA A   5      30.265  58.461  50.202  1.00  0.00          H   
ATOM     72  HA  ALA A   5      30.006  60.653  50.444  1.00  0.00          H   
ATOM     73  HB1 ALA A   5      27.806  61.263  51.153  1.00  0.00          H   
ATOM     74  HB2 ALA A   5      27.652  59.718  50.356  1.00  0.00          H   
ATOM     75  HB3 ALA A   5      27.668  59.785  52.175  1.00  0.00          H   
ATOM     76  N   SER A   6      31.478  60.565  52.954  1.00  0.00          N   
ATOM     77  CA  SER A   6      32.180  61.282  54.008  1.00  0.00          C   
ATOM     78  C   SER A   6      32.626  62.690  53.450  1.00  0.00          C   
ATOM     79  O   SER A   6      32.906  62.803  52.240  1.00  0.00          O   
ATOM     80  CB  SER A   6      33.289  60.563  54.689  1.00  0.00          C   
ATOM     81  OG  SER A   6      34.443  60.455  53.814  1.00  0.00          O   
ATOM     82  H   SER A   6      32.042  59.924  52.416  1.00  0.00          H   
ATOM     83  HA  SER A   6      31.502  61.651  54.776  1.00  0.00          H   
ATOM     84  HB3 SER A   6      32.839  59.599  54.900  1.00  0.00          H   
ATOM     85  HB2 SER A   6      33.615  60.981  55.641  1.00  0.00          H   
ATOM     86  HG  SER A   6      35.144  60.184  54.405  1.00  0.00          H   
ATOM     87  N   LEU A   7      32.796  63.617  54.399  1.00  0.00          N   
ATOM     88  CA  LEU A   7      33.250  64.994  54.176  1.00  0.00          C   
ATOM     89  C   LEU A   7      34.607  65.086  53.419  1.00  0.00          C   
ATOM     90  O   LEU A   7      34.595  65.796  52.426  1.00  0.00          O   
ATOM     91  CB  LEU A   7      33.287  65.826  55.503  1.00  0.00          C   
ATOM     92  CG  LEU A   7      33.825  67.260  55.326  1.00  0.00          C   
ATOM     93  CD1 LEU A   7      32.967  68.051  54.402  1.00  0.00          C   
ATOM     94  CD2 LEU A   7      33.747  67.966  56.671  1.00  0.00          C   
ATOM     95  H   LEU A   7      32.660  63.336  55.364  1.00  0.00          H   
ATOM     96  HA  LEU A   7      32.535  65.509  53.532  1.00  0.00          H   
ATOM     97  HB3 LEU A   7      33.864  65.273  56.243  1.00  0.00          H   
ATOM     98  HB2 LEU A   7      32.273  65.938  55.874  1.00  0.00          H   
ATOM     99  HG  LEU A   7      34.820  67.213  54.877  1.00  0.00          H   
ATOM    100 HD11 LEU A   7      33.384  67.855  53.408  1.00  0.00          H   
ATOM    101 HD12 LEU A   7      31.931  67.725  54.477  1.00  0.00          H   
ATOM    102 HD13 LEU A   7      32.909  69.141  54.466  1.00  0.00          H   
ATOM    103 HD21 LEU A   7      32.673  68.018  56.849  1.00  0.00          H   
ATOM    104 HD22 LEU A   7      34.355  67.414  57.389  1.00  0.00          H   
ATOM    105 HD23 LEU A   7      34.178  68.948  56.490  1.00  0.00          H   
ATOM    106  N   ALA A   8      35.678  64.382  53.888  1.00  0.00          N   
ATOM    107  CA  ALA A   8      36.967  64.451  53.181  1.00  0.00          C   
ATOM    108  C   ALA A   8      36.866  63.902  51.742  1.00  0.00          C   
ATOM    109  O   ALA A   8      37.356  64.539  50.843  1.00  0.00          O   
ATOM    110  CB  ALA A   8      38.064  63.892  53.983  1.00  0.00          C   
ATOM    111  H   ALA A   8      35.531  63.836  54.727  1.00  0.00          H   
ATOM    112  HA  ALA A   8      37.219  65.493  52.979  1.00  0.00          H   
ATOM    113  HB1 ALA A   8      39.009  63.943  53.439  1.00  0.00          H   
ATOM    114  HB2 ALA A   8      38.287  64.474  54.874  1.00  0.00          H   
ATOM    115  HB3 ALA A   8      37.819  62.913  54.393  1.00  0.00          H   
ATOM    116  N   ALA A   9      36.098  62.789  51.514  1.00  0.00          N   
ATOM    117  CA  ALA A   9      35.941  62.270  50.181  1.00  0.00          C   
ATOM    118  C   ALA A   9      35.040  63.190  49.256  1.00  0.00          C   
ATOM    119  O   ALA A   9      35.396  63.352  48.065  1.00  0.00          O   
ATOM    120  CB  ALA A   9      35.255  60.920  50.263  1.00  0.00          C   
ATOM    121  H   ALA A   9      35.791  62.214  52.292  1.00  0.00          H   
ATOM    122  HA  ALA A   9      36.921  62.194  49.712  1.00  0.00          H   
ATOM    123  HB1 ALA A   9      35.231  60.534  49.245  1.00  0.00          H   
ATOM    124  HB2 ALA A   9      35.829  60.308  50.956  1.00  0.00          H   
ATOM    125  HB3 ALA A   9      34.212  61.008  50.588  1.00  0.00          H   
ATOM    126  N   LEU A  10      34.143  63.919  49.843  1.00  0.00          N   
ATOM    127  CA  LEU A  10      33.445  64.989  49.121  1.00  0.00          C   
ATOM    128  C   LEU A  10      34.220  66.288  48.900  1.00  0.00          C   
ATOM    129  O   LEU A  10      34.258  66.728  47.745  1.00  0.00          O   
ATOM    130  CB  LEU A  10      32.082  65.244  49.725  1.00  0.00          C   
ATOM    131  CG  LEU A  10      30.980  64.335  49.189  1.00  0.00          C   
ATOM    132  CD1 LEU A  10      29.608  64.541  49.899  1.00  0.00          C   
ATOM    133  CD2 LEU A  10      30.768  64.571  47.660  1.00  0.00          C   
ATOM    134  H   LEU A  10      33.873  63.704  50.787  1.00  0.00          H   
ATOM    135  HA  LEU A  10      33.349  64.567  48.119  1.00  0.00          H   
ATOM    136  HB3 LEU A  10      31.769  66.235  49.372  1.00  0.00          H   
ATOM    137  HB2 LEU A  10      32.140  65.299  50.809  1.00  0.00          H   
ATOM    138  HG  LEU A  10      31.371  63.338  49.381  1.00  0.00          H   
ATOM    139 HD11 LEU A  10      29.700  64.104  50.895  1.00  0.00          H   
ATOM    140 HD12 LEU A  10      29.382  65.592  50.079  1.00  0.00          H   
ATOM    141 HD13 LEU A  10      28.735  64.094  49.428  1.00  0.00          H   
ATOM    142 HD21 LEU A  10      31.670  64.370  47.083  1.00  0.00          H   
ATOM    143 HD22 LEU A  10      29.971  63.957  47.234  1.00  0.00          H   
ATOM    144 HD23 LEU A  10      30.425  65.601  47.574  1.00  0.00          H   
ATOM    145  N   GLN A  11      34.918  66.836  49.909  1.00  0.00          N   
ATOM    146  CA  GLN A  11      35.824  67.935  49.833  1.00  0.00          C   
ATOM    147  C   GLN A  11      36.867  67.753  48.702  1.00  0.00          C   
ATOM    148  O   GLN A  11      36.951  68.648  47.914  1.00  0.00          O   
ATOM    149  CB  GLN A  11      36.436  68.243  51.232  1.00  0.00          C   
ATOM    150  CG  GLN A  11      37.240  69.494  51.249  1.00  0.00          C   
ATOM    151  CD  GLN A  11      37.912  69.602  52.651  1.00  0.00          C   
ATOM    152  NE2 GLN A  11      39.075  70.164  52.674  1.00  0.00          N   
ATOM    153  OE1 GLN A  11      37.518  69.094  53.695  1.00  0.00          O   
ATOM    154  H   GLN A  11      34.648  66.505  50.830  1.00  0.00          H   
ATOM    155  HA  GLN A  11      35.185  68.759  49.518  1.00  0.00          H   
ATOM    156  HB3 GLN A  11      37.075  67.413  51.522  1.00  0.00          H   
ATOM    157  HB2 GLN A  11      35.614  68.337  51.955  1.00  0.00          H   
ATOM    158  HG3 GLN A  11      36.539  70.312  51.127  1.00  0.00          H   
ATOM    159  HG2 GLN A  11      38.056  69.523  50.526  1.00  0.00          H   
ATOM    160 HE21 GLN A  11      39.396  70.604  51.827  1.00  0.00          H   
ATOM    161 HE22 GLN A  11      39.504  70.124  53.589  1.00  0.00          H   
ATOM    162  N   ALA A  12      37.467  66.537  48.600  1.00  0.00          N   
ATOM    163  CA  ALA A  12      38.310  66.263  47.517  1.00  0.00          C   
ATOM    164  C   ALA A  12      37.639  66.192  46.133  1.00  0.00          C   
ATOM    165  O   ALA A  12      38.166  66.573  45.094  1.00  0.00          O   
ATOM    166  CB  ALA A  12      39.003  64.923  47.811  1.00  0.00          C   
ATOM    167  H   ALA A  12      37.325  65.760  49.236  1.00  0.00          H   
ATOM    168  HA  ALA A  12      39.083  67.033  47.544  1.00  0.00          H   
ATOM    169  HB1 ALA A  12      39.571  65.043  48.732  1.00  0.00          H   
ATOM    170  HB2 ALA A  12      38.293  64.108  47.935  1.00  0.00          H   
ATOM    171  HB3 ALA A  12      39.645  64.648  46.974  1.00  0.00          H   
ATOM    172  N   LEU A  13      36.384  65.648  46.119  1.00  0.00          N   
ATOM    173  CA  LEU A  13      35.668  65.633  44.820  1.00  0.00          C   
ATOM    174  C   LEU A  13      35.311  67.018  44.300  1.00  0.00          C   
ATOM    175  O   LEU A  13      35.705  67.438  43.203  1.00  0.00          O   
ATOM    176  CB  LEU A  13      34.504  64.591  44.785  1.00  0.00          C   
ATOM    177  CG  LEU A  13      34.001  64.455  43.310  1.00  0.00          C   
ATOM    178  CD1 LEU A  13      35.113  64.022  42.301  1.00  0.00          C   
ATOM    179  CD2 LEU A  13      32.940  63.391  43.155  1.00  0.00          C   
ATOM    180  H   LEU A  13      35.927  65.318  46.957  1.00  0.00          H   
ATOM    181  HA  LEU A  13      36.369  65.331  44.039  1.00  0.00          H   
ATOM    182  HB3 LEU A  13      33.606  64.869  45.330  1.00  0.00          H   
ATOM    183  HB2 LEU A  13      34.912  63.634  45.098  1.00  0.00          H   
ATOM    184  HG  LEU A  13      33.623  65.426  42.994  1.00  0.00          H   
ATOM    185 HD11 LEU A  13      34.724  63.677  41.342  1.00  0.00          H   
ATOM    186 HD12 LEU A  13      35.753  64.876  42.107  1.00  0.00          H   
ATOM    187 HD13 LEU A  13      35.611  63.162  42.748  1.00  0.00          H   
ATOM    188 HD21 LEU A  13      32.155  63.451  43.910  1.00  0.00          H   
ATOM    189 HD22 LEU A  13      32.495  63.581  42.176  1.00  0.00          H   
ATOM    190 HD23 LEU A  13      33.315  62.377  43.171  1.00  0.00          H   
ATOM    191  N   GLN A  14      34.701  67.848  45.162  1.00  0.00          N   
ATOM    192  CA  GLN A  14      34.415  69.290  45.018  1.00  0.00          C   
ATOM    193  C   GLN A  14      35.665  70.120  44.620  1.00  0.00          C   
ATOM    194  O   GLN A  14      35.495  70.976  43.757  1.00  0.00          O   
ATOM    195  CB  GLN A  14      33.706  69.905  46.274  1.00  0.00          C   
ATOM    196  CG  GLN A  14      32.290  69.530  46.751  1.00  0.00          C   
ATOM    197  CD  GLN A  14      31.283  69.866  45.635  1.00  0.00          C   
ATOM    198  NE2 GLN A  14      30.087  70.185  45.985  1.00  0.00          N   
ATOM    199  OE1 GLN A  14      31.455  69.756  44.412  1.00  0.00          O   
ATOM    200  H   GLN A  14      34.350  67.388  45.988  1.00  0.00          H   
ATOM    201  HA  GLN A  14      33.660  69.403  44.234  1.00  0.00          H   
ATOM    202  HB3 GLN A  14      33.671  70.955  46.000  1.00  0.00          H   
ATOM    203  HB2 GLN A  14      34.403  69.830  47.104  1.00  0.00          H   
ATOM    204  HG3 GLN A  14      32.129  70.085  47.676  1.00  0.00          H   
ATOM    205  HG2 GLN A  14      32.248  68.487  47.065  1.00  0.00          H   
ATOM    206 HE21 GLN A  14      30.037  70.504  46.941  1.00  0.00          H   
ATOM    207 HE22 GLN A  14      29.496  70.551  45.246  1.00  0.00          H   
ATOM    208  N   ALA A  15      36.853  69.864  45.104  1.00  0.00          N   
ATOM    209  CA  ALA A  15      38.168  70.374  44.678  1.00  0.00          C   
ATOM    210  C   ALA A  15      38.541  69.935  43.267  1.00  0.00          C   
ATOM    211  O   ALA A  15      38.966  70.773  42.523  1.00  0.00          O   
ATOM    212  CB  ALA A  15      39.231  69.879  45.647  1.00  0.00          C   
ATOM    213  H   ALA A  15      36.918  69.048  45.697  1.00  0.00          H   
ATOM    214  HA  ALA A  15      38.161  71.457  44.740  1.00  0.00          H   
ATOM    215  HB1 ALA A  15      39.041  70.351  46.618  1.00  0.00          H   
ATOM    216  HB2 ALA A  15      39.206  68.785  45.680  1.00  0.00          H   
ATOM    217  HB3 ALA A  15      40.231  70.062  45.259  1.00  0.00          H   
ATOM    218  N   LEU A  16      38.501  68.620  42.874  1.00  0.00          N   
ATOM    219  CA  LEU A  16      39.041  68.165  41.582  1.00  0.00          C   
ATOM    220  C   LEU A  16      38.067  68.665  40.413  1.00  0.00          C   
ATOM    221  O   LEU A  16      38.536  69.244  39.454  1.00  0.00          O   
ATOM    222  CB  LEU A  16      39.193  66.581  41.605  1.00  0.00          C   
ATOM    223  CG  LEU A  16      39.896  65.983  40.376  1.00  0.00          C   
ATOM    224  CD1 LEU A  16      41.210  66.608  40.094  1.00  0.00          C   
ATOM    225  CD2 LEU A  16      39.984  64.493  40.663  1.00  0.00          C   
ATOM    226  H   LEU A  16      38.035  67.934  43.442  1.00  0.00          H   
ATOM    227  HA  LEU A  16      40.021  68.575  41.324  1.00  0.00          H   
ATOM    228  HB3 LEU A  16      38.255  66.060  41.786  1.00  0.00          H   
ATOM    229  HB2 LEU A  16      39.827  66.248  42.434  1.00  0.00          H   
ATOM    230  HG  LEU A  16      39.265  66.135  39.500  1.00  0.00          H   
ATOM    231 HD11 LEU A  16      40.973  67.593  39.700  1.00  0.00          H   
ATOM    232 HD12 LEU A  16      41.764  66.729  41.018  1.00  0.00          H   
ATOM    233 HD13 LEU A  16      41.767  66.054  39.334  1.00  0.00          H   
ATOM    234 HD21 LEU A  16      39.013  64.027  40.841  1.00  0.00          H   
ATOM    235 HD22 LEU A  16      40.398  63.885  39.856  1.00  0.00          H   
ATOM    236 HD23 LEU A  16      40.483  64.331  41.619  1.00  0.00          H   
ATOM    237  N   GLN A  17      36.779  68.764  40.732  1.00  0.00          N   
ATOM    238  CA  GLN A  17      35.816  69.515  39.911  1.00  0.00          C   
ATOM    239  C   GLN A  17      36.016  71.001  39.804  1.00  0.00          C   
ATOM    240  O   GLN A  17      35.901  71.447  38.652  1.00  0.00          O   
ATOM    241  CB  GLN A  17      34.412  69.202  40.439  1.00  0.00          C   
ATOM    242  CG  GLN A  17      34.047  67.722  40.137  1.00  0.00          C   
ATOM    243  CD  GLN A  17      32.778  67.322  40.794  1.00  0.00          C   
ATOM    244  NE2 GLN A  17      32.322  66.138  40.612  1.00  0.00          N   
ATOM    245  OE1 GLN A  17      32.093  68.034  41.505  1.00  0.00          O   
ATOM    246  H   GLN A  17      36.426  68.237  41.517  1.00  0.00          H   
ATOM    247  HA  GLN A  17      35.812  69.140  38.888  1.00  0.00          H   
ATOM    248  HB3 GLN A  17      33.650  69.863  40.023  1.00  0.00          H   
ATOM    249  HB2 GLN A  17      34.282  69.423  41.498  1.00  0.00          H   
ATOM    250  HG3 GLN A  17      34.789  66.948  40.313  1.00  0.00          H   
ATOM    251  HG2 GLN A  17      33.805  67.671  39.078  1.00  0.00          H   
ATOM    252 HE21 GLN A  17      32.906  65.515  40.062  1.00  0.00          H   
ATOM    253 HE22 GLN A  17      31.481  65.891  41.105  1.00  0.00          H   
ATOM    254  N   ALA A  18      36.487  71.718  40.800  1.00  0.00          N   
ATOM    255  CA  ALA A  18      36.686  73.180  40.693  1.00  0.00          C   
ATOM    256  C   ALA A  18      37.908  73.464  39.780  1.00  0.00          C   
ATOM    257  O   ALA A  18      37.841  74.321  38.916  1.00  0.00          O   
ATOM    258  CB  ALA A  18      36.833  73.717  42.088  1.00  0.00          C   
ATOM    259  H   ALA A  18      36.728  71.251  41.655  1.00  0.00          H   
ATOM    260  HA  ALA A  18      35.809  73.621  40.218  1.00  0.00          H   
ATOM    261  HB1 ALA A  18      35.884  73.736  42.626  1.00  0.00          H   
ATOM    262  HB2 ALA A  18      37.628  73.269  42.689  1.00  0.00          H   
ATOM    263  HB3 ALA A  18      37.006  74.786  41.939  1.00  0.00          H   
ATOM    264  N   ALA A  19      39.007  72.711  39.880  1.00  0.00          N   
ATOM    265  CA  ALA A  19      40.228  72.848  39.126  1.00  0.00          C   
ATOM    266  C   ALA A  19      39.947  72.499  37.606  1.00  0.00          C   
ATOM    267  O   ALA A  19      40.247  73.337  36.713  1.00  0.00          O   
ATOM    268  CB  ALA A  19      41.232  71.890  39.685  1.00  0.00          C   
ATOM    269  H   ALA A  19      38.981  71.994  40.595  1.00  0.00          H   
ATOM    270  HA  ALA A  19      40.712  73.815  39.206  1.00  0.00          H   
ATOM    271  HB1 ALA A  19      41.555  72.264  40.662  1.00  0.00          H   
ATOM    272  HB2 ALA A  19      40.903  70.860  39.746  1.00  0.00          H   
ATOM    273  HB3 ALA A  19      42.093  72.016  39.037  1.00  0.00          H   
ATOM    274  N   GLN A  20      39.323  71.375  37.317  1.00  0.00          N   
ATOM    275  CA  GLN A  20      38.924  71.058  35.915  1.00  0.00          C   
ATOM    276  C   GLN A  20      37.927  71.972  35.241  1.00  0.00          C   
ATOM    277  O   GLN A  20      38.179  72.215  34.080  1.00  0.00          O   
ATOM    278  CB  GLN A  20      38.625  69.555  35.794  1.00  0.00          C   
ATOM    279  CG  GLN A  20      37.160  69.169  36.231  1.00  0.00          C   
ATOM    280  CD  GLN A  20      36.953  67.638  36.053  1.00  0.00          C   
ATOM    281  NE2 GLN A  20      35.686  67.231  36.215  1.00  0.00          N   
ATOM    282  OE1 GLN A  20      37.795  66.808  35.802  1.00  0.00          O   
ATOM    283  H   GLN A  20      39.154  70.692  38.038  1.00  0.00          H   
ATOM    284  HA  GLN A  20      39.853  71.241  35.386  1.00  0.00          H   
ATOM    285  HB3 GLN A  20      39.224  68.920  36.450  1.00  0.00          H   
ATOM    286  HB2 GLN A  20      38.834  69.216  34.779  1.00  0.00          H   
ATOM    287  HG3 GLN A  20      36.478  69.674  35.548  1.00  0.00          H   
ATOM    288  HG2 GLN A  20      36.974  69.471  37.258  1.00  0.00          H   
ATOM    289 HE21 GLN A  20      34.977  67.848  36.592  1.00  0.00          H   
ATOM    290 HE22 GLN A  20      35.486  66.246  36.227  1.00  0.00          H   
ATOM    291  N   ALA A  21      37.064  72.730  35.914  1.00  0.00          N   
ATOM    292  CA  ALA A  21      36.224  73.878  35.468  1.00  0.00          C   
ATOM    293  C   ALA A  21      37.119  74.993  34.847  1.00  0.00          C   
ATOM    294  O   ALA A  21      36.843  75.563  33.795  1.00  0.00          O   
ATOM    295  CB  ALA A  21      35.232  74.379  36.568  1.00  0.00          C   
ATOM    296  H   ALA A  21      36.993  72.639  36.924  1.00  0.00          H   
ATOM    297  HA  ALA A  21      35.674  73.614  34.568  1.00  0.00          H   
ATOM    298  HB1 ALA A  21      34.652  73.481  36.774  1.00  0.00          H   
ATOM    299  HB2 ALA A  21      35.817  74.713  37.420  1.00  0.00          H   
ATOM    300  HB3 ALA A  21      34.678  75.281  36.274  1.00  0.00          H   
ATOM    301  N   ALA A  22      38.173  75.298  35.567  1.00  0.00          N   
ATOM    302  CA  ALA A  22      39.083  76.370  35.158  1.00  0.00          C   
ATOM    303  C   ALA A  22      40.131  75.981  34.119  1.00  0.00          C   
ATOM    304  O   ALA A  22      40.670  76.880  33.575  1.00  0.00          O   
ATOM    305  CB  ALA A  22      39.648  76.857  36.455  1.00  0.00          C   
ATOM    306  H   ALA A  22      38.377  74.804  36.428  1.00  0.00          H   
ATOM    307  HA  ALA A  22      38.541  77.221  34.742  1.00  0.00          H   
ATOM    308  HB1 ALA A  22      38.861  77.334  37.030  1.00  0.00          H   
ATOM    309  HB2 ALA A  22      40.039  76.011  37.012  1.00  0.00          H   
ATOM    310  HB3 ALA A  22      40.481  77.542  36.332  1.00  0.00          H   
ATOM    311  N   LYS A  23      40.362  74.708  33.784  1.00  0.00          N   
ATOM    312  CA  LYS A  23      41.428  74.228  32.855  1.00  0.00          C   
ATOM    313  C   LYS A  23      41.318  74.681  31.418  1.00  0.00          C   
ATOM    314  O   LYS A  23      40.194  74.809  30.882  1.00  0.00          O   
ATOM    315  CB  LYS A  23      41.697  72.748  33.052  1.00  0.00          C   
ATOM    316  CG  LYS A  23      42.523  72.545  34.250  1.00  0.00          C   
ATOM    317  CD  LYS A  23      42.930  71.113  34.575  1.00  0.00          C   
ATOM    318  CE  LYS A  23      44.082  71.108  35.553  1.00  0.00          C   
ATOM    319  NZ  LYS A  23      44.538  69.727  35.731  1.00  0.00          N   
ATOM    320  H   LYS A  23      39.929  74.060  34.431  1.00  0.00          H   
ATOM    321  HA  LYS A  23      42.289  74.786  33.207  1.00  0.00          H   
ATOM    322  HB3 LYS A  23      42.255  72.254  32.255  1.00  0.00          H   
ATOM    323  HB2 LYS A  23      40.839  72.090  33.182  1.00  0.00          H   
ATOM    324  HG3 LYS A  23      42.090  73.033  35.118  1.00  0.00          H   
ATOM    325  HG2 LYS A  23      43.393  73.055  33.842  1.00  0.00          H   
ATOM    326  HD3 LYS A  23      43.049  70.469  33.705  1.00  0.00          H   
ATOM    327  HD2 LYS A  23      42.120  70.666  35.145  1.00  0.00          H   
ATOM    328  HE3 LYS A  23      43.658  71.600  36.425  1.00  0.00          H   
ATOM    329  HE2 LYS A  23      44.875  71.795  35.268  1.00  0.00          H   
ATOM    330  HZ1 LYS A  23      44.848  69.256  34.892  1.00  0.00          H   
ATOM    331  HZ2 LYS A  23      45.370  69.631  36.298  1.00  0.00          H   
ATOM    332  HZ3 LYS A  23      43.824  69.162  36.153  1.00  0.00          H   
ATOM    333  N   LYS A  24      42.481  74.917  30.795  1.00  0.00          N   
ATOM    334  CA  LYS A  24      42.740  75.279  29.401  1.00  0.00          C   
ATOM    335  C   LYS A  24      43.789  74.381  28.844  1.00  0.00          C   
ATOM    336  CB  LYS A  24      43.110  76.770  29.267  1.00  0.00          C   
ATOM    337  CG  LYS A  24      43.533  77.182  27.843  1.00  0.00          C   
ATOM    338  CD  LYS A  24      42.501  76.745  26.829  1.00  0.00          C   
ATOM    339  CE  LYS A  24      42.921  77.311  25.482  1.00  0.00          C   
ATOM    340  NZ  LYS A  24      41.782  77.063  24.563  1.00  0.00          N   
ATOM    341  O   LYS A  24      44.983  74.488  29.158  1.00  0.00          O   
ATOM    342  OXT LYS A  24      43.344  73.414  28.168  1.00  0.00          O   
ATOM    343  H   LYS A  24      43.373  74.793  31.243  1.00  0.00          H   
ATOM    344  HA  LYS A  24      41.872  75.157  28.744  1.00  0.00          H   
ATOM    345  HB3 LYS A  24      44.049  76.797  29.814  1.00  0.00          H   
ATOM    346  HB2 LYS A  24      42.296  77.337  29.700  1.00  0.00          H   
ATOM    347  HG3 LYS A  24      44.479  76.713  27.557  1.00  0.00          H   
ATOM    348  HG2 LYS A  24      43.731  78.252  27.777  1.00  0.00          H   
ATOM    349  HD3 LYS A  24      41.505  77.179  26.955  1.00  0.00          H   
ATOM    350  HD2 LYS A  24      42.558  75.654  26.886  1.00  0.00          H   
ATOM    351  HE3 LYS A  24      43.834  76.865  25.079  1.00  0.00          H   
ATOM    352  HE2 LYS A  24      43.131  78.375  25.509  1.00  0.00          H   
ATOM    353  HZ1 LYS A  24      40.915  77.510  24.819  1.00  0.00          H   
ATOM    354  HZ2 LYS A  24      41.927  77.385  23.619  1.00  0.00          H   
ATOM    355  HZ3 LYS A  24      41.648  76.068  24.651  1.00  0.00          H   
TER     356      LYS A  24
ENDMDL
MODEL       13
ATOM      1  N   LYS A   1      31.654  62.214  67.826  1.00  0.00          N   
ATOM      2  CA  LYS A   1      32.706  61.679  66.944  1.00  0.00          C   
ATOM      3  C   LYS A   1      32.464  62.147  65.545  1.00  0.00          C   
ATOM      4  O   LYS A   1      31.332  62.114  65.037  1.00  0.00          O   
ATOM      5  CB  LYS A   1      32.741  60.105  67.035  1.00  0.00          C   
ATOM      6  CG  LYS A   1      33.809  59.439  66.214  1.00  0.00          C   
ATOM      7  CD  LYS A   1      33.817  57.912  66.413  1.00  0.00          C   
ATOM      8  CE  LYS A   1      35.085  57.247  65.864  1.00  0.00          C   
ATOM      9  NZ  LYS A   1      35.092  56.822  64.496  1.00  0.00          N   
ATOM     10  HA  LYS A   1      33.661  62.036  67.347  1.00  0.00          H   
ATOM     11  HB3 LYS A   1      31.792  59.735  66.654  1.00  0.00          H   
ATOM     12  HB2 LYS A   1      32.860  59.803  68.076  1.00  0.00          H   
ATOM     13  HG3 LYS A   1      34.769  59.848  66.543  1.00  0.00          H   
ATOM     14  HG2 LYS A   1      33.502  59.592  65.178  1.00  0.00          H   
ATOM     15  HD3 LYS A   1      32.889  57.469  66.051  1.00  0.00          H   
ATOM     16  HD2 LYS A   1      33.827  57.739  67.491  1.00  0.00          H   
ATOM     17  HE3 LYS A   1      35.341  56.441  66.560  1.00  0.00          H   
ATOM     18  HE2 LYS A   1      35.964  57.886  66.018  1.00  0.00          H   
ATOM     19  HZ1 LYS A   1      34.292  56.201  64.437  1.00  0.00          H   
ATOM     20  HZ2 LYS A   1      34.974  57.584  63.851  1.00  0.00          H   
ATOM     21  HZ3 LYS A   1      35.922  56.346  64.189  1.00  0.00          H   
ATOM     22  H   LYS A   1      31.767  61.990  68.806  1.00  0.00          H   
ATOM     23  N   LYS A   2      33.523  62.500  64.856  1.00  0.00          N   
ATOM     24  CA  LYS A   2      33.410  62.994  63.482  1.00  0.00          C   
ATOM     25  C   LYS A   2      33.004  61.919  62.463  1.00  0.00          C   
ATOM     26  O   LYS A   2      33.403  60.783  62.705  1.00  0.00          O   
ATOM     27  CB  LYS A   2      34.801  63.581  62.990  1.00  0.00          C   
ATOM     28  CG  LYS A   2      34.990  64.997  63.554  1.00  0.00          C   
ATOM     29  CD  LYS A   2      36.220  65.589  62.893  1.00  0.00          C   
ATOM     30  CE  LYS A   2      36.418  66.908  63.496  1.00  0.00          C   
ATOM     31  NZ  LYS A   2      37.670  67.588  63.015  1.00  0.00          N   
ATOM     32  H   LYS A   2      34.405  62.525  65.360  1.00  0.00          H   
ATOM     33  HA  LYS A   2      32.647  63.772  63.438  1.00  0.00          H   
ATOM     34  HB3 LYS A   2      34.809  63.625  61.906  1.00  0.00          H   
ATOM     35  HB2 LYS A   2      35.694  62.990  63.220  1.00  0.00          H   
ATOM     36  HG3 LYS A   2      35.047  64.957  64.641  1.00  0.00          H   
ATOM     37  HG2 LYS A   2      34.140  65.584  63.226  1.00  0.00          H   
ATOM     38  HD3 LYS A   2      36.179  65.460  61.816  1.00  0.00          H   
ATOM     39  HD2 LYS A   2      37.067  65.052  63.328  1.00  0.00          H   
ATOM     40  HE3 LYS A   2      36.397  66.868  64.586  1.00  0.00          H   
ATOM     41  HE2 LYS A   2      35.570  67.569  63.293  1.00  0.00          H   
ATOM     42  HZ1 LYS A   2      38.509  67.087  63.284  1.00  0.00          H   
ATOM     43  HZ2 LYS A   2      37.585  67.538  62.006  1.00  0.00          H   
ATOM     44  HZ3 LYS A   2      37.715  68.561  63.260  1.00  0.00          H   
ATOM     45  N   PRO A   3      32.219  62.285  61.407  1.00  0.00          N   
ATOM     46  CA  PRO A   3      31.734  61.466  60.200  1.00  0.00          C   
ATOM     47  C   PRO A   3      32.768  60.521  59.646  1.00  0.00          C   
ATOM     48  O   PRO A   3      33.990  60.661  59.845  1.00  0.00          O   
ATOM     49  CB  PRO A   3      31.223  62.478  59.148  1.00  0.00          C   
ATOM     50  CG  PRO A   3      30.807  63.590  60.049  1.00  0.00          C   
ATOM     51  CD  PRO A   3      31.766  63.609  61.183  1.00  0.00          C   
ATOM     52  HA  PRO A   3      30.938  60.837  60.605  1.00  0.00          H   
ATOM     53  HB3 PRO A   3      32.075  62.678  58.494  1.00  0.00          H   
ATOM     54  HB2 PRO A   3      30.388  62.107  58.557  1.00  0.00          H   
ATOM     55  HG3 PRO A   3      30.822  64.594  59.616  1.00  0.00          H   
ATOM     56  HG2 PRO A   3      29.812  63.393  60.469  1.00  0.00          H   
ATOM     57  HD3 PRO A   3      32.538  64.332  60.901  1.00  0.00          H   
ATOM     58  HD2 PRO A   3      31.436  64.136  62.083  1.00  0.00          H   
ATOM     59  N   GLY A   4      32.182  59.608  58.895  1.00  0.00          N   
ATOM     60  CA  GLY A   4      32.910  58.661  58.118  1.00  0.00          C   
ATOM     61  C   GLY A   4      33.643  59.114  56.829  1.00  0.00          C   
ATOM     62  O   GLY A   4      33.869  60.313  56.543  1.00  0.00          O   
ATOM     63  H   GLY A   4      31.185  59.449  58.891  1.00  0.00          H   
ATOM     64  HA3 GLY A   4      32.267  57.859  57.748  1.00  0.00          H   
ATOM     65  HA2 GLY A   4      33.570  58.248  58.883  1.00  0.00          H   
ATOM     66  N   ALA A   5      34.098  58.204  55.988  1.00  0.00          N   
ATOM     67  CA  ALA A   5      34.862  58.400  54.722  1.00  0.00          C   
ATOM     68  C   ALA A   5      34.378  59.667  53.852  1.00  0.00          C   
ATOM     69  O   ALA A   5      35.174  60.413  53.324  1.00  0.00          O   
ATOM     70  CB  ALA A   5      34.757  57.108  53.883  1.00  0.00          C   
ATOM     71  H   ALA A   5      33.896  57.261  56.302  1.00  0.00          H   
ATOM     72  HA  ALA A   5      35.896  58.607  54.980  1.00  0.00          H   
ATOM     73  HB1 ALA A   5      35.089  56.324  54.575  1.00  0.00          H   
ATOM     74  HB2 ALA A   5      33.719  56.790  53.771  1.00  0.00          H   
ATOM     75  HB3 ALA A   5      35.285  57.107  52.937  1.00  0.00          H   
ATOM     76  N   SER A   6      33.076  59.907  53.695  1.00  0.00          N   
ATOM     77  CA  SER A   6      32.479  60.965  52.889  1.00  0.00          C   
ATOM     78  C   SER A   6      32.890  62.410  53.235  1.00  0.00          C   
ATOM     79  O   SER A   6      32.669  63.247  52.420  1.00  0.00          O   
ATOM     80  CB  SER A   6      30.935  60.780  52.923  1.00  0.00          C   
ATOM     81  OG  SER A   6      30.422  60.724  54.168  1.00  0.00          O   
ATOM     82  H   SER A   6      32.438  59.223  54.077  1.00  0.00          H   
ATOM     83  HA  SER A   6      32.807  60.726  51.884  1.00  0.00          H   
ATOM     84  HB3 SER A   6      30.739  59.987  52.210  1.00  0.00          H   
ATOM     85  HB2 SER A   6      30.484  61.661  52.478  1.00  0.00          H   
ATOM     86  HG  SER A   6      29.560  60.331  54.015  1.00  0.00          H   
ATOM     87  N   LEU A   7      33.416  62.737  54.430  1.00  0.00          N   
ATOM     88  CA  LEU A   7      33.902  64.079  54.806  1.00  0.00          C   
ATOM     89  C   LEU A   7      35.193  64.434  54.030  1.00  0.00          C   
ATOM     90  O   LEU A   7      35.101  65.416  53.295  1.00  0.00          O   
ATOM     91  CB  LEU A   7      33.950  64.275  56.328  1.00  0.00          C   
ATOM     92  CG  LEU A   7      34.393  65.666  56.686  1.00  0.00          C   
ATOM     93  CD1 LEU A   7      33.593  66.864  56.005  1.00  0.00          C   
ATOM     94  CD2 LEU A   7      34.463  65.923  58.202  1.00  0.00          C   
ATOM     95  H   LEU A   7      33.530  61.980  55.098  1.00  0.00          H   
ATOM     96  HA  LEU A   7      33.177  64.765  54.344  1.00  0.00          H   
ATOM     97  HB3 LEU A   7      34.523  63.550  56.900  1.00  0.00          H   
ATOM     98  HB2 LEU A   7      32.960  64.037  56.728  1.00  0.00          H   
ATOM     99  HG  LEU A   7      35.409  65.786  56.308  1.00  0.00          H   
ATOM    100 HD11 LEU A   7      34.058  67.822  56.221  1.00  0.00          H   
ATOM    101 HD12 LEU A   7      33.600  66.718  54.919  1.00  0.00          H   
ATOM    102 HD13 LEU A   7      32.533  66.809  56.265  1.00  0.00          H   
ATOM    103 HD21 LEU A   7      33.452  65.790  58.602  1.00  0.00          H   
ATOM    104 HD22 LEU A   7      35.106  65.212  58.728  1.00  0.00          H   
ATOM    105 HD23 LEU A   7      34.816  66.927  58.443  1.00  0.00          H   
ATOM    106  N   ALA A   8      36.279  63.636  54.080  1.00  0.00          N   
ATOM    107  CA  ALA A   8      37.471  63.756  53.164  1.00  0.00          C   
ATOM    108  C   ALA A   8      37.173  63.616  51.621  1.00  0.00          C   
ATOM    109  O   ALA A   8      37.752  64.327  50.821  1.00  0.00          O   
ATOM    110  CB  ALA A   8      38.519  62.770  53.618  1.00  0.00          C   
ATOM    111  H   ALA A   8      36.286  62.885  54.754  1.00  0.00          H   
ATOM    112  HA  ALA A   8      37.711  64.784  53.423  1.00  0.00          H   
ATOM    113  HB1 ALA A   8      38.169  61.756  53.443  1.00  0.00          H   
ATOM    114  HB2 ALA A   8      39.472  63.032  53.154  1.00  0.00          H   
ATOM    115  HB3 ALA A   8      38.616  62.672  54.703  1.00  0.00          H   
ATOM    116  N   ALA A   9      36.280  62.658  51.352  1.00  0.00          N   
ATOM    117  CA  ALA A   9      35.961  62.245  50.013  1.00  0.00          C   
ATOM    118  C   ALA A   9      35.314  63.373  49.179  1.00  0.00          C   
ATOM    119  O   ALA A   9      35.965  63.734  48.137  1.00  0.00          O   
ATOM    120  CB  ALA A   9      35.090  61.034  50.126  1.00  0.00          C   
ATOM    121  H   ALA A   9      35.949  62.059  52.091  1.00  0.00          H   
ATOM    122  HA  ALA A   9      36.957  62.048  49.633  1.00  0.00          H   
ATOM    123  HB1 ALA A   9      34.268  61.311  50.782  1.00  0.00          H   
ATOM    124  HB2 ALA A   9      34.770  60.674  49.148  1.00  0.00          H   
ATOM    125  HB3 ALA A   9      35.730  60.259  50.538  1.00  0.00          H   
ATOM    126  N   LEU A  10      34.179  63.933  49.643  1.00  0.00          N   
ATOM    127  CA  LEU A  10      33.453  65.020  48.906  1.00  0.00          C   
ATOM    128  C   LEU A  10      34.183  66.346  48.803  1.00  0.00          C   
ATOM    129  O   LEU A  10      34.284  66.859  47.704  1.00  0.00          O   
ATOM    130  CB  LEU A  10      32.109  65.174  49.621  1.00  0.00          C   
ATOM    131  CG  LEU A  10      30.989  65.991  48.819  1.00  0.00          C   
ATOM    132  CD1 LEU A  10      30.562  65.262  47.564  1.00  0.00          C   
ATOM    133  CD2 LEU A  10      29.796  66.142  49.663  1.00  0.00          C   
ATOM    134  H   LEU A  10      33.771  63.596  50.502  1.00  0.00          H   
ATOM    135  HA  LEU A  10      33.151  64.684  47.918  1.00  0.00          H   
ATOM    136  HB3 LEU A  10      32.398  65.733  50.503  1.00  0.00          H   
ATOM    137  HB2 LEU A  10      31.708  64.181  49.823  1.00  0.00          H   
ATOM    138  HG  LEU A  10      31.387  66.986  48.663  1.00  0.00          H   
ATOM    139 HD11 LEU A  10      31.405  65.288  46.866  1.00  0.00          H   
ATOM    140 HD12 LEU A  10      30.353  64.209  47.749  1.00  0.00          H   
ATOM    141 HD13 LEU A  10      29.719  65.800  47.138  1.00  0.00          H   
ATOM    142 HD21 LEU A  10      29.317  65.166  49.767  1.00  0.00          H   
ATOM    143 HD22 LEU A  10      30.002  66.627  50.615  1.00  0.00          H   
ATOM    144 HD23 LEU A  10      29.144  66.818  49.101  1.00  0.00          H   
ATOM    145  N   GLN A  11      34.837  66.743  49.831  1.00  0.00          N   
ATOM    146  CA  GLN A  11      35.845  67.821  49.801  1.00  0.00          C   
ATOM    147  C   GLN A  11      36.814  67.778  48.585  1.00  0.00          C   
ATOM    148  O   GLN A  11      36.930  68.776  47.862  1.00  0.00          O   
ATOM    149  CB  GLN A  11      36.609  67.902  51.121  1.00  0.00          C   
ATOM    150  CG  GLN A  11      35.694  68.555  52.137  1.00  0.00          C   
ATOM    151  CD  GLN A  11      36.290  68.786  53.509  1.00  0.00          C   
ATOM    152  NE2 GLN A  11      35.578  69.193  54.534  1.00  0.00          N   
ATOM    153  OE1 GLN A  11      37.483  68.613  53.721  1.00  0.00          O   
ATOM    154  H   GLN A  11      34.730  66.189  50.671  1.00  0.00          H   
ATOM    155  HA  GLN A  11      35.324  68.786  49.780  1.00  0.00          H   
ATOM    156  HB3 GLN A  11      37.520  68.488  51.021  1.00  0.00          H   
ATOM    157  HB2 GLN A  11      36.893  66.931  51.510  1.00  0.00          H   
ATOM    158  HG3 GLN A  11      34.674  68.172  52.123  1.00  0.00          H   
ATOM    159  HG2 GLN A  11      35.498  69.545  51.738  1.00  0.00          H   
ATOM    160 HE21 GLN A  11      34.615  69.391  54.288  1.00  0.00          H   
ATOM    161 HE22 GLN A  11      35.995  69.602  55.361  1.00  0.00          H   
ATOM    162  N   ALA A  12      37.515  66.660  48.350  1.00  0.00          N   
ATOM    163  CA  ALA A  12      38.447  66.502  47.263  1.00  0.00          C   
ATOM    164  C   ALA A  12      37.786  66.444  45.893  1.00  0.00          C   
ATOM    165  O   ALA A  12      38.361  67.022  44.964  1.00  0.00          O   
ATOM    166  CB  ALA A  12      39.430  65.369  47.529  1.00  0.00          C   
ATOM    167  H   ALA A  12      37.188  65.828  48.822  1.00  0.00          H   
ATOM    168  HA  ALA A  12      39.050  67.408  47.175  1.00  0.00          H   
ATOM    169  HB1 ALA A  12      38.940  64.537  48.045  1.00  0.00          H   
ATOM    170  HB2 ALA A  12      39.859  65.076  46.570  1.00  0.00          H   
ATOM    171  HB3 ALA A  12      40.191  65.752  48.197  1.00  0.00          H   
ATOM    172  N   LEU A  13      36.678  65.728  45.733  1.00  0.00          N   
ATOM    173  CA  LEU A  13      35.848  65.712  44.548  1.00  0.00          C   
ATOM    174  C   LEU A  13      35.341  67.119  44.208  1.00  0.00          C   
ATOM    175  O   LEU A  13      35.422  67.583  43.057  1.00  0.00          O   
ATOM    176  CB  LEU A  13      34.688  64.717  44.796  1.00  0.00          C   
ATOM    177  CG  LEU A  13      35.157  63.236  45.057  1.00  0.00          C   
ATOM    178  CD1 LEU A  13      34.042  62.193  45.243  1.00  0.00          C   
ATOM    179  CD2 LEU A  13      35.941  62.780  43.850  1.00  0.00          C   
ATOM    180  H   LEU A  13      36.491  65.102  46.506  1.00  0.00          H   
ATOM    181  HA  LEU A  13      36.361  65.352  43.657  1.00  0.00          H   
ATOM    182  HB3 LEU A  13      34.114  64.761  43.866  1.00  0.00          H   
ATOM    183  HB2 LEU A  13      34.118  65.096  45.635  1.00  0.00          H   
ATOM    184  HG  LEU A  13      35.836  63.162  45.914  1.00  0.00          H   
ATOM    185 HD11 LEU A  13      33.161  62.505  44.683  1.00  0.00          H   
ATOM    186 HD12 LEU A  13      34.323  61.159  45.076  1.00  0.00          H   
ATOM    187 HD13 LEU A  13      33.726  62.336  46.275  1.00  0.00          H   
ATOM    188 HD21 LEU A  13      35.281  62.655  42.993  1.00  0.00          H   
ATOM    189 HD22 LEU A  13      36.709  63.533  43.663  1.00  0.00          H   
ATOM    190 HD23 LEU A  13      36.384  61.801  44.092  1.00  0.00          H   
ATOM    191  N   GLN A  14      34.711  67.831  45.184  1.00  0.00          N   
ATOM    192  CA  GLN A  14      34.377  69.255  45.061  1.00  0.00          C   
ATOM    193  C   GLN A  14      35.554  70.095  44.621  1.00  0.00          C   
ATOM    194  O   GLN A  14      35.356  70.895  43.755  1.00  0.00          O   
ATOM    195  CB  GLN A  14      33.744  69.769  46.347  1.00  0.00          C   
ATOM    196  CG  GLN A  14      32.304  69.315  46.449  1.00  0.00          C   
ATOM    197  CD  GLN A  14      31.647  69.669  47.830  1.00  0.00          C   
ATOM    198  NE2 GLN A  14      30.342  69.716  47.817  1.00  0.00          N   
ATOM    199  OE1 GLN A  14      32.287  69.798  48.859  1.00  0.00          O   
ATOM    200  H   GLN A  14      34.660  67.413  46.106  1.00  0.00          H   
ATOM    201  HA  GLN A  14      33.622  69.422  44.299  1.00  0.00          H   
ATOM    202  HB3 GLN A  14      33.776  70.857  46.298  1.00  0.00          H   
ATOM    203  HB2 GLN A  14      34.442  69.502  47.146  1.00  0.00          H   
ATOM    204  HG3 GLN A  14      32.298  68.229  46.376  1.00  0.00          H   
ATOM    205  HG2 GLN A  14      31.695  69.553  45.579  1.00  0.00          H   
ATOM    206 HE21 GLN A  14      29.910  69.807  46.912  1.00  0.00          H   
ATOM    207 HE22 GLN A  14      29.818  69.817  48.674  1.00  0.00          H   
ATOM    208  N   ALA A  15      36.804  69.991  45.099  1.00  0.00          N   
ATOM    209  CA  ALA A  15      38.010  70.685  44.650  1.00  0.00          C   
ATOM    210  C   ALA A  15      38.506  70.416  43.180  1.00  0.00          C   
ATOM    211  O   ALA A  15      38.854  71.377  42.518  1.00  0.00          O   
ATOM    212  CB  ALA A  15      39.105  70.368  45.677  1.00  0.00          C   
ATOM    213  H   ALA A  15      36.983  69.369  45.889  1.00  0.00          H   
ATOM    214  HA  ALA A  15      37.904  71.763  44.654  1.00  0.00          H   
ATOM    215  HB1 ALA A  15      39.253  69.286  45.698  1.00  0.00          H   
ATOM    216  HB2 ALA A  15      40.002  70.973  45.549  1.00  0.00          H   
ATOM    217  HB3 ALA A  15      38.769  70.713  46.654  1.00  0.00          H   
ATOM    218  N   LEU A  16      38.464  69.196  42.671  1.00  0.00          N   
ATOM    219  CA  LEU A  16      38.412  68.931  41.203  1.00  0.00          C   
ATOM    220  C   LEU A  16      37.288  69.724  40.583  1.00  0.00          C   
ATOM    221  O   LEU A  16      37.629  70.429  39.607  1.00  0.00          O   
ATOM    222  CB  LEU A  16      38.277  67.373  40.829  1.00  0.00          C   
ATOM    223  CG  LEU A  16      39.454  66.448  41.304  1.00  0.00          C   
ATOM    224  CD1 LEU A  16      38.957  65.018  41.186  1.00  0.00          C   
ATOM    225  CD2 LEU A  16      40.815  66.551  40.455  1.00  0.00          C   
ATOM    226  H   LEU A  16      38.247  68.439  43.295  1.00  0.00          H   
ATOM    227  HA  LEU A  16      39.302  69.343  40.743  1.00  0.00          H   
ATOM    228  HB3 LEU A  16      38.158  67.172  39.762  1.00  0.00          H   
ATOM    229  HB2 LEU A  16      37.402  67.025  41.375  1.00  0.00          H   
ATOM    230  HG  LEU A  16      39.604  66.693  42.362  1.00  0.00          H   
ATOM    231 HD11 LEU A  16      39.679  64.322  41.629  1.00  0.00          H   
ATOM    232 HD12 LEU A  16      38.083  64.780  41.776  1.00  0.00          H   
ATOM    233 HD13 LEU A  16      38.877  64.706  40.146  1.00  0.00          H   
ATOM    234 HD21 LEU A  16      41.598  65.860  40.747  1.00  0.00          H   
ATOM    235 HD22 LEU A  16      40.459  66.379  39.430  1.00  0.00          H   
ATOM    236 HD23 LEU A  16      41.282  67.533  40.411  1.00  0.00          H   
ATOM    237  N   GLN A  17      35.974  69.613  40.967  1.00  0.00          N   
ATOM    238  CA  GLN A  17      34.838  70.350  40.426  1.00  0.00          C   
ATOM    239  C   GLN A  17      34.938  71.891  40.442  1.00  0.00          C   
ATOM    240  O   GLN A  17      34.615  72.526  39.429  1.00  0.00          O   
ATOM    241  CB  GLN A  17      33.533  69.858  41.001  1.00  0.00          C   
ATOM    242  CG  GLN A  17      33.246  68.373  40.635  1.00  0.00          C   
ATOM    243  CD  GLN A  17      31.904  67.901  41.169  1.00  0.00          C   
ATOM    244  NE2 GLN A  17      31.804  66.676  41.432  1.00  0.00          N   
ATOM    245  OE1 GLN A  17      30.969  68.685  41.305  1.00  0.00          O   
ATOM    246  H   GLN A  17      35.850  69.223  41.887  1.00  0.00          H   
ATOM    247  HA  GLN A  17      34.737  70.112  39.367  1.00  0.00          H   
ATOM    248  HB3 GLN A  17      32.726  70.483  40.605  1.00  0.00          H   
ATOM    249  HB2 GLN A  17      33.429  69.888  42.078  1.00  0.00          H   
ATOM    250  HG3 GLN A  17      34.076  67.736  40.910  1.00  0.00          H   
ATOM    251  HG2 GLN A  17      33.026  68.476  39.573  1.00  0.00          H   
ATOM    252 HE21 GLN A  17      32.619  66.127  41.228  1.00  0.00          H   
ATOM    253 HE22 GLN A  17      30.965  66.351  41.903  1.00  0.00          H   
ATOM    254  N   ALA A  18      35.522  72.460  41.462  1.00  0.00          N   
ATOM    255  CA  ALA A  18      35.783  73.879  41.647  1.00  0.00          C   
ATOM    256  C   ALA A  18      37.007  74.539  40.916  1.00  0.00          C   
ATOM    257  O   ALA A  18      37.067  75.768  40.827  1.00  0.00          O   
ATOM    258  CB  ALA A  18      35.825  74.195  43.137  1.00  0.00          C   
ATOM    259  H   ALA A  18      35.582  71.922  42.311  1.00  0.00          H   
ATOM    260  HA  ALA A  18      34.928  74.427  41.260  1.00  0.00          H   
ATOM    261  HB1 ALA A  18      36.006  75.252  43.298  1.00  0.00          H   
ATOM    262  HB2 ALA A  18      34.885  73.945  43.638  1.00  0.00          H   
ATOM    263  HB3 ALA A  18      36.602  73.597  43.611  1.00  0.00          H   
ATOM    264  N   ALA A  19      37.959  73.755  40.439  1.00  0.00          N   
ATOM    265  CA  ALA A  19      39.144  74.204  39.637  1.00  0.00          C   
ATOM    266  C   ALA A  19      38.859  74.986  38.314  1.00  0.00          C   
ATOM    267  O   ALA A  19      39.650  74.908  37.363  1.00  0.00          O   
ATOM    268  CB  ALA A  19      40.019  72.990  39.330  1.00  0.00          C   
ATOM    269  H   ALA A  19      37.826  72.759  40.494  1.00  0.00          H   
ATOM    270  HA  ALA A  19      39.789  74.833  40.257  1.00  0.00          H   
ATOM    271  HB1 ALA A  19      40.097  72.248  40.124  1.00  0.00          H   
ATOM    272  HB2 ALA A  19      39.480  72.504  38.524  1.00  0.00          H   
ATOM    273  HB3 ALA A  19      40.940  73.384  38.879  1.00  0.00          H   
ATOM    274  N   GLN A  20      37.820  75.796  38.219  1.00  0.00          N   
ATOM    275  CA  GLN A  20      37.402  76.414  36.909  1.00  0.00          C   
ATOM    276  C   GLN A  20      37.971  77.823  36.862  1.00  0.00          C   
ATOM    277  O   GLN A  20      37.853  78.677  37.761  1.00  0.00          O   
ATOM    278  CB  GLN A  20      35.887  76.326  36.752  1.00  0.00          C   
ATOM    279  CG  GLN A  20      35.310  74.874  36.952  1.00  0.00          C   
ATOM    280  CD  GLN A  20      36.054  73.808  36.102  1.00  0.00          C   
ATOM    281  NE2 GLN A  20      36.109  72.630  36.687  1.00  0.00          N   
ATOM    282  OE1 GLN A  20      36.615  73.981  35.022  1.00  0.00          O   
ATOM    283  H   GLN A  20      37.404  76.064  39.097  1.00  0.00          H   
ATOM    284  HA  GLN A  20      37.704  75.735  36.105  1.00  0.00          H   
ATOM    285  HB3 GLN A  20      35.576  76.735  35.791  1.00  0.00          H   
ATOM    286  HB2 GLN A  20      35.466  77.019  37.477  1.00  0.00          H   
ATOM    287  HG3 GLN A  20      34.291  74.852  36.567  1.00  0.00          H   
ATOM    288  HG2 GLN A  20      35.178  74.679  38.010  1.00  0.00          H   
ATOM    289 HE21 GLN A  20      35.653  72.574  37.594  1.00  0.00          H   
ATOM    290 HE22 GLN A  20      36.599  71.886  36.223  1.00  0.00          H   
ATOM    291  N   ALA A  21      38.510  78.164  35.686  1.00  0.00          N   
ATOM    292  CA  ALA A  21      38.992  79.441  35.283  1.00  0.00          C   
ATOM    293  C   ALA A  21      37.817  80.402  35.081  1.00  0.00          C   
ATOM    294  O   ALA A  21      36.835  80.035  34.370  1.00  0.00          O   
ATOM    295  CB  ALA A  21      39.977  79.292  34.059  1.00  0.00          C   
ATOM    296  H   ALA A  21      38.560  77.390  35.033  1.00  0.00          H   
ATOM    297  HA  ALA A  21      39.631  79.710  36.120  1.00  0.00          H   
ATOM    298  HB1 ALA A  21      40.862  78.705  34.304  1.00  0.00          H   
ATOM    299  HB2 ALA A  21      39.482  78.841  33.207  1.00  0.00          H   
ATOM    300  HB3 ALA A  21      40.204  80.309  33.737  1.00  0.00          H   
ATOM    301  N   ALA A  22      37.844  81.612  35.720  1.00  0.00          N   
ATOM    302  CA  ALA A  22      36.799  82.616  35.640  1.00  0.00          C   
ATOM    303  C   ALA A  22      37.211  83.773  34.684  1.00  0.00          C   
ATOM    304  O   ALA A  22      38.356  84.135  34.508  1.00  0.00          O   
ATOM    305  CB  ALA A  22      36.492  83.080  37.045  1.00  0.00          C   
ATOM    306  H   ALA A  22      38.643  81.860  36.284  1.00  0.00          H   
ATOM    307  HA  ALA A  22      35.948  82.073  35.241  1.00  0.00          H   
ATOM    308  HB1 ALA A  22      37.348  83.675  37.370  1.00  0.00          H   
ATOM    309  HB2 ALA A  22      35.595  83.700  36.969  1.00  0.00          H   
ATOM    310  HB3 ALA A  22      36.262  82.336  37.807  1.00  0.00          H   
ATOM    311  N   LYS A  23      36.218  84.381  34.021  1.00  0.00          N   
ATOM    312  CA  LYS A  23      36.201  85.336  32.899  1.00  0.00          C   
ATOM    313  C   LYS A  23      37.014  86.547  33.124  1.00  0.00          C   
ATOM    314  O   LYS A  23      36.768  87.337  34.023  1.00  0.00          O   
ATOM    315  CB  LYS A  23      34.752  85.647  32.637  1.00  0.00          C
[truncated: 89,691 more chars]
