# Supplementary material for: A glutamine-based single α-helix scaffold to target globular proteins
Source: Nat Commun. 2022 Nov 18;13:7073. doi: 10.1038/s41467-022-34793-6 (PMC9674830; doi:10.1038/s41467-022-34793-6)
Supplement: Supplementary file 5 — Supplementary Data 2 [file 41467_2022_34793_MOESM5_ESM.zip › P372ensembles/P372ensemble1.pdb]

MODEL        0
ATOM      1  N   LYS A   1      18.890  19.470  45.610  1.00  0.00          N   
ATOM      2  CA  LYS A   1      19.360  20.810  46.040  1.00  0.00          C   
ATOM      3  C   LYS A   1      20.020  21.620  45.000  1.00  0.00          C   
ATOM      4  O   LYS A   1      20.720  21.160  44.080  1.00  0.00          O   
ATOM      5  CB  LYS A   1      20.130  20.730  47.340  1.00  0.00          C   
ATOM      6  CG  LYS A   1      21.510  20.030  47.250  1.00  0.00          C   
ATOM      7  CD  LYS A   1      22.470  20.270  48.390  1.00  0.00          C   
ATOM      8  CE  LYS A   1      23.810  19.730  47.920  1.00  0.00          C   
ATOM      9  NZ  LYS A   1      24.870  19.730  48.950  1.00  0.00          N   
ATOM     10  HA  LYS A   1      18.480  21.400  46.300  1.00  0.00          H   
ATOM     11  HB3 LYS A   1      19.600  20.300  48.200  1.00  0.00          H   
ATOM     12  HB2 LYS A   1      20.320  21.750  47.690  1.00  0.00          H   
ATOM     13  HG3 LYS A   1      21.940  20.370  46.300  1.00  0.00          H   
ATOM     14  HG2 LYS A   1      21.450  18.950  47.190  1.00  0.00          H   
ATOM     15  HD3 LYS A   1      22.080  19.650  49.200  1.00  0.00          H   
ATOM     16  HD2 LYS A   1      22.470  21.310  48.710  1.00  0.00          H   
ATOM     17  HE3 LYS A   1      24.170  20.330  47.080  1.00  0.00          H   
ATOM     18  HE2 LYS A   1      23.690  18.700  47.590  1.00  0.00          H   
ATOM     19  HZ1 LYS A   1      24.880  20.540  49.570  1.00  0.00          H   
ATOM     20  HZ2 LYS A   1      24.770  18.930  49.560  1.00  0.00          H   
ATOM     21  HZ3 LYS A   1      25.790  19.840  48.550  1.00  0.00          H   
ATOM     22  H   LYS A   1      19.630  18.880  45.270  1.00  0.00          H   
ATOM     23  N   LYS A   2      19.680  22.910  45.020  1.00  0.00          N   
ATOM     24  CA  LYS A   2      20.290  24.000  44.220  1.00  0.00          C   
ATOM     25  C   LYS A   2      21.790  23.850  44.170  1.00  0.00          C   
ATOM     26  O   LYS A   2      22.380  23.530  45.160  1.00  0.00          O   
ATOM     27  CB  LYS A   2      19.890  25.380  44.760  1.00  0.00          C   
ATOM     28  CG  LYS A   2      19.900  26.500  43.660  1.00  0.00          C   
ATOM     29  CD  LYS A   2      19.050  27.680  44.060  1.00  0.00          C   
ATOM     30  CE  LYS A   2      17.580  27.280  43.960  1.00  0.00          C   
ATOM     31  NZ  LYS A   2      16.830  28.430  43.610  1.00  0.00          N   
ATOM     32  H   LYS A   2      19.100  23.240  45.790  1.00  0.00          H   
ATOM     33  HA  LYS A   2      19.940  23.800  43.200  1.00  0.00          H   
ATOM     34  HB3 LYS A   2      20.580  25.700  45.550  1.00  0.00          H   
ATOM     35  HB2 LYS A   2      18.930  25.310  45.270  1.00  0.00          H   
ATOM     36  HG3 LYS A   2      19.400  26.010  42.820  1.00  0.00          H   
ATOM     37  HG2 LYS A   2      20.900  26.840  43.390  1.00  0.00          H   
ATOM     38  HD3 LYS A   2      19.230  28.520  43.390  1.00  0.00          H   
ATOM     39  HD2 LYS A   2      19.290  28.010  45.070  1.00  0.00          H   
ATOM     40  HE3 LYS A   2      17.260  26.950  44.940  1.00  0.00          H   
ATOM     41  HE2 LYS A   2      17.410  26.540  43.170  1.00  0.00          H   
ATOM     42  HZ1 LYS A   2      17.310  29.270  43.910  1.00  0.00          H   
ATOM     43  HZ2 LYS A   2      16.720  28.450  42.610  1.00  0.00          H   
ATOM     44  HZ3 LYS A   2      15.920  28.490  44.050  1.00  0.00          H   
ATOM     45  N   PRO A   3      22.430  24.090  43.050  1.00  0.00          N   
ATOM     46  CA  PRO A   3      23.870  24.030  42.950  1.00  0.00          C   
ATOM     47  C   PRO A   3      24.650  24.920  43.940  1.00  0.00          C   
ATOM     48  O   PRO A   3      24.080  25.810  44.510  1.00  0.00          O   
ATOM     49  CB  PRO A   3      24.270  24.280  41.540  1.00  0.00          C   
ATOM     50  CG  PRO A   3      22.910  24.170  40.740  1.00  0.00          C   
ATOM     51  CD  PRO A   3      21.890  24.530  41.780  1.00  0.00          C   
ATOM     52  HA  PRO A   3      24.140  22.980  43.060  1.00  0.00          H   
ATOM     53  HB3 PRO A   3      24.650  25.300  41.500  1.00  0.00          H   
ATOM     54  HB2 PRO A   3      25.030  23.600  41.150  1.00  0.00          H   
ATOM     55  HG3 PRO A   3      22.940  24.920  39.950  1.00  0.00          H   
ATOM     56  HG2 PRO A   3      22.750  23.210  40.260  1.00  0.00          H   
ATOM     57  HD3 PRO A   3      21.860  25.610  41.830  1.00  0.00          H   
ATOM     58  HD2 PRO A   3      20.990  23.980  41.520  1.00  0.00          H   
ATOM     59  N   GLY A   4      25.900  24.580  44.290  1.00  0.00          N   
ATOM     60  CA  GLY A   4      26.790  25.300  45.170  1.00  0.00          C   
ATOM     61  C   GLY A   4      26.610  24.820  46.680  1.00  0.00          C   
ATOM     62  O   GLY A   4      26.290  23.650  46.960  1.00  0.00          O   
ATOM     63  H   GLY A   4      26.290  23.740  43.900  1.00  0.00          H   
ATOM     64  HA3 GLY A   4      26.640  26.370  45.100  1.00  0.00          H   
ATOM     65  HA2 GLY A   4      27.840  25.150  44.940  1.00  0.00          H   
ATOM     66  N   ALA A   5      26.920  25.690  47.580  1.00  0.00          N   
ATOM     67  CA  ALA A   5      27.010  25.360  49.030  1.00  0.00          C   
ATOM     68  C   ALA A   5      25.650  25.380  49.740  1.00  0.00          C   
ATOM     69  O   ALA A   5      24.850  26.310  49.640  1.00  0.00          O   
ATOM     70  CB  ALA A   5      28.160  26.170  49.740  1.00  0.00          C   
ATOM     71  H   ALA A   5      27.290  26.570  47.240  1.00  0.00          H   
ATOM     72  HA  ALA A   5      27.300  24.310  49.060  1.00  0.00          H   
ATOM     73  HB1 ALA A   5      29.010  26.030  49.070  1.00  0.00          H   
ATOM     74  HB2 ALA A   5      27.800  27.190  49.840  1.00  0.00          H   
ATOM     75  HB3 ALA A   5      28.330  25.750  50.730  1.00  0.00          H   
ATOM     76  N   SER A   6      25.490  24.400  50.630  1.00  0.00          N   
ATOM     77  CA  SER A   6      24.100  23.870  50.980  1.00  0.00          C   
ATOM     78  C   SER A   6      23.250  24.850  51.720  1.00  0.00          C   
ATOM     79  O   SER A   6      22.020  25.030  51.410  1.00  0.00          O   
ATOM     80  CB  SER A   6      24.200  22.530  51.760  1.00  0.00          C   
ATOM     81  OG  SER A   6      25.020  21.630  51.050  1.00  0.00          O   
ATOM     82  H   SER A   6      26.280  23.810  50.820  1.00  0.00          H   
ATOM     83  HA  SER A   6      23.510  23.700  50.080  1.00  0.00          H   
ATOM     84  HB3 SER A   6      23.190  22.190  51.990  1.00  0.00          H   
ATOM     85  HB2 SER A   6      24.780  22.770  52.650  1.00  0.00          H   
ATOM     86  HG  SER A   6      25.870  21.500  51.460  1.00  0.00          H   
ATOM     87  N   LEU A   7      23.860  25.730  52.510  1.00  0.00          N   
ATOM     88  CA  LEU A   7      23.230  26.820  53.300  1.00  0.00          C   
ATOM     89  C   LEU A   7      22.500  27.820  52.450  1.00  0.00          C   
ATOM     90  O   LEU A   7      21.360  28.150  52.730  1.00  0.00          O   
ATOM     91  CB  LEU A   7      24.350  27.350  54.220  1.00  0.00          C   
ATOM     92  CG  LEU A   7      23.780  28.230  55.320  1.00  0.00          C   
ATOM     93  CD1 LEU A   7      22.960  27.480  56.300  1.00  0.00          C   
ATOM     94  CD2 LEU A   7      24.970  28.880  56.010  1.00  0.00          C   
ATOM     95  H   LEU A   7      24.840  25.550  52.660  1.00  0.00          H   
ATOM     96  HA  LEU A   7      22.470  26.380  53.940  1.00  0.00          H   
ATOM     97  HB3 LEU A   7      25.120  27.900  53.670  1.00  0.00          H   
ATOM     98  HB2 LEU A   7      24.850  26.490  54.670  1.00  0.00          H   
ATOM     99  HG  LEU A   7      23.130  29.040  54.990  1.00  0.00          H   
ATOM    100 HD11 LEU A   7      23.620  26.680  56.640  1.00  0.00          H   
ATOM    101 HD12 LEU A   7      22.590  28.120  57.110  1.00  0.00          H   
ATOM    102 HD13 LEU A   7      22.090  26.980  55.860  1.00  0.00          H   
ATOM    103 HD21 LEU A   7      24.490  29.470  56.790  1.00  0.00          H   
ATOM    104 HD22 LEU A   7      25.610  28.130  56.480  1.00  0.00          H   
ATOM    105 HD23 LEU A   7      25.510  29.590  55.390  1.00  0.00          H   
ATOM    106  N   ALA A   8      23.120  28.320  51.380  1.00  0.00          N   
ATOM    107  CA  ALA A   8      22.550  29.310  50.480  1.00  0.00          C   
ATOM    108  C   ALA A   8      21.210  28.810  49.850  1.00  0.00          C   
ATOM    109  O   ALA A   8      20.200  29.510  49.620  1.00  0.00          O   
ATOM    110  CB  ALA A   8      23.510  29.800  49.420  1.00  0.00          C   
ATOM    111  H   ALA A   8      24.020  27.930  51.150  1.00  0.00          H   
ATOM    112  HA  ALA A   8      22.300  30.220  51.030  1.00  0.00          H   
ATOM    113  HB1 ALA A   8      22.980  30.380  48.670  1.00  0.00          H   
ATOM    114  HB2 ALA A   8      24.220  30.490  49.870  1.00  0.00          H   
ATOM    115  HB3 ALA A   8      23.980  28.970  48.900  1.00  0.00          H   
ATOM    116  N   ALA A   9      21.200  27.490  49.500  1.00  0.00          N   
ATOM    117  CA  ALA A   9      19.950  26.860  49.050  1.00  0.00          C   
ATOM    118  C   ALA A   9      18.840  26.750  50.110  1.00  0.00          C   
ATOM    119  O   ALA A   9      17.590  26.850  49.940  1.00  0.00          O   
ATOM    120  CB  ALA A   9      20.330  25.510  48.510  1.00  0.00          C   
ATOM    121  H   ALA A   9      22.050  26.950  49.620  1.00  0.00          H   
ATOM    122  HA  ALA A   9      19.590  27.400  48.180  1.00  0.00          H   
ATOM    123  HB1 ALA A   9      20.930  25.510  47.600  1.00  0.00          H   
ATOM    124  HB2 ALA A   9      20.960  25.060  49.280  1.00  0.00          H   
ATOM    125  HB3 ALA A   9      19.360  25.070  48.300  1.00  0.00          H   
ATOM    126  N   LEU A  10      19.210  26.760  51.400  1.00  0.00          N   
ATOM    127  CA  LEU A  10      18.260  26.760  52.510  1.00  0.00          C   
ATOM    128  C   LEU A  10      17.820  28.230  52.850  1.00  0.00          C   
ATOM    129  O   LEU A  10      16.610  28.440  53.050  1.00  0.00          O   
ATOM    130  CB  LEU A  10      18.750  26.060  53.740  1.00  0.00          C   
ATOM    131  CG  LEU A  10      18.550  24.480  53.620  1.00  0.00          C   
ATOM    132  CD1 LEU A  10      19.650  23.780  54.360  1.00  0.00          C   
ATOM    133  CD2 LEU A  10      17.160  24.110  54.020  1.00  0.00          C   
ATOM    134  H   LEU A  10      20.160  26.460  51.580  1.00  0.00          H   
ATOM    135  HA  LEU A  10      17.360  26.270  52.140  1.00  0.00          H   
ATOM    136  HB3 LEU A  10      18.130  26.300  54.600  1.00  0.00          H   
ATOM    137  HB2 LEU A  10      19.770  26.290  54.060  1.00  0.00          H   
ATOM    138  HG  LEU A  10      18.650  24.150  52.590  1.00  0.00          H   
ATOM    139 HD11 LEU A  10      19.770  24.110  55.390  1.00  0.00          H   
ATOM    140 HD12 LEU A  10      19.450  22.710  54.410  1.00  0.00          H   
ATOM    141 HD13 LEU A  10      20.560  23.970  53.790  1.00  0.00          H   
ATOM    142 HD21 LEU A  10      17.070  23.020  53.960  1.00  0.00          H   
ATOM    143 HD22 LEU A  10      16.780  24.560  54.930  1.00  0.00          H   
ATOM    144 HD23 LEU A  10      16.450  24.420  53.250  1.00  0.00          H   
ATOM    145  N   GLN A  11      18.750  29.150  52.860  1.00  0.00          N   
ATOM    146  CA  GLN A  11      18.420  30.620  52.890  1.00  0.00          C   
ATOM    147  C   GLN A  11      17.520  31.110  51.740  1.00  0.00          C   
ATOM    148  O   GLN A  11      16.630  31.910  51.890  1.00  0.00          O   
ATOM    149  CB  GLN A  11      19.750  31.350  52.790  1.00  0.00          C   
ATOM    150  CG  GLN A  11      20.580  31.210  54.070  1.00  0.00          C   
ATOM    151  CD  GLN A  11      21.930  31.910  54.000  1.00  0.00          C   
ATOM    152  NE2 GLN A  11      22.720  31.880  55.010  1.00  0.00          N   
ATOM    153  OE1 GLN A  11      22.300  32.410  52.940  1.00  0.00          O   
ATOM    154  H   GLN A  11      19.690  28.840  52.680  1.00  0.00          H   
ATOM    155  HA  GLN A  11      17.870  30.780  53.820  1.00  0.00          H   
ATOM    156  HB3 GLN A  11      19.560  32.420  52.640  1.00  0.00          H   
ATOM    157  HB2 GLN A  11      20.360  31.000  51.950  1.00  0.00          H   
ATOM    158  HG3 GLN A  11      20.780  30.190  54.390  1.00  0.00          H   
ATOM    159  HG2 GLN A  11      20.060  31.650  54.920  1.00  0.00          H   
ATOM    160 HE21 GLN A  11      22.350  31.560  55.890  1.00  0.00          H   
ATOM    161 HE22 GLN A  11      23.670  32.210  54.910  1.00  0.00          H   
ATOM    162  N   ALA A  12      17.610  30.440  50.580  1.00  0.00          N   
ATOM    163  CA  ALA A  12      16.770  30.700  49.410  1.00  0.00          C   
ATOM    164  C   ALA A  12      15.340  30.280  49.710  1.00  0.00          C   
ATOM    165  O   ALA A  12      14.420  31.060  49.460  1.00  0.00          O   
ATOM    166  CB  ALA A  12      17.330  29.980  48.150  1.00  0.00          C   
ATOM    167  H   ALA A  12      18.380  29.830  50.340  1.00  0.00          H   
ATOM    168  HA  ALA A  12      16.770  31.760  49.140  1.00  0.00          H   
ATOM    169  HB1 ALA A  12      17.410  28.900  48.260  1.00  0.00          H   
ATOM    170  HB2 ALA A  12      16.570  30.040  47.380  1.00  0.00          H   
ATOM    171  HB3 ALA A  12      18.290  30.420  47.860  1.00  0.00          H   
ATOM    172  N   LEU A  13      15.220  29.000  50.140  1.00  0.00          N   
ATOM    173  CA  LEU A  13      13.940  28.390  50.630  1.00  0.00          C   
ATOM    174  C   LEU A  13      13.430  29.220  51.800  1.00  0.00          C   
ATOM    175  O   LEU A  13      12.230  29.520  51.800  1.00  0.00          O   
ATOM    176  CB  LEU A  13      14.100  26.920  51.090  1.00  0.00          C   
ATOM    177  CG  LEU A  13      14.160  25.920  49.870  1.00  0.00          C   
ATOM    178  CD1 LEU A  13      14.840  24.670  50.430  1.00  0.00          C   
ATOM    179  CD2 LEU A  13      12.790  25.610  49.280  1.00  0.00          C   
ATOM    180  H   LEU A  13      16.050  28.420  50.190  1.00  0.00          H   
ATOM    181  HA  LEU A  13      13.210  28.390  49.820  1.00  0.00          H   
ATOM    182  HB3 LEU A  13      13.330  26.670  51.830  1.00  0.00          H   
ATOM    183  HB2 LEU A  13      15.040  26.890  51.650  1.00  0.00          H   
ATOM    184  HG  LEU A  13      14.820  26.260  49.070  1.00  0.00          H   
ATOM    185 HD11 LEU A  13      14.780  23.880  49.690  1.00  0.00          H   
ATOM    186 HD12 LEU A  13      15.880  24.770  50.740  1.00  0.00          H   
ATOM    187 HD13 LEU A  13      14.190  24.340  51.240  1.00  0.00          H   
ATOM    188 HD21 LEU A  13      12.810  24.860  48.480  1.00  0.00          H   
ATOM    189 HD22 LEU A  13      12.030  25.350  50.020  1.00  0.00          H   
ATOM    190 HD23 LEU A  13      12.550  26.560  48.800  1.00  0.00          H   
ATOM    191  N   GLN A  14      14.290  29.790  52.600  1.00  0.00          N   
ATOM    192  CA  GLN A  14      13.910  30.730  53.710  1.00  0.00          C   
ATOM    193  C   GLN A  14      13.330  32.050  53.170  1.00  0.00          C   
ATOM    194  O   GLN A  14      12.300  32.550  53.660  1.00  0.00          O   
ATOM    195  CB  GLN A  14      15.020  30.920  54.740  1.00  0.00          C   
ATOM    196  CG  GLN A  14      14.600  31.730  55.970  1.00  0.00          C   
ATOM    197  CD  GLN A  14      15.530  31.840  57.120  1.00  0.00          C   
ATOM    198  NE2 GLN A  14      15.350  32.740  58.030  1.00  0.00          N   
ATOM    199  OE1 GLN A  14      16.430  31.010  57.230  1.00  0.00          O   
ATOM    200  H   GLN A  14      15.200  29.370  52.560  1.00  0.00          H   
ATOM    201  HA  GLN A  14      13.120  30.240  54.280  1.00  0.00          H   
ATOM    202  HB3 GLN A  14      15.890  31.380  54.270  1.00  0.00          H   
ATOM    203  HB2 GLN A  14      15.320  29.910  55.040  1.00  0.00          H   
ATOM    204  HG3 GLN A  14      13.610  31.390  56.280  1.00  0.00          H   
ATOM    205  HG2 GLN A  14      14.320  32.740  55.680  1.00  0.00          H   
ATOM    206 HE21 GLN A  14      14.680  33.460  57.800  1.00  0.00          H   
ATOM    207 HE22 GLN A  14      15.980  32.760  58.820  1.00  0.00          H   
ATOM    208  N   ALA A  15      14.020  32.650  52.140  1.00  0.00          N   
ATOM    209  CA  ALA A  15      13.560  33.780  51.410  1.00  0.00          C   
ATOM    210  C   ALA A  15      12.210  33.530  50.710  1.00  0.00          C   
ATOM    211  O   ALA A  15      11.270  34.350  50.810  1.00  0.00          O   
ATOM    212  CB  ALA A  15      14.630  34.160  50.350  1.00  0.00          C   
ATOM    213  H   ALA A  15      14.820  32.140  51.820  1.00  0.00          H   
ATOM    214  HA  ALA A  15      13.440  34.620  52.080  1.00  0.00          H   
ATOM    215  HB1 ALA A  15      15.650  34.110  50.750  1.00  0.00          H   
ATOM    216  HB2 ALA A  15      14.560  33.530  49.460  1.00  0.00          H   
ATOM    217  HB3 ALA A  15      14.300  35.140  50.010  1.00  0.00          H   
ATOM    218  N   LEU A  16      11.990  32.260  50.150  1.00  0.00          N   
ATOM    219  CA  LEU A  16      10.610  31.800  49.690  1.00  0.00          C   
ATOM    220  C   LEU A  16       9.570  31.620  50.830  1.00  0.00          C   
ATOM    221  O   LEU A  16       8.400  31.990  50.630  1.00  0.00          O   
ATOM    222  CB  LEU A  16      10.730  30.480  48.920  1.00  0.00          C   
ATOM    223  CG  LEU A  16      11.060  30.730  47.430  1.00  0.00          C   
ATOM    224  CD1 LEU A  16      11.430  29.370  46.790  1.00  0.00          C   
ATOM    225  CD2 LEU A  16       9.980  31.460  46.600  1.00  0.00          C   
ATOM    226  H   LEU A  16      12.790  31.700  49.900  1.00  0.00          H   
ATOM    227  HA  LEU A  16      10.170  32.570  49.060  1.00  0.00          H   
ATOM    228  HB3 LEU A  16       9.750  29.980  48.930  1.00  0.00          H   
ATOM    229  HB2 LEU A  16      11.410  29.790  49.410  1.00  0.00          H   
ATOM    230  HG  LEU A  16      12.030  31.240  47.410  1.00  0.00          H   
ATOM    231 HD11 LEU A  16      12.260  28.960  47.350  1.00  0.00          H   
ATOM    232 HD12 LEU A  16      10.570  28.710  46.930  1.00  0.00          H   
ATOM    233 HD13 LEU A  16      11.800  29.540  45.770  1.00  0.00          H   
ATOM    234 HD21 LEU A  16      10.120  32.540  46.670  1.00  0.00          H   
ATOM    235 HD22 LEU A  16       9.940  31.180  45.550  1.00  0.00          H   
ATOM    236 HD23 LEU A  16       8.980  31.260  46.970  1.00  0.00          H   
ATOM    237  N   GLN A  17       9.970  31.050  51.990  1.00  0.00          N   
ATOM    238  CA  GLN A  17       9.110  30.870  53.200  1.00  0.00          C   
ATOM    239  C   GLN A  17       8.680  32.220  53.760  1.00  0.00          C   
ATOM    240  O   GLN A  17       7.540  32.450  54.100  1.00  0.00          O   
ATOM    241  CB  GLN A  17       9.920  29.940  54.200  1.00  0.00          C   
ATOM    242  CG  GLN A  17       9.130  29.680  55.510  1.00  0.00          C   
ATOM    243  CD  GLN A  17       9.580  30.530  56.690  1.00  0.00          C   
ATOM    244  NE2 GLN A  17      10.870  30.600  57.070  1.00  0.00          N   
ATOM    245  OE1 GLN A  17       8.760  31.210  57.300  1.00  0.00          O   
ATOM    246  H   GLN A  17      10.940  30.820  52.100  1.00  0.00          H   
ATOM    247  HA  GLN A  17       8.210  30.350  52.890  1.00  0.00          H   
ATOM    248  HB3 GLN A  17      10.850  30.450  54.470  1.00  0.00          H   
ATOM    249  HB2 GLN A  17      10.060  29.030  53.620  1.00  0.00          H   
ATOM    250  HG3 GLN A  17       9.350  28.660  55.840  1.00  0.00          H   
ATOM    251  HG2 GLN A  17       8.080  29.900  55.340  1.00  0.00          H   
ATOM    252 HE21 GLN A  17      11.540  29.900  56.790  1.00  0.00          H   
ATOM    253 HE22 GLN A  17      11.120  31.250  57.800  1.00  0.00          H   
ATOM    254  N   ALA A  18       9.580  33.230  53.800  1.00  0.00          N   
ATOM    255  CA  ALA A  18       9.370  34.630  54.130  1.00  0.00          C   
ATOM    256  C   ALA A  18       8.520  35.410  53.010  1.00  0.00          C   
ATOM    257  O   ALA A  18       7.600  36.200  53.320  1.00  0.00          O   
ATOM    258  CB  ALA A  18      10.790  35.130  54.560  1.00  0.00          C   
ATOM    259  H   ALA A  18      10.560  33.040  53.650  1.00  0.00          H   
ATOM    260  HA  ALA A  18       8.780  34.710  55.040  1.00  0.00          H   
ATOM    261  HB1 ALA A  18      11.350  35.170  53.620  1.00  0.00          H   
ATOM    262  HB2 ALA A  18      10.840  36.140  54.980  1.00  0.00          H   
ATOM    263  HB3 ALA A  18      11.130  34.450  55.330  1.00  0.00          H   
ATOM    264  N   ALA A  19       8.780  35.270  51.710  1.00  0.00          N   
ATOM    265  CA  ALA A  19       7.910  35.580  50.670  1.00  0.00          C   
ATOM    266  C   ALA A  19       6.450  35.070  50.800  1.00  0.00          C   
ATOM    267  O   ALA A  19       5.480  35.810  50.650  1.00  0.00          O   
ATOM    268  CB  ALA A  19       8.660  35.380  49.350  1.00  0.00          C   
ATOM    269  H   ALA A  19       9.610  34.750  51.460  1.00  0.00          H   
ATOM    270  HA  ALA A  19       7.930  36.660  50.780  1.00  0.00          H   
ATOM    271  HB1 ALA A  19       8.170  36.010  48.620  1.00  0.00          H   
ATOM    272  HB2 ALA A  19       9.680  35.760  49.340  1.00  0.00          H   
ATOM    273  HB3 ALA A  19       8.610  34.340  49.020  1.00  0.00          H   
ATOM    274  N   GLN A  20       6.240  33.830  51.220  1.00  0.00          N   
ATOM    275  CA  GLN A  20       4.950  33.280  51.650  1.00  0.00          C   
ATOM    276  C   GLN A  20       4.410  33.860  52.870  1.00  0.00          C   
ATOM    277  O   GLN A  20       3.160  34.040  52.980  1.00  0.00          O   
ATOM    278  CB  GLN A  20       5.060  31.730  51.580  1.00  0.00          C   
ATOM    279  CG  GLN A  20       3.900  30.870  51.950  1.00  0.00          C   
ATOM    280  CD  GLN A  20       3.850  29.570  51.230  1.00  0.00          C   
ATOM    281  NE2 GLN A  20       3.110  28.620  51.660  1.00  0.00          N   
ATOM    282  OE1 GLN A  20       4.570  29.290  50.300  1.00  0.00          O   
ATOM    283  H   GLN A  20       7.090  33.310  51.370  1.00  0.00          H   
ATOM    284  HA  GLN A  20       4.240  33.480  50.850  1.00  0.00          H   
ATOM    285  HB3 GLN A  20       5.900  31.440  52.210  1.00  0.00          H   
ATOM    286  HB2 GLN A  20       5.330  31.500  50.560  1.00  0.00          H   
ATOM    287  HG3 GLN A  20       2.970  31.380  51.680  1.00  0.00          H   
ATOM    288  HG2 GLN A  20       4.030  30.840  53.030  1.00  0.00          H   
ATOM    289 HE21 GLN A  20       2.740  28.770  52.580  1.00  0.00          H   
ATOM    290 HE22 GLN A  20       3.120  27.740  51.160  1.00  0.00          H   
ATOM    291  N   ALA A  21       5.300  34.210  53.850  1.00  0.00          N   
ATOM    292  CA  ALA A  21       4.850  34.870  55.070  1.00  0.00          C   
ATOM    293  C   ALA A  21       4.430  36.330  54.830  1.00  0.00          C   
ATOM    294  O   ALA A  21       3.490  36.760  55.560  1.00  0.00          O   
ATOM    295  CB  ALA A  21       5.920  34.670  56.180  1.00  0.00          C   
ATOM    296  H   ALA A  21       6.240  33.840  53.850  1.00  0.00          H   
ATOM    297  HA  ALA A  21       3.940  34.370  55.390  1.00  0.00          H   
ATOM    298  HB1 ALA A  21       6.130  33.630  56.430  1.00  0.00          H   
ATOM    299  HB2 ALA A  21       6.910  35.100  56.000  1.00  0.00          H   
ATOM    300  HB3 ALA A  21       5.540  35.110  57.100  1.00  0.00          H   
ATOM    301  N   ALA A  22       4.970  37.030  53.760  1.00  0.00          N   
ATOM    302  CA  ALA A  22       4.460  38.360  53.240  1.00  0.00          C   
ATOM    303  C   ALA A  22       3.580  38.080  51.930  1.00  0.00          C   
ATOM    304  O   ALA A  22       3.970  38.420  50.800  1.00  0.00          O   
ATOM    305  CB  ALA A  22       5.700  39.270  52.940  1.00  0.00          C   
ATOM    306  H   ALA A  22       5.660  36.510  53.230  1.00  0.00          H   
ATOM    307  HA  ALA A  22       3.810  38.780  54.000  1.00  0.00          H   
ATOM    308  HB1 ALA A  22       5.280  40.160  52.470  1.00  0.00          H   
ATOM    309  HB2 ALA A  22       6.160  39.580  53.880  1.00  0.00          H   
ATOM    310  HB3 ALA A  22       6.440  38.770  52.310  1.00  0.00          H   
ATOM    311  N   LYS A  23       2.350  37.620  52.140  1.00  0.00          N   
ATOM    312  CA  LYS A  23       1.540  37.100  51.100  1.00  0.00          C   
ATOM    313  C   LYS A  23       1.120  38.130  50.000  1.00  0.00          C   
ATOM    314  O   LYS A  23       0.690  39.270  50.330  1.00  0.00          O   
ATOM    315  CB  LYS A  23       0.320  36.320  51.740  1.00  0.00          C   
ATOM    316  CG  LYS A  23      -0.450  35.420  50.790  1.00  0.00          C   
ATOM    317  CD  LYS A  23      -1.650  34.660  51.460  1.00  0.00          C   
ATOM    318  CE  LYS A  23      -2.890  35.610  51.490  1.00  0.00          C   
ATOM    319  NZ  LYS A  23      -4.060  34.830  51.800  1.00  0.00          N   
ATOM    320  H   LYS A  23       2.050  37.470  53.090  1.00  0.00          H   
ATOM    321  HA  LYS A  23       2.140  36.370  50.550  1.00  0.00          H   
ATOM    322  HB3 LYS A  23      -0.290  37.070  52.250  1.00  0.00          H   
ATOM    323  HB2 LYS A  23       0.720  35.710  52.540  1.00  0.00          H   
ATOM    324  HG3 LYS A  23       0.210  34.630  50.420  1.00  0.00          H   
ATOM    325  HG2 LYS A  23      -0.720  35.930  49.860  1.00  0.00          H   
ATOM    326  HD3 LYS A  23      -1.350  34.230  52.410  1.00  0.00          H   
ATOM    327  HD2 LYS A  23      -1.810  33.790  50.820  1.00  0.00          H   
ATOM    328  HE3 LYS A  23      -3.040  36.020  50.500  1.00  0.00          H   
ATOM    329  HE2 LYS A  23      -2.770  36.430  52.200  1.00  0.00          H   
ATOM    330  HZ1 LYS A  23      -4.090  34.000  51.230  1.00  0.00          H   
ATOM    331  HZ2 LYS A  23      -4.090  34.390  52.710  1.00  0.00          H   
ATOM    332  HZ3 LYS A  23      -4.890  35.380  51.650  1.00  0.00          H   
ATOM    333  N   LYS A  24       1.180  37.740  48.710  1.00  0.00          N   
ATOM    334  CA  LYS A  24       0.670  38.410  47.500  1.00  0.00          C   
ATOM    335  C   LYS A  24      -0.420  37.610  46.810  1.00  0.00          C   
ATOM    336  CB  LYS A  24       1.890  38.660  46.560  1.00  0.00          C   
ATOM    337  CG  LYS A  24       3.040  39.480  47.250  1.00  0.00          C   
ATOM    338  CD  LYS A  24       2.610  40.820  47.790  1.00  0.00          C   
ATOM    339  CE  LYS A  24       3.650  41.730  48.360  1.00  0.00          C   
ATOM    340  NZ  LYS A  24       4.090  41.350  49.700  1.00  0.00          N   
ATOM    341  O   LYS A  24      -0.330  36.420  46.590  1.00  0.00          O   
ATOM    342  OXT LYS A  24      -1.490  38.210  46.570  1.00  0.00          O   
ATOM    343  H   LYS A  24       1.700  36.880  48.610  1.00  0.00          H   
ATOM    344  HA  LYS A  24       0.170  39.350  47.710  1.00  0.00          H   
ATOM    345  HB3 LYS A  24       1.600  39.080  45.600  1.00  0.00          H   
ATOM    346  HB2 LYS A  24       2.240  37.650  46.360  1.00  0.00          H   
ATOM    347  HG3 LYS A  24       3.900  39.610  46.590  1.00  0.00          H   
ATOM    348  HG2 LYS A  24       3.450  38.960  48.110  1.00  0.00          H   
ATOM    349  HD3 LYS A  24       1.890  40.750  48.600  1.00  0.00          H   
ATOM    350  HD2 LYS A  24       2.150  41.310  46.930  1.00  0.00          H   
ATOM    351  HE3 LYS A  24       3.190  42.700  48.480  1.00  0.00          H   
ATOM    352  HE2 LYS A  24       4.530  41.840  47.720  1.00  0.00          H   
ATOM    353  HZ1 LYS A  24       4.800  41.930  50.130  1.00  0.00          H   
ATOM    354  HZ2 LYS A  24       3.330  41.340  50.360  1.00  0.00          H   
ATOM    355  HZ3 LYS A  24       4.660  40.520  49.690  1.00  0.00          H   
TER     356      LYS A  24
ENDMDL
MODEL        1
ATOM      1  N   LYS A   1      29.592   0.538  42.814  1.00  0.00          N   
ATOM      2  CA  LYS A   1      30.338   1.789  42.727  1.00  0.00          C   
ATOM      3  C   LYS A   1      29.718   2.806  43.645  1.00  0.00          C   
ATOM      4  O   LYS A   1      28.515   3.084  43.537  1.00  0.00          O   
ATOM      5  CB  LYS A   1      30.423   2.550  41.391  1.00  0.00          C   
ATOM      6  CG  LYS A   1      31.381   1.799  40.449  1.00  0.00          C   
ATOM      7  CD  LYS A   1      31.204   2.334  39.066  1.00  0.00          C   
ATOM      8  CE  LYS A   1      32.173   1.678  38.079  1.00  0.00          C   
ATOM      9  NZ  LYS A   1      32.173   2.396  36.812  1.00  0.00          N   
ATOM     10  HA  LYS A   1      31.339   1.612  43.125  1.00  0.00          H   
ATOM     11  HB3 LYS A   1      30.813   3.565  41.501  1.00  0.00          H   
ATOM     12  HB2 LYS A   1      29.404   2.594  41.029  1.00  0.00          H   
ATOM     13  HG3 LYS A   1      31.153   0.730  40.532  1.00  0.00          H   
ATOM     14  HG2 LYS A   1      32.442   1.872  40.677  1.00  0.00          H   
ATOM     15  HD3 LYS A   1      31.338   3.413  39.073  1.00  0.00          H   
ATOM     16  HD2 LYS A   1      30.246   1.980  38.690  1.00  0.00          H   
ATOM     17  HE3 LYS A   1      31.931   0.627  37.917  1.00  0.00          H   
ATOM     18  HE2 LYS A   1      33.159   1.588  38.527  1.00  0.00          H   
ATOM     19  HZ1 LYS A   1      32.074   3.399  36.889  1.00  0.00          H   
ATOM     20  HZ2 LYS A   1      33.063   2.221  36.370  1.00  0.00          H   
ATOM     21  HZ3 LYS A   1      31.498   2.099  36.131  1.00  0.00          H   
ATOM     22  H   LYS A   1      30.063  -0.313  42.545  1.00  0.00          H   
ATOM     23  N   LYS A   2      30.534   3.419  44.479  1.00  0.00          N   
ATOM     24  CA  LYS A   2      29.958   4.407  45.434  1.00  0.00          C   
ATOM     25  C   LYS A   2      29.395   5.566  44.592  1.00  0.00          C   
ATOM     26  O   LYS A   2      30.143   6.065  43.730  1.00  0.00          O   
ATOM     27  CB  LYS A   2      31.112   4.777  46.456  1.00  0.00          C   
ATOM     28  CG  LYS A   2      30.617   5.183  47.888  1.00  0.00          C   
ATOM     29  CD  LYS A   2      31.790   5.445  48.813  1.00  0.00          C   
ATOM     30  CE  LYS A   2      32.646   6.624  48.420  1.00  0.00          C   
ATOM     31  NZ  LYS A   2      33.739   6.823  49.368  1.00  0.00          N   
ATOM     32  H   LYS A   2      31.487   3.084  44.534  1.00  0.00          H   
ATOM     33  HA  LYS A   2      29.167   3.937  46.015  1.00  0.00          H   
ATOM     34  HB3 LYS A   2      31.782   5.514  46.024  1.00  0.00          H   
ATOM     35  HB2 LYS A   2      31.597   3.837  46.718  1.00  0.00          H   
ATOM     36  HG3 LYS A   2      30.138   4.323  48.349  1.00  0.00          H   
ATOM     37  HG2 LYS A   2      30.153   6.169  47.838  1.00  0.00          H   
ATOM     38  HD3 LYS A   2      32.517   4.635  48.874  1.00  0.00          H   
ATOM     39  HD2 LYS A   2      31.450   5.595  49.835  1.00  0.00          H   
ATOM     40  HE3 LYS A   2      32.004   7.499  48.482  1.00  0.00          H   
ATOM     41  HE2 LYS A   2      32.966   6.586  47.381  1.00  0.00          H   
ATOM     42  HZ1 LYS A   2      34.270   5.962  49.367  1.00  0.00          H   
ATOM     43  HZ2 LYS A   2      34.282   7.631  49.103  1.00  0.00          H   
ATOM     44  HZ3 LYS A   2      33.363   6.866  50.298  1.00  0.00          H   
ATOM     45  N   PRO A   3      28.162   6.091  44.813  1.00  0.00          N   
ATOM     46  CA  PRO A   3      27.625   7.395  44.392  1.00  0.00          C   
ATOM     47  C   PRO A   3      28.476   8.551  44.877  1.00  0.00          C   
ATOM     48  O   PRO A   3      29.369   8.429  45.712  1.00  0.00          O   
ATOM     49  CB  PRO A   3      26.109   7.316  44.854  1.00  0.00          C   
ATOM     50  CG  PRO A   3      26.277   6.652  46.206  1.00  0.00          C   
ATOM     51  CD  PRO A   3      27.304   5.564  45.910  1.00  0.00          C   
ATOM     52  HA  PRO A   3      27.545   7.439  43.310  1.00  0.00          H   
ATOM     53  HB3 PRO A   3      25.632   8.288  44.950  1.00  0.00          H   
ATOM     54  HB2 PRO A   3      25.661   6.588  44.177  1.00  0.00          H   
ATOM     55  HG3 PRO A   3      26.754   7.269  46.969  1.00  0.00          H   
ATOM     56  HG2 PRO A   3      25.361   6.238  46.626  1.00  0.00          H   
ATOM     57  HD3 PRO A   3      27.903   5.394  46.808  1.00  0.00          H   
ATOM     58  HD2 PRO A   3      26.736   4.672  45.641  1.00  0.00          H   
ATOM     59  N   GLY A   4      28.192   9.712  44.243  1.00  0.00          N   
ATOM     60  CA  GLY A   4      28.664  11.003  44.716  1.00  0.00          C   
ATOM     61  C   GLY A   4      27.929  11.547  45.953  1.00  0.00          C   
ATOM     62  O   GLY A   4      26.804  11.107  46.275  1.00  0.00          O   
ATOM     63  H   GLY A   4      27.712   9.699  43.353  1.00  0.00          H   
ATOM     64  HA3 GLY A   4      28.483  11.655  43.856  1.00  0.00          H   
ATOM     65  HA2 GLY A   4      29.683  10.960  45.078  1.00  0.00          H   
ATOM     66  N   ALA A   5      28.587  12.423  46.680  1.00  0.00          N   
ATOM     67  CA  ALA A   5      28.226  12.870  48.014  1.00  0.00          C   
ATOM     68  C   ALA A   5      26.875  13.694  47.969  1.00  0.00          C   
ATOM     69  O   ALA A   5      26.664  14.444  46.994  1.00  0.00          O   
ATOM     70  CB  ALA A   5      29.363  13.773  48.519  1.00  0.00          C   
ATOM     71  H   ALA A   5      29.477  12.770  46.346  1.00  0.00          H   
ATOM     72  HA  ALA A   5      28.069  11.974  48.632  1.00  0.00          H   
ATOM     73  HB1 ALA A   5      29.199  14.029  49.564  1.00  0.00          H   
ATOM     74  HB2 ALA A   5      30.377  13.388  48.389  1.00  0.00          H   
ATOM     75  HB3 ALA A   5      29.270  14.692  47.950  1.00  0.00          H   
ATOM     76  N   SER A   6      25.982  13.594  49.010  1.00  0.00          N   
ATOM     77  CA  SER A   6      24.631  14.266  49.047  1.00  0.00          C   
ATOM     78  C   SER A   6      24.640  15.755  48.932  1.00  0.00          C   
ATOM     79  O   SER A   6      25.542  16.430  49.422  1.00  0.00          O   
ATOM     80  CB  SER A   6      23.964  13.918  50.367  1.00  0.00          C   
ATOM     81  OG  SER A   6      23.706  12.547  50.371  1.00  0.00          O   
ATOM     82  H   SER A   6      26.207  12.919  49.725  1.00  0.00          H   
ATOM     83  HA  SER A   6      23.983  13.911  48.252  1.00  0.00          H   
ATOM     84  HB3 SER A   6      22.982  14.386  50.418  1.00  0.00          H   
ATOM     85  HB2 SER A   6      24.551  14.176  51.249  1.00  0.00          H   
ATOM     86  HG  SER A   6      23.242  12.332  51.174  1.00  0.00          H   
ATOM     87  N   LEU A   7      23.659  16.349  48.186  1.00  0.00          N   
ATOM     88  CA  LEU A   7      23.690  17.748  47.867  1.00  0.00          C   
ATOM     89  C   LEU A   7      23.639  18.446  49.230  1.00  0.00          C   
ATOM     90  O   LEU A   7      22.722  18.062  50.007  1.00  0.00          O   
ATOM     91  CB  LEU A   7      22.478  18.169  47.051  1.00  0.00          C   
ATOM     92  CG  LEU A   7      22.393  17.748  45.504  1.00  0.00          C   
ATOM     93  CD1 LEU A   7      21.008  17.701  44.854  1.00  0.00          C   
ATOM     94  CD2 LEU A   7      23.345  18.712  44.721  1.00  0.00          C   
ATOM     95  H   LEU A   7      22.833  15.790  48.009  1.00  0.00          H   
ATOM     96  HA  LEU A   7      24.608  18.063  47.375  1.00  0.00          H   
ATOM     97  HB3 LEU A   7      22.345  19.250  47.120  1.00  0.00          H   
ATOM     98  HB2 LEU A   7      21.631  17.671  47.526  1.00  0.00          H   
ATOM     99  HG  LEU A   7      22.811  16.759  45.351  1.00  0.00          H   
ATOM    100 HD11 LEU A   7      20.613  18.720  44.890  1.00  0.00          H   
ATOM    101 HD12 LEU A   7      21.045  17.287  43.844  1.00  0.00          H   
ATOM    102 HD13 LEU A   7      20.328  17.056  45.415  1.00  0.00          H   
ATOM    103 HD21 LEU A   7      23.121  19.755  44.946  1.00  0.00          H   
ATOM    104 HD22 LEU A   7      24.378  18.598  45.071  1.00  0.00          H   
ATOM    105 HD23 LEU A   7      23.327  18.508  43.657  1.00  0.00          H   
ATOM    106  N   ALA A   8      24.464  19.427  49.397  1.00  0.00          N   
ATOM    107  CA  ALA A   8      24.459  20.420  50.478  1.00  0.00          C   
ATOM    108  C   ALA A   8      23.201  21.344  50.456  1.00  0.00          C   
ATOM    109  O   ALA A   8      22.460  21.324  49.433  1.00  0.00          O   
ATOM    110  CB  ALA A   8      25.722  21.248  50.370  1.00  0.00          C   
ATOM    111  H   ALA A   8      25.172  19.523  48.681  1.00  0.00          H   
ATOM    112  HA  ALA A   8      24.346  19.779  51.356  1.00  0.00          H   
ATOM    113  HB1 ALA A   8      26.622  20.636  50.484  1.00  0.00          H   
ATOM    114  HB2 ALA A   8      25.791  21.766  49.415  1.00  0.00          H   
ATOM    115  HB3 ALA A   8      25.624  21.988  51.166  1.00  0.00          H   
ATOM    116  N   ALA A   9      22.841  22.051  51.576  1.00  0.00          N   
ATOM    117  CA  ALA A   9      21.527  22.715  51.773  1.00  0.00          C   
ATOM    118  C   ALA A   9      21.573  24.183  51.376  1.00  0.00          C   
ATOM    119  O   ALA A   9      22.663  24.707  51.156  1.00  0.00          O   
ATOM    120  CB  ALA A   9      21.166  22.589  53.255  1.00  0.00          C   
ATOM    121  H   ALA A   9      23.483  22.199  52.339  1.00  0.00          H   
ATOM    122  HA  ALA A   9      20.722  22.252  51.207  1.00  0.00          H   
ATOM    123  HB1 ALA A   9      20.193  23.027  53.478  1.00  0.00          H   
ATOM    124  HB2 ALA A   9      21.292  21.562  53.598  1.00  0.00          H   
ATOM    125  HB3 ALA A   9      21.844  23.225  53.815  1.00  0.00          H   
ATOM    126  N   LEU A  10      20.426  24.823  51.343  1.00  0.00          N   
ATOM    127  CA  LEU A  10      20.228  26.156  50.991  1.00  0.00          C   
ATOM    128  C   LEU A  10      19.544  26.941  52.070  1.00  0.00          C   
ATOM    129  O   LEU A  10      18.979  26.357  53.000  1.00  0.00          O   
ATOM    130  CB  LEU A  10      19.527  26.320  49.617  1.00  0.00          C   
ATOM    131  CG  LEU A  10      20.419  25.876  48.399  1.00  0.00          C   
ATOM    132  CD1 LEU A  10      19.726  25.868  47.040  1.00  0.00          C   
ATOM    133  CD2 LEU A  10      21.757  26.560  48.237  1.00  0.00          C   
ATOM    134  H   LEU A  10      19.579  24.272  51.436  1.00  0.00          H   
ATOM    135  HA  LEU A  10      21.189  26.677  50.900  1.00  0.00          H   
ATOM    136  HB3 LEU A  10      19.220  27.337  49.413  1.00  0.00          H   
ATOM    137  HB2 LEU A  10      18.631  25.697  49.701  1.00  0.00          H   
ATOM    138  HG  LEU A  10      20.694  24.822  48.441  1.00  0.00          H   
ATOM    139 HD11 LEU A  10      19.167  26.779  46.823  1.00  0.00          H   
ATOM    140 HD12 LEU A  10      20.407  25.745  46.201  1.00  0.00          H   
ATOM    141 HD13 LEU A  10      18.977  25.088  46.929  1.00  0.00          H   
ATOM    142 HD21 LEU A  10      22.266  26.244  47.332  1.00  0.00          H   
ATOM    143 HD22 LEU A  10      21.668  27.649  48.227  1.00  0.00          H   
ATOM    144 HD23 LEU A  10      22.433  26.388  49.070  1.00  0.00          H   
ATOM    145  N   GLN A  11      19.613  28.274  52.002  1.00  0.00          N   
ATOM    146  CA  GLN A  11      19.027  29.248  52.981  1.00  0.00          C   
ATOM    147  C   GLN A  11      17.948  30.197  52.344  1.00  0.00          C   
ATOM    148  O   GLN A  11      17.354  30.943  53.053  1.00  0.00          O   
ATOM    149  CB  GLN A  11      20.113  29.998  53.787  1.00  0.00          C   
ATOM    150  CG  GLN A  11      20.812  29.106  54.778  1.00  0.00          C   
ATOM    151  CD  GLN A  11      22.218  29.523  55.098  1.00  0.00          C   
ATOM    152  NE2 GLN A  11      23.146  28.626  55.021  1.00  0.00          N   
ATOM    153  OE1 GLN A  11      22.611  30.639  55.426  1.00  0.00          O   
ATOM    154  H   GLN A  11      20.439  28.578  51.508  1.00  0.00          H   
ATOM    155  HA  GLN A  11      18.396  28.702  53.685  1.00  0.00          H   
ATOM    156  HB3 GLN A  11      19.646  30.823  54.314  1.00  0.00          H   
ATOM    157  HB2 GLN A  11      20.784  30.380  53.026  1.00  0.00          H   
ATOM    158  HG3 GLN A  11      20.943  28.151  54.278  1.00  0.00          H   
ATOM    159  HG2 GLN A  11      20.147  29.055  55.645  1.00  0.00          H   
ATOM    160 HE21 GLN A  11      23.018  27.634  55.127  1.00  0.00          H   
ATOM    161 HE22 GLN A  11      24.012  28.845  55.489  1.00  0.00          H   
ATOM    162  N   ALA A  12      17.733  30.126  51.032  1.00  0.00          N   
ATOM    163  CA  ALA A  12      16.639  30.736  50.301  1.00  0.00          C   
ATOM    164  C   ALA A  12      15.226  30.275  50.666  1.00  0.00          C   
ATOM    165  O   ALA A  12      15.006  29.128  51.185  1.00  0.00          O   
ATOM    166  CB  ALA A  12      16.865  30.683  48.815  1.00  0.00          C   
ATOM    167  H   ALA A  12      18.426  29.602  50.512  1.00  0.00          H   
ATOM    168  HA  ALA A  12      16.573  31.789  50.569  1.00  0.00          H   
ATOM    169  HB1 ALA A  12      16.045  30.996  48.184  1.00  0.00          H   
ATOM    170  HB2 ALA A  12      17.730  31.314  48.596  1.00  0.00          H   
ATOM    171  HB3 ALA A  12      17.066  29.649  48.524  1.00  0.00          H   
ATOM    172  N   LEU A  13      14.249  31.092  50.280  1.00  0.00          N   
ATOM    173  CA  LEU A  13      12.805  30.738  50.403  1.00  0.00          C   
ATOM    174  C   LEU A  13      12.456  30.495  51.845  1.00  0.00          C   
ATOM    175  O   LEU A  13      11.981  29.475  52.203  1.00  0.00          O   
ATOM    176  CB  LEU A  13      12.316  29.644  49.467  1.00  0.00          C   
ATOM    177  CG  LEU A  13      12.797  29.842  47.961  1.00  0.00          C   
ATOM    178  CD1 LEU A  13      12.176  28.722  47.151  1.00  0.00          C   
ATOM    179  CD2 LEU A  13      12.455  31.186  47.337  1.00  0.00          C   
ATOM    180  H   LEU A  13      14.480  32.002  49.924  1.00  0.00          H   
ATOM    181  HA  LEU A  13      12.174  31.610  50.235  1.00  0.00          H   
ATOM    182  HB3 LEU A  13      11.226  29.560  49.469  1.00  0.00          H   
ATOM    183  HB2 LEU A  13      12.773  28.699  49.779  1.00  0.00          H   
ATOM    184  HG  LEU A  13      13.889  29.798  47.875  1.00  0.00          H   
ATOM    185 HD11 LEU A  13      12.415  27.768  47.623  1.00  0.00          H   
ATOM    186 HD12 LEU A  13      11.084  28.771  47.055  1.00  0.00          H   
ATOM    187 HD13 LEU A  13      12.571  28.734  46.138  1.00  0.00          H   
ATOM    188 HD21 LEU A  13      13.041  31.953  47.839  1.00  0.00          H   
ATOM    189 HD22 LEU A  13      12.688  31.206  46.271  1.00  0.00          H   
ATOM    190 HD23 LEU A  13      11.411  31.463  47.468  1.00  0.00          H   
ATOM    191  N   GLN A  14      12.824  31.425  52.731  1.00  0.00          N   
ATOM    192  CA  GLN A  14      12.721  31.193  54.199  1.00  0.00          C   
ATOM    193  C   GLN A  14      11.229  31.205  54.554  1.00  0.00          C   
ATOM    194  O   GLN A  14      10.543  32.217  54.448  1.00  0.00          O   
ATOM    195  CB  GLN A  14      13.582  32.194  54.950  1.00  0.00          C   
ATOM    196  CG  GLN A  14      13.260  32.201  56.458  1.00  0.00          C   
ATOM    197  CD  GLN A  14      13.882  33.302  57.298  1.00  0.00          C   
ATOM    198  NE2 GLN A  14      14.564  32.997  58.375  1.00  0.00          N   
ATOM    199  OE1 GLN A  14      13.671  34.442  56.996  1.00  0.00          O   
ATOM    200  H   GLN A  14      13.221  32.297  52.407  1.00  0.00          H   
ATOM    201  HA  GLN A  14      13.132  30.192  54.339  1.00  0.00          H   
ATOM    202  HB3 GLN A  14      13.481  33.189  54.526  1.00  0.00          H   
ATOM    203  HB2 GLN A  14      14.586  31.822  54.733  1.00  0.00          H   
ATOM    204  HG3 GLN A  14      13.529  31.239  56.897  1.00  0.00          H   
ATOM    205  HG2 GLN A  14      12.180  32.294  56.572  1.00  0.00          H   
ATOM    206 HE21 GLN A  14      14.691  32.017  58.577  1.00  0.00          H   
ATOM    207 HE22 GLN A  14      15.194  33.649  58.824  1.00  0.00          H   
ATOM    208  N   ALA A  15      10.719  30.032  54.962  1.00  0.00          N   
ATOM    209  CA  ALA A  15       9.330  29.881  55.257  1.00  0.00          C   
ATOM    210  C   ALA A  15       8.884  30.646  56.517  1.00  0.00          C   
ATOM    211  O   ALA A  15       9.624  30.819  57.457  1.00  0.00          O   
ATOM    212  CB  ALA A  15       9.152  28.359  55.479  1.00  0.00          C   
ATOM    213  H   ALA A  15      11.299  29.216  55.081  1.00  0.00          H   
ATOM    214  HA  ALA A  15       8.821  30.206  54.358  1.00  0.00          H   
ATOM    215  HB1 ALA A  15       9.652  27.792  54.693  1.00  0.00          H   
ATOM    216  HB2 ALA A  15       9.436  27.988  56.460  1.00  0.00          H   
ATOM    217  HB3 ALA A  15       8.089  28.158  55.412  1.00  0.00          H   
ATOM    218  N   LEU A  16       7.642  31.145  56.422  1.00  0.00          N   
ATOM    219  CA  LEU A  16       6.963  31.898  57.526  1.00  0.00          C   
ATOM    220  C   LEU A  16       6.749  31.040  58.738  1.00  0.00          C   
ATOM    221  O   LEU A  16       7.046  29.859  58.814  1.00  0.00          O   
ATOM    222  CB  LEU A  16       5.762  32.634  57.048  1.00  0.00          C   
ATOM    223  CG  LEU A  16       6.075  33.689  55.945  1.00  0.00          C   
ATOM    224  CD1 LEU A  16       6.204  33.214  54.540  1.00  0.00          C   
ATOM    225  CD2 LEU A  16       4.841  34.645  56.029  1.00  0.00          C   
ATOM    226  H   LEU A  16       7.140  30.708  55.670  1.00  0.00          H   
ATOM    227  HA  LEU A  16       7.636  32.655  57.914  1.00  0.00          H   
ATOM    228  HB3 LEU A  16       5.298  33.102  57.918  1.00  0.00          H   
ATOM    229  HB2 LEU A  16       5.136  31.906  56.529  1.00  0.00          H   
ATOM    230  HG  LEU A  16       6.969  34.217  56.267  1.00  0.00          H   
ATOM    231 HD11 LEU A  16       6.542  34.058  53.942  1.00  0.00          H   
ATOM    232 HD12 LEU A  16       7.030  32.515  54.454  1.00  0.00          H   
ATOM    233 HD13 LEU A  16       5.272  32.750  54.204  1.00  0.00          H   
ATOM    234 HD21 LEU A  16       4.056  34.072  55.535  1.00  0.00          H   
ATOM    235 HD22 LEU A  16       4.655  35.078  57.008  1.00  0.00          H   
ATOM    236 HD23 LEU A  16       4.991  35.600  55.519  1.00  0.00          H   
ATOM    237  N   GLN A  17       6.056  31.580  59.755  1.00  0.00          N   
ATOM    238  CA  GLN A  17       6.032  31.043  61.133  1.00  0.00          C   
ATOM    239  C   GLN A  17       4.653  30.856  61.781  1.00  0.00          C   
ATOM    240  O   GLN A  17       4.583  30.290  62.876  1.00  0.00          O   
ATOM    241  CB  GLN A  17       7.031  31.807  61.986  1.00  0.00          C   
ATOM    242  CG  GLN A  17       8.452  31.966  61.329  1.00  0.00          C   
ATOM    243  CD  GLN A  17       9.428  32.792  62.207  1.00  0.00          C   
ATOM    244  NE2 GLN A  17      10.707  32.707  62.039  1.00  0.00          N   
ATOM    245  OE1 GLN A  17       9.058  33.595  63.051  1.00  0.00          O   
ATOM    246  H   GLN A  17       5.606  32.471  59.613  1.00  0.00          H   
ATOM    247  HA  GLN A  17       6.493  30.067  61.011  1.00  0.00          H   
ATOM    248  HB3 GLN A  17       7.190  31.258  62.911  1.00  0.00          H   
ATOM    249  HB2 GLN A  17       6.609  32.750  62.357  1.00  0.00          H   
ATOM    250  HG3 GLN A  17       8.316  32.412  60.341  1.00  0.00          H   
ATOM    251  HG2 GLN A  17       8.799  30.939  61.226  1.00  0.00          H   
ATOM    252 HE21 GLN A  17      11.101  32.076  61.358  1.00  0.00          H   
ATOM    253 HE22 GLN A  17      11.286  33.315  62.612  1.00  0.00          H   
ATOM    254  N   ALA A  18       3.548  31.271  61.145  1.00  0.00          N   
ATOM    255  CA  ALA A  18       2.194  31.176  61.618  1.00  0.00          C   
ATOM    256  C   ALA A  18       1.122  31.141  60.455  1.00  0.00          C   
ATOM    257  O   ALA A  18       1.550  31.603  59.376  1.00  0.00          O   
ATOM    258  CB  ALA A  18       1.946  32.344  62.512  1.00  0.00          C   
ATOM    259  H   ALA A  18       3.618  31.694  60.228  1.00  0.00          H   
ATOM    260  HA  ALA A  18       2.072  30.230  62.133  1.00  0.00          H   
ATOM    261  HB1 ALA A  18       2.182  33.253  61.958  1.00  0.00          H   
ATOM    262  HB2 ALA A  18       0.907  32.467  62.817  1.00  0.00          H   
ATOM    263  HB3 ALA A  18       2.537  32.265  63.417  1.00  0.00          H   
ATOM    264  N   ALA A  19      -0.030  30.524  60.649  1.00  0.00          N   
ATOM    265  CA  ALA A  19      -1.036  30.440  59.615  1.00  0.00          C   
ATOM    266  C   ALA A  19      -1.779  31.780  59.273  1.00  0.00          C   
ATOM    267  O   ALA A  19      -1.790  32.748  60.083  1.00  0.00          O   
ATOM    268  CB  ALA A  19      -2.137  29.525  60.087  1.00  0.00          C   
ATOM    269  H   ALA A  19      -0.232  29.997  61.477  1.00  0.00          H   
ATOM    270  HA  ALA A  19      -0.729  29.972  58.675  1.00  0.00          H   
ATOM    271  HB1 ALA A  19      -1.636  28.611  60.399  1.00  0.00          H   
ATOM    272  HB2 ALA A  19      -2.622  29.904  60.996  1.00  0.00          H   
ATOM    273  HB3 ALA A  19      -2.860  29.305  59.304  1.00  0.00          H   
ATOM    274  N   GLN A  20      -2.324  31.855  58.071  1.00  0.00          N   
ATOM    275  CA  GLN A  20      -3.071  32.957  57.508  1.00  0.00          C   
ATOM    276  C   GLN A  20      -4.497  33.011  58.069  1.00  0.00          C   
ATOM    277  O   GLN A  20      -5.185  32.016  58.218  1.00  0.00          O   
ATOM    278  CB  GLN A  20      -3.246  32.729  55.958  1.00  0.00          C   
ATOM    279  CG  GLN A  20      -1.878  32.662  55.274  1.00  0.00          C   
ATOM    280  CD  GLN A  20      -1.857  32.361  53.812  1.00  0.00          C   
ATOM    281  NE2 GLN A  20      -0.722  32.109  53.207  1.00  0.00          N   
ATOM    282  OE1 GLN A  20      -2.903  32.388  53.158  1.00  0.00          O   
ATOM    283  H   GLN A  20      -2.388  30.980  57.570  1.00  0.00          H   
ATOM    284  HA  GLN A  20      -2.552  33.849  57.874  1.00  0.00          H   
ATOM    285  HB3 GLN A  20      -3.794  33.526  55.465  1.00  0.00          H   
ATOM    286  HB2 GLN A  20      -3.876  31.863  55.750  1.00  0.00          H   
ATOM    287  HG3 GLN A  20      -1.133  32.026  55.752  1.00  0.00          H   
ATOM    288  HG2 GLN A  20      -1.517  33.687  55.348  1.00  0.00          H   
ATOM    289 HE21 GLN A  20       0.087  32.369  53.743  1.00  0.00          H   
ATOM    290 HE22 GLN A  20      -0.844  31.959  52.212  1.00  0.00          H   
ATOM    291  N   ALA A  21      -4.933  34.241  58.266  1.00  0.00          N   
ATOM    292  CA  ALA A  21      -6.342  34.643  58.549  1.00  0.00          C   
ATOM    293  C   ALA A  21      -6.861  35.757  57.660  1.00  0.00          C   
ATOM    294  O   ALA A  21      -6.098  36.590  57.196  1.00  0.00          O   
ATOM    295  CB  ALA A  21      -6.341  34.873  60.067  1.00  0.00          C   
ATOM    296  H   ALA A  21      -4.327  34.990  57.988  1.00  0.00          H   
ATOM    297  HA  ALA A  21      -6.842  33.732  58.230  1.00  0.00          H   
ATOM    298  HB1 ALA A  21      -5.679  35.728  60.234  1.00  0.00          H   
ATOM    299  HB2 ALA A  21      -7.336  35.178  60.403  1.00  0.00          H   
ATOM    300  HB3 ALA A  21      -5.888  34.045  60.611  1.00  0.00          H   
ATOM    301  N   ALA A  22      -8.141  35.618  57.224  1.00  0.00          N   
ATOM    302  CA  ALA A  22      -8.804  36.595  56.423  1.00  0.00          C   
ATOM    303  C   ALA A  22      -8.956  37.905  57.190  1.00  0.00          C   
ATOM    304  O   ALA A  22      -9.346  37.897  58.404  1.00  0.00          O   
ATOM    305  CB  ALA A  22     -10.251  36.117  56.136  1.00  0.00          C   
ATOM    306  H   ALA A  22      -8.712  34.837  57.536  1.00  0.00          H   
ATOM    307  HA  ALA A  22      -8.375  36.726  55.430  1.00  0.00          H   
ATOM    308  HB1 ALA A  22     -10.853  35.894  57.013  1.00  0.00          H   
ATOM    309  HB2 ALA A  22     -10.867  36.811  55.551  1.00  0.00          H   
ATOM    310  HB3 ALA A  22     -10.417  35.232  55.518  1.00  0.00          H   
ATOM    311  N   LYS A  23      -8.866  39.064  56.492  1.00  0.00          N   
ATOM    312  CA  LYS A  23      -9.307  40.367  56.994  1.00  0.00          C   
ATOM    313  C   LYS A  23     -10.706  40.280  57.529  1.00  0.00          C   
ATOM    314  O   LYS A  23     -11.577  39.749  56.802  1.00  0.00          O   
ATOM    315  CB  LYS A  23      -9.016  41.476  56.042  1.00  0.00          C   
ATOM    316  CG  LYS A  23      -9.546  42.923  56.438  1.00  0.00          C   
ATOM    317  CD  LYS A  23      -9.256  44.043  55.414  1.00  0.00          C   
ATOM    318  CE  LYS A  23      -8.091  44.983  55.768  1.00  0.00          C   
ATOM    319  NZ  LYS A  23      -7.822  45.945  54.655  1.00  0.00          N   
ATOM    320  H   LYS A  23      -8.627  38.937  55.520  1.00  0.00          H   
ATOM    321  HA  LYS A  23      -8.629  40.533  57.829  1.00  0.00          H   
ATOM    322  HB3 LYS A  23      -9.465  41.145  55.108  1.00  0.00          H   
ATOM    323  HB2 LYS A  23      -7.925  41.543  56.003  1.00  0.00          H   
ATOM    324  HG3 LYS A  23      -9.033  43.275  57.339  1.00  0.00          H   
ATOM    325  HG2 LYS A  23     -10.616  42.899  56.635  1.00  0.00          H   
ATOM    326  HD3 LYS A  23     -10.159  44.650  55.436  1.00  0.00          H   
ATOM    327  HD2 LYS A  23      -9.039  43.662  54.413  1.00  0.00          H   
ATOM    328  HE3 LYS A  23      -7.252  44.355  56.071  1.00  0.00          H   
ATOM    329  HE2 LYS A  23      -8.490  45.466  56.663  1.00  0.00          H   
ATOM    330  HZ1 LYS A  23      -8.603  46.399  54.215  1.00  0.00          H   
ATOM    331  HZ2 LYS A  23      -7.174  46.659  54.962  1.00  0.00          H   
ATOM    332  HZ3 LYS A  23      -7.315  45.396  53.976  1.00  0.00          H   
ATOM    333  N   LYS A  24     -10.992  40.689  58.744  1.00  0.00          N   
ATOM    334  CA  LYS A  24     -12.327  40.686  59.310  1.00  0.00          C   
ATOM    335  C   LYS A  24     -13.168  41.970  59.307  1.00  0.00          C   
ATOM    336  CB  LYS A  24     -12.155  40.263  60.815  1.00  0.00          C   
ATOM    337  CG  LYS A  24     -12.073  38.724  61.044  1.00  0.00          C   
ATOM    338  CD  LYS A  24     -13.433  38.032  60.813  1.00  0.00          C   
ATOM    339  CE  LYS A  24     -13.377  36.666  61.525  1.00  0.00          C   
ATOM    340  NZ  LYS A  24     -12.785  35.696  60.625  1.00  0.00          N   
ATOM    341  O   LYS A  24     -12.630  43.098  59.227  1.00  0.00          O   
ATOM    342  OXT LYS A  24     -14.400  41.841  59.573  1.00  0.00          O   
ATOM    343  H   LYS A  24     -10.151  40.979  59.233  1.00  0.00          H   
ATOM    344  HA  LYS A  24     -12.984  39.956  58.850  1.00  0.00          H   
ATOM    345  HB3 LYS A  24     -13.050  40.578  61.344  1.00  0.00          H   
ATOM    346  HB2 LYS A  24     -11.289  40.793  61.227  1.00  0.00          H   
ATOM    347  HG3 LYS A  24     -11.683  38.484  62.040  1.00  0.00          H   
ATOM    348  HG2 LYS A  24     -11.435  38.265  60.303  1.00  0.00          H   
ATOM    349  HD3 LYS A  24     -13.591  37.948  59.736  1.00  0.00          H   
ATOM    350  HD2 LYS A  24     -14.158  38.674  61.310  1.00  0.00          H   
ATOM    351  HE3 LYS A  24     -14.367  36.339  61.855  1.00  0.00          H   
ATOM    352  HE2 LYS A  24     -12.846  36.726  62.468  1.00  0.00          H   
ATOM    353  HZ1 LYS A  24     -13.300  35.642  59.762  1.00  0.00          H   
ATOM    354  HZ2 LYS A  24     -11.813  35.844  60.405  1.00  0.00          H   
ATOM    355  HZ3 LYS A  24     -12.799  34.741  60.975  1.00  0.00          H   
TER     356      LYS A  24
ENDMDL
MODEL        2
ATOM      1  N   LYS A   1      24.051  12.850  47.123  1.00  0.00          N   
ATOM      2  CA  LYS A   1      23.920  13.695  48.355  1.00  0.00          C   
ATOM      3  C   LYS A   1      22.480  14.049  48.593  1.00  0.00          C   
ATOM      4  O   LYS A   1      21.815  14.329  47.595  1.00  0.00          O   
ATOM      5  CB  LYS A   1      24.769  14.954  48.331  1.00  0.00          C   
ATOM      6  CG  LYS A   1      26.163  14.700  48.898  1.00  0.00          C   
ATOM      7  CD  LYS A   1      27.047  15.953  48.478  1.00  0.00          C   
ATOM      8  CE  LYS A   1      26.687  17.321  49.158  1.00  0.00          C   
ATOM      9  NZ  LYS A   1      27.817  18.269  49.068  1.00  0.00          N   
ATOM     10  HA  LYS A   1      24.152  13.047  49.204  1.00  0.00          H   
ATOM     11  HB3 LYS A   1      24.204  15.767  48.786  1.00  0.00          H   
ATOM     12  HB2 LYS A   1      24.917  15.220  47.283  1.00  0.00          H   
ATOM     13  HG3 LYS A   1      26.513  13.756  48.490  1.00  0.00          H   
ATOM     14  HG2 LYS A   1      26.136  14.509  49.969  1.00  0.00          H   
ATOM     15  HD3 LYS A   1      27.061  16.084  47.400  1.00  0.00          H   
ATOM     16  HD2 LYS A   1      28.091  15.723  48.730  1.00  0.00          H   
ATOM     17  HE3 LYS A   1      26.427  17.061  50.178  1.00  0.00          H   
ATOM     18  HE2 LYS A   1      25.853  17.791  48.632  1.00  0.00          H   
ATOM     19  HZ1 LYS A   1      28.141  18.481  48.128  1.00  0.00          H   
ATOM     20  HZ2 LYS A   1      27.564  19.174  49.436  1.00  0.00          H   
ATOM     21  HZ3 LYS A   1      28.592  17.838  49.555  1.00  0.00          H   
ATOM     22  H   LYS A   1      23.288  12.204  46.946  1.00  0.00          H   
ATOM     23  N   LYS A   2      22.000  14.101  49.818  1.00  0.00          N   
ATOM     24  CA  LYS A   2      20.528  14.281  50.117  1.00  0.00          C   
ATOM     25  C   LYS A   2      19.912  15.481  49.341  1.00  0.00          C   
ATOM     26  O   LYS A   2      20.569  16.528  49.156  1.00  0.00          O   
ATOM     27  CB  LYS A   2      20.474  14.376  51.640  1.00  0.00          C   
ATOM     28  CG  LYS A   2      19.114  14.556  52.273  1.00  0.00          C   
ATOM     29  CD  LYS A   2      19.244  14.913  53.774  1.00  0.00          C   
ATOM     30  CE  LYS A   2      19.591  13.698  54.597  1.00  0.00          C   
ATOM     31  NZ  LYS A   2      19.219  13.917  55.981  1.00  0.00          N   
ATOM     32  H   LYS A   2      22.583  13.766  50.569  1.00  0.00          H   
ATOM     33  HA  LYS A   2      19.953  13.423  49.771  1.00  0.00          H   
ATOM     34  HB3 LYS A   2      21.068  15.227  51.983  1.00  0.00          H   
ATOM     35  HB2 LYS A   2      20.861  13.451  52.062  1.00  0.00          H   
ATOM     36  HG3 LYS A   2      18.572  13.637  52.094  1.00  0.00          H   
ATOM     37  HG2 LYS A   2      18.706  15.390  51.703  1.00  0.00          H   
ATOM     38  HD3 LYS A   2      18.220  15.194  54.048  1.00  0.00          H   
ATOM     39  HD2 LYS A   2      20.015  15.663  53.947  1.00  0.00          H   
ATOM     40  HE3 LYS A   2      20.614  13.407  54.334  1.00  0.00          H   
ATOM     41  HE2 LYS A   2      19.024  12.826  54.259  1.00  0.00          H   
ATOM     42  HZ1 LYS A   2      19.701  14.698  56.389  1.00  0.00          H   
ATOM     43  HZ2 LYS A   2      18.228  13.996  56.159  1.00  0.00          H   
ATOM     44  HZ3 LYS A   2      19.506  13.102  56.505  1.00  0.00          H   
ATOM     45  N   PRO A   3      18.618  15.411  48.910  1.00  0.00          N   
ATOM     46  CA  PRO A   3      17.994  16.521  48.158  1.00  0.00          C   
ATOM     47  C   PRO A   3      17.807  17.822  48.904  1.00  0.00          C   
ATOM     48  O   PRO A   3      17.508  17.785  50.113  1.00  0.00          O   
ATOM     49  CB  PRO A   3      16.705  15.894  47.622  1.00  0.00          C   
ATOM     50  CG  PRO A   3      16.290  14.830  48.696  1.00  0.00          C   
ATOM     51  CD  PRO A   3      17.717  14.267  49.046  1.00  0.00          C   
ATOM     52  HA  PRO A   3      18.640  16.708  47.292  1.00  0.00          H   
ATOM     53  HB3 PRO A   3      15.993  16.710  47.515  1.00  0.00          H   
ATOM     54  HB2 PRO A   3      17.005  15.371  46.717  1.00  0.00          H   
ATOM     55  HG3 PRO A   3      15.926  15.333  49.594  1.00  0.00          H   
ATOM     56  HG2 PRO A   3      15.600  14.031  48.424  1.00  0.00          H   
ATOM     57  HD3 PRO A   3      17.769  13.793  50.023  1.00  0.00          H   
ATOM     58  HD2 PRO A   3      17.919  13.643  48.174  1.00  0.00          H   
ATOM     59  N   GLY A   4      17.954  19.029  48.324  1.00  0.00          N   
ATOM     60  CA  GLY A   4      17.788  20.324  48.974  1.00  0.00          C   
ATOM     61  C   GLY A   4      18.367  20.540  50.372  1.00  0.00          C   
ATOM     62  O   GLY A   4      17.774  21.200  51.244  1.00  0.00          O   
ATOM     63  H   GLY A   4      18.447  19.002  47.433  1.00  0.00          H   
ATOM     64  HA3 GLY A   4      16.715  20.459  48.862  1.00  0.00          H   
ATOM     65  HA2 GLY A   4      18.218  21.067  48.300  1.00  0.00          H   
ATOM     66  N   ALA A   5      19.450  19.789  50.675  1.00  0.00          N   
ATOM     67  CA  ALA A   5      20.149  19.596  51.940  1.00  0.00          C   
ATOM     68  C   ALA A   5      21.308  20.534  52.325  1.00  0.00          C   
ATOM     69  O   ALA A   5      21.819  20.440  53.445  1.00  0.00          O   
ATOM     70  CB  ALA A   5      20.594  18.109  52.051  1.00  0.00          C   
ATOM     71  H   ALA A   5      19.808  19.235  49.901  1.00  0.00          H   
ATOM     72  HA  ALA A   5      19.440  19.727  52.753  1.00  0.00          H   
ATOM     73  HB1 ALA A   5      21.554  17.886  51.565  1.00  0.00          H   
ATOM     74  HB2 ALA A   5      20.533  17.766  53.081  1.00  0.00          H   
ATOM     75  HB3 ALA A   5      19.825  17.551  51.527  1.00  0.00          H   
ATOM     76  N   SER A   6      21.676  21.470  51.416  1.00  0.00          N   
ATOM     77  CA  SER A   6      22.833  22.387  51.567  1.00  0.00          C   
ATOM     78  C   SER A   6      22.396  23.634  52.367  1.00  0.00          C   
ATOM     79  O   SER A   6      21.175  23.938  52.335  1.00  0.00          O   
ATOM     80  CB  SER A   6      23.319  22.818  50.159  1.00  0.00          C   
ATOM     81  OG  SER A   6      22.307  23.509  49.362  1.00  0.00          O   
ATOM     82  H   SER A   6      21.207  21.410  50.524  1.00  0.00          H   
ATOM     83  HA  SER A   6      23.604  21.915  52.167  1.00  0.00          H   
ATOM     84  HB3 SER A   6      23.556  21.939  49.559  1.00  0.00          H   
ATOM     85  HB2 SER A   6      24.214  23.433  50.288  1.00  0.00          H   
ATOM     86  HG  SER A   6      22.861  23.785  48.627  1.00  0.00          H   
ATOM     87  N   LEU A   7      23.276  24.406  52.977  1.00  0.00          N   
ATOM     88  CA  LEU A   7      22.872  25.767  53.513  1.00  0.00          C   
ATOM     89  C   LEU A   7      22.414  26.636  52.319  1.00  0.00          C   
ATOM     90  O   LEU A   7      21.592  27.537  52.583  1.00  0.00          O   
ATOM     91  CB  LEU A   7      24.040  26.392  54.258  1.00  0.00          C   
ATOM     92  CG  LEU A   7      23.881  27.786  54.967  1.00  0.00          C   
ATOM     93  CD1 LEU A   7      22.709  27.916  55.919  1.00  0.00          C   
ATOM     94  CD2 LEU A   7      25.313  28.136  55.497  1.00  0.00          C   
ATOM     95  H   LEU A   7      24.273  24.274  52.819  1.00  0.00          H   
ATOM     96  HA  LEU A   7      22.055  25.617  54.220  1.00  0.00          H   
ATOM     97  HB3 LEU A   7      24.957  26.538  53.674  1.00  0.00          H   
ATOM     98  HB2 LEU A   7      24.266  25.699  55.059  1.00  0.00          H   
ATOM     99  HG  LEU A   7      23.678  28.388  54.081  1.00  0.00          H   
ATOM    100 HD11 LEU A   7      22.910  27.270  56.775  1.00  0.00          H   
ATOM    101 HD12 LEU A   7      22.717  28.981  56.147  1.00  0.00          H   
ATOM    102 HD13 LEU A   7      21.756  27.594  55.491  1.00  0.00          H   
ATOM    103 HD21 LEU A   7      25.986  28.348  54.667  1.00  0.00          H   
ATOM    104 HD22 LEU A   7      25.399  28.998  56.162  1.00  0.00          H   
ATOM    105 HD23 LEU A   7      25.655  27.246  56.010  1.00  0.00          H   
ATOM    106  N   ALA A   8      22.984  26.458  51.128  1.00  0.00          N   
ATOM    107  CA  ALA A   8      22.604  27.349  50.010  1.00  0.00          C   
ATOM    108  C   ALA A   8      21.170  27.085  49.469  1.00  0.00          C   
ATOM    109  O   ALA A   8      20.414  28.024  49.135  1.00  0.00          O   
ATOM    110  CB  ALA A   8      23.698  27.221  48.891  1.00  0.00          C   
ATOM    111  H   ALA A   8      23.715  25.757  51.167  1.00  0.00          H   
ATOM    112  HA  ALA A   8      22.630  28.351  50.440  1.00  0.00          H   
ATOM    113  HB1 ALA A   8      23.391  27.776  48.007  1.00  0.00          H   
ATOM    114  HB2 ALA A   8      24.587  27.703  49.288  1.00  0.00          H   
ATOM    115  HB3 ALA A   8      23.922  26.186  48.623  1.00  0.00          H   
ATOM    116  N   ALA A   9      20.704  25.789  49.566  1.00  0.00          N   
ATOM    117  CA  ALA A   9      19.320  25.510  49.403  1.00  0.00          C   
ATOM    118  C   ALA A   9      18.482  26.232  50.449  1.00  0.00          C   
ATOM    119  O   ALA A   9      17.372  26.792  50.164  1.00  0.00          O   
ATOM    120  CB  ALA A   9      19.132  24.037  49.484  1.00  0.00          C   
ATOM    121  H   ALA A   9      21.351  25.068  49.868  1.00  0.00          H   
ATOM    122  HA  ALA A   9      18.905  25.941  48.493  1.00  0.00          H   
ATOM    123  HB1 ALA A   9      19.552  23.426  48.689  1.00  0.00          H   
ATOM    124  HB2 ALA A   9      19.458  23.587  50.423  1.00  0.00          H   
ATOM    125  HB3 ALA A   9      18.045  23.931  49.491  1.00  0.00          H   
ATOM    126  N   LEU A  10      18.873  26.002  51.719  1.00  0.00          N   
ATOM    127  CA  LEU A  10      18.042  26.441  52.849  1.00  0.00          C   
ATOM    128  C   LEU A  10      17.854  28.009  52.774  1.00  0.00          C   
ATOM    129  O   LEU A  10      16.790  28.538  53.033  1.00  0.00          O   
ATOM    130  CB  LEU A  10      18.556  26.061  54.249  1.00  0.00          C   
ATOM    131  CG  LEU A  10      17.679  26.378  55.493  1.00  0.00          C   
ATOM    132  CD1 LEU A  10      16.307  25.622  55.426  1.00  0.00          C   
ATOM    133  CD2 LEU A  10      18.366  25.815  56.746  1.00  0.00          C   
ATOM    134  H   LEU A  10      19.659  25.387  51.858  1.00  0.00          H   
ATOM    135  HA  LEU A  10      17.105  25.921  52.656  1.00  0.00          H   
ATOM    136  HB3 LEU A  10      19.552  26.489  54.369  1.00  0.00          H   
ATOM    137  HB2 LEU A  10      18.689  24.982  54.308  1.00  0.00          H   
ATOM    138  HG  LEU A  10      17.533  27.450  55.539  1.00  0.00          H   
ATOM    139 HD11 LEU A  10      16.458  24.553  55.553  1.00  0.00          H   
ATOM    140 HD12 LEU A  10      15.625  25.849  56.242  1.00  0.00          H   
ATOM    141 HD13 LEU A  10      15.874  25.894  54.461  1.00  0.00          H   
ATOM    142 HD21 LEU A  10      18.622  24.768  56.604  1.00  0.00          H   
ATOM    143 HD22 LEU A  10      19.258  26.439  56.844  1.00  0.00          H   
ATOM    144 HD23 LEU A  10      17.669  26.005  57.565  1.00  0.00          H   
ATOM    145  N   GLN A  11      18.943  28.796  52.522  1.00  0.00          N   
ATOM    146  CA  GLN A  11      18.937  30.238  52.615  1.00  0.00          C   
ATOM    147  C   GLN A  11      17.982  30.825  51.490  1.00  0.00          C   
ATOM    148  O   GLN A  11      17.243  31.789  51.724  1.00  0.00          O   
ATOM    149  CB  GLN A  11      20.278  30.951  52.556  1.00  0.00          C   
ATOM    150  CG  GLN A  11      21.077  30.814  53.881  1.00  0.00          C   
ATOM    151  CD  GLN A  11      22.474  31.408  53.679  1.00  0.00          C   
ATOM    152  NE2 GLN A  11      23.202  31.625  54.748  1.00  0.00          N   
ATOM    153  OE1 GLN A  11      23.041  31.697  52.563  1.00  0.00          O   
ATOM    154  H   GLN A  11      19.841  28.375  52.318  1.00  0.00          H   
ATOM    155  HA  GLN A  11      18.486  30.480  53.576  1.00  0.00          H   
ATOM    156  HB3 GLN A  11      20.257  31.999  52.249  1.00  0.00          H   
ATOM    157  HB2 GLN A  11      20.915  30.439  51.835  1.00  0.00          H   
ATOM    158  HG3 GLN A  11      21.228  29.766  54.130  1.00  0.00          H   
ATOM    159  HG2 GLN A  11      20.546  31.377  54.650  1.00  0.00          H   
ATOM    160 HE21 GLN A  11      22.969  31.148  55.612  1.00  0.00          H   
ATOM    161 HE22 GLN A  11      24.180  31.855  54.620  1.00  0.00          H   
ATOM    162  N   ALA A  12      17.953  30.139  50.300  1.00  0.00          N   
ATOM    163  CA  ALA A  12      17.136  30.584  49.106  1.00  0.00          C   
ATOM    164  C   ALA A  12      15.658  30.251  49.383  1.00  0.00          C   
ATOM    165  O   ALA A  12      14.709  30.977  48.981  1.00  0.00          O   
ATOM    166  CB  ALA A  12      17.569  29.847  47.921  1.00  0.00          C   
ATOM    167  H   ALA A  12      18.467  29.272  50.224  1.00  0.00          H   
ATOM    168  HA  ALA A  12      17.298  31.645  48.975  1.00  0.00          H   
ATOM    169  HB1 ALA A  12      17.675  28.778  48.098  1.00  0.00          H   
ATOM    170  HB2 ALA A  12      16.811  29.796  47.142  1.00  0.00          H   
ATOM    171  HB3 ALA A  12      18.501  30.326  47.636  1.00  0.00          H   
ATOM    172  N   LEU A  13      15.460  29.096  49.984  1.00  0.00          N   
ATOM    173  CA  LEU A  13      14.124  28.700  50.487  1.00  0.00          C   
ATOM    174  C   LEU A  13      13.540  29.569  51.590  1.00  0.00          C   
ATOM    175  O   LEU A  13      12.412  30.022  51.464  1.00  0.00          O   
ATOM    176  CB  LEU A  13      14.183  27.178  50.905  1.00  0.00          C   
ATOM    177  CG  LEU A  13      12.892  26.508  51.393  1.00  0.00          C   
ATOM    178  CD1 LEU A  13      12.455  27.058  52.745  1.00  0.00          C   
ATOM    179  CD2 LEU A  13      11.757  26.567  50.324  1.00  0.00          C   
ATOM    180  H   LEU A  13      16.222  28.478  50.230  1.00  0.00          H   
ATOM    181  HA  LEU A  13      13.468  28.817  49.622  1.00  0.00          H   
ATOM    182  HB3 LEU A  13      14.932  27.031  51.690  1.00  0.00          H   
ATOM    183  HB2 LEU A  13      14.608  26.536  50.140  1.00  0.00          H   
ATOM    184  HG  LEU A  13      13.178  25.484  51.613  1.00  0.00          H   
ATOM    185 HD11 LEU A  13      11.967  28.027  52.753  1.00  0.00          H   
ATOM    186 HD12 LEU A  13      11.729  26.442  53.276  1.00  0.00          H   
ATOM    187 HD13 LEU A  13      13.341  27.124  53.374  1.00  0.00          H   
ATOM    188 HD21 LEU A  13      12.060  26.206  49.345  1.00  0.00          H   
ATOM    189 HD22 LEU A  13      10.880  26.044  50.691  1.00  0.00          H   
ATOM    190 HD23 LEU A  13      11.622  27.646  50.255  1.00  0.00          H   
ATOM    191  N   GLN A  14      14.285  29.801  52.655  1.00  0.00          N   
ATOM    192  CA  GLN A  14      13.824  30.770  53.700  1.00  0.00          C   
ATOM    193  C   GLN A  14      13.499  32.175  53.053  1.00  0.00          C   
ATOM    194  O   GLN A  14      12.478  32.686  53.395  1.00  0.00          O   
ATOM    195  CB  GLN A  14      14.897  30.991  54.788  1.00  0.00          C   
ATOM    196  CG  GLN A  14      15.021  29.725  55.680  1.00  0.00          C   
ATOM    197  CD  GLN A  14      16.106  29.727  56.759  1.00  0.00          C   
ATOM    198  NE2 GLN A  14      15.767  28.965  57.700  1.00  0.00          N   
ATOM    199  OE1 GLN A  14      17.214  30.290  56.700  1.00  0.00          O   
ATOM    200  H   GLN A  14      15.189  29.357  52.685  1.00  0.00          H   
ATOM    201  HA  GLN A  14      12.925  30.406  54.192  1.00  0.00          H   
ATOM    202  HB3 GLN A  14      14.583  31.826  55.415  1.00  0.00          H   
ATOM    203  HB2 GLN A  14      15.853  31.119  54.267  1.00  0.00          H   
ATOM    204  HG3 GLN A  14      15.135  28.856  55.045  1.00  0.00          H   
ATOM    205  HG2 GLN A  14      14.058  29.619  56.182  1.00  0.00          H   
ATOM    206 HE21 GLN A  14      14.979  28.337  57.743  1.00  0.00          H   
ATOM    207 HE22 GLN A  14      16.404  29.134  58.462  1.00  0.00          H   
ATOM    208  N   ALA A  15      14.281  32.625  52.094  1.00  0.00          N   
ATOM    209  CA  ALA A  15      13.934  33.924  51.484  1.00  0.00          C   
ATOM    210  C   ALA A  15      12.804  33.795  50.478  1.00  0.00          C   
ATOM    211  O   ALA A  15      12.064  34.803  50.252  1.00  0.00          O   
ATOM    212  CB  ALA A  15      15.131  34.567  51.017  1.00  0.00          C   
ATOM    213  H   ALA A  15      15.190  32.269  51.825  1.00  0.00          H   
ATOM    214  HA  ALA A  15      13.590  34.602  52.263  1.00  0.00          H   
ATOM    215  HB1 ALA A  15      15.823  34.741  51.829  1.00  0.00          H   
ATOM    216  HB2 ALA A  15      15.637  34.051  50.202  1.00  0.00          H   
ATOM    217  HB3 ALA A  15      14.856  35.579  50.713  1.00  0.00          H   
ATOM    218  N   LEU A  16      12.564  32.687  49.788  1.00  0.00          N   
ATOM    219  CA  LEU A  16      11.316  32.409  49.014  1.00  0.00          C   
ATOM    220  C   LEU A  16      10.095  32.511  49.935  1.00  0.00          C   
ATOM    221  O   LEU A  16       9.152  33.170  49.532  1.00  0.00          O   
ATOM    222  CB  LEU A  16      11.336  31.054  48.191  1.00  0.00          C   
ATOM    223  CG  LEU A  16      10.028  30.793  47.357  1.00  0.00          C   
ATOM    224  CD1 LEU A  16       9.939  31.648  46.076  1.00  0.00          C   
ATOM    225  CD2 LEU A  16      10.086  29.282  46.958  1.00  0.00          C   
ATOM    226  H   LEU A  16      13.299  31.995  49.827  1.00  0.00          H   
ATOM    227  HA  LEU A  16      11.175  33.182  48.266  1.00  0.00          H   
ATOM    228  HB3 LEU A  16      11.447  30.260  48.935  1.00  0.00          H   
ATOM    229  HB2 LEU A  16      12.141  31.078  47.448  1.00  0.00          H   
ATOM    230  HG  LEU A  16       9.222  30.949  48.078  1.00  0.00          H   
ATOM    231 HD11 LEU A  16       9.134  31.366  45.392  1.00  0.00          H   
ATOM    232 HD12 LEU A  16       9.855  32.680  46.395  1.00  0.00          H   
ATOM    233 HD13 LEU A  16      10.869  31.462  45.534  1.00  0.00          H   
ATOM    234 HD21 LEU A  16      10.032  28.680  47.868  1.00  0.00          H   
ATOM    235 HD22 LEU A  16       9.128  29.095  46.468  1.00  0.00          H   
ATOM    236 HD23 LEU A  16      10.968  29.015  46.387  1.00  0.00          H   
ATOM    237  N   GLN A  17      10.186  31.980  51.150  1.00  0.00          N   
ATOM    238  CA  GLN A  17       9.142  31.943  52.190  1.00  0.00          C   
ATOM    239  C   GLN A  17       8.789  33.355  52.663  1.00  0.00          C   
ATOM    240  O   GLN A  17       7.630  33.800  52.565  1.00  0.00          O   
ATOM    241  CB  GLN A  17       9.511  30.957  53.271  1.00  0.00          C   
ATOM    242  CG  GLN A  17       9.362  29.547  52.791  1.00  0.00          C   
ATOM    243  CD  GLN A  17       9.532  28.557  53.976  1.00  0.00          C   
ATOM    244  NE2 GLN A  17       9.399  27.254  53.798  1.00  0.00          N   
ATOM    245  OE1 GLN A  17       9.843  28.922  55.121  1.00  0.00          O   
ATOM    246  H   GLN A  17      10.992  31.429  51.376  1.00  0.00          H   
ATOM    247  HA  GLN A  17       8.244  31.655  51.648  1.00  0.00          H   
ATOM    248  HB3 GLN A  17       8.687  31.099  53.985  1.00  0.00          H   
ATOM    249  HB2 GLN A  17      10.448  31.237  53.753  1.00  0.00          H   
ATOM    250  HG3 GLN A  17      10.105  29.303  52.034  1.00  0.00          H   
ATOM    251  HG2 GLN A  17       8.365  29.445  52.380  1.00  0.00          H   
ATOM    252 HE21 GLN A  17       9.218  26.841  52.892  1.00  0.00          H   
ATOM    253 HE22 GLN A  17       9.448  26.704  54.634  1.00  0.00          H   
ATOM    254  N   ALA A  18       9.810  34.080  52.989  1.00  0.00          N   
ATOM    255  CA  ALA A  18       9.683  35.512  53.414  1.00  0.00          C   
ATOM    256  C   ALA A  18       9.069  36.320  52.213  1.00  0.00          C   
ATOM    257  O   ALA A  18       8.356  37.295  52.442  1.00  0.00          O   
ATOM    258  CB  ALA A  18      11.103  35.921  53.506  1.00  0.00          C   
ATOM    259  H   ALA A  18      10.737  33.674  53.054  1.00  0.00          H   
ATOM    260  HA  ALA A  18       9.282  35.632  54.417  1.00  0.00          H   
ATOM    261  HB1 ALA A  18      11.590  35.751  52.536  1.00  0.00          H   
ATOM    262  HB2 ALA A  18      11.168  36.993  53.681  1.00  0.00          H   
ATOM    263  HB3 ALA A  18      11.618  35.367  54.284  1.00  0.00          H   
ATOM    264  N   ALA A  19       9.324  35.957  50.897  1.00  0.00          N   
ATOM    265  CA  ALA A  19       8.711  36.652  49.749  1.00  0.00          C   
ATOM    266  C   ALA A  19       7.242  36.269  49.636  1.00  0.00          C   
ATOM    267  O   ALA A  19       6.413  37.161  49.666  1.00  0.00          O   
ATOM    268  CB  ALA A  19       9.527  36.303  48.488  1.00  0.00          C   
ATOM    269  H   ALA A  19       9.804  35.082  50.726  1.00  0.00          H   
ATOM    270  HA  ALA A  19       8.765  37.732  49.855  1.00  0.00          H   
ATOM    271  HB1 ALA A  19       9.132  36.736  47.563  1.00  0.00          H   
ATOM    272  HB2 ALA A  19      10.530  36.709  48.627  1.00  0.00          H   
ATOM    273  HB3 ALA A  19       9.596  35.233  48.274  1.00  0.00          H   
ATOM    274  N   GLN A  20       6.944  34.991  49.667  1.00  0.00          N   
ATOM    275  CA  GLN A  20       5.510  34.485  49.630  1.00  0.00          C   
ATOM    276  C   GLN A  20       4.577  35.021  50.719  1.00  0.00          C   
ATOM    277  O   GLN A  20       3.448  35.310  50.310  1.00  0.00          O   
ATOM    278  CB  GLN A  20       5.438  32.886  49.607  1.00  0.00          C   
ATOM    279  CG  GLN A  20       5.840  32.454  48.128  1.00  0.00          C   
ATOM    280  CD  GLN A  20       6.054  30.926  48.043  1.00  0.00          C   
ATOM    281  NE2 GLN A  20       6.464  30.371  46.881  1.00  0.00          N   
ATOM    282  OE1 GLN A  20       5.979  30.151  48.960  1.00  0.00          O   
ATOM    283  H   GLN A  20       7.669  34.299  49.656  1.00  0.00          H   
ATOM    284  HA  GLN A  20       5.017  34.850  48.727  1.00  0.00          H   
ATOM    285  HB3 GLN A  20       4.431  32.526  49.836  1.00  0.00          H   
ATOM    286  HB2 GLN A  20       6.168  32.503  50.317  1.00  0.00          H   
ATOM    287  HG3 GLN A  20       6.759  32.896  47.743  1.00  0.00          H   
ATOM    288  HG2 GLN A  20       4.997  32.793  47.535  1.00  0.00          H   
ATOM    289 HE21 GLN A  20       6.444  30.920  46.029  1.00  0.00          H   
ATOM    290 HE22 GLN A  20       6.548  29.373  46.816  1.00  0.00          H   
ATOM    291  N   ALA A  21       5.080  35.141  51.930  1.00  0.00          N   
ATOM    292  CA  ALA A  21       4.523  35.825  53.091  1.00  0.00          C   
ATOM    293  C   ALA A  21       4.570  37.421  53.099  1.00  0.00          C   
ATOM    294  O   ALA A  21       4.097  37.966  54.131  1.00  0.00          O   
ATOM    295  CB  ALA A  21       5.152  35.207  54.326  1.00  0.00          C   
ATOM    296  H   ALA A  21       5.970  34.677  52.034  1.00  0.00          H   
ATOM    297  HA  ALA A  21       3.488  35.494  53.182  1.00  0.00          H   
ATOM    298  HB1 ALA A  21       6.242  35.214  54.310  1.00  0.00          H   
ATOM    299  HB2 ALA A  21       4.791  35.638  55.265  1.00  0.00          H   
ATOM    300  HB3 ALA A  21       4.855  34.184  54.578  1.00  0.00          H   
ATOM    301  N   ALA A  22       5.058  38.129  52.034  1.00  0.00          N   
ATOM    302  CA  ALA A  22       5.005  39.622  51.911  1.00  0.00          C   
ATOM    303  C   ALA A  22       3.554  40.101  51.598  1.00  0.00          C   
ATOM    304  O   ALA A  22       2.680  39.277  51.376  1.00  0.00          O   
ATOM    305  CB  ALA A  22       6.068  40.102  50.882  1.00  0.00          C   
ATOM    306  H   ALA A  22       5.409  37.628  51.231  1.00  0.00          H   
ATOM    307  HA  ALA A  22       5.259  40.005  52.905  1.00  0.00          H   
ATOM    308  HB1 ALA A  22       5.487  40.025  49.953  1.00  0.00          H   
ATOM    309  HB2 ALA A  22       6.368  41.130  51.059  1.00  0.00          H   
ATOM    310  HB3 ALA A  22       6.994  39.530  50.776  1.00  0.00          H   
ATOM    311  N   LYS A  23       3.338  41.413  51.656  1.00  0.00          N   
ATOM    312  CA  LYS A  23       2.191  42.128  51.162  1.00  0.00          C   
ATOM    313  C   LYS A  23       1.821  41.848  49.783  1.00  0.00          C   
ATOM    314  O   LYS A  23       2.750  41.728  48.903  1.00  0.00          O   
ATOM    315  CB  LYS A  23       2.225  43.644  51.522  1.00  0.00          C   
ATOM    316  CG  LYS A  23       3.285  44.379  50.694  1.00  0.00          C   
ATOM    317  CD  LYS A  23       3.416  45.741  51.392  1.00  0.00          C   
ATOM    318  CE  LYS A  23       4.256  46.705  50.444  1.00  0.00          C   
ATOM    319  NZ  LYS A  23       3.640  47.122  49.168  1.00  0.00          N   
ATOM    320  H   LYS A  23       4.102  42.013  51.915  1.00  0.00          H   
ATOM    321  HA  LYS A  23       1.369  41.758  51.781  1.00  0.00          H   
ATOM    322  HB3 LYS A  23       2.410  43.665  52.596  1.00  0.00          H   
ATOM    323  HB2 LYS A  23       1.247  44.074  51.273  1.00  0.00          H   
ATOM    324  HG3 LYS A  23       2.826  44.608  49.735  1.00  0.00          H   
ATOM    325  HG2 LYS A  23       4.217  43.858  50.473  1.00  0.00          H   
ATOM    326  HD3 LYS A  23       3.899  45.622  52.365  1.00  0.00          H   
ATOM    327  HD2 LYS A  23       2.444  46.199  51.592  1.00  0.00          H   
ATOM    328  HE3 LYS A  23       5.172  46.137  50.228  1.00  0.00          H   
ATOM    329  HE2 LYS A  23       4.556  47.586  51.002  1.00  0.00          H   
ATOM    330  HZ1 LYS A  23       4.331  47.564  48.576  1.00  0.00          H   
ATOM    331  HZ2 LYS A  23       3.300  46.294  48.690  1.00  0.00          H   
ATOM    332  HZ3 LYS A  23       2.867  47.731  49.364  1.00  0.00          H   
ATOM    333  N   LYS A  24       0.537  41.647  49.588  1.00  0.00          N   
ATOM    334  CA  LYS A  24      -0.220  41.275  48.353  1.00  0.00          C   
ATOM    335  C   LYS A  24      -0.417  42.512  47.426  1.00  0.00          C   
ATOM    336  CB  LYS A  24      -1.526  40.657  48.883  1.00  0.00          C   
ATOM    337  CG  LYS A  24      -2.276  39.980  47.723  1.00  0.00          C   
ATOM    338  CD  LYS A  24      -1.762  38.553  47.257  1.00  0.00          C   
ATOM    339  CE  LYS A  24      -1.931  37.381  48.250  1.00  0.00          C   
ATOM    340  NZ  LYS A  24      -3.396  37.346  48.561  1.00  0.00          N   
ATOM    341  O   LYS A  24      -0.981  43.547  47.847  1.00  0.00          O   
ATOM    342  OXT LYS A  24      -0.067  42.522  46.247  1.00  0.00          O   
ATOM    343  H   LYS A  24      -0.013  41.753  50.428  1.00  0.00          H   
ATOM    344  HA  LYS A  24       0.364  40.513  47.841  1.00  0.00          H   
ATOM    345  HB3 LYS A  24      -2.187  41.434  49.257  1.00  0.00          H   
ATOM    346  HB2 LYS A  24      -1.343  39.995  49.733  1.00  0.00          H   
ATOM    347  HG3 LYS A  24      -2.242  40.647  46.858  1.00  0.00          H   
ATOM    348  HG2 LYS A  24      -3.337  39.848  47.898  1.00  0.00          H   
ATOM    349  HD3 LYS A  24      -0.689  38.605  47.080  1.00  0.00          H   
ATOM    350  HD2 LYS A  24      -2.221  38.364  46.283  1.00  0.00          H   
ATOM    351  HE3 LYS A  24      -1.380  37.616  49.162  1.00  0.00          H   
ATOM    352  HE2 LYS A  24      -1.514  36.439  47.899  1.00  0.00          H   
ATOM    353  HZ1 LYS A  24      -3.931  37.071  47.748  1.00  0.00          H   
ATOM    354  HZ2 LYS A  24      -3.694  36.719  49.287  1.00  0.00          H   
ATOM    355  HZ3 LYS A  24      -3.699  38.246  48.908  1.00  0.00          H   
TER     356      LYS A  24
ENDMDL
MODEL        3
ATOM      1  N   LYS A   1      16.371  17.396  37.642  1.00  0.00          N   
ATOM      2  CA  LYS A   1      16.685  16.689  38.925  1.00  0.00          C   
ATOM      3  C   LYS A   1      16.011  17.532  40.047  1.00  0.00          C   
ATOM      4  O   LYS A   1      15.816  18.751  39.836  1.00  0.00          O   
ATOM      5  CB  LYS A   1      18.135  16.475  39.126  1.00  0.00          C   
ATOM      6  CG  LYS A   1      18.877  15.652  38.004  1.00  0.00          C   
ATOM      7  CD  LYS A   1      20.365  15.491  38.273  1.00  0.00          C   
ATOM      8  CE  LYS A   1      21.152  15.046  37.028  1.00  0.00          C   
ATOM      9  NZ  LYS A   1      22.583  15.022  37.306  1.00  0.00          N   
ATOM     10  HA  LYS A   1      16.115  15.764  38.910  1.00  0.00          H   
ATOM     11  HB3 LYS A   1      18.299  15.916  40.044  1.00  0.00          H   
ATOM     12  HB2 LYS A   1      18.605  17.435  39.309  1.00  0.00          H   
ATOM     13  HG3 LYS A   1      18.697  16.157  37.059  1.00  0.00          H   
ATOM     14  HG2 LYS A   1      18.426  14.662  37.930  1.00  0.00          H   
ATOM     15  HD3 LYS A   1      20.445  14.824  39.129  1.00  0.00          H   
ATOM     16  HD2 LYS A   1      20.671  16.498  38.571  1.00  0.00          H   
ATOM     17  HE3 LYS A   1      20.994  15.662  36.146  1.00  0.00          H   
ATOM     18  HE2 LYS A   1      20.772  14.049  36.797  1.00  0.00          H   
ATOM     19  HZ1 LYS A   1      22.845  14.564  38.175  1.00  0.00          H   
ATOM     20  HZ2 LYS A   1      23.146  14.617  36.571  1.00  0.00          H   
ATOM     21  HZ3 LYS A   1      22.906  15.963  37.176  1.00  0.00          H   
ATOM     22  H   LYS A   1      15.368  17.528  37.650  1.00  0.00          H   
ATOM     23  N   LYS A   2      15.797  16.895  41.211  1.00  0.00          N   
ATOM     24  CA  LYS A   2      15.390  17.501  42.572  1.00  0.00          C   
ATOM     25  C   LYS A   2      16.274  18.743  42.863  1.00  0.00          C   
ATOM     26  O   LYS A   2      17.459  18.792  42.380  1.00  0.00          O   
ATOM     27  CB  LYS A   2      15.512  16.424  43.605  1.00  0.00          C   
ATOM     28  CG  LYS A   2      14.108  15.872  43.959  1.00  0.00          C   
ATOM     29  CD  LYS A   2      14.053  14.695  44.898  1.00  0.00          C   
ATOM     30  CE  LYS A   2      12.664  14.294  45.498  1.00  0.00          C   
ATOM     31  NZ  LYS A   2      12.758  13.145  46.459  1.00  0.00          N   
ATOM     32  H   LYS A   2      15.900  15.892  41.185  1.00  0.00          H   
ATOM     33  HA  LYS A   2      14.332  17.783  42.525  1.00  0.00          H   
ATOM     34  HB3 LYS A   2      15.932  16.803  44.537  1.00  0.00          H   
ATOM     35  HB2 LYS A   2      16.203  15.684  43.223  1.00  0.00          H   
ATOM     36  HG3 LYS A   2      13.580  15.586  43.056  1.00  0.00          H   
ATOM     37  HG2 LYS A   2      13.532  16.708  44.366  1.00  0.00          H   
ATOM     38  HD3 LYS A   2      14.676  14.889  45.768  1.00  0.00          H   
ATOM     39  HD2 LYS A   2      14.379  13.838  44.320  1.00  0.00          H   
ATOM     40  HE3 LYS A   2      12.040  14.037  44.637  1.00  0.00          H   
ATOM     41  HE2 LYS A   2      12.234  15.159  45.993  1.00  0.00          H   
ATOM     42  HZ1 LYS A   2      11.907  12.986  46.981  1.00  0.00          H   
ATOM     43  HZ2 LYS A   2      13.114  12.292  46.052  1.00  0.00          H   
ATOM     44  HZ3 LYS A   2      13.420  13.435  47.164  1.00  0.00          H   
ATOM     45  N   PRO A   3      15.889  19.597  43.872  1.00  0.00          N   
ATOM     46  CA  PRO A   3      16.687  20.760  44.293  1.00  0.00          C   
ATOM     47  C   PRO A   3      17.942  20.338  45.022  1.00  0.00          C   
ATOM     48  O   PRO A   3      18.060  19.177  45.339  1.00  0.00          O   
ATOM     49  CB  PRO A   3      15.751  21.623  45.151  1.00  0.00          C   
ATOM     50  CG  PRO A   3      14.948  20.499  45.778  1.00  0.00          C   
ATOM     51  CD  PRO A   3      14.719  19.530  44.660  1.00  0.00          C   
ATOM     52  HA  PRO A   3      17.081  21.347  43.463  1.00  0.00          H   
ATOM     53  HB3 PRO A   3      16.226  22.109  46.009  1.00  0.00          H   
ATOM     54  HB2 PRO A   3      15.093  22.253  44.560  1.00  0.00          H   
ATOM     55  HG3 PRO A   3      15.452  20.053  46.631  1.00  0.00          H   
ATOM     56  HG2 PRO A   3      13.941  20.724  46.161  1.00  0.00          H   
ATOM     57  HD3 PRO A   3      14.548  18.547  45.083  1.00  0.00          H   
ATOM     58  HD2 PRO A   3      13.944  19.816  43.950  1.00  0.00          H   
ATOM     59  N   GLY A   4      18.911  21.266  45.259  1.00  0.00          N   
ATOM     60  CA  GLY A   4      20.132  20.924  45.949  1.00  0.00          C   
ATOM     61  C   GLY A   4      19.924  21.104  47.461  1.00  0.00          C   
ATOM     62  O   GLY A   4      18.975  21.757  47.927  1.00  0.00          O   
ATOM     63  H   GLY A   4      18.741  22.225  45.003  1.00  0.00          H   
ATOM     64  HA3 GLY A   4      20.934  21.561  45.579  1.00  0.00          H   
ATOM     65  HA2 GLY A   4      20.450  19.889  45.811  1.00  0.00          H   
ATOM     66  N   ALA A   5      20.841  20.607  48.282  1.00  0.00          N   
ATOM     67  CA  ALA A   5      20.682  20.512  49.766  1.00  0.00          C   
ATOM     68  C   ALA A   5      21.964  20.966  50.521  1.00  0.00          C   
ATOM     69  O   ALA A   5      22.863  20.154  50.748  1.00  0.00          O   
ATOM     70  CB  ALA A   5      20.162  19.162  50.176  1.00  0.00          C   
ATOM     71  H   ALA A   5      21.581  20.039  47.905  1.00  0.00          H   
ATOM     72  HA  ALA A   5      19.851  21.138  50.096  1.00  0.00          H   
ATOM     73  HB1 ALA A   5      20.978  18.446  50.123  1.00  0.00          H   
ATOM     74  HB2 ALA A   5      19.777  19.159  51.187  1.00  0.00          H   
ATOM     75  HB3 ALA A   5      19.404  18.830  49.451  1.00  0.00          H   
ATOM     76  N   SER A   6      21.954  22.246  50.939  1.00  0.00          N   
ATOM     77  CA  SER A   6      22.978  23.031  51.666  1.00  0.00          C   
ATOM     78  C   SER A   6      22.511  24.272  52.428  1.00  0.00          C   
ATOM     79  O   SER A   6      21.374  24.656  52.298  1.00  0.00          O   
ATOM     80  CB  SER A   6      24.023  23.619  50.585  1.00  0.00          C   
ATOM     81  OG  SER A   6      23.434  24.545  49.690  1.00  0.00          O   
ATOM     82  H   SER A   6      21.082  22.733  50.803  1.00  0.00          H   
ATOM     83  HA  SER A   6      23.511  22.366  52.343  1.00  0.00          H   
ATOM     84  HB3 SER A   6      24.367  22.794  49.958  1.00  0.00          H   
ATOM     85  HB2 SER A   6      24.930  24.013  51.049  1.00  0.00          H   
ATOM     86  HG  SER A   6      23.637  24.224  48.815  1.00  0.00          H   
ATOM     87  N   LEU A   7      23.369  24.995  53.136  1.00  0.00          N   
ATOM     88  CA  LEU A   7      23.017  26.286  53.779  1.00  0.00          C   
ATOM     89  C   LEU A   7      22.644  27.299  52.636  1.00  0.00          C   
ATOM     90  O   LEU A   7      21.736  28.132  52.789  1.00  0.00          O   
ATOM     91  CB  LEU A   7      24.261  26.610  54.664  1.00  0.00          C   
ATOM     92  CG  LEU A   7      24.152  27.852  55.484  1.00  0.00          C   
ATOM     93  CD1 LEU A   7      22.904  27.869  56.342  1.00  0.00          C   
ATOM     94  CD2 LEU A   7      25.346  27.871  56.495  1.00  0.00          C   
ATOM     95  H   LEU A   7      24.266  24.556  53.300  1.00  0.00          H   
ATOM     96  HA  LEU A   7      22.198  26.070  54.474  1.00  0.00          H   
ATOM     97  HB3 LEU A   7      25.148  26.676  54.028  1.00  0.00          H   
ATOM     98  HB2 LEU A   7      24.406  25.769  55.342  1.00  0.00          H   
ATOM     99  HG  LEU A   7      24.206  28.736  54.853  1.00  0.00          H   
ATOM    100 HD11 LEU A   7      22.943  28.836  56.853  1.00  0.00          H   
ATOM    101 HD12 LEU A   7      21.986  27.943  55.769  1.00  0.00          H   
ATOM    102 HD13 LEU A   7      22.953  27.092  57.099  1.00  0.00          H   
ATOM    103 HD21 LEU A   7      25.225  27.106  57.258  1.00  0.00          H   
ATOM    104 HD22 LEU A   7      26.325  27.595  56.093  1.00  0.00          H   
ATOM    105 HD23 LEU A   7      25.414  28.827  57.011  1.00  0.00          H   
ATOM    106  N   ALA A   8      23.364  27.336  51.493  1.00  0.00          N   
ATOM    107  CA  ALA A   8      23.013  28.119  50.328  1.00  0.00          C   
ATOM    108  C   ALA A   8      21.575  27.892  49.815  1.00  0.00          C   
ATOM    109  O   ALA A   8      20.825  28.811  49.470  1.00  0.00          O   
ATOM    110  CB  ALA A   8      23.996  27.870  49.120  1.00  0.00          C   
ATOM    111  H   ALA A   8      23.886  26.487  51.335  1.00  0.00          H   
ATOM    112  HA  ALA A   8      23.065  29.177  50.605  1.00  0.00          H   
ATOM    113  HB1 ALA A   8      24.957  28.353  49.263  1.00  0.00          H   
ATOM    114  HB2 ALA A   8      24.159  26.805  48.991  1.00  0.00          H   
ATOM    115  HB3 ALA A   8      23.670  28.274  48.171  1.00  0.00          H   
ATOM    116  N   ALA A   9      21.200  26.572  49.826  1.00  0.00          N   
ATOM    117  CA  ALA A   9      19.809  26.188  49.408  1.00  0.00          C   
ATOM    118  C   ALA A   9      18.739  26.461  50.490  1.00  0.00          C   
ATOM    119  O   ALA A   9      17.708  27.050  50.127  1.00  0.00          O   
ATOM    120  CB  ALA A   9      19.818  24.620  49.141  1.00  0.00          C   
ATOM    121  H   ALA A   9      21.967  25.965  50.070  1.00  0.00          H   
ATOM    122  HA  ALA A   9      19.507  26.738  48.513  1.00  0.00          H   
ATOM    123  HB1 ALA A   9      20.618  24.443  48.414  1.00  0.00          H   
ATOM    124  HB2 ALA A   9      20.096  24.123  50.070  1.00  0.00          H   
ATOM    125  HB3 ALA A   9      18.841  24.350  48.743  1.00  0.00          H   
ATOM    126  N   LEU A  10      19.032  26.255  51.797  1.00  0.00          N   
ATOM    127  CA  LEU A  10      18.172  26.597  52.895  1.00  0.00          C   
ATOM    128  C   LEU A  10      17.841  28.110  52.869  1.00  0.00          C   
ATOM    129  O   LEU A  10      16.719  28.531  52.964  1.00  0.00          O   
ATOM    130  CB  LEU A  10      18.785  26.187  54.269  1.00  0.00          C   
ATOM    131  CG  LEU A  10      17.978  26.608  55.531  1.00  0.00          C   
ATOM    132  CD1 LEU A  10      16.540  26.256  55.585  1.00  0.00          C   
ATOM    133  CD2 LEU A  10      18.641  25.978  56.772  1.00  0.00          C   
ATOM    134  H   LEU A  10      19.913  25.782  51.965  1.00  0.00          H   
ATOM    135  HA  LEU A  10      17.250  26.028  52.835  1.00  0.00          H   
ATOM    136  HB3 LEU A  10      19.745  26.670  54.435  1.00  0.00          H   
ATOM    137  HB2 LEU A  10      18.874  25.107  54.288  1.00  0.00          H   
ATOM    138  HG  LEU A  10      18.083  27.665  55.771  1.00  0.00          H   
ATOM    139 HD11 LEU A  10      15.951  26.734  54.803  1.00  0.00          H   
ATOM    140 HD12 LEU A  10      16.334  25.196  55.441  1.00  0.00          H   
ATOM    141 HD13 LEU A  10      16.194  26.539  56.572  1.00  0.00          H   
ATOM    142 HD21 LEU A  10      18.195  26.415  57.666  1.00  0.00          H   
ATOM    143 HD22 LEU A  10      18.558  24.898  56.668  1.00  0.00          H   
ATOM    144 HD23 LEU A  10      19.660  26.357  56.750  1.00  0.00          H   
ATOM    145  N   GLN A  11      18.891  28.971  52.668  1.00  0.00          N   
ATOM    146  CA  GLN A  11      18.726  30.372  52.663  1.00  0.00          C   
ATOM    147  C   GLN A  11      17.905  30.887  51.432  1.00  0.00          C   
ATOM    148  O   GLN A  11      17.087  31.789  51.634  1.00  0.00          O   
ATOM    149  CB  GLN A  11      20.096  31.016  52.718  1.00  0.00          C   
ATOM    150  CG  GLN A  11      20.728  30.994  54.089  1.00  0.00          C   
ATOM    151  CD  GLN A  11      22.208  31.407  53.961  1.00  0.00          C   
ATOM    152  NE2 GLN A  11      22.960  31.332  55.039  1.00  0.00          N   
ATOM    153  OE1 GLN A  11      22.746  31.867  52.945  1.00  0.00          O   
ATOM    154  H   GLN A  11      19.793  28.528  52.708  1.00  0.00          H   
ATOM    155  HA  GLN A  11      18.231  30.702  53.578  1.00  0.00          H   
ATOM    156  HB3 GLN A  11      19.929  32.038  52.408  1.00  0.00          H   
ATOM    157  HB2 GLN A  11      20.720  30.451  52.025  1.00  0.00          H   
ATOM    158  HG3 GLN A  11      20.639  30.001  54.517  1.00  0.00          H   
ATOM    159  HG2 GLN A  11      20.224  31.704  54.748  1.00  0.00          H   
ATOM    160 HE21 GLN A  11      22.622  30.929  55.893  1.00  0.00          H   
ATOM    161 HE22 GLN A  11      23.961  31.480  54.979  1.00  0.00          H   
ATOM    162  N   ALA A  12      18.070  30.337  50.284  1.00  0.00          N   
ATOM    163  CA  ALA A  12      17.131  30.609  49.187  1.00  0.00          C   
ATOM    164  C   ALA A  12      15.656  30.139  49.499  1.00  0.00          C   
ATOM    165  O   ALA A  12      14.788  30.947  49.157  1.00  0.00          O   
ATOM    166  CB  ALA A  12      17.588  29.850  47.911  1.00  0.00          C   
ATOM    167  H   ALA A  12      18.791  29.664  50.063  1.00  0.00          H   
ATOM    168  HA  ALA A  12      17.216  31.682  49.004  1.00  0.00          H   
ATOM    169  HB1 ALA A  12      18.632  30.084  47.696  1.00  0.00          H   
ATOM    170  HB2 ALA A  12      17.580  28.766  47.983  1.00  0.00          H   
ATOM    171  HB3 ALA A  12      17.033  30.235  47.061  1.00  0.00          H   
ATOM    172  N   LEU A  13      15.469  28.982  50.156  1.00  0.00          N   
ATOM    173  CA  LEU A  13      14.122  28.570  50.597  1.00  0.00          C   
ATOM    174  C   LEU A  13      13.529  29.417  51.706  1.00  0.00          C   
ATOM    175  O   LEU A  13      12.389  29.831  51.598  1.00  0.00          O   
ATOM    176  CB  LEU A  13      14.039  27.125  51.035  1.00  0.00          C   
ATOM    177  CG  LEU A  13      12.612  26.494  51.362  1.00  0.00          C   
ATOM    178  CD1 LEU A  13      11.736  26.783  50.147  1.00  0.00          C   
ATOM    179  CD2 LEU A  13      12.753  24.939  51.583  1.00  0.00          C   
ATOM    180  H   LEU A  13      16.276  28.403  50.334  1.00  0.00          H   
ATOM    181  HA  LEU A  13      13.469  28.642  49.726  1.00  0.00          H   
ATOM    182  HB3 LEU A  13      14.594  27.002  51.963  1.00  0.00          H   
ATOM    183  HB2 LEU A  13      14.495  26.491  50.274  1.00  0.00          H   
ATOM    184  HG  LEU A  13      12.124  26.848  52.277  1.00  0.00          H   
ATOM    185 HD11 LEU A  13      10.803  26.212  50.208  1.00  0.00          H   
ATOM    186 HD12 LEU A  13      11.396  27.817  50.037  1.00  0.00          H   
ATOM    187 HD13 LEU A  13      12.354  26.563  49.288  1.00  0.00          H   
ATOM    188 HD21 LEU A  13      11.819  24.389  51.549  1.00  0.00          H   
ATOM    189 HD22 LEU A  13      13.328  24.510  50.763  1.00  0.00          H   
ATOM    190 HD23 LEU A  13      13.394  24.789  52.453  1.00  0.00          H   
ATOM    191  N   GLN A  14      14.256  29.768  52.732  1.00  0.00          N   
ATOM    192  CA  GLN A  14      13.874  30.825  53.650  1.00  0.00          C   
ATOM    193  C   GLN A  14      13.623  32.233  53.138  1.00  0.00          C   
ATOM    194  O   GLN A  14      12.617  32.851  53.466  1.00  0.00          O   
ATOM    195  CB  GLN A  14      14.960  30.877  54.734  1.00  0.00          C   
ATOM    196  CG  GLN A  14      14.981  29.651  55.661  1.00  0.00          C   
ATOM    197  CD  GLN A  14      16.097  29.780  56.661  1.00  0.00          C   
ATOM    198  NE2 GLN A  14      16.016  29.605  57.962  1.00  0.00          N   
ATOM    199  OE1 GLN A  14      17.213  30.168  56.304  1.00  0.00          O   
ATOM    200  H   GLN A  14      15.193  29.391  52.845  1.00  0.00          H   
ATOM    201  HA  GLN A  14      12.900  30.517  54.023  1.00  0.00          H   
ATOM    202  HB3 GLN A  14      14.824  31.751  55.369  1.00  0.00          H   
ATOM    203  HB2 GLN A  14      15.913  30.971  54.215  1.00  0.00          H   
ATOM    204  HG3 GLN A  14      15.210  28.738  55.103  1.00  0.00          H   
ATOM    205  HG2 GLN A  14      14.015  29.538  56.157  1.00  0.00          H   
ATOM    206 HE21 GLN A  14      15.201  29.196  58.391  1.00  0.00          H   
ATOM    207 HE22 GLN A  14      16.883  29.778  58.439  1.00  0.00          H   
ATOM    208  N   ALA A  15      14.403  32.710  52.163  1.00  0.00          N   
ATOM    209  CA  ALA A  15      14.161  33.948  51.384  1.00  0.00          C   
ATOM    210  C   ALA A  15      12.856  33.906  50.595  1.00  0.00          C   
ATOM    211  O   ALA A  15      12.155  34.900  50.571  1.00  0.00          O   
ATOM    212  CB  ALA A  15      15.388  34.089  50.464  1.00  0.00          C   
ATOM    213  H   ALA A  15      15.084  32.082  51.752  1.00  0.00          H   
ATOM    214  HA  ALA A  15      14.231  34.793  52.064  1.00  0.00          H   
ATOM    215  HB1 ALA A  15      16.317  34.139  51.032  1.00  0.00          H   
ATOM    216  HB2 ALA A  15      15.458  33.254  49.762  1.00  0.00          H   
ATOM    217  HB3 ALA A  15      15.324  35.026  49.911  1.00  0.00          H   
ATOM    218  N   LEU A  16      12.526  32.734  50.020  1.00  0.00          N   
ATOM    219  CA  LEU A  16      11.331  32.591  49.235  1.00  0.00          C   
ATOM    220  C   LEU A  16      10.074  32.597  50.098  1.00  0.00          C   
ATOM    221  O   LEU A  16       9.117  33.339  49.890  1.00  0.00          O   
ATOM    222  CB  LEU A  16      11.394  31.391  48.277  1.00  0.00          C   
ATOM    223  CG  LEU A  16      10.166  31.321  47.336  1.00  0.00          C   
ATOM    224  CD1 LEU A  16      10.256  32.434  46.284  1.00  0.00          C   
ATOM    225  CD2 LEU A  16       9.982  29.940  46.692  1.00  0.00          C   
ATOM    226  H   LEU A  16      13.136  31.966  50.256  1.00  0.00          H   
ATOM    227  HA  LEU A  16      11.322  33.441  48.556  1.00  0.00          H   
ATOM    228  HB3 LEU A  16      11.449  30.461  48.852  1.00  0.00          H   
ATOM    229  HB2 LEU A  16      12.316  31.490  47.701  1.00  0.00          H   
ATOM    230  HG  LEU A  16       9.258  31.493  47.918  1.00  0.00          H   
ATOM    231 HD11 LEU A  16      10.234  33.375  46.818  1.00  0.00          H   
ATOM    232 HD12 LEU A  16      11.163  32.338  45.696  1.00  0.00          H   
ATOM    233 HD13 LEU A  16       9.412  32.349  45.587  1.00  0.00          H   
ATOM    234 HD21 LEU A  16       8.956  29.806  46.338  1.00  0.00          H   
ATOM    235 HD22 LEU A  16      10.634  29.872  45.824  1.00  0.00          H   
ATOM    236 HD23 LEU A  16      10.296  29.236  47.464  1.00  0.00          H   
ATOM    237  N   GLN A  17      10.162  31.838  51.228  1.00  0.00          N   
ATOM    238  CA  GLN A  17       9.129  31.767  52.227  1.00  0.00          C   
ATOM    239  C   GLN A  17       8.858  33.006  52.938  1.00  0.00          C   
ATOM    240  O   GLN A  17       7.672  33.245  53.292  1.00  0.00          O   
ATOM    241  CB  GLN A  17       9.240  30.605  53.167  1.00  0.00          C   
ATOM    242  CG  GLN A  17       9.245  29.195  52.436  1.00  0.00          C   
ATOM    243  CD  GLN A  17       9.839  28.083  53.307  1.00  0.00          C   
ATOM    244  NE2 GLN A  17       9.455  26.880  53.154  1.00  0.00          N   
ATOM    245  OE1 GLN A  17      10.601  28.247  54.253  1.00  0.00          O   
ATOM    246  H   GLN A  17      10.978  31.269  51.403  1.00  0.00          H   
ATOM    247  HA  GLN A  17       8.211  31.617  51.647  1.00  0.00          H   
ATOM    248  HB3 GLN A  17       8.303  30.662  53.739  1.00  0.00          H   
ATOM    249  HB2 GLN A  17      10.059  30.738  53.861  1.00  0.00          H   
ATOM    250  HG3 GLN A  17       9.858  29.234  51.537  1.00  0.00          H   
ATOM    251  HG2 GLN A  17       8.240  29.005  52.058  1.00  0.00          H   
ATOM    252 HE21 GLN A  17       8.648  26.692  52.569  1.00  0.00          H   
ATOM    253 HE22 GLN A  17       9.857  26.158  53.748  1.00  0.00          H   
ATOM    254  N   ALA A  18       9.786  33.967  53.047  1.00  0.00          N   
ATOM    255  CA  ALA A  18       9.443  35.320  53.354  1.00  0.00          C   
ATOM    256  C   ALA A  18       9.039  36.261  52.206  1.00  0.00          C   
ATOM    257  O   ALA A  18       8.098  37.002  52.299  1.00  0.00          O   
ATOM    258  CB  ALA A  18      10.530  35.876  54.199  1.00  0.00          C   
ATOM    259  H   ALA A  18      10.720  33.829  52.681  1.00  0.00          H   
ATOM    260  HA  ALA A  18       8.539  35.326  53.965  1.00  0.00          H   
ATOM    261  HB1 ALA A  18      11.535  35.787  53.766  1.00  0.00          H   
ATOM    262  HB2 ALA A  18      10.145  36.843  54.513  1.00  0.00          H   
ATOM    263  HB3 ALA A  18      10.559  35.260  55.100  1.00  0.00          H   
ATOM    264  N   ALA A  19       9.742  36.243  51.036  1.00  0.00          N   
ATOM    265  CA  ALA A  19       9.402  37.020  49.826  1.00  0.00          C   
ATOM    266  C   ALA A  19       7.956  36.761  49.242  1.00  0.00          C   
ATOM    267  O   ALA A  19       7.266  37.649  48.771  1.00  0.00          O   
ATOM    268  CB  ALA A  19      10.395  36.734  48.767  1.00  0.00          C   
ATOM    269  H   ALA A  19      10.423  35.504  50.980  1.00  0.00          H   
ATOM    270  HA  ALA A  19       9.490  38.072  50.070  1.00  0.00          H   
ATOM    271  HB1 ALA A  19      10.353  35.711  48.383  1.00  0.00          H   
ATOM    272  HB2 ALA A  19      10.152  37.394  47.937  1.00  0.00          H   
ATOM    273  HB3 ALA A  19      11.408  37.050  49.014  1.00  0.00          H   
ATOM    274  N   GLN A  20       7.449  35.561  49.373  1.00  0.00          N   
ATOM    275  CA  GLN A  20       6.029  35.175  49.159  1.00  0.00          C   
ATOM    276  C   GLN A  20       5.128  35.813  50.229  1.00  0.00          C   
ATOM    277  O   GLN A  20       3.931  36.091  49.922  1.00  0.00          O   
ATOM    278  CB  GLN A  20       5.984  33.645  49.193  1.00  0.00          C   
ATOM    279  CG  GLN A  20       6.524  32.851  47.982  1.00  0.00          C   
ATOM    280  CD  GLN A  20       6.462  31.346  48.167  1.00  0.00          C   
ATOM    281  NE2 GLN A  20       6.296  30.634  47.103  1.00  0.00          N   
ATOM    282  OE1 GLN A  20       6.549  30.735  49.206  1.00  0.00          O   
ATOM    283  H   GLN A  20       8.158  34.901  49.654  1.00  0.00          H   
ATOM    284  HA  GLN A  20       5.706  35.515  48.176  1.00  0.00          H   
ATOM    285  HB3 GLN A  20       4.924  33.374  49.207  1.00  0.00          H   
ATOM    286  HB2 GLN A  20       6.364  33.143  50.079  1.00  0.00          H   
ATOM    287  HG3 GLN A  20       7.475  33.141  47.536  1.00  0.00          H   
ATOM    288  HG2 GLN A  20       5.836  33.059  47.161  1.00  0.00          H   
ATOM    289 HE21 GLN A  20       6.080  31.034  46.207  1.00  0.00          H   
ATOM    290 HE22 GLN A  20       6.311  29.629  47.202  1.00  0.00          H   
ATOM    291  N   ALA A  21       5.594  36.021  51.465  1.00  0.00          N   
ATOM    292  CA  ALA A  21       4.792  36.670  52.532  1.00  0.00          C   
ATOM    293  C   ALA A  21       4.855  38.183  52.419  1.00  0.00          C   
ATOM    294  O   ALA A  21       3.865  38.830  52.685  1.00  0.00          O   
ATOM    295  CB  ALA A  21       5.270  36.143  53.935  1.00  0.00          C   
ATOM    296  H   ALA A  21       6.514  35.732  51.741  1.00  0.00          H   
ATOM    297  HA  ALA A  21       3.757  36.359  52.471  1.00  0.00          H   
ATOM    298  HB1 ALA A  21       4.708  36.590  54.755  1.00  0.00          H   
ATOM    299  HB2 ALA A  21       5.191  35.058  53.899  1.00  0.00          H   
ATOM    300  HB3 ALA A  21       6.310  36.380  54.163  1.00  0.00          H   
ATOM    301  N   ALA A  22       5.988  38.757  51.958  1.00  0.00          N   
ATOM    302  CA  ALA A  22       6.354  40.181  51.824  1.00  0.00          C   
ATOM    303  C   ALA A  22       5.287  41.069  51.209  1.00  0.00          C   
ATOM    304  O   ALA A  22       4.434  40.691  50.385  1.00  0.00          O   
ATOM    305  CB  ALA A  22       7.633  40.203  50.981  1.00  0.00          C   
ATOM    306  H   ALA A  22       6.731  38.112  51.734  1.00  0.00          H   
ATOM    307  HA  ALA A  22       6.547  40.633  52.799  1.00  0.00          H   
ATOM    308  HB1 ALA A  22       8.475  39.622  51.354  1.00  0.00          H   
ATOM    309  HB2 ALA A  22       7.530  39.859  49.957  1.00  0.00          H   
ATOM    310  HB3 ALA A  22       7.966  41.247  50.962  1.00  0.00          H   
ATOM    311  N   LYS A  23       5.257  42.329  51.680  1.00  0.00          N   
ATOM    312  CA  LYS A  23       4.215  43.315  51.294  1.00  0.00          C   
ATOM    313  C   LYS A  23       3.863  43.254  49.771  1.00  0.00          C   
ATOM    314  O   LYS A  23       4.756  43.485  48.928  1.00  0.00          O   
ATOM    315  CB  LYS A  23       4.753  44.661  51.651  1.00  0.00          C   
ATOM    316  CG  LYS A  23       4.876  44.884  53.171  1.00  0.00          C   
ATOM    317  CD  LYS A  23       5.727  46.084  53.455  1.00  0.00          C   
ATOM    318  CE  LYS A  23       5.122  47.371  52.909  1.00  0.00          C   
ATOM    319  NZ  LYS A  23       5.907  48.559  53.244  1.00  0.00          N   
ATOM    320  H   LYS A  23       5.883  42.548  52.447  1.00  0.00          H   
ATOM    321  HA  LYS A  23       3.312  43.097  51.876  1.00  0.00          H   
ATOM    322  HB3 LYS A  23       4.037  45.440  51.391  1.00  0.00          H   
ATOM    323  HB2 LYS A  23       5.692  44.848  51.116  1.00  0.00          H   
ATOM    324  HG3 LYS A  23       5.415  44.008  53.542  1.00  0.00          H   
ATOM    325  HG2 LYS A  23       3.932  45.087  53.683  1.00  0.00          H   
ATOM    326  HD3 LYS A  23       6.676  45.922  52.961  1.00  0.00          H   
ATOM    327  HD2 LYS A  23       5.816  46.212  54.539  1.00  0.00          H   
ATOM    328  HE3 LYS A  23       4.131  47.570  53.311  1.00  0.00          H   
ATOM    329  HE2 LYS A  23       4.987  47.332  51.830  1.00  0.00          H   
ATOM    330  HZ1 LYS A  23       6.080  48.733  54.229  1.00  0.00          H   
ATOM    331  HZ2 LYS A  23       6.814  48.653  52.819  1.00  0.00          H   
ATOM    332  HZ3 LYS A  23       5.398  49.364  52.902  1.00  0.00          H   
ATOM    333  N   LYS A  24       2.601  43.153  49.488  1.00  0.00          N   
ATOM    334  CA  LYS A  24       1.982  43.100  48.173  1.00  0.00          C   
ATOM    335  C   LYS A  24       2.301  44.412  47.433  1.00  0.00          C   
ATOM    336  CB  LYS A  24       0.465  42.920  48.398  1.00  0.00          C   
ATOM    337  CG  LYS A  24       0.034  41.537  48.989  1.00  0.00          C   
ATOM    338  CD  LYS A  24       0.574  40.344  48.114  1.00  0.00          C   
ATOM    339  CE  LYS A  24      -0.042  38.968  48.671  1.00  0.00          C   
ATOM    340  NZ  LYS A  24       0.577  37.800  48.052  1.00  0.00          N   
ATOM    341  O   LYS A  24       3.041  44.468  46.407  1.00  0.00          O   
ATOM    342  OXT LYS A  24       1.939  45.444  47.984  1.00  0.00          O   
ATOM    343  H   LYS A  24       1.945  42.982  50.229  1.00  0.00          H   
ATOM    344  HA  LYS A  24       2.429  42.324  47.547  1.00  0.00          H   
ATOM    345  HB3 LYS A  24       0.032  43.061  47.411  1.00  0.00          H   
ATOM    346  HB2 LYS A  24       0.187  43.646  49.161  1.00  0.00          H   
ATOM    347  HG3 LYS A  24      -1.016  41.490  49.251  1.00  0.00          H   
ATOM    348  HG2 LYS A  24       0.553  41.289  49.912  1.00  0.00          H   
ATOM    349  HD3 LYS A  24       1.651  40.337  47.944  1.00  0.00          H   
ATOM    350  HD2 LYS A  24       0.126  40.371  47.123  1.00  0.00          H   
ATOM    351  HE3 LYS A  24      -1.120  38.935  48.586  1.00  0.00          H   
ATOM    352  HE2 LYS A  24       0.167  38.971  49.742  1.00  0.00          H   
ATOM    353  HZ1 LYS A  24       1.574  37.686  48.151  1.00  0.00          H   
ATOM    354  HZ2 LYS A  24       0.176  36.959  48.441  1.00  0.00          H   
ATOM    355  HZ3 LYS A  24       0.210  37.788  47.111  1.00  0.00          H   
TER     356      LYS A  24
ENDMDL
MODEL        4
ATOM      1  N   LYS A   1      26.657  19.959  62.094  1.00  0.00          N   
ATOM      2  CA  LYS A   1      25.257  19.817  61.772  1.00  0.00          C   
ATOM      3  C   LYS A   1      24.999  18.439  61.235  1.00  0.00          C   
ATOM      4  O   LYS A   1      25.872  17.899  60.503  1.00  0.00          O   
ATOM      5  CB  LYS A   1      24.839  20.919  60.796  1.00  0.00          C   
ATOM      6  CG  LYS A   1      25.500  20.806  59.405  1.00  0.00          C   
ATOM      7  CD  LYS A   1      26.140  22.185  59.045  1.00  0.00          C   
ATOM      8  CE  LYS A   1      26.126  22.456  57.545  1.00  0.00          C   
ATOM      9  NZ  LYS A   1      26.783  21.372  56.769  1.00  0.00          N   
ATOM     10  HA  LYS A   1      24.733  19.984  62.713  1.00  0.00          H   
ATOM     11  HB3 LYS A   1      25.117  21.881  61.239  1.00  0.00          H   
ATOM     12  HB2 LYS A   1      23.761  20.781  60.766  1.00  0.00          H   
ATOM     13  HG3 LYS A   1      24.768  20.526  58.650  1.00  0.00          H   
ATOM     14  HG2 LYS A   1      26.290  20.055  59.400  1.00  0.00          H   
ATOM     15  HD3 LYS A   1      27.152  22.148  59.440  1.00  0.00          H   
ATOM     16  HD2 LYS A   1      25.597  23.058  59.414  1.00  0.00          H   
ATOM     17  HE3 LYS A   1      26.729  23.361  57.482  1.00  0.00          H   
ATOM     18  HE2 LYS A   1      25.112  22.722  57.253  1.00  0.00          H   
ATOM     19  HZ1 LYS A   1      26.831  21.509  55.762  1.00  0.00          H   
ATOM     20  HZ2 LYS A   1      27.722  21.304  57.105  1.00  0.00          H   
ATOM     21  HZ3 LYS A   1      26.265  20.518  56.935  1.00  0.00          H   
ATOM     22  H   LYS A   1      27.190  19.996  61.247  1.00  0.00          H   
ATOM     23  N   LYS A   2      23.844  17.891  61.598  1.00  0.00          N   
ATOM     24  CA  LYS A   2      23.391  16.627  61.025  1.00  0.00          C   
ATOM     25  C   LYS A   2      23.142  16.810  59.507  1.00  0.00          C   
ATOM     26  O   LYS A   2      22.574  17.819  59.152  1.00  0.00          O   
ATOM     27  CB  LYS A   2      22.209  16.062  61.792  1.00  0.00          C   
ATOM     28  CG  LYS A   2      22.717  15.181  62.959  1.00  0.00          C   
ATOM     29  CD  LYS A   2      21.491  14.775  63.812  1.00  0.00          C   
ATOM     30  CE  LYS A   2      21.935  13.874  64.961  1.00  0.00          C   
ATOM     31  NZ  LYS A   2      22.205  12.467  64.490  1.00  0.00          N   
ATOM     32  H   LYS A   2      23.180  18.386  62.189  1.00  0.00          H   
ATOM     33  HA  LYS A   2      24.230  15.942  61.128  1.00  0.00          H   
ATOM     34  HB3 LYS A   2      21.688  15.364  61.136  1.00  0.00          H   
ATOM     35  HB2 LYS A   2      21.508  16.823  62.141  1.00  0.00          H   
ATOM     36  HG3 LYS A   2      23.368  15.809  63.564  1.00  0.00          H   
ATOM     37  HG2 LYS A   2      23.161  14.258  62.586  1.00  0.00          H   
ATOM     38  HD3 LYS A   2      20.732  14.213  63.272  1.00  0.00          H   
ATOM     39  HD2 LYS A   2      21.113  15.679  64.275  1.00  0.00          H   
ATOM     40  HE3 LYS A   2      21.213  13.836  65.772  1.00  0.00          H   
ATOM     41  HE2 LYS A   2      22.862  14.332  65.324  1.00  0.00          H   
ATOM     42  HZ1 LYS A   2      22.793  12.427  63.667  1.00  0.00          H   
ATOM     43  HZ2 LYS A   2      22.602  11.854  65.191  1.00  0.00          H   
ATOM     44  HZ3 LYS A   2      21.323  12.042  64.250  1.00  0.00          H   
ATOM     45  N   PRO A   3      23.454  15.827  58.668  1.00  0.00          N   
ATOM     46  CA  PRO A   3      23.329  15.956  57.206  1.00  0.00          C   
ATOM     47  C   PRO A   3      21.903  16.271  56.716  1.00  0.00          C   
ATOM     48  O   PRO A   3      20.858  15.844  57.233  1.00  0.00          O   
ATOM     49  CB  PRO A   3      23.812  14.579  56.654  1.00  0.00          C   
ATOM     50  CG  PRO A   3      23.571  13.623  57.866  1.00  0.00          C   
ATOM     51  CD  PRO A   3      23.891  14.509  59.042  1.00  0.00          C   
ATOM     52  HA  PRO A   3      23.933  16.823  56.967  1.00  0.00          H   
ATOM     53  HB3 PRO A   3      23.265  14.461  55.723  1.00  0.00          H   
ATOM     54  HB2 PRO A   3      24.863  14.732  56.418  1.00  0.00          H   
ATOM     55  HG3 PRO A   3      22.574  13.176  57.916  1.00  0.00          H   
ATOM     56  HG2 PRO A   3      24.288  12.801  57.872  1.00  0.00          H   
ATOM     57  HD3 PRO A   3      23.417  14.162  59.967  1.00  0.00          H   
ATOM     58  HD2 PRO A   3      24.975  14.575  59.127  1.00  0.00          H   
ATOM     59  N   GLY A   4      21.897  17.079  55.646  1.00  0.00          N   
ATOM     60  CA  GLY A   4      20.650  17.609  55.131  1.00  0.00          C   
ATOM     61  C   GLY A   4      20.771  18.491  53.911  1.00  0.00          C   
ATOM     62  O   GLY A   4      21.703  18.405  53.121  1.00  0.00          O   
ATOM     63  H   GLY A   4      22.768  17.245  55.167  1.00  0.00          H   
ATOM     64  HA3 GLY A   4      20.135  18.159  55.915  1.00  0.00          H   
ATOM     65  HA2 GLY A   4      20.048  16.767  54.774  1.00  0.00          H   
ATOM     66  N   ALA A   5      19.816  19.422  53.760  1.00  0.00          N   
ATOM     67  CA  ALA A   5      19.844  20.503  52.752  1.00  0.00          C   
ATOM     68  C   ALA A   5      21.121  21.406  52.912  1.00  0.00          C   
ATOM     69  O   ALA A   5      21.572  21.613  54.056  1.00  0.00          O   
ATOM     70  CB  ALA A   5      18.520  21.319  52.697  1.00  0.00          C   
ATOM     71  H   ALA A   5      19.054  19.398  54.426  1.00  0.00          H   
ATOM     72  HA  ALA A   5      19.822  19.983  51.799  1.00  0.00          H   
ATOM     73  HB1 ALA A   5      18.331  21.804  53.650  1.00  0.00          H   
ATOM     74  HB2 ALA A   5      18.424  22.023  51.867  1.00  0.00          H   
ATOM     75  HB3 ALA A   5      17.652  20.688  52.503  1.00  0.00          H   
ATOM     76  N   SER A   6      21.719  21.901  51.796  1.00  0.00          N   
ATOM     77  CA  SER A   6      22.842  22.827  51.959  1.00  0.00          C   
ATOM     78  C   SER A   6      22.238  24.170  52.298  1.00  0.00          C   
ATOM     79  O   SER A   6      21.137  24.558  51.910  1.00  0.00          O   
ATOM     80  CB  SER A   6      23.711  22.870  50.685  1.00  0.00          C   
ATOM     81  OG  SER A   6      24.509  21.670  50.477  1.00  0.00          O   
ATOM     82  H   SER A   6      21.416  21.555  50.906  1.00  0.00          H   
ATOM     83  HA  SER A   6      23.499  22.587  52.792  1.00  0.00          H   
ATOM     84  HB3 SER A   6      24.342  23.751  50.816  1.00  0.00          H   
ATOM     85  HB2 SER A   6      23.014  22.991  49.854  1.00  0.00          H   
ATOM     86  HG  SER A   6      24.927  21.699  49.611  1.00  0.00          H   
ATOM     87  N   LEU A   7      23.062  24.951  53.013  1.00  0.00          N   
ATOM     88  CA  LEU A   7      22.696  26.272  53.564  1.00  0.00          C   
ATOM     89  C   LEU A   7      22.406  27.311  52.483  1.00  0.00          C   
ATOM     90  O   LEU A   7      21.414  28.026  52.612  1.00  0.00          O   
ATOM     91  CB  LEU A   7      23.912  26.776  54.371  1.00  0.00          C   
ATOM     92  CG  LEU A   7      23.685  28.113  55.061  1.00  0.00          C   
ATOM     93  CD1 LEU A   7      22.739  28.006  56.270  1.00  0.00          C   
ATOM     94  CD2 LEU A   7      25.069  28.487  55.690  1.00  0.00          C   
ATOM     95  H   LEU A   7      23.989  24.646  53.251  1.00  0.00          H   
ATOM     96  HA  LEU A   7      21.751  26.250  54.117  1.00  0.00          H   
ATOM     97  HB3 LEU A   7      24.733  26.969  53.685  1.00  0.00          H   
ATOM     98  HB2 LEU A   7      24.078  26.042  55.151  1.00  0.00          H   
ATOM     99  HG  LEU A   7      23.330  28.854  54.340  1.00  0.00          H   
ATOM    100 HD11 LEU A   7      22.788  28.953  56.799  1.00  0.00          H   
ATOM    101 HD12 LEU A   7      21.715  27.829  55.934  1.00  0.00          H   
ATOM    102 HD13 LEU A   7      23.087  27.153  56.844  1.00  0.00          H   
ATOM    103 HD21 LEU A   7      25.006  29.509  56.050  1.00  0.00          H   
ATOM    104 HD22 LEU A   7      25.325  27.802  56.505  1.00  0.00          H   
ATOM    105 HD23 LEU A   7      25.855  28.536  54.937  1.00  0.00          H   
ATOM    106  N   ALA A   8      23.130  27.318  51.352  1.00  0.00          N   
ATOM    107  CA  ALA A   8      22.787  28.282  50.293  1.00  0.00          C   
ATOM    108  C   ALA A   8      21.347  28.062  49.769  1.00  0.00          C   
ATOM    109  O   ALA A   8      20.629  29.036  49.625  1.00  0.00          O   
ATOM    110  CB  ALA A   8      23.788  28.058  49.093  1.00  0.00          C   
ATOM    111  H   ALA A   8      23.966  26.788  51.160  1.00  0.00          H   
ATOM    112  HA  ALA A   8      22.796  29.327  50.618  1.00  0.00          H   
ATOM    113  HB1 ALA A   8      24.799  28.383  49.311  1.00  0.00          H   
ATOM    114  HB2 ALA A   8      23.704  27.101  48.589  1.00  0.00          H   
ATOM    115  HB3 ALA A   8      23.524  28.789  48.334  1.00  0.00          H   
ATOM    116  N   ALA A   9      20.859  26.779  49.633  1.00  0.00          N   
ATOM    117  CA  ALA A   9      19.484  26.474  49.401  1.00  0.00          C   
ATOM    118  C   ALA A   9      18.446  26.735  50.502  1.00  0.00          C   
ATOM    119  O   ALA A   9      17.320  27.224  50.196  1.00  0.00          O   
ATOM    120  CB  ALA A   9      19.506  24.978  49.033  1.00  0.00          C   
ATOM    121  H   ALA A   9      21.438  25.981  49.825  1.00  0.00          H   
ATOM    122  HA  ALA A   9      19.245  27.128  48.561  1.00  0.00          H   
ATOM    123  HB1 ALA A   9      19.859  24.363  49.863  1.00  0.00          H   
ATOM    124  HB2 ALA A   9      18.578  24.550  48.640  1.00  0.00          H   
ATOM    125  HB3 ALA A   9      20.288  24.863  48.288  1.00  0.00          H   
ATOM    126  N   LEU A  10      18.823  26.324  51.720  1.00  0.00          N   
ATOM    127  CA  LEU A  10      18.035  26.690  52.907  1.00  0.00          C   
ATOM    128  C   LEU A  10      17.798  28.172  52.890  1.00  0.00          C   
ATOM    129  O   LEU A  10      16.655  28.537  53.015  1.00  0.00          O   
ATOM    130  CB  LEU A  10      18.504  26.122  54.215  1.00  0.00          C   
ATOM    131  CG  LEU A  10      18.273  24.637  54.394  1.00  0.00          C   
ATOM    132  CD1 LEU A  10      19.084  24.083  55.540  1.00  0.00          C   
ATOM    133  CD2 LEU A  10      16.824  24.391  54.780  1.00  0.00          C   
ATOM    134  H   LEU A  10      19.714  25.879  51.860  1.00  0.00          H   
ATOM    135  HA  LEU A  10      17.100  26.191  52.668  1.00  0.00          H   
ATOM    136  HB3 LEU A  10      17.911  26.618  54.985  1.00  0.00          H   
ATOM    137  HB2 LEU A  10      19.519  26.456  54.437  1.00  0.00          H   
ATOM    138  HG  LEU A  10      18.473  24.181  53.424  1.00  0.00          H   
ATOM    139 HD11 LEU A  10      19.147  22.998  55.621  1.00  0.00          H   
ATOM    140 HD12 LEU A  10      20.136  24.342  55.424  1.00  0.00          H   
ATOM    141 HD13 LEU A  10      18.743  24.522  56.484  1.00  0.00          H   
ATOM    142 HD21 LEU A  10      16.487  25.014  55.614  1.00  0.00          H   
ATOM    143 HD22 LEU A  10      16.170  24.542  53.925  1.00  0.00          H   
ATOM    144 HD23 LEU A  10      16.677  23.355  55.084  1.00  0.00          H   
ATOM    145  N   GLN A  11      18.845  28.967  52.819  1.00  0.00          N   
ATOM    146  CA  GLN A  11      18.764  30.433  52.916  1.00  0.00          C   
ATOM    147  C   GLN A  11      18.000  31.030  51.719  1.00  0.00          C   
ATOM    148  O   GLN A  11      17.230  31.945  51.899  1.00  0.00          O   
ATOM    149  CB  GLN A  11      20.190  31.059  53.023  1.00  0.00          C   
ATOM    150  CG  GLN A  11      20.751  30.937  54.433  1.00  0.00          C   
ATOM    151  CD  GLN A  11      22.198  31.334  54.529  1.00  0.00          C   
ATOM    152  NE2 GLN A  11      22.605  31.661  55.716  1.00  0.00          N   
ATOM    153  OE1 GLN A  11      22.966  31.485  53.566  1.00  0.00          O   
ATOM    154  H   GLN A  11      19.769  28.609  52.668  1.00  0.00          H   
ATOM    155  HA  GLN A  11      18.167  30.696  53.793  1.00  0.00          H   
ATOM    156  HB3 GLN A  11      20.178  32.124  52.758  1.00  0.00          H   
ATOM    157  HB2 GLN A  11      20.820  30.625  52.243  1.00  0.00          H   
ATOM    158  HG3 GLN A  11      20.633  29.865  54.621  1.00  0.00          H   
ATOM    159  HG2 GLN A  11      20.124  31.409  55.186  1.00  0.00          H   
ATOM    160 HE21 GLN A  11      22.089  31.533  56.577  1.00  0.00          H   
ATOM    161 HE22 GLN A  11      23.571  31.964  55.770  1.00  0.00          H   
ATOM    162  N   ALA A  12      18.010  30.376  50.556  1.00  0.00          N   
ATOM    163  CA  ALA A  12      17.071  30.721  49.469  1.00  0.00          C   
ATOM    164  C   ALA A  12      15.653  30.312  49.765  1.00  0.00          C   
ATOM    165  O   ALA A  12      14.879  31.285  49.737  1.00  0.00          O   
ATOM    166  CB  ALA A  12      17.542  29.991  48.204  1.00  0.00          C   
ATOM    167  H   ALA A  12      18.685  29.648  50.368  1.00  0.00          H   
ATOM    168  HA  ALA A  12      17.306  31.748  49.216  1.00  0.00          H   
ATOM    169  HB1 ALA A  12      16.785  30.040  47.419  1.00  0.00          H   
ATOM    170  HB2 ALA A  12      18.515  30.340  47.864  1.00  0.00          H   
ATOM    171  HB3 ALA A  12      17.652  28.919  48.376  1.00  0.00          H   
ATOM    172  N   LEU A  13      15.318  29.123  50.170  1.00  0.00          N   
ATOM    173  CA  LEU A  13      13.902  28.684  50.384  1.00  0.00          C   
ATOM    174  C   LEU A  13      13.351  29.351  51.674  1.00  0.00          C   
ATOM    175  O   LEU A  13      12.168  29.701  51.663  1.00  0.00          O   
ATOM    176  CB  LEU A  13      13.889  27.168  50.588  1.00  0.00          C   
ATOM    177  CG  LEU A  13      12.594  26.504  51.053  1.00  0.00          C   
ATOM    178  CD1 LEU A  13      11.448  26.800  50.095  1.00  0.00          C   
ATOM    179  CD2 LEU A  13      12.795  25.048  51.034  1.00  0.00          C   
ATOM    180  H   LEU A  13      16.036  28.422  50.226  1.00  0.00          H   
ATOM    181  HA  LEU A  13      13.276  28.925  49.522  1.00  0.00          H   
ATOM    182  HB3 LEU A  13      14.750  26.911  51.213  1.00  0.00          H   
ATOM    183  HB2 LEU A  13      14.143  26.762  49.616  1.00  0.00          H   
ATOM    184  HG  LEU A  13      12.426  26.793  52.091  1.00  0.00          H   
ATOM    185 HD11 LEU A  13      10.529  26.302  50.411  1.00  0.00          H   
ATOM    186 HD12 LEU A  13      11.200  27.856  50.178  1.00  0.00          H   
ATOM    187 HD13 LEU A  13      11.755  26.469  49.100  1.00  0.00          H   
ATOM    188 HD21 LEU A  13      13.690  24.714  51.546  1.00  0.00          H   
ATOM    189 HD22 LEU A  13      11.892  24.552  51.399  1.00  0.00          H   
ATOM    190 HD23 LEU A  13      12.882  24.725  49.991  1.00  0.00          H   
ATOM    191  N   GLN A  14      14.214  29.777  52.588  1.00  0.00          N   
ATOM    192  CA  GLN A  14      13.932  30.704  53.673  1.00  0.00          C   
ATOM    193  C   GLN A  14      13.392  32.011  53.167  1.00  0.00          C   
ATOM    194  O   GLN A  14      12.392  32.529  53.670  1.00  0.00          O   
ATOM    195  CB  GLN A  14      15.050  30.920  54.785  1.00  0.00          C   
ATOM    196  CG  GLN A  14      14.677  31.524  56.168  1.00  0.00          C   
ATOM    197  CD  GLN A  14      15.963  31.602  57.006  1.00  0.00          C   
ATOM    198  NE2 GLN A  14      15.815  31.734  58.305  1.00  0.00          N   
ATOM    199  OE1 GLN A  14      17.080  31.573  56.551  1.00  0.00          O   
ATOM    200  H   GLN A  14      15.194  29.540  52.461  1.00  0.00          H   
ATOM    201  HA  GLN A  14      13.101  30.215  54.208  1.00  0.00          H   
ATOM    202  HB3 GLN A  14      15.780  31.590  54.327  1.00  0.00          H   
ATOM    203  HB2 GLN A  14      15.413  29.910  54.920  1.00  0.00          H   
ATOM    204  HG3 GLN A  14      13.843  30.993  56.625  1.00  0.00          H   
ATOM    205  HG2 GLN A  14      14.254  32.531  56.113  1.00  0.00          H   
ATOM    206 HE21 GLN A  14      14.910  31.599  58.739  1.00  0.00          H   
ATOM    207 HE22 GLN A  14      16.603  31.840  58.924  1.00  0.00          H   
ATOM    208  N   ALA A  15      14.085  32.691  52.237  1.00  0.00          N   
ATOM    209  CA  ALA A  15      13.675  33.888  51.636  1.00  0.00          C   
ATOM    210  C   ALA A  15      12.408  33.715  50.730  1.00  0.00          C   
ATOM    211  O   ALA A  15      11.652  34.617  50.635  1.00  0.00          O   
ATOM    212  CB  ALA A  15      14.828  34.306  50.758  1.00  0.00          C   
ATOM    213  H   ALA A  15      14.965  32.344  51.883  1.00  0.00          H   
ATOM    214  HA  ALA A  15      13.546  34.652  52.399  1.00  0.00          H   
ATOM    215  HB1 ALA A  15      14.957  33.543  49.995  1.00  0.00          H   
ATOM    216  HB2 ALA A  15      14.602  35.266  50.310  1.00  0.00          H   
ATOM    217  HB3 ALA A  15      15.750  34.457  51.315  1.00  0.00          H   
ATOM    218  N   LEU A  16      12.094  32.537  50.196  1.00  0.00          N   
ATOM    219  CA  LEU A  16      10.814  32.191  49.494  1.00  0.00          C   
ATOM    220  C   LEU A  16       9.602  32.032  50.428  1.00  0.00          C   
ATOM    221  O   LEU A  16       8.559  32.743  50.233  1.00  0.00          O   
ATOM    222  CB  LEU A  16      11.019  30.992  48.623  1.00  0.00          C   
ATOM    223  CG  LEU A  16       9.922  30.683  47.591  1.00  0.00          C   
ATOM    224  CD1 LEU A  16       9.848  31.703  46.449  1.00  0.00          C   
ATOM    225  CD2 LEU A  16      10.133  29.268  47.097  1.00  0.00          C   
ATOM    226  H   LEU A  16      12.693  31.735  50.378  1.00  0.00          H   
ATOM    227  HA  LEU A  16      10.567  33.079  48.906  1.00  0.00          H   
ATOM    228  HB3 LEU A  16      11.228  30.153  49.287  1.00  0.00          H   
ATOM    229  HB2 LEU A  16      11.937  31.182  48.061  1.00  0.00          H   
ATOM    230  HG  LEU A  16       8.968  30.695  48.115  1.00  0.00          H   
ATOM    231 HD11 LEU A  16      10.664  31.558  45.750  1.00  0.00          H   
ATOM    232 HD12 LEU A  16       8.922  31.544  45.888  1.00  0.00          H   
ATOM    233 HD13 LEU A  16       9.897  32.745  46.745  1.00  0.00          H   
ATOM    234 HD21 LEU A  16       9.288  29.090  46.434  1.00  0.00          H   
ATOM    235 HD22 LEU A  16      11.059  29.069  46.554  1.00  0.00          H   
ATOM    236 HD23 LEU A  16      10.030  28.538  47.900  1.00  0.00          H   
ATOM    237  N   GLN A  17       9.723  31.242  51.455  1.00  0.00          N   
ATOM    238  CA  GLN A  17       8.679  31.029  52.451  1.00  0.00          C   
ATOM    239  C   GLN A  17       9.256  30.423  53.800  1.00  0.00          C   
ATOM    240  O   GLN A  17       9.470  29.257  54.007  1.00  0.00          O   
ATOM    241  CB  GLN A  17       7.591  30.113  51.758  1.00  0.00          C   
ATOM    242  CG  GLN A  17       6.279  29.921  52.571  1.00  0.00          C   
ATOM    243  CD  GLN A  17       5.132  30.896  52.394  1.00  0.00          C   
ATOM    244  NE2 GLN A  17       4.884  31.416  51.226  1.00  0.00          N   
ATOM    245  OE1 GLN A  17       4.564  31.271  53.423  1.00  0.00          O   
ATOM    246  H   GLN A  17      10.568  30.692  51.468  1.00  0.00          H   
ATOM    247  HA  GLN A  17       8.158  31.958  52.660  1.00  0.00          H   
ATOM    248  HB3 GLN A  17       8.066  29.145  51.591  1.00  0.00          H   
ATOM    249  HB2 GLN A  17       7.461  30.590  50.786  1.00  0.00          H   
ATOM    250  HG3 GLN A  17       6.601  30.004  53.603  1.00  0.00          H   
ATOM    251  HG2 GLN A  17       5.883  28.910  52.405  1.00  0.00          H   
ATOM    252 HE21 GLN A  17       5.359  31.088  50.390  1.00  0.00          H   
ATOM    253 HE22 GLN A  17       4.213  32.155  51.150  1.00  0.00          H   
ATOM    254  N   ALA A  18       9.631  31.338  54.705  1.00  0.00          N   
ATOM    255  CA  ALA A  18      10.366  31.031  55.897  1.00  0.00          C   
ATOM    256  C   ALA A  18       9.670  29.861  56.705  1.00  0.00          C   
ATOM    257  O   ALA A  18      10.276  28.922  57.145  1.00  0.00          O   
ATOM    258  CB  ALA A  18      10.483  32.296  56.753  1.00  0.00          C   
ATOM    259  H   ALA A  18       9.435  32.302  54.466  1.00  0.00          H   
ATOM    260  HA  ALA A  18      11.342  30.608  55.642  1.00  0.00          H   
ATOM    261  HB1 ALA A  18      11.235  32.941  56.297  1.00  0.00          H   
ATOM    262  HB2 ALA A  18       9.507  32.730  56.946  1.00  0.00          H   
ATOM    263  HB3 ALA A  18      10.959  32.021  57.692  1.00  0.00          H   
ATOM    264  N   ALA A  19       8.333  29.815  56.755  1.00  0.00          N   
ATOM    265  CA  ALA A  19       7.521  28.707  57.308  1.00  0.00          C   
ATOM    266  C   ALA A  19       7.948  27.321  56.778  1.00  0.00          C   
ATOM    267  O   ALA A  19       7.770  26.322  57.548  1.00  0.00          O   
ATOM    268  CB  ALA A  19       6.044  28.921  56.975  1.00  0.00          C   
ATOM    269  H   ALA A  19       7.866  30.629  56.394  1.00  0.00          H   
ATOM    270  HA  ALA A  19       7.615  28.684  58.391  1.00  0.00          H   
ATOM    271  HB1 ALA A  19       5.458  28.145  57.477  1.00  0.00          H   
ATOM    272  HB2 ALA A  19       5.774  29.930  57.291  1.00  0.00          H   
ATOM    273  HB3 ALA A  19       5.967  28.834  55.895  1.00  0.00          H   
ATOM    274  N   GLN A  20       8.428  27.205  55.587  1.00  0.00          N   
ATOM    275  CA  GLN A  20       8.890  25.930  55.027  1.00  0.00          C   
ATOM    276  C   GLN A  20      10.271  25.576  55.581  1.00  0.00          C   
ATOM    277  O   GLN A  20      10.617  24.381  55.813  1.00  0.00          O   
ATOM    278  CB  GLN A  20       9.050  25.951  53.492  1.00  0.00          C   
ATOM    279  CG  GLN A  20       7.671  25.990  52.767  1.00  0.00          C   
ATOM    280  CD  GLN A  20       6.810  24.766  52.579  1.00  0.00          C   
ATOM    281  NE2 GLN A  20       5.504  24.837  52.658  1.00  0.00          N   
ATOM    282  OE1 GLN A  20       7.319  23.695  52.432  1.00  0.00          O   
ATOM    283  H   GLN A  20       8.436  28.046  55.020  1.00  0.00          H   
ATOM    284  HA  GLN A  20       8.265  25.100  55.350  1.00  0.00          H   
ATOM    285  HB3 GLN A  20       9.710  25.138  53.179  1.00  0.00          H   
ATOM    286  HB2 GLN A  20       9.640  26.825  53.186  1.00  0.00          H   
ATOM    287  HG3 GLN A  20       7.889  26.273  51.732  1.00  0.00          H   
ATOM    288  HG2 GLN A  20       7.058  26.796  53.161  1.00  0.00          H   
ATOM    289 HE21 GLN A  20       5.041  25.734  52.678  1.00  0.00          H   
ATOM    290 HE22 GLN A  20       4.949  23.991  52.599  1.00  0.00          H   
ATOM    291  N   ALA A  21      11.120  26.530  55.970  1.00  0.00          N   
ATOM    292  CA  ALA A  21      12.492  26.379  56.547  1.00  0.00          C   
ATOM    293  C   ALA A  21      12.461  26.204  58.067  1.00  0.00          C   
ATOM    294  O   ALA A  21      13.391  25.562  58.632  1.00  0.00          O   
ATOM    295  CB  ALA A  21      13.357  27.559  56.127  1.00  0.00          C   
ATOM    296  H   ALA A  21      10.661  27.413  56.119  1.00  0.00          H   
ATOM    297  HA  ALA A  21      12.886  25.454  56.109  1.00  0.00          H   
ATOM    298  HB1 ALA A  21      12.786  28.476  56.312  1.00  0.00          H   
ATOM    299  HB2 ALA A  21      14.324  27.623  56.624  1.00  0.00          H   
ATOM    300  HB3 ALA A  21      13.480  27.528  55.045  1.00  0.00          H   
ATOM    301  N   ALA A  22      11.503  26.776  58.794  1.00  0.00          N   
ATOM    302  CA  ALA A  22      11.199  26.661  60.264  1.00  0.00          C   
ATOM    303  C   ALA A  22      11.173  25.157  60.765  1.00  0.00          C   
ATOM    304  O   ALA A  22      10.706  24.236  60.081  1.00  0.00          O   
ATOM    305  CB  ALA A  22       9.846  27.322  60.398  1.00  0.00          C   
ATOM    306  H   ALA A  22      10.905  27.265  58.151  1.00  0.00          H   
ATOM    307  HA  ALA A  22      11.951  27.261  60.788  1.00  0.00          H   
ATOM    308  HB1 ALA A  22       9.528  27.287  61.432  1.00  0.00          H   
ATOM    309  HB2 ALA A  22       9.895  28.362  60.082  1.00  0.00          H   
ATOM    310  HB3 ALA A  22       9.152  26.747  59.780  1.00  0.00          H   
ATOM    311  N   LYS A  23      11.666  24.915  61.981  1.00  0.00          N   
ATOM    312  CA  LYS A  23      11.466  23.765  62.751  1.00  0.00          C   
ATOM    313  C   LYS A  23       9.951  23.507  62.930  1.00  0.00          C   
ATOM    314  O   LYS A  23       9.119  24.384  62.835  1.00  0.00          O   
ATOM    315  CB  LYS A  23      12.325  23.906  64.017  1.00  0.00          C   
ATOM    316  CG  LYS A  23      13.804  23.504  63.804  1.00  0.00          C   
ATOM    317  CD  LYS A  23      14.538  23.507  65.198  1.00  0.00          C   
ATOM    318  CE  LYS A  23      16.078  23.350  65.094  1.00  0.00          C   
ATOM    319  NZ  LYS A  23      16.670  23.703  66.387  1.00  0.00          N   
ATOM    320  H   LYS A  23      12.177  25.694  62.373  1.00  0.00          H   
ATOM    321  HA  LYS A  23      11.848  22.870  62.271  1.00  0.00          H   
ATOM    322  HB3 LYS A  23      11.857  23.432  64.877  1.00  0.00          H   
ATOM    323  HB2 LYS A  23      12.252  24.922  64.418  1.00  0.00          H   
ATOM    324  HG3 LYS A  23      14.327  24.273  63.234  1.00  0.00          H   
ATOM    325  HG2 LYS A  23      13.948  22.541  63.315  1.00  0.00          H   
ATOM    326  HD3 LYS A  23      14.114  22.628  65.680  1.00  0.00          H   
ATOM    327  HD2 LYS A  23      14.261  24.360  65.817  1.00  0.00          H   
ATOM    328  HE3 LYS A  23      16.500  24.105  64.437  1.00  0.00          H   
ATOM    329  HE2 LYS A  23      16.446  22.351  64.853  1.00  0.00          H   
ATOM    330  HZ1 LYS A  23      17.620  23.996  66.185  1.00  0.00          H   
ATOM    331  HZ2 LYS A  23      16.165  24.517  66.720  1.00  0.00          H   
ATOM    332  HZ3 LYS A  23      16.629  23.006  67.102  1.00  0.00          H   
ATOM    333  N   LYS A  24       9.663  22.210  63.287  1.00  0.00          N   
ATOM    334  CA  LYS A  24       8.324  21.703  63.601  1.00  0.00          C   
ATOM    335  C   LYS A  24       8.456  20.872  64.845  1.00  0.00          C   
ATOM    336  CB  LYS A  24       7.783  20.937  62.422  1.00  0.00          C   
ATOM    337  CG  LYS A  24       7.710  21.854  61.173  1.00  0.00          C   
ATOM    338  CD  LYS A  24       6.816  21.239  60.092  1.00  0.00          C   
ATOM    339  CE  LYS A  24       7.409  20.012  59.427  1.00  0.00          C   
ATOM    340  NZ  LYS A  24       6.434  18.995  59.035  1.00  0.00          N   
ATOM    341  O   LYS A  24       9.420  20.113  64.994  1.00  0.00          O   
ATOM    342  OXT LYS A  24       7.759  21.108  65.832  1.00  0.00          O   
ATOM    343  H   LYS A  24      10.309  21.485  63.006  1.00  0.00          H   
ATOM    344  HA  LYS A  24       7.617  22.493  63.862  1.00  0.00          H   
ATOM    345  HB3 LYS A  24       6.752  20.640  62.589  1.00  0.00          H   
ATOM    346  HB2 LYS A  24       8.386  20.061  62.138  1.00  0.00          H   
ATOM    347  HG3 LYS A  24       8.640  22.179  60.714  1.00  0.00          H   
ATOM    348  HG2 LYS A  24       7.319  22.798  61.553  1.00  0.00          H   
ATOM    349  HD3 LYS A  24       6.701  22.076  59.394  1.00  0.00          H   
ATOM    350  HD2 LYS A  24       5.836  21.053  60.547  1.00  0.00          H   
ATOM    351  HE3 LYS A  24       8.130  19.503  60.065  1.00  0.00          H   
ATOM    352  HE2 LYS A  24       7.873  20.338  58.502  1.00  0.00          H   
ATOM    353  HZ1 LYS A  24       5.897  18.725  59.855  1.00  0.00          H   
ATOM    354  HZ2 LYS A  24       5.801  19.432  58.383  1.00  0.00          H   
ATOM    355  HZ3 LYS A  24       6.849  18.202  58.565  1.00  0.00          H   
TER     356      LYS A  24
ENDMDL
MODEL        5
ATOM      1  N   LYS A   1      21.811  10.979  53.890  1.00  0.00          N   
ATOM      2  CA  LYS A   1      23.199  10.760  53.246  1.00  0.00          C   
ATOM      3  C   LYS A   1      24.086  12.013  53.355  1.00  0.00          C   
ATOM      4  O   LYS A   1      23.582  13.010  53.825  1.00  0.00          O   
ATOM      5  CB  LYS A   1      23.205  10.264  51.756  1.00  0.00          C   
ATOM      6  CG  LYS A   1      22.602  11.313  50.742  1.00  0.00          C   
ATOM      7  CD  LYS A   1      22.728  10.905  49.232  1.00  0.00          C   
ATOM      8  CE  LYS A   1      22.461  12.095  48.285  1.00  0.00          C   
ATOM      9  NZ  LYS A   1      22.665  11.768  46.843  1.00  0.00          N   
ATOM     10  HA  LYS A   1      23.681   9.968  53.818  1.00  0.00          H   
ATOM     11  HB3 LYS A   1      22.671   9.331  51.595  1.00  0.00          H   
ATOM     12  HB2 LYS A   1      24.218  10.004  51.443  1.00  0.00          H   
ATOM     13  HG3 LYS A   1      23.158  12.249  50.823  1.00  0.00          H   
ATOM     14  HG2 LYS A   1      21.548  11.453  51.011  1.00  0.00          H   
ATOM     15  HD3 LYS A   1      21.962  10.127  49.159  1.00  0.00          H   
ATOM     16  HD2 LYS A   1      23.747  10.523  49.192  1.00  0.00          H   
ATOM     17  HE3 LYS A   1      23.170  12.853  48.617  1.00  0.00          H   
ATOM     18  HE2 LYS A   1      21.505  12.580  48.460  1.00  0.00          H   
ATOM     19  HZ1 LYS A   1      22.740  12.533  46.189  1.00  0.00          H   
ATOM     20  HZ2 LYS A   1      23.505  11.206  46.766  1.00  0.00          H   
ATOM     21  HZ3 LYS A   1      21.940  11.139  46.526  1.00  0.00          H   
ATOM     22  H   LYS A   1      21.457  10.033  53.955  1.00  0.00          H   
ATOM     23  N   LYS A   2      25.347  12.003  52.939  1.00  0.00          N   
ATOM     24  CA  LYS A   2      26.239  13.175  53.161  1.00  0.00          C   
ATOM     25  C   LYS A   2      25.774  14.407  52.315  1.00  0.00          C   
ATOM     26  O   LYS A   2      25.205  14.219  51.221  1.00  0.00          O   
ATOM     27  CB  LYS A   2      27.735  12.717  52.855  1.00  0.00          C   
ATOM     28  CG  LYS A   2      28.492  11.840  53.866  1.00  0.00          C   
ATOM     29  CD  LYS A   2      29.813  11.349  53.256  1.00  0.00          C   
ATOM     30  CE  LYS A   2      31.009  12.302  53.287  1.00  0.00          C   
ATOM     31  NZ  LYS A   2      32.300  11.915  52.661  1.00  0.00          N   
ATOM     32  H   LYS A   2      25.735  11.136  52.614  1.00  0.00          H   
ATOM     33  HA  LYS A   2      26.267  13.416  54.223  1.00  0.00          H   
ATOM     34  HB3 LYS A   2      28.256  13.675  52.866  1.00  0.00          H   
ATOM     35  HB2 LYS A   2      27.859  12.311  51.845  1.00  0.00          H   
ATOM     36  HG3 LYS A   2      27.798  11.010  54.000  1.00  0.00          H   
ATOM     37  HG2 LYS A   2      28.620  12.394  54.790  1.00  0.00          H   
ATOM     38  HD3 LYS A   2      29.694  11.218  52.183  1.00  0.00          H   
ATOM     39  HD2 LYS A   2      30.126  10.495  53.871  1.00  0.00          H   
ATOM     40  HE3 LYS A   2      31.087  12.738  54.283  1.00  0.00          H   
ATOM     41  HE2 LYS A   2      30.736  13.141  52.646  1.00  0.00          H   
ATOM     42  HZ1 LYS A   2      33.063  12.578  52.724  1.00  0.00          H   
ATOM     43  HZ2 LYS A   2      32.516  11.050  53.119  1.00  0.00          H   
ATOM     44  HZ3 LYS A   2      32.213  11.674  51.686  1.00  0.00          H   
ATOM     45  N   PRO A   3      25.932  15.643  52.756  1.00  0.00          N   
ATOM     46  CA  PRO A   3      25.462  16.853  52.118  1.00  0.00          C   
ATOM     47  C   PRO A   3      25.889  17.120  50.692  1.00  0.00          C   
ATOM     48  O   PRO A   3      26.947  16.764  50.284  1.00  0.00          O   
ATOM     49  CB  PRO A   3      26.135  18.019  52.922  1.00  0.00          C   
ATOM     50  CG  PRO A   3      26.160  17.530  54.296  1.00  0.00          C   
ATOM     51  CD  PRO A   3      26.250  16.007  54.152  1.00  0.00          C   
ATOM     52  HA  PRO A   3      24.372  16.877  52.051  1.00  0.00          H   
ATOM     53  HB3 PRO A   3      27.195  18.054  52.693  1.00  0.00          H   
ATOM     54  HB2 PRO A   3      25.702  18.998  52.743  1.00  0.00          H   
ATOM     55  HG3 PRO A   3      27.014  18.035  54.758  1.00  0.00          H   
ATOM     56  HG2 PRO A   3      25.233  17.769  54.803  1.00  0.00          H   
ATOM     57  HD3 PRO A   3      27.276  15.715  54.375  1.00  0.00          H   
ATOM     58  HD2 PRO A   3      25.633  15.461  54.874  1.00  0.00          H   
ATOM     59  N   GLY A   4      25.002  17.743  49.935  1.00  0.00          N   
ATOM     60  CA  GLY A   4      25.379  18.119  48.528  1.00  0.00          C   
ATOM     61  C   GLY A   4      24.977  19.557  48.258  1.00  0.00          C   
ATOM     62  O   GLY A   4      25.017  19.951  47.036  1.00  0.00          O   
ATOM     63  H   GLY A   4      24.147  18.126  50.315  1.00  0.00          H   
ATOM     64  HA3 GLY A   4      24.747  17.542  47.842  1.00  0.00          H   
ATOM     65  HA2 GLY A   4      26.438  17.950  48.338  1.00  0.00          H   
ATOM     66  N   ALA A   5      24.375  20.228  49.245  1.00  0.00          N   
ATOM     67  CA  ALA A   5      23.761  21.580  49.184  1.00  0.00          C   
ATOM     68  C   ALA A   5      24.252  22.581  50.251  1.00  0.00          C   
ATOM     69  O   ALA A   5      24.275  22.196  51.377  1.00  0.00          O   
ATOM     70  CB  ALA A   5      22.238  21.430  49.136  1.00  0.00          C   
ATOM     71  H   ALA A   5      24.187  19.698  50.085  1.00  0.00          H   
ATOM     72  HA  ALA A   5      24.012  21.991  48.204  1.00  0.00          H   
ATOM     73  HB1 ALA A   5      21.840  21.528  50.145  1.00  0.00          H   
ATOM     74  HB2 ALA A   5      21.735  22.199  48.563  1.00  0.00          H   
ATOM     75  HB3 ALA A   5      22.022  20.436  48.726  1.00  0.00          H   
ATOM     76  N   SER A   6      24.661  23.829  49.942  1.00  0.00          N   
ATOM     77  CA  SER A   6      25.230  24.803  50.863  1.00  0.00          C   
ATOM     78  C   SER A   6      24.144  25.439  51.759  1.00  0.00          C   
ATOM     79  O   SER A   6      22.956  25.389  51.600  1.00  0.00          O   
ATOM     80  CB  SER A   6      26.018  25.826  50.046  1.00  0.00          C   
ATOM     81  OG  SER A   6      25.181  26.798  49.449  1.00  0.00          O   
ATOM     82  H   SER A   6      24.523  24.177  49.007  1.00  0.00          H   
ATOM     83  HA  SER A   6      25.965  24.261  51.464  1.00  0.00          H   
ATOM     84  HB3 SER A   6      26.654  25.335  49.308  1.00  0.00          H   
ATOM     85  HB2 SER A   6      26.796  26.314  50.643  1.00  0.00          H   
ATOM     86  HG  SER A   6      25.766  27.317  48.886  1.00  0.00          H   
ATOM     87  N   LEU A   7      24.556  26.268  52.699  1.00  0.00          N   
ATOM     88  CA  LEU A   7      23.737  27.199  53.410  1.00  0.00          C   
ATOM     89  C   LEU A   7      22.841  27.973  52.481  1.00  0.00          C   
ATOM     90  O   LEU A   7      21.722  28.306  52.771  1.00  0.00          O   
ATOM     91  CB  LEU A   7      24.640  28.146  54.263  1.00  0.00          C   
ATOM     92  CG  LEU A   7      23.864  29.069  55.157  1.00  0.00          C   
ATOM     93  CD1 LEU A   7      22.965  28.264  56.114  1.00  0.00          C   
ATOM     94  CD2 LEU A   7      24.887  29.914  56.012  1.00  0.00          C   
ATOM     95  H   LEU A   7      25.554  26.302  52.862  1.00  0.00          H   
ATOM     96  HA  LEU A   7      23.106  26.626  54.087  1.00  0.00          H   
ATOM     97  HB3 LEU A   7      25.320  28.729  53.642  1.00  0.00          H   
ATOM     98  HB2 LEU A   7      25.341  27.587  54.882  1.00  0.00          H   
ATOM     99  HG  LEU A   7      23.182  29.735  54.622  1.00  0.00          H   
ATOM    100 HD11 LEU A   7      22.231  27.806  55.452  1.00  0.00          H   
ATOM    101 HD12 LEU A   7      23.520  27.444  56.590  1.00  0.00          H   
ATOM    102 HD13 LEU A   7      22.457  28.879  56.859  1.00  0.00          H   
ATOM    103 HD21 LEU A   7      24.288  30.508  56.691  1.00  0.00          H   
ATOM    104 HD22 LEU A   7      25.578  29.250  56.532  1.00  0.00          H   
ATOM    105 HD23 LEU A   7      25.530  30.642  55.495  1.00  0.00          H   
ATOM    106  N   ALA A   8      23.303  28.456  51.382  1.00  0.00          N   
ATOM    107  CA  ALA A   8      22.609  29.286  50.368  1.00  0.00          C   
ATOM    108  C   ALA A   8      21.421  28.500  49.848  1.00  0.00          C   
ATOM    109  O   ALA A   8      20.477  29.205  49.537  1.00  0.00          O   
ATOM    110  CB  ALA A   8      23.559  29.880  49.387  1.00  0.00          C   
ATOM    111  H   ALA A   8      24.284  28.337  51.181  1.00  0.00          H   
ATOM    112  HA  ALA A   8      22.229  30.150  50.918  1.00  0.00          H   
ATOM    113  HB1 ALA A   8      23.545  29.310  48.451  1.00  0.00          H   
ATOM    114  HB2 ALA A   8      23.323  30.894  49.076  1.00  0.00          H   
ATOM    115  HB3 ALA A   8      24.605  29.906  49.682  1.00  0.00          H   
ATOM    116  N   ALA A   9      21.355  27.163  49.799  1.00  0.00          N   
ATOM    117  CA  ALA A   9      20.202  26.404  49.302  1.00  0.00          C   
ATOM    118  C   ALA A   9      19.098  26.485  50.390  1.00  0.00          C   
ATOM    119  O   ALA A   9      17.930  26.646  50.016  1.00  0.00          O   
ATOM    120  CB  ALA A   9      20.604  24.950  49.090  1.00  0.00          C   
ATOM    121  H   ALA A   9      22.158  26.699  50.214  1.00  0.00          H   
ATOM    122  HA  ALA A   9      19.825  26.796  48.365  1.00  0.00          H   
ATOM    123  HB1 ALA A   9      20.573  24.396  50.029  1.00  0.00          H   
ATOM    124  HB2 ALA A   9      19.863  24.518  48.408  1.00  0.00          H   
ATOM    125  HB3 ALA A   9      21.616  24.906  48.683  1.00  0.00          H   
ATOM    126  N   LEU A  10      19.397  26.470  51.705  1.00  0.00          N   
ATOM    127  CA  LEU A  10      18.483  26.706  52.800  1.00  0.00          C   
ATOM    128  C   LEU A  10      17.916  28.099  52.752  1.00  0.00          C   
ATOM    129  O   LEU A  10      16.742  28.323  52.936  1.00  0.00          O   
ATOM    130  CB  LEU A  10      19.096  26.455  54.191  1.00  0.00          C   
ATOM    131  CG  LEU A  10      18.334  26.792  55.538  1.00  0.00          C   
ATOM    132  CD1 LEU A  10      17.022  26.009  55.562  1.00  0.00          C   
ATOM    133  CD2 LEU A  10      19.182  26.398  56.663  1.00  0.00          C   
ATOM    134  H   LEU A  10      20.397  26.466  51.884  1.00  0.00          H   
ATOM    135  HA  LEU A  10      17.652  25.996  52.719  1.00  0.00          H   
ATOM    136  HB3 LEU A  10      19.976  27.093  54.310  1.00  0.00          H   
ATOM    137  HB2 LEU A  10      19.458  25.430  54.257  1.00  0.00          H   
ATOM    138  HG  LEU A  10      18.133  27.859  55.628  1.00  0.00          H   
ATOM    139 HD11 LEU A  10      16.405  26.380  54.746  1.00  0.00          H   
ATOM    140 HD12 LEU A  10      17.263  24.946  55.529  1.00  0.00          H   
ATOM    141 HD13 LEU A  10      16.435  26.202  56.463  1.00  0.00          H   
ATOM    142 HD21 LEU A  10      20.174  26.840  56.580  1.00  0.00          H   
ATOM    143 HD22 LEU A  10      18.670  26.613  57.602  1.00  0.00          H   
ATOM    144 HD23 LEU A  10      19.320  25.319  56.656  1.00  0.00          H   
ATOM    145  N   GLN A  11      18.769  29.091  52.594  1.00  0.00          N   
ATOM    146  CA  GLN A  11      18.399  30.549  52.551  1.00  0.00          C   
ATOM    147  C   GLN A  11      17.618  30.968  51.348  1.00  0.00          C   
ATOM    148  O   GLN A  11      16.822  31.824  51.401  1.00  0.00          O   
ATOM    149  CB  GLN A  11      19.694  31.318  52.770  1.00  0.00          C   
ATOM    150  CG  GLN A  11      19.957  31.351  54.285  1.00  0.00          C   
ATOM    151  CD  GLN A  11      21.310  31.882  54.572  1.00  0.00          C   
ATOM    152  NE2 GLN A  11      21.825  31.773  55.778  1.00  0.00          N   
ATOM    153  OE1 GLN A  11      22.014  32.409  53.716  1.00  0.00          O   
ATOM    154  H   GLN A  11      19.719  28.779  52.525  1.00  0.00          H   
ATOM    155  HA  GLN A  11      17.717  30.784  53.370  1.00  0.00          H   
ATOM    156  HB3 GLN A  11      19.553  32.356  52.489  1.00  0.00          H   
ATOM    157  HB2 GLN A  11      20.484  30.794  52.249  1.00  0.00          H   
ATOM    158  HG3 GLN A  11      20.057  30.323  54.651  1.00  0.00          H   
ATOM    159  HG2 GLN A  11      19.147  31.820  54.848  1.00  0.00          H   
ATOM    160 HE21 GLN A  11      21.336  31.245  56.488  1.00  0.00          H   
ATOM    161 HE22 GLN A  11      22.732  32.211  55.914  1.00  0.00          H   
ATOM    162  N   ALA A  12      17.833  30.300  50.209  1.00  0.00          N   
ATOM    163  CA  ALA A  12      16.942  30.424  49.059  1.00  0.00          C   
ATOM    164  C   ALA A  12      15.557  29.831  49.374  1.00  0.00          C   
ATOM    165  O   ALA A  12      14.545  30.207  48.849  1.00  0.00          O   
ATOM    166  CB  ALA A  12      17.581  29.676  47.930  1.00  0.00          C   
ATOM    167  H   ALA A  12      18.649  29.718  50.217  1.00  0.00          H   
ATOM    168  HA  ALA A  12      16.932  31.466  48.734  1.00  0.00          H   
ATOM    169  HB1 ALA A  12      16.919  29.721  47.073  1.00  0.00          H   
ATOM    170  HB2 ALA A  12      18.517  30.166  47.655  1.00  0.00          H   
ATOM    171  HB3 ALA A  12      17.833  28.640  48.174  1.00  0.00          H   
ATOM    172  N   LEU A  13      15.380  28.706  50.191  1.00  0.00          N   
ATOM    173  CA  LEU A  13      14.075  28.246  50.721  1.00  0.00          C   
ATOM    174  C   LEU A  13      13.560  29.194  51.826  1.00  0.00          C   
ATOM    175  O   LEU A  13      12.330  29.363  51.886  1.00  0.00          O   
ATOM    176  CB  LEU A  13      14.222  26.763  51.155  1.00  0.00          C   
ATOM    177  CG  LEU A  13      14.471  25.793  49.976  1.00  0.00          C   
ATOM    178  CD1 LEU A  13      15.247  24.489  50.476  1.00  0.00          C   
ATOM    179  CD2 LEU A  13      13.204  25.328  49.333  1.00  0.00          C   
ATOM    180  H   LEU A  13      16.241  28.201  50.340  1.00  0.00          H   
ATOM    181  HA  LEU A  13      13.290  28.243  49.956  1.00  0.00          H   
ATOM    182  HB3 LEU A  13      13.379  26.499  51.799  1.00  0.00          H   
ATOM    183  HB2 LEU A  13      15.170  26.713  51.686  1.00  0.00          H   
ATOM    184  HG  LEU A  13      15.072  26.207  49.168  1.00  0.00          H   
ATOM    185 HD11 LEU A  13      14.969  24.310  51.504  1.00  0.00          H   
ATOM    186 HD12 LEU A  13      15.117  23.597  49.861  1.00  0.00          H   
ATOM    187 HD13 LEU A  13      16.291  24.770  50.589  1.00  0.00          H   
ATOM    188 HD21 LEU A  13      13.345  24.757  48.411  1.00  0.00          H   
ATOM    189 HD22 LEU A  13      12.527  24.791  50.002  1.00  0.00          H   
ATOM    190 HD23 LEU A  13      12.620  26.155  48.935  1.00  0.00          H   
ATOM    191  N   GLN A  14      14.351  29.748  52.719  1.00  0.00          N   
ATOM    192  CA  GLN A  14      13.843  30.837  53.640  1.00  0.00          C   
ATOM    193  C   GLN A  14      13.419  32.171  52.936  1.00  0.00          C   
ATOM    194  O   GLN A  14      12.567  32.887  53.501  1.00  0.00          O   
ATOM    195  CB  GLN A  14      14.799  31.103  54.903  1.00  0.00          C   
ATOM    196  CG  GLN A  14      14.949  29.825  55.819  1.00  0.00          C   
ATOM    197  CD  GLN A  14      15.739  30.050  57.063  1.00  0.00          C   
ATOM    198  NE2 GLN A  14      15.115  30.326  58.134  1.00  0.00          N   
ATOM    199  OE1 GLN A  14      17.010  30.006  56.990  1.00  0.00          O   
ATOM    200  H   GLN A  14      15.292  29.384  52.785  1.00  0.00          H   
ATOM    201  HA  GLN A  14      12.892  30.457  54.027  1.00  0.00          H   
ATOM    202  HB3 GLN A  14      14.307  31.885  55.473  1.00  0.00          H   
ATOM    203  HB2 GLN A  14      15.791  31.450  54.588  1.00  0.00          H   
ATOM    204  HG3 GLN A  14      15.452  28.985  55.335  1.00  0.00          H   
ATOM    205  HG2 GLN A  14      13.967  29.426  56.066  1.00  0.00          H   
ATOM    206 HE21 GLN A  14      14.112  30.443  58.161  1.00  0.00          H   
ATOM    207 HE22 GLN A  14      15.766  30.473  58.889  1.00  0.00          H   
ATOM    208  N   ALA A  15      13.974  32.493  51.736  1.00  0.00          N   
ATOM    209  CA  ALA A  15      13.496  33.664  50.875  1.00  0.00          C   
ATOM    210  C   ALA A  15      11.964  33.694  50.525  1.00  0.00          C   
ATOM    211  O   ALA A  15      11.409  34.756  50.407  1.00  0.00          O   
ATOM    212  CB  ALA A  15      14.230  33.513  49.529  1.00  0.00          C   
ATOM    213  H   ALA A  15      14.730  31.926  51.378  1.00  0.00          H   
ATOM    214  HA  ALA A  15      13.708  34.609  51.383  1.00  0.00          H   
ATOM    215  HB1 ALA A  15      13.859  32.677  48.931  1.00  0.00          H   
ATOM    216  HB2 ALA A  15      13.950  34.373  48.926  1.00  0.00          H   
ATOM    217  HB3 ALA A  15      15.296  33.526  49.747  1.00  0.00          H   
ATOM    218  N   LEU A  16      11.408  32.516  50.499  1.00  0.00          N   
ATOM    219  CA  LEU A  16      10.085  32.115  50.146  1.00  0.00          C   
ATOM    220  C   LEU A  16       9.185  32.279  51.366  1.00  0.00          C   
ATOM    221  O   LEU A  16       7.969  32.170  51.178  1.00  0.00          O   
ATOM    222  CB  LEU A  16      10.093  30.659  49.623  1.00  0.00          C   
ATOM    223  CG  LEU A  16      11.036  30.470  48.430  1.00  0.00          C   
ATOM    224  CD1 LEU A  16      10.892  29.050  47.813  1.00  0.00          C   
ATOM    225  CD2 LEU A  16      10.814  31.507  47.323  1.00  0.00          C   
ATOM    226  H   LEU A  16      11.952  31.867  51.045  1.00  0.00          H   
ATOM    227  HA  LEU A  16       9.615  32.674  49.337  1.00  0.00          H   
ATOM    228  HB3 LEU A  16       9.075  30.421  49.290  1.00  0.00          H   
ATOM    229  HB2 LEU A  16      10.343  30.002  50.455  1.00  0.00          H   
ATOM    230  HG  LEU A  16      12.039  30.556  48.850  1.00  0.00          H   
ATOM    231 HD11 LEU A  16      11.528  29.033  46.922  1.00  0.00          H   
ATOM    232 HD12 LEU A  16      11.285  28.291  48.479  1.00  0.00          H   
ATOM    233 HD13 LEU A  16       9.839  28.860  47.606  1.00  0.00          H   
ATOM    234 HD21 LEU A  16      11.189  32.476  47.673  1.00  0.00          H   
ATOM    235 HD22 LEU A  16      11.318  31.287  46.385  1.00  0.00          H   
ATOM    236 HD23 LEU A  16       9.739  31.627  47.190  1.00  0.00          H   
ATOM    237  N   GLN A  17       9.685  32.758  52.546  1.00  0.00          N   
ATOM    238  CA  GLN A  17       9.048  32.825  53.889  1.00  0.00          C   
ATOM    239  C   GLN A  17       9.115  34.163  54.620  1.00  0.00          C   
ATOM    240  O   GLN A  17       8.551  34.353  55.666  1.00  0.00          O   
ATOM    241  CB  GLN A  17       9.651  31.774  54.817  1.00  0.00          C   
ATOM    242  CG  GLN A  17       9.502  30.340  54.269  1.00  0.00          C   
ATOM    243  CD  GLN A  17       9.780  29.349  55.387  1.00  0.00          C   
ATOM    244  NE2 GLN A  17       9.135  28.191  55.401  1.00  0.00          N   
ATOM    245  OE1 GLN A  17      10.655  29.498  56.249  1.00  0.00          O   
ATOM    246  H   GLN A  17      10.677  32.961  52.533  1.00  0.00          H   
ATOM    247  HA  GLN A  17       7.980  32.672  53.732  1.00  0.00          H   
ATOM    248  HB3 GLN A  17       9.048  31.780  55.725  1.00  0.00          H   
ATOM    249  HB2 GLN A  17      10.711  31.876  55.037  1.00  0.00          H   
ATOM    250  HG3 GLN A  17      10.108  30.177  53.375  1.00  0.00          H   
ATOM    251  HG2 GLN A  17       8.483  30.091  53.966  1.00  0.00          H   
ATOM    252 HE21 GLN A  17       8.431  27.990  54.702  1.00  0.00          H   
ATOM    253 HE22 GLN A  17       9.502  27.459  55.995  1.00  0.00          H   
ATOM    254  N   ALA A  18       9.905  35.130  54.076  1.00  0.00          N   
ATOM    255  CA  ALA A  18      10.328  36.290  54.832  1.00  0.00          C   
ATOM    256  C   ALA A  18       9.145  37.177  55.344  1.00  0.00          C   
ATOM    257  O   ALA A  18       9.260  37.923  56.326  1.00  0.00          O   
ATOM    258  CB  ALA A  18      11.282  36.993  53.834  1.00  0.00          C   
ATOM    259  H   ALA A  18      10.257  34.969  53.140  1.00  0.00          H   
ATOM    260  HA  ALA A  18      10.852  36.021  55.756  1.00  0.00          H   
ATOM    261  HB1 ALA A  18      12.152  36.326  53.773  1.00  0.00          H   
ATOM    262  HB2 ALA A  18      10.837  37.016  52.843  1.00  0.00          H   
ATOM    263  HB3 ALA A  18      11.454  37.993  54.206  1.00  0.00          H   
ATOM    264  N   ALA A  19       7.989  37.026  54.730  1.00  0.00          N   
ATOM    265  CA  ALA A  19       6.795  37.831  54.984  1.00  0.00          C   
ATOM    266  C   ALA A  19       6.006  37.318  56.214  1.00  0.00          C   
ATOM    267  O   ALA A  19       5.129  38.019  56.782  1.00  0.00          O   
ATOM    268  CB  ALA A  19       5.926  37.711  53.709  1.00  0.00          C   
ATOM    269  H   ALA A  19       7.858  36.282  54.059  1.00  0.00          H   
ATOM    270  HA  ALA A  19       7.134  38.851  55.134  1.00  0.00          H   
ATOM    271  HB1 ALA A  19       6.452  38.010  52.790  1.00  0.00          H   
ATOM    272  HB2 ALA A  19       5.717  36.672  53.491  1.00  0.00          H   
ATOM    273  HB3 ALA A  19       5.063  38.368  53.859  1.00  0.00          H   
ATOM    274  N   GLN A  20       6.317  36.099  56.688  1.00  0.00          N   
ATOM    275  CA  GLN A  20       5.865  35.428  57.975  1.00  0.00          C   
ATOM    276  C   GLN A  20       7.014  35.584  58.973  1.00  0.00          C   
ATOM    277  O   GLN A  20       6.776  35.848  60.154  1.00  0.00          O   
ATOM    278  CB  GLN A  20       5.368  33.976  57.708  1.00  0.00          C   
ATOM    279  CG  GLN A  20       4.274  33.833  56.656  1.00  0.00          C   
ATOM    280  CD  GLN A  20       2.945  34.586  56.981  1.00  0.00          C   
ATOM    281  NE2 GLN A  20       2.058  34.562  56.068  1.00  0.00          N   
ATOM    282  OE1 GLN A  20       2.790  35.261  57.988  1.00  0.00          O   
ATOM    283  H   GLN A  20       7.067  35.600  56.235  1.00  0.00          H   
ATOM    284  HA  GLN A  20       5.026  35.988  58.380  1.00  0.00          H   
ATOM    285  HB3 GLN A  20       4.916  33.614  58.634  1.00  0.00          H   
ATOM    286  HB2 GLN A  20       6.193  33.340  57.379  1.00  0.00          H   
ATOM    287  HG3 GLN A  20       4.059  32.767  56.524  1.00  0.00          H   
ATOM    288  HG2 GLN A  20       4.554  34.174  55.663  1.00  0.00          H   
ATOM    289 HE21 GLN A  20       2.265  34.305  55.111  1.00  0.00          H   
ATOM    290 HE22 GLN A  20       1.286  35.183  56.291  1.00  0.00          H   
ATOM    291  N   ALA A  21       8.285  35.672  58.543  1.00  0.00          N   
ATOM    292  CA  ALA A  21       9.442  35.822  59.411  1.00  0.00          C   
ATOM    293  C   ALA A  21       9.609  37.273  59.912  1.00  0.00          C   
ATOM    294  O   ALA A  21      10.028  37.381  61.105  1.00  0.00          O   
ATOM    295  CB  ALA A  21      10.741  35.448  58.557  1.00  0.00          C   
ATOM    296  H   ALA A  21       8.597  35.460  57.611  1.00  0.00          H   
ATOM    297  HA  ALA A  21       9.359  35.060  60.181  1.00  0.00          H   
ATOM    298  HB1 ALA A  21      10.987  36.273  57.881  1.00  0.00          H   
ATOM    299  HB2 ALA A  21      11.629  35.239  59.153  1.00  0.00          H   
ATOM    300  HB3 ALA A  21      10.333  34.619  57.979  1.00  0.00          H   
ATOM    301  N   ALA A  22       9.240  38.227  59.071  1.00  0.00          N   
ATOM    302  CA  ALA A  22       9.021  39.597  59.571  1.00  0.00          C   
ATOM    303  C   ALA A  22       7.992  39.691  60.655  1.00  0.00          C   
ATOM    304  O   ALA A  22       6.814  39.291  60.504  1.00  0.00          O   
ATOM    305  CB  ALA A  22       8.762  40.539  58.369  1.00  0.00          C   
ATOM    306  H   ALA A  22       8.862  37.980  58.164  1.00  0.00          H   
ATOM    307  HA  ALA A  22       9.948  39.903  60.041  1.00  0.00          H   
ATOM    308  HB1 ALA A  22       9.514  40.449  57.582  1.00  0.00          H   
ATOM    309  HB2 ALA A  22       7.813  40.168  57.971  1.00  0.00          H   
ATOM    310  HB3 ALA A  22       8.625  41.572  58.691  1.00  0.00          H   
ATOM    311  N   LYS A  23       8.340  40.332  61.769  1.00  0.00          N   
ATOM    312  CA  LYS A  23       7.308  40.683  62.759  1.00  0.00          C   
ATOM    313  C   LYS A  23       6.430  41.868  62.280  1.00  0.00          C   
ATOM    314  O   LYS A  23       6.703  42.537  61.291  1.00  0.00          O   
ATOM    315  CB  LYS A  23       8.067  40.941  64.083  1.00  0.00          C   
ATOM    316  CG  LYS A  23       8.260  39.688  64.993  1.00  0.00          C   
ATOM    317  CD  LYS A  23       9.559  38.904  64.653  1.00  0.00          C   
ATOM    318  CE  LYS A  23      10.916  39.494  65.224  1.00  0.00          C   
ATOM    319  NZ  LYS A  23      11.891  38.442  65.535  1.00  0.00          N   
ATOM    320  H   LYS A  23       9.254  40.782  61.750  1.00  0.00          H   
ATOM    321  HA  LYS A  23       6.622  39.842  62.823  1.00  0.00          H   
ATOM    322  HB3 LYS A  23       7.486  41.610  64.707  1.00  0.00          H   
ATOM    323  HB2 LYS A  23       9.022  41.448  63.941  1.00  0.00          H   
ATOM    324  HG3 LYS A  23       7.448  38.993  64.778  1.00  0.00          H   
ATOM    325  HG2 LYS A  23       8.260  39.993  66.040  1.00  0.00          H   
ATOM    326  HD3 LYS A  23       9.749  38.692  63.606  1.00  0.00          H   
ATOM    327  HD2 LYS A  23       9.355  37.940  65.129  1.00  0.00          H   
ATOM    328  HE3 LYS A  23      10.628  39.890  66.194  1.00  0.00          H   
ATOM    329  HE2 LYS A  23      11.318  40.257  64.555  1.00  0.00          H   
ATOM    330  HZ1 LYS A  23      11.579  37.870  66.312  1.00  0.00          H   
ATOM    331  HZ2 LYS A  23      12.130  37.889  64.725  1.00  0.00          H   
ATOM    332  HZ3 LYS A  23      12.694  38.945  65.874  1.00  0.00          H   
ATOM    333  N   LYS A  24       5.194  42.097  62.884  1.00  0.00          N   
ATOM    334  CA  LYS A  24       4.072  42.914  62.360  1.00  0.00          C   
ATOM    335  C   LYS A  24       4.176  44.393  62.783  1.00  0.00          C   
ATOM    336  CB  LYS A  24       2.697  42.285  62.676  1.00  0.00          C   
ATOM    337  CG  LYS A  24       1.522  42.879  61.912  1.00  0.00          C   
ATOM    338  CD  LYS A  24       1.513  42.607  60.437  1.00  0.00          C   
ATOM    339  CE  LYS A  24       0.994  41.175  60.019  1.00  0.00          C   
ATOM    340  NZ  LYS A  24       0.805  41.150  58.560  1.00  0.00          N   
ATOM    341  O   LYS A  24       3.890  45.178  61.900  1.00  0.00          O   
ATOM    342  OXT LYS A  24       4.612  44.690  63.896  1.00  0.00          O   
ATOM    343  H   LYS A  24       4.940  41.479  63.636  1.00  0.00          H   
ATOM    344  HA  LYS A  24       4.279  42.948  61.300  1.00  0.00          H   
ATOM    345  HB3 LYS A  24       2.631  42.413  63.756  1.00  0.00          H   
ATOM    346  HB2 LYS A  24       2.774  41.232  62.430  1.00  0.00          H   
ATOM    347  HG3 LYS A  24       1.516  43.956  62.101  1.00  0.00          H   
ATOM    348  HG2 LYS A  24       0.581  42.456  62.273  1.00  0.00          H   
ATOM    349  HD3 LYS A  24       2.485  42.552  59.946  1.00  0.00          H   
ATOM    350  HD2 LYS A  24       0.988  43.440  59.979  1.00  0.00          H   
ATOM    351  HE3 LYS A  24       0.058  40.980  60.546  1.00  0.00          H   
ATOM    352  HE2 LYS A  24       1.839  40.581  60.348  1.00  0.00          H   
ATOM    353  HZ1 LYS A  24       0.245  41.910  58.214  1.00  0.00          H   
ATOM    354  HZ2 LYS A  24       1.637  41.197  58.003  1.00  0.00          H   
ATOM    355  HZ3 LYS A  24       0.292  40.331  58.278  1.00  0.00          H   
TER     356      LYS A  24
ENDMDL
MODEL        6
ATOM      1  N   LYS A   1      26.979  10.446  50.538  1.00  0.00          N   
ATOM      2  CA  LYS A   1      26.375  11.689  49.956  1.00  0.00          C   
ATOM      3  C   LYS A   1      25.144  11.956  50.805  1.00  0.00          C   
ATOM      4  O   LYS A   1      24.181  11.245  50.885  1.00  0.00          O   
ATOM      5  CB  LYS A   1      25.967  11.374  48.480  1.00  0.00          C   
ATOM      6  CG  LYS A   1      27.079  11.773  47.531  1.00  0.00          C   
ATOM      7  CD  LYS A   1      26.688  11.245  46.135  1.00  0.00          C   
ATOM      8  CE  LYS A   1      27.500  11.998  45.016  1.00  0.00          C   
ATOM      9  NZ  LYS A   1      28.958  11.970  45.210  1.00  0.00          N   
ATOM     10  HA  LYS A   1      27.087  12.499  50.101  1.00  0.00          H   
ATOM     11  HB3 LYS A   1      25.166  11.986  48.070  1.00  0.00          H   
ATOM     12  HB2 LYS A   1      25.680  10.351  48.287  1.00  0.00          H   
ATOM     13  HG3 LYS A   1      28.045  11.369  47.823  1.00  0.00          H   
ATOM     14  HG2 LYS A   1      27.149  12.863  47.547  1.00  0.00          H   
ATOM     15  HD3 LYS A   1      25.624  11.383  45.971  1.00  0.00          H   
ATOM     16  HD2 LYS A   1      26.872  10.177  46.091  1.00  0.00          H   
ATOM     17  HE3 LYS A   1      27.232  13.052  44.957  1.00  0.00          H   
ATOM     18  HE2 LYS A   1      27.236  11.613  44.035  1.00  0.00          H   
ATOM     19  HZ1 LYS A   1      29.223  12.473  46.049  1.00  0.00          H   
ATOM     20  HZ2 LYS A   1      29.270  11.016  45.296  1.00  0.00          H   
ATOM     21  HZ3 LYS A   1      29.319  12.389  44.366  1.00  0.00          H   
ATOM     22  H   LYS A   1      27.887  10.167  50.188  1.00  0.00          H   
ATOM     23  N   LYS A   2      25.270  13.108  51.469  1.00  0.00          N   
ATOM     24  CA  LYS A   2      24.426  13.628  52.592  1.00  0.00          C   
ATOM     25  C   LYS A   2      22.945  13.840  52.224  1.00  0.00          C   
ATOM     26  O   LYS A   2      22.695  14.338  51.100  1.00  0.00          O   
ATOM     27  CB  LYS A   2      24.977  15.035  52.942  1.00  0.00          C   
ATOM     28  CG  LYS A   2      24.902  15.439  54.429  1.00  0.00          C   
ATOM     29  CD  LYS A   2      25.290  16.870  54.622  1.00  0.00          C   
ATOM     30  CE  LYS A   2      24.809  17.473  55.978  1.00  0.00          C   
ATOM     31  NZ  LYS A   2      25.090  18.939  55.993  1.00  0.00          N   
ATOM     32  H   LYS A   2      26.125  13.649  51.410  1.00  0.00          H   
ATOM     33  HA  LYS A   2      24.551  12.861  53.350  1.00  0.00          H   
ATOM     34  HB3 LYS A   2      24.417  15.735  52.326  1.00  0.00          H   
ATOM     35  HB2 LYS A   2      26.025  15.105  52.662  1.00  0.00          H   
ATOM     36  HG3 LYS A   2      25.534  14.862  55.093  1.00  0.00          H   
ATOM     37  HG2 LYS A   2      23.891  15.410  54.841  1.00  0.00          H   
ATOM     38  HD3 LYS A   2      24.859  17.476  53.824  1.00  0.00          H   
ATOM     39  HD2 LYS A   2      26.379  16.988  54.589  1.00  0.00          H   
ATOM     40  HE3 LYS A   2      25.141  16.890  56.828  1.00  0.00          H   
ATOM     41  HE2 LYS A   2      23.724  17.343  56.005  1.00  0.00          H   
ATOM     42  HZ1 LYS A   2      24.841  19.410  55.137  1.00  0.00          H   
ATOM     43  HZ2 LYS A   2      24.625  19.287  56.823  1.00  0.00          H   
ATOM     44  HZ3 LYS A   2      26.099  19.049  55.973  1.00  0.00          H   
ATOM     45  N   PRO A   3      21.988  13.506  53.129  1.00  0.00          N   
ATOM     46  CA  PRO A   3      20.542  13.835  53.032  1.00  0.00          C   
ATOM     47  C   PRO A   3      20.318  15.335  52.884  1.00  0.00          C   
ATOM     48  O   PRO A   3      21.093  16.119  53.350  1.00  0.00          O   
ATOM     49  CB  PRO A   3      19.937  13.362  54.361  1.00  0.00          C   
ATOM     50  CG  PRO A   3      20.956  12.344  54.942  1.00  0.00          C   
ATOM     51  CD  PRO A   3      22.276  12.717  54.337  1.00  0.00          C   
ATOM     52  HA  PRO A   3      20.060  13.247  52.254  1.00  0.00          H   
ATOM     53  HB3 PRO A   3      19.892  14.187  55.082  1.00  0.00          H   
ATOM     54  HB2 PRO A   3      18.906  13.022  54.253  1.00  0.00          H   
ATOM     55  HG3 PRO A   3      21.062  12.371  56.030  1.00  0.00          H   
ATOM     56  HG2 PRO A   3      20.536  11.438  54.514  1.00  0.00          H   
ATOM     57  HD3 PRO A   3      22.730  13.430  55.024  1.00  0.00          H   
ATOM     58  HD2 PRO A   3      22.840  11.811  54.127  1.00  0.00          H   
ATOM     59  N   GLY A   4      19.153  15.683  52.408  1.00  0.00          N   
ATOM     60  CA  GLY A   4      18.631  17.091  52.547  1.00  0.00          C   
ATOM     61  C   GLY A   4      19.271  18.158  51.658  1.00  0.00          C   
ATOM     62  O   GLY A   4      19.844  17.842  50.646  1.00  0.00          O   
ATOM     63  H   GLY A   4      18.530  14.921  52.180  1.00  0.00          H   
ATOM     64  HA3 GLY A   4      18.858  17.359  53.583  1.00  0.00          H   
ATOM     65  HA2 GLY A   4      17.566  16.977  52.356  1.00  0.00          H   
ATOM     66  N   ALA A   5      19.022  19.428  52.001  1.00  0.00          N   
ATOM     67  CA  ALA A   5      19.340  20.637  51.150  1.00  0.00          C   
ATOM     68  C   ALA A   5      20.588  21.289  51.787  1.00  0.00          C   
ATOM     69  O   ALA A   5      20.901  21.146  52.988  1.00  0.00          O   
ATOM     70  CB  ALA A   5      18.165  21.655  51.143  1.00  0.00          C   
ATOM     71  H   ALA A   5      18.582  19.593  52.892  1.00  0.00          H   
ATOM     72  HA  ALA A   5      19.599  20.392  50.128  1.00  0.00          H   
ATOM     73  HB1 ALA A   5      17.332  21.170  50.632  1.00  0.00          H   
ATOM     74  HB2 ALA A   5      17.889  21.821  52.193  1.00  0.00          H   
ATOM     75  HB3 ALA A   5      18.383  22.646  50.748  1.00  0.00          H   
ATOM     76  N   SER A   6      21.232  22.033  50.956  1.00  0.00          N   
ATOM     77  CA  SER A   6      22.420  22.825  51.297  1.00  0.00          C   
ATOM     78  C   SER A   6      22.068  24.115  52.131  1.00  0.00          C   
ATOM     79  O   SER A   6      20.956  24.609  52.052  1.00  0.00          O   
ATOM     80  CB  SER A   6      23.252  23.136  50.095  1.00  0.00          C   
ATOM     81  OG  SER A   6      22.955  24.396  49.479  1.00  0.00          O   
ATOM     82  H   SER A   6      20.917  22.090  49.992  1.00  0.00          H   
ATOM     83  HA  SER A   6      22.949  22.142  51.970  1.00  0.00          H   
ATOM     84  HB3 SER A   6      23.159  22.291  49.407  1.00  0.00          H   
ATOM     85  HB2 SER A   6      24.272  23.021  50.454  1.00  0.00          H   
ATOM     86  HG  SER A   6      23.585  24.423  48.765  1.00  0.00          H   
ATOM     87  N   LEU A   7      22.943  24.620  52.975  1.00  0.00          N   
ATOM     88  CA  LEU A   7      22.782  25.883  53.805  1.00  0.00          C   
ATOM     89  C   LEU A   7      22.295  27.029  52.929  1.00  0.00          C   
ATOM     90  O   LEU A   7      21.346  27.781  53.244  1.00  0.00          O   
ATOM     91  CB  LEU A   7      24.122  26.167  54.484  1.00  0.00          C   
ATOM     92  CG  LEU A   7      24.536  25.226  55.662  1.00  0.00          C   
ATOM     93  CD1 LEU A   7      25.928  25.550  56.188  1.00  0.00          C   
ATOM     94  CD2 LEU A   7      23.598  25.433  56.844  1.00  0.00          C   
ATOM     95  H   LEU A   7      23.807  24.175  53.219  1.00  0.00          H   
ATOM     96  HA  LEU A   7      22.030  25.723  54.584  1.00  0.00          H   
ATOM     97  HB3 LEU A   7      24.050  27.191  54.847  1.00  0.00          H   
ATOM     98  HB2 LEU A   7      24.917  26.270  53.741  1.00  0.00          H   
ATOM     99  HG  LEU A   7      24.497  24.178  55.384  1.00  0.00          H   
ATOM    100 HD11 LEU A   7      25.887  26.610  56.410  1.00  0.00          H   
ATOM    101 HD12 LEU A   7      26.147  25.054  57.135  1.00  0.00          H   
ATOM    102 HD13 LEU A   7      26.761  25.226  55.550  1.00  0.00          H   
ATOM    103 HD21 LEU A   7      22.571  25.272  56.513  1.00  0.00          H   
ATOM    104 HD22 LEU A   7      23.874  24.724  57.633  1.00  0.00          H   
ATOM    105 HD23 LEU A   7      23.650  26.465  57.192  1.00  0.00          H   
ATOM    106  N   ALA A   8      22.988  27.223  51.755  1.00  0.00          N   
ATOM    107  CA  ALA A   8      22.721  28.240  50.787  1.00  0.00          C   
ATOM    108  C   ALA A   8      21.376  28.021  50.030  1.00  0.00          C   
ATOM    109  O   ALA A   8      20.615  28.957  49.818  1.00  0.00          O   
ATOM    110  CB  ALA A   8      23.946  28.387  49.847  1.00  0.00          C   
ATOM    111  H   ALA A   8      23.647  26.553  51.378  1.00  0.00          H   
ATOM    112  HA  ALA A   8      22.608  29.173  51.342  1.00  0.00          H   
ATOM    113  HB1 ALA A   8      24.838  28.678  50.400  1.00  0.00          H   
ATOM    114  HB2 ALA A   8      24.158  27.404  49.428  1.00  0.00          H   
ATOM    115  HB3 ALA A   8      23.753  29.096  49.031  1.00  0.00          H   
ATOM    116  N   ALA A   9      21.039  26.740  49.697  1.00  0.00          N   
ATOM    117  CA  ALA A   9      19.814  26.325  49.146  1.00  0.00          C   
ATOM    118  C   ALA A   9      18.666  26.478  50.179  1.00  0.00          C   
ATOM    119  O   ALA A   9      17.569  26.919  49.926  1.00  0.00          O   
ATOM    120  CB  ALA A   9      19.958  24.858  48.686  1.00  0.00          C   
ATOM    121  H   ALA A   9      21.712  26.015  49.899  1.00  0.00          H   
ATOM    122  HA  ALA A   9      19.563  26.892  48.249  1.00  0.00          H   
ATOM    123  HB1 ALA A   9      20.740  24.775  47.927  1.00  0.00          H   
ATOM    124  HB2 ALA A   9      20.035  24.100  49.462  1.00  0.00          H   
ATOM    125  HB3 ALA A   9      18.978  24.661  48.265  1.00  0.00          H   
ATOM    126  N   LEU A  10      18.893  26.220  51.496  1.00  0.00          N   
ATOM    127  CA  LEU A  10      17.955  26.627  52.523  1.00  0.00          C   
ATOM    128  C   LEU A  10      17.803  28.120  52.805  1.00  0.00          C   
ATOM    129  O   LEU A  10      16.679  28.568  53.053  1.00  0.00          O   
ATOM    130  CB  LEU A  10      18.385  25.947  53.879  1.00  0.00          C   
ATOM    131  CG  LEU A  10      18.207  24.425  53.873  1.00  0.00          C   
ATOM    132  CD1 LEU A  10      19.088  23.884  54.990  1.00  0.00          C   
ATOM    133  CD2 LEU A  10      16.746  24.043  54.144  1.00  0.00          C   
ATOM    134  H   LEU A  10      19.757  25.784  51.801  1.00  0.00          H   
ATOM    135  HA  LEU A  10      16.956  26.265  52.289  1.00  0.00          H   
ATOM    136  HB3 LEU A  10      17.870  26.388  54.737  1.00  0.00          H   
ATOM    137  HB2 LEU A  10      19.424  26.219  54.120  1.00  0.00          H   
ATOM    138  HG  LEU A  10      18.557  24.107  52.887  1.00  0.00          H   
ATOM    139 HD11 LEU A  10      19.021  22.807  54.891  1.00  0.00          H   
ATOM    140 HD12 LEU A  10      20.114  24.234  54.844  1.00  0.00          H   
ATOM    141 HD13 LEU A  10      18.761  24.168  55.992  1.00  0.00          H   
ATOM    142 HD21 LEU A  10      16.387  24.584  55.021  1.00  0.00          H   
ATOM    143 HD22 LEU A  10      16.200  24.301  53.242  1.00  0.00          H   
ATOM    144 HD23 LEU A  10      16.700  22.980  54.389  1.00  0.00          H   
ATOM    145  N   GLN A  11      18.901  28.967  52.584  1.00  0.00          N   
ATOM    146  CA  GLN A  11      18.752  30.431  52.547  1.00  0.00          C   
ATOM    147  C   GLN A  11      17.969  30.837  51.321  1.00  0.00          C   
ATOM    148  O   GLN A  11      17.097  31.704  51.374  1.00  0.00          O   
ATOM    149  CB  GLN A  11      20.100  31.132  52.392  1.00  0.00          C   
ATOM    150  CG  GLN A  11      20.690  31.283  53.817  1.00  0.00          C   
ATOM    151  CD  GLN A  11      22.122  31.879  53.906  1.00  0.00          C   
ATOM    152  NE2 GLN A  11      22.678  31.934  55.070  1.00  0.00          N   
ATOM    153  OE1 GLN A  11      22.761  32.191  52.898  1.00  0.00          O   
ATOM    154  H   GLN A  11      19.812  28.520  52.609  1.00  0.00          H   
ATOM    155  HA  GLN A  11      18.285  30.854  53.438  1.00  0.00          H   
ATOM    156  HB3 GLN A  11      20.116  32.125  51.933  1.00  0.00          H   
ATOM    157  HB2 GLN A  11      20.664  30.452  51.757  1.00  0.00          H   
ATOM    158  HG3 GLN A  11      20.756  30.274  54.228  1.00  0.00          H   
ATOM    159  HG2 GLN A  11      20.005  31.836  54.473  1.00  0.00          H   
ATOM    160 HE21 GLN A  11      22.043  31.875  55.858  1.00  0.00          H   
ATOM    161 HE22 GLN A  11      23.614  32.272  55.250  1.00  0.00          H   
ATOM    162  N   ALA A  12      18.083  30.172  50.171  1.00  0.00          N   
ATOM    163  CA  ALA A  12      17.154  30.358  49.065  1.00  0.00          C   
ATOM    164  C   ALA A  12      15.680  29.963  49.353  1.00  0.00          C   
ATOM    165  O   ALA A  12      14.720  30.692  48.958  1.00  0.00          O   
ATOM    166  CB  ALA A  12      17.692  29.558  47.863  1.00  0.00          C   
ATOM    167  H   ALA A  12      18.684  29.368  50.258  1.00  0.00          H   
ATOM    168  HA  ALA A  12      17.145  31.401  48.747  1.00  0.00          H   
ATOM    169  HB1 ALA A  12      17.706  28.522  48.185  1.00  0.00          H   
ATOM    170  HB2 ALA A  12      17.053  29.717  46.996  1.00  0.00          H   
ATOM    171  HB3 ALA A  12      18.738  29.843  47.694  1.00  0.00          H   
ATOM    172  N   LEU A  13      15.532  28.834  50.111  1.00  0.00          N   
ATOM    173  CA  LEU A  13      14.187  28.403  50.574  1.00  0.00          C   
ATOM    174  C   LEU A  13      13.614  29.337  51.645  1.00  0.00          C   
ATOM    175  O   LEU A  13      12.488  29.745  51.501  1.00  0.00          O   
ATOM    176  CB  LEU A  13      14.268  26.905  51.037  1.00  0.00          C   
ATOM    177  CG  LEU A  13      13.003  26.219  51.589  1.00  0.00          C   
ATOM    178  CD1 LEU A  13      11.911  26.126  50.531  1.00  0.00          C   
ATOM    179  CD2 LEU A  13      13.187  24.734  51.996  1.00  0.00          C   
ATOM    180  H   LEU A  13      16.366  28.312  50.340  1.00  0.00          H   
ATOM    181  HA  LEU A  13      13.472  28.291  49.764  1.00  0.00          H   
ATOM    182  HB3 LEU A  13      15.043  26.766  51.793  1.00  0.00          H   
ATOM    183  HB2 LEU A  13      14.568  26.375  50.136  1.00  0.00          H   
ATOM    184  HG  LEU A  13      12.559  26.755  52.424  1.00  0.00          H   
ATOM    185 HD11 LEU A  13      11.749  27.131  50.147  1.00  0.00          H   
ATOM    186 HD12 LEU A  13      12.117  25.405  49.730  1.00  0.00          H   
ATOM    187 HD13 LEU A  13      10.981  25.886  51.043  1.00  0.00          H   
ATOM    188 HD21 LEU A  13      13.786  24.655  52.907  1.00  0.00          H   
ATOM    189 HD22 LEU A  13      12.257  24.260  52.308  1.00  0.00          H   
ATOM    190 HD23 LEU A  13      13.653  24.096  51.242  1.00  0.00          H   
ATOM    191  N   GLN A  14      14.309  29.744  52.688  1.00  0.00          N   
ATOM    192  CA  GLN A  14      13.890  30.793  53.639  1.00  0.00          C   
ATOM    193  C   GLN A  14      13.643  32.192  52.933  1.00  0.00          C   
ATOM    194  O   GLN A  14      12.814  32.877  53.554  1.00  0.00          O   
ATOM    195  CB  GLN A  14      14.969  30.886  54.765  1.00  0.00          C   
ATOM    196  CG  GLN A  14      14.661  30.046  56.054  1.00  0.00          C   
ATOM    197  CD  GLN A  14      15.104  28.603  55.823  1.00  0.00          C   
ATOM    198  NE2 GLN A  14      14.214  27.721  55.393  1.00  0.00          N   
ATOM    199  OE1 GLN A  14      16.140  28.195  56.085  1.00  0.00          O   
ATOM    200  H   GLN A  14      15.196  29.348  52.933  1.00  0.00          H   
ATOM    201  HA  GLN A  14      12.942  30.436  54.046  1.00  0.00          H   
ATOM    202  HB3 GLN A  14      14.918  31.939  55.040  1.00  0.00          H   
ATOM    203  HB2 GLN A  14      15.976  30.675  54.410  1.00  0.00          H   
ATOM    204  HG3 GLN A  14      13.619  30.028  56.350  1.00  0.00          H   
ATOM    205  HG2 GLN A  14      15.170  30.394  56.955  1.00  0.00          H   
ATOM    206 HE21 GLN A  14      13.253  28.015  55.326  1.00  0.00          H   
ATOM    207 HE22 GLN A  14      14.438  26.736  55.390  1.00  0.00          H   
ATOM    208  N   ALA A  15      14.301  32.628  51.909  1.00  0.00          N   
ATOM    209  CA  ALA A  15      14.074  33.884  51.264  1.00  0.00          C   
ATOM    210  C   ALA A  15      12.684  33.787  50.550  1.00  0.00          C   
ATOM    211  O   ALA A  15      11.780  34.598  50.734  1.00  0.00          O   
ATOM    212  CB  ALA A  15      15.363  34.033  50.343  1.00  0.00          C   
ATOM    213  H   ALA A  15      15.132  32.075  51.727  1.00  0.00          H   
ATOM    214  HA  ALA A  15      14.092  34.696  51.985  1.00  0.00          H   
ATOM    215  HB1 ALA A  15      15.262  34.953  49.765  1.00  0.00          H   
ATOM    216  HB2 ALA A  15      16.235  34.025  50.992  1.00  0.00          H   
ATOM    217  HB3 ALA A  15      15.418  33.186  49.655  1.00  0.00          H   
ATOM    218  N   LEU A  16      12.485  32.637  49.869  1.00  0.00          N   
ATOM    219  CA  LEU A  16      11.184  32.246  49.258  1.00  0.00          C   
ATOM    220  C   LEU A  16      10.102  32.053  50.322  1.00  0.00          C   
ATOM    221  O   LEU A  16       8.956  32.511  50.149  1.00  0.00          O   
ATOM    222  CB  LEU A  16      11.383  31.033  48.327  1.00  0.00          C   
ATOM    223  CG  LEU A  16      10.191  30.763  47.399  1.00  0.00          C   
ATOM    224  CD1 LEU A  16       9.915  31.733  46.327  1.00  0.00          C   
ATOM    225  CD2 LEU A  16      10.411  29.372  46.735  1.00  0.00          C   
ATOM    226  H   LEU A  16      13.268  32.003  49.841  1.00  0.00          H   
ATOM    227  HA  LEU A  16      10.885  33.036  48.569  1.00  0.00          H   
ATOM    228  HB3 LEU A  16      11.613  30.128  48.893  1.00  0.00          H   
ATOM    229  HB2 LEU A  16      12.159  31.278  47.602  1.00  0.00          H   
ATOM    230  HG  LEU A  16       9.301  30.640  48.013  1.00  0.00          H   
ATOM    231 HD11 LEU A  16      10.794  31.849  45.688  1.00  0.00          H   
ATOM    232 HD12 LEU A  16       9.058  31.377  45.761  1.00  0.00          H   
ATOM    233 HD13 LEU A  16       9.644  32.737  46.671  1.00  0.00          H   
ATOM    234 HD21 LEU A  16       9.620  29.215  46.008  1.00  0.00          H   
ATOM    235 HD22 LEU A  16      11.362  29.277  46.207  1.00  0.00          H   
ATOM    236 HD23 LEU A  16      10.408  28.611  47.515  1.00  0.00          H   
ATOM    237  N   GLN A  17      10.423  31.451  51.467  1.00  0.00          N   
ATOM    238  CA  GLN A  17       9.434  31.269  52.520  1.00  0.00          C   
ATOM    239  C   GLN A  17       8.995  32.569  53.207  1.00  0.00          C   
ATOM    240  O   GLN A  17       7.999  32.513  53.897  1.00  0.00          O   
ATOM    241  CB  GLN A  17       9.893  30.396  53.629  1.00  0.00          C   
ATOM    242  CG  GLN A  17       9.969  28.851  53.290  1.00  0.00          C   
ATOM    243  CD  GLN A  17      10.724  28.018  54.333  1.00  0.00          C   
ATOM    244  NE2 GLN A  17      10.780  26.738  54.233  1.00  0.00          N   
ATOM    245  OE1 GLN A  17      11.417  28.639  55.114  1.00  0.00          O   
ATOM    246  H   GLN A  17      11.338  31.030  51.540  1.00  0.00          H   
ATOM    247  HA  GLN A  17       8.576  30.820  52.018  1.00  0.00          H   
ATOM    248  HB3 GLN A  17       9.219  30.383  54.478  1.00  0.00          H   
ATOM    249  HB2 GLN A  17      10.827  30.827  53.992  1.00  0.00          H   
ATOM    250  HG3 GLN A  17      10.462  28.702  52.325  1.00  0.00          H   
ATOM    251  HG2 GLN A  17       8.947  28.482  53.179  1.00  0.00          H   
ATOM    252 HE21 GLN A  17      10.129  26.263  53.626  1.00  0.00          H   
ATOM    253 HE22 GLN A  17      11.478  26.271  54.792  1.00  0.00          H   
ATOM    254  N   ALA A  18       9.750  33.679  53.143  1.00  0.00          N   
ATOM    255  CA  ALA A  18       9.423  34.966  53.658  1.00  0.00          C   
ATOM    256  C   ALA A  18       8.306  35.654  52.779  1.00  0.00          C   
ATOM    257  O   ALA A  18       7.643  36.552  53.240  1.00  0.00          O   
ATOM    258  CB  ALA A  18      10.660  35.834  53.855  1.00  0.00          C   
ATOM    259  H   ALA A  18      10.708  33.548  52.844  1.00  0.00          H   
ATOM    260  HA  ALA A  18       8.853  34.927  54.588  1.00  0.00          H   
ATOM    261  HB1 ALA A  18      10.343  36.874  53.995  1.00  0.00          H   
ATOM    262  HB2 ALA A  18      11.357  35.403  54.579  1.00  0.00          H   
ATOM    263  HB3 ALA A  18      11.243  35.799  52.931  1.00  0.00          H   
ATOM    264  N   ALA A  19       8.030  35.280  51.522  1.00  0.00          N   
ATOM    265  CA  ALA A  19       7.262  36.165  50.654  1.00  0.00          C   
ATOM    266  C   ALA A  19       5.734  36.143  50.867  1.00  0.00          C   
ATOM    267  O   ALA A  19       5.168  35.248  51.514  1.00  0.00          O   
ATOM    268  CB  ALA A  19       7.472  35.807  49.160  1.00  0.00          C   
ATOM    269  H   ALA A  19       8.360  34.390  51.155  1.00  0.00          H   
ATOM    270  HA  ALA A  19       7.638  37.163  50.839  1.00  0.00          H   
ATOM    271  HB1 ALA A  19       7.011  34.828  49.047  1.00  0.00          H   
ATOM    272  HB2 ALA A  19       6.946  36.559  48.579  1.00  0.00          H   
ATOM    273  HB3 ALA A  19       8.541  35.706  49.027  1.00  0.00          H   
ATOM    274  N   GLN A  20       4.998  37.248  50.403  1.00  0.00          N   
ATOM    275  CA  GLN A  20       3.594  37.512  50.654  1.00  0.00          C   
ATOM    276  C   GLN A  20       2.861  37.898  49.323  1.00  0.00          C   
ATOM    277  O   GLN A  20       3.488  38.178  48.322  1.00  0.00          O   
ATOM    278  CB  GLN A  20       3.428  38.614  51.750  1.00  0.00          C   
ATOM    279  CG  GLN A  20       4.154  38.205  53.058  1.00  0.00          C   
ATOM    280  CD  GLN A  20       3.683  39.053  54.258  1.00  0.00          C   
ATOM    281  NE2 GLN A  20       4.325  40.200  54.479  1.00  0.00          N   
ATOM    282  OE1 GLN A  20       2.582  38.917  54.801  1.00  0.00          O   
ATOM    283  H   GLN A  20       5.508  37.903  49.828  1.00  0.00          H   
ATOM    284  HA  GLN A  20       3.194  36.590  51.061  1.00  0.00          H   
ATOM    285  HB3 GLN A  20       2.380  38.722  52.055  1.00  0.00          H   
ATOM    286  HB2 GLN A  20       3.902  39.492  51.315  1.00  0.00          H   
ATOM    287  HG3 GLN A  20       5.195  38.382  52.776  1.00  0.00          H   
ATOM    288  HG2 GLN A  20       4.021  37.158  53.328  1.00  0.00          H   
ATOM    289 HE21 GLN A  20       5.230  40.369  54.068  1.00  0.00          H   
ATOM    290 HE22 GLN A  20       3.905  40.757  55.211  1.00  0.00          H   
ATOM    291  N   ALA A  21       1.524  37.932  49.360  1.00  0.00          N   
ATOM    292  CA  ALA A  21       0.615  38.155  48.228  1.00  0.00          C   
ATOM    293  C   ALA A  21       0.871  39.550  47.600  1.00  0.00          C   
ATOM    294  O   ALA A  21       0.736  39.627  46.409  1.00  0.00          O   
ATOM    295  CB  ALA A  21      -0.823  38.066  48.761  1.00  0.00          C   
ATOM    296  H   ALA A  21       1.172  37.620  50.260  1.00  0.00          H   
ATOM    297  HA  ALA A  21       0.819  37.403  47.467  1.00  0.00          H   
ATOM    298  HB1 ALA A  21      -1.040  38.810  49.530  1.00  0.00          H   
ATOM    299  HB2 ALA A  21      -1.525  38.223  47.953  1.00  0.00          H   
ATOM    300  HB3 ALA A  21      -1.054  37.105  49.216  1.00  0.00          H   
ATOM    301  N   ALA A  22       1.367  40.550  48.319  1.00  0.00          N   
ATOM    302  CA  ALA A  22       1.951  41.702  47.747  1.00  0.00          C   
ATOM    303  C   ALA A  22       3.495  41.674  47.778  1.00  0.00          C   
ATOM    304  O   ALA A  22       4.138  41.106  48.649  1.00  0.00          O   
ATOM    305  CB  ALA A  22       1.334  42.898  48.539  1.00  0.00          C   
ATOM    306  H   ALA A  22       1.351  40.615  49.323  1.00  0.00          H   
ATOM    307  HA  ALA A  22       1.604  41.813  46.711  1.00  0.00          H   
ATOM    308  HB1 ALA A  22       0.253  43.048  48.450  1.00  0.00          H   
ATOM    309  HB2 ALA A  22       1.441  42.741  49.611  1.00  0.00          H   
ATOM    310  HB3 ALA A  22       1.798  43.827  48.220  1.00  0.00          H   
ATOM    311  N   LYS A  23       4.083  42.249  46.684  1.00  0.00          N   
ATOM    312  CA  LYS A  23       5.516  42.237  46.290  1.00  0.00          C   
ATOM    313  C   LYS A  23       6.427  43.062  47.320  1.00  0.00          C   
ATOM    314  O   LYS A  23       6.056  44.138  47.752  1.00  0.00          O   
ATOM    315  CB  LYS A  23       5.758  42.795  44.883  1.00  0.00          C   
ATOM    316  CG  LYS A  23       5.119  41.940  43.775  1.00  0.00          C   
ATOM    317  CD  LYS A  23       5.639  42.389  42.394  1.00  0.00          C   
ATOM    318  CE  LYS A  23       5.097  41.534  41.269  1.00  0.00          C   
ATOM    319  NZ  LYS A  23       5.428  40.143  41.263  1.00  0.00          N   
ATOM    320  H   LYS A  23       3.536  42.847  46.081  1.00  0.00          H   
ATOM    321  HA  LYS A  23       5.844  41.197  46.375  1.00  0.00          H   
ATOM    322  HB3 LYS A  23       6.824  42.779  44.681  1.00  0.00          H   
ATOM    323  HB2 LYS A  23       5.341  43.780  44.708  1.00  0.00          H   
ATOM    324  HG3 LYS A  23       4.032  42.027  43.801  1.00  0.00          H   
ATOM    325  HG2 LYS A  23       5.479  40.938  43.979  1.00  0.00          H   
ATOM    326  HD3 LYS A  23       6.716  42.233  42.367  1.00  0.00          H   
ATOM    327  HD2 LYS A  23       5.494  43.464  42.293  1.00  0.00          H   
ATOM    328  HE3 LYS A  23       5.366  41.906  40.271  1.00  0.00          H   
ATOM    329  HE2 LYS A  23       4.032  41.766  41.255  1.00  0.00          H   
ATOM    330  HZ1 LYS A  23       4.960  39.724  42.058  1.00  0.00          H   
ATOM    331  HZ2 LYS A  23       5.121  39.836  40.359  1.00  0.00          H   
ATOM    332  HZ3 LYS A  23       6.408  39.947  41.391  1.00  0.00          H   
ATOM    333  N   LYS A  24       7.598  42.527  47.621  1.00  0.00          N   
ATOM    334  CA  LYS A  24       8.498  42.962  48.688  1.00  0.00          C   
ATOM    335  C   LYS A  24       9.157  44.334  48.438  1.00  0.00          C   
ATOM    336  CB  LYS A  24       9.457  41.736  48.906  1.00  0.00          C   
ATOM    337  CG  LYS A  24      10.085  41.859  50.314  1.00  0.00          C   
ATOM    338  CD  LYS A  24      10.775  40.590  50.731  1.00  0.00          C   
ATOM    339  CE  LYS A  24      11.128  40.289  52.187  1.00  0.00          C   
ATOM    340  NZ  LYS A  24      12.009  41.338  52.703  1.00  0.00          N   
ATOM    341  O   LYS A  24       8.653  45.312  49.032  1.00  0.00          O   
ATOM    342  OXT LYS A  24      10.072  44.456  47.607  1.00  0.00          O   
ATOM    343  H   LYS A  24       7.734  41.596  47.246  1.00  0.00          H   
ATOM    344  HA  LYS A  24       7.835  43.150  49.526  1.00  0.00          H   
ATOM    345  HB3 LYS A  24      10.188  41.765  48.107  1.00  0.00          H   
ATOM    346  HB2 LYS A  24       8.931  40.777  48.886  1.00  0.00          H   
ATOM    347  HG3 LYS A  24       9.335  42.210  51.028  1.00  0.00          H   
ATOM    348  HG2 LYS A  24      10.834  42.649  50.345  1.00  0.00          H   
ATOM    349  HD3 LYS A  24      11.786  40.507  50.340  1.00  0.00          H   
ATOM    350  HD2 LYS A  24      10.193  39.758  50.329  1.00  0.00          H   
ATOM    351  HE3 LYS A  24      11.495  39.263  52.299  1.00  0.00          H   
ATOM    352  HE2 LYS A  24      10.251  40.353  52.818  1.00  0.00          H   
ATOM    353  HZ1 LYS A  24      12.232  41.241  53.686  1.00  0.00          H   
ATOM    354  HZ2 LYS A  24      12.861  41.466  52.183  1.00  0.00          H   
ATOM    355  HZ3 LYS A  24      11.596  42.257  52.639  1.00  0.00          H   
TER     356      LYS A  24
ENDMDL
MODEL        7
ATOM      1  N   LYS A   1      25.166  18.126  45.322  1.00  0.00          N   
ATOM      2  CA  LYS A   1      24.538  19.206  46.142  1.00  0.00          C   
ATOM      3  C   LYS A   1      24.297  20.334  45.274  1.00  0.00          C   
ATOM      4  O   LYS A   1      24.952  20.492  44.218  1.00  0.00          O   
ATOM      5  CB  LYS A   1      25.451  19.470  47.366  1.00  0.00          C   
ATOM      6  CG  LYS A   1      26.887  20.067  47.140  1.00  0.00          C   
ATOM      7  CD  LYS A   1      27.649  20.089  48.478  1.00  0.00          C   
ATOM      8  CE  LYS A   1      29.008  20.635  48.132  1.00  0.00          C   
ATOM      9  NZ  LYS A   1      29.883  20.453  49.300  1.00  0.00          N   
ATOM     10  HA  LYS A   1      23.606  18.857  46.592  1.00  0.00          H   
ATOM     11  HB3 LYS A   1      25.586  18.599  48.003  1.00  0.00          H   
ATOM     12  HB2 LYS A   1      24.965  20.204  48.007  1.00  0.00          H   
ATOM     13  HG3 LYS A   1      26.823  21.093  46.805  1.00  0.00          H   
ATOM     14  HG2 LYS A   1      27.417  19.542  46.339  1.00  0.00          H   
ATOM     15  HD3 LYS A   1      27.638  19.199  49.089  1.00  0.00          H   
ATOM     16  HD2 LYS A   1      27.116  20.820  49.101  1.00  0.00          H   
ATOM     17  HE3 LYS A   1      28.913  21.700  47.939  1.00  0.00          H   
ATOM     18  HE2 LYS A   1      29.475  20.170  47.263  1.00  0.00          H   
ATOM     19  HZ1 LYS A   1      30.836  20.679  49.057  1.00  0.00          H   
ATOM     20  HZ2 LYS A   1      29.584  21.075  50.038  1.00  0.00          H   
ATOM     21  HZ3 LYS A   1      29.779  19.487  49.560  1.00  0.00          H   
ATOM     22  H   LYS A   1      25.394  17.328  45.889  1.00  0.00          H   
ATOM     23  N   LYS A   2      23.335  21.107  45.653  1.00  0.00          N   
ATOM     24  CA  LYS A   2      22.874  22.300  44.863  1.00  0.00          C   
ATOM     25  C   LYS A   2      24.101  23.249  44.872  1.00  0.00          C   
ATOM     26  O   LYS A   2      24.929  23.210  45.794  1.00  0.00          O   
ATOM     27  CB  LYS A   2      21.645  23.004  45.474  1.00  0.00          C   
ATOM     28  CG  LYS A   2      20.309  22.165  45.256  1.00  0.00          C   
ATOM     29  CD  LYS A   2      19.100  22.563  46.099  1.00  0.00          C   
ATOM     30  CE  LYS A   2      18.246  21.308  46.254  1.00  0.00          C   
ATOM     31  NZ  LYS A   2      18.831  20.291  47.181  1.00  0.00          N   
ATOM     32  H   LYS A   2      22.871  20.899  46.526  1.00  0.00          H   
ATOM     33  HA  LYS A   2      22.604  21.891  43.894  1.00  0.00          H   
ATOM     34  HB3 LYS A   2      21.541  24.013  45.055  1.00  0.00          H   
ATOM     35  HB2 LYS A   2      21.861  23.117  46.532  1.00  0.00          H   
ATOM     36  HG3 LYS A   2      20.517  21.101  45.321  1.00  0.00          H   
ATOM     37  HG2 LYS A   2      20.102  22.255  44.182  1.00  0.00          H   
ATOM     38  HD3 LYS A   2      18.541  23.277  45.496  1.00  0.00          H   
ATOM     39  HD2 LYS A   2      19.273  22.989  47.098  1.00  0.00          H   
ATOM     40  HE3 LYS A   2      18.279  20.797  45.289  1.00  0.00          H   
ATOM     41  HE2 LYS A   2      17.222  21.585  46.467  1.00  0.00          H   
ATOM     42  HZ1 LYS A   2      18.947  19.417  46.694  1.00  0.00          H   
ATOM     43  HZ2 LYS A   2      19.805  20.419  47.389  1.00  0.00          H   
ATOM     44  HZ3 LYS A   2      18.258  20.100  47.999  1.00  0.00          H   
ATOM     45  N   PRO A   3      24.208  24.128  43.884  1.00  0.00          N   
ATOM     46  CA  PRO A   3      25.287  25.047  43.651  1.00  0.00          C   
ATOM     47  C   PRO A   3      25.287  26.172  44.789  1.00  0.00          C   
ATOM     48  O   PRO A   3      24.328  26.287  45.601  1.00  0.00          O   
ATOM     49  CB  PRO A   3      25.034  25.698  42.259  1.00  0.00          C   
ATOM     50  CG  PRO A   3      24.138  24.712  41.518  1.00  0.00          C   
ATOM     51  CD  PRO A   3      23.296  24.201  42.737  1.00  0.00          C   
ATOM     52  HA  PRO A   3      26.243  24.537  43.670  1.00  0.00          H   
ATOM     53  HB3 PRO A   3      24.481  26.622  42.468  1.00  0.00          H   
ATOM     54  HB2 PRO A   3      25.917  26.025  41.696  1.00  0.00          H   
ATOM     55  HG3 PRO A   3      23.614  25.217  40.707  1.00  0.00          H   
ATOM     56  HG2 PRO A   3      24.772  23.898  41.165  1.00  0.00          H   
ATOM     57  HD3 PRO A   3      22.475  24.913  42.879  1.00  0.00          H   
ATOM     58  HD2 PRO A   3      22.946  23.243  42.366  1.00  0.00          H   
ATOM     59  N   GLY A   4      26.470  26.813  45.013  1.00  0.00          N   
ATOM     60  CA  GLY A   4      26.756  27.780  46.065  1.00  0.00          C   
ATOM     61  C   GLY A   4      27.344  27.181  47.368  1.00  0.00          C   
ATOM     62  O   GLY A   4      27.641  26.005  47.451  1.00  0.00          O   
ATOM     63  H   GLY A   4      27.288  26.549  44.488  1.00  0.00          H   
ATOM     64  HA3 GLY A   4      25.882  28.375  46.349  1.00  0.00          H   
ATOM     65  HA2 GLY A   4      27.552  28.494  45.817  1.00  0.00          H   
ATOM     66  N   ALA A   5      27.301  27.964  48.403  1.00  0.00          N   
ATOM     67  CA  ALA A   5      27.822  27.667  49.712  1.00  0.00          C   
ATOM     68  C   ALA A   5      26.934  26.687  50.446  1.00  0.00          C   
ATOM     69  O   ALA A   5      25.828  26.435  49.956  1.00  0.00          O   
ATOM     70  CB  ALA A   5      28.131  28.962  50.489  1.00  0.00          C   
ATOM     71  H   ALA A   5      26.854  28.866  48.296  1.00  0.00          H   
ATOM     72  HA  ALA A   5      28.797  27.205  49.506  1.00  0.00          H   
ATOM     73  HB1 ALA A   5      28.668  29.622  49.820  1.00  0.00          H   
ATOM     74  HB2 ALA A   5      27.213  29.426  50.848  1.00  0.00          H   
ATOM     75  HB3 ALA A   5      28.836  28.686  51.275  1.00  0.00          H   
ATOM     76  N   SER A   6      27.281  26.177  51.624  1.00  0.00          N   
ATOM     77  CA  SER A   6      26.603  24.940  52.147  1.00  0.00          C   
ATOM     78  C   SER A   6      25.121  25.065  52.497  1.00  0.00          C   
ATOM     79  O   SER A   6      24.351  24.110  52.327  1.00  0.00          O   
ATOM     80  CB  SER A   6      27.500  24.388  53.319  1.00  0.00          C   
ATOM     81  OG  SER A   6      27.527  25.242  54.385  1.00  0.00          O   
ATOM     82  H   SER A   6      28.138  26.447  52.090  1.00  0.00          H   
ATOM     83  HA  SER A   6      26.709  24.186  51.359  1.00  0.00          H   
ATOM     84  HB3 SER A   6      28.506  24.194  52.930  1.00  0.00          H   
ATOM     85  HB2 SER A   6      27.022  23.494  53.705  1.00  0.00          H   
ATOM     86  HG  SER A   6      28.086  26.008  54.223  1.00  0.00          H   
ATOM     87  N   LEU A   7      24.597  26.251  52.922  1.00  0.00          N   
ATOM     88  CA  LEU A   7      23.174  26.536  53.156  1.00  0.00          C   
ATOM     89  C   LEU A   7      22.501  27.483  52.186  1.00  0.00          C   
ATOM     90  O   LEU A   7      21.426  28.068  52.312  1.00  0.00          O   
ATOM     91  CB  LEU A   7      22.964  27.009  54.657  1.00  0.00          C   
ATOM     92  CG  LEU A   7      23.673  25.953  55.606  1.00  0.00          C   
ATOM     93  CD1 LEU A   7      23.776  26.504  57.043  1.00  0.00          C   
ATOM     94  CD2 LEU A   7      22.898  24.681  55.733  1.00  0.00          C   
ATOM     95  H   LEU A   7      25.320  26.948  53.041  1.00  0.00          H   
ATOM     96  HA  LEU A   7      22.594  25.632  52.978  1.00  0.00          H   
ATOM     97  HB3 LEU A   7      21.894  27.115  54.770  1.00  0.00          H   
ATOM     98  HB2 LEU A   7      23.421  28.004  54.738  1.00  0.00          H   
ATOM     99  HG  LEU A   7      24.648  25.697  55.186  1.00  0.00          H   
ATOM    100 HD11 LEU A   7      22.790  26.669  57.470  1.00  0.00          H   
ATOM    101 HD12 LEU A   7      24.165  25.816  57.788  1.00  0.00          H   
ATOM    102 HD13 LEU A   7      24.364  27.424  57.015  1.00  0.00          H   
ATOM    103 HD21 LEU A   7      23.219  24.119  56.609  1.00  0.00          H   
ATOM    104 HD22 LEU A   7      21.819  24.832  55.809  1.00  0.00          H   
ATOM    105 HD23 LEU A   7      23.087  24.107  54.837  1.00  0.00          H   
ATOM    106  N   ALA A   8      23.251  27.759  51.107  1.00  0.00          N   
ATOM    107  CA  ALA A   8      22.918  28.893  50.160  1.00  0.00          C   
ATOM    108  C   ALA A   8      21.578  28.660  49.390  1.00  0.00          C   
ATOM    109  O   ALA A   8      20.875  29.673  49.190  1.00  0.00          O   
ATOM    110  CB  ALA A   8      23.979  29.182  49.133  1.00  0.00          C   
ATOM    111  H   ALA A   8      24.161  27.338  50.966  1.00  0.00          H   
ATOM    112  HA  ALA A   8      22.753  29.770  50.779  1.00  0.00          H   
ATOM    113  HB1 ALA A   8      24.849  29.663  49.583  1.00  0.00          H   
ATOM    114  HB2 ALA A   8      24.236  28.327  48.503  1.00  0.00          H   
ATOM    115  HB3 ALA A   8      23.666  30.019  48.504  1.00  0.00          H   
ATOM    116  N   ALA A   9      21.234  27.393  49.038  1.00  0.00          N   
ATOM    117  CA  ALA A   9      19.865  27.076  48.603  1.00  0.00          C   
ATOM    118  C   ALA A   9      18.779  27.032  49.728  1.00  0.00          C   
ATOM    119  O   ALA A   9      17.707  27.610  49.718  1.00  0.00          O   
ATOM    120  CB  ALA A   9      20.035  25.713  47.886  1.00  0.00          C   
ATOM    121  H   ALA A   9      21.863  26.659  49.313  1.00  0.00          H   
ATOM    122  HA  ALA A   9      19.567  27.787  47.833  1.00  0.00          H   
ATOM    123  HB1 ALA A   9      21.018  25.636  47.432  1.00  0.00          H   
ATOM    124  HB2 ALA A   9      19.930  24.871  48.579  1.00  0.00          H   
ATOM    125  HB3 ALA A   9      19.205  25.681  47.171  1.00  0.00          H   
ATOM    126  N   LEU A  10      19.194  26.524  50.888  1.00  0.00          N   
ATOM    127  CA  LEU A  10      18.473  26.582  52.205  1.00  0.00          C   
ATOM    128  C   LEU A  10      18.044  28.020  52.613  1.00  0.00          C   
ATOM    129  O   LEU A  10      16.931  28.123  53.121  1.00  0.00          O   
ATOM    130  CB  LEU A  10      19.075  25.763  53.328  1.00  0.00          C   
ATOM    131  CG  LEU A  10      18.955  24.219  53.169  1.00  0.00          C   
ATOM    132  CD1 LEU A  10      20.024  23.398  53.932  1.00  0.00          C   
ATOM    133  CD2 LEU A  10      17.542  23.837  53.677  1.00  0.00          C   
ATOM    134  H   LEU A  10      20.141  26.181  50.881  1.00  0.00          H   
ATOM    135  HA  LEU A  10      17.504  26.118  52.077  1.00  0.00          H   
ATOM    136  HB3 LEU A  10      18.720  26.120  54.293  1.00  0.00          H   
ATOM    137  HB2 LEU A  10      20.130  25.995  53.485  1.00  0.00          H   
ATOM    138  HG  LEU A  10      19.065  24.002  52.107  1.00  0.00          H   
ATOM    139 HD11 LEU A  10      20.995  23.773  53.638  1.00  0.00          H   
ATOM    140 HD12 LEU A  10      19.812  23.504  54.997  1.00  0.00          H   
ATOM    141 HD13 LEU A  10      20.003  22.339  53.685  1.00  0.00          H   
ATOM    142 HD21 LEU A  10      17.377  22.767  53.696  1.00  0.00          H   
ATOM    143 HD22 LEU A  10      17.353  24.173  54.700  1.00  0.00          H   
ATOM    144 HD23 LEU A  10      16.769  24.227  53.015  1.00  0.00          H   
ATOM    145  N   GLN A  11      18.834  29.082  52.329  1.00  0.00          N   
ATOM    146  CA  GLN A  11      18.549  30.464  52.565  1.00  0.00          C   
ATOM    147  C   GLN A  11      17.561  31.143  51.597  1.00  0.00          C   
ATOM    148  O   GLN A  11      16.625  31.849  51.996  1.00  0.00          O   
ATOM    149  CB  GLN A  11      19.822  31.306  52.624  1.00  0.00          C   
ATOM    150  CG  GLN A  11      20.514  31.277  54.026  1.00  0.00          C   
ATOM    151  CD  GLN A  11      19.678  31.943  55.034  1.00  0.00          C   
ATOM    152  NE2 GLN A  11      20.002  31.716  56.257  1.00  0.00          N   
ATOM    153  OE1 GLN A  11      18.808  32.829  54.826  1.00  0.00          O   
ATOM    154  H   GLN A  11      19.733  28.779  51.966  1.00  0.00          H   
ATOM    155  HA  GLN A  11      17.993  30.536  53.501  1.00  0.00          H   
ATOM    156  HB3 GLN A  11      19.649  32.355  52.385  1.00  0.00          H   
ATOM    157  HB2 GLN A  11      20.619  30.879  52.014  1.00  0.00          H   
ATOM    158  HG3 GLN A  11      21.482  31.771  54.051  1.00  0.00          H   
ATOM    159  HG2 GLN A  11      20.618  30.225  54.335  1.00  0.00          H   
ATOM    160 HE21 GLN A  11      20.824  31.190  56.511  1.00  0.00          H   
ATOM    161 HE22 GLN A  11      19.514  32.201  57.001  1.00  0.00          H   
ATOM    162  N   ALA A  12      17.689  30.852  50.284  1.00  0.00          N   
ATOM    163  CA  ALA A  12      16.815  31.125  49.232  1.00  0.00          C   
ATOM    164  C   ALA A  12      15.515  30.458  49.477  1.00  0.00          C   
ATOM    165  O   ALA A  12      14.472  31.015  49.227  1.00  0.00          O   
ATOM    166  CB  ALA A  12      17.462  30.557  47.927  1.00  0.00          C   
ATOM    167  H   ALA A  12      18.415  30.171  50.116  1.00  0.00          H   
ATOM    168  HA  ALA A  12      16.621  32.201  49.210  1.00  0.00          H   
ATOM    169  HB1 ALA A  12      16.734  30.715  47.124  1.00  0.00          H   
ATOM    170  HB2 ALA A  12      18.348  31.091  47.598  1.00  0.00          H   
ATOM    171  HB3 ALA A  12      17.812  29.518  47.949  1.00  0.00          H   
ATOM    172  N   LEU A  13      15.499  29.275  50.144  1.00  0.00          N   
ATOM    173  CA  LEU A  13      14.239  28.595  50.562  1.00  0.00          C   
ATOM    174  C   LEU A  13      13.530  29.262  51.732  1.00  0.00          C   
ATOM    175  O   LEU A  13      12.295  29.476  51.740  1.00  0.00          O   
ATOM    176  CB  LEU A  13      14.494  27.094  50.894  1.00  0.00          C   
ATOM    177  CG  LEU A  13      13.255  26.164  50.895  1.00  0.00          C   
ATOM    178  CD1 LEU A  13      12.818  25.771  49.511  1.00  0.00          C   
ATOM    179  CD2 LEU A  13      13.720  24.868  51.538  1.00  0.00          C   
ATOM    180  H   LEU A  13      16.377  28.781  50.205  1.00  0.00          H   
ATOM    181  HA  LEU A  13      13.628  28.591  49.664  1.00  0.00          H   
ATOM    182  HB3 LEU A  13      14.860  27.043  51.918  1.00  0.00          H   
ATOM    183  HB2 LEU A  13      15.255  26.758  50.195  1.00  0.00          H   
ATOM    184  HG  LEU A  13      12.462  26.704  51.409  1.00  0.00          H   
ATOM    185 HD11 LEU A  13      13.632  25.292  48.972  1.00  0.00          H   
ATOM    186 HD12 LEU A  13      12.040  25.036  49.677  1.00  0.00          H   
ATOM    187 HD13 LEU A  13      12.322  26.652  49.085  1.00  0.00          H   
ATOM    188 HD21 LEU A  13      14.572  24.383  51.053  1.00  0.00          H   
ATOM    189 HD22 LEU A  13      13.998  24.986  52.585  1.00  0.00          H   
ATOM    190 HD23 LEU A  13      12.845  24.219  51.577  1.00  0.00          H   
ATOM    191  N   GLN A  14      14.253  29.994  52.617  1.00  0.00          N   
ATOM    192  CA  GLN A  14      13.668  30.794  53.777  1.00  0.00          C   
ATOM    193  C   GLN A  14      13.034  32.056  53.263  1.00  0.00          C   
ATOM    194  O   GLN A  14      11.935  32.423  53.682  1.00  0.00          O   
ATOM    195  CB  GLN A  14      14.754  31.179  54.823  1.00  0.00          C   
ATOM    196  CG  GLN A  14      15.421  29.996  55.492  1.00  0.00          C   
ATOM    197  CD  GLN A  14      16.611  30.354  56.364  1.00  0.00          C   
ATOM    198  NE2 GLN A  14      17.631  29.529  56.417  1.00  0.00          N   
ATOM    199  OE1 GLN A  14      16.612  31.289  57.148  1.00  0.00          O   
ATOM    200  H   GLN A  14      15.246  30.031  52.416  1.00  0.00          H   
ATOM    201  HA  GLN A  14      12.990  30.141  54.322  1.00  0.00          H   
ATOM    202  HB3 GLN A  14      14.341  31.831  55.586  1.00  0.00          H   
ATOM    203  HB2 GLN A  14      15.599  31.640  54.318  1.00  0.00          H   
ATOM    204  HG3 GLN A  14      15.691  29.261  54.730  1.00  0.00          H   
ATOM    205  HG2 GLN A  14      14.692  29.437  56.078  1.00  0.00          H   
ATOM    206 HE21 GLN A  14      17.635  28.715  55.816  1.00  0.00          H   
ATOM    207 HE22 GLN A  14      18.429  29.811  56.967  1.00  0.00          H   
ATOM    208  N   ALA A  15      13.625  32.706  52.289  1.00  0.00          N   
ATOM    209  CA  ALA A  15      13.187  33.865  51.594  1.00  0.00          C   
ATOM    210  C   ALA A  15      11.921  33.653  50.814  1.00  0.00          C   
ATOM    211  O   ALA A  15      11.089  34.522  50.652  1.00  0.00          O   
ATOM    212  CB  ALA A  15      14.401  34.388  50.814  1.00  0.00          C   
ATOM    213  H   ALA A  15      14.457  32.254  51.930  1.00  0.00          H   
ATOM    214  HA  ALA A  15      12.981  34.617  52.353  1.00  0.00          H   
ATOM    215  HB1 ALA A  15      14.057  35.187  50.156  1.00  0.00          H   
ATOM    216  HB2 ALA A  15      15.196  34.815  51.428  1.00  0.00          H   
ATOM    217  HB3 ALA A  15      14.883  33.619  50.199  1.00  0.00          H   
ATOM    218  N   LEU A  16      11.820  32.396  50.290  1.00  0.00          N   
ATOM    219  CA  LEU A  16      10.563  31.823  49.757  1.00  0.00          C   
ATOM    220  C   LEU A  16       9.484  31.532  50.850  1.00  0.00          C   
ATOM    221  O   LEU A  16       8.422  32.071  50.735  1.00  0.00          O   
ATOM    222  CB  LEU A  16      10.857  30.562  48.927  1.00  0.00          C   
ATOM    223  CG  LEU A  16       9.636  29.897  48.291  1.00  0.00          C   
ATOM    224  CD1 LEU A  16       8.989  30.637  47.170  1.00  0.00          C   
ATOM    225  CD2 LEU A  16      10.089  28.516  47.645  1.00  0.00          C   
ATOM    226  H   LEU A  16      12.559  31.748  50.487  1.00  0.00          H   
ATOM    227  HA  LEU A  16      10.084  32.591  49.147  1.00  0.00          H   
ATOM    228  HB3 LEU A  16      11.366  29.833  49.553  1.00  0.00          H   
ATOM    229  HB2 LEU A  16      11.553  30.825  48.136  1.00  0.00          H   
ATOM    230  HG  LEU A  16       8.917  29.699  49.090  1.00  0.00          H   
ATOM    231 HD11 LEU A  16       8.562  31.577  47.521  1.00  0.00          H   
ATOM    232 HD12 LEU A  16       9.721  30.934  46.415  1.00  0.00          H   
ATOM    233 HD13 LEU A  16       8.089  30.149  46.792  1.00  0.00          H   
ATOM    234 HD21 LEU A  16       9.206  27.951  47.336  1.00  0.00          H   
ATOM    235 HD22 LEU A  16      10.747  28.794  46.822  1.00  0.00          H   
ATOM    236 HD23 LEU A  16      10.688  27.975  48.368  1.00  0.00          H   
ATOM    237  N   GLN A  17       9.853  30.983  52.009  1.00  0.00          N   
ATOM    238  CA  GLN A  17       8.893  30.672  53.064  1.00  0.00          C   
ATOM    239  C   GLN A  17       8.391  32.021  53.575  1.00  0.00          C   
ATOM    240  O   GLN A  17       7.191  32.121  53.910  1.00  0.00          O   
ATOM    241  CB  GLN A  17       9.547  29.816  54.187  1.00  0.00          C   
ATOM    242  CG  GLN A  17       9.913  28.438  53.711  1.00  0.00          C   
ATOM    243  CD  GLN A  17      10.785  27.599  54.642  1.00  0.00          C   
ATOM    244  NE2 GLN A  17      10.994  26.387  54.258  1.00  0.00          N   
ATOM    245  OE1 GLN A  17      11.195  27.914  55.785  1.00  0.00          O   
ATOM    246  H   GLN A  17      10.728  30.474  51.933  1.00  0.00          H   
ATOM    247  HA  GLN A  17       8.030  30.238  52.560  1.00  0.00          H   
ATOM    248  HB3 GLN A  17       8.907  29.766  55.067  1.00  0.00          H   
ATOM    249  HB2 GLN A  17      10.475  30.249  54.543  1.00  0.00          H   
ATOM    250  HG3 GLN A  17      10.420  28.476  52.746  1.00  0.00          H   
ATOM    251  HG2 GLN A  17       8.973  27.908  53.502  1.00  0.00          H   
ATOM    252 HE21 GLN A  17      10.667  26.150  53.331  1.00  0.00          H   
ATOM    253 HE22 GLN A  17      11.608  25.750  54.750  1.00  0.00          H   
ATOM    254  N   ALA A  18       9.276  33.022  53.663  1.00  0.00          N   
ATOM    255  CA  ALA A  18       8.955  34.310  54.105  1.00  0.00          C   
ATOM    256  C   ALA A  18       7.908  35.073  53.228  1.00  0.00          C   
ATOM    257  O   ALA A  18       6.960  35.694  53.783  1.00  0.00          O   
ATOM    258  CB  ALA A  18      10.303  35.131  54.250  1.00  0.00          C   
ATOM    259  H   ALA A  18      10.248  32.842  53.463  1.00  0.00          H   
ATOM    260  HA  ALA A  18       8.598  34.238  55.134  1.00  0.00          H   
ATOM    261  HB1 ALA A  18      10.769  35.113  53.268  1.00  0.00          H   
ATOM    262  HB2 ALA A  18       9.980  36.136  54.529  1.00  0.00          H   
ATOM    263  HB3 ALA A  18      10.892  34.787  55.101  1.00  0.00          H   
ATOM    264  N   ALA A  19       7.916  34.864  51.953  1.00  0.00          N   
ATOM    265  CA  ALA A  19       6.858  35.331  51.040  1.00  0.00          C   
ATOM    266  C   ALA A  19       5.645  34.431  50.828  1.00  0.00          C   
ATOM    267  O   ALA A  19       4.537  34.959  50.623  1.00  0.00          O   
ATOM    268  CB  ALA A  19       7.499  35.430  49.681  1.00  0.00          C   
ATOM    269  H   ALA A  19       8.649  34.416  51.423  1.00  0.00          H   
ATOM    270  HA  ALA A  19       6.390  36.280  51.295  1.00  0.00          H   
ATOM    271  HB1 ALA A  19       8.226  36.228  49.695  1.00  0.00          H   
ATOM    272  HB2 ALA A  19       8.052  34.534  49.396  1.00  0.00          H   
ATOM    273  HB3 ALA A  19       6.800  35.738  48.898  1.00  0.00          H   
ATOM    274  N   GLN A  20       5.777  33.099  50.993  1.00  0.00          N   
ATOM    275  CA  GLN A  20       4.624  32.194  50.990  1.00  0.00          C   
ATOM    276  C   GLN A  20       3.832  32.290  52.294  1.00  0.00          C   
ATOM    277  O   GLN A  20       2.609  32.145  52.243  1.00  0.00          O   
ATOM    278  CB  GLN A  20       5.101  30.714  50.760  1.00  0.00          C   
ATOM    279  CG  GLN A  20       5.615  30.355  49.328  1.00  0.00          C   
ATOM    280  CD  GLN A  20       6.210  28.908  49.228  1.00  0.00          C   
ATOM    281  NE2 GLN A  20       6.100  28.197  48.160  1.00  0.00          N   
ATOM    282  OE1 GLN A  20       6.834  28.353  50.127  1.00  0.00          O   
ATOM    283  H   GLN A  20       6.649  32.661  51.231  1.00  0.00          H   
ATOM    284  HA  GLN A  20       3.930  32.463  50.189  1.00  0.00          H   
ATOM    285  HB3 GLN A  20       4.280  30.042  50.999  1.00  0.00          H   
ATOM    286  HB2 GLN A  20       5.919  30.451  51.425  1.00  0.00          H   
ATOM    287  HG3 GLN A  20       6.450  31.027  49.137  1.00  0.00          H   
ATOM    288  HG2 GLN A  20       4.866  30.442  48.541  1.00  0.00          H   
ATOM    289 HE21 GLN A  20       5.614  28.648  47.399  1.00  0.00          H   
ATOM    290 HE22 GLN A  20       6.636  27.356  47.983  1.00  0.00          H   
ATOM    291  N   ALA A  21       4.489  32.713  53.430  1.00  0.00          N   
ATOM    292  CA  ALA A  21       3.748  33.319  54.553  1.00  0.00          C   
ATOM    293  C   ALA A  21       2.917  34.543  54.127  1.00  0.00          C   
ATOM    294  O   ALA A  21       1.724  34.385  54.166  1.00  0.00          O   
ATOM    295  CB  ALA A  21       4.852  33.534  55.581  1.00  0.00          C   
ATOM    296  H   ALA A  21       5.500  32.664  53.483  1.00  0.00          H   
ATOM    297  HA  ALA A  21       3.040  32.619  54.996  1.00  0.00          H   
ATOM    298  HB1 ALA A  21       5.148  32.584  56.028  1.00  0.00          H   
ATOM    299  HB2 ALA A  21       5.682  34.133  55.212  1.00  0.00          H   
ATOM    300  HB3 ALA A  21       4.402  34.124  56.383  1.00  0.00          H   
ATOM    301  N   ALA A  22       3.492  35.615  53.489  1.00  0.00          N   
ATOM    302  CA  ALA A  22       2.799  36.797  52.957  1.00  0.00          C   
ATOM    303  C   ALA A  22       2.032  36.422  51.662  1.00  0.00          C   
ATOM    304  O   ALA A  22       2.220  37.100  50.634  1.00  0.00          O   
ATOM    305  CB  ALA A  22       3.895  37.852  52.921  1.00  0.00          C   
ATOM    306  H   ALA A  22       4.448  35.562  53.161  1.00  0.00          H   
ATOM    307  HA  ALA A  22       2.129  37.015  53.780  1.00  0.00          H   
ATOM    308  HB1 ALA A  22       4.824  37.596  52.418  1.00  0.00          H   
ATOM    309  HB2 ALA A  22       3.535  38.729  52.385  1.00  0.00          H   
ATOM    310  HB3 ALA A  22       4.217  38.039  53.943  1.00  0.00          H   
ATOM    311  N   LYS A  23       1.113  35.423  51.754  1.00  0.00          N   
ATOM    312  CA  LYS A  23       0.130  35.125  50.703  1.00  0.00          C   
ATOM    313  C   LYS A  23      -1.233  35.100  51.415  1.00  0.00          C   
ATOM    314  O   LYS A  23      -1.334  34.890  52.612  1.00  0.00          O   
ATOM    315  CB  LYS A  23       0.491  33.734  50.063  1.00  0.00          C   
ATOM    316  CG  LYS A  23       1.738  33.740  49.165  1.00  0.00          C   
ATOM    317  CD  LYS A  23       1.945  32.425  48.414  1.00  0.00          C   
ATOM    318  CE  LYS A  23       0.727  32.047  47.620  1.00  0.00          C   
ATOM    319  NZ  LYS A  23       0.800  30.680  47.095  1.00  0.00          N   
ATOM    320  H   LYS A  23       1.082  35.006  52.677  1.00  0.00          H   
ATOM    321  HA  LYS A  23       0.045  35.975  50.032  1.00  0.00          H   
ATOM    322  HB3 LYS A  23      -0.394  33.416  49.508  1.00  0.00          H   
ATOM    323  HB2 LYS A  23       0.675  33.004  50.853  1.00  0.00          H   
ATOM    324  HG3 LYS A  23       2.655  33.900  49.744  1.00  0.00          H   
ATOM    325  HG2 LYS A  23       1.687  34.579  48.482  1.00  0.00          H   
ATOM    326  HD3 LYS A  23       2.320  31.665  49.103  1.00  0.00          H   
ATOM    327  HD2 LYS A  23       2.757  32.530  47.691  1.00  0.00          H   
ATOM    328  HE3 LYS A  23       0.660  32.828  46.862  1.00  0.00          H   
ATOM    329  HE2 LYS A  23      -0.177  32.159  48.214  1.00  0.00          H   
ATOM    330  HZ1 LYS A  23       1.375  30.626  46.266  1.00  0.00          H   
ATOM    331  HZ2 LYS A  23       1.121  30.007  47.775  1.00  0.00          H   
ATOM    332  HZ3 LYS A  23      -0.146  30.397  46.918  1.00  0.00          H   
ATOM    333  N   LYS A  24      -2.303  35.229  50.598  1.00  0.00          N   
ATOM    334  CA  LYS A  24      -3.703  35.199  51.198  1.00  0.00          C   
ATOM    335  C   LYS A  24      -4.402  33.859  51.148  1.00  0.00          C   
ATOM    336  CB  LYS A  24      -4.511  36.235  50.559  1.00  0.00          C   
ATOM    337  CG  LYS A  24      -3.818  37.596  50.775  1.00  0.00          C   
ATOM    338  CD  LYS A  24      -4.752  38.664  50.255  1.00  0.00          C   
ATOM    339  CE  LYS A  24      -4.418  40.111  50.575  1.00  0.00          C   
ATOM    340  NZ  LYS A  24      -3.148  40.504  49.913  1.00  0.00          N   
ATOM    341  O   LYS A  24      -5.067  33.549  52.197  1.00  0.00          O   
ATOM    342  OXT LYS A  24      -4.273  33.150  50.114  1.00  0.00          O   
ATOM    343  H   LYS A  24      -2.105  35.337  49.612  1.00  0.00          H   
ATOM    344  HA  LYS A  24      -3.593  35.447  52.255  1.00  0.00          H   
ATOM    345  HB3 LYS A  24      -5.478  36.212  51.065  1.00  0.00          H   
ATOM    346  HB2 LYS A  24      -4.556  36.163  49.472  1.00  0.00          H   
ATOM    347  HG3 LYS A  24      -2.898  37.594  50.183  1.00  0.00          H   
ATOM    348  HG2 LYS A  24      -3.603  37.733  51.835  1.00  0.00          H   
ATOM    349  HD3 LYS A  24      -5.713  38.445  50.720  1.00  0.00          H   
ATOM    350  HD2 LYS A  24      -4.852  38.471  49.181  1.00  0.00          H   
ATOM    351  HE3 LYS A  24      -4.208  40.240  51.635  1.00  0.00          H   
ATOM    352  HE2 LYS A  24      -5.273  40.767  50.372  1.00  0.00          H   
ATOM    353  HZ1 LYS A  24      -2.423  39.810  49.993  1.00  0.00          H   
ATOM    354  HZ2 LYS A  24      -3.339  40.675  48.932  1.00  0.00          H   
ATOM    355  HZ3 LYS A  24      -2.786  41.368  50.280  1.00  0.00          H   
TER     356      LYS A  24
ENDMDL
MODEL        8
ATOM      1  N   LYS A   1      24.009  38.180  59.193  1.00  0.00          N   
ATOM      2  CA  LYS A   1      24.377  37.443  60.442  1.00  0.00          C   
ATOM      3  C   LYS A   1      24.139  35.939  60.223  1.00  0.00          C   
ATOM      4  O   LYS A   1      22.977  35.666  60.058  1.00  0.00          O   
ATOM      5  CB  LYS A   1      23.757  37.933  61.791  1.00  0.00          C   
ATOM      6  CG  LYS A   1      24.487  39.198  62.219  1.00  0.00          C   
ATOM      7  CD  LYS A   1      24.283  39.486  63.667  1.00  0.00          C   
ATOM      8  CE  LYS A   1      25.075  40.651  64.161  1.00  0.00          C   
ATOM      9  NZ  LYS A   1      24.622  41.970  63.727  1.00  0.00          N   
ATOM     10  HA  LYS A   1      25.452  37.585  60.522  1.00  0.00          H   
ATOM     11  HB3 LYS A   1      23.944  37.120  62.492  1.00  0.00          H   
ATOM     12  HB2 LYS A   1      22.686  38.093  61.683  1.00  0.00          H   
ATOM     13  HG3 LYS A   1      24.053  39.988  61.603  1.00  0.00          H   
ATOM     14  HG2 LYS A   1      25.554  39.213  62.028  1.00  0.00          H   
ATOM     15  HD3 LYS A   1      24.559  38.583  64.218  1.00  0.00          H   
ATOM     16  HD2 LYS A   1      23.229  39.583  63.901  1.00  0.00          H   
ATOM     17  HE3 LYS A   1      26.113  40.611  63.829  1.00  0.00          H   
ATOM     18  HE2 LYS A   1      25.067  40.624  65.252  1.00  0.00          H   
ATOM     19  HZ1 LYS A   1      24.625  42.028  62.719  1.00  0.00          H   
ATOM     20  HZ2 LYS A   1      23.667  42.110  64.015  1.00  0.00          H   
ATOM     21  HZ3 LYS A   1      25.231  42.705  64.050  1.00  0.00          H   
ATOM     22  H   LYS A   1      24.404  37.716  58.383  1.00  0.00          H   
ATOM     23  N   LYS A   2      25.227  35.083  60.360  1.00  0.00          N   
ATOM     24  CA  LYS A   2      25.190  33.660  59.917  1.00  0.00          C   
ATOM     25  C   LYS A   2      24.036  32.860  60.550  1.00  0.00          C   
ATOM     26  O   LYS A   2      23.709  33.086  61.724  1.00  0.00          O   
ATOM     27  CB  LYS A   2      26.544  33.043  60.344  1.00  0.00          C   
ATOM     28  CG  LYS A   2      27.772  33.670  59.638  1.00  0.00          C   
ATOM     29  CD  LYS A   2      29.113  32.986  59.802  1.00  0.00          C   
ATOM     30  CE  LYS A   2      30.251  34.050  59.707  1.00  0.00          C   
ATOM     31  NZ  LYS A   2      31.567  33.385  59.960  1.00  0.00          N   
ATOM     32  H   LYS A   2      26.034  35.445  60.856  1.00  0.00          H   
ATOM     33  HA  LYS A   2      25.041  33.562  58.841  1.00  0.00          H   
ATOM     34  HB3 LYS A   2      26.574  31.987  60.075  1.00  0.00          H   
ATOM     35  HB2 LYS A   2      26.696  32.956  61.416  1.00  0.00          H   
ATOM     36  HG3 LYS A   2      27.926  34.685  59.993  1.00  0.00          H   
ATOM     37  HG2 LYS A   2      27.538  33.862  58.591  1.00  0.00          H   
ATOM     38  HD3 LYS A   2      29.158  32.232  59.011  1.00  0.00          H   
ATOM     39  HD2 LYS A   2      29.195  32.463  60.751  1.00  0.00          H   
ATOM     40  HE3 LYS A   2      30.232  34.868  60.420  1.00  0.00          H   
ATOM     41  HE2 LYS A   2      30.247  34.478  58.708  1.00  0.00          H   
ATOM     42  HZ1 LYS A   2      32.384  33.884  59.648  1.00  0.00          H   
ATOM     43  HZ2 LYS A   2      31.714  33.127  60.927  1.00  0.00          H   
ATOM     44  HZ3 LYS A   2      31.514  32.453  59.569  1.00  0.00          H   
ATOM     45  N   PRO A   3      23.280  32.015  59.807  1.00  0.00          N   
ATOM     46  CA  PRO A   3      22.267  31.107  60.259  1.00  0.00          C   
ATOM     47  C   PRO A   3      22.840  29.800  60.986  1.00  0.00          C   
ATOM     48  O   PRO A   3      23.926  29.436  60.626  1.00  0.00          O   
ATOM     49  CB  PRO A   3      21.386  30.682  59.019  1.00  0.00          C   
ATOM     50  CG  PRO A   3      22.446  30.689  57.964  1.00  0.00          C   
ATOM     51  CD  PRO A   3      23.289  31.933  58.381  1.00  0.00          C   
ATOM     52  HA  PRO A   3      21.623  31.476  61.064  1.00  0.00          H   
ATOM     53  HB3 PRO A   3      20.850  29.760  59.218  1.00  0.00          H   
ATOM     54  HB2 PRO A   3      20.726  31.540  58.928  1.00  0.00          H   
ATOM     55  HG3 PRO A   3      23.008  29.752  57.947  1.00  0.00          H   
ATOM     56  HG2 PRO A   3      21.930  30.919  57.031  1.00  0.00          H   
ATOM     57  HD3 PRO A   3      24.294  31.786  57.982  1.00  0.00          H   
ATOM     58  HD2 PRO A   3      22.894  32.857  57.973  1.00  0.00          H   
ATOM     59  N   GLY A   4      22.068  29.147  61.792  1.00  0.00          N   
ATOM     60  CA  GLY A   4      22.328  27.756  62.275  1.00  0.00          C   
ATOM     61  C   GLY A   4      21.597  26.654  61.550  1.00  0.00          C   
ATOM     62  O   GLY A   4      20.407  26.689  61.250  1.00  0.00          O   
ATOM     63  H   GLY A   4      21.283  29.647  62.195  1.00  0.00          H   
ATOM     64  HA3 GLY A   4      22.212  27.749  63.361  1.00  0.00          H   
ATOM     65  HA2 GLY A   4      23.377  27.571  62.061  1.00  0.00          H   
ATOM     66  N   ALA A   5      22.334  25.614  61.210  1.00  0.00          N   
ATOM     67  CA  ALA A   5      21.920  24.460  60.412  1.00  0.00          C   
ATOM     68  C   ALA A   5      21.277  24.782  59.029  1.00  0.00          C   
ATOM     69  O   ALA A   5      20.173  24.337  58.725  1.00  0.00          O   
ATOM     70  CB  ALA A   5      21.040  23.515  61.266  1.00  0.00          C   
ATOM     71  H   ALA A   5      23.250  25.635  61.638  1.00  0.00          H   
ATOM     72  HA  ALA A   5      22.868  23.971  60.194  1.00  0.00          H   
ATOM     73  HB1 ALA A   5      21.683  23.124  62.044  1.00  0.00          H   
ATOM     74  HB2 ALA A   5      20.156  24.000  61.656  1.00  0.00          H   
ATOM     75  HB3 ALA A   5      20.712  22.719  60.580  1.00  0.00          H   
ATOM     76  N   SER A   6      21.808  25.733  58.196  1.00  0.00          N   
ATOM     77  CA  SER A   6      21.259  26.076  56.891  1.00  0.00          C   
ATOM     78  C   SER A   6      22.370  26.542  55.940  1.00  0.00          C   
ATOM     79  O   SER A   6      23.105  27.537  56.276  1.00  0.00          O   
ATOM     80  CB  SER A   6      20.289  27.194  57.207  1.00  0.00          C   
ATOM     81  OG  SER A   6      19.730  27.662  56.022  1.00  0.00          O   
ATOM     82  H   SER A   6      22.581  26.256  58.585  1.00  0.00          H   
ATOM     83  HA  SER A   6      20.716  25.235  56.453  1.00  0.00          H   
ATOM     84  HB3 SER A   6      20.770  28.003  57.765  1.00  0.00          H   
ATOM     85  HB2 SER A   6      19.454  26.864  57.836  1.00  0.00          H   
ATOM     86  HG  SER A   6      18.850  27.989  56.219  1.00  0.00          H   
ATOM     87  N   LEU A   7      22.513  25.827  54.833  1.00  0.00          N   
ATOM     88  CA  LEU A   7      23.282  26.262  53.603  1.00  0.00          C   
ATOM     89  C   LEU A   7      22.488  26.987  52.528  1.00  0.00          C   
ATOM     90  O   LEU A   7      21.239  27.074  52.650  1.00  0.00          O   
ATOM     91  CB  LEU A   7      23.888  24.998  53.011  1.00  0.00          C   
ATOM     92  CG  LEU A   7      25.070  24.258  53.732  1.00  0.00          C   
ATOM     93  CD1 LEU A   7      24.856  23.973  55.239  1.00  0.00          C   
ATOM     94  CD2 LEU A   7      25.288  23.002  52.984  1.00  0.00          C   
ATOM     95  H   LEU A   7      21.837  25.088  54.689  1.00  0.00          H   
ATOM     96  HA  LEU A   7      24.100  26.941  53.831  1.00  0.00          H   
ATOM     97  HB3 LEU A   7      24.290  25.180  52.017  1.00  0.00          H   
ATOM     98  HB2 LEU A   7      23.024  24.340  52.937  1.00  0.00          H   
ATOM     99  HG  LEU A   7      25.967  24.876  53.654  1.00  0.00          H   
ATOM    100 HD11 LEU A   7      25.803  23.568  55.570  1.00  0.00          H   
ATOM    101 HD12 LEU A   7      24.678  24.834  55.886  1.00  0.00          H   
ATOM    102 HD13 LEU A   7      24.084  23.219  55.374  1.00  0.00          H   
ATOM    103 HD21 LEU A   7      26.239  22.584  53.317  1.00  0.00          H   
ATOM    104 HD22 LEU A   7      24.532  22.254  53.233  1.00  0.00          H   
ATOM    105 HD23 LEU A   7      25.515  23.263  51.950  1.00  0.00          H   
ATOM    106  N   ALA A   8      23.074  27.329  51.436  1.00  0.00          N   
ATOM    107  CA  ALA A   8      22.564  28.399  50.513  1.00  0.00          C   
ATOM    108  C   ALA A   8      21.199  28.054  49.776  1.00  0.00          C   
ATOM    109  O   ALA A   8      20.421  28.962  49.639  1.00  0.00          O   
ATOM    110  CB  ALA A   8      23.646  28.820  49.572  1.00  0.00          C   
ATOM    111  H   ALA A   8      24.071  27.195  51.513  1.00  0.00          H   
ATOM    112  HA  ALA A   8      22.363  29.271  51.122  1.00  0.00          H   
ATOM    113  HB1 ALA A   8      24.566  29.063  50.103  1.00  0.00          H   
ATOM    114  HB2 ALA A   8      23.820  28.021  48.843  1.00  0.00          H   
ATOM    115  HB3 ALA A   8      23.310  29.766  49.140  1.00  0.00          H   
ATOM    116  N   ALA A   9      21.023  26.762  49.454  1.00  0.00          N   
ATOM    117  CA  ALA A   9      19.723  26.297  48.966  1.00  0.00          C   
ATOM    118  C   ALA A   9      18.524  26.484  50.005  1.00  0.00          C   
ATOM    119  O   ALA A   9      17.348  26.814  49.597  1.00  0.00          O   
ATOM    120  CB  ALA A   9      19.847  24.780  48.591  1.00  0.00          C   
ATOM    121  H   ALA A   9      21.728  26.040  49.530  1.00  0.00          H   
ATOM    122  HA  ALA A   9      19.440  26.842  48.067  1.00  0.00          H   
ATOM    123  HB1 ALA A   9      20.572  24.556  47.806  1.00  0.00          H   
ATOM    124  HB2 ALA A   9      20.102  24.163  49.459  1.00  0.00          H   
ATOM    125  HB3 ALA A   9      18.880  24.497  48.198  1.00  0.00          H   
ATOM    126  N   LEU A  10      18.878  26.469  51.303  1.00  0.00          N   
ATOM    127  CA  LEU A  10      17.907  26.638  52.375  1.00  0.00          C   
ATOM    128  C   LEU A  10      17.781  28.086  52.800  1.00  0.00          C   
ATOM    129  O   LEU A  10      16.724  28.567  53.086  1.00  0.00          O   
ATOM    130  CB  LEU A  10      18.207  25.561  53.492  1.00  0.00          C   
ATOM    131  CG  LEU A  10      16.957  25.013  54.254  1.00  0.00          C   
ATOM    132  CD1 LEU A  10      16.703  25.509  55.632  1.00  0.00          C   
ATOM    133  CD2 LEU A  10      15.611  25.233  53.494  1.00  0.00          C   
ATOM    134  H   LEU A  10      19.849  26.522  51.566  1.00  0.00          H   
ATOM    135  HA  LEU A  10      16.971  26.299  51.939  1.00  0.00          H   
ATOM    136  HB3 LEU A  10      18.797  26.119  54.218  1.00  0.00          H   
ATOM    137  HB2 LEU A  10      18.701  24.670  53.099  1.00  0.00          H   
ATOM    138  HG  LEU A  10      17.160  23.950  54.395  1.00  0.00          H   
ATOM    139 HD11 LEU A  10      15.699  25.275  55.983  1.00  0.00          H   
ATOM    140 HD12 LEU A  10      17.487  25.057  56.246  1.00  0.00          H   
ATOM    141 HD13 LEU A  10      16.896  26.573  55.546  1.00  0.00          H   
ATOM    142 HD21 LEU A  10      15.197  26.232  53.360  1.00  0.00          H   
ATOM    143 HD22 LEU A  10      15.634  24.790  52.504  1.00  0.00          H   
ATOM    144 HD23 LEU A  10      14.833  24.711  54.062  1.00  0.00          H   
ATOM    145  N   GLN A  11      18.883  28.802  52.797  1.00  0.00          N   
ATOM    146  CA  GLN A  11      18.766  30.265  52.788  1.00  0.00          C   
ATOM    147  C   GLN A  11      17.987  30.810  51.608  1.00  0.00          C   
ATOM    148  O   GLN A  11      17.125  31.688  51.888  1.00  0.00          O   
ATOM    149  CB  GLN A  11      20.209  30.858  52.795  1.00  0.00          C   
ATOM    150  CG  GLN A  11      20.891  30.625  54.145  1.00  0.00          C   
ATOM    151  CD  GLN A  11      22.269  31.243  54.319  1.00  0.00          C   
ATOM    152  NE2 GLN A  11      22.437  32.454  54.842  1.00  0.00          N   
ATOM    153  OE1 GLN A  11      23.258  30.611  54.108  1.00  0.00          O   
ATOM    154  H   GLN A  11      19.708  28.415  52.378  1.00  0.00          H   
ATOM    155  HA  GLN A  11      18.150  30.623  53.615  1.00  0.00          H   
ATOM    156  HB3 GLN A  11      20.132  31.933  52.618  1.00  0.00          H   
ATOM    157  HB2 GLN A  11      20.861  30.388  52.056  1.00  0.00          H   
ATOM    158  HG3 GLN A  11      21.069  29.570  54.306  1.00  0.00          H   
ATOM    159  HG2 GLN A  11      20.220  31.095  54.872  1.00  0.00          H   
ATOM    160 HE21 GLN A  11      21.634  33.023  55.067  1.00  0.00          H   
ATOM    161 HE22 GLN A  11      23.373  32.846  54.875  1.00  0.00          H   
ATOM    162  N   ALA A  12      18.119  30.304  50.362  1.00  0.00          N   
ATOM    163  CA  ALA A  12      17.163  30.538  49.288  1.00  0.00          C   
ATOM    164  C   ALA A  12      15.756  30.197  49.605  1.00  0.00          C   
ATOM    165  O   ALA A  12      14.864  31.024  49.386  1.00  0.00          O   
ATOM    166  CB  ALA A  12      17.604  29.843  48.009  1.00  0.00          C   
ATOM    167  H   ALA A  12      18.792  29.569  50.222  1.00  0.00          H   
ATOM    168  HA  ALA A  12      17.057  31.597  49.048  1.00  0.00          H   
ATOM    169  HB1 ALA A  12      17.908  28.810  48.173  1.00  0.00          H   
ATOM    170  HB2 ALA A  12      16.805  29.966  47.281  1.00  0.00          H   
ATOM    171  HB3 ALA A  12      18.510  30.356  47.665  1.00  0.00          H   
ATOM    172  N   LEU A  13      15.492  29.009  50.131  1.00  0.00          N   
ATOM    173  CA  LEU A  13      14.114  28.509  50.481  1.00  0.00          C   
ATOM    174  C   LEU A  13      13.567  29.437  51.554  1.00  0.00          C   
ATOM    175  O   LEU A  13      12.413  29.776  51.522  1.00  0.00          O   
ATOM    176  CB  LEU A  13      14.149  27.063  50.979  1.00  0.00          C   
ATOM    177  CG  LEU A  13      12.865  26.543  51.536  1.00  0.00          C   
ATOM    178  CD1 LEU A  13      11.783  26.394  50.477  1.00  0.00          C   
ATOM    179  CD2 LEU A  13      12.924  25.208  52.275  1.00  0.00          C   
ATOM    180  H   LEU A  13      16.270  28.367  50.204  1.00  0.00          H   
ATOM    181  HA  LEU A  13      13.443  28.579  49.626  1.00  0.00          H   
ATOM    182  HB3 LEU A  13      14.862  26.965  51.801  1.00  0.00          H   
ATOM    183  HB2 LEU A  13      14.425  26.435  50.131  1.00  0.00          H   
ATOM    184  HG  LEU A  13      12.470  27.175  52.328  1.00  0.00          H   
ATOM    185 HD11 LEU A  13      12.011  25.547  49.827  1.00  0.00          H   
ATOM    186 HD12 LEU A  13      10.846  26.047  50.915  1.00  0.00          H   
ATOM    187 HD13 LEU A  13      11.651  27.315  49.917  1.00  0.00          H   
ATOM    188 HD21 LEU A  13      11.930  24.835  52.520  1.00  0.00          H   
ATOM    189 HD22 LEU A  13      13.563  24.454  51.833  1.00  0.00          H   
ATOM    190 HD23 LEU A  13      13.386  25.470  53.234  1.00  0.00          H   
ATOM    191  N   GLN A  14      14.312  29.824  52.624  1.00  0.00          N   
ATOM    192  CA  GLN A  14      13.859  30.701  53.722  1.00  0.00          C   
ATOM    193  C   GLN A  14      13.205  32.006  53.285  1.00  0.00          C   
ATOM    194  O   GLN A  14      12.156  32.384  53.844  1.00  0.00          O   
ATOM    195  CB  GLN A  14      14.974  30.932  54.717  1.00  0.00          C   
ATOM    196  CG  GLN A  14      14.895  29.857  55.827  1.00  0.00          C   
ATOM    197  CD  GLN A  14      16.044  29.835  56.793  1.00  0.00          C   
ATOM    198  NE2 GLN A  14      16.348  28.697  57.300  1.00  0.00          N   
ATOM    199  OE1 GLN A  14      16.749  30.854  56.912  1.00  0.00          O   
ATOM    200  H   GLN A  14      15.298  29.579  52.604  1.00  0.00          H   
ATOM    201  HA  GLN A  14      13.112  30.151  54.296  1.00  0.00          H   
ATOM    202  HB3 GLN A  14      14.819  31.881  55.241  1.00  0.00          H   
ATOM    203  HB2 GLN A  14      15.920  30.929  54.184  1.00  0.00          H   
ATOM    204  HG3 GLN A  14      14.786  28.878  55.364  1.00  0.00          H   
ATOM    205  HG2 GLN A  14      13.938  29.901  56.355  1.00  0.00          H   
ATOM    206 HE21 GLN A  14      15.826  27.878  57.045  1.00  0.00          H   
ATOM    207 HE22 GLN A  14      17.179  28.578  57.863  1.00  0.00          H   
ATOM    208  N   ALA A  15      13.645  32.579  52.132  1.00  0.00          N   
ATOM    209  CA  ALA A  15      13.076  33.817  51.554  1.00  0.00          C   
ATOM    210  C   ALA A  15      11.885  33.541  50.731  1.00  0.00          C   
ATOM    211  O   ALA A  15      11.060  34.461  50.561  1.00  0.00          O   
ATOM    212  CB  ALA A  15      14.239  34.511  50.770  1.00  0.00          C   
ATOM    213  H   ALA A  15      14.432  32.187  51.641  1.00  0.00          H   
ATOM    214  HA  ALA A  15      12.726  34.516  52.304  1.00  0.00          H   
ATOM    215  HB1 ALA A  15      14.783  35.047  51.540  1.00  0.00          H   
ATOM    216  HB2 ALA A  15      14.875  33.829  50.204  1.00  0.00          H   
ATOM    217  HB3 ALA A  15      13.875  35.276  50.087  1.00  0.00          H   
ATOM    218  N   LEU A  16      11.644  32.289  50.405  1.00  0.00          N   
ATOM    219  CA  LEU A  16      10.339  31.852  49.860  1.00  0.00          C   
ATOM    220  C   LEU A  16       9.366  31.466  51.005  1.00  0.00          C   
ATOM    221  O   LEU A  16       8.248  32.002  51.099  1.00  0.00          O   
ATOM    222  CB  LEU A  16      10.446  30.907  48.653  1.00  0.00          C   
ATOM    223  CG  LEU A  16      11.183  31.472  47.402  1.00  0.00          C   
ATOM    224  CD1 LEU A  16      10.889  30.408  46.282  1.00  0.00          C   
ATOM    225  CD2 LEU A  16      10.817  32.868  46.854  1.00  0.00          C   
ATOM    226  H   LEU A  16      12.332  31.590  50.639  1.00  0.00          H   
ATOM    227  HA  LEU A  16       9.861  32.757  49.481  1.00  0.00          H   
ATOM    228  HB3 LEU A  16       9.413  30.740  48.332  1.00  0.00          H   
ATOM    229  HB2 LEU A  16      10.919  29.989  48.989  1.00  0.00          H   
ATOM    230  HG  LEU A  16      12.254  31.479  47.607  1.00  0.00          H   
ATOM    231 HD11 LEU A  16       9.828  30.221  46.104  1.00  0.00          H   
ATOM    232 HD12 LEU A  16      11.245  30.688  45.289  1.00  0.00          H   
ATOM    233 HD13 LEU A  16      11.378  29.457  46.502  1.00  0.00          H   
ATOM    234 HD21 LEU A  16      11.116  33.624  47.574  1.00  0.00          H   
ATOM    235 HD22 LEU A  16      11.455  33.022  45.980  1.00  0.00          H   
ATOM    236 HD23 LEU A  16       9.788  32.810  46.506  1.00  0.00          H   
ATOM    237  N   GLN A  17       9.899  30.691  51.980  1.00  0.00          N   
ATOM    238  CA  GLN A  17       9.196  30.274  53.206  1.00  0.00          C   
ATOM    239  C   GLN A  17       8.702  31.508  53.945  1.00  0.00          C   
ATOM    240  O   GLN A  17       7.695  31.443  54.661  1.00  0.00          O   
ATOM    241  CB  GLN A  17      10.060  29.401  54.127  1.00  0.00          C   
ATOM    242  CG  GLN A  17       9.866  27.929  53.891  1.00  0.00          C   
ATOM    243  CD  GLN A  17      10.716  27.084  54.825  1.00  0.00          C   
ATOM    244  NE2 GLN A  17      10.214  25.930  55.219  1.00  0.00          N   
ATOM    245  OE1 GLN A  17      11.714  27.516  55.441  1.00  0.00          O   
ATOM    246  H   GLN A  17      10.840  30.379  51.772  1.00  0.00          H   
ATOM    247  HA  GLN A  17       8.311  29.714  52.898  1.00  0.00          H   
ATOM    248  HB3 GLN A  17       9.734  29.615  55.150  1.00  0.00          H   
ATOM    249  HB2 GLN A  17      11.087  29.713  53.968  1.00  0.00          H   
ATOM    250  HG3 GLN A  17       9.965  27.662  52.846  1.00  0.00          H   
ATOM    251  HG2 GLN A  17       8.809  27.707  54.068  1.00  0.00          H   
ATOM    252 HE21 GLN A  17       9.584  25.544  54.538  1.00  0.00          H   
ATOM    253 HE22 GLN A  17      10.693  25.329  55.879  1.00  0.00          H   
ATOM    254  N   ALA A  18       9.381  32.649  53.864  1.00  0.00          N   
ATOM    255  CA  ALA A  18       8.908  33.957  54.382  1.00  0.00          C   
ATOM    256  C   ALA A  18       7.607  34.547  53.682  1.00  0.00          C   
ATOM    257  O   ALA A  18       7.048  35.506  54.215  1.00  0.00          O   
ATOM    258  CB  ALA A  18      10.074  35.059  54.113  1.00  0.00          C   
ATOM    259  H   ALA A  18      10.324  32.622  53.507  1.00  0.00          H   
ATOM    260  HA  ALA A  18       8.795  33.854  55.460  1.00  0.00          H   
ATOM    261  HB1 ALA A  18      11.060  34.782  54.489  1.00  0.00          H   
ATOM    262  HB2 ALA A  18      10.258  35.146  53.041  1.00  0.00          H   
ATOM    263  HB3 ALA A  18       9.736  36.029  54.469  1.00  0.00          H   
ATOM    264  N   ALA A  19       7.239  34.164  52.490  1.00  0.00          N   
ATOM    265  CA  ALA A  19       6.343  34.890  51.655  1.00  0.00          C   
ATOM    266  C   ALA A  19       5.537  33.912  50.852  1.00  0.00          C   
ATOM    267  O   ALA A  19       4.814  34.306  49.926  1.00  0.00          O   
ATOM    268  CB  ALA A  19       7.127  35.800  50.741  1.00  0.00          C   
ATOM    269  H   ALA A  19       7.666  33.338  52.086  1.00  0.00          H   
ATOM    270  HA  ALA A  19       5.559  35.480  52.116  1.00  0.00          H   
ATOM    271  HB1 ALA A  19       6.516  36.157  49.913  1.00  0.00          H   
ATOM    272  HB2 ALA A  19       7.589  36.662  51.231  1.00  0.00          H   
ATOM    273  HB3 ALA A  19       7.973  35.328  50.247  1.00  0.00          H   
ATOM    274  N   GLN A  20       5.492  32.612  51.168  1.00  0.00          N   
ATOM    275  CA  GLN A  20       4.628  31.546  50.617  1.00  0.00          C   
ATOM    276  C   GLN A  20       4.229  30.536  51.682  1.00  0.00          C   
ATOM    277  O   GLN A  20       4.574  30.786  52.871  1.00  0.00          O   
ATOM    278  CB  GLN A  20       5.455  30.928  49.429  1.00  0.00          C   
ATOM    279  CG  GLN A  20       5.963  31.760  48.229  1.00  0.00          C   
ATOM    280  CD  GLN A  20       6.660  30.917  47.135  1.00  0.00          C   
ATOM    281  NE2 GLN A  20       6.806  31.436  45.933  1.00  0.00          N   
ATOM    282  OE1 GLN A  20       6.993  29.759  47.307  1.00  0.00          O   
ATOM    283  H   GLN A  20       6.124  32.339  51.902  1.00  0.00          H   
ATOM    284  HA  GLN A  20       3.678  32.019  50.367  1.00  0.00          H   
ATOM    285  HB3 GLN A  20       4.822  30.152  49.009  1.00  0.00          H   
ATOM    286  HB2 GLN A  20       6.312  30.414  49.863  1.00  0.00          H   
ATOM    287  HG3 GLN A  20       6.712  32.471  48.574  1.00  0.00          H   
ATOM    288  HG2 GLN A  20       5.116  32.308  47.816  1.00  0.00          H   
ATOM    289 HE21 GLN A  20       6.478  32.379  45.752  1.00  0.00          H   
ATOM    290 HE22 GLN A  20       6.993  30.781  45.196  1.00  0.00          H   
ATOM    291  N   ALA A  21       3.501  29.465  51.314  1.00  0.00          N   
ATOM    292  CA  ALA A  21       3.100  28.345  52.213  1.00  0.00          C   
ATOM    293  C   ALA A  21       4.242  27.254  52.363  1.00  0.00          C   
ATOM    294  O   ALA A  21       4.890  26.917  51.340  1.00  0.00          O   
ATOM    295  CB  ALA A  21       1.858  27.677  51.635  1.00  0.00          C   
ATOM    296  H   ALA A  21       3.250  29.454  50.335  1.00  0.00          H   
ATOM    297  HA  ALA A  21       2.856  28.734  53.207  1.00  0.00          H   
ATOM    298  HB1 ALA A  21       1.008  28.347  51.709  1.00  0.00          H   
ATOM    299  HB2 ALA A  21       1.981  27.409  50.586  1.00  0.00          H   
ATOM    300  HB3 ALA A  21       1.571  26.764  52.151  1.00  0.00          H   
ATOM    301  N   ALA A  22       4.537  26.805  53.645  1.00  0.00          N   
ATOM    302  CA  ALA A  22       5.700  25.947  53.946  1.00  0.00          C   
ATOM    303  C   ALA A  22       5.420  24.539  53.534  1.00  0.00          C   
ATOM    304  O   ALA A  22       4.362  23.980  53.862  1.00  0.00          O   
ATOM    305  CB  ALA A  22       6.058  25.869  55.442  1.00  0.00          C   
ATOM    306  H   ALA A  22       4.020  27.206  54.411  1.00  0.00          H   
ATOM    307  HA  ALA A  22       6.549  26.375  53.416  1.00  0.00          H   
ATOM    308  HB1 ALA A  22       6.999  25.315  55.546  1.00  0.00          H   
ATOM    309  HB2 ALA A  22       6.045  26.886  55.840  1.00  0.00          H   
ATOM    310  HB3 ALA A  22       5.271  25.371  55.988  1.00  0.00          H   
ATOM    311  N   LYS A  23       6.307  23.940  52.821  1.00  0.00          N   
ATOM    312  CA  LYS A  23       6.259  22.472  52.401  1.00  0.00          C   
ATOM    313  C   LYS A  23       6.837  21.451  53.387  1.00  0.00          C   
ATOM    314  O   LYS A  23       7.549  21.826  54.319  1.00  0.00          O   
ATOM    315  CB  LYS A  23       6.990  22.331  51.033  1.00  0.00          C   
ATOM    316  CG  LYS A  23       6.404  23.158  49.887  1.00  0.00          C   
ATOM    317  CD  LYS A  23       7.204  23.055  48.546  1.00  0.00          C   
ATOM    318  CE  LYS A  23       6.556  24.189  47.740  1.00  0.00          C   
ATOM    319  NZ  LYS A  23       7.422  24.437  46.566  1.00  0.00          N   
ATOM    320  H   LYS A  23       7.086  24.513  52.536  1.00  0.00          H   
ATOM    321  HA  LYS A  23       5.187  22.262  52.354  1.00  0.00          H   
ATOM    322  HB3 LYS A  23       7.094  21.303  50.701  1.00  0.00          H   
ATOM    323  HB2 LYS A  23       8.028  22.638  51.047  1.00  0.00          H   
ATOM    324  HG3 LYS A  23       6.405  24.201  50.216  1.00  0.00          H   
ATOM    325  HG2 LYS A  23       5.385  22.823  49.728  1.00  0.00          H   
ATOM    326  HD3 LYS A  23       7.074  22.053  48.132  1.00  0.00          H   
ATOM    327  HD2 LYS A  23       8.237  23.317  48.797  1.00  0.00          H   
ATOM    328  HE3 LYS A  23       6.407  25.091  48.353  1.00  0.00          H   
ATOM    329  HE2 LYS A  23       5.534  23.948  47.449  1.00  0.00          H   
ATOM    330  HZ1 LYS A  23       6.996  25.253  46.128  1.00  0.00          H   
ATOM    331  HZ2 LYS A  23       8.374  24.628  46.848  1.00  0.00          H   
ATOM    332  HZ3 LYS A  23       7.337  23.677  45.909  1.00  0.00          H   
ATOM    333  N   LYS A  24       6.487  20.198  53.293  1.00  0.00          N   
ATOM    334  CA  LYS A  24       6.732  19.084  54.296  1.00  0.00          C   
ATOM    335  C   LYS A  24       8.140  18.563  54.191  1.00  0.00          C   
ATOM    336  CB  LYS A  24       5.605  18.041  54.120  1.00  0.00          C   
ATOM    337  CG  LYS A  24       5.749  16.797  55.035  1.00  0.00          C   
ATOM    338  CD  LYS A  24       5.427  17.205  56.465  1.00  0.00          C   
ATOM    339  CE  LYS A  24       5.630  15.913  57.327  1.00  0.00          C   
ATOM    340  NZ  LYS A  24       5.102  16.017  58.701  1.00  0.00          N   
ATOM    341  O   LYS A  24       8.671  18.172  53.180  1.00  0.00          O   
ATOM    342  OXT LYS A  24       8.746  18.616  55.282  1.00  0.00          O   
ATOM    343  H   LYS A  24       5.837  19.982  52.544  1.00  0.00          H   
ATOM    344  HA  LYS A  24       6.584  19.557  55.270  1.00  0.00          H   
ATOM    345  HB3 LYS A  24       5.743  17.642  53.117  1.00  0.00          H   
ATOM    346  HB2 LYS A  24       4.664  18.573  54.254  1.00  0.00          H   
ATOM    347  HG3 LYS A  24       6.749  16.363  55.069  1.00  0.00          H   
ATOM    348  HG2 LYS A  24       5.005  16.086  54.674  1.00  0.00          H   
ATOM    349  HD3 LYS A  24       4.386  17.520  56.513  1.00  0.00          H   
ATOM    350  HD2 LYS A  24       6.129  17.983  56.743  1.00  0.00          H   
ATOM    351  HE3 LYS A  24       6.696  15.701  57.393  1.00  0.00          H   
ATOM    352  HE2 LYS A  24       5.191  15.037  56.852  1.00  0.00          H   
ATOM    353  HZ1 LYS A  24       5.342  15.253  59.321  1.00  0.00          H   
ATOM    354  HZ2 LYS A  24       5.384  16.856  59.188  1.00  0.00          H   
ATOM    355  HZ3 LYS A  24       4.095  15.980  58.766  1.00  0.00          H   
TER     356      LYS A  24
ENDMDL
MODEL        9
ATOM      1  N   LYS A   1      25.874  22.419  35.765  1.00  0.00          N   
ATOM      2  CA  LYS A   1      24.975  21.433  36.421  1.00  0.00          C   
ATOM      3  C   LYS A   1      24.242  22.034  37.641  1.00  0.00          C   
ATOM      4  O   LYS A   1      24.872  22.755  38.436  1.00  0.00          O   
ATOM      5  CB  LYS A   1      25.655  20.129  36.906  1.00  0.00          C   
ATOM      6  CG  LYS A   1      24.667  19.052  37.495  1.00  0.00          C   
ATOM      7  CD  LYS A   1      25.396  17.919  38.191  1.00  0.00          C   
ATOM      8  CE  LYS A   1      24.309  17.066  38.814  1.00  0.00          C   
ATOM      9  NZ  LYS A   1      24.829  15.702  39.196  1.00  0.00          N   
ATOM     10  HA  LYS A   1      24.193  21.085  35.741  1.00  0.00          H   
ATOM     11  HB3 LYS A   1      26.460  20.358  37.614  1.00  0.00          H   
ATOM     12  HB2 LYS A   1      26.104  19.577  36.080  1.00  0.00          H   
ATOM     13  HG3 LYS A   1      24.107  18.735  36.619  1.00  0.00          H   
ATOM     14  HG2 LYS A   1      24.019  19.550  38.214  1.00  0.00          H   
ATOM     15  HD3 LYS A   1      26.050  18.307  38.969  1.00  0.00          H   
ATOM     16  HD2 LYS A   1      25.915  17.413  37.388  1.00  0.00          H   
ATOM     17  HE3 LYS A   1      23.540  16.970  38.039  1.00  0.00          H   
ATOM     18  HE2 LYS A   1      23.855  17.554  39.677  1.00  0.00          H   
ATOM     19  HZ1 LYS A   1      25.616  15.752  39.833  1.00  0.00          H   
ATOM     20  HZ2 LYS A   1      24.109  15.229  39.728  1.00  0.00          H   
ATOM     21  HZ3 LYS A   1      25.062  15.109  38.423  1.00  0.00          H   
ATOM     22  H   LYS A   1      25.318  23.195  35.458  1.00  0.00          H   
ATOM     23  N   LYS A   2      22.896  21.818  37.867  1.00  0.00          N   
ATOM     24  CA  LYS A   2      22.160  22.213  39.086  1.00  0.00          C   
ATOM     25  C   LYS A   2      22.913  21.777  40.340  1.00  0.00          C   
ATOM     26  O   LYS A   2      23.281  20.619  40.440  1.00  0.00          O   
ATOM     27  CB  LYS A   2      20.741  21.737  38.974  1.00  0.00          C   
ATOM     28  CG  LYS A   2      19.941  22.560  37.952  1.00  0.00          C   
ATOM     29  CD  LYS A   2      18.560  21.919  37.722  1.00  0.00          C   
ATOM     30  CE  LYS A   2      17.705  22.577  36.688  1.00  0.00          C   
ATOM     31  NZ  LYS A   2      16.474  21.863  36.461  1.00  0.00          N   
ATOM     32  H   LYS A   2      22.349  21.288  37.202  1.00  0.00          H   
ATOM     33  HA  LYS A   2      22.133  23.303  39.091  1.00  0.00          H   
ATOM     34  HB3 LYS A   2      20.264  21.725  39.947  1.00  0.00          H   
ATOM     35  HB2 LYS A   2      20.734  20.673  38.698  1.00  0.00          H   
ATOM     36  HG3 LYS A   2      20.418  22.586  36.979  1.00  0.00          H   
ATOM     37  HG2 LYS A   2      19.763  23.614  38.156  1.00  0.00          H   
ATOM     38  HD3 LYS A   2      18.020  21.953  38.676  1.00  0.00          H   
ATOM     39  HD2 LYS A   2      18.789  20.958  37.251  1.00  0.00          H   
ATOM     40  HE3 LYS A   2      18.207  22.668  35.723  1.00  0.00          H   
ATOM     41  HE2 LYS A   2      17.471  23.570  37.061  1.00  0.00          H   
ATOM     42  HZ1 LYS A   2      15.885  22.425  35.873  1.00  0.00          H   
ATOM     43  HZ2 LYS A   2      16.660  21.034  35.916  1.00  0.00          H   
ATOM     44  HZ3 LYS A   2      16.036  21.581  37.331  1.00  0.00          H   
ATOM     45  N   PRO A   3      23.087  22.690  41.324  1.00  0.00          N   
ATOM     46  CA  PRO A   3      23.970  22.383  42.460  1.00  0.00          C   
ATOM     47  C   PRO A   3      23.319  21.459  43.475  1.00  0.00          C   
ATOM     48  O   PRO A   3      22.136  21.176  43.382  1.00  0.00          O   
ATOM     49  CB  PRO A   3      24.451  23.690  42.933  1.00  0.00          C   
ATOM     50  CG  PRO A   3      23.311  24.655  42.610  1.00  0.00          C   
ATOM     51  CD  PRO A   3      22.644  24.069  41.366  1.00  0.00          C   
ATOM     52  HA  PRO A   3      24.797  21.761  42.107  1.00  0.00          H   
ATOM     53  HB3 PRO A   3      24.611  23.742  44.007  1.00  0.00          H   
ATOM     54  HB2 PRO A   3      25.300  23.846  42.271  1.00  0.00          H   
ATOM     55  HG3 PRO A   3      22.667  24.782  43.474  1.00  0.00          H   
ATOM     56  HG2 PRO A   3      23.705  25.632  42.316  1.00  0.00          H   
ATOM     57  HD3 PRO A   3      21.556  24.176  41.410  1.00  0.00          H   
ATOM     58  HD2 PRO A   3      22.895  24.655  40.476  1.00  0.00          H   
ATOM     59  N   GLY A   4      24.138  20.980  44.363  1.00  0.00          N   
ATOM     60  CA  GLY A   4      23.789  20.000  45.467  1.00  0.00          C   
ATOM     61  C   GLY A   4      22.987  20.590  46.652  1.00  0.00          C   
ATOM     62  O   GLY A   4      22.406  21.703  46.504  1.00  0.00          O   
ATOM     63  H   GLY A   4      25.088  21.297  44.262  1.00  0.00          H   
ATOM     64  HA3 GLY A   4      24.705  19.566  45.874  1.00  0.00          H   
ATOM     65  HA2 GLY A   4      23.168  19.239  44.987  1.00  0.00          H   
ATOM     66  N   ALA A   5      22.971  19.886  47.772  1.00  0.00          N   
ATOM     67  CA  ALA A   5      22.427  20.348  49.080  1.00  0.00          C   
ATOM     68  C   ALA A   5      23.473  21.254  49.816  1.00  0.00          C   
ATOM     69  O   ALA A   5      24.699  20.960  49.972  1.00  0.00          O   
ATOM     70  CB  ALA A   5      22.143  19.154  50.002  1.00  0.00          C   
ATOM     71  H   ALA A   5      23.267  18.925  47.666  1.00  0.00          H   
ATOM     72  HA  ALA A   5      21.579  20.988  48.841  1.00  0.00          H   
ATOM     73  HB1 ALA A   5      23.045  18.721  50.448  1.00  0.00          H   
ATOM     74  HB2 ALA A   5      21.652  19.550  50.896  1.00  0.00          H   
ATOM     75  HB3 ALA A   5      21.697  18.287  49.527  1.00  0.00          H   
ATOM     76  N   SER A   6      23.005  22.376  50.350  1.00  0.00          N   
ATOM     77  CA  SER A   6      23.838  23.427  51.030  1.00  0.00          C   
ATOM     78  C   SER A   6      23.030  24.431  51.839  1.00  0.00          C   
ATOM     79  O   SER A   6      21.831  24.507  51.681  1.00  0.00          O   
ATOM     80  CB  SER A   6      24.662  24.156  49.906  1.00  0.00          C   
ATOM     81  OG  SER A   6      23.843  25.007  49.109  1.00  0.00          O   
ATOM     82  H   SER A   6      22.012  22.554  50.262  1.00  0.00          H   
ATOM     83  HA  SER A   6      24.538  22.915  51.699  1.00  0.00          H   
ATOM     84  HB3 SER A   6      25.220  23.507  49.234  1.00  0.00          H   
ATOM     85  HB2 SER A   6      25.425  24.705  50.465  1.00  0.00          H   
ATOM     86  HG  SER A   6      23.665  24.495  48.316  1.00  0.00          H   
ATOM     87  N   LEU A   7      23.721  25.247  52.657  1.00  0.00          N   
ATOM     88  CA  LEU A   7      23.070  26.339  53.371  1.00  0.00          C   
ATOM     89  C   LEU A   7      22.445  27.395  52.535  1.00  0.00          C   
ATOM     90  O   LEU A   7      21.429  27.938  52.876  1.00  0.00          O   
ATOM     91  CB  LEU A   7      24.079  26.961  54.376  1.00  0.00          C   
ATOM     92  CG  LEU A   7      23.446  27.708  55.622  1.00  0.00          C   
ATOM     93  CD1 LEU A   7      22.829  26.809  56.697  1.00  0.00          C   
ATOM     94  CD2 LEU A   7      24.506  28.645  56.230  1.00  0.00          C   
ATOM     95  H   LEU A   7      24.700  25.056  52.784  1.00  0.00          H   
ATOM     96  HA  LEU A   7      22.292  25.952  54.022  1.00  0.00          H   
ATOM     97  HB3 LEU A   7      24.640  27.673  53.760  1.00  0.00          H   
ATOM     98  HB2 LEU A   7      24.706  26.184  54.826  1.00  0.00          H   
ATOM     99  HG  LEU A   7      22.678  28.330  55.174  1.00  0.00          H   
ATOM    100 HD11 LEU A   7      22.028  26.281  56.175  1.00  0.00          H   
ATOM    101 HD12 LEU A   7      23.514  26.032  57.035  1.00  0.00          H   
ATOM    102 HD13 LEU A   7      22.508  27.402  57.552  1.00  0.00          H   
ATOM    103 HD21 LEU A   7      25.383  28.043  56.487  1.00  0.00          H   
ATOM    104 HD22 LEU A   7      24.684  29.410  55.484  1.00  0.00          H   
ATOM    105 HD23 LEU A   7      24.217  29.087  57.187  1.00  0.00          H   
ATOM    106  N   ALA A   8      23.043  27.582  51.337  1.00  0.00          N   
ATOM    107  CA  ALA A   8      22.592  28.541  50.365  1.00  0.00          C   
ATOM    108  C   ALA A   8      21.227  28.060  49.792  1.00  0.00          C   
ATOM    109  O   ALA A   8      20.370  28.913  49.613  1.00  0.00          O   
ATOM    110  CB  ALA A   8      23.576  28.686  49.165  1.00  0.00          C   
ATOM    111  H   ALA A   8      23.855  27.020  51.130  1.00  0.00          H   
ATOM    112  HA  ALA A   8      22.454  29.472  50.917  1.00  0.00          H   
ATOM    113  HB1 ALA A   8      23.708  27.735  48.649  1.00  0.00          H   
ATOM    114  HB2 ALA A   8      23.199  29.408  48.433  1.00  0.00          H   
ATOM    115  HB3 ALA A   8      24.566  29.072  49.403  1.00  0.00          H   
ATOM    116  N   ALA A   9      20.970  26.751  49.670  1.00  0.00          N   
ATOM    117  CA  ALA A   9      19.667  26.242  49.290  1.00  0.00          C   
ATOM    118  C   ALA A   9      18.595  26.485  50.314  1.00  0.00          C   
ATOM    119  O   ALA A   9      17.468  26.876  49.968  1.00  0.00          O   
ATOM    120  CB  ALA A   9      19.898  24.742  48.986  1.00  0.00          C   
ATOM    121  H   ALA A   9      21.691  26.059  49.759  1.00  0.00          H   
ATOM    122  HA  ALA A   9      19.309  26.754  48.396  1.00  0.00          H   
ATOM    123  HB1 ALA A   9      20.741  24.529  48.322  1.00  0.00          H   
ATOM    124  HB2 ALA A   9      20.218  24.264  49.917  1.00  0.00          H   
ATOM    125  HB3 ALA A   9      18.974  24.312  48.612  1.00  0.00          H   
ATOM    126  N   LEU A  10      18.907  26.294  51.617  1.00  0.00          N   
ATOM    127  CA  LEU A  10      18.051  26.642  52.804  1.00  0.00          C   
ATOM    128  C   LEU A  10      17.792  28.176  52.835  1.00  0.00          C   
ATOM    129  O   LEU A  10      16.618  28.569  53.089  1.00  0.00          O   
ATOM    130  CB  LEU A  10      18.687  26.040  54.116  1.00  0.00          C   
ATOM    131  CG  LEU A  10      18.627  24.560  54.189  1.00  0.00          C   
ATOM    132  CD1 LEU A  10      19.583  24.151  55.396  1.00  0.00          C   
ATOM    133  CD2 LEU A  10      17.278  23.961  54.652  1.00  0.00          C   
ATOM    134  H   LEU A  10      19.841  25.946  51.772  1.00  0.00          H   
ATOM    135  HA  LEU A  10      17.046  26.244  52.671  1.00  0.00          H   
ATOM    136  HB3 LEU A  10      18.164  26.517  54.945  1.00  0.00          H   
ATOM    137  HB2 LEU A  10      19.716  26.372  54.176  1.00  0.00          H   
ATOM    138  HG  LEU A  10      18.979  24.184  53.223  1.00  0.00          H   
ATOM    139 HD11 LEU A  10      19.597  23.074  55.593  1.00  0.00          H   
ATOM    140 HD12 LEU A  10      20.597  24.526  55.232  1.00  0.00          H   
ATOM    141 HD13 LEU A  10      19.230  24.631  56.314  1.00  0.00          H   
ATOM    142 HD21 LEU A  10      17.438  22.903  54.828  1.00  0.00          H   
ATOM    143 HD22 LEU A  10      16.843  24.548  55.459  1.00  0.00          H   
ATOM    144 HD23 LEU A  10      16.671  24.045  53.745  1.00  0.00          H   
ATOM    145  N   GLN A  11      18.816  29.010  52.634  1.00  0.00          N   
ATOM    146  CA  GLN A  11      18.516  30.451  52.687  1.00  0.00          C   
ATOM    147  C   GLN A  11      17.669  30.893  51.485  1.00  0.00          C   
ATOM    148  O   GLN A  11      16.834  31.826  51.610  1.00  0.00          O   
ATOM    149  CB  GLN A  11      19.856  31.215  53.028  1.00  0.00          C   
ATOM    150  CG  GLN A  11      20.284  30.933  54.449  1.00  0.00          C   
ATOM    151  CD  GLN A  11      21.518  31.665  55.056  1.00  0.00          C   
ATOM    152  NE2 GLN A  11      21.840  31.665  56.303  1.00  0.00          N   
ATOM    153  OE1 GLN A  11      22.291  32.356  54.393  1.00  0.00          O   
ATOM    154  H   GLN A  11      19.766  28.678  52.596  1.00  0.00          H   
ATOM    155  HA  GLN A  11      17.850  30.704  53.512  1.00  0.00          H   
ATOM    156  HB3 GLN A  11      19.733  32.290  52.901  1.00  0.00          H   
ATOM    157  HB2 GLN A  11      20.670  31.000  52.334  1.00  0.00          H   
ATOM    158  HG3 GLN A  11      20.427  29.857  54.480  1.00  0.00          H   
ATOM    159  HG2 GLN A  11      19.525  31.250  55.169  1.00  0.00          H   
ATOM    160 HE21 GLN A  11      21.309  31.089  56.943  1.00  0.00          H   
ATOM    161 HE22 GLN A  11      22.681  32.184  56.458  1.00  0.00          H   
ATOM    162  N   ALA A  12      17.812  30.297  50.293  1.00  0.00          N   
ATOM    163  CA  ALA A  12      16.937  30.506  49.169  1.00  0.00          C   
ATOM    164  C   ALA A  12      15.455  30.174  49.503  1.00  0.00          C   
ATOM    165  O   ALA A  12      14.626  31.021  49.301  1.00  0.00          O   
ATOM    166  CB  ALA A  12      17.420  29.586  48.029  1.00  0.00          C   
ATOM    167  H   ALA A  12      18.499  29.570  50.159  1.00  0.00          H   
ATOM    168  HA  ALA A  12      16.998  31.547  48.843  1.00  0.00          H   
ATOM    169  HB1 ALA A  12      17.742  28.611  48.404  1.00  0.00          H   
ATOM    170  HB2 ALA A  12      16.608  29.441  47.309  1.00  0.00          H   
ATOM    171  HB3 ALA A  12      18.259  30.050  47.522  1.00  0.00          H   
ATOM    172  N   LEU A  13      15.255  28.977  49.995  1.00  0.00          N   
ATOM    173  CA  LEU A  13      13.994  28.565  50.423  1.00  0.00          C   
ATOM    174  C   LEU A  13      13.513  29.387  51.599  1.00  0.00          C   
ATOM    175  O   LEU A  13      12.365  29.863  51.509  1.00  0.00          O   
ATOM    176  CB  LEU A  13      14.085  27.142  51.038  1.00  0.00          C   
ATOM    177  CG  LEU A  13      12.663  26.532  51.228  1.00  0.00          C   
ATOM    178  CD1 LEU A  13      11.847  26.265  49.980  1.00  0.00          C   
ATOM    179  CD2 LEU A  13      12.688  25.226  52.053  1.00  0.00          C   
ATOM    180  H   LEU A  13      15.999  28.309  49.855  1.00  0.00          H   
ATOM    181  HA  LEU A  13      13.301  28.541  49.579  1.00  0.00          H   
ATOM    182  HB3 LEU A  13      14.526  27.195  52.034  1.00  0.00          H   
ATOM    183  HB2 LEU A  13      14.636  26.472  50.370  1.00  0.00          H   
ATOM    184  HG  LEU A  13      12.018  27.203  51.806  1.00  0.00          H   
ATOM    185 HD11 LEU A  13      12.435  25.847  49.164  1.00  0.00          H   
ATOM    186 HD12 LEU A  13      11.067  25.542  50.255  1.00  0.00          H   
ATOM    187 HD13 LEU A  13      11.471  27.232  49.640  1.00  0.00          H   
ATOM    188 HD21 LEU A  13      11.677  24.821  52.152  1.00  0.00          H   
ATOM    189 HD22 LEU A  13      13.372  24.484  51.647  1.00  0.00          H   
ATOM    190 HD23 LEU A  13      12.973  25.543  53.060  1.00  0.00          H   
ATOM    191  N   GLN A  14      14.285  29.758  52.610  1.00  0.00          N   
ATOM    192  CA  GLN A  14      13.918  30.745  53.685  1.00  0.00          C   
ATOM    193  C   GLN A  14      13.474  32.112  53.106  1.00  0.00          C   
ATOM    194  O   GLN A  14      12.568  32.701  53.648  1.00  0.00          O   
ATOM    195  CB  GLN A  14      15.037  30.862  54.731  1.00  0.00          C   
ATOM    196  CG  GLN A  14      15.011  29.657  55.694  1.00  0.00          C   
ATOM    197  CD  GLN A  14      16.162  29.660  56.666  1.00  0.00          C   
ATOM    198  NE2 GLN A  14      16.222  28.653  57.483  1.00  0.00          N   
ATOM    199  OE1 GLN A  14      17.092  30.518  56.657  1.00  0.00          O   
ATOM    200  H   GLN A  14      15.203  29.350  52.654  1.00  0.00          H   
ATOM    201  HA  GLN A  14      13.036  30.321  54.166  1.00  0.00          H   
ATOM    202  HB3 GLN A  14      14.833  31.797  55.257  1.00  0.00          H   
ATOM    203  HB2 GLN A  14      15.990  30.920  54.215  1.00  0.00          H   
ATOM    204  HG3 GLN A  14      15.062  28.730  55.136  1.00  0.00          H   
ATOM    205  HG2 GLN A  14      14.052  29.663  56.221  1.00  0.00          H   
ATOM    206 HE21 GLN A  14      15.593  27.871  57.499  1.00  0.00          H   
ATOM    207 HE22 GLN A  14      16.982  28.553  58.139  1.00  0.00          H   
ATOM    208  N   ALA A  15      14.118  32.646  52.068  1.00  0.00          N   
ATOM    209  CA  ALA A  15      13.689  33.898  51.411  1.00  0.00          C   
ATOM    210  C   ALA A  15      12.347  33.737  50.628  1.00  0.00          C   
ATOM    211  O   ALA A  15      11.496  34.629  50.554  1.00  0.00          O   
ATOM    212  CB  ALA A  15      14.837  34.306  50.477  1.00  0.00          C   
ATOM    213  H   ALA A  15      15.023  32.305  51.788  1.00  0.00          H   
ATOM    214  HA  ALA A  15      13.548  34.610  52.226  1.00  0.00          H   
ATOM    215  HB1 ALA A  15      14.773  33.794  49.524  1.00  0.00          H   
ATOM    216  HB2 ALA A  15      14.812  35.375  50.274  1.00  0.00          H   
ATOM    217  HB3 ALA A  15      15.740  34.060  51.045  1.00  0.00          H   
ATOM    218  N   LEU A  16      12.204  32.588  50.001  1.00  0.00          N   
ATOM    219  CA  LEU A  16      10.937  32.157  49.318  1.00  0.00          C   
ATOM    220  C   LEU A  16       9.809  31.923  50.345  1.00  0.00          C   
ATOM    221  O   LEU A  16       8.668  32.374  50.111  1.00  0.00          O   
ATOM    222  CB  LEU A  16      11.258  30.872  48.528  1.00  0.00          C   
ATOM    223  CG  LEU A  16      12.096  31.023  47.205  1.00  0.00          C   
ATOM    224  CD1 LEU A  16      12.472  29.592  46.671  1.00  0.00          C   
ATOM    225  CD2 LEU A  16      11.226  31.565  46.096  1.00  0.00          C   
ATOM    226  H   LEU A  16      13.012  31.981  49.939  1.00  0.00          H   
ATOM    227  HA  LEU A  16      10.570  32.908  48.613  1.00  0.00          H   
ATOM    228  HB3 LEU A  16      10.293  30.430  48.270  1.00  0.00          H   
ATOM    229  HB2 LEU A  16      11.683  30.130  49.207  1.00  0.00          H   
ATOM    230  HG  LEU A  16      12.998  31.634  47.275  1.00  0.00          H   
ATOM    231 HD11 LEU A  16      12.953  29.582  45.686  1.00  0.00          H   
ATOM    232 HD12 LEU A  16      13.203  29.152  47.344  1.00  0.00          H   
ATOM    233 HD13 LEU A  16      11.575  29.012  46.455  1.00  0.00          H   
ATOM    234 HD21 LEU A  16      10.350  30.950  45.873  1.00  0.00          H   
ATOM    235 HD22 LEU A  16      10.910  32.520  46.507  1.00  0.00          H   
ATOM    236 HD23 LEU A  16      11.842  31.734  45.219  1.00  0.00          H   
ATOM    237  N   GLN A  17       9.977  31.298  51.502  1.00  0.00          N   
ATOM    238  CA  GLN A  17       9.010  31.135  52.564  1.00  0.00          C   
ATOM    239  C   GLN A  17       8.683  32.397  53.325  1.00  0.00          C   
ATOM    240  O   GLN A  17       7.526  32.561  53.724  1.00  0.00          O   
ATOM    241  CB  GLN A  17       9.546  30.030  53.528  1.00  0.00          C   
ATOM    242  CG  GLN A  17       9.514  28.631  52.930  1.00  0.00          C   
ATOM    243  CD  GLN A  17      10.105  27.552  53.967  1.00  0.00          C   
ATOM    244  NE2 GLN A  17       9.605  26.355  53.651  1.00  0.00          N   
ATOM    245  OE1 GLN A  17      10.728  27.768  54.963  1.00  0.00          O   
ATOM    246  H   GLN A  17      10.890  30.885  51.658  1.00  0.00          H   
ATOM    247  HA  GLN A  17       8.080  30.733  52.180  1.00  0.00          H   
ATOM    248  HB3 GLN A  17       8.841  30.097  54.357  1.00  0.00          H   
ATOM    249  HB2 GLN A  17      10.575  30.298  53.798  1.00  0.00          H   
ATOM    250  HG3 GLN A  17      10.121  28.628  52.021  1.00  0.00          H   
ATOM    251  HG2 GLN A  17       8.483  28.392  52.692  1.00  0.00          H   
ATOM    252 HE21 GLN A  17       8.911  26.242  52.921  1.00  0.00          H   
ATOM    253 HE22 GLN A  17      10.063  25.556  54.067  1.00  0.00          H   
ATOM    254  N   ALA A  18       9.589  33.384  53.409  1.00  0.00          N   
ATOM    255  CA  ALA A  18       9.302  34.720  53.963  1.00  0.00          C   
ATOM    256  C   ALA A  18       8.369  35.543  53.098  1.00  0.00          C   
ATOM    257  O   ALA A  18       7.718  36.473  53.590  1.00  0.00          O   
ATOM    258  CB  ALA A  18      10.561  35.386  54.235  1.00  0.00          C   
ATOM    259  H   ALA A  18      10.522  33.241  53.063  1.00  0.00          H   
ATOM    260  HA  ALA A  18       8.929  34.429  54.947  1.00  0.00          H   
ATOM    261  HB1 ALA A  18      10.417  36.436  54.500  1.00  0.00          H   
ATOM    262  HB2 ALA A  18      11.068  34.957  55.104  1.00  0.00          H   
ATOM    263  HB3 ALA A  18      11.187  35.413  53.338  1.00  0.00          H   
ATOM    264  N   ALA A  19       8.304  35.114  51.847  1.00  0.00          N   
ATOM    265  CA  ALA A  19       7.369  35.692  50.819  1.00  0.00          C   
ATOM    266  C   ALA A  19       6.129  34.884  50.513  1.00  0.00          C   
ATOM    267  O   ALA A  19       5.380  35.180  49.559  1.00  0.00          O   
ATOM    268  CB  ALA A  19       8.171  35.735  49.496  1.00  0.00          C   
ATOM    269  H   ALA A  19       8.980  34.411  51.585  1.00  0.00          H   
ATOM    270  HA  ALA A  19       7.093  36.709  51.100  1.00  0.00          H   
ATOM    271  HB1 ALA A  19       8.400  34.715  49.181  1.00  0.00          H   
ATOM    272  HB2 ALA A  19       7.593  36.176  48.679  1.00  0.00          H   
ATOM    273  HB3 ALA A  19       9.068  36.327  49.678  1.00  0.00          H   
ATOM    274  N   GLN A  20       6.044  33.667  51.163  1.00  0.00          N   
ATOM    275  CA  GLN A  20       5.058  32.678  50.613  1.00  0.00          C   
ATOM    276  C   GLN A  20       5.223  32.300  49.095  1.00  0.00          C   
ATOM    277  O   GLN A  20       4.254  32.242  48.395  1.00  0.00          O   
ATOM    278  CB  GLN A  20       3.605  33.017  51.088  1.00  0.00          C   
ATOM    279  CG  GLN A  20       3.290  32.829  52.599  1.00  0.00          C   
ATOM    280  CD  GLN A  20       4.006  33.846  53.485  1.00  0.00          C   
ATOM    281  NE2 GLN A  20       4.584  33.510  54.559  1.00  0.00          N   
ATOM    282  OE1 GLN A  20       3.966  35.057  53.326  1.00  0.00          O   
ATOM    283  H   GLN A  20       6.517  33.464  52.037  1.00  0.00          H   
ATOM    284  HA  GLN A  20       5.253  31.805  51.234  1.00  0.00          H   
ATOM    285  HB3 GLN A  20       2.972  32.345  50.500  1.00  0.00          H   
ATOM    286  HB2 GLN A  20       3.334  34.031  50.778  1.00  0.00          H   
ATOM    287  HG3 GLN A  20       3.546  31.822  52.928  1.00  0.00          H   
ATOM    288  HG2 GLN A  20       2.237  33.095  52.697  1.00  0.00          H   
ATOM    289 HE21 GLN A  20       4.654  32.576  54.943  1.00  0.00          H   
ATOM    290 HE22 GLN A  20       5.121  34.218  55.034  1.00  0.00          H   
ATOM    291  N   ALA A  21       6.505  32.077  48.677  1.00  0.00          N   
ATOM    292  CA  ALA A  21       6.818  31.701  47.270  1.00  0.00          C   
ATOM    293  C   ALA A  21       7.296  30.233  47.249  1.00  0.00          C   
ATOM    294  O   ALA A  21       7.795  29.748  46.224  1.00  0.00          O   
ATOM    295  CB  ALA A  21       7.804  32.658  46.686  1.00  0.00          C   
ATOM    296  H   ALA A  21       7.311  32.225  49.258  1.00  0.00          H   
ATOM    297  HA  ALA A  21       5.863  31.719  46.746  1.00  0.00          H   
ATOM    298  HB1 ALA A  21       8.671  32.647  47.346  1.00  0.00          H   
ATOM    299  HB2 ALA A  21       8.058  32.418  45.647  1.00  0.00          H   
ATOM    300  HB3 ALA A  21       7.311  33.617  46.748  1.00  0.00          H   
ATOM    301  N   ALA A  22       7.214  29.497  48.357  1.00  0.00          N   
ATOM    302  CA  ALA A  22       7.504  28.076  48.492  1.00  0.00          C   
ATOM    303  C   ALA A  22       6.605  27.612  49.605  1.00  0.00          C   
ATOM    304  O   ALA A  22       6.359  28.305  50.619  1.00  0.00          O   
ATOM    305  CB  ALA A  22       8.961  27.758  48.734  1.00  0.00          C   
ATOM    306  H   ALA A  22       6.927  29.915  49.227  1.00  0.00          H   
ATOM    307  HA  ALA A  22       7.299  27.587  47.534  1.00  0.00          H   
ATOM    308  HB1 ALA A  22       9.283  28.417  49.546  1.00  0.00          H   
ATOM    309  HB2 ALA A  22       9.121  26.709  48.964  1.00  0.00          H   
ATOM    310  HB3 ALA A  22       9.529  28.016  47.841  1.00  0.00          H   
ATOM    311  N   LYS A  23       6.161  26.309  49.444  1.00  0.00          N   
ATOM    312  CA  LYS A  23       5.422  25.610  50.519  1.00  0.00          C   
ATOM    313  C   LYS A  23       6.343  25.513  51.771  1.00  0.00          C   
ATOM    314  O   LYS A  23       7.522  25.190  51.730  1.00  0.00          O   
ATOM    315  CB  LYS A  23       4.811  24.242  50.063  1.00  0.00          C   
ATOM    316  CG  LYS A  23       3.785  23.656  51.017  1.00  0.00          C   
ATOM    317  CD  LYS A  23       3.281  22.224  50.659  1.00  0.00          C   
ATOM    318  CE  LYS A  23       4.286  21.080  50.645  1.00  0.00          C   
ATOM    319  NZ  LYS A  23       4.547  20.436  51.981  1.00  0.00          N   
ATOM    320  H   LYS A  23       6.625  25.754  48.743  1.00  0.00          H   
ATOM    321  HA  LYS A  23       4.637  26.329  50.763  1.00  0.00          H   
ATOM    322  HB3 LYS A  23       5.633  23.552  49.834  1.00  0.00          H   
ATOM    323  HB2 LYS A  23       4.169  24.311  49.182  1.00  0.00          H   
ATOM    324  HG3 LYS A  23       2.979  24.397  51.073  1.00  0.00          H   
ATOM    325  HG2 LYS A  23       4.301  23.647  51.983  1.00  0.00          H   
ATOM    326  HD3 LYS A  23       3.007  22.338  49.616  1.00  0.00          H   
ATOM    327  HD2 LYS A  23       2.397  22.022  51.273  1.00  0.00          H   
ATOM    328  HE3 LYS A  23       5.217  21.401  50.181  1.00  0.00          H   
ATOM    329  HE2 LYS A  23       3.819  20.356  49.976  1.00  0.00          H   
ATOM    330  HZ1 LYS A  23       5.065  19.569  51.893  1.00  0.00          H   
ATOM    331  HZ2 LYS A  23       5.095  21.028  52.599  1.00  0.00          H   
ATOM    332  HZ3 LYS A  23       3.682  20.188  52.424  1.00  0.00          H   
ATOM    333  N   LYS A  24       5.722  25.792  52.946  1.00  0.00          N   
ATOM    334  CA  LYS A  24       6.325  25.643  54.317  1.00  0.00          C   
ATOM    335  C   LYS A  24       5.269  24.962  55.213  1.00  0.00          C   
ATOM    336  CB  LYS A  24       6.574  27.059  54.972  1.00  0.00          C   
ATOM    337  CG  LYS A  24       7.258  26.977  56.338  1.00  0.00          C   
ATOM    338  CD  LYS A  24       7.637  28.375  56.883  1.00  0.00          C   
ATOM    339  CE  LYS A  24       8.455  28.396  58.207  1.00  0.00          C   
ATOM    340  NZ  LYS A  24       8.520  29.752  58.738  1.00  0.00          N   
ATOM    341  O   LYS A  24       4.188  25.549  55.460  1.00  0.00          O   
ATOM    342  OXT LYS A  24       5.579  23.848  55.697  1.00  0.00          O   
ATOM    343  H   LYS A  24       4.721  25.973  52.981  1.00  0.00          H   
ATOM    344  HA  LYS A  24       7.218  25.011  54.273  1.00  0.00          H   
ATOM    345  HB3 LYS A  24       5.625  27.585  55.111  1.00  0.00          H   
ATOM    346  HB2 LYS A  24       7.307  27.609  54.387  1.00  0.00          H   
ATOM    347  HG3 LYS A  24       8.199  26.433  56.302  1.00  0.00          H   
ATOM    348  HG2 LYS A  24       6.599  26.483  57.041  1.00  0.00          H   
ATOM    349  HD3 LYS A  24       6.773  28.998  57.100  1.00  0.00          H   
ATOM    350  HD2 LYS A  24       8.218  28.885  56.125  1.00  0.00          H   
ATOM    351  HE3 LYS A  24       9.449  28.005  58.021  1.00  0.00          H   
ATOM    352  HE2 LYS A  24       7.890  27.814  58.928  1.00  0.00          H   
ATOM    353  HZ1 LYS A  24       9.217  29.779  59.470  1.00  0.00          H   
ATOM    354  HZ2 LYS A  24       8.717  30.469  58.051  1.00  0.00          H   
ATOM    355  HZ3 LYS A  24       7.589  30.000  59.045  1.00  0.00          H   
TER     356      LYS A  24
ENDMDL
MODEL       10
ATOM      1  N   LYS A   1      33.806  26.939  51.803  1.00  0.00          N   
ATOM      2  CA  LYS A   1      32.502  27.456  52.176  1.00  0.00          C   
ATOM      3  C   LYS A   1      32.731  28.747  52.902  1.00  0.00          C   
ATOM      4  O   LYS A   1      33.787  28.848  53.608  1.00  0.00          O   
ATOM      5  CB  LYS A   1      31.646  26.413  52.853  1.00  0.00          C   
ATOM      6  CG  LYS A   1      32.289  26.022  54.192  1.00  0.00          C   
ATOM      7  CD  LYS A   1      31.394  24.972  54.909  1.00  0.00          C   
ATOM      8  CE  LYS A   1      31.943  24.573  56.320  1.00  0.00          C   
ATOM      9  NZ  LYS A   1      31.254  23.536  57.043  1.00  0.00          N   
ATOM     10  HA  LYS A   1      32.050  27.768  51.236  1.00  0.00          H   
ATOM     11  HB3 LYS A   1      31.614  25.585  52.151  1.00  0.00          H   
ATOM     12  HB2 LYS A   1      30.660  26.861  52.989  1.00  0.00          H   
ATOM     13  HG3 LYS A   1      32.364  26.913  54.828  1.00  0.00          H   
ATOM     14  HG2 LYS A   1      33.297  25.636  54.042  1.00  0.00          H   
ATOM     15  HD3 LYS A   1      31.329  24.045  54.328  1.00  0.00          H   
ATOM     16  HD2 LYS A   1      30.395  25.359  55.069  1.00  0.00          H   
ATOM     17  HE3 LYS A   1      32.022  25.454  56.965  1.00  0.00          H   
ATOM     18  HE2 LYS A   1      32.942  24.153  56.166  1.00  0.00          H   
ATOM     19  HZ1 LYS A   1      31.112  22.685  56.513  1.00  0.00          H   
ATOM     20  HZ2 LYS A   1      31.708  23.348  57.925  1.00  0.00          H   
ATOM     21  HZ3 LYS A   1      30.323  23.843  57.272  1.00  0.00          H   
ATOM     22  H   LYS A   1      33.549  26.088  51.306  1.00  0.00          H   
ATOM     23  N   LYS A   2      31.915  29.780  52.754  1.00  0.00          N   
ATOM     24  CA  LYS A   2      32.088  31.053  53.378  1.00  0.00          C   
ATOM     25  C   LYS A   2      32.096  30.930  54.914  1.00  0.00          C   
ATOM     26  O   LYS A   2      31.301  30.061  55.447  1.00  0.00          O   
ATOM     27  CB  LYS A   2      30.967  31.965  52.783  1.00  0.00          C   
ATOM     28  CG  LYS A   2      30.797  33.324  53.446  1.00  0.00          C   
ATOM     29  CD  LYS A   2      29.696  34.146  52.770  1.00  0.00          C   
ATOM     30  CE  LYS A   2      29.505  35.537  53.367  1.00  0.00          C   
ATOM     31  NZ  LYS A   2      28.500  36.162  52.476  1.00  0.00          N   
ATOM     32  H   LYS A   2      31.137  29.665  52.119  1.00  0.00          H   
ATOM     33  HA  LYS A   2      33.085  31.388  53.095  1.00  0.00          H   
ATOM     34  HB3 LYS A   2      30.005  31.461  52.896  1.00  0.00          H   
ATOM     35  HB2 LYS A   2      31.090  32.129  51.710  1.00  0.00          H   
ATOM     36  HG3 LYS A   2      31.740  33.855  53.417  1.00  0.00          H   
ATOM     37  HG2 LYS A   2      30.525  33.136  54.490  1.00  0.00          H   
ATOM     38  HD3 LYS A   2      28.761  33.591  52.847  1.00  0.00          H   
ATOM     39  HD2 LYS A   2      30.047  34.220  51.742  1.00  0.00          H   
ATOM     40  HE3 LYS A   2      30.406  36.130  53.416  1.00  0.00          H   
ATOM     41  HE2 LYS A   2      29.175  35.364  54.394  1.00  0.00          H   
ATOM     42  HZ1 LYS A   2      27.807  35.483  52.201  1.00  0.00          H   
ATOM     43  HZ2 LYS A   2      28.029  36.828  53.074  1.00  0.00          H   
ATOM     44  HZ3 LYS A   2      28.914  36.622  51.669  1.00  0.00          H   
ATOM     45  N   PRO A   3      32.887  31.687  55.698  1.00  0.00          N   
ATOM     46  CA  PRO A   3      32.936  31.504  57.136  1.00  0.00          C   
ATOM     47  C   PRO A   3      31.591  31.813  57.830  1.00  0.00          C   
ATOM     48  O   PRO A   3      30.943  32.880  57.580  1.00  0.00          O   
ATOM     49  CB  PRO A   3      34.053  32.462  57.560  1.00  0.00          C   
ATOM     50  CG  PRO A   3      34.947  32.648  56.358  1.00  0.00          C   
ATOM     51  CD  PRO A   3      33.891  32.653  55.281  1.00  0.00          C   
ATOM     52  HA  PRO A   3      33.232  30.485  57.361  1.00  0.00          H   
ATOM     53  HB3 PRO A   3      33.567  33.408  57.806  1.00  0.00          H   
ATOM     54  HB2 PRO A   3      34.582  31.978  58.379  1.00  0.00          H   
ATOM     55  HG3 PRO A   3      35.533  33.566  56.370  1.00  0.00          H   
ATOM     56  HG2 PRO A   3      35.574  31.783  56.177  1.00  0.00          H   
ATOM     57  HD3 PRO A   3      33.485  33.653  55.098  1.00  0.00          H   
ATOM     58  HD2 PRO A   3      34.439  32.375  54.381  1.00  0.00          H   
ATOM     59  N   GLY A   4      31.207  30.870  58.685  1.00  0.00          N   
ATOM     60  CA  GLY A   4      29.924  30.890  59.397  1.00  0.00          C   
ATOM     61  C   GLY A   4      28.668  30.665  58.563  1.00  0.00          C   
ATOM     62  O   GLY A   4      27.568  30.902  59.102  1.00  0.00          O   
ATOM     63  H   GLY A   4      31.906  30.164  58.882  1.00  0.00          H   
ATOM     64  HA3 GLY A   4      29.888  31.870  59.876  1.00  0.00          H   
ATOM     65  HA2 GLY A   4      29.936  30.089  60.136  1.00  0.00          H   
ATOM     66  N   ALA A   5      28.808  30.323  57.255  1.00  0.00          N   
ATOM     67  CA  ALA A   5      27.631  30.243  56.393  1.00  0.00          C   
ATOM     68  C   ALA A   5      26.740  28.997  56.626  1.00  0.00          C   
ATOM     69  O   ALA A   5      27.250  27.838  56.739  1.00  0.00          O   
ATOM     70  CB  ALA A   5      28.010  30.210  54.910  1.00  0.00          C   
ATOM     71  H   ALA A   5      29.696  30.055  56.849  1.00  0.00          H   
ATOM     72  HA  ALA A   5      27.050  31.127  56.635  1.00  0.00          H   
ATOM     73  HB1 ALA A   5      28.576  29.344  54.570  1.00  0.00          H   
ATOM     74  HB2 ALA A   5      27.113  30.297  54.301  1.00  0.00          H   
ATOM     75  HB3 ALA A   5      28.685  31.022  54.626  1.00  0.00          H   
ATOM     76  N   SER A   6      25.438  29.127  56.425  1.00  0.00          N   
ATOM     77  CA  SER A   6      24.546  28.057  56.053  1.00  0.00          C   
ATOM     78  C   SER A   6      24.795  27.642  54.583  1.00  0.00          C   
ATOM     79  O   SER A   6      25.272  28.460  53.792  1.00  0.00          O   
ATOM     80  CB  SER A   6      23.072  28.386  56.300  1.00  0.00          C   
ATOM     81  OG  SER A   6      22.809  29.605  55.633  1.00  0.00          O   
ATOM     82  H   SER A   6      25.123  30.012  56.035  1.00  0.00          H   
ATOM     83  HA  SER A   6      24.798  27.200  56.669  1.00  0.00          H   
ATOM     84  HB3 SER A   6      23.015  28.604  57.362  1.00  0.00          H   
ATOM     85  HB2 SER A   6      22.445  27.568  55.958  1.00  0.00          H   
ATOM     86  HG  SER A   6      21.919  29.849  55.885  1.00  0.00          H   
ATOM     87  N   LEU A   7      24.285  26.464  54.199  1.00  0.00          N   
ATOM     88  CA  LEU A   7      23.969  26.204  52.822  1.00  0.00          C   
ATOM     89  C   LEU A   7      23.000  27.201  52.191  1.00  0.00          C   
ATOM     90  O   LEU A   7      21.869  27.502  52.728  1.00  0.00          O   
ATOM     91  CB  LEU A   7      23.421  24.780  52.725  1.00  0.00          C   
ATOM     92  CG  LEU A   7      24.316  23.626  53.230  1.00  0.00          C   
ATOM     93  CD1 LEU A   7      23.433  22.389  53.222  1.00  0.00          C   
ATOM     94  CD2 LEU A   7      25.569  23.438  52.421  1.00  0.00          C   
ATOM     95  H   LEU A   7      23.847  25.919  54.938  1.00  0.00          H   
ATOM     96  HA  LEU A   7      24.896  26.275  52.250  1.00  0.00          H   
ATOM     97  HB3 LEU A   7      23.115  24.707  51.679  1.00  0.00          H   
ATOM     98  HB2 LEU A   7      22.498  24.827  53.298  1.00  0.00          H   
ATOM     99  HG  LEU A   7      24.637  23.844  54.251  1.00  0.00          H   
ATOM    100 HD11 LEU A   7      24.067  21.558  53.498  1.00  0.00          H   
ATOM    101 HD12 LEU A   7      22.746  22.579  54.037  1.00  0.00          H   
ATOM    102 HD13 LEU A   7      22.924  22.294  52.260  1.00  0.00          H   
ATOM    103 HD21 LEU A   7      25.295  23.237  51.380  1.00  0.00          H   
ATOM    104 HD22 LEU A   7      26.131  24.368  52.444  1.00  0.00          H   
ATOM    105 HD23 LEU A   7      26.208  22.655  52.842  1.00  0.00          H   
ATOM    106  N   ALA A   8      23.385  27.725  51.029  1.00  0.00          N   
ATOM    107  CA  ALA A   8      22.568  28.614  50.201  1.00  0.00          C   
ATOM    108  C   ALA A   8      21.192  28.066  49.818  1.00  0.00          C   
ATOM    109  O   ALA A   8      20.265  28.857  49.708  1.00  0.00          O   
ATOM    110  CB  ALA A   8      23.383  29.076  49.051  1.00  0.00          C   
ATOM    111  H   ALA A   8      24.249  27.335  50.702  1.00  0.00          H   
ATOM    112  HA  ALA A   8      22.512  29.589  50.670  1.00  0.00          H   
ATOM    113  HB1 ALA A   8      23.735  28.157  48.561  1.00  0.00          H   
ATOM    114  HB2 ALA A   8      22.749  29.460  48.255  1.00  0.00          H   
ATOM    115  HB3 ALA A   8      24.191  29.721  49.390  1.00  0.00          H   
ATOM    116  N   ALA A   9      21.108  26.768  49.651  1.00  0.00          N   
ATOM    117  CA  ALA A   9      19.830  26.142  49.469  1.00  0.00          C   
ATOM    118  C   ALA A   9      18.765  26.357  50.477  1.00  0.00          C   
ATOM    119  O   ALA A   9      17.622  26.620  50.125  1.00  0.00          O   
ATOM    120  CB  ALA A   9      20.119  24.632  49.349  1.00  0.00          C   
ATOM    121  H   ALA A   9      22.006  26.327  49.760  1.00  0.00          H   
ATOM    122  HA  ALA A   9      19.472  26.458  48.486  1.00  0.00          H   
ATOM    123  HB1 ALA A   9      20.702  24.438  48.457  1.00  0.00          H   
ATOM    124  HB2 ALA A   9      20.695  24.356  50.229  1.00  0.00          H   
ATOM    125  HB3 ALA A   9      19.195  24.044  49.282  1.00  0.00          H   
ATOM    126  N   LEU A  10      19.145  26.293  51.728  1.00  0.00          N   
ATOM    127  CA  LEU A  10      18.269  26.608  52.852  1.00  0.00          C   
ATOM    128  C   LEU A  10      17.901  28.104  52.781  1.00  0.00          C   
ATOM    129  O   LEU A  10      16.712  28.432  53.020  1.00  0.00          O   
ATOM    130  CB  LEU A  10      18.906  26.231  54.233  1.00  0.00          C   
ATOM    131  CG  LEU A  10      18.185  26.580  55.588  1.00  0.00          C   
ATOM    132  CD1 LEU A  10      16.734  25.996  55.566  1.00  0.00          C   
ATOM    133  CD2 LEU A  10      18.883  26.085  56.783  1.00  0.00          C   
ATOM    134  H   LEU A  10      20.012  25.787  51.850  1.00  0.00          H   
ATOM    135  HA  LEU A  10      17.351  26.035  52.766  1.00  0.00          H   
ATOM    136  HB3 LEU A  10      19.862  26.754  54.212  1.00  0.00          H   
ATOM    137  HB2 LEU A  10      19.054  25.154  54.264  1.00  0.00          H   
ATOM    138  HG  LEU A  10      18.120  27.658  55.685  1.00  0.00          H   
ATOM    139 HD11 LEU A  10      16.299  26.153  56.550  1.00  0.00          H   
ATOM    140 HD12 LEU A  10      16.136  26.531  54.845  1.00  0.00          H   
ATOM    141 HD13 LEU A  10      16.841  24.957  55.250  1.00  0.00          H   
ATOM    142 HD21 LEU A  10      19.913  26.443  56.763  1.00  0.00          H   
ATOM    143 HD22 LEU A  10      18.248  26.375  57.617  1.00  0.00          H   
ATOM    144 HD23 LEU A  10      18.972  24.999  56.735  1.00  0.00          H   
ATOM    145  N   GLN A  11      18.770  29.002  52.391  1.00  0.00          N   
ATOM    146  CA  GLN A  11      18.522  30.490  52.275  1.00  0.00          C   
ATOM    147  C   GLN A  11      17.560  30.725  51.120  1.00  0.00          C   
ATOM    148  O   GLN A  11      16.576  31.459  51.347  1.00  0.00          O   
ATOM    149  CB  GLN A  11      19.833  31.312  52.217  1.00  0.00          C   
ATOM    150  CG  GLN A  11      20.813  31.147  53.369  1.00  0.00          C   
ATOM    151  CD  GLN A  11      22.136  31.872  53.088  1.00  0.00          C   
ATOM    152  NE2 GLN A  11      23.289  31.354  53.483  1.00  0.00          N   
ATOM    153  OE1 GLN A  11      22.140  32.946  52.509  1.00  0.00          O   
ATOM    154  H   GLN A  11      19.605  28.739  51.887  1.00  0.00          H   
ATOM    155  HA  GLN A  11      17.919  30.677  53.167  1.00  0.00          H   
ATOM    156  HB3 GLN A  11      19.544  32.367  52.257  1.00  0.00          H   
ATOM    157  HB2 GLN A  11      20.348  31.102  51.274  1.00  0.00          H   
ATOM    158  HG3 GLN A  11      21.013  30.073  53.429  1.00  0.00          H   
ATOM    159  HG2 GLN A  11      20.349  31.558  54.271  1.00  0.00          H   
ATOM    160 HE21 GLN A  11      23.273  30.449  53.940  1.00  0.00          H   
ATOM    161 HE22 GLN A  11      24.104  31.705  53.006  1.00  0.00          H   
ATOM    162  N   ALA A  12      17.738  30.167  49.958  1.00  0.00          N   
ATOM    163  CA  ALA A  12      16.756  30.076  48.819  1.00  0.00          C   
ATOM    164  C   ALA A  12      15.320  29.632  49.274  1.00  0.00          C   
ATOM    165  O   ALA A  12      14.336  30.250  48.774  1.00  0.00          O   
ATOM    166  CB  ALA A  12      17.347  29.149  47.707  1.00  0.00          C   
ATOM    167  H   ALA A  12      18.567  29.588  49.873  1.00  0.00          H   
ATOM    168  HA  ALA A  12      16.556  31.030  48.333  1.00  0.00          H   
ATOM    169  HB1 ALA A  12      16.715  29.269  46.822  1.00  0.00          H   
ATOM    170  HB2 ALA A  12      18.299  29.557  47.392  1.00  0.00          H   
ATOM    171  HB3 ALA A  12      17.499  28.180  48.192  1.00  0.00          H   
ATOM    172  N   LEU A  13      15.161  28.577  50.091  1.00  0.00          N   
ATOM    173  CA  LEU A  13      13.906  28.187  50.768  1.00  0.00          C   
ATOM    174  C   LEU A  13      13.444  29.203  51.835  1.00  0.00          C   
ATOM    175  O   LEU A  13      12.255  29.598  51.860  1.00  0.00          O   
ATOM    176  CB  LEU A  13      14.049  26.821  51.362  1.00  0.00          C   
ATOM    177  CG  LEU A  13      12.840  26.034  51.673  1.00  0.00          C   
ATOM    178  CD1 LEU A  13      12.011  26.427  52.895  1.00  0.00          C   
ATOM    179  CD2 LEU A  13      11.913  25.838  50.501  1.00  0.00          C   
ATOM    180  H   LEU A  13      15.993  28.019  50.018  1.00  0.00          H   
ATOM    181  HA  LEU A  13      13.088  28.164  50.054  1.00  0.00          H   
ATOM    182  HB3 LEU A  13      14.682  26.859  52.254  1.00  0.00          H   
ATOM    183  HB2 LEU A  13      14.632  26.167  50.702  1.00  0.00          H   
ATOM    184  HG  LEU A  13      13.198  25.018  51.856  1.00  0.00          H   
ATOM    185 HD11 LEU A  13      11.229  25.689  53.059  1.00  0.00          H   
ATOM    186 HD12 LEU A  13      12.724  26.414  53.719  1.00  0.00          H   
ATOM    187 HD13 LEU A  13      11.634  27.434  52.732  1.00  0.00          H   
ATOM    188 HD21 LEU A  13      11.300  26.728  50.422  1.00  0.00          H   
ATOM    189 HD22 LEU A  13      12.522  25.533  49.636  1.00  0.00          H   
ATOM    190 HD23 LEU A  13      11.317  24.945  50.703  1.00  0.00          H   
ATOM    191  N   GLN A  14      14.292  29.782  52.679  1.00  0.00          N   
ATOM    192  CA  GLN A  14      13.834  30.819  53.668  1.00  0.00          C   
ATOM    193  C   GLN A  14      13.325  32.149  53.000  1.00  0.00          C   
ATOM    194  O   GLN A  14      12.412  32.784  53.546  1.00  0.00          O   
ATOM    195  CB  GLN A  14      14.911  30.973  54.802  1.00  0.00          C   
ATOM    196  CG  GLN A  14      14.706  29.770  55.664  1.00  0.00          C   
ATOM    197  CD  GLN A  14      15.516  29.705  57.023  1.00  0.00          C   
ATOM    198  NE2 GLN A  14      15.284  28.681  57.815  1.00  0.00          N   
ATOM    199  OE1 GLN A  14      16.397  30.517  57.317  1.00  0.00          O   
ATOM    200  H   GLN A  14      15.254  29.469  52.679  1.00  0.00          H   
ATOM    201  HA  GLN A  14      12.948  30.492  54.201  1.00  0.00          H   
ATOM    202  HB3 GLN A  14      14.692  31.869  55.397  1.00  0.00          H   
ATOM    203  HB2 GLN A  14      15.928  30.989  54.403  1.00  0.00          H   
ATOM    204  HG3 GLN A  14      15.041  28.907  55.100  1.00  0.00          H   
ATOM    205  HG2 GLN A  14      13.634  29.666  55.844  1.00  0.00          H   
ATOM    206 HE21 GLN A  14      14.393  28.257  57.614  1.00  0.00          H   
ATOM    207 HE22 GLN A  14      15.616  28.805  58.765  1.00  0.00          H   
ATOM    208  N   ALA A  15      13.944  32.663  51.941  1.00  0.00          N   
ATOM    209  CA  ALA A  15      13.454  33.775  51.108  1.00  0.00          C   
ATOM    210  C   ALA A  15      12.046  33.464  50.500  1.00  0.00          C   
ATOM    211  O   ALA A  15      11.253  34.360  50.316  1.00  0.00          O   
ATOM    212  CB  ALA A  15      14.464  34.118  50.060  1.00  0.00          C   
ATOM    213  H   ALA A  15      14.799  32.204  51.627  1.00  0.00          H   
ATOM    214  HA  ALA A  15      13.345  34.586  51.832  1.00  0.00          H   
ATOM    215  HB1 ALA A  15      14.158  35.106  49.712  1.00  0.00          H   
ATOM    216  HB2 ALA A  15      15.407  34.245  50.591  1.00  0.00          H   
ATOM    217  HB3 ALA A  15      14.590  33.454  49.211  1.00  0.00          H   
ATOM    218  N   LEU A  16      11.783  32.234  50.154  1.00  0.00          N   
ATOM    219  CA  LEU A  16      10.451  31.782  49.700  1.00  0.00          C   
ATOM    220  C   LEU A  16       9.453  31.850  50.882  1.00  0.00          C   
ATOM    221  O   LEU A  16       8.362  32.402  50.740  1.00  0.00          O   
ATOM    222  CB  LEU A  16      10.352  30.477  48.909  1.00  0.00          C   
ATOM    223  CG  LEU A  16      11.023  30.640  47.559  1.00  0.00          C   
ATOM    224  CD1 LEU A  16      11.424  29.248  47.006  1.00  0.00          C   
ATOM    225  CD2 LEU A  16      10.110  31.311  46.520  1.00  0.00          C   
ATOM    226  H   LEU A  16      12.550  31.583  50.254  1.00  0.00          H   
ATOM    227  HA  LEU A  16      10.091  32.520  48.984  1.00  0.00          H   
ATOM    228  HB3 LEU A  16       9.294  30.275  48.705  1.00  0.00          H   
ATOM    229  HB2 LEU A  16      10.748  29.724  49.581  1.00  0.00          H   
ATOM    230  HG  LEU A  16      11.969  31.193  47.622  1.00  0.00          H   
ATOM    231 HD11 LEU A  16      12.221  28.881  47.649  1.00  0.00          H   
ATOM    232 HD12 LEU A  16      10.640  28.492  46.867  1.00  0.00          H   
ATOM    233 HD13 LEU A  16      11.846  29.394  46.014  1.00  0.00          H   
ATOM    234 HD21 LEU A  16       9.201  30.711  46.420  1.00  0.00          H   
ATOM    235 HD22 LEU A  16       9.824  32.318  46.796  1.00  0.00          H   
ATOM    236 HD23 LEU A  16      10.663  31.471  45.596  1.00  0.00          H   
ATOM    237  N   GLN A  17       9.801  31.270  52.017  1.00  0.00          N   
ATOM    238  CA  GLN A  17       8.966  31.454  53.207  1.00  0.00          C   
ATOM    239  C   GLN A  17       8.761  32.890  53.749  1.00  0.00          C   
ATOM    240  O   GLN A  17       7.707  33.151  54.299  1.00  0.00          O   
ATOM    241  CB  GLN A  17       9.479  30.525  54.351  1.00  0.00          C   
ATOM    242  CG  GLN A  17       9.288  29.005  54.153  1.00  0.00          C   
ATOM    243  CD  GLN A  17       9.649  28.189  55.353  1.00  0.00          C   
ATOM    244  NE2 GLN A  17       9.488  26.862  55.407  1.00  0.00          N   
ATOM    245  OE1 GLN A  17      10.103  28.712  56.403  1.00  0.00          O   
ATOM    246  H   GLN A  17      10.610  30.652  52.039  1.00  0.00          H   
ATOM    247  HA  GLN A  17       7.964  31.079  53.003  1.00  0.00          H   
ATOM    248  HB3 GLN A  17       8.954  30.798  55.270  1.00  0.00          H   
ATOM    249  HB2 GLN A  17      10.545  30.572  54.548  1.00  0.00          H   
ATOM    250  HG3 GLN A  17       9.824  28.569  53.306  1.00  0.00          H   
ATOM    251  HG2 GLN A  17       8.263  28.769  53.874  1.00  0.00          H   
ATOM    252 HE21 GLN A  17       9.069  26.453  54.579  1.00  0.00          H   
ATOM    253 HE22 GLN A  17       9.675  26.429  56.291  1.00  0.00          H   
ATOM    254  N   ALA A  18       9.727  33.776  53.545  1.00  0.00          N   
ATOM    255  CA  ALA A  18       9.575  35.182  53.942  1.00  0.00          C   
ATOM    256  C   ALA A  18       8.707  35.843  52.850  1.00  0.00          C   
ATOM    257  O   ALA A  18       7.911  36.671  53.242  1.00  0.00          O   
ATOM    258  CB  ALA A  18      10.925  35.945  54.057  1.00  0.00          C   
ATOM    259  H   ALA A  18      10.677  33.507  53.319  1.00  0.00          H   
ATOM    260  HA  ALA A  18       8.988  35.224  54.858  1.00  0.00          H   
ATOM    261  HB1 ALA A  18      10.787  37.021  54.146  1.00  0.00          H   
ATOM    262  HB2 ALA A  18      11.398  35.470  54.908  1.00  0.00          H   
ATOM    263  HB3 ALA A  18      11.573  35.714  53.209  1.00  0.00          H   
ATOM    264  N   ALA A  19       8.797  35.495  51.542  1.00  0.00          N   
ATOM    265  CA  ALA A  19       7.838  36.013  50.598  1.00  0.00          C   
ATOM    266  C   ALA A  19       6.412  35.539  50.979  1.00  0.00          C   
ATOM    267  O   ALA A  19       5.488  36.351  50.880  1.00  0.00          O   
ATOM    268  CB  ALA A  19       8.151  35.596  49.146  1.00  0.00          C   
ATOM    269  H   ALA A  19       9.389  34.742  51.204  1.00  0.00          H   
ATOM    270  HA  ALA A  19       7.873  37.104  50.684  1.00  0.00          H   
ATOM    271  HB1 ALA A  19       7.517  35.980  48.350  1.00  0.00          H   
ATOM    272  HB2 ALA A  19       9.192  35.825  48.890  1.00  0.00          H   
ATOM    273  HB3 ALA A  19       7.980  34.526  49.227  1.00  0.00          H   
ATOM    274  N   GLN A  20       6.249  34.277  51.371  1.00  0.00          N   
ATOM    275  CA  GLN A  20       4.925  33.720  51.570  1.00  0.00          C   
ATOM    276  C   GLN A  20       4.175  34.455  52.706  1.00  0.00          C   
ATOM    277  O   GLN A  20       2.995  34.761  52.610  1.00  0.00          O   
ATOM    278  CB  GLN A  20       5.005  32.229  51.881  1.00  0.00          C   
ATOM    279  CG  GLN A  20       5.287  31.448  50.561  1.00  0.00          C   
ATOM    280  CD  GLN A  20       5.946  30.118  50.914  1.00  0.00          C   
ATOM    281  NE2 GLN A  20       6.113  29.262  49.922  1.00  0.00          N   
ATOM    282  OE1 GLN A  20       6.343  29.711  51.976  1.00  0.00          O   
ATOM    283  H   GLN A  20       7.099  33.729  51.360  1.00  0.00          H   
ATOM    284  HA  GLN A  20       4.409  33.874  50.625  1.00  0.00          H   
ATOM    285  HB3 GLN A  20       4.065  31.876  52.301  1.00  0.00          H   
ATOM    286  HB2 GLN A  20       5.806  32.076  52.607  1.00  0.00          H   
ATOM    287  HG3 GLN A  20       5.928  32.048  49.914  1.00  0.00          H   
ATOM    288  HG2 GLN A  20       4.341  31.297  50.038  1.00  0.00          H   
ATOM    289 HE21 GLN A  20       6.047  29.585  48.962  1.00  0.00          H   
ATOM    290 HE22 GLN A  20       6.791  28.528  50.116  1.00  0.00          H   
ATOM    291  N   ALA A  21       4.961  34.765  53.774  1.00  0.00          N   
ATOM    292  CA  ALA A  21       4.549  35.495  54.900  1.00  0.00          C   
ATOM    293  C   ALA A  21       4.151  36.964  54.525  1.00  0.00          C   
ATOM    294  O   ALA A  21       3.007  37.410  54.785  1.00  0.00          O   
ATOM    295  CB  ALA A  21       5.653  35.309  55.936  1.00  0.00          C   
ATOM    296  H   ALA A  21       5.927  34.475  53.776  1.00  0.00          H   
ATOM    297  HA  ALA A  21       3.694  34.978  55.331  1.00  0.00          H   
ATOM    298  HB1 ALA A  21       6.659  35.617  55.639  1.00  0.00          H   
ATOM    299  HB2 ALA A  21       5.456  35.835  56.873  1.00  0.00          H   
ATOM    300  HB3 ALA A  21       5.822  34.259  56.160  1.00  0.00          H   
ATOM    301  N   ALA A  22       4.870  37.619  53.629  1.00  0.00          N   
ATOM    302  CA  ALA A  22       4.482  38.836  52.996  1.00  0.00          C   
ATOM    303  C   ALA A  22       3.422  38.725  51.907  1.00  0.00          C   
ATOM    304  O   ALA A  22       3.020  39.655  51.243  1.00  0.00          O   
ATOM    305  CB  ALA A  22       5.708  39.446  52.343  1.00  0.00          C   
ATOM    306  H   ALA A  22       5.757  37.254  53.324  1.00  0.00          H   
ATOM    307  HA  ALA A  22       4.074  39.563  53.699  1.00  0.00          H   
ATOM    308  HB1 ALA A  22       6.535  39.602  53.031  1.00  0.00          H   
ATOM    309  HB2 ALA A  22       6.006  38.733  51.574  1.00  0.00          H   
ATOM    310  HB3 ALA A  22       5.527  40.405  51.867  1.00  0.00          H   
ATOM    311  N   LYS A  23       2.928  37.524  51.671  1.00  0.00          N   
ATOM    312  CA  LYS A  23       1.976  37.079  50.663  1.00  0.00          C   
ATOM    313  C   LYS A  23       2.375  37.532  49.242  1.00  0.00          C   
ATOM    314  O   LYS A  23       1.523  37.909  48.451  1.00  0.00          O   
ATOM    315  CB  LYS A  23       0.535  37.398  51.090  1.00  0.00          C   
ATOM    316  CG  LYS A  23      -0.541  36.512  50.441  1.00  0.00          C   
ATOM    317  CD  LYS A  23      -1.871  36.482  51.179  1.00  0.00          C   
ATOM    318  CE  LYS A  23      -2.986  35.689  50.441  1.00  0.00          C   
ATOM    319  NZ  LYS A  23      -2.677  34.314  50.204  1.00  0.00          N   
ATOM    320  H   LYS A  23       3.258  36.751  52.233  1.00  0.00          H   
ATOM    321  HA  LYS A  23       2.003  35.986  50.676  1.00  0.00          H   
ATOM    322  HB3 LYS A  23       0.391  38.465  50.886  1.00  0.00          H   
ATOM    323  HB2 LYS A  23       0.417  37.122  52.140  1.00  0.00          H   
ATOM    324  HG3 LYS A  23      -0.160  35.495  50.513  1.00  0.00          H   
ATOM    325  HG2 LYS A  23      -0.658  36.735  49.381  1.00  0.00          H   
ATOM    326  HD3 LYS A  23      -2.089  37.546  51.249  1.00  0.00          H   
ATOM    327  HD2 LYS A  23      -1.671  35.973  52.115  1.00  0.00          H   
ATOM    328  HE3 LYS A  23      -3.216  36.258  49.542  1.00  0.00          H   
ATOM    329  HE2 LYS A  23      -3.853  35.627  51.102  1.00  0.00          H   
ATOM    330  HZ1 LYS A  23      -2.659  33.817  51.076  1.00  0.00          H   
ATOM    331  HZ2 LYS A  23      -3.359  33.935  49.569  1.00  0.00          H   
ATOM    332  HZ3 LYS A  23      -1.756  34.172  49.811  1.00  0.00          H   
ATOM    333  N   LYS A  24       3.644  37.741  48.978  1.00  0.00          N   
ATOM    334  CA  LYS A  24       4.247  38.404  47.775  1.00  0.00          C   
ATOM    335  C   LYS A  24       4.103  37.643  46.459  1.00  0.00          C   
ATOM    336  CB  LYS A  24       5.698  38.687  48.197  1.00  0.00          C   
ATOM    337  CG  LYS A  24       6.482  39.536  47.170  1.00  0.00          C   
ATOM    338  CD  LYS A  24       6.074  40.990  47.357  1.00  0.00          C   
ATOM    339  CE  LYS A  24       6.954  41.990  46.665  1.00  0.00          C   
ATOM    340  NZ  LYS A  24       6.661  42.176  45.245  1.00  0.00          N   
ATOM    341  O   LYS A  24       4.141  36.355  46.451  1.00  0.00          O   
ATOM    342  OXT LYS A  24       3.660  38.285  45.524  1.00  0.00          O   
ATOM    343  H   LYS A  24       4.252  37.339  49.672  1.00  0.00          H   
ATOM    344  HA  LYS A  24       3.680  39.318  47.607  1.00  0.00          H   
ATOM    345  HB3 LYS A  24       6.209  37.750  48.405  1.00  0.00          H   
ATOM    346  HB2 LYS A  24       5.726  39.232  49.140  1.00  0.00          H   
ATOM    347  HG3 LYS A  24       6.329  39.216  46.134  1.00  0.00          H   
ATOM    348  HG2 LYS A  24       7.539  39.445  47.443  1.00  0.00          H   
ATOM    349  HD3 LYS A  24       6.251  41.265  48.398  1.00  0.00          H   
ATOM    350  HD2 LYS A  24       5.007  41.043  47.111  1.00  0.00          H   
ATOM    351  HE3 LYS A  24       8.015  41.729  46.678  1.00  0.00          H   
ATOM    352  HE2 LYS A  24       6.917  42.970  47.134  1.00  0.00          H   
ATOM    353  HZ1 LYS A  24       5.758  42.601  45.084  1.00  0.00          H   
ATOM    354  HZ2 LYS A  24       7.364  42.743  44.783  1.00  0.00          H   
ATOM    355  HZ3 LYS A  24       6.597  41.278  44.788  1.00  0.00          H   
TER     356      LYS A  24
ENDMDL
MODEL       11
ATOM      1  N   LYS A   1      -1.298  12.510  51.049  1.00  0.00          N   
ATOM      2  CA  LYS A   1       0.163  12.720  51.159  1.00  0.00          C   
ATOM      3  C   LYS A   1       0.565  12.813  52.599  1.00  0.00          C   
ATOM      4  O   LYS A   1      -0.114  13.543  53.306  1.00  0.00          O   
ATOM      5  CB  LYS A   1       0.608  14.002  50.362  1.00  0.00          C   
ATOM      6  CG  LYS A   1       2.136  14.104  50.256  1.00  0.00          C   
ATOM      7  CD  LYS A   1       2.502  14.634  48.880  1.00  0.00          C   
ATOM      8  CE  LYS A   1       4.017  14.867  48.677  1.00  0.00          C   
ATOM      9  NZ  LYS A   1       4.235  15.898  47.689  1.00  0.00          N   
ATOM     10  HA  LYS A   1       0.655  11.817  50.793  1.00  0.00          H   
ATOM     11  HB3 LYS A   1       0.303  14.915  50.886  1.00  0.00          H   
ATOM     12  HB2 LYS A   1       0.197  13.810  49.379  1.00  0.00          H   
ATOM     13  HG3 LYS A   1       2.627  13.149  50.417  1.00  0.00          H   
ATOM     14  HG2 LYS A   1       2.481  14.849  50.979  1.00  0.00          H   
ATOM     15  HD3 LYS A   1       2.036  15.619  48.829  1.00  0.00          H   
ATOM     16  HD2 LYS A   1       2.159  14.018  48.055  1.00  0.00          H   
ATOM     17  HE3 LYS A   1       4.510  13.983  48.288  1.00  0.00          H   
ATOM     18  HE2 LYS A   1       4.459  15.107  49.640  1.00  0.00          H   
ATOM     19  HZ1 LYS A   1       3.646  15.706  46.883  1.00  0.00          H   
ATOM     20  HZ2 LYS A   1       3.931  16.802  48.026  1.00  0.00          H   
ATOM     21  HZ3 LYS A   1       5.204  15.979  47.430  1.00  0.00          H   
ATOM     22  H   LYS A   1      -1.640  12.287  50.117  1.00  0.00          H   
ATOM     23  N   LYS A   2       1.688  12.203  53.074  1.00  0.00          N   
ATOM     24  CA  LYS A   2       2.216  12.354  54.406  1.00  0.00          C   
ATOM     25  C   LYS A   2       2.567  13.858  54.607  1.00  0.00          C   
ATOM     26  O   LYS A   2       2.974  14.547  53.641  1.00  0.00          O   
ATOM     27  CB  LYS A   2       3.295  11.339  54.802  1.00  0.00          C   
ATOM     28  CG  LYS A   2       3.001   9.885  54.407  1.00  0.00          C   
ATOM     29  CD  LYS A   2       3.818   8.854  55.242  1.00  0.00          C   
ATOM     30  CE  LYS A   2       3.339   7.517  54.866  1.00  0.00          C   
ATOM     31  NZ  LYS A   2       4.296   6.498  55.372  1.00  0.00          N   
ATOM     32  H   LYS A   2       2.299  11.644  52.484  1.00  0.00          H   
ATOM     33  HA  LYS A   2       1.402  12.218  55.107  1.00  0.00          H   
ATOM     34  HB3 LYS A   2       3.496  11.389  55.870  1.00  0.00          H   
ATOM     35  HB2 LYS A   2       4.184  11.723  54.286  1.00  0.00          H   
ATOM     36  HG3 LYS A   2       3.077   9.806  53.330  1.00  0.00          H   
ATOM     37  HG2 LYS A   2       1.963   9.649  54.679  1.00  0.00          H   
ATOM     38  HD3 LYS A   2       3.702   9.050  56.309  1.00  0.00          H   
ATOM     39  HD2 LYS A   2       4.845   8.991  54.893  1.00  0.00          H   
ATOM     40  HE3 LYS A   2       3.303   7.424  53.776  1.00  0.00          H   
ATOM     41  HE2 LYS A   2       2.339   7.377  55.272  1.00  0.00          H   
ATOM     42  HZ1 LYS A   2       3.967   5.592  55.068  1.00  0.00          H   
ATOM     43  HZ2 LYS A   2       5.239   6.653  55.061  1.00  0.00          H   
ATOM     44  HZ3 LYS A   2       4.423   6.495  56.379  1.00  0.00          H   
ATOM     45  N   PRO A   3       2.334  14.461  55.789  1.00  0.00          N   
ATOM     46  CA  PRO A   3       2.955  15.763  56.107  1.00  0.00          C   
ATOM     47  C   PRO A   3       4.467  15.741  56.084  1.00  0.00          C   
ATOM     48  O   PRO A   3       5.086  14.705  56.344  1.00  0.00          O   
ATOM     49  CB  PRO A   3       2.376  16.175  57.485  1.00  0.00          C   
ATOM     50  CG  PRO A   3       2.111  14.838  58.151  1.00  0.00          C   
ATOM     51  CD  PRO A   3       1.746  13.922  56.996  1.00  0.00          C   
ATOM     52  HA  PRO A   3       2.563  16.524  55.442  1.00  0.00          H   
ATOM     53  HB3 PRO A   3       2.983  16.893  58.048  1.00  0.00          H   
ATOM     54  HB2 PRO A   3       1.364  16.541  57.313  1.00  0.00          H   
ATOM     55  HG3 PRO A   3       3.099  14.533  58.473  1.00  0.00          H   
ATOM     56  HG2 PRO A   3       1.319  15.028  58.889  1.00  0.00          H   
ATOM     57  HD3 PRO A   3       2.062  12.905  57.251  1.00  0.00          H   
ATOM     58  HD2 PRO A   3       0.656  13.888  56.997  1.00  0.00          H   
ATOM     59  N   GLY A   4       5.083  16.952  55.889  1.00  0.00          N   
ATOM     60  CA  GLY A   4       6.593  17.103  55.953  1.00  0.00          C   
ATOM     61  C   GLY A   4       7.028  17.593  57.341  1.00  0.00          C   
ATOM     62  O   GLY A   4       6.194  17.786  58.221  1.00  0.00          O   
ATOM     63  H   GLY A   4       4.530  17.778  55.752  1.00  0.00          H   
ATOM     64  HA3 GLY A   4       6.873  17.796  55.153  1.00  0.00          H   
ATOM     65  HA2 GLY A   4       7.082  16.144  55.777  1.00  0.00          H   
ATOM     66  N   ALA A   5       8.295  17.949  57.450  1.00  0.00          N   
ATOM     67  CA  ALA A   5       8.878  18.691  58.546  1.00  0.00          C   
ATOM     68  C   ALA A   5      10.064  19.614  58.115  1.00  0.00          C   
ATOM     69  O   ALA A   5      10.921  19.187  57.299  1.00  0.00          O   
ATOM     70  CB  ALA A   5       9.254  17.855  59.760  1.00  0.00          C   
ATOM     71  H   ALA A   5       8.973  17.832  56.706  1.00  0.00          H   
ATOM     72  HA  ALA A   5       8.078  19.325  58.901  1.00  0.00          H   
ATOM     73  HB1 ALA A   5       9.955  17.035  59.610  1.00  0.00          H   
ATOM     74  HB2 ALA A   5       9.508  18.574  60.532  1.00  0.00          H   
ATOM     75  HB3 ALA A   5       8.331  17.441  60.176  1.00  0.00          H   
ATOM     76  N   SER A   6      10.125  20.861  58.628  1.00  0.00          N   
ATOM     77  CA  SER A   6      11.226  21.847  58.399  1.00  0.00          C   
ATOM     78  C   SER A   6      12.683  21.317  58.730  1.00  0.00          C   
ATOM     79  O   SER A   6      12.913  20.777  59.817  1.00  0.00          O   
ATOM     80  CB  SER A   6      10.984  23.167  59.177  1.00  0.00          C   
ATOM     81  OG  SER A   6       9.825  23.810  58.744  1.00  0.00          O   
ATOM     82  H   SER A   6       9.355  21.161  59.220  1.00  0.00          H   
ATOM     83  HA  SER A   6      11.260  22.135  57.351  1.00  0.00          H   
ATOM     84  HB3 SER A   6      11.775  23.907  59.079  1.00  0.00          H   
ATOM     85  HB2 SER A   6      10.889  22.798  60.196  1.00  0.00          H   
ATOM     86  HG  SER A   6       9.746  24.625  59.249  1.00  0.00          H   
ATOM     87  N   LEU A   7      13.718  21.688  57.915  1.00  0.00          N   
ATOM     88  CA  LEU A   7      15.110  21.574  58.276  1.00  0.00          C   
ATOM     89  C   LEU A   7      15.759  23.037  58.250  1.00  0.00          C   
ATOM     90  O   LEU A   7      15.296  23.966  57.606  1.00  0.00          O   
ATOM     91  CB  LEU A   7      15.752  20.611  57.361  1.00  0.00          C   
ATOM     92  CG  LEU A   7      15.024  19.242  57.210  1.00  0.00          C   
ATOM     93  CD1 LEU A   7      15.388  18.531  55.939  1.00  0.00          C   
ATOM     94  CD2 LEU A   7      15.424  18.315  58.305  1.00  0.00          C   
ATOM     95  H   LEU A   7      13.424  22.215  57.107  1.00  0.00          H   
ATOM     96  HA  LEU A   7      15.159  21.237  59.318  1.00  0.00          H   
ATOM     97  HB3 LEU A   7      16.743  20.402  57.770  1.00  0.00          H   
ATOM     98  HB2 LEU A   7      15.909  21.014  56.364  1.00  0.00          H   
ATOM     99  HG  LEU A   7      13.943  19.274  57.221  1.00  0.00          H   
ATOM    100 HD11 LEU A   7      14.996  17.528  55.832  1.00  0.00          H   
ATOM    101 HD12 LEU A   7      15.093  19.051  55.026  1.00  0.00          H   
ATOM    102 HD13 LEU A   7      16.467  18.628  56.053  1.00  0.00          H   
ATOM    103 HD21 LEU A   7      14.992  17.324  58.167  1.00  0.00          H   
ATOM    104 HD22 LEU A   7      16.499  18.276  58.417  1.00  0.00          H   
ATOM    105 HD23 LEU A   7      15.022  18.746  59.228  1.00  0.00          H   
ATOM    106  N   ALA A   8      16.847  23.171  59.022  1.00  0.00          N   
ATOM    107  CA  ALA A   8      17.677  24.410  58.981  1.00  0.00          C   
ATOM    108  C   ALA A   8      18.773  24.221  57.909  1.00  0.00          C   
ATOM    109  O   ALA A   8      19.961  24.160  58.214  1.00  0.00          O   
ATOM    110  CB  ALA A   8      18.009  24.921  60.399  1.00  0.00          C   
ATOM    111  H   ALA A   8      17.128  22.393  59.592  1.00  0.00          H   
ATOM    112  HA  ALA A   8      16.923  25.140  58.687  1.00  0.00          H   
ATOM    113  HB1 ALA A   8      18.127  25.991  60.227  1.00  0.00          H   
ATOM    114  HB2 ALA A   8      17.181  24.718  61.075  1.00  0.00          H   
ATOM    115  HB3 ALA A   8      18.912  24.522  60.873  1.00  0.00          H   
ATOM    116  N   ALA A   9      18.290  23.932  56.699  1.00  0.00          N   
ATOM    117  CA  ALA A   9      19.201  23.558  55.577  1.00  0.00          C   
ATOM    118  C   ALA A   9      19.918  24.687  54.881  1.00  0.00          C   
ATOM    119  O   ALA A   9      19.671  25.865  55.116  1.00  0.00          O   
ATOM    120  CB  ALA A   9      18.336  22.846  54.596  1.00  0.00          C   
ATOM    121  H   ALA A   9      17.296  23.783  56.653  1.00  0.00          H   
ATOM    122  HA  ALA A   9      20.004  22.904  55.935  1.00  0.00          H   
ATOM    123  HB1 ALA A   9      17.618  23.531  54.147  1.00  0.00          H   
ATOM    124  HB2 ALA A   9      18.854  22.368  53.760  1.00  0.00          H   
ATOM    125  HB3 ALA A   9      17.790  22.106  55.177  1.00  0.00          H   
ATOM    126  N   LEU A  10      20.834  24.323  53.960  1.00  0.00          N   
ATOM    127  CA  LEU A  10      21.660  25.263  53.207  1.00  0.00          C   
ATOM    128  C   LEU A  10      20.780  25.918  52.087  1.00  0.00          C   
ATOM    129  O   LEU A  10      19.890  25.265  51.535  1.00  0.00          O   
ATOM    130  CB  LEU A  10      22.854  24.451  52.557  1.00  0.00          C   
ATOM    131  CG  LEU A  10      23.782  23.986  53.708  1.00  0.00          C   
ATOM    132  CD1 LEU A  10      24.833  23.015  53.113  1.00  0.00          C   
ATOM    133  CD2 LEU A  10      24.587  25.138  54.317  1.00  0.00          C   
ATOM    134  H   LEU A  10      20.776  23.347  53.718  1.00  0.00          H   
ATOM    135  HA  LEU A  10      22.012  26.078  53.828  1.00  0.00          H   
ATOM    136  HB3 LEU A  10      23.499  25.137  52.002  1.00  0.00          H   
ATOM    137  HB2 LEU A  10      22.501  23.618  51.959  1.00  0.00          H   
ATOM    138  HG  LEU A  10      23.194  23.375  54.391  1.00  0.00          H   
ATOM    139 HD11 LEU A  10      24.355  22.121  52.696  1.00  0.00          H   
ATOM    140 HD12 LEU A  10      25.436  23.532  52.359  1.00  0.00          H   
ATOM    141 HD13 LEU A  10      25.555  22.775  53.896  1.00  0.00          H   
ATOM    142 HD21 LEU A  10      25.429  24.794  54.910  1.00  0.00          H   
ATOM    143 HD22 LEU A  10      25.039  25.814  53.591  1.00  0.00          H   
ATOM    144 HD23 LEU A  10      23.916  25.635  55.012  1.00  0.00          H   
ATOM    145  N   GLN A  11      21.046  27.137  51.724  1.00  0.00          N   
ATOM    146  CA  GLN A  11      20.401  27.965  50.591  1.00  0.00          C   
ATOM    147  C   GLN A  11      18.849  28.090  50.649  1.00  0.00          C   
ATOM    148  O   GLN A  11      18.217  28.391  49.674  1.00  0.00          O   
ATOM    149  CB  GLN A  11      21.013  27.367  49.289  1.00  0.00          C   
ATOM    150  CG  GLN A  11      20.913  28.299  48.146  1.00  0.00          C   
ATOM    151  CD  GLN A  11      21.331  27.684  46.808  1.00  0.00          C   
ATOM    152  NE2 GLN A  11      21.137  28.447  45.741  1.00  0.00          N   
ATOM    153  OE1 GLN A  11      21.786  26.578  46.603  1.00  0.00          O   
ATOM    154  H   GLN A  11      21.853  27.550  52.169  1.00  0.00          H   
ATOM    155  HA  GLN A  11      20.841  28.961  50.681  1.00  0.00          H   
ATOM    156  HB3 GLN A  11      20.409  26.508  49.006  1.00  0.00          H   
ATOM    157  HB2 GLN A  11      22.023  26.997  49.439  1.00  0.00          H   
ATOM    158  HG3 GLN A  11      21.603  29.124  48.353  1.00  0.00          H   
ATOM    159  HG2 GLN A  11      19.882  28.591  47.953  1.00  0.00          H   
ATOM    160 HE21 GLN A  11      20.613  29.294  45.902  1.00  0.00          H   
ATOM    161 HE22 GLN A  11      21.334  28.042  44.838  1.00  0.00          H   
ATOM    162  N   ALA A  12      18.327  27.804  51.842  1.00  0.00          N   
ATOM    163  CA  ALA A  12      16.919  27.688  52.101  1.00  0.00          C   
ATOM    164  C   ALA A  12      16.088  28.991  52.099  1.00  0.00          C   
ATOM    165  O   ALA A  12      16.706  30.082  52.243  1.00  0.00          O   
ATOM    166  CB  ALA A  12      16.818  27.154  53.509  1.00  0.00          C   
ATOM    167  H   ALA A  12      19.018  27.464  52.496  1.00  0.00          H   
ATOM    168  HA  ALA A  12      16.460  26.974  51.410  1.00  0.00          H   
ATOM    169  HB1 ALA A  12      15.804  27.054  53.875  1.00  0.00          H   
ATOM    170  HB2 ALA A  12      17.321  26.206  53.681  1.00  0.00          H   
ATOM    171  HB3 ALA A  12      17.252  27.850  54.239  1.00  0.00          H   
ATOM    172  N   LEU A  13      14.773  28.912  51.903  1.00  0.00          N   
ATOM    173  CA  LEU A  13      13.772  29.978  51.899  1.00  0.00          C   
ATOM    174  C   LEU A  13      13.313  30.400  53.294  1.00  0.00          C   
ATOM    175  O   LEU A  13      13.290  29.468  54.195  1.00  0.00          O   
ATOM    176  CB  LEU A  13      12.527  29.768  50.983  1.00  0.00          C   
ATOM    177  CG  LEU A  13      12.936  29.545  49.511  1.00  0.00          C   
ATOM    178  CD1 LEU A  13      11.825  28.899  48.647  1.00  0.00          C   
ATOM    179  CD2 LEU A  13      13.387  30.804  48.743  1.00  0.00          C   
ATOM    180  H   LEU A  13      14.340  28.013  51.793  1.00  0.00          H   
ATOM    181  HA  LEU A  13      14.270  30.847  51.491  1.00  0.00          H   
ATOM    182  HB3 LEU A  13      11.995  30.713  51.009  1.00  0.00          H   
ATOM    183  HB2 LEU A  13      11.831  29.054  51.406  1.00  0.00          H   
ATOM    184  HG  LEU A  13      13.763  28.832  49.442  1.00  0.00          H   
ATOM    185 HD11 LEU A  13      11.048  29.653  48.525  1.00  0.00          H   
ATOM    186 HD12 LEU A  13      12.094  28.612  47.633  1.00  0.00          H   
ATOM    187 HD13 LEU A  13      11.327  28.061  49.145  1.00  0.00          H   
ATOM    188 HD21 LEU A  13      12.703  31.557  49.143  1.00  0.00          H   
ATOM    189 HD22 LEU A  13      14.366  31.160  49.067  1.00  0.00          H   
ATOM    190 HD23 LEU A  13      13.189  30.655  47.675  1.00  0.00          H   
ATOM    191  N   GLN A  14      12.935  31.613  53.529  1.00  0.00          N   
ATOM    192  CA  GLN A  14      11.953  31.940  54.610  1.00  0.00          C   
ATOM    193  C   GLN A  14      10.471  31.848  54.144  1.00  0.00          C   
ATOM    194  O   GLN A  14       9.598  31.595  54.959  1.00  0.00          O   
ATOM    195  CB  GLN A  14      12.092  33.375  55.189  1.00  0.00          C   
ATOM    196  CG  GLN A  14      13.467  33.688  55.778  1.00  0.00          C   
ATOM    197  CD  GLN A  14      13.552  34.997  56.574  1.00  0.00          C   
ATOM    198  NE2 GLN A  14      13.253  34.909  57.833  1.00  0.00          N   
ATOM    199  OE1 GLN A  14      13.829  36.101  56.067  1.00  0.00          O   
ATOM    200  H   GLN A  14      13.041  32.289  52.785  1.00  0.00          H   
ATOM    201  HA  GLN A  14      11.944  31.237  55.448  1.00  0.00          H   
ATOM    202  HB3 GLN A  14      11.232  33.449  55.856  1.00  0.00          H   
ATOM    203  HB2 GLN A  14      11.968  34.076  54.361  1.00  0.00          H   
ATOM    204  HG3 GLN A  14      14.165  33.820  54.961  1.00  0.00          H   
ATOM    205  HG2 GLN A  14      13.765  32.896  56.471  1.00  0.00          H   
ATOM    206 HE21 GLN A  14      13.072  34.000  58.227  1.00  0.00          H   
ATOM    207 HE22 GLN A  14      13.319  35.743  58.407  1.00  0.00          H   
ATOM    208  N   ALA A  15      10.233  32.043  52.842  1.00  0.00          N   
ATOM    209  CA  ALA A  15       8.958  31.821  52.215  1.00  0.00          C   
ATOM    210  C   ALA A  15       8.562  30.317  52.098  1.00  0.00          C   
ATOM    211  O   ALA A  15       9.418  29.408  52.338  1.00  0.00          O   
ATOM    212  CB  ALA A  15       8.916  32.570  50.898  1.00  0.00          C   
ATOM    213  H   ALA A  15      10.989  32.271  52.213  1.00  0.00          H   
ATOM    214  HA  ALA A  15       8.267  32.204  52.972  1.00  0.00          H   
ATOM    215  HB1 ALA A  15       7.939  32.366  50.456  1.00  0.00          H   
ATOM    216  HB2 ALA A  15       9.056  33.613  51.185  1.00  0.00          H   
ATOM    217  HB3 ALA A  15       9.725  32.377  50.192  1.00  0.00          H   
ATOM    218  N   LEU A  16       7.348  30.061  51.690  1.00  0.00          N   
ATOM    219  CA  LEU A  16       6.879  28.721  51.415  1.00  0.00          C   
ATOM    220  C   LEU A  16       6.791  28.522  49.844  1.00  0.00          C   
ATOM    221  O   LEU A  16       6.449  29.376  49.015  1.00  0.00          O   
ATOM    222  CB  LEU A  16       5.493  28.536  52.134  1.00  0.00          C   
ATOM    223  CG  LEU A  16       5.578  28.700  53.715  1.00  0.00          C   
ATOM    224  CD1 LEU A  16       4.171  28.963  54.311  1.00  0.00          C   
ATOM    225  CD2 LEU A  16       6.109  27.461  54.447  1.00  0.00          C   
ATOM    226  H   LEU A  16       6.680  30.754  51.395  1.00  0.00          H   
ATOM    227  HA  LEU A  16       7.612  27.995  51.785  1.00  0.00          H   
ATOM    228  HB3 LEU A  16       5.005  27.599  51.850  1.00  0.00          H   
ATOM    229  HB2 LEU A  16       4.989  29.385  51.672  1.00  0.00          H   
ATOM    230  HG  LEU A  16       6.154  29.576  54.015  1.00  0.00          H   
ATOM    231 HD11 LEU A  16       3.533  28.091  54.184  1.00  0.00          H   
ATOM    232 HD12 LEU A  16       4.281  29.017  55.398  1.00  0.00          H   
ATOM    233 HD13 LEU A  16       3.680  29.826  53.844  1.00  0.00          H   
ATOM    234 HD21 LEU A  16       5.979  27.560  55.521  1.00  0.00          H   
ATOM    235 HD22 LEU A  16       5.769  26.548  53.974  1.00  0.00          H   
ATOM    236 HD23 LEU A  16       7.169  27.298  54.244  1.00  0.00          H   
ATOM    237  N   GLN A  17       7.101  27.286  49.445  1.00  0.00          N   
ATOM    238  CA  GLN A  17       6.916  26.655  48.181  1.00  0.00          C   
ATOM    239  C   GLN A  17       5.597  27.045  47.480  1.00  0.00          C   
ATOM    240  O   GLN A  17       4.524  26.703  48.000  1.00  0.00          O   
ATOM    241  CB  GLN A  17       7.030  25.149  48.543  1.00  0.00          C   
ATOM    242  CG  GLN A  17       7.074  24.279  47.262  1.00  0.00          C   
ATOM    243  CD  GLN A  17       8.265  24.541  46.378  1.00  0.00          C   
ATOM    244  NE2 GLN A  17       8.048  24.403  45.130  1.00  0.00          N   
ATOM    245  OE1 GLN A  17       9.293  25.032  46.818  1.00  0.00          O   
ATOM    246  H   GLN A  17       7.494  26.698  50.174  1.00  0.00          H   
ATOM    247  HA  GLN A  17       7.722  26.861  47.459  1.00  0.00          H   
ATOM    248  HB3 GLN A  17       6.148  24.825  49.084  1.00  0.00          H   
ATOM    249  HB2 GLN A  17       7.852  25.013  49.243  1.00  0.00          H   
ATOM    250  HG3 GLN A  17       6.143  24.271  46.702  1.00  0.00          H   
ATOM    251  HG2 GLN A  17       7.252  23.251  47.605  1.00  0.00          H   
ATOM    252 HE21 GLN A  17       7.185  23.980  44.795  1.00  0.00          H   
ATOM    253 HE22 GLN A  17       8.737  24.801  44.498  1.00  0.00          H   
ATOM    254  N   ALA A  18       5.681  27.611  46.325  1.00  0.00          N   
ATOM    255  CA  ALA A  18       4.490  27.932  45.475  1.00  0.00          C   
ATOM    256  C   ALA A  18       3.738  26.645  45.060  1.00  0.00          C   
ATOM    257  O   ALA A  18       4.320  25.542  45.072  1.00  0.00          O   
ATOM    258  CB  ALA A  18       5.018  28.731  44.261  1.00  0.00          C   
ATOM    259  H   ALA A  18       6.600  27.777  45.940  1.00  0.00          H   
ATOM    260  HA  ALA A  18       3.907  28.575  46.143  1.00  0.00          H   
ATOM    261  HB1 ALA A  18       5.763  28.141  43.729  1.00  0.00          H   
ATOM    262  HB2 ALA A  18       4.191  28.901  43.562  1.00  0.00          H   
ATOM    263  HB3 ALA A  18       5.405  29.713  44.573  1.00  0.00          H   
ATOM    264  N   ALA A  19       2.455  26.718  44.624  1.00  0.00          N   
ATOM    265  CA  ALA A  19       1.602  25.561  44.197  1.00  0.00          C   
ATOM    266  C   ALA A  19       0.425  25.995  43.355  1.00  0.00          C   
ATOM    267  O   ALA A  19      -0.089  27.090  43.537  1.00  0.00          O   
ATOM    268  CB  ALA A  19       1.003  24.847  45.435  1.00  0.00          C   
ATOM    269  H   ALA A  19       2.093  27.641  44.425  1.00  0.00          H   
ATOM    270  HA  ALA A  19       2.148  24.787  43.659  1.00  0.00          H   
ATOM    271  HB1 ALA A  19       0.558  23.872  45.271  1.00  0.00          H   
ATOM    272  HB2 ALA A  19       1.779  24.671  46.183  1.00  0.00          H   
ATOM    273  HB3 ALA A  19       0.167  25.389  45.873  1.00  0.00          H   
ATOM    274  N   GLN A  20      -0.033  25.146  42.396  1.00  0.00          N   
ATOM    275  CA  GLN A  20      -1.144  25.433  41.458  1.00  0.00          C   
ATOM    276  C   GLN A  20      -1.950  24.188  41.062  1.00  0.00          C   
ATOM    277  O   GLN A  20      -1.356  23.082  40.934  1.00  0.00          O   
ATOM    278  CB  GLN A  20      -0.672  26.073  40.155  1.00  0.00          C   
ATOM    279  CG  GLN A  20       0.533  25.308  39.552  1.00  0.00          C   
ATOM    280  CD  GLN A  20       0.913  26.046  38.295  1.00  0.00          C   
ATOM    281  NE2 GLN A  20       1.455  27.244  38.352  1.00  0.00          N   
ATOM    282  OE1 GLN A  20       0.755  25.543  37.153  1.00  0.00          O   
ATOM    283  H   GLN A  20       0.347  24.218  42.387  1.00  0.00          H   
ATOM    284  HA  GLN A  20      -1.851  26.120  41.929  1.00  0.00          H   
ATOM    285  HB3 GLN A  20      -0.369  27.118  40.271  1.00  0.00          H   
ATOM    286  HB2 GLN A  20      -1.543  26.033  39.499  1.00  0.00          H   
ATOM    287  HG3 GLN A  20       0.402  24.237  39.406  1.00  0.00          H   
ATOM    288  HG2 GLN A  20       1.367  25.498  40.226  1.00  0.00          H   
ATOM    289 HE21 GLN A  20       1.624  27.725  39.219  1.00  0.00          H   
ATOM    290 HE22 GLN A  20       1.398  27.742  37.474  1.00  0.00          H   
ATOM    291  N   ALA A  21      -3.253  24.375  40.780  1.00  0.00          N   
ATOM    292  CA  ALA A  21      -4.215  23.226  40.738  1.00  0.00          C   
ATOM    293  C   ALA A  21      -5.108  23.162  39.474  1.00  0.00          C   
ATOM    294  O   ALA A  21      -4.855  23.998  38.531  1.00  0.00          O   
ATOM    295  CB  ALA A  21      -4.997  23.358  42.022  1.00  0.00          C   
ATOM    296  H   ALA A  21      -3.694  25.276  40.873  1.00  0.00          H   
ATOM    297  HA  ALA A  21      -3.663  22.289  40.749  1.00  0.00          H   
ATOM    298  HB1 ALA A  21      -4.242  23.559  42.799  1.00  0.00          H   
ATOM    299  HB2 ALA A  21      -5.548  24.293  41.965  1.00  0.00          H   
ATOM    300  HB3 ALA A  21      -5.652  22.499  42.209  1.00  0.00          H   
ATOM    301  N   ALA A  22      -6.154  22.334  39.417  1.00  0.00          N   
ATOM    302  CA  ALA A  22      -7.006  22.309  38.251  1.00  0.00          C   
ATOM    303  C   ALA A  22      -7.854  23.595  38.157  1.00  0.00          C   
ATOM    304  O   ALA A  22      -8.462  24.061  39.131  1.00  0.00          O   
ATOM    305  CB  ALA A  22      -7.871  21.070  38.401  1.00  0.00          C   
ATOM    306  H   ALA A  22      -6.464  21.857  40.246  1.00  0.00          H   
ATOM    307  HA  ALA A  22      -6.430  22.169  37.334  1.00  0.00          H   
ATOM    308  HB1 ALA A  22      -7.284  20.197  38.166  1.00  0.00          H   
ATOM    309  HB2 ALA A  22      -8.283  21.013  39.414  1.00  0.00          H   
ATOM    310  HB3 ALA A  22      -8.673  21.164  37.672  1.00  0.00          H   
ATOM    311  N   LYS A  23      -7.962  24.203  36.980  1.00  0.00          N   
ATOM    312  CA  LYS A  23      -8.479  25.513  36.812  1.00  0.00          C   
ATOM    313  C   LYS A  23     -10.016  25.658  36.729  1.00  0.00          C   
ATOM    314  O   LYS A  23     -10.657  24.814  36.076  1.00  0.00          O   
ATOM    315  CB  LYS A  23      -7.839  26.079  35.495  1.00  0.00          C   
ATOM    316  CG  LYS A  23      -6.377  26.524  35.728  1.00  0.00          C   
ATOM    317  CD  LYS A  23      -5.734  27.218  34.587  1.00  0.00          C   
ATOM    318  CE  LYS A  23      -6.225  28.734  34.398  1.00  0.00          C   
ATOM    319  NZ  LYS A  23      -5.345  29.326  33.378  1.00  0.00          N   
ATOM    320  H   LYS A  23      -7.589  23.822  36.126  1.00  0.00          H   
ATOM    321  HA  LYS A  23      -8.219  26.196  37.620  1.00  0.00          H   
ATOM    322  HB3 LYS A  23      -8.417  26.917  35.090  1.00  0.00          H   
ATOM    323  HB2 LYS A  23      -7.850  25.237  34.798  1.00  0.00          H   
ATOM    324  HG3 LYS A  23      -5.734  25.655  35.893  1.00  0.00          H   
ATOM    325  HG2 LYS A  23      -6.521  27.183  36.576  1.00  0.00          H   
ATOM    326  HD3 LYS A  23      -5.901  26.663  33.668  1.00  0.00          H   
ATOM    327  HD2 LYS A  23      -4.645  27.200  34.678  1.00  0.00          H   
ATOM    328  HE3 LYS A  23      -6.160  29.244  35.363  1.00  0.00          H   
ATOM    329  HE2 LYS A  23      -7.272  28.727  34.105  1.00  0.00          H   
ATOM    330  HZ1 LYS A  23      -4.402  28.951  33.342  1.00  0.00          H   
ATOM    331  HZ2 LYS A  23      -5.763  29.128  32.481  1.00  0.00          H   
ATOM    332  HZ3 LYS A  23      -5.339  30.329  33.443  1.00  0.00          H   
ATOM    333  N   LYS A  24     -10.560  26.719  37.298  1.00  0.00          N   
ATOM    334  CA  LYS A  24     -11.958  27.228  37.141  1.00  0.00          C   
ATOM    335  C   LYS A  24     -12.025  27.956  35.818  1.00  0.00          C   
ATOM    336  CB  LYS A  24     -12.419  28.059  38.346  1.00  0.00          C   
ATOM    337  CG  LYS A  24     -12.576  27.321  39.622  1.00  0.00          C   
ATOM    338  CD  LYS A  24     -13.976  26.745  39.656  1.00  0.00          C   
ATOM    339  CE  LYS A  24     -14.252  25.812  40.858  1.00  0.00          C   
ATOM    340  NZ  LYS A  24     -15.553  25.111  40.829  1.00  0.00          N   
ATOM    341  O   LYS A  24     -13.171  28.487  35.578  1.00  0.00          O   
ATOM    342  OXT LYS A  24     -11.078  28.044  35.041  1.00  0.00          O   
ATOM    343  H   LYS A  24      -9.920  27.316  37.798  1.00  0.00          H   
ATOM    344  HA  LYS A  24     -12.632  26.378  37.026  1.00  0.00          H   
ATOM    345  HB3 LYS A  24     -13.395  28.513  38.167  1.00  0.00          H   
ATOM    346  HB2 LYS A  24     -11.798  28.936  38.562  1.00  0.00          H   
ATOM    347  HG3 LYS A  24     -12.513  28.086  40.393  1.00  0.00          H   
ATOM    348  HG2 LYS A  24     -11.820  26.538  39.646  1.00  0.00          H   
ATOM    349  HD3 LYS A  24     -14.089  26.159  38.748  1.00  0.00          H   
ATOM    350  HD2 LYS A  24     -14.747  27.517  39.561  1.00  0.00          H   
ATOM    351  HE3 LYS A  24     -14.172  26.331  41.809  1.00  0.00          H   
ATOM    352  HE2 LYS A  24     -13.376  25.172  40.806  1.00  0.00          H   
ATOM    353  HZ1 LYS A  24     -15.593  24.486  40.039  1.00  0.00          H   
ATOM    354  HZ2 LYS A  24     -15.556  24.573  41.676  1.00  0.00          H   
ATOM    355  HZ3 LYS A  24     -16.384  25.687  40.776  1.00  0.00          H   
TER     356      LYS A  24
ENDMDL
MODEL       12
ATOM      1  N   LYS A   1      14.931   6.387  53.852  1.00  0.00          N   
ATOM      2  CA  LYS A   1      15.443   7.355  54.866  1.00  0.00          C   
ATOM      3  C   LYS A   1      15.253   8.791  54.368  1.00  0.00          C   
ATOM      4  O   LYS A   1      15.178   8.975  53.131  1.00  0.00          O   
ATOM      5  CB  LYS A   1      16.956   7.041  55.265  1.00  0.00          C   
ATOM      6  CG  LYS A   1      17.085   5.917  56.353  1.00  0.00          C   
ATOM      7  CD  LYS A   1      18.528   5.556  56.566  1.00  0.00          C   
ATOM      8  CE  LYS A   1      18.708   4.839  57.919  1.00  0.00          C   
ATOM      9  NZ  LYS A   1      20.052   4.186  57.958  1.00  0.00          N   
ATOM     10  HA  LYS A   1      14.799   7.356  55.739  1.00  0.00          H   
ATOM     11  HB3 LYS A   1      17.412   7.911  55.727  1.00  0.00          H   
ATOM     12  HB2 LYS A   1      17.585   6.708  54.434  1.00  0.00          H   
ATOM     13  HG3 LYS A   1      16.541   4.982  56.172  1.00  0.00          H   
ATOM     14  HG2 LYS A   1      16.607   6.123  57.317  1.00  0.00          H   
ATOM     15  HD3 LYS A   1      19.091   6.483  56.591  1.00  0.00          H   
ATOM     16  HD2 LYS A   1      18.898   4.990  55.715  1.00  0.00          H   
ATOM     17  HE3 LYS A   1      17.955   4.067  58.043  1.00  0.00          H   
ATOM     18  HE2 LYS A   1      18.641   5.579  58.721  1.00  0.00          H   
ATOM     19  HZ1 LYS A   1      20.100   3.353  58.521  1.00  0.00          H   
ATOM     20  HZ2 LYS A   1      20.265   3.798  57.048  1.00  0.00          H   
ATOM     21  HZ3 LYS A   1      20.749   4.869  58.234  1.00  0.00          H   
ATOM     22  H   LYS A   1      15.534   6.468  53.046  1.00  0.00          H   
ATOM     23  N   LYS A   2      15.301   9.805  55.238  1.00  0.00          N   
ATOM     24  CA  LYS A   2      15.366  11.178  54.751  1.00  0.00          C   
ATOM     25  C   LYS A   2      16.766  11.635  54.190  1.00  0.00          C   
ATOM     26  O   LYS A   2      17.751  11.659  54.941  1.00  0.00          O   
ATOM     27  CB  LYS A   2      14.854  12.112  55.886  1.00  0.00          C   
ATOM     28  CG  LYS A   2      14.717  13.509  55.347  1.00  0.00          C   
ATOM     29  CD  LYS A   2      14.181  14.458  56.446  1.00  0.00          C   
ATOM     30  CE  LYS A   2      14.539  15.799  55.776  1.00  0.00          C   
ATOM     31  NZ  LYS A   2      14.404  16.990  56.750  1.00  0.00          N   
ATOM     32  H   LYS A   2      15.576   9.578  56.185  1.00  0.00          H   
ATOM     33  HA  LYS A   2      14.560  11.241  54.023  1.00  0.00          H   
ATOM     34  HB3 LYS A   2      15.448  12.014  56.798  1.00  0.00          H   
ATOM     35  HB2 LYS A   2      13.888  11.764  56.224  1.00  0.00          H   
ATOM     36  HG3 LYS A   2      14.060  13.435  54.490  1.00  0.00          H   
ATOM     37  HG2 LYS A   2      15.665  13.862  54.948  1.00  0.00          H   
ATOM     38  HD3 LYS A   2      14.629  14.380  57.430  1.00  0.00          H   
ATOM     39  HD2 LYS A   2      13.102  14.387  56.621  1.00  0.00          H   
ATOM     40  HE3 LYS A   2      13.901  15.965  54.905  1.00  0.00          H   
ATOM     41  HE2 LYS A   2      15.530  15.732  55.328  1.00  0.00          H   
ATOM     42  HZ1 LYS A   2      15.125  16.903  57.442  1.00  0.00          H   
ATOM     43  HZ2 LYS A   2      14.484  17.867  56.250  1.00  0.00          H   
ATOM     44  HZ3 LYS A   2      13.499  17.034  57.206  1.00  0.00          H   
ATOM     45  N   PRO A   3      16.971  12.092  52.924  1.00  0.00          N   
ATOM     46  CA  PRO A   3      18.268  12.632  52.500  1.00  0.00          C   
ATOM     47  C   PRO A   3      18.617  14.068  53.042  1.00  0.00          C   
ATOM     48  O   PRO A   3      17.795  14.946  52.937  1.00  0.00          O   
ATOM     49  CB  PRO A   3      18.123  12.647  50.943  1.00  0.00          C   
ATOM     50  CG  PRO A   3      16.654  12.879  50.671  1.00  0.00          C   
ATOM     51  CD  PRO A   3      15.971  12.135  51.835  1.00  0.00          C   
ATOM     52  HA  PRO A   3      19.096  11.982  52.769  1.00  0.00          H   
ATOM     53  HB3 PRO A   3      18.743  13.366  50.409  1.00  0.00          H   
ATOM     54  HB2 PRO A   3      18.437  11.668  50.558  1.00  0.00          H   
ATOM     55  HG3 PRO A   3      16.484  13.957  50.730  1.00  0.00          H   
ATOM     56  HG2 PRO A   3      16.339  12.401  49.750  1.00  0.00          H   
ATOM     57  HD3 PRO A   3      15.082  12.659  52.155  1.00  0.00          H   
ATOM     58  HD2 PRO A   3      15.687  11.133  51.513  1.00  0.00          H   
ATOM     59  N   GLY A   4      19.867  14.368  53.463  1.00  0.00          N   
ATOM     60  CA  GLY A   4      20.317  15.690  53.910  1.00  0.00          C   
ATOM     61  C   GLY A   4      20.410  16.698  52.729  1.00  0.00          C   
ATOM     62  O   GLY A   4      20.567  16.351  51.548  1.00  0.00          O   
ATOM     63  H   GLY A   4      20.556  13.629  53.427  1.00  0.00          H   
ATOM     64  HA3 GLY A   4      21.343  15.611  54.252  1.00  0.00          H   
ATOM     65  HA2 GLY A   4      19.673  16.039  54.716  1.00  0.00          H   
ATOM     66  N   ALA A   5      20.389  18.002  53.061  1.00  0.00          N   
ATOM     67  CA  ALA A   5      20.385  19.113  52.088  1.00  0.00          C   
ATOM     68  C   ALA A   5      21.169  20.302  52.493  1.00  0.00          C   
ATOM     69  O   ALA A   5      21.794  20.337  53.627  1.00  0.00          O   
ATOM     70  CB  ALA A   5      18.872  19.482  51.668  1.00  0.00          C   
ATOM     71  H   ALA A   5      20.230  18.281  54.011  1.00  0.00          H   
ATOM     72  HA  ALA A   5      20.873  18.742  51.188  1.00  0.00          H   
ATOM     73  HB1 ALA A   5      18.943  20.344  51.001  1.00  0.00          H   
ATOM     74  HB2 ALA A   5      18.393  18.655  51.138  1.00  0.00          H   
ATOM     75  HB3 ALA A   5      18.261  19.711  52.543  1.00  0.00          H   
ATOM     76  N   SER A   6      21.216  21.329  51.688  1.00  0.00          N   
ATOM     77  CA  SER A   6      22.296  22.301  51.707  1.00  0.00          C   
ATOM     78  C   SER A   6      21.942  23.737  51.974  1.00  0.00          C   
ATOM     79  O   SER A   6      20.811  24.188  51.754  1.00  0.00          O   
ATOM     80  CB  SER A   6      22.911  22.195  50.267  1.00  0.00          C   
ATOM     81  OG  SER A   6      22.014  22.616  49.265  1.00  0.00          O   
ATOM     82  H   SER A   6      20.770  21.232  50.786  1.00  0.00          H   
ATOM     83  HA  SER A   6      23.166  22.038  52.309  1.00  0.00          H   
ATOM     84  HB3 SER A   6      23.195  21.172  50.038  1.00  0.00          H   
ATOM     85  HB2 SER A   6      23.866  22.716  50.289  1.00  0.00          H   
ATOM     86  HG  SER A   6      22.600  22.773  48.512  1.00  0.00          H   
ATOM     87  N   LEU A   7      22.992  24.492  52.329  1.00  0.00          N   
ATOM     88  CA  LEU A   7      22.856  25.859  52.888  1.00  0.00          C   
ATOM     89  C   LEU A   7      22.287  26.861  51.910  1.00  0.00          C   
ATOM     90  O   LEU A   7      21.336  27.577  52.267  1.00  0.00          O   
ATOM     91  CB  LEU A   7      24.218  26.217  53.464  1.00  0.00          C   
ATOM     92  CG  LEU A   7      24.322  27.591  54.214  1.00  0.00          C   
ATOM     93  CD1 LEU A   7      23.283  27.829  55.293  1.00  0.00          C   
ATOM     94  CD2 LEU A   7      25.584  27.759  54.959  1.00  0.00          C   
ATOM     95  H   LEU A   7      23.860  24.037  52.576  1.00  0.00          H   
ATOM     96  HA  LEU A   7      22.263  25.808  53.801  1.00  0.00          H   
ATOM     97  HB3 LEU A   7      24.993  26.270  52.690  1.00  0.00          H   
ATOM     98  HB2 LEU A   7      24.521  25.442  54.172  1.00  0.00          H   
ATOM     99  HG  LEU A   7      24.093  28.312  53.436  1.00  0.00          H   
ATOM    100 HD11 LEU A   7      23.470  27.166  56.139  1.00  0.00          H   
ATOM    101 HD12 LEU A   7      23.402  28.842  55.684  1.00  0.00          H   
ATOM    102 HD13 LEU A   7      22.255  27.711  54.939  1.00  0.00          H   
ATOM    103 HD21 LEU A   7      25.521  28.695  55.526  1.00  0.00          H   
ATOM    104 HD22 LEU A   7      25.817  26.851  55.512  1.00  0.00          H   
ATOM    105 HD23 LEU A   7      26.390  27.929  54.250  1.00  0.00          H   
ATOM    106  N   ALA A   8      22.810  26.966  50.710  1.00  0.00          N   
ATOM    107  CA  ALA A   8      22.200  27.880  49.754  1.00  0.00          C   
ATOM    108  C   ALA A   8      20.731  27.516  49.409  1.00  0.00          C   
ATOM    109  O   ALA A   8      19.959  28.443  49.245  1.00  0.00          O   
ATOM    110  CB  ALA A   8      23.004  27.831  48.474  1.00  0.00          C   
ATOM    111  H   ALA A   8      23.518  26.338  50.350  1.00  0.00          H   
ATOM    112  HA  ALA A   8      22.188  28.879  50.202  1.00  0.00          H   
ATOM    113  HB1 ALA A   8      24.027  28.119  48.701  1.00  0.00          H   
ATOM    114  HB2 ALA A   8      23.014  26.843  47.998  1.00  0.00          H   
ATOM    115  HB3 ALA A   8      22.580  28.513  47.738  1.00  0.00          H   
ATOM    116  N   ALA A   9      20.354  26.232  49.370  1.00  0.00          N   
ATOM    117  CA  ALA A   9      18.898  25.830  49.267  1.00  0.00          C   
ATOM    118  C   ALA A   9      18.099  26.215  50.485  1.00  0.00          C   
ATOM    119  O   ALA A   9      16.993  26.807  50.297  1.00  0.00          O   
ATOM    120  CB  ALA A   9      18.850  24.316  48.878  1.00  0.00          C   
ATOM    121  H   ALA A   9      20.953  25.442  49.578  1.00  0.00          H   
ATOM    122  HA  ALA A   9      18.595  26.413  48.397  1.00  0.00          H   
ATOM    123  HB1 ALA A   9      19.530  24.201  48.033  1.00  0.00          H   
ATOM    124  HB2 ALA A   9      19.237  23.746  49.726  1.00  0.00          H   
ATOM    125  HB3 ALA A   9      17.855  24.071  48.526  1.00  0.00          H   
ATOM    126  N   LEU A  10      18.638  26.008  51.649  1.00  0.00          N   
ATOM    127  CA  LEU A  10      18.026  26.463  52.882  1.00  0.00          C   
ATOM    128  C   LEU A  10      17.906  28.014  52.833  1.00  0.00          C   
ATOM    129  O   LEU A  10      16.806  28.553  53.023  1.00  0.00          O   
ATOM    130  CB  LEU A  10      18.646  25.828  54.194  1.00  0.00          C   
ATOM    131  CG  LEU A  10      17.758  26.047  55.482  1.00  0.00          C   
ATOM    132  CD1 LEU A  10      16.447  25.266  55.543  1.00  0.00          C   
ATOM    133  CD2 LEU A  10      18.467  25.670  56.761  1.00  0.00          C   
ATOM    134  H   LEU A  10      19.476  25.448  51.662  1.00  0.00          H   
ATOM    135  HA  LEU A  10      17.023  26.048  52.893  1.00  0.00          H   
ATOM    136  HB3 LEU A  10      19.616  26.299  54.378  1.00  0.00          H   
ATOM    137  HB2 LEU A  10      18.654  24.765  53.947  1.00  0.00          H   
ATOM    138  HG  LEU A  10      17.602  27.124  55.507  1.00  0.00          H   
ATOM    139 HD11 LEU A  10      16.517  24.213  55.285  1.00  0.00          H   
ATOM    140 HD12 LEU A  10      16.018  25.398  56.539  1.00  0.00          H   
ATOM    141 HD13 LEU A  10      15.687  25.759  54.938  1.00  0.00          H   
ATOM    142 HD21 LEU A  10      18.745  24.622  56.803  1.00  0.00          H   
ATOM    143 HD22 LEU A  10      19.445  26.157  56.693  1.00  0.00          H   
ATOM    144 HD23 LEU A  10      17.970  26.064  57.650  1.00  0.00          H   
ATOM    145  N   GLN A  11      18.922  28.721  52.429  1.00  0.00          N   
ATOM    146  CA  GLN A  11      18.889  30.194  52.268  1.00  0.00          C   
ATOM    147  C   GLN A  11      17.910  30.662  51.119  1.00  0.00          C   
ATOM    148  O   GLN A  11      17.154  31.637  51.360  1.00  0.00          O   
ATOM    149  CB  GLN A  11      20.263  30.744  52.015  1.00  0.00          C   
ATOM    150  CG  GLN A  11      21.061  30.784  53.355  1.00  0.00          C   
ATOM    151  CD  GLN A  11      22.581  30.940  53.217  1.00  0.00          C   
ATOM    152  NE2 GLN A  11      23.238  31.340  54.224  1.00  0.00          N   
ATOM    153  OE1 GLN A  11      23.196  30.855  52.119  1.00  0.00          O   
ATOM    154  H   GLN A  11      19.765  28.318  52.051  1.00  0.00          H   
ATOM    155  HA  GLN A  11      18.428  30.664  53.131  1.00  0.00          H   
ATOM    156  HB3 GLN A  11      20.242  31.789  51.706  1.00  0.00          H   
ATOM    157  HB2 GLN A  11      20.754  30.061  51.325  1.00  0.00          H   
ATOM    158  HG3 GLN A  11      20.904  29.885  53.959  1.00  0.00          H   
ATOM    159  HG2 GLN A  11      20.634  31.638  53.882  1.00  0.00          H   
ATOM    160 HE21 GLN A  11      22.907  31.275  55.179  1.00  0.00          H   
ATOM    161 HE22 GLN A  11      24.233  31.425  54.061  1.00  0.00          H   
ATOM    162  N   ALA A  12      17.849  29.915  49.999  1.00  0.00          N   
ATOM    163  CA  ALA A  12      16.907  30.202  48.927  1.00  0.00          C   
ATOM    164  C   ALA A  12      15.470  29.880  49.382  1.00  0.00          C   
ATOM    165  O   ALA A  12      14.574  30.718  49.094  1.00  0.00          O   
ATOM    166  CB  ALA A  12      17.279  29.456  47.725  1.00  0.00          C   
ATOM    167  H   ALA A  12      18.585  29.247  49.848  1.00  0.00          H   
ATOM    168  HA  ALA A  12      17.010  31.253  48.656  1.00  0.00          H   
ATOM    169  HB1 ALA A  12      16.435  29.600  47.042  1.00  0.00          H   
ATOM    170  HB2 ALA A  12      18.209  29.872  47.352  1.00  0.00          H   
ATOM    171  HB3 ALA A  12      17.344  28.373  47.865  1.00  0.00          H   
ATOM    172  N   LEU A  13      15.208  28.803  50.149  1.00  0.00          N   
ATOM    173  CA  LEU A  13      13.811  28.492  50.595  1.00  0.00          C   
ATOM    174  C   LEU A  13      13.308  29.451  51.653  1.00  0.00          C   
ATOM    175  O   LEU A  13      12.181  29.965  51.566  1.00  0.00          O   
ATOM    176  CB  LEU A  13      13.705  27.066  51.074  1.00  0.00          C   
ATOM    177  CG  LEU A  13      12.248  26.467  51.379  1.00  0.00          C   
ATOM    178  CD1 LEU A  13      11.184  26.817  50.275  1.00  0.00          C   
ATOM    179  CD2 LEU A  13      12.411  24.995  51.541  1.00  0.00          C   
ATOM    180  H   LEU A  13      15.909  28.079  50.258  1.00  0.00          H   
ATOM    181  HA  LEU A  13      13.174  28.679  49.732  1.00  0.00          H   
ATOM    182  HB3 LEU A  13      14.345  26.945  51.953  1.00  0.00          H   
ATOM    183  HB2 LEU A  13      14.010  26.473  50.217  1.00  0.00          H   
ATOM    184  HG  LEU A  13      11.964  26.884  52.337  1.00  0.00          H   
ATOM    185 HD11 LEU A  13      11.349  26.349  49.304  1.00  0.00          H   
ATOM    186 HD12 LEU A  13      10.206  26.476  50.583  1.00  0.00          H   
ATOM    187 HD13 LEU A  13      11.078  27.892  50.134  1.00  0.00          H   
ATOM    188 HD21 LEU A  13      11.585  24.594  52.129  1.00  0.00          H   
ATOM    189 HD22 LEU A  13      12.497  24.421  50.620  1.00  0.00          H   
ATOM    190 HD23 LEU A  13      13.284  24.845  52.188  1.00  0.00          H   
ATOM    191  N   GLN A  14      14.140  29.807  52.620  1.00  0.00          N   
ATOM    192  CA  GLN A  14      13.842  30.815  53.705  1.00  0.00          C   
ATOM    193  C   GLN A  14      13.661  32.141  53.033  1.00  0.00          C   
ATOM    194  O   GLN A  14      12.660  32.775  53.362  1.00  0.00          O   
ATOM    195  CB  GLN A  14      14.957  30.920  54.769  1.00  0.00          C   
ATOM    196  CG  GLN A  14      14.982  29.732  55.754  1.00  0.00          C   
ATOM    197  CD  GLN A  14      16.354  29.738  56.417  1.00  0.00          C   
ATOM    198  NE2 GLN A  14      16.511  28.981  57.422  1.00  0.00          N   
ATOM    199  OE1 GLN A  14      17.307  30.418  56.006  1.00  0.00          O   
ATOM    200  H   GLN A  14      15.004  29.306  52.774  1.00  0.00          H   
ATOM    201  HA  GLN A  14      12.869  30.615  54.134  1.00  0.00          H   
ATOM    202  HB3 GLN A  14      14.928  31.859  55.313  1.00  0.00          H   
ATOM    203  HB2 GLN A  14      15.941  30.901  54.286  1.00  0.00          H   
ATOM    204  HG3 GLN A  14      14.962  28.779  55.218  1.00  0.00          H   
ATOM    205  HG2 GLN A  14      14.222  29.903  56.518  1.00  0.00          H   
ATOM    206 HE21 GLN A  14      15.737  28.364  57.630  1.00  0.00          H   
ATOM    207 HE22 GLN A  14      17.379  29.053  57.930  1.00  0.00          H   
ATOM    208  N   ALA A  15      14.441  32.491  52.041  1.00  0.00          N   
ATOM    209  CA  ALA A  15      14.171  33.709  51.301  1.00  0.00          C   
ATOM    210  C   ALA A  15      12.795  33.588  50.625  1.00  0.00          C   
ATOM    211  O   ALA A  15      11.946  34.472  50.869  1.00  0.00          O   
ATOM    212  CB  ALA A  15      15.339  33.938  50.214  1.00  0.00          C   
ATOM    213  H   ALA A  15      15.022  31.796  51.588  1.00  0.00          H   
ATOM    214  HA  ALA A  15      14.233  34.526  52.007  1.00  0.00          H   
ATOM    215  HB1 ALA A  15      16.291  34.154  50.698  1.00  0.00          H   
ATOM    216  HB2 ALA A  15      15.478  33.031  49.632  1.00  0.00          H   
ATOM    217  HB3 ALA A  15      15.134  34.800  49.576  1.00  0.00          H   
ATOM    218  N   LEU A  16      12.535  32.445  49.912  1.00  0.00          N   
ATOM    219  CA  LEU A  16      11.187  32.216  49.299  1.00  0.00          C   
ATOM    220  C   LEU A  16      10.043  32.380  50.325  1.00  0.00          C   
ATOM    221  O   LEU A  16       9.083  33.050  49.975  1.00  0.00          O   
ATOM    222  CB  LEU A  16      11.210  30.918  48.593  1.00  0.00          C   
ATOM    223  CG  LEU A  16       9.928  30.711  47.779  1.00  0.00          C   
ATOM    224  CD1 LEU A  16       9.649  31.679  46.672  1.00  0.00          C   
ATOM    225  CD2 LEU A  16      10.004  29.335  47.092  1.00  0.00          C   
ATOM    226  H   LEU A  16      13.260  31.753  49.860  1.00  0.00          H   
ATOM    227  HA  LEU A  16      11.032  33.007  48.577  1.00  0.00          H   
ATOM    228  HB3 LEU A  16      11.223  30.081  49.296  1.00  0.00          H   
ATOM    229  HB2 LEU A  16      12.118  30.875  47.997  1.00  0.00          H   
ATOM    230  HG  LEU A  16       9.115  30.606  48.493  1.00  0.00          H   
ATOM    231 HD11 LEU A  16      10.317  31.486  45.829  1.00  0.00          H   
ATOM    232 HD12 LEU A  16       8.622  31.529  46.338  1.00  0.00          H   
ATOM    233 HD13 LEU A  16       9.737  32.681  47.082  1.00  0.00          H   
ATOM    234 HD21 LEU A  16      10.716  29.318  46.273  1.00  0.00          H   
ATOM    235 HD22 LEU A  16      10.336  28.593  47.811  1.00  0.00          H   
ATOM    236 HD23 LEU A  16       9.008  28.999  46.812  1.00  0.00          H   
ATOM    237  N   GLN A  17      10.203  31.895  51.555  1.00  0.00          N   
ATOM    238  CA  GLN A  17       9.163  31.862  52.603  1.00  0.00          C   
ATOM    239  C   GLN A  17       8.963  33.297  53.182  1.00  0.00          C   
ATOM    240  O   GLN A  17       7.849  33.659  53.497  1.00  0.00          O   
ATOM    241  CB  GLN A  17       9.433  30.776  53.643  1.00  0.00          C   
ATOM    242  CG  GLN A  17       9.284  29.297  53.146  1.00  0.00          C   
ATOM    243  CD  GLN A  17       9.705  28.184  54.111  1.00  0.00          C   
ATOM    244  NE2 GLN A  17       8.830  27.221  54.298  1.00  0.00          N   
ATOM    245  OE1 GLN A  17      10.806  28.179  54.584  1.00  0.00          O   
ATOM    246  H   GLN A  17      10.982  31.260  51.597  1.00  0.00          H   
ATOM    247  HA  GLN A  17       8.205  31.515  52.197  1.00  0.00          H   
ATOM    248  HB3 GLN A  17       8.736  30.992  54.454  1.00  0.00          H   
ATOM    249  HB2 GLN A  17      10.458  30.871  54.021  1.00  0.00          H   
ATOM    250  HG3 GLN A  17       9.662  29.104  52.151  1.00  0.00          H   
ATOM    251  HG2 GLN A  17       8.205  29.283  52.966  1.00  0.00          H   
ATOM    252 HE21 GLN A  17       7.879  27.395  54.010  1.00  0.00          H   
ATOM    253 HE22 GLN A  17       9.124  26.388  54.800  1.00  0.00          H   
ATOM    254  N   ALA A  18       9.957  34.237  53.097  1.00  0.00          N   
ATOM    255  CA  ALA A  18       9.874  35.653  53.348  1.00  0.00          C   
ATOM    256  C   ALA A  18       9.281  36.436  52.135  1.00  0.00          C   
ATOM    257  O   ALA A  18       8.690  37.536  52.264  1.00  0.00          O   
ATOM    258  CB  ALA A  18      11.311  36.022  53.784  1.00  0.00          C   
ATOM    259  H   ALA A  18      10.891  33.944  52.865  1.00  0.00          H   
ATOM    260  HA  ALA A  18       9.235  35.878  54.202  1.00  0.00          H   
ATOM    261  HB1 ALA A  18      11.566  35.559  54.737  1.00  0.00          H   
ATOM    262  HB2 ALA A  18      12.022  35.654  53.042  1.00  0.00          H   
ATOM    263  HB3 ALA A  18      11.443  37.102  53.867  1.00  0.00          H   
ATOM    264  N   ALA A  19       9.447  35.895  50.920  1.00  0.00          N   
ATOM    265  CA  ALA A  19       8.789  36.442  49.716  1.00  0.00          C   
ATOM    266  C   ALA A  19       7.316  35.925  49.504  1.00  0.00          C   
ATOM    267  O   ALA A  19       6.562  36.538  48.763  1.00  0.00          O   
ATOM    268  CB  ALA A  19       9.710  36.009  48.578  1.00  0.00          C   
ATOM    269  H   ALA A  19      10.079  35.108  50.794  1.00  0.00          H   
ATOM    270  HA  ALA A  19       8.805  37.527  49.743  1.00  0.00          H   
ATOM    271  HB1 ALA A  19       9.500  34.995  48.225  1.00  0.00          H   
ATOM    272  HB2 ALA A  19       9.490  36.648  47.725  1.00  0.00          H   
ATOM    273  HB3 ALA A  19      10.765  36.179  48.757  1.00  0.00          H   
ATOM    274  N   GLN A  20       6.869  34.812  50.097  1.00  0.00          N   
ATOM    275  CA  GLN A  20       5.501  34.305  49.893  1.00  0.00          C   
ATOM    276  C   GLN A  20       4.618  34.702  51.132  1.00  0.00          C   
ATOM    277  O   GLN A  20       5.133  35.136  52.098  1.00  0.00          O   
ATOM    278  CB  GLN A  20       5.518  32.729  49.778  1.00  0.00          C   
ATOM    279  CG  GLN A  20       6.077  32.380  48.407  1.00  0.00          C   
ATOM    280  CD  GLN A  20       6.317  30.879  48.359  1.00  0.00          C   
ATOM    281  NE2 GLN A  20       6.195  30.307  47.205  1.00  0.00          N   
ATOM    282  OE1 GLN A  20       6.341  30.227  49.361  1.00  0.00          O   
ATOM    283  H   GLN A  20       7.536  34.252  50.618  1.00  0.00          H   
ATOM    284  HA  GLN A  20       5.130  34.752  48.964  1.00  0.00          H   
ATOM    285  HB3 GLN A  20       4.513  32.337  49.928  1.00  0.00          H   
ATOM    286  HB2 GLN A  20       6.123  32.274  50.569  1.00  0.00          H   
ATOM    287  HG3 GLN A  20       7.087  32.742  48.222  1.00  0.00          H   
ATOM    288  HG2 GLN A  20       5.384  32.724  47.641  1.00  0.00          H   
ATOM    289 HE21 GLN A  20       6.093  30.935  46.425  1.00  0.00          H   
ATOM    290 HE22 GLN A  20       6.339  29.309  47.179  1.00  0.00          H   
ATOM    291  N   ALA A  21       3.265  34.653  51.011  1.00  0.00          N   
ATOM    292  CA  ALA A  21       2.357  35.018  52.099  1.00  0.00          C   
ATOM    293  C   ALA A  21       1.075  34.155  52.104  1.00  0.00          C   
ATOM    294  O   ALA A  21       0.221  34.343  51.224  1.00  0.00          O   
ATOM    295  CB  ALA A  21       2.030  36.456  51.977  1.00  0.00          C   
ATOM    296  H   ALA A  21       2.907  34.376  50.097  1.00  0.00          H   
ATOM    297  HA  ALA A  21       2.795  34.812  53.065  1.00  0.00          H   
ATOM    298  HB1 ALA A  21       1.384  36.619  52.828  1.00  0.00          H   
ATOM    299  HB2 ALA A  21       2.892  37.094  52.094  1.00  0.00          H   
ATOM    300  HB3 ALA A  21       1.469  36.654  51.059  1.00  0.00          H   
ATOM    301  N   ALA A  22       0.834  33.321  53.160  1.00  0.00          N   
ATOM    302  CA  ALA A  22      -0.405  32.607  53.307  1.00  0.00          C   
ATOM    303  C   ALA A  22      -1.631  33.528  53.462  1.00  0.00          C   
ATOM    304  O   ALA A  22      -2.756  33.078  53.199  1.00  0.00          O   
ATOM    305  CB  ALA A  22      -0.252  31.531  54.391  1.00  0.00          C   
ATOM    306  H   ALA A  22       1.523  33.150  53.875  1.00  0.00          H   
ATOM    307  HA  ALA A  22      -0.557  32.051  52.387  1.00  0.00          H   
ATOM    308  HB1 ALA A  22      -1.139  30.921  54.512  1.00  0.00          H   
ATOM    309  HB2 ALA A  22       0.610  30.880  54.227  1.00  0.00          H   
ATOM    310  HB3 ALA A  22      -0.063  32.042  55.344  1.00  0.00          H   
ATOM    311  N   LYS A  23      -1.490  34.801  53.825  1.00  0.00          N   
ATOM    312  CA  LYS A  23      -2.460  35.876  54.152  1.00  0.00          C   
ATOM    313  C   LYS A  23      -3.572  35.397  55.083  1.00  0.00          C   
ATOM    314  O   LYS A  23      -4.686  35.726  54.890  1.00  0.00          O   
ATOM    315  CB  LYS A  23      -2.925  36.600  52.885  1.00  0.00          C   
ATOM    316  CG  LYS A  23      -1.830  37.364  52.100  1.00  0.00          C   
ATOM    317  CD  LYS A  23      -2.396  37.836  50.731  1.00  0.00          C   
ATOM    318  CE  LYS A  23      -1.614  38.900  50.063  1.00  0.00          C   
ATOM    319  NZ  LYS A  23      -2.189  39.199  48.755  1.00  0.00          N   
ATOM    320  H   LYS A  23      -0.532  35.124  53.898  1.00  0.00          H   
ATOM    321  HA  LYS A  23      -1.952  36.578  54.814  1.00  0.00          H   
ATOM    322  HB3 LYS A  23      -3.710  37.306  53.142  1.00  0.00          H   
ATOM    323  HB2 LYS A  23      -3.416  35.881  52.226  1.00  0.00          H   
ATOM    324  HG3 LYS A  23      -1.044  36.667  51.794  1.00  0.00          H   
ATOM    325  HG2 LYS A  23      -1.406  38.109  52.763  1.00  0.00          H   
ATOM    326  HD3 LYS A  23      -3.409  38.159  50.969  1.00  0.00          H   
ATOM    327  HD2 LYS A  23      -2.400  36.943  50.099  1.00  0.00          H   
ATOM    328  HE3 LYS A  23      -0.589  38.560  49.989  1.00  0.00          H   
ATOM    329  HE2 LYS A  23      -1.583  39.822  50.629  1.00  0.00          H   
ATOM    330  HZ1 LYS A  23      -2.274  38.342  48.229  1.00  0.00          H   
ATOM    331  HZ2 LYS A  23      -3.107  39.616  48.852  1.00  0.00          H   
ATOM    332  HZ3 LYS A  23      -1.627  39.786  48.162  1.00  0.00          H   
ATOM    333  N   LYS A  24      -3.236  34.695  56.130  1.00  0.00          N   
ATOM    334  CA  LYS A  24      -4.076  34.516  57.322  1.00  0.00          C   
ATOM    335  C   LYS A  24      -4.633  35.768  57.993  1.00  0.00          C   
ATOM    336  CB  LYS A  24      -3.304  33.674  58.425  1.00  0.00          C   
ATOM    337  CG  LYS A  24      -2.773  32.316  57.919  1.00  0.00          C   
ATOM    338  CD  LYS A  24      -3.736  31.220  57.487  1.00  0.00          C   
ATOM    339  CE  LYS A  24      -2.935  29.929  57.259  1.00  0.00          C   
ATOM    340  NZ  LYS A  24      -3.631  28.955  56.362  1.00  0.00          N   
ATOM    341  O   LYS A  24      -3.908  36.799  58.038  1.00  0.00          O   
ATOM    342  OXT LYS A  24      -5.801  35.711  58.567  1.00  0.00          O   
ATOM    343  H   LYS A  24      -2.252  34.466  56.221  1.00  0.00          H   
ATOM    344  HA  LYS A  24      -4.937  33.914  57.036  1.00  0.00          H   
ATOM    345  HB3 LYS A  24      -4.018  33.498  59.222  1.00  0.00          H   
ATOM    346  HB2 LYS A  24      -2.481  34.185  58.937  1.00  0.00          H   
ATOM    347  HG3 LYS A  24      -2.121  31.932  58.703  1.00  0.00          H   
ATOM    348  HG2 LYS A  24      -2.165  32.483  57.028  1.00  0.00          H   
ATOM    349  HD3 LYS A  24      -4.216  31.564  56.568  1.00  0.00          H   
ATOM    350  HD2 LYS A  24      -4.522  31.071  58.225  1.00  0.00          H   
ATOM    351  HE3 LYS A  24      -2.661  29.427  58.184  1.00  0.00          H   
ATOM    352  HE2 LYS A  24      -2.070  30.243  56.667  1.00  0.00          H   
ATOM    353  HZ1 LYS A  24      -3.818  29.467  55.510  1.00  0.00          H   
ATOM    354  HZ2 LYS A  24      -3.052  28.144  56.208  1.00  0.00          H   
ATOM    355  HZ3 LYS A  24      -4.502  28.738  56.831  1.00  0.00          H   
TER     356      LYS A  24
ENDMDL
MODEL       13
ATOM      1  N   LYS A   1      21.714  11.525  56.233  1.00  0.00          N   
ATOM      2  CA  LYS A   1      21.231  12.204  55.034  1.00  0.00          C   
ATOM      3  C   LYS A   1      20.912  11.118  53.967  1.00  0.00          C   
ATOM      4  O   LYS A   1      21.817  10.347  53.512  1.00  0.00          O   
ATOM      5  CB  LYS A   1      22.227  13.266  54.380  1.00  0.00          C   
ATOM      6  CG  LYS A   1      21.451  14.034  53.305  1.00  0.00          C   
ATOM      7  CD  LYS A   1      22.011  15.391  53.085  1.00  0.00          C   
ATOM      8  CE  LYS A   1      21.026  16.216  52.304  1.00  0.00          C   
ATOM      9  NZ  LYS A   1      21.697  17.503  51.792  1.00  0.00          N   
ATOM     10  HA  LYS A   1      20.331  12.763  55.271  1.00  0.00          H   
ATOM     11  HB3 LYS A   1      23.082  12.720  53.993  1.00  0.00          H   
ATOM     12  HB2 LYS A   1      22.587  13.975  55.133  1.00  0.00          H   
ATOM     13  HG3 LYS A   1      20.471  14.223  53.755  1.00  0.00          H   
ATOM     14  HG2 LYS A   1      21.319  13.518  52.364  1.00  0.00          H   
ATOM     15  HD3 LYS A   1      22.925  15.249  52.501  1.00  0.00          H   
ATOM     16  HD2 LYS A   1      22.210  15.824  54.067  1.00  0.00          H   
ATOM     17  HE3 LYS A   1      20.191  16.483  52.957  1.00  0.00          H   
ATOM     18  HE2 LYS A   1      20.693  15.591  51.469  1.00  0.00          H   
ATOM     19  HZ1 LYS A   1      22.496  17.303  51.208  1.00  0.00          H   
ATOM     20  HZ2 LYS A   1      21.008  18.027  51.275  1.00  0.00          H   
ATOM     21  HZ3 LYS A   1      21.987  18.139  52.523  1.00  0.00          H   
ATOM     22  H   LYS A   1      21.127  10.724  56.396  1.00  0.00          H   
ATOM     23  N   LYS A   2      19.716  10.940  53.557  1.00  0.00          N   
ATOM     24  CA  LYS A   2      19.275   9.955  52.596  1.00  0.00          C   
ATOM     25  C   LYS A   2      20.109  10.161  51.291  1.00  0.00          C   
ATOM     26  O   LYS A   2      20.481  11.318  50.918  1.00  0.00          O   
ATOM     27  CB  LYS A   2      17.805  10.085  52.197  1.00  0.00          C   
ATOM     28  CG  LYS A   2      16.703   9.812  53.277  1.00  0.00          C   
ATOM     29  CD  LYS A   2      15.315   9.987  52.757  1.00  0.00          C   
ATOM     30  CE  LYS A   2      14.423   9.914  53.964  1.00  0.00          C   
ATOM     31  NZ  LYS A   2      13.056  10.322  53.646  1.00  0.00          N   
ATOM     32  H   LYS A   2      18.987  11.531  53.921  1.00  0.00          H   
ATOM     33  HA  LYS A   2      19.525   8.942  52.918  1.00  0.00          H   
ATOM     34  HB3 LYS A   2      17.577   9.359  51.421  1.00  0.00          H   
ATOM     35  HB2 LYS A   2      17.668  11.098  51.816  1.00  0.00          H   
ATOM     36  HG3 LYS A   2      16.933  10.497  54.083  1.00  0.00          H   
ATOM     37  HG2 LYS A   2      16.864   8.827  53.724  1.00  0.00          H   
ATOM     38  HD3 LYS A   2      15.073   9.244  51.991  1.00  0.00          H   
ATOM     39  HD2 LYS A   2      15.231  11.014  52.403  1.00  0.00          H   
ATOM     40  HE3 LYS A   2      14.855  10.576  54.716  1.00  0.00          H   
ATOM     41  HE2 LYS A   2      14.358   8.909  54.381  1.00  0.00          H   
ATOM     42  HZ1 LYS A   2      13.040  11.329  53.518  1.00  0.00          H   
ATOM     43  HZ2 LYS A   2      12.711   9.848  52.831  1.00  0.00          H   
ATOM     44  HZ3 LYS A   2      12.524  10.110  54.485  1.00  0.00          H   
ATOM     45  N   PRO A   3      20.337   9.113  50.469  1.00  0.00          N   
ATOM     46  CA  PRO A   3      20.982   9.284  49.178  1.00  0.00          C   
ATOM     47  C   PRO A   3      20.089   9.791  48.103  1.00  0.00          C   
ATOM     48  O   PRO A   3      18.900  10.051  48.337  1.00  0.00          O   
ATOM     49  CB  PRO A   3      21.480   7.862  48.844  1.00  0.00          C   
ATOM     50  CG  PRO A   3      20.401   6.975  49.350  1.00  0.00          C   
ATOM     51  CD  PRO A   3      19.998   7.687  50.624  1.00  0.00          C   
ATOM     52  HA  PRO A   3      21.901   9.859  49.231  1.00  0.00          H   
ATOM     53  HB3 PRO A   3      21.781   7.775  47.796  1.00  0.00          H   
ATOM     54  HB2 PRO A   3      22.390   7.634  49.393  1.00  0.00          H   
ATOM     55  HG3 PRO A   3      19.506   6.896  48.732  1.00  0.00          H   
ATOM     56  HG2 PRO A   3      20.836   6.014  49.640  1.00  0.00          H   
ATOM     57  HD3 PRO A   3      18.961   7.571  50.943  1.00  0.00          H   
ATOM     58  HD2 PRO A   3      20.466   7.213  51.485  1.00  0.00          H   
ATOM     59  N   GLY A   4      20.613   9.998  46.881  1.00  0.00          N   
ATOM     60  CA  GLY A   4      20.098  10.793  45.806  1.00  0.00          C   
ATOM     61  C   GLY A   4      20.754  12.093  45.705  1.00  0.00          C   
ATOM     62  O   GLY A   4      21.321  12.604  46.704  1.00  0.00          O   
ATOM     63  H   GLY A   4      21.612   9.862  46.803  1.00  0.00          H   
ATOM     64  HA3 GLY A   4      19.040  10.960  45.987  1.00  0.00          H   
ATOM     65  HA2 GLY A   4      20.167  10.207  44.895  1.00  0.00          H   
ATOM     66  N   ALA A   5      20.703  12.674  44.515  1.00  0.00          N   
ATOM     67  CA  ALA A   5      20.976  14.090  44.237  1.00  0.00          C   
ATOM     68  C   ALA A   5      19.798  14.992  44.761  1.00  0.00          C   
ATOM     69  O   ALA A   5      18.565  14.761  44.499  1.00  0.00          O   
ATOM     70  CB  ALA A   5      21.219  14.219  42.747  1.00  0.00          C   
ATOM     71  H   ALA A   5      20.361  12.138  43.733  1.00  0.00          H   
ATOM     72  HA  ALA A   5      21.897  14.409  44.718  1.00  0.00          H   
ATOM     73  HB1 ALA A   5      22.035  13.544  42.477  1.00  0.00          H   
ATOM     74  HB2 ALA A   5      20.343  13.945  42.153  1.00  0.00          H   
ATOM     75  HB3 ALA A   5      21.514  15.231  42.481  1.00  0.00          H   
ATOM     76  N   SER A   6      20.185  15.921  45.656  1.00  0.00          N   
ATOM     77  CA  SER A   6      19.172  16.738  46.373  1.00  0.00          C   
ATOM     78  C   SER A   6      18.341  17.537  45.368  1.00  0.00          C   
ATOM     79  O   SER A   6      18.922  18.233  44.589  1.00  0.00          O   
ATOM     80  CB  SER A   6      19.700  17.596  47.538  1.00  0.00          C   
ATOM     81  OG  SER A   6      18.619  18.298  48.159  1.00  0.00          O   
ATOM     82  H   SER A   6      21.137  15.873  45.995  1.00  0.00          H   
ATOM     83  HA  SER A   6      18.522  16.017  46.863  1.00  0.00          H   
ATOM     84  HB3 SER A   6      20.439  18.281  47.127  1.00  0.00          H   
ATOM     85  HB2 SER A   6      20.169  17.033  48.341  1.00  0.00          H   
ATOM     86  HG  SER A   6      18.976  18.548  49.018  1.00  0.00          H   
ATOM     87  N   LEU A   7      17.035  17.611  45.460  1.00  0.00          N   
ATOM     88  CA  LEU A   7      16.181  18.501  44.665  1.00  0.00          C   
ATOM     89  C   LEU A   7      15.811  19.787  45.512  1.00  0.00          C   
ATOM     90  O   LEU A   7      14.895  20.501  45.150  1.00  0.00          O   
ATOM     91  CB  LEU A   7      14.925  17.745  44.143  1.00  0.00          C   
ATOM     92  CG  LEU A   7      15.415  16.747  43.032  1.00  0.00          C   
ATOM     93  CD1 LEU A   7      14.193  15.919  42.599  1.00  0.00          C   
ATOM     94  CD2 LEU A   7      15.916  17.464  41.806  1.00  0.00          C   
ATOM     95  H   LEU A   7      16.611  17.017  46.158  1.00  0.00          H   
ATOM     96  HA  LEU A   7      16.788  18.885  43.843  1.00  0.00          H   
ATOM     97  HB3 LEU A   7      14.074  18.339  43.806  1.00  0.00          H   
ATOM     98  HB2 LEU A   7      14.620  17.116  44.978  1.00  0.00          H   
ATOM     99  HG  LEU A   7      16.219  16.070  43.295  1.00  0.00          H   
ATOM    100 HD11 LEU A   7      14.460  15.181  41.844  1.00  0.00          H   
ATOM    101 HD12 LEU A   7      13.821  15.446  43.503  1.00  0.00          H   
ATOM    102 HD13 LEU A   7      13.375  16.573  42.299  1.00  0.00          H   
ATOM    103 HD21 LEU A   7      16.957  17.734  41.972  1.00  0.00          H   
ATOM    104 HD22 LEU A   7      15.947  16.758  40.981  1.00  0.00          H   
ATOM    105 HD23 LEU A   7      15.262  18.318  41.638  1.00  0.00          H   
ATOM    106  N   ALA A   8      16.533  20.033  46.618  1.00  0.00          N   
ATOM    107  CA  ALA A   8      16.367  21.157  47.483  1.00  0.00          C   
ATOM    108  C   ALA A   8      17.643  22.000  47.589  1.00  0.00          C   
ATOM    109  O   ALA A   8      18.746  21.437  47.443  1.00  0.00          O   
ATOM    110  CB  ALA A   8      15.974  20.587  48.833  1.00  0.00          C   
ATOM    111  H   ALA A   8      17.060  19.252  46.982  1.00  0.00          H   
ATOM    112  HA  ALA A   8      15.535  21.826  47.263  1.00  0.00          H   
ATOM    113  HB1 ALA A   8      16.695  19.923  49.308  1.00  0.00          H   
ATOM    114  HB2 ALA A   8      15.651  21.362  49.534  1.00  0.00          H   
ATOM    115  HB3 ALA A   8      15.058  20.024  48.671  1.00  0.00          H   
ATOM    116  N   ALA A   9      17.519  23.352  47.758  1.00  0.00          N   
ATOM    117  CA  ALA A   9      18.571  24.305  47.828  1.00  0.00          C   
ATOM    118  C   ALA A   9      19.228  24.256  49.194  1.00  0.00          C   
ATOM    119  O   ALA A   9      18.590  23.915  50.204  1.00  0.00          O   
ATOM    120  CB  ALA A   9      18.004  25.580  47.321  1.00  0.00          C   
ATOM    121  H   ALA A   9      16.587  23.689  47.964  1.00  0.00          H   
ATOM    122  HA  ALA A   9      19.331  24.011  47.101  1.00  0.00          H   
ATOM    123  HB1 ALA A   9      17.667  25.429  46.292  1.00  0.00          H   
ATOM    124  HB2 ALA A   9      17.046  25.723  47.831  1.00  0.00          H   
ATOM    125  HB3 ALA A   9      18.701  26.418  47.400  1.00  0.00          H   
ATOM    126  N   LEU A  10      20.479  24.734  49.285  1.00  0.00          N   
ATOM    127  CA  LEU A  10      21.012  25.096  50.647  1.00  0.00          C   
ATOM    128  C   LEU A  10      20.273  26.177  51.507  1.00  0.00          C   
ATOM    129  O   LEU A  10      19.965  25.881  52.654  1.00  0.00          O   
ATOM    130  CB  LEU A  10      22.540  25.335  50.606  1.00  0.00          C   
ATOM    131  CG  LEU A  10      23.252  25.246  51.932  1.00  0.00          C   
ATOM    132  CD1 LEU A  10      23.186  23.866  52.707  1.00  0.00          C   
ATOM    133  CD2 LEU A  10      24.731  25.599  51.653  1.00  0.00          C   
ATOM    134  H   LEU A  10      20.956  25.087  48.468  1.00  0.00          H   
ATOM    135  HA  LEU A  10      20.862  24.177  51.213  1.00  0.00          H   
ATOM    136  HB3 LEU A  10      22.719  26.277  50.095  1.00  0.00          H   
ATOM    137  HB2 LEU A  10      22.993  24.617  49.923  1.00  0.00          H   
ATOM    138  HG  LEU A  10      22.784  25.997  52.566  1.00  0.00          H   
ATOM    139 HD11 LEU A  10      23.813  23.911  53.594  1.00  0.00          H   
ATOM    140 HD12 LEU A  10      22.158  23.623  52.958  1.00  0.00          H   
ATOM    141 HD13 LEU A  10      23.541  23.183  51.940  1.00  0.00          H   
ATOM    142 HD21 LEU A  10      25.188  25.408  52.631  1.00  0.00          H   
ATOM    143 HD22 LEU A  10      25.101  24.810  51.000  1.00  0.00          H   
ATOM    144 HD23 LEU A  10      24.971  26.599  51.314  1.00  0.00          H   
ATOM    145  N   GLN A  11      20.038  27.373  50.907  1.00  0.00          N   
ATOM    146  CA  GLN A  11      19.344  28.432  51.593  1.00  0.00          C   
ATOM    147  C   GLN A  11      17.838  27.983  51.779  1.00  0.00          C   
ATOM    148  O   GLN A  11      17.256  27.342  50.918  1.00  0.00          O   
ATOM    149  CB  GLN A  11      19.361  29.733  50.723  1.00  0.00          C   
ATOM    150  CG  GLN A  11      20.644  30.519  50.774  1.00  0.00          C   
ATOM    151  CD  GLN A  11      20.620  31.767  49.981  1.00  0.00          C   
ATOM    152  NE2 GLN A  11      21.744  32.423  49.850  1.00  0.00          N   
ATOM    153  OE1 GLN A  11      19.654  32.077  49.293  1.00  0.00          O   
ATOM    154  H   GLN A  11      20.336  27.506  49.944  1.00  0.00          H   
ATOM    155  HA  GLN A  11      19.791  28.614  52.565  1.00  0.00          H   
ATOM    156  HB3 GLN A  11      18.671  30.478  51.139  1.00  0.00          H   
ATOM    157  HB2 GLN A  11      19.125  29.525  49.676  1.00  0.00          H   
ATOM    158  HG3 GLN A  11      21.530  29.983  50.415  1.00  0.00          H   
ATOM    159  HG2 GLN A  11      20.720  30.821  51.816  1.00  0.00          H   
ATOM    160 HE21 GLN A  11      22.623  32.109  50.238  1.00  0.00          H   
ATOM    161 HE22 GLN A  11      21.747  33.318  49.399  1.00  0.00          H   
ATOM    162  N   ALA A  12      17.252  28.462  52.946  1.00  0.00          N   
ATOM    163  CA  ALA A  12      15.870  28.139  53.196  1.00  0.00          C   
ATOM    164  C   ALA A  12      14.833  29.049  52.416  1.00  0.00          C   
ATOM    165  O   ALA A  12      15.258  30.169  52.027  1.00  0.00          O   
ATOM    166  CB  ALA A  12      15.619  28.185  54.741  1.00  0.00          C   
ATOM    167  H   ALA A  12      17.628  29.162  53.564  1.00  0.00          H   
ATOM    168  HA  ALA A  12      15.655  27.105  52.958  1.00  0.00          H   
ATOM    169  HB1 ALA A  12      14.667  27.772  55.081  1.00  0.00          H   
ATOM    170  HB2 ALA A  12      16.391  27.576  55.212  1.00  0.00          H   
ATOM    171  HB3 ALA A  12      15.597  29.257  54.887  1.00  0.00          H   
ATOM    172  N   LEU A  13      13.585  28.681  52.243  1.00  0.00          N   
ATOM    173  CA  LEU A  13      12.569  29.510  51.532  1.00  0.00          C   
ATOM    174  C   LEU A  13      12.471  30.925  52.080  1.00  0.00          C   
ATOM    175  O   LEU A  13      12.438  31.887  51.343  1.00  0.00          O   
ATOM    176  CB  LEU A  13      11.254  28.761  51.619  1.00  0.00          C   
ATOM    177  CG  LEU A  13      11.078  27.706  50.518  1.00  0.00          C   
ATOM    178  CD1 LEU A  13      11.826  26.397  50.741  1.00  0.00          C   
ATOM    179  CD2 LEU A  13       9.653  27.304  50.433  1.00  0.00          C   
ATOM    180  H   LEU A  13      13.276  27.773  52.544  1.00  0.00          H   
ATOM    181  HA  LEU A  13      12.815  29.656  50.484  1.00  0.00          H   
ATOM    182  HB3 LEU A  13      10.472  29.518  51.568  1.00  0.00          H   
ATOM    183  HB2 LEU A  13      11.197  28.291  52.604  1.00  0.00          H   
ATOM    184  HG  LEU A  13      11.425  28.141  49.578  1.00  0.00          H   
ATOM    185 HD11 LEU A  13      12.897  26.576  50.734  1.00  0.00          H   
ATOM    186 HD12 LEU A  13      11.553  25.969  51.713  1.00  0.00          H   
ATOM    187 HD13 LEU A  13      11.658  25.667  49.953  1.00  0.00          H   
ATOM    188 HD21 LEU A  13       9.339  26.715  51.304  1.00  0.00          H   
ATOM    189 HD22 LEU A  13       9.015  28.183  50.476  1.00  0.00          H   
ATOM    190 HD23 LEU A  13       9.457  26.678  49.561  1.00  0.00          H   
ATOM    191  N   GLN A  14      12.556  31.095  53.429  1.00  0.00          N   
ATOM    192  CA  GLN A  14      12.607  32.479  53.944  1.00  0.00          C   
ATOM    193  C   GLN A  14      13.881  33.244  53.594  1.00  0.00          C   
ATOM    194  O   GLN A  14      13.772  34.383  53.171  1.00  0.00          O   
ATOM    195  CB  GLN A  14      12.250  32.479  55.416  1.00  0.00          C   
ATOM    196  CG  GLN A  14      12.220  33.870  56.062  1.00  0.00          C   
ATOM    197  CD  GLN A  14      13.562  34.353  56.523  1.00  0.00          C   
ATOM    198  NE2 GLN A  14      13.958  35.545  56.162  1.00  0.00          N   
ATOM    199  OE1 GLN A  14      14.288  33.749  57.299  1.00  0.00          O   
ATOM    200  H   GLN A  14      12.764  30.325  54.047  1.00  0.00          H   
ATOM    201  HA  GLN A  14      11.848  33.021  53.383  1.00  0.00          H   
ATOM    202  HB3 GLN A  14      12.928  31.898  56.044  1.00  0.00          H   
ATOM    203  HB2 GLN A  14      11.290  31.975  55.592  1.00  0.00          H   
ATOM    204  HG3 GLN A  14      11.599  33.911  56.952  1.00  0.00          H   
ATOM    205  HG2 GLN A  14      11.762  34.514  55.317  1.00  0.00          H   
ATOM    206 HE21 GLN A  14      13.349  36.136  55.623  1.00  0.00          H   
ATOM    207 HE22 GLN A  14      14.935  35.749  56.036  1.00  0.00          H   
ATOM    208  N   ALA A  15      15.010  32.589  53.457  1.00  0.00          N   
ATOM    209  CA  ALA A  15      16.257  33.230  52.968  1.00  0.00          C   
ATOM    210  C   ALA A  15      16.327  33.410  51.463  1.00  0.00          C   
ATOM    211  O   ALA A  15      16.951  34.383  51.004  1.00  0.00          O   
ATOM    212  CB  ALA A  15      17.288  32.194  53.491  1.00  0.00          C   
ATOM    213  H   ALA A  15      14.981  31.584  53.614  1.00  0.00          H   
ATOM    214  HA  ALA A  15      16.297  34.188  53.473  1.00  0.00          H   
ATOM    215  HB1 ALA A  15      17.276  32.327  54.569  1.00  0.00          H   
ATOM    216  HB2 ALA A  15      17.087  31.134  53.351  1.00  0.00          H   
ATOM    217  HB3 ALA A  15      18.296  32.476  53.202  1.00  0.00          H   
ATOM    218  N   LEU A  16      15.746  32.504  50.705  1.00  0.00          N   
ATOM    219  CA  LEU A  16      15.517  32.692  49.232  1.00  0.00          C   
ATOM    220  C   LEU A  16      14.712  33.958  49.073  1.00  0.00          C   
ATOM    221  O   LEU A  16      15.110  34.815  48.227  1.00  0.00          O   
ATOM    222  CB  LEU A  16      14.844  31.378  48.622  1.00  0.00          C   
ATOM    223  CG  LEU A  16      15.832  30.127  48.585  1.00  0.00          C   
ATOM    224  CD1 LEU A  16      14.962  28.817  48.276  1.00  0.00          C   
ATOM    225  CD2 LEU A  16      16.842  30.303  47.511  1.00  0.00          C   
ATOM    226  H   LEU A  16      15.562  31.647  51.213  1.00  0.00          H   
ATOM    227  HA  LEU A  16      16.481  32.879  48.763  1.00  0.00          H   
ATOM    228  HB3 LEU A  16      14.388  31.608  47.660  1.00  0.00          H   
ATOM    229  HB2 LEU A  16      13.990  31.097  49.237  1.00  0.00          H   
ATOM    230  HG  LEU A  16      16.423  29.997  49.493  1.00  0.00          H   
ATOM    231 HD11 LEU A  16      14.537  28.415  49.187  1.00  0.00          H   
ATOM    232 HD12 LEU A  16      14.173  29.136  47.582  1.00  0.00          H   
ATOM    233 HD13 LEU A  16      15.677  28.087  47.899  1.00  0.00          H   
ATOM    234 HD21 LEU A  16      17.578  29.496  47.478  1.00  0.00          H   
ATOM    235 HD22 LEU A  16      16.339  30.402  46.559  1.00  0.00          H   
ATOM    236 HD23 LEU A  16      17.356  31.237  47.738  1.00  0.00          H   
ATOM    237  N   GLN A  17      13.680  34.221  49.876  1.00  0.00          N   
ATOM    238  CA  GLN A  17      12.794  35.428  49.890  1.00  0.00          C   
ATOM    239  C   GLN A  17      13.384  36.639  50.461  1.00  0.00          C   
ATOM    240  O   GLN A  17      12.853  37.750  50.133  1.00  0.00          O   
ATOM    241  CB  GLN A  17      11.499  35.064  50.628  1.00  0.00          C   
ATOM    242  CG  GLN A  17      10.656  34.086  49.910  1.00  0.00          C   
ATOM    243  CD  GLN A  17       9.450  33.534  50.736  1.00  0.00          C   
ATOM    244  NE2 GLN A  17       9.412  32.286  51.092  1.00  0.00          N   
ATOM    245  OE1 GLN A  17       8.571  34.297  51.130  1.00  0.00          O   
ATOM    246  H   GLN A  17      13.416  33.389  50.384  1.00  0.00          H   
ATOM    247  HA  GLN A  17      12.492  35.677  48.870  1.00  0.00          H   
ATOM    248  HB3 GLN A  17      10.896  35.951  50.814  1.00  0.00          H   
ATOM    249  HB2 GLN A  17      11.741  34.548  51.566  1.00  0.00          H   
ATOM    250  HG3 GLN A  17      11.196  33.220  49.535  1.00  0.00          H   
ATOM    251  HG2 GLN A  17      10.169  34.459  49.013  1.00  0.00          H   
ATOM    252 HE21 GLN A  17      10.219  31.731  50.842  1.00  0.00          H   
ATOM    253 HE22 GLN A  17       8.716  32.087  51.802  1.00  0.00          H   
ATOM    254  N   ALA A  18      14.425  36.581  51.324  1.00  0.00          N   
ATOM    255  CA  ALA A  18      15.086  37.730  52.048  1.00  0.00          C   
ATOM    256  C   ALA A  18      16.007  38.557  51.089  1.00  0.00          C   
ATOM    257  O   ALA A  18      16.512  39.581  51.542  1.00  0.00          O   
ATOM    258  CB  ALA A  18      15.920  37.197  53.238  1.00  0.00          C   
ATOM    259  H   ALA A  18      14.825  35.676  51.508  1.00  0.00          H   
ATOM    260  HA  ALA A  18      14.304  38.393  52.418  1.00  0.00          H   
ATOM    261  HB1 ALA A  18      16.683  36.566  52.780  1.00  0.00          H   
ATOM    262  HB2 ALA A  18      16.330  38.039  53.799  1.00  0.00          H   
ATOM    263  HB3 ALA A  18      15.195  36.702  53.878  1.00  0.00          H   
ATOM    264  N   ALA A  19      16.241  38.094  49.822  1.00  0.00          N   
ATOM    265  CA  ALA A  19      17.014  38.862  48.838  1.00  0.00          C   
ATOM    266  C   ALA A  19      16.403  38.623  47.402  1.00  0.00          C   
ATOM    267  O   ALA A  19      15.629  37.694  47.142  1.00  0.00          O   
ATOM    268  CB  ALA A  19      18.507  38.555  48.845  1.00  0.00          C   
ATOM    269  H   ALA A  19      15.908  37.197  49.499  1.00  0.00          H   
ATOM    270  HA  ALA A  19      16.936  39.915  49.116  1.00  0.00          H   
ATOM    271  HB1 ALA A  19      18.843  38.706  49.875  1.00  0.00          H   
ATOM    272  HB2 ALA A  19      18.754  37.527  48.576  1.00  0.00          H   
ATOM    273  HB3 ALA A  19      19.001  39.245  48.166  1.00  0.00          H   
ATOM    274  N   GLN A  20      16.767  39.524  46.524  1.00  0.00          N   
ATOM    275  CA  GLN A  20      16.494  39.258  45.074  1.00  0.00          C   
ATOM    276  C   GLN A  20      17.698  39.495  44.193  1.00  0.00          C   
ATOM    277  O   GLN A  20      18.585  40.228  44.513  1.00  0.00          O   
ATOM    278  CB  GLN A  20      15.284  40.101  44.703  1.00  0.00          C   
ATOM    279  CG  GLN A  20      15.395  41.628  44.645  1.00  0.00          C   
ATOM    280  CD  GLN A  20      14.066  42.313  44.359  1.00  0.00          C   
ATOM    281  NE2 GLN A  20      13.151  42.432  45.300  1.00  0.00          N   
ATOM    282  OE1 GLN A  20      13.811  42.651  43.187  1.00  0.00          O   
ATOM    283  H   GLN A  20      17.432  40.222  46.833  1.00  0.00          H   
ATOM    284  HA  GLN A  20      16.151  38.235  44.950  1.00  0.00          H   
ATOM    285  HB3 GLN A  20      14.378  39.875  45.273  1.00  0.00          H   
ATOM    286  HB2 GLN A  20      15.080  39.819  43.675  1.00  0.00          H   
ATOM    287  HG3 GLN A  20      16.223  41.967  44.031  1.00  0.00          H   
ATOM    288  HG2 GLN A  20      15.699  41.989  45.629  1.00  0.00          H   
ATOM    289 HE21 GLN A  20      13.405  42.095  46.221  1.00  0.00          H   
ATOM    290 HE22 GLN A  20      12.252  42.871  45.159  1.00  0.00          H   
ATOM    291  N   ALA A  21      17.693  38.950  43.016  1.00  0.00          N   
ATOM    292  CA  ALA A  21      18.837  38.972  42.095  1.00  0.00          C   
ATOM    293  C   ALA A  21      18.902  40.314  41.305  1.00  0.00          C   
ATOM    294  O   ALA A  21      17.965  40.703  40.659  1.00  0.00          O   
ATOM    295  CB  ALA A  21      18.663  37.733  41.255  1.00  0.00          C   
ATOM    296  H   ALA A  21      16.819  38.523  42.752  1.00  0.00          H   
ATOM    297  HA  ALA A  21      19.780  38.795  42.609  1.00  0.00          H   
ATOM    298  HB1 ALA A  21      17.796  37.744  40.604  1.00  0.00          H   
ATOM    299  HB2 ALA A  21      19.456  37.632  40.513  1.00  0.00          H   
ATOM    300  HB3 ALA A  21      18.542  36.861  41.897  1.00  0.00          H   
ATOM    301  N   ALA A  22      20.009  40.983  41.436  1.00  0.00          N   
ATOM    302  CA  ALA A  22      20.337  42.312  40.849  1.00  0.00          C   
ATOM    303  C   ALA A  22      20.551  42.210  39.325  1.00  0.00          C   
ATOM    304  O   ALA A  22      21.335  41.410  38.879  1.00  0.00          O   
ATOM    305  CB  ALA A  22      21.512  42.980  41.602  1.00  0.00          C   
ATOM    306  H   ALA A  22      20.819  40.426  41.656  1.00  0.00          H   
ATOM    307  HA  ALA A  22      19.528  43.019  41.020  1.00  0.00          H   
ATOM    308  HB1 ALA A  22      21.329  42.863  42.674  1.00  0.00          H   
ATOM    309  HB2 ALA A  22      22.473  42.563  41.296  1.00  0.00          H   
ATOM    310  HB3 ALA A  22      21.405  44.059  41.488  1.00  0.00          H   
ATOM    311  N   LYS A  23      19.921  43.137  38.611  1.00  0.00          N   
ATOM    312  CA  LYS A  23      20.002  43.255  37.144  1.00  0.00          C   
ATOM    313  C   LYS A  23      21.017  44.324  36.695  1.00  0.00          C   
ATOM    314  O   LYS A  23      21.242  44.482  35.518  1.00  0.00          O   
ATOM    315  CB  LYS A  23      18.574  43.437  36.713  1.00  0.00          C
[truncated: 435,339 more chars]
