# Supplementary material for: A glutamine-based single α-helix scaffold to target globular proteins
Source: Nat Commun. 2022 Nov 18;13:7073. doi: 10.1038/s41467-022-34793-6 (PMC9674830; doi:10.1038/s41467-022-34793-6)
Supplement: Supplementary file 5 — Supplementary Data 2 [file 41467_2022_34793_MOESM5_ESM.zip › P372ensembles/P372ensemble3.pdb]

MODEL        0
ATOM      1  N   LYS A   1      11.340  -6.100  29.970  1.00  0.00          N   
ATOM      2  CA  LYS A   1      10.280  -5.480  30.820  1.00  0.00          C   
ATOM      3  C   LYS A   1       9.580  -4.350  30.000  1.00  0.00          C   
ATOM      4  O   LYS A   1      10.170  -3.920  28.990  1.00  0.00          O   
ATOM      5  CB  LYS A   1      10.900  -4.830  32.100  1.00  0.00          C   
ATOM      6  CG  LYS A   1      11.730  -3.590  31.720  1.00  0.00          C   
ATOM      7  CD  LYS A   1      12.700  -3.200  32.840  1.00  0.00          C   
ATOM      8  CE  LYS A   1      12.040  -2.360  34.000  1.00  0.00          C   
ATOM      9  NZ  LYS A   1      12.870  -2.530  35.210  1.00  0.00          N   
ATOM     10  HA  LYS A   1       9.560  -6.260  31.050  1.00  0.00          H   
ATOM     11  HB3 LYS A   1      11.430  -5.570  32.720  1.00  0.00          H   
ATOM     12  HB2 LYS A   1      10.110  -4.500  32.760  1.00  0.00          H   
ATOM     13  HG3 LYS A   1      11.060  -2.770  31.480  1.00  0.00          H   
ATOM     14  HG2 LYS A   1      12.390  -3.740  30.860  1.00  0.00          H   
ATOM     15  HD3 LYS A   1      13.590  -2.710  32.440  1.00  0.00          H   
ATOM     16  HD2 LYS A   1      13.170  -4.110  33.210  1.00  0.00          H   
ATOM     17  HE3 LYS A   1      11.090  -2.810  34.290  1.00  0.00          H   
ATOM     18  HE2 LYS A   1      11.950  -1.310  33.750  1.00  0.00          H   
ATOM     19  HZ1 LYS A   1      12.860  -3.510  35.460  1.00  0.00          H   
ATOM     20  HZ2 LYS A   1      13.820  -2.280  34.970  1.00  0.00          H   
ATOM     21  HZ3 LYS A   1      12.640  -1.930  35.980  1.00  0.00          H   
ATOM     22  H   LYS A   1      10.980  -6.120  29.030  1.00  0.00          H   
ATOM     23  N   LYS A   2       8.440  -3.860  30.430  1.00  0.00          N   
ATOM     24  CA  LYS A   2       7.580  -2.910  29.690  1.00  0.00          C   
ATOM     25  C   LYS A   2       8.170  -1.470  29.780  1.00  0.00          C   
ATOM     26  O   LYS A   2       8.900  -1.210  30.740  1.00  0.00          O   
ATOM     27  CB  LYS A   2       6.190  -2.950  30.210  1.00  0.00          C   
ATOM     28  CG  LYS A   2       5.400  -4.240  29.980  1.00  0.00          C   
ATOM     29  CD  LYS A   2       4.990  -4.350  28.450  1.00  0.00          C   
ATOM     30  CE  LYS A   2       3.760  -5.240  28.240  1.00  0.00          C   
ATOM     31  NZ  LYS A   2       3.310  -5.160  26.850  1.00  0.00          N   
ATOM     32  H   LYS A   2       8.090  -4.240  31.300  1.00  0.00          H   
ATOM     33  HA  LYS A   2       7.570  -3.180  28.630  1.00  0.00          H   
ATOM     34  HB3 LYS A   2       5.630  -2.080  29.870  1.00  0.00          H   
ATOM     35  HB2 LYS A   2       6.220  -2.770  31.280  1.00  0.00          H   
ATOM     36  HG3 LYS A   2       4.510  -4.280  30.620  1.00  0.00          H   
ATOM     37  HG2 LYS A   2       6.070  -5.070  30.220  1.00  0.00          H   
ATOM     38  HD3 LYS A   2       5.790  -4.650  27.790  1.00  0.00          H   
ATOM     39  HD2 LYS A   2       4.780  -3.350  28.080  1.00  0.00          H   
ATOM     40  HE3 LYS A   2       2.880  -5.020  28.850  1.00  0.00          H   
ATOM     41  HE2 LYS A   2       4.030  -6.270  28.470  1.00  0.00          H   
ATOM     42  HZ1 LYS A   2       3.950  -5.620  26.230  1.00  0.00          H   
ATOM     43  HZ2 LYS A   2       2.500  -5.760  26.780  1.00  0.00          H   
ATOM     44  HZ3 LYS A   2       3.060  -4.240  26.530  1.00  0.00          H   
ATOM     45  N   PRO A   3       8.020  -0.590  28.790  1.00  0.00          N   
ATOM     46  CA  PRO A   3       8.610   0.750  28.880  1.00  0.00          C   
ATOM     47  C   PRO A   3       7.970   1.630  29.920  1.00  0.00          C   
ATOM     48  O   PRO A   3       6.730   1.500  30.190  1.00  0.00          O   
ATOM     49  CB  PRO A   3       8.470   1.370  27.490  1.00  0.00          C   
ATOM     50  CG  PRO A   3       7.390   0.590  26.780  1.00  0.00          C   
ATOM     51  CD  PRO A   3       7.360  -0.730  27.560  1.00  0.00          C   
ATOM     52  HA  PRO A   3       9.660   0.690  29.170  1.00  0.00          H   
ATOM     53  HB3 PRO A   3       8.150   2.410  27.540  1.00  0.00          H   
ATOM     54  HB2 PRO A   3       9.330   1.280  26.830  1.00  0.00          H   
ATOM     55  HG3 PRO A   3       6.480   1.190  26.840  1.00  0.00          H   
ATOM     56  HG2 PRO A   3       7.650   0.420  25.740  1.00  0.00          H   
ATOM     57  HD3 PRO A   3       6.390  -1.220  27.460  1.00  0.00          H   
ATOM     58  HD2 PRO A   3       7.990  -1.450  27.040  1.00  0.00          H   
ATOM     59  N   GLY A   4       8.800   2.470  30.570  1.00  0.00          N   
ATOM     60  CA  GLY A   4       8.370   3.580  31.440  1.00  0.00          C   
ATOM     61  C   GLY A   4       7.510   4.610  30.770  1.00  0.00          C   
ATOM     62  O   GLY A   4       7.540   4.820  29.580  1.00  0.00          O   
ATOM     63  H   GLY A   4       9.780   2.480  30.340  1.00  0.00          H   
ATOM     64  HA3 GLY A   4       9.250   4.070  31.850  1.00  0.00          H   
ATOM     65  HA2 GLY A   4       7.890   3.180  32.330  1.00  0.00          H   
ATOM     66  N   ALA A   5       6.670   5.260  31.600  1.00  0.00          N   
ATOM     67  CA  ALA A   5       5.680   6.200  31.210  1.00  0.00          C   
ATOM     68  C   ALA A   5       6.330   7.490  30.660  1.00  0.00          C   
ATOM     69  O   ALA A   5       7.530   7.600  30.540  1.00  0.00          O   
ATOM     70  CB  ALA A   5       4.760   6.540  32.420  1.00  0.00          C   
ATOM     71  H   ALA A   5       6.660   4.920  32.550  1.00  0.00          H   
ATOM     72  HA  ALA A   5       5.040   5.860  30.400  1.00  0.00          H   
ATOM     73  HB1 ALA A   5       3.820   7.000  32.120  1.00  0.00          H   
ATOM     74  HB2 ALA A   5       4.550   5.590  32.900  1.00  0.00          H   
ATOM     75  HB3 ALA A   5       5.230   7.310  33.030  1.00  0.00          H   
ATOM     76  N   SER A   6       5.480   8.520  30.280  1.00  0.00          N   
ATOM     77  CA  SER A   6       5.990   9.890  30.050  1.00  0.00          C   
ATOM     78  C   SER A   6       6.440  10.520  31.390  1.00  0.00          C   
ATOM     79  O   SER A   6       5.790  10.260  32.380  1.00  0.00          O   
ATOM     80  CB  SER A   6       4.940  10.650  29.270  1.00  0.00          C   
ATOM     81  OG  SER A   6       3.910  11.130  30.110  1.00  0.00          O   
ATOM     82  H   SER A   6       4.490   8.390  30.440  1.00  0.00          H   
ATOM     83  HA  SER A   6       6.860   9.830  29.390  1.00  0.00          H   
ATOM     84  HB3 SER A   6       4.460  10.170  28.410  1.00  0.00          H   
ATOM     85  HB2 SER A   6       5.360  11.570  28.870  1.00  0.00          H   
ATOM     86  HG  SER A   6       3.410  11.790  29.610  1.00  0.00          H   
ATOM     87  N   LEU A   7       7.490  11.350  31.340  1.00  0.00          N   
ATOM     88  CA  LEU A   7       7.860  12.240  32.440  1.00  0.00          C   
ATOM     89  C   LEU A   7       6.800  13.340  32.820  1.00  0.00          C   
ATOM     90  O   LEU A   7       7.170  14.350  33.330  1.00  0.00          O   
ATOM     91  CB  LEU A   7       9.150  12.840  32.190  1.00  0.00          C   
ATOM     92  CG  LEU A   7      10.350  11.900  32.120  1.00  0.00          C   
ATOM     93  CD1 LEU A   7      11.620  12.770  32.010  1.00  0.00          C   
ATOM     94  CD2 LEU A   7      10.490  10.990  33.350  1.00  0.00          C   
ATOM     95  H   LEU A   7       7.990  11.460  30.470  1.00  0.00          H   
ATOM     96  HA  LEU A   7       7.770  11.710  33.390  1.00  0.00          H   
ATOM     97  HB3 LEU A   7       9.380  13.670  32.850  1.00  0.00          H   
ATOM     98  HB2 LEU A   7       9.110  13.340  31.220  1.00  0.00          H   
ATOM     99  HG  LEU A   7      10.360  11.370  31.160  1.00  0.00          H   
ATOM    100 HD11 LEU A   7      11.730  13.320  32.940  1.00  0.00          H   
ATOM    101 HD12 LEU A   7      12.480  12.100  31.900  1.00  0.00          H   
ATOM    102 HD13 LEU A   7      11.540  13.430  31.150  1.00  0.00          H   
ATOM    103 HD21 LEU A   7       9.550  10.450  33.380  1.00  0.00          H   
ATOM    104 HD22 LEU A   7      11.340  10.300  33.380  1.00  0.00          H   
ATOM    105 HD23 LEU A   7      10.500  11.580  34.270  1.00  0.00          H   
ATOM    106  N   ALA A   8       5.500  13.220  32.500  1.00  0.00          N   
ATOM    107  CA  ALA A   8       4.390  14.090  32.840  1.00  0.00          C   
ATOM    108  C   ALA A   8       4.300  14.640  34.320  1.00  0.00          C   
ATOM    109  O   ALA A   8       3.960  15.820  34.410  1.00  0.00          O   
ATOM    110  CB  ALA A   8       3.200  13.240  32.510  1.00  0.00          C   
ATOM    111  H   ALA A   8       5.210  12.360  32.050  1.00  0.00          H   
ATOM    112  HA  ALA A   8       4.280  15.010  32.260  1.00  0.00          H   
ATOM    113  HB1 ALA A   8       3.000  12.370  33.140  1.00  0.00          H   
ATOM    114  HB2 ALA A   8       2.360  13.920  32.640  1.00  0.00          H   
ATOM    115  HB3 ALA A   8       3.250  12.760  31.530  1.00  0.00          H   
ATOM    116  N   ALA A   9       4.590  13.800  35.310  1.00  0.00          N   
ATOM    117  CA  ALA A   9       4.790  14.270  36.710  1.00  0.00          C   
ATOM    118  C   ALA A   9       5.960  15.200  36.980  1.00  0.00          C   
ATOM    119  O   ALA A   9       5.740  16.300  37.550  1.00  0.00          O   
ATOM    120  CB  ALA A   9       4.910  13.070  37.700  1.00  0.00          C   
ATOM    121  H   ALA A   9       4.710  12.820  35.100  1.00  0.00          H   
ATOM    122  HA  ALA A   9       3.900  14.840  36.970  1.00  0.00          H   
ATOM    123  HB1 ALA A   9       3.980  12.500  37.650  1.00  0.00          H   
ATOM    124  HB2 ALA A   9       5.770  12.420  37.520  1.00  0.00          H   
ATOM    125  HB3 ALA A   9       4.980  13.410  38.730  1.00  0.00          H   
ATOM    126  N   LEU A  10       7.140  14.860  36.440  1.00  0.00          N   
ATOM    127  CA  LEU A  10       8.380  15.640  36.460  1.00  0.00          C   
ATOM    128  C   LEU A  10       8.300  16.850  35.620  1.00  0.00          C   
ATOM    129  O   LEU A  10       8.720  17.930  36.050  1.00  0.00          O   
ATOM    130  CB  LEU A  10       9.630  14.810  36.130  1.00  0.00          C   
ATOM    131  CG  LEU A  10      10.940  15.440  36.450  1.00  0.00          C   
ATOM    132  CD1 LEU A  10      11.250  15.830  37.870  1.00  0.00          C   
ATOM    133  CD2 LEU A  10      12.070  14.560  36.000  1.00  0.00          C   
ATOM    134  H   LEU A  10       7.180  13.950  36.000  1.00  0.00          H   
ATOM    135  HA  LEU A  10       8.530  16.030  37.460  1.00  0.00          H   
ATOM    136  HB3 LEU A  10       9.600  14.540  35.070  1.00  0.00          H   
ATOM    137  HB2 LEU A  10       9.570  13.800  36.530  1.00  0.00          H   
ATOM    138  HG  LEU A  10      10.960  16.340  35.830  1.00  0.00          H   
ATOM    139 HD11 LEU A  10      10.390  16.410  38.210  1.00  0.00          H   
ATOM    140 HD12 LEU A  10      11.350  15.000  38.570  1.00  0.00          H   
ATOM    141 HD13 LEU A  10      12.130  16.450  38.040  1.00  0.00          H   
ATOM    142 HD21 LEU A  10      12.970  15.090  36.320  1.00  0.00          H   
ATOM    143 HD22 LEU A  10      12.240  13.660  36.580  1.00  0.00          H   
ATOM    144 HD23 LEU A  10      12.040  14.340  34.940  1.00  0.00          H   
ATOM    145  N   GLN A  11       7.640  16.780  34.440  1.00  0.00          N   
ATOM    146  CA  GLN A  11       7.130  17.950  33.690  1.00  0.00          C   
ATOM    147  C   GLN A  11       6.320  18.910  34.530  1.00  0.00          C   
ATOM    148  O   GLN A  11       6.510  20.120  34.330  1.00  0.00          O   
ATOM    149  CB  GLN A  11       6.230  17.530  32.510  1.00  0.00          C   
ATOM    150  CG  GLN A  11       7.160  17.180  31.370  1.00  0.00          C   
ATOM    151  CD  GLN A  11       6.660  16.300  30.280  1.00  0.00          C   
ATOM    152  NE2 GLN A  11       7.660  15.630  29.600  1.00  0.00          N   
ATOM    153  OE1 GLN A  11       5.470  15.950  30.230  1.00  0.00          O   
ATOM    154  H   GLN A  11       7.310  15.870  34.150  1.00  0.00          H   
ATOM    155  HA  GLN A  11       7.980  18.460  33.250  1.00  0.00          H   
ATOM    156  HB3 GLN A  11       5.660  18.400  32.200  1.00  0.00          H   
ATOM    157  HB2 GLN A  11       5.640  16.690  32.880  1.00  0.00          H   
ATOM    158  HG3 GLN A  11       7.980  16.630  31.860  1.00  0.00          H   
ATOM    159  HG2 GLN A  11       7.600  18.080  30.950  1.00  0.00          H   
ATOM    160 HE21 GLN A  11       8.650  15.850  29.620  1.00  0.00          H   
ATOM    161 HE22 GLN A  11       7.450  14.950  28.890  1.00  0.00          H   
ATOM    162  N   ALA A  12       5.390  18.480  35.420  1.00  0.00          N   
ATOM    163  CA  ALA A  12       4.650  19.400  36.280  1.00  0.00          C   
ATOM    164  C   ALA A  12       5.500  20.020  37.420  1.00  0.00          C   
ATOM    165  O   ALA A  12       5.240  21.150  37.850  1.00  0.00          O   
ATOM    166  CB  ALA A  12       3.460  18.540  36.790  1.00  0.00          C   
ATOM    167  H   ALA A  12       5.170  17.520  35.600  1.00  0.00          H   
ATOM    168  HA  ALA A  12       4.190  20.160  35.650  1.00  0.00          H   
ATOM    169  HB1 ALA A  12       3.080  17.820  36.070  1.00  0.00          H   
ATOM    170  HB2 ALA A  12       3.920  18.070  37.650  1.00  0.00          H   
ATOM    171  HB3 ALA A  12       2.630  19.140  37.190  1.00  0.00          H   
ATOM    172  N   LEU A  13       6.450  19.240  37.930  1.00  0.00          N   
ATOM    173  CA  LEU A  13       7.420  19.710  38.920  1.00  0.00          C   
ATOM    174  C   LEU A  13       8.480  20.690  38.390  1.00  0.00          C   
ATOM    175  O   LEU A  13       8.680  21.760  39.020  1.00  0.00          O   
ATOM    176  CB  LEU A  13       7.980  18.500  39.740  1.00  0.00          C   
ATOM    177  CG  LEU A  13       8.990  18.870  40.770  1.00  0.00          C   
ATOM    178  CD1 LEU A  13       8.370  19.790  41.840  1.00  0.00          C   
ATOM    179  CD2 LEU A  13       9.430  17.520  41.410  1.00  0.00          C   
ATOM    180  H   LEU A  13       6.570  18.320  37.530  1.00  0.00          H   
ATOM    181  HA  LEU A  13       6.800  20.320  39.570  1.00  0.00          H   
ATOM    182  HB3 LEU A  13       8.460  17.830  39.030  1.00  0.00          H   
ATOM    183  HB2 LEU A  13       7.180  17.900  40.170  1.00  0.00          H   
ATOM    184  HG  LEU A  13       9.890  19.300  40.320  1.00  0.00          H   
ATOM    185 HD11 LEU A  13       7.450  19.410  42.280  1.00  0.00          H   
ATOM    186 HD12 LEU A  13       9.180  19.900  42.570  1.00  0.00          H   
ATOM    187 HD13 LEU A  13       8.270  20.800  41.440  1.00  0.00          H   
ATOM    188 HD21 LEU A  13      10.280  17.740  42.060  1.00  0.00          H   
ATOM    189 HD22 LEU A  13       8.620  17.180  42.060  1.00  0.00          H   
ATOM    190 HD23 LEU A  13       9.590  16.830  40.590  1.00  0.00          H   
ATOM    191  N   GLN A  14       9.010  20.480  37.250  1.00  0.00          N   
ATOM    192  CA  GLN A  14       9.740  21.420  36.460  1.00  0.00          C   
ATOM    193  C   GLN A  14       9.050  22.700  36.130  1.00  0.00          C   
ATOM    194  O   GLN A  14       9.560  23.790  36.100  1.00  0.00          O   
ATOM    195  CB  GLN A  14      10.300  20.800  35.250  1.00  0.00          C   
ATOM    196  CG  GLN A  14      11.440  19.710  35.510  1.00  0.00          C   
ATOM    197  CD  GLN A  14      11.760  18.870  34.280  1.00  0.00          C   
ATOM    198  NE2 GLN A  14      12.970  18.310  34.160  1.00  0.00          N   
ATOM    199  OE1 GLN A  14      10.960  18.700  33.420  1.00  0.00          O   
ATOM    200  H   GLN A  14       8.750  19.600  36.840  1.00  0.00          H   
ATOM    201  HA  GLN A  14      10.640  21.680  37.020  1.00  0.00          H   
ATOM    202  HB3 GLN A  14      10.740  21.520  34.550  1.00  0.00          H   
ATOM    203  HB2 GLN A  14       9.460  20.380  34.700  1.00  0.00          H   
ATOM    204  HG3 GLN A  14      11.160  19.060  36.330  1.00  0.00          H   
ATOM    205  HG2 GLN A  14      12.310  20.260  35.870  1.00  0.00          H   
ATOM    206 HE21 GLN A  14      13.690  18.440  34.850  1.00  0.00          H   
ATOM    207 HE22 GLN A  14      13.130  17.660  33.410  1.00  0.00          H   
ATOM    208  N   ALA A  15       7.750  22.570  35.810  1.00  0.00          N   
ATOM    209  CA  ALA A  15       7.000  23.780  35.560  1.00  0.00          C   
ATOM    210  C   ALA A  15       6.870  24.680  36.840  1.00  0.00          C   
ATOM    211  O   ALA A  15       6.990  25.870  36.740  1.00  0.00          O   
ATOM    212  CB  ALA A  15       5.650  23.370  35.000  1.00  0.00          C   
ATOM    213  H   ALA A  15       7.320  21.650  35.800  1.00  0.00          H   
ATOM    214  HA  ALA A  15       7.500  24.320  34.760  1.00  0.00          H   
ATOM    215  HB1 ALA A  15       5.790  22.670  34.170  1.00  0.00          H   
ATOM    216  HB2 ALA A  15       5.060  22.870  35.770  1.00  0.00          H   
ATOM    217  HB3 ALA A  15       5.100  24.210  34.580  1.00  0.00          H   
ATOM    218  N   LEU A  16       6.690  24.080  37.950  1.00  0.00          N   
ATOM    219  CA  LEU A  16       6.610  24.690  39.310  1.00  0.00          C   
ATOM    220  C   LEU A  16       8.000  25.280  39.650  1.00  0.00          C   
ATOM    221  O   LEU A  16       8.100  26.420  40.130  1.00  0.00          O   
ATOM    222  CB  LEU A  16       6.070  23.680  40.250  1.00  0.00          C   
ATOM    223  CG  LEU A  16       5.820  24.280  41.660  1.00  0.00          C   
ATOM    224  CD1 LEU A  16       4.560  25.050  41.670  1.00  0.00          C   
ATOM    225  CD2 LEU A  16       5.690  23.310  42.810  1.00  0.00          C   
ATOM    226  H   LEU A  16       6.530  23.090  37.790  1.00  0.00          H   
ATOM    227  HA  LEU A  16       5.830  25.450  39.300  1.00  0.00          H   
ATOM    228  HB3 LEU A  16       6.780  22.850  40.300  1.00  0.00          H   
ATOM    229  HB2 LEU A  16       5.110  23.410  39.820  1.00  0.00          H   
ATOM    230  HG  LEU A  16       6.590  24.990  41.980  1.00  0.00          H   
ATOM    231 HD11 LEU A  16       3.690  24.490  41.330  1.00  0.00          H   
ATOM    232 HD12 LEU A  16       4.350  25.470  42.660  1.00  0.00          H   
ATOM    233 HD13 LEU A  16       4.610  25.960  41.080  1.00  0.00          H   
ATOM    234 HD21 LEU A  16       4.760  22.750  42.690  1.00  0.00          H   
ATOM    235 HD22 LEU A  16       6.490  22.570  42.790  1.00  0.00          H   
ATOM    236 HD23 LEU A  16       5.710  23.860  43.750  1.00  0.00          H   
ATOM    237  N   GLN A  17       9.070  24.500  39.390  1.00  0.00          N   
ATOM    238  CA  GLN A  17      10.500  24.820  39.660  1.00  0.00          C   
ATOM    239  C   GLN A  17      10.950  26.050  38.840  1.00  0.00          C   
ATOM    240  O   GLN A  17      11.620  26.850  39.390  1.00  0.00          O   
ATOM    241  CB  GLN A  17      11.480  23.700  39.280  1.00  0.00          C   
ATOM    242  CG  GLN A  17      11.690  22.760  40.500  1.00  0.00          C   
ATOM    243  CD  GLN A  17      12.140  21.310  40.350  1.00  0.00          C   
ATOM    244  NE2 GLN A  17      12.170  20.570  41.410  1.00  0.00          N   
ATOM    245  OE1 GLN A  17      12.590  20.880  39.290  1.00  0.00          O   
ATOM    246  H   GLN A  17       8.950  23.620  38.910  1.00  0.00          H   
ATOM    247  HA  GLN A  17      10.620  24.990  40.730  1.00  0.00          H   
ATOM    248  HB3 GLN A  17      12.450  24.060  38.930  1.00  0.00          H   
ATOM    249  HB2 GLN A  17      11.060  23.070  38.500  1.00  0.00          H   
ATOM    250  HG3 GLN A  17      10.690  22.710  40.950  1.00  0.00          H   
ATOM    251  HG2 GLN A  17      12.270  23.250  41.280  1.00  0.00          H   
ATOM    252 HE21 GLN A  17      11.940  20.990  42.300  1.00  0.00          H   
ATOM    253 HE22 GLN A  17      12.370  19.580  41.350  1.00  0.00          H   
ATOM    254  N   ALA A  18      10.520  26.180  37.610  1.00  0.00          N   
ATOM    255  CA  ALA A  18      10.750  27.390  36.840  1.00  0.00          C   
ATOM    256  C   ALA A  18       9.980  28.570  37.410  1.00  0.00          C   
ATOM    257  O   ALA A  18      10.680  29.560  37.630  1.00  0.00          O   
ATOM    258  CB  ALA A  18      10.420  27.160  35.320  1.00  0.00          C   
ATOM    259  H   ALA A  18      10.010  25.420  37.180  1.00  0.00          H   
ATOM    260  HA  ALA A  18      11.800  27.670  36.890  1.00  0.00          H   
ATOM    261  HB1 ALA A  18       9.440  26.690  35.310  1.00  0.00          H   
ATOM    262  HB2 ALA A  18      10.410  28.150  34.850  1.00  0.00          H   
ATOM    263  HB3 ALA A  18      11.110  26.540  34.750  1.00  0.00          H   
ATOM    264  N   ALA A  19       8.640  28.510  37.630  1.00  0.00          N   
ATOM    265  CA  ALA A  19       7.850  29.600  38.150  1.00  0.00          C   
ATOM    266  C   ALA A  19       8.460  29.970  39.490  1.00  0.00          C   
ATOM    267  O   ALA A  19       8.480  31.160  39.720  1.00  0.00          O   
ATOM    268  CB  ALA A  19       6.350  29.290  38.050  1.00  0.00          C   
ATOM    269  H   ALA A  19       8.230  27.670  37.230  1.00  0.00          H   
ATOM    270  HA  ALA A  19       8.020  30.510  37.570  1.00  0.00          H   
ATOM    271  HB1 ALA A  19       5.830  30.230  37.910  1.00  0.00          H   
ATOM    272  HB2 ALA A  19       6.130  28.670  37.170  1.00  0.00          H   
ATOM    273  HB3 ALA A  19       5.960  28.670  38.860  1.00  0.00          H   
ATOM    274  N   GLN A  20       9.000  29.050  40.310  1.00  0.00          N   
ATOM    275  CA  GLN A  20       9.700  29.340  41.530  1.00  0.00          C   
ATOM    276  C   GLN A  20      11.000  30.210  41.330  1.00  0.00          C   
ATOM    277  O   GLN A  20      11.200  31.180  42.020  1.00  0.00          O   
ATOM    278  CB  GLN A  20       9.800  28.070  42.440  1.00  0.00          C   
ATOM    279  CG  GLN A  20      10.260  28.340  43.880  1.00  0.00          C   
ATOM    280  CD  GLN A  20       9.150  28.880  44.720  1.00  0.00          C   
ATOM    281  NE2 GLN A  20       9.000  28.380  45.930  1.00  0.00          N   
ATOM    282  OE1 GLN A  20       8.540  29.870  44.400  1.00  0.00          O   
ATOM    283  H   GLN A  20       9.180  28.170  39.860  1.00  0.00          H   
ATOM    284  HA  GLN A  20       9.080  30.060  42.060  1.00  0.00          H   
ATOM    285  HB3 GLN A  20      10.540  27.530  41.840  1.00  0.00          H   
ATOM    286  HB2 GLN A  20       8.850  27.530  42.430  1.00  0.00          H   
ATOM    287  HG3 GLN A  20      11.170  28.950  43.910  1.00  0.00          H   
ATOM    288  HG2 GLN A  20      10.520  27.400  44.370  1.00  0.00          H   
ATOM    289 HE21 GLN A  20       9.330  27.460  46.170  1.00  0.00          H   
ATOM    290 HE22 GLN A  20       8.200  28.670  46.470  1.00  0.00          H   
ATOM    291  N   ALA A  21      11.760  29.840  40.320  1.00  0.00          N   
ATOM    292  CA  ALA A  21      12.930  30.660  39.880  1.00  0.00          C   
ATOM    293  C   ALA A  21      12.520  32.010  39.250  1.00  0.00          C   
ATOM    294  O   ALA A  21      13.370  32.910  39.220  1.00  0.00          O   
ATOM    295  CB  ALA A  21      13.750  29.790  38.990  1.00  0.00          C   
ATOM    296  H   ALA A  21      11.580  28.990  39.810  1.00  0.00          H   
ATOM    297  HA  ALA A  21      13.560  31.000  40.700  1.00  0.00          H   
ATOM    298  HB1 ALA A  21      13.200  29.500  38.090  1.00  0.00          H   
ATOM    299  HB2 ALA A  21      14.660  30.340  38.740  1.00  0.00          H   
ATOM    300  HB3 ALA A  21      14.040  28.930  39.590  1.00  0.00          H   
ATOM    301  N   ALA A  22      11.310  32.170  38.750  1.00  0.00          N   
ATOM    302  CA  ALA A  22      10.780  33.460  38.230  1.00  0.00          C   
ATOM    303  C   ALA A  22      10.160  34.350  39.320  1.00  0.00          C   
ATOM    304  O   ALA A  22       9.930  35.500  38.960  1.00  0.00          O   
ATOM    305  CB  ALA A  22       9.770  33.050  37.100  1.00  0.00          C   
ATOM    306  H   ALA A  22      10.630  31.430  38.710  1.00  0.00          H   
ATOM    307  HA  ALA A  22      11.610  33.960  37.740  1.00  0.00          H   
ATOM    308  HB1 ALA A  22      10.390  32.550  36.350  1.00  0.00          H   
ATOM    309  HB2 ALA A  22       8.970  32.440  37.520  1.00  0.00          H   
ATOM    310  HB3 ALA A  22       9.470  33.980  36.620  1.00  0.00          H   
ATOM    311  N   LYS A  23       9.900  33.800  40.530  1.00  0.00          N   
ATOM    312  CA  LYS A  23       9.350  34.500  41.650  1.00  0.00          C   
ATOM    313  C   LYS A  23      10.350  35.500  42.300  1.00  0.00          C   
ATOM    314  O   LYS A  23      11.500  35.080  42.430  1.00  0.00          O   
ATOM    315  CB  LYS A  23       8.640  33.570  42.580  1.00  0.00          C   
ATOM    316  CG  LYS A  23       7.680  34.310  43.600  1.00  0.00          C   
ATOM    317  CD  LYS A  23       7.080  33.410  44.700  1.00  0.00          C   
ATOM    318  CE  LYS A  23       6.010  33.930  45.630  1.00  0.00          C   
ATOM    319  NZ  LYS A  23       6.320  35.330  46.030  1.00  0.00          N   
ATOM    320  H   LYS A  23      10.020  32.800  40.590  1.00  0.00          H   
ATOM    321  HA  LYS A  23       8.520  35.060  41.220  1.00  0.00          H   
ATOM    322  HB3 LYS A  23       9.320  32.950  43.160  1.00  0.00          H   
ATOM    323  HB2 LYS A  23       8.050  32.840  42.020  1.00  0.00          H   
ATOM    324  HG3 LYS A  23       6.840  34.720  43.030  1.00  0.00          H   
ATOM    325  HG2 LYS A  23       8.290  35.050  44.140  1.00  0.00          H   
ATOM    326  HD3 LYS A  23       7.970  33.260  45.300  1.00  0.00          H   
ATOM    327  HD2 LYS A  23       6.880  32.430  44.260  1.00  0.00          H   
ATOM    328  HE3 LYS A  23       5.820  33.240  46.460  1.00  0.00          H   
ATOM    329  HE2 LYS A  23       5.090  33.950  45.040  1.00  0.00          H   
ATOM    330  HZ1 LYS A  23       6.520  35.880  45.200  1.00  0.00          H   
ATOM    331  HZ2 LYS A  23       5.540  35.750  46.520  1.00  0.00          H   
ATOM    332  HZ3 LYS A  23       7.170  35.420  46.570  1.00  0.00          H   
ATOM    333  N   LYS A  24       9.950  36.760  42.540  1.00  0.00          N   
ATOM    334  CA  LYS A  24      10.630  37.780  43.240  1.00  0.00          C   
ATOM    335  C   LYS A  24      10.290  37.670  44.710  1.00  0.00          C   
ATOM    336  CB  LYS A  24      10.490  39.160  42.540  1.00  0.00          C   
ATOM    337  CG  LYS A  24      11.180  39.260  41.170  1.00  0.00          C   
ATOM    338  CD  LYS A  24      11.170  40.650  40.550  1.00  0.00          C   
ATOM    339  CE  LYS A  24      12.330  40.750  39.500  1.00  0.00          C   
ATOM    340  NZ  LYS A  24      12.160  39.950  38.240  1.00  0.00          N   
ATOM    341  O   LYS A  24       9.240  38.170  45.160  1.00  0.00          O   
ATOM    342  OXT LYS A  24      11.040  36.970  45.430  1.00  0.00          O   
ATOM    343  H   LYS A  24       9.000  36.890  42.240  1.00  0.00          H   
ATOM    344  HA  LYS A  24      11.680  37.510  43.350  1.00  0.00          H   
ATOM    345  HB3 LYS A  24      11.030  39.830  43.210  1.00  0.00          H   
ATOM    346  HB2 LYS A  24       9.450  39.470  42.420  1.00  0.00          H   
ATOM    347  HG3 LYS A  24      10.720  38.530  40.510  1.00  0.00          H   
ATOM    348  HG2 LYS A  24      12.170  38.920  41.460  1.00  0.00          H   
ATOM    349  HD3 LYS A  24      11.260  41.410  41.320  1.00  0.00          H   
ATOM    350  HD2 LYS A  24      10.240  40.950  40.070  1.00  0.00          H   
ATOM    351  HE3 LYS A  24      13.210  40.370  40.010  1.00  0.00          H   
ATOM    352  HE2 LYS A  24      12.510  41.790  39.220  1.00  0.00          H   
ATOM    353  HZ1 LYS A  24      12.810  40.210  37.520  1.00  0.00          H   
ATOM    354  HZ2 LYS A  24      12.270  39.000  38.590  1.00  0.00          H   
ATOM    355  HZ3 LYS A  24      11.210  40.080  37.920  1.00  0.00          H   
TER     356      LYS A  24
ENDMDL
MODEL        1
ATOM      1  N   LYS A   1      17.863   3.303  45.955  1.00  0.00          N   
ATOM      2  CA  LYS A   1      17.179   4.538  45.583  1.00  0.00          C   
ATOM      3  C   LYS A   1      15.819   4.106  45.169  1.00  0.00          C   
ATOM      4  O   LYS A   1      15.610   3.318  44.260  1.00  0.00          O   
ATOM      5  CB  LYS A   1      17.951   5.333  44.481  1.00  0.00          C   
ATOM      6  CG  LYS A   1      17.333   6.754  44.420  1.00  0.00          C   
ATOM      7  CD  LYS A   1      18.161   7.720  43.598  1.00  0.00          C   
ATOM      8  CE  LYS A   1      17.513   9.162  43.756  1.00  0.00          C   
ATOM      9  NZ  LYS A   1      18.320  10.052  42.881  1.00  0.00          N   
ATOM     10  HA  LYS A   1      17.068   5.205  46.437  1.00  0.00          H   
ATOM     11  HB3 LYS A   1      17.890   4.826  43.524  1.00  0.00          H   
ATOM     12  HB2 LYS A   1      19.003   5.360  44.775  1.00  0.00          H   
ATOM     13  HG3 LYS A   1      17.342   7.159  45.437  1.00  0.00          H   
ATOM     14  HG2 LYS A   1      16.288   6.694  44.102  1.00  0.00          H   
ATOM     15  HD3 LYS A   1      18.112   7.496  42.532  1.00  0.00          H   
ATOM     16  HD2 LYS A   1      19.232   7.755  43.809  1.00  0.00          H   
ATOM     17  HE3 LYS A   1      17.593   9.472  44.795  1.00  0.00          H   
ATOM     18  HE2 LYS A   1      16.465   9.154  43.454  1.00  0.00          H   
ATOM     19  HZ1 LYS A   1      17.907  10.967  42.969  1.00  0.00          H   
ATOM     20  HZ2 LYS A   1      19.295  10.052  43.143  1.00  0.00          H   
ATOM     21  HZ3 LYS A   1      18.263   9.785  41.903  1.00  0.00          H   
ATOM     22  H   LYS A   1      17.367   2.756  46.641  1.00  0.00          H   
ATOM     23  N   LYS A   2      14.841   4.570  45.880  1.00  0.00          N   
ATOM     24  CA  LYS A   2      13.452   4.212  45.659  1.00  0.00          C   
ATOM     25  C   LYS A   2      13.069   4.751  44.240  1.00  0.00          C   
ATOM     26  O   LYS A   2      13.643   5.749  43.723  1.00  0.00          O   
ATOM     27  CB  LYS A   2      12.409   4.862  46.649  1.00  0.00          C   
ATOM     28  CG  LYS A   2      12.512   4.229  48.082  1.00  0.00          C   
ATOM     29  CD  LYS A   2      11.682   4.958  49.129  1.00  0.00          C   
ATOM     30  CE  LYS A   2      11.748   4.567  50.546  1.00  0.00          C   
ATOM     31  NZ  LYS A   2      11.018   3.360  50.693  1.00  0.00          N   
ATOM     32  H   LYS A   2      14.994   5.290  46.578  1.00  0.00          H   
ATOM     33  HA  LYS A   2      13.298   3.129  45.691  1.00  0.00          H   
ATOM     34  HB3 LYS A   2      11.375   4.779  46.308  1.00  0.00          H   
ATOM     35  HB2 LYS A   2      12.611   5.925  46.751  1.00  0.00          H   
ATOM     36  HG3 LYS A   2      13.553   4.122  48.416  1.00  0.00          H   
ATOM     37  HG2 LYS A   2      12.155   3.206  48.118  1.00  0.00          H   
ATOM     38  HD3 LYS A   2      10.653   5.104  48.796  1.00  0.00          H   
ATOM     39  HD2 LYS A   2      12.085   5.968  49.074  1.00  0.00          H   
ATOM     40  HE3 LYS A   2      11.351   5.361  51.180  1.00  0.00          H   
ATOM     41  HE2 LYS A   2      12.801   4.397  50.813  1.00  0.00          H   
ATOM     42  HZ1 LYS A   2      11.470   2.618  50.168  1.00  0.00          H   
ATOM     43  HZ2 LYS A   2      10.916   3.151  51.685  1.00  0.00          H   
ATOM     44  HZ3 LYS A   2      10.084   3.477  50.344  1.00  0.00          H   
ATOM     45  N   PRO A   3      12.036   4.211  43.575  1.00  0.00          N   
ATOM     46  CA  PRO A   3      11.530   4.758  42.347  1.00  0.00          C   
ATOM     47  C   PRO A   3      10.960   6.134  42.518  1.00  0.00          C   
ATOM     48  O   PRO A   3      10.362   6.481  43.549  1.00  0.00          O   
ATOM     49  CB  PRO A   3      10.453   3.697  41.950  1.00  0.00          C   
ATOM     50  CG  PRO A   3       9.983   3.085  43.265  1.00  0.00          C   
ATOM     51  CD  PRO A   3      11.308   2.991  44.005  1.00  0.00          C   
ATOM     52  HA  PRO A   3      12.366   4.744  41.645  1.00  0.00          H   
ATOM     53  HB3 PRO A   3       9.655   4.190  41.389  1.00  0.00          H   
ATOM     54  HB2 PRO A   3      10.998   2.918  41.417  1.00  0.00          H   
ATOM     55  HG3 PRO A   3       9.257   3.580  43.912  1.00  0.00          H   
ATOM     56  HG2 PRO A   3       9.736   2.036  43.131  1.00  0.00          H   
ATOM     57  HD3 PRO A   3      11.138   2.998  45.086  1.00  0.00          H   
ATOM     58  HD2 PRO A   3      11.956   2.135  43.827  1.00  0.00          H   
ATOM     59  N   GLY A   4      11.052   6.855  41.339  1.00  0.00          N   
ATOM     60  CA  GLY A   4      10.749   8.287  41.251  1.00  0.00          C   
ATOM     61  C   GLY A   4       9.429   8.690  40.568  1.00  0.00          C   
ATOM     62  O   GLY A   4       8.545   7.899  40.337  1.00  0.00          O   
ATOM     63  H   GLY A   4      11.390   6.304  40.562  1.00  0.00          H   
ATOM     64  HA3 GLY A   4      11.631   8.700  40.761  1.00  0.00          H   
ATOM     65  HA2 GLY A   4      10.727   8.649  42.280  1.00  0.00          H   
ATOM     66  N   ALA A   5       9.397   9.959  40.183  1.00  0.00          N   
ATOM     67  CA  ALA A   5       8.324  10.515  39.324  1.00  0.00          C   
ATOM     68  C   ALA A   5       8.329   9.923  37.913  1.00  0.00          C   
ATOM     69  O   ALA A   5       9.369   9.474  37.417  1.00  0.00          O   
ATOM     70  CB  ALA A   5       8.661  12.037  39.241  1.00  0.00          C   
ATOM     71  H   ALA A   5      10.257  10.473  40.191  1.00  0.00          H   
ATOM     72  HA  ALA A   5       7.349  10.320  39.756  1.00  0.00          H   
ATOM     73  HB1 ALA A   5       7.788  12.515  38.812  1.00  0.00          H   
ATOM     74  HB2 ALA A   5       8.937  12.490  40.193  1.00  0.00          H   
ATOM     75  HB3 ALA A   5       9.490  12.233  38.568  1.00  0.00          H   
ATOM     76  N   SER A   6       7.218  10.023  37.244  1.00  0.00          N   
ATOM     77  CA  SER A   6       7.013   9.820  35.786  1.00  0.00          C   
ATOM     78  C   SER A   6       7.506  11.051  35.017  1.00  0.00          C   
ATOM     79  O   SER A   6       7.689  12.113  35.557  1.00  0.00          O   
ATOM     80  CB  SER A   6       5.514   9.708  35.491  1.00  0.00          C   
ATOM     81  OG  SER A   6       4.671  10.761  35.857  1.00  0.00          O   
ATOM     82  H   SER A   6       6.462  10.535  37.683  1.00  0.00          H   
ATOM     83  HA  SER A   6       7.415   8.855  35.472  1.00  0.00          H   
ATOM     84  HB3 SER A   6       5.247   8.736  35.904  1.00  0.00          H   
ATOM     85  HB2 SER A   6       5.357   9.589  34.418  1.00  0.00          H   
ATOM     86  HG  SER A   6       3.746  10.482  35.929  1.00  0.00          H   
ATOM     87  N   LEU A   7       7.761  10.869  33.746  1.00  0.00          N   
ATOM     88  CA  LEU A   7       8.167  12.036  32.893  1.00  0.00          C   
ATOM     89  C   LEU A   7       7.070  13.171  32.867  1.00  0.00          C   
ATOM     90  O   LEU A   7       7.403  14.383  32.982  1.00  0.00          O   
ATOM     91  CB  LEU A   7       8.552  11.563  31.396  1.00  0.00          C   
ATOM     92  CG  LEU A   7       9.044  12.614  30.439  1.00  0.00          C   
ATOM     93  CD1 LEU A   7      10.448  13.039  30.937  1.00  0.00          C   
ATOM     94  CD2 LEU A   7       9.152  12.088  28.958  1.00  0.00          C   
ATOM     95  H   LEU A   7       7.865   9.956  33.329  1.00  0.00          H   
ATOM     96  HA  LEU A   7       9.088  12.431  33.328  1.00  0.00          H   
ATOM     97  HB3 LEU A   7       7.680  11.092  30.937  1.00  0.00          H   
ATOM     98  HB2 LEU A   7       9.309  10.787  31.533  1.00  0.00          H   
ATOM     99  HG  LEU A   7       8.414  13.502  30.486  1.00  0.00          H   
ATOM    100 HD11 LEU A   7      10.761  13.958  30.452  1.00  0.00          H   
ATOM    101 HD12 LEU A   7      10.413  13.183  32.020  1.00  0.00          H   
ATOM    102 HD13 LEU A   7      11.232  12.311  30.719  1.00  0.00          H   
ATOM    103 HD21 LEU A   7       8.152  12.030  28.533  1.00  0.00          H   
ATOM    104 HD22 LEU A   7       9.854  12.715  28.411  1.00  0.00          H   
ATOM    105 HD23 LEU A   7       9.639  11.113  29.036  1.00  0.00          H   
ATOM    106  N   ALA A   8       5.735  12.836  32.985  1.00  0.00          N   
ATOM    107  CA  ALA A   8       4.624  13.834  33.112  1.00  0.00          C   
ATOM    108  C   ALA A   8       4.619  14.586  34.435  1.00  0.00          C   
ATOM    109  O   ALA A   8       4.465  15.801  34.480  1.00  0.00          O   
ATOM    110  CB  ALA A   8       3.355  13.101  32.761  1.00  0.00          C   
ATOM    111  H   ALA A   8       5.547  11.849  32.960  1.00  0.00          H   
ATOM    112  HA  ALA A   8       4.668  14.634  32.373  1.00  0.00          H   
ATOM    113  HB1 ALA A   8       2.544  13.802  32.565  1.00  0.00          H   
ATOM    114  HB2 ALA A   8       3.552  12.599  31.817  1.00  0.00          H   
ATOM    115  HB3 ALA A   8       3.156  12.386  33.561  1.00  0.00          H   
ATOM    116  N   ALA A   9       4.719  13.802  35.490  1.00  0.00          N   
ATOM    117  CA  ALA A   9       4.826  14.268  36.853  1.00  0.00          C   
ATOM    118  C   ALA A   9       6.087  15.144  37.096  1.00  0.00          C   
ATOM    119  O   ALA A   9       6.073  16.196  37.796  1.00  0.00          O   
ATOM    120  CB  ALA A   9       4.935  13.057  37.829  1.00  0.00          C   
ATOM    121  H   ALA A   9       4.866  12.808  35.465  1.00  0.00          H   
ATOM    122  HA  ALA A   9       3.993  14.939  37.063  1.00  0.00          H   
ATOM    123  HB1 ALA A   9       5.251  13.498  38.784  1.00  0.00          H   
ATOM    124  HB2 ALA A   9       4.022  12.481  37.925  1.00  0.00          H   
ATOM    125  HB3 ALA A   9       5.698  12.316  37.572  1.00  0.00          H   
ATOM    126  N   LEU A  10       7.196  14.851  36.370  1.00  0.00          N   
ATOM    127  CA  LEU A  10       8.496  15.568  36.381  1.00  0.00          C   
ATOM    128  C   LEU A  10       8.331  16.891  35.625  1.00  0.00          C   
ATOM    129  O   LEU A  10       8.713  17.991  36.088  1.00  0.00          O   
ATOM    130  CB  LEU A  10       9.681  14.745  35.771  1.00  0.00          C   
ATOM    131  CG  LEU A  10      10.979  15.550  35.434  1.00  0.00          C   
ATOM    132  CD1 LEU A  10      11.852  16.118  36.591  1.00  0.00          C   
ATOM    133  CD2 LEU A  10      11.943  14.637  34.555  1.00  0.00          C   
ATOM    134  H   LEU A  10       7.090  14.028  35.808  1.00  0.00          H   
ATOM    135  HA  LEU A  10       8.706  15.860  37.409  1.00  0.00          H   
ATOM    136  HB3 LEU A  10       9.386  14.137  34.910  1.00  0.00          H   
ATOM    137  HB2 LEU A  10      10.026  13.946  36.433  1.00  0.00          H   
ATOM    138  HG  LEU A  10      10.682  16.405  34.831  1.00  0.00          H   
ATOM    139 HD11 LEU A  10      11.228  16.674  37.289  1.00  0.00          H   
ATOM    140 HD12 LEU A  10      12.201  15.268  37.178  1.00  0.00          H   
ATOM    141 HD13 LEU A  10      12.705  16.681  36.229  1.00  0.00          H   
ATOM    142 HD21 LEU A  10      11.466  14.601  33.567  1.00  0.00          H   
ATOM    143 HD22 LEU A  10      12.959  15.035  34.500  1.00  0.00          H   
ATOM    144 HD23 LEU A  10      12.033  13.641  34.995  1.00  0.00          H   
ATOM    145  N   GLN A  11       7.677  16.841  34.490  1.00  0.00          N   
ATOM    146  CA  GLN A  11       7.370  18.021  33.702  1.00  0.00          C   
ATOM    147  C   GLN A  11       6.477  19.012  34.436  1.00  0.00          C   
ATOM    148  O   GLN A  11       6.685  20.194  34.424  1.00  0.00          O   
ATOM    149  CB  GLN A  11       6.733  17.640  32.374  1.00  0.00          C   
ATOM    150  CG  GLN A  11       7.831  17.448  31.293  1.00  0.00          C   
ATOM    151  CD  GLN A  11       7.264  16.876  30.019  1.00  0.00          C   
ATOM    152  NE2 GLN A  11       8.080  16.321  29.142  1.00  0.00          N   
ATOM    153  OE1 GLN A  11       6.069  16.638  29.800  1.00  0.00          O   
ATOM    154  H   GLN A  11       7.383  15.941  34.132  1.00  0.00          H   
ATOM    155  HA  GLN A  11       8.309  18.483  33.400  1.00  0.00          H   
ATOM    156  HB3 GLN A  11       6.111  18.477  32.060  1.00  0.00          H   
ATOM    157  HB2 GLN A  11       6.059  16.793  32.483  1.00  0.00          H   
ATOM    158  HG3 GLN A  11       8.672  16.808  31.561  1.00  0.00          H   
ATOM    159  HG2 GLN A  11       8.195  18.427  30.998  1.00  0.00          H   
ATOM    160 HE21 GLN A  11       9.072  16.246  29.323  1.00  0.00          H   
ATOM    161 HE22 GLN A  11       7.716  15.901  28.297  1.00  0.00          H   
ATOM    162  N   ALA A  12       5.533  18.510  35.263  1.00  0.00          N   
ATOM    163  CA  ALA A  12       4.788  19.273  36.138  1.00  0.00          C   
ATOM    164  C   ALA A  12       5.610  19.866  37.325  1.00  0.00          C   
ATOM    165  O   ALA A  12       5.572  21.094  37.465  1.00  0.00          O   
ATOM    166  CB  ALA A  12       3.635  18.450  36.613  1.00  0.00          C   
ATOM    167  H   ALA A  12       5.643  17.501  35.353  1.00  0.00          H   
ATOM    168  HA  ALA A  12       4.426  20.204  35.702  1.00  0.00          H   
ATOM    169  HB1 ALA A  12       4.108  17.532  36.932  1.00  0.00          H   
ATOM    170  HB2 ALA A  12       3.105  18.996  37.387  1.00  0.00          H   
ATOM    171  HB3 ALA A  12       3.007  18.172  35.769  1.00  0.00          H   
ATOM    172  N   LEU A  13       6.305  19.102  38.121  1.00  0.00          N   
ATOM    173  CA  LEU A  13       7.415  19.609  39.035  1.00  0.00          C   
ATOM    174  C   LEU A  13       8.497  20.603  38.473  1.00  0.00          C   
ATOM    175  O   LEU A  13       8.809  21.611  39.121  1.00  0.00          O   
ATOM    176  CB  LEU A  13       8.071  18.488  39.908  1.00  0.00          C   
ATOM    177  CG  LEU A  13       7.167  17.889  41.015  1.00  0.00          C   
ATOM    178  CD1 LEU A  13       7.922  16.678  41.571  1.00  0.00          C   
ATOM    179  CD2 LEU A  13       6.811  18.837  42.172  1.00  0.00          C   
ATOM    180  H   LEU A  13       6.205  18.104  37.949  1.00  0.00          H   
ATOM    181  HA  LEU A  13       6.910  20.297  39.716  1.00  0.00          H   
ATOM    182  HB3 LEU A  13       8.984  18.907  40.326  1.00  0.00          H   
ATOM    183  HB2 LEU A  13       8.409  17.692  39.242  1.00  0.00          H   
ATOM    184  HG  LEU A  13       6.186  17.561  40.665  1.00  0.00          H   
ATOM    185 HD11 LEU A  13       7.327  16.260  42.384  1.00  0.00          H   
ATOM    186 HD12 LEU A  13       8.115  15.909  40.818  1.00  0.00          H   
ATOM    187 HD13 LEU A  13       8.901  16.932  41.976  1.00  0.00          H   
ATOM    188 HD21 LEU A  13       7.681  19.074  42.774  1.00  0.00          H   
ATOM    189 HD22 LEU A  13       6.594  19.846  41.834  1.00  0.00          H   
ATOM    190 HD23 LEU A  13       6.045  18.434  42.829  1.00  0.00          H   
ATOM    191  N   GLN A  14       8.954  20.400  37.242  1.00  0.00          N   
ATOM    192  CA  GLN A  14       9.777  21.397  36.464  1.00  0.00          C   
ATOM    193  C   GLN A  14       9.019  22.664  36.096  1.00  0.00          C   
ATOM    194  O   GLN A  14       9.570  23.769  36.189  1.00  0.00          O   
ATOM    195  CB  GLN A  14      10.295  20.801  35.211  1.00  0.00          C   
ATOM    196  CG  GLN A  14      11.509  19.964  35.529  1.00  0.00          C   
ATOM    197  CD  GLN A  14      12.095  19.243  34.275  1.00  0.00          C   
ATOM    198  NE2 GLN A  14      13.093  18.343  34.366  1.00  0.00          N   
ATOM    199  OE1 GLN A  14      11.598  19.427  33.167  1.00  0.00          O   
ATOM    200  H   GLN A  14       8.715  19.518  36.806  1.00  0.00          H   
ATOM    201  HA  GLN A  14      10.580  21.766  37.118  1.00  0.00          H   
ATOM    202  HB3 GLN A  14      10.654  21.647  34.631  1.00  0.00          H   
ATOM    203  HB2 GLN A  14       9.520  20.305  34.624  1.00  0.00          H   
ATOM    204  HG3 GLN A  14      11.166  19.122  36.137  1.00  0.00          H   
ATOM    205  HG2 GLN A  14      12.256  20.532  36.075  1.00  0.00          H   
ATOM    206 HE21 GLN A  14      13.496  18.206  35.279  1.00  0.00          H   
ATOM    207 HE22 GLN A  14      13.469  17.866  33.560  1.00  0.00          H   
ATOM    208  N   ALA A  15       7.760  22.536  35.692  1.00  0.00          N   
ATOM    209  CA  ALA A  15       6.930  23.707  35.377  1.00  0.00          C   
ATOM    210  C   ALA A  15       6.686  24.488  36.737  1.00  0.00          C   
ATOM    211  O   ALA A  15       6.807  25.715  36.763  1.00  0.00          O   
ATOM    212  CB  ALA A  15       5.674  23.171  34.705  1.00  0.00          C   
ATOM    213  H   ALA A  15       7.328  21.624  35.597  1.00  0.00          H   
ATOM    214  HA  ALA A  15       7.372  24.388  34.639  1.00  0.00          H   
ATOM    215  HB1 ALA A  15       5.011  24.008  34.458  1.00  0.00          H   
ATOM    216  HB2 ALA A  15       5.897  22.694  33.749  1.00  0.00          H   
ATOM    217  HB3 ALA A  15       5.121  22.465  35.335  1.00  0.00          H   
ATOM    218  N   LEU A  16       6.521  23.822  37.892  1.00  0.00          N   
ATOM    219  CA  LEU A  16       6.564  24.360  39.250  1.00  0.00          C   
ATOM    220  C   LEU A  16       7.913  25.006  39.603  1.00  0.00          C   
ATOM    221  O   LEU A  16       7.963  26.177  39.979  1.00  0.00          O   
ATOM    222  CB  LEU A  16       6.047  23.357  40.225  1.00  0.00          C   
ATOM    223  CG  LEU A  16       5.924  23.847  41.675  1.00  0.00          C   
ATOM    224  CD1 LEU A  16       5.061  25.095  41.776  1.00  0.00          C   
ATOM    225  CD2 LEU A  16       5.319  22.750  42.543  1.00  0.00          C   
ATOM    226  H   LEU A  16       6.233  22.870  37.721  1.00  0.00          H   
ATOM    227  HA  LEU A  16       5.824  25.160  39.174  1.00  0.00          H   
ATOM    228  HB3 LEU A  16       6.794  22.575  40.312  1.00  0.00          H   
ATOM    229  HB2 LEU A  16       5.110  22.944  39.841  1.00  0.00          H   
ATOM    230  HG  LEU A  16       6.895  24.092  42.110  1.00  0.00          H   
ATOM    231 HD11 LEU A  16       4.295  25.022  41.011  1.00  0.00          H   
ATOM    232 HD12 LEU A  16       4.542  25.296  42.712  1.00  0.00          H   
ATOM    233 HD13 LEU A  16       5.681  25.991  41.639  1.00  0.00          H   
ATOM    234 HD21 LEU A  16       5.375  23.088  43.578  1.00  0.00          H   
ATOM    235 HD22 LEU A  16       4.335  22.519  42.131  1.00  0.00          H   
ATOM    236 HD23 LEU A  16       5.950  21.862  42.506  1.00  0.00          H   
ATOM    237  N   GLN A  17       9.056  24.319  39.315  1.00  0.00          N   
ATOM    238  CA  GLN A  17      10.408  24.921  39.450  1.00  0.00          C   
ATOM    239  C   GLN A  17      10.498  26.212  38.634  1.00  0.00          C   
ATOM    240  O   GLN A  17      10.953  27.266  39.174  1.00  0.00          O   
ATOM    241  CB  GLN A  17      11.525  23.953  39.061  1.00  0.00          C   
ATOM    242  CG  GLN A  17      11.824  22.919  40.167  1.00  0.00          C   
ATOM    243  CD  GLN A  17      13.094  22.172  39.916  1.00  0.00          C   
ATOM    244  NE2 GLN A  17      13.769  21.719  40.924  1.00  0.00          N   
ATOM    245  OE1 GLN A  17      13.504  21.981  38.763  1.00  0.00          O   
ATOM    246  H   GLN A  17       8.963  23.390  38.945  1.00  0.00          H   
ATOM    247  HA  GLN A  17      10.689  25.129  40.481  1.00  0.00          H   
ATOM    248  HB3 GLN A  17      12.358  24.655  39.018  1.00  0.00          H   
ATOM    249  HB2 GLN A  17      11.434  23.509  38.063  1.00  0.00          H   
ATOM    250  HG3 GLN A  17      10.982  22.229  40.252  1.00  0.00          H   
ATOM    251  HG2 GLN A  17      11.876  23.333  41.168  1.00  0.00          H   
ATOM    252 HE21 GLN A  17      13.495  21.835  41.897  1.00  0.00          H   
ATOM    253 HE22 GLN A  17      14.691  21.377  40.728  1.00  0.00          H   
ATOM    254  N   ALA A  18       9.943  26.168  37.393  1.00  0.00          N   
ATOM    255  CA  ALA A  18      10.013  27.373  36.542  1.00  0.00          C   
ATOM    256  C   ALA A  18       9.046  28.514  36.954  1.00  0.00          C   
ATOM    257  O   ALA A  18       9.425  29.667  36.885  1.00  0.00          O   
ATOM    258  CB  ALA A  18       9.903  27.038  35.069  1.00  0.00          C   
ATOM    259  H   ALA A  18       9.627  25.309  36.961  1.00  0.00          H   
ATOM    260  HA  ALA A  18      10.992  27.837  36.650  1.00  0.00          H   
ATOM    261  HB1 ALA A  18      10.729  26.461  34.655  1.00  0.00          H   
ATOM    262  HB2 ALA A  18       8.956  26.548  34.822  1.00  0.00          H   
ATOM    263  HB3 ALA A  18       9.929  28.030  34.632  1.00  0.00          H   
ATOM    264  N   ALA A  19       7.865  28.117  37.460  1.00  0.00          N   
ATOM    265  CA  ALA A  19       6.913  28.973  38.079  1.00  0.00          C   
ATOM    266  C   ALA A  19       7.526  29.710  39.340  1.00  0.00          C   
ATOM    267  O   ALA A  19       7.323  30.920  39.594  1.00  0.00          O   
ATOM    268  CB  ALA A  19       5.735  28.172  38.489  1.00  0.00          C   
ATOM    269  H   ALA A  19       7.623  27.163  37.252  1.00  0.00          H   
ATOM    270  HA  ALA A  19       6.510  29.709  37.370  1.00  0.00          H   
ATOM    271  HB1 ALA A  19       6.095  27.185  38.768  1.00  0.00          H   
ATOM    272  HB2 ALA A  19       5.221  28.573  39.360  1.00  0.00          H   
ATOM    273  HB3 ALA A  19       5.105  28.021  37.606  1.00  0.00          H   
ATOM    274  N   GLN A  20       8.054  28.896  40.288  1.00  0.00          N   
ATOM    275  CA  GLN A  20       8.710  29.359  41.529  1.00  0.00          C   
ATOM    276  C   GLN A  20       9.936  30.279  41.193  1.00  0.00          C   
ATOM    277  O   GLN A  20      10.301  31.141  41.963  1.00  0.00          O   
ATOM    278  CB  GLN A  20       9.112  28.228  42.479  1.00  0.00          C   
ATOM    279  CG  GLN A  20       7.776  27.674  43.086  1.00  0.00          C   
ATOM    280  CD  GLN A  20       7.958  26.374  43.902  1.00  0.00          C   
ATOM    281  NE2 GLN A  20       6.891  25.828  44.399  1.00  0.00          N   
ATOM    282  OE1 GLN A  20       9.000  25.728  43.876  1.00  0.00          O   
ATOM    283  H   GLN A  20       8.042  27.903  40.134  1.00  0.00          H   
ATOM    284  HA  GLN A  20       8.077  30.049  42.077  1.00  0.00          H   
ATOM    285  HB3 GLN A  20       9.865  28.525  43.215  1.00  0.00          H   
ATOM    286  HB2 GLN A  20       9.699  27.454  41.992  1.00  0.00          H   
ATOM    287  HG3 GLN A  20       7.079  27.552  42.255  1.00  0.00          H   
ATOM    288  HG2 GLN A  20       7.280  28.349  43.775  1.00  0.00          H   
ATOM    289 HE21 GLN A  20       5.969  26.232  44.366  1.00  0.00          H   
ATOM    290 HE22 GLN A  20       6.990  24.867  44.708  1.00  0.00          H   
ATOM    291  N   ALA A  21      10.616  30.111  40.034  1.00  0.00          N   
ATOM    292  CA  ALA A  21      11.791  30.884  39.591  1.00  0.00          C   
ATOM    293  C   ALA A  21      11.471  32.221  38.890  1.00  0.00          C   
ATOM    294  O   ALA A  21      12.209  32.560  37.937  1.00  0.00          O   
ATOM    295  CB  ALA A  21      12.525  30.032  38.680  1.00  0.00          C   
ATOM    296  H   ALA A  21      10.341  29.439  39.337  1.00  0.00          H   
ATOM    297  HA  ALA A  21      12.487  31.123  40.401  1.00  0.00          H   
ATOM    298  HB1 ALA A  21      13.482  30.446  38.381  1.00  0.00          H   
ATOM    299  HB2 ALA A  21      12.632  29.003  39.033  1.00  0.00          H   
ATOM    300  HB3 ALA A  21      11.945  29.961  37.765  1.00  0.00          H   
ATOM    301  N   ALA A  22      10.435  32.952  39.358  1.00  0.00          N   
ATOM    302  CA  ALA A  22       9.972  34.295  39.044  1.00  0.00          C   
ATOM    303  C   ALA A  22      11.001  35.435  39.395  1.00  0.00          C   
ATOM    304  O   ALA A  22      11.969  35.230  40.087  1.00  0.00          O   
ATOM    305  CB  ALA A  22       8.557  34.380  39.696  1.00  0.00          C   
ATOM    306  H   ALA A  22       9.828  32.481  40.007  1.00  0.00          H   
ATOM    307  HA  ALA A  22       9.844  34.419  37.968  1.00  0.00          H   
ATOM    308  HB1 ALA A  22       7.968  35.172  39.222  1.00  0.00          H   
ATOM    309  HB2 ALA A  22       8.049  33.419  39.609  1.00  0.00          H   
ATOM    310  HB3 ALA A  22       8.775  34.575  40.746  1.00  0.00          H   
ATOM    311  N   LYS A  23      10.785  36.598  38.856  1.00  0.00          N   
ATOM    312  CA  LYS A  23      11.719  37.663  38.910  1.00  0.00          C   
ATOM    313  C   LYS A  23      11.153  38.898  39.708  1.00  0.00          C   
ATOM    314  O   LYS A  23       9.975  38.949  39.957  1.00  0.00          O   
ATOM    315  CB  LYS A  23      11.943  38.065  37.380  1.00  0.00          C   
ATOM    316  CG  LYS A  23      12.813  36.976  36.682  1.00  0.00          C   
ATOM    317  CD  LYS A  23      12.804  37.124  35.154  1.00  0.00          C   
ATOM    318  CE  LYS A  23      13.323  35.903  34.365  1.00  0.00          C   
ATOM    319  NZ  LYS A  23      13.227  36.156  32.950  1.00  0.00          N   
ATOM    320  H   LYS A  23       9.840  36.840  38.600  1.00  0.00          H   
ATOM    321  HA  LYS A  23      12.624  37.400  39.454  1.00  0.00          H   
ATOM    322  HB3 LYS A  23      12.439  39.046  37.359  1.00  0.00          H   
ATOM    323  HB2 LYS A  23      10.987  38.144  36.848  1.00  0.00          H   
ATOM    324  HG3 LYS A  23      12.495  35.972  36.978  1.00  0.00          H   
ATOM    325  HG2 LYS A  23      13.829  37.221  37.009  1.00  0.00          H   
ATOM    326  HD3 LYS A  23      13.315  38.047  34.893  1.00  0.00          H   
ATOM    327  HD2 LYS A  23      11.790  37.286  34.820  1.00  0.00          H   
ATOM    328  HE3 LYS A  23      12.706  35.043  34.636  1.00  0.00          H   
ATOM    329  HE2 LYS A  23      14.321  35.672  34.725  1.00  0.00          H   
ATOM    330  HZ1 LYS A  23      13.609  35.395  32.413  1.00  0.00          H   
ATOM    331  HZ2 LYS A  23      12.247  36.251  32.737  1.00  0.00          H   
ATOM    332  HZ3 LYS A  23      13.623  37.060  32.725  1.00  0.00          H   
ATOM    333  N   LYS A  24      11.991  39.868  39.981  1.00  0.00          N   
ATOM    334  CA  LYS A  24      11.852  40.868  41.081  1.00  0.00          C   
ATOM    335  C   LYS A  24      10.729  41.880  40.937  1.00  0.00          C   
ATOM    336  CB  LYS A  24      13.256  41.327  41.521  1.00  0.00          C   
ATOM    337  CG  LYS A  24      13.261  42.518  42.524  1.00  0.00          C   
ATOM    338  CD  LYS A  24      14.686  42.880  42.882  1.00  0.00          C   
ATOM    339  CE  LYS A  24      14.839  43.809  44.085  1.00  0.00          C   
ATOM    340  NZ  LYS A  24      16.145  43.712  44.777  1.00  0.00          N   
ATOM    341  O   LYS A  24       9.849  41.912  41.780  1.00  0.00          O   
ATOM    342  OXT LYS A  24      10.709  42.628  39.918  1.00  0.00          O   
ATOM    343  H   LYS A  24      12.942  39.751  39.688  1.00  0.00          H   
ATOM    344  HA  LYS A  24      11.461  40.273  41.909  1.00  0.00          H   
ATOM    345  HB3 LYS A  24      13.805  41.545  40.596  1.00  0.00          H   
ATOM    346  HB2 LYS A  24      13.658  40.474  42.058  1.00  0.00          H   
ATOM    347  HG3 LYS A  24      12.715  42.279  43.437  1.00  0.00          H   
ATOM    348  HG2 LYS A  24      12.843  43.434  42.096  1.00  0.00          H   
ATOM    349  HD3 LYS A  24      15.247  43.412  42.104  1.00  0.00          H   
ATOM    350  HD2 LYS A  24      15.203  41.961  43.154  1.00  0.00          H   
ATOM    351  HE3 LYS A  24      14.081  43.557  44.835  1.00  0.00          H   
ATOM    352  HE2 LYS A  24      14.644  44.858  43.868  1.00  0.00          H   
ATOM    353  HZ1 LYS A  24      16.300  42.841  45.258  1.00  0.00          H   
ATOM    354  HZ2 LYS A  24      16.841  44.051  44.135  1.00  0.00          H   
ATOM    355  HZ3 LYS A  24      16.135  44.384  45.535  1.00  0.00          H   
TER     356      LYS A  24
ENDMDL
MODEL        2
ATOM      1  N   LYS A   1      -6.404  12.313  26.221  1.00  0.00          N   
ATOM      2  CA  LYS A   1      -5.272  11.970  27.124  1.00  0.00          C   
ATOM      3  C   LYS A   1      -4.021  11.945  26.196  1.00  0.00          C   
ATOM      4  O   LYS A   1      -4.143  11.485  25.067  1.00  0.00          O   
ATOM      5  CB  LYS A   1      -5.511  10.606  27.727  1.00  0.00          C   
ATOM      6  CG  LYS A   1      -6.729  10.487  28.680  1.00  0.00          C   
ATOM      7  CD  LYS A   1      -6.816   9.170  29.530  1.00  0.00          C   
ATOM      8  CE  LYS A   1      -8.036   9.112  30.411  1.00  0.00          C   
ATOM      9  NZ  LYS A   1      -7.840   7.906  31.304  1.00  0.00          N   
ATOM     10  HA  LYS A   1      -5.072  12.756  27.857  1.00  0.00          H   
ATOM     11  HB3 LYS A   1      -4.610  10.249  28.245  1.00  0.00          H   
ATOM     12  HB2 LYS A   1      -5.609   9.840  26.966  1.00  0.00          H   
ATOM     13  HG3 LYS A   1      -7.677  10.655  28.188  1.00  0.00          H   
ATOM     14  HG2 LYS A   1      -6.602  11.272  29.439  1.00  0.00          H   
ATOM     15  HD3 LYS A   1      -5.937   9.242  30.161  1.00  0.00          H   
ATOM     16  HD2 LYS A   1      -6.811   8.262  28.922  1.00  0.00          H   
ATOM     17  HE3 LYS A   1      -8.922   8.897  29.817  1.00  0.00          H   
ATOM     18  HE2 LYS A   1      -8.175  10.039  30.952  1.00  0.00          H   
ATOM     19  HZ1 LYS A   1      -7.146   7.323  30.858  1.00  0.00          H   
ATOM     20  HZ2 LYS A   1      -7.445   8.133  32.207  1.00  0.00          H   
ATOM     21  HZ3 LYS A   1      -8.788   7.568  31.387  1.00  0.00          H   
ATOM     22  H   LYS A   1      -6.553  11.552  25.573  1.00  0.00          H   
ATOM     23  N   LYS A   2      -2.892  12.542  26.604  1.00  0.00          N   
ATOM     24  CA  LYS A   2      -1.735  12.589  25.706  1.00  0.00          C   
ATOM     25  C   LYS A   2      -0.995  11.256  25.570  1.00  0.00          C   
ATOM     26  O   LYS A   2      -1.190  10.417  26.455  1.00  0.00          O   
ATOM     27  CB  LYS A   2      -0.837  13.755  26.235  1.00  0.00          C   
ATOM     28  CG  LYS A   2      -0.297  13.500  27.698  1.00  0.00          C   
ATOM     29  CD  LYS A   2       0.942  14.254  27.873  1.00  0.00          C   
ATOM     30  CE  LYS A   2       1.735  13.933  29.193  1.00  0.00          C   
ATOM     31  NZ  LYS A   2       2.744  15.016  29.330  1.00  0.00          N   
ATOM     32  H   LYS A   2      -2.766  12.817  27.566  1.00  0.00          H   
ATOM     33  HA  LYS A   2      -2.138  12.831  24.719  1.00  0.00          H   
ATOM     34  HB3 LYS A   2      -1.377  14.695  26.147  1.00  0.00          H   
ATOM     35  HB2 LYS A   2      -0.000  13.860  25.532  1.00  0.00          H   
ATOM     36  HG3 LYS A   2      -0.072  12.444  27.817  1.00  0.00          H   
ATOM     37  HG2 LYS A   2      -0.956  13.762  28.529  1.00  0.00          H   
ATOM     38  HD3 LYS A   2       0.737  15.318  27.721  1.00  0.00          H   
ATOM     39  HD2 LYS A   2       1.593  13.891  27.076  1.00  0.00          H   
ATOM     40  HE3 LYS A   2       2.098  12.909  29.105  1.00  0.00          H   
ATOM     41  HE2 LYS A   2       1.083  14.050  30.056  1.00  0.00          H   
ATOM     42  HZ1 LYS A   2       3.555  14.981  28.738  1.00  0.00          H   
ATOM     43  HZ2 LYS A   2       2.226  15.879  29.253  1.00  0.00          H   
ATOM     44  HZ3 LYS A   2       3.077  14.964  30.291  1.00  0.00          H   
ATOM     45  N   PRO A   3      -0.148  10.964  24.563  1.00  0.00          N   
ATOM     46  CA  PRO A   3       0.510   9.674  24.446  1.00  0.00          C   
ATOM     47  C   PRO A   3       1.818   9.756  25.297  1.00  0.00          C   
ATOM     48  O   PRO A   3       2.144  10.820  25.881  1.00  0.00          O   
ATOM     49  CB  PRO A   3       0.759   9.485  22.922  1.00  0.00          C   
ATOM     50  CG  PRO A   3       1.097  10.916  22.503  1.00  0.00          C   
ATOM     51  CD  PRO A   3       0.107  11.751  23.346  1.00  0.00          C   
ATOM     52  HA  PRO A   3      -0.189   8.893  24.755  1.00  0.00          H   
ATOM     53  HB3 PRO A   3       1.626   8.852  22.727  1.00  0.00          H   
ATOM     54  HB2 PRO A   3      -0.093   9.125  22.353  1.00  0.00          H   
ATOM     55  HG3 PRO A   3       2.107  11.137  22.841  1.00  0.00          H   
ATOM     56  HG2 PRO A   3       1.009  11.209  21.459  1.00  0.00          H   
ATOM     57  HD3 PRO A   3       0.399  12.755  23.656  1.00  0.00          H   
ATOM     58  HD2 PRO A   3      -0.842  11.745  22.804  1.00  0.00          H   
ATOM     59  N   GLY A   4       2.645   8.679  25.342  1.00  0.00          N   
ATOM     60  CA  GLY A   4       3.751   8.478  26.307  1.00  0.00          C   
ATOM     61  C   GLY A   4       4.252   7.073  26.439  1.00  0.00          C   
ATOM     62  O   GLY A   4       3.580   6.155  25.923  1.00  0.00          O   
ATOM     63  H   GLY A   4       2.265   7.894  24.820  1.00  0.00          H   
ATOM     64  HA3 GLY A   4       3.442   8.790  27.306  1.00  0.00          H   
ATOM     65  HA2 GLY A   4       4.583   9.123  26.039  1.00  0.00          H   
ATOM     66  N   ALA A   5       5.371   6.804  27.146  1.00  0.00          N   
ATOM     67  CA  ALA A   5       5.676   5.470  27.507  1.00  0.00          C   
ATOM     68  C   ALA A   5       4.760   4.855  28.553  1.00  0.00          C   
ATOM     69  O   ALA A   5       3.955   5.522  29.188  1.00  0.00          O   
ATOM     70  CB  ALA A   5       7.148   5.355  27.988  1.00  0.00          C   
ATOM     71  H   ALA A   5       5.836   7.513  27.693  1.00  0.00          H   
ATOM     72  HA  ALA A   5       5.522   4.832  26.630  1.00  0.00          H   
ATOM     73  HB1 ALA A   5       7.812   5.842  27.271  1.00  0.00          H   
ATOM     74  HB2 ALA A   5       7.208   5.791  28.990  1.00  0.00          H   
ATOM     75  HB3 ALA A   5       7.409   4.297  27.984  1.00  0.00          H   
ATOM     76  N   SER A   6       4.852   3.533  28.736  1.00  0.00          N   
ATOM     77  CA  SER A   6       4.078   2.804  29.776  1.00  0.00          C   
ATOM     78  C   SER A   6       4.494   3.229  31.259  1.00  0.00          C   
ATOM     79  O   SER A   6       5.656   3.274  31.547  1.00  0.00          O   
ATOM     80  CB  SER A   6       4.127   1.318  29.574  1.00  0.00          C   
ATOM     81  OG  SER A   6       3.106   0.639  30.304  1.00  0.00          O   
ATOM     82  H   SER A   6       5.579   3.051  28.212  1.00  0.00          H   
ATOM     83  HA  SER A   6       3.050   3.130  29.651  1.00  0.00          H   
ATOM     84  HB3 SER A   6       5.027   0.914  30.034  1.00  0.00          H   
ATOM     85  HB2 SER A   6       3.981   0.990  28.542  1.00  0.00          H   
ATOM     86  HG  SER A   6       3.106  -0.304  30.104  1.00  0.00          H   
ATOM     87  N   LEU A   7       3.594   3.548  32.144  1.00  0.00          N   
ATOM     88  CA  LEU A   7       3.716   4.090  33.471  1.00  0.00          C   
ATOM     89  C   LEU A   7       4.793   5.171  33.674  1.00  0.00          C   
ATOM     90  O   LEU A   7       5.792   4.976  34.335  1.00  0.00          O   
ATOM     91  CB  LEU A   7       3.779   2.984  34.577  1.00  0.00          C   
ATOM     92  CG  LEU A   7       2.607   1.998  34.395  1.00  0.00          C   
ATOM     93  CD1 LEU A   7       3.015   0.694  35.041  1.00  0.00          C   
ATOM     94  CD2 LEU A   7       1.334   2.430  34.930  1.00  0.00          C   
ATOM     95  H   LEU A   7       2.690   3.513  31.696  1.00  0.00          H   
ATOM     96  HA  LEU A   7       2.759   4.601  33.608  1.00  0.00          H   
ATOM     97  HB3 LEU A   7       3.749   3.358  35.607  1.00  0.00          H   
ATOM     98  HB2 LEU A   7       4.726   2.471  34.374  1.00  0.00          H   
ATOM     99  HG  LEU A   7       2.458   1.759  33.343  1.00  0.00          H   
ATOM    100 HD11 LEU A   7       3.012   0.822  36.130  1.00  0.00          H   
ATOM    101 HD12 LEU A   7       2.287  -0.095  34.840  1.00  0.00          H   
ATOM    102 HD13 LEU A   7       3.991   0.319  34.741  1.00  0.00          H   
ATOM    103 HD21 LEU A   7       1.497   2.896  35.906  1.00  0.00          H   
ATOM    104 HD22 LEU A   7       0.883   3.128  34.236  1.00  0.00          H   
ATOM    105 HD23 LEU A   7       0.629   1.629  35.159  1.00  0.00          H   
ATOM    106  N   ALA A   8       4.593   6.276  32.972  1.00  0.00          N   
ATOM    107  CA  ALA A   8       5.465   7.438  33.053  1.00  0.00          C   
ATOM    108  C   ALA A   8       5.536   7.901  34.498  1.00  0.00          C   
ATOM    109  O   ALA A   8       4.641   7.742  35.344  1.00  0.00          O   
ATOM    110  CB  ALA A   8       4.908   8.513  32.100  1.00  0.00          C   
ATOM    111  H   ALA A   8       3.794   6.371  32.353  1.00  0.00          H   
ATOM    112  HA  ALA A   8       6.461   7.125  32.743  1.00  0.00          H   
ATOM    113  HB1 ALA A   8       3.905   8.805  32.413  1.00  0.00          H   
ATOM    114  HB2 ALA A   8       5.523   9.398  32.250  1.00  0.00          H   
ATOM    115  HB3 ALA A   8       4.901   8.245  31.034  1.00  0.00          H   
ATOM    116  N   ALA A   9       6.613   8.686  34.723  1.00  0.00          N   
ATOM    117  CA  ALA A   9       6.756   9.676  35.763  1.00  0.00          C   
ATOM    118  C   ALA A   9       5.909  10.895  35.461  1.00  0.00          C   
ATOM    119  O   ALA A   9       5.286  11.085  34.386  1.00  0.00          O   
ATOM    120  CB  ALA A   9       8.272   9.921  36.048  1.00  0.00          C   
ATOM    121  H   ALA A   9       7.181   8.884  33.910  1.00  0.00          H   
ATOM    122  HA  ALA A   9       6.283   9.254  36.647  1.00  0.00          H   
ATOM    123  HB1 ALA A   9       8.357  10.550  36.940  1.00  0.00          H   
ATOM    124  HB2 ALA A   9       8.702   8.939  36.250  1.00  0.00          H   
ATOM    125  HB3 ALA A   9       8.773  10.300  35.160  1.00  0.00          H   
ATOM    126  N   LEU A  10       5.847  11.795  36.474  1.00  0.00          N   
ATOM    127  CA  LEU A  10       5.468  13.141  36.250  1.00  0.00          C   
ATOM    128  C   LEU A  10       6.642  13.911  35.515  1.00  0.00          C   
ATOM    129  O   LEU A  10       7.749  13.369  35.452  1.00  0.00          O   
ATOM    130  CB  LEU A  10       5.108  13.861  37.567  1.00  0.00          C   
ATOM    131  CG  LEU A  10       3.823  13.435  38.329  1.00  0.00          C   
ATOM    132  CD1 LEU A  10       3.754  14.197  39.668  1.00  0.00          C   
ATOM    133  CD2 LEU A  10       2.655  13.737  37.431  1.00  0.00          C   
ATOM    134  H   LEU A  10       6.302  11.599  37.348  1.00  0.00          H   
ATOM    135  HA  LEU A  10       4.644  13.125  35.545  1.00  0.00          H   
ATOM    136  HB3 LEU A  10       4.978  14.921  37.364  1.00  0.00          H   
ATOM    137  HB2 LEU A  10       5.991  13.746  38.197  1.00  0.00          H   
ATOM    138  HG  LEU A  10       3.798  12.348  38.442  1.00  0.00          H   
ATOM    139 HD11 LEU A  10       2.805  14.010  40.164  1.00  0.00          H   
ATOM    140 HD12 LEU A  10       4.642  13.896  40.214  1.00  0.00          H   
ATOM    141 HD13 LEU A  10       3.820  15.260  39.432  1.00  0.00          H   
ATOM    142 HD21 LEU A  10       1.715  13.357  37.832  1.00  0.00          H   
ATOM    143 HD22 LEU A  10       2.524  14.819  37.424  1.00  0.00          H   
ATOM    144 HD23 LEU A  10       2.835  13.275  36.452  1.00  0.00          H   
ATOM    145  N   GLN A  11       6.319  15.096  34.981  1.00  0.00          N   
ATOM    146  CA  GLN A  11       7.388  16.016  34.656  1.00  0.00          C   
ATOM    147  C   GLN A  11       7.942  16.766  35.887  1.00  0.00          C   
ATOM    148  O   GLN A  11       7.264  16.821  36.913  1.00  0.00          O   
ATOM    149  CB  GLN A  11       6.822  16.931  33.531  1.00  0.00          C   
ATOM    150  CG  GLN A  11       6.580  16.166  32.178  1.00  0.00          C   
ATOM    151  CD  GLN A  11       5.987  17.039  31.064  1.00  0.00          C   
ATOM    152  NE2 GLN A  11       6.794  17.718  30.358  1.00  0.00          N   
ATOM    153  OE1 GLN A  11       4.778  17.184  30.895  1.00  0.00          O   
ATOM    154  H   GLN A  11       5.346  15.372  34.987  1.00  0.00          H   
ATOM    155  HA  GLN A  11       8.137  15.333  34.257  1.00  0.00          H   
ATOM    156  HB3 GLN A  11       7.536  17.716  33.279  1.00  0.00          H   
ATOM    157  HB2 GLN A  11       5.870  17.337  33.864  1.00  0.00          H   
ATOM    158  HG3 GLN A  11       5.773  15.469  32.403  1.00  0.00          H   
ATOM    159  HG2 GLN A  11       7.464  15.606  31.902  1.00  0.00          H   
ATOM    160 HE21 GLN A  11       7.788  17.659  30.506  1.00  0.00          H   
ATOM    161 HE22 GLN A  11       6.413  18.201  29.554  1.00  0.00          H   
ATOM    162  N   ALA A  12       9.112  17.392  35.740  1.00  0.00          N   
ATOM    163  CA  ALA A  12       9.772  18.108  36.791  1.00  0.00          C   
ATOM    164  C   ALA A  12       8.944  19.371  37.299  1.00  0.00          C   
ATOM    165  O   ALA A  12       8.050  19.878  36.602  1.00  0.00          O   
ATOM    166  CB  ALA A  12      11.188  18.498  36.281  1.00  0.00          C   
ATOM    167  H   ALA A  12       9.650  17.388  34.877  1.00  0.00          H   
ATOM    168  HA  ALA A  12       9.866  17.354  37.574  1.00  0.00          H   
ATOM    169  HB1 ALA A  12      11.835  18.950  37.041  1.00  0.00          H   
ATOM    170  HB2 ALA A  12      11.649  17.599  35.886  1.00  0.00          H   
ATOM    171  HB3 ALA A  12      11.065  19.229  35.476  1.00  0.00          H   
ATOM    172  N   LEU A  13       9.298  19.920  38.448  1.00  0.00          N   
ATOM    173  CA  LEU A  13       8.763  21.155  39.048  1.00  0.00          C   
ATOM    174  C   LEU A  13       8.981  22.402  38.146  1.00  0.00          C   
ATOM    175  O   LEU A  13       7.999  23.161  38.057  1.00  0.00          O   
ATOM    176  CB  LEU A  13       9.239  21.402  40.519  1.00  0.00          C   
ATOM    177  CG  LEU A  13       9.064  20.234  41.502  1.00  0.00          C   
ATOM    178  CD1 LEU A  13       9.681  20.585  42.808  1.00  0.00          C   
ATOM    179  CD2 LEU A  13       7.496  20.023  41.693  1.00  0.00          C   
ATOM    180  H   LEU A  13      10.108  19.529  38.927  1.00  0.00          H   
ATOM    181  HA  LEU A  13       7.672  21.064  39.070  1.00  0.00          H   
ATOM    182  HB3 LEU A  13       8.778  22.325  40.861  1.00  0.00          H   
ATOM    183  HB2 LEU A  13      10.290  21.660  40.388  1.00  0.00          H   
ATOM    184  HG  LEU A  13       9.594  19.357  41.118  1.00  0.00          H   
ATOM    185 HD11 LEU A  13       9.690  19.678  43.410  1.00  0.00          H   
ATOM    186 HD12 LEU A  13      10.721  20.923  42.771  1.00  0.00          H   
ATOM    187 HD13 LEU A  13       9.124  21.415  43.260  1.00  0.00          H   
ATOM    188 HD21 LEU A  13       7.032  20.984  41.932  1.00  0.00          H   
ATOM    189 HD22 LEU A  13       7.141  19.593  40.760  1.00  0.00          H   
ATOM    190 HD23 LEU A  13       7.398  19.315  42.522  1.00  0.00          H   
ATOM    191  N   GLN A  14      10.060  22.527  37.334  1.00  0.00          N   
ATOM    192  CA  GLN A  14      10.085  23.614  36.313  1.00  0.00          C   
ATOM    193  C   GLN A  14       9.323  23.333  34.981  1.00  0.00          C   
ATOM    194  O   GLN A  14       9.117  24.244  34.150  1.00  0.00          O   
ATOM    195  CB  GLN A  14      11.534  24.059  36.015  1.00  0.00          C   
ATOM    196  CG  GLN A  14      12.041  24.984  37.111  1.00  0.00          C   
ATOM    197  CD  GLN A  14      13.518  25.375  37.009  1.00  0.00          C   
ATOM    198  NE2 GLN A  14      13.728  26.578  36.474  1.00  0.00          N   
ATOM    199  OE1 GLN A  14      14.434  24.643  37.410  1.00  0.00          O   
ATOM    200  H   GLN A  14      10.891  21.990  37.532  1.00  0.00          H   
ATOM    201  HA  GLN A  14       9.553  24.500  36.662  1.00  0.00          H   
ATOM    202  HB3 GLN A  14      11.506  24.611  35.074  1.00  0.00          H   
ATOM    203  HB2 GLN A  14      12.258  23.237  35.954  1.00  0.00          H   
ATOM    204  HG3 GLN A  14      11.944  24.513  38.098  1.00  0.00          H   
ATOM    205  HG2 GLN A  14      11.390  25.853  37.167  1.00  0.00          H   
ATOM    206 HE21 GLN A  14      12.926  27.192  36.443  1.00  0.00          H   
ATOM    207 HE22 GLN A  14      14.629  27.049  36.487  1.00  0.00          H   
ATOM    208  N   ALA A  15       8.778  22.124  34.781  1.00  0.00          N   
ATOM    209  CA  ALA A  15       7.893  21.726  33.658  1.00  0.00          C   
ATOM    210  C   ALA A  15       6.499  21.903  34.135  1.00  0.00          C   
ATOM    211  O   ALA A  15       5.737  22.720  33.561  1.00  0.00          O   
ATOM    212  CB  ALA A  15       8.164  20.286  33.210  1.00  0.00          C   
ATOM    213  H   ALA A  15       8.889  21.470  35.535  1.00  0.00          H   
ATOM    214  HA  ALA A  15       8.077  22.397  32.827  1.00  0.00          H   
ATOM    215  HB1 ALA A  15       9.180  20.268  32.843  1.00  0.00          H   
ATOM    216  HB2 ALA A  15       7.918  19.628  34.053  1.00  0.00          H   
ATOM    217  HB3 ALA A  15       7.514  19.952  32.401  1.00  0.00          H   
ATOM    218  N   LEU A  16       6.195  21.331  35.259  1.00  0.00          N   
ATOM    219  CA  LEU A  16       5.013  21.648  36.041  1.00  0.00          C   
ATOM    220  C   LEU A  16       4.726  23.111  36.485  1.00  0.00          C   
ATOM    221  O   LEU A  16       3.549  23.451  36.629  1.00  0.00          O   
ATOM    222  CB  LEU A  16       4.884  20.676  37.249  1.00  0.00          C   
ATOM    223  CG  LEU A  16       4.726  19.175  36.892  1.00  0.00          C   
ATOM    224  CD1 LEU A  16       4.451  18.269  38.095  1.00  0.00          C   
ATOM    225  CD2 LEU A  16       3.595  18.870  35.887  1.00  0.00          C   
ATOM    226  H   LEU A  16       6.894  20.865  35.821  1.00  0.00          H   
ATOM    227  HA  LEU A  16       4.151  21.384  35.427  1.00  0.00          H   
ATOM    228  HB3 LEU A  16       3.981  20.903  37.814  1.00  0.00          H   
ATOM    229  HB2 LEU A  16       5.796  20.735  37.838  1.00  0.00          H   
ATOM    230  HG  LEU A  16       5.621  18.790  36.420  1.00  0.00          H   
ATOM    231 HD11 LEU A  16       5.170  18.423  38.896  1.00  0.00          H   
ATOM    232 HD12 LEU A  16       3.481  18.509  38.514  1.00  0.00          H   
ATOM    233 HD13 LEU A  16       4.467  17.200  37.855  1.00  0.00          H   
ATOM    234 HD21 LEU A  16       3.445  17.793  35.770  1.00  0.00          H   
ATOM    235 HD22 LEU A  16       2.641  19.181  36.307  1.00  0.00          H   
ATOM    236 HD23 LEU A  16       3.818  19.307  34.911  1.00  0.00          H   
ATOM    237  N   GLN A  17       5.729  23.929  36.646  1.00  0.00          N   
ATOM    238  CA  GLN A  17       5.506  25.354  36.942  1.00  0.00          C   
ATOM    239  C   GLN A  17       5.389  26.190  35.696  1.00  0.00          C   
ATOM    240  O   GLN A  17       5.119  27.389  35.879  1.00  0.00          O   
ATOM    241  CB  GLN A  17       6.608  25.824  37.880  1.00  0.00          C   
ATOM    242  CG  GLN A  17       6.398  25.364  39.337  1.00  0.00          C   
ATOM    243  CD  GLN A  17       7.669  25.504  40.214  1.00  0.00          C   
ATOM    244  NE2 GLN A  17       7.542  25.171  41.476  1.00  0.00          N   
ATOM    245  OE1 GLN A  17       8.784  25.814  39.787  1.00  0.00          O   
ATOM    246  H   GLN A  17       6.661  23.527  36.660  1.00  0.00          H   
ATOM    247  HA  GLN A  17       4.595  25.541  37.505  1.00  0.00          H   
ATOM    248  HB3 GLN A  17       6.644  26.912  37.954  1.00  0.00          H   
ATOM    249  HB2 GLN A  17       7.583  25.557  37.483  1.00  0.00          H   
ATOM    250  HG3 GLN A  17       6.031  24.345  39.420  1.00  0.00          H   
ATOM    251  HG2 GLN A  17       5.683  26.053  39.782  1.00  0.00          H   
ATOM    252 HE21 GLN A  17       6.630  24.820  41.757  1.00  0.00          H   
ATOM    253 HE22 GLN A  17       8.337  25.367  42.057  1.00  0.00          H   
ATOM    254  N   ALA A  18       5.328  25.652  34.492  1.00  0.00          N   
ATOM    255  CA  ALA A  18       5.098  26.428  33.235  1.00  0.00          C   
ATOM    256  C   ALA A  18       3.684  26.940  32.958  1.00  0.00          C   
ATOM    257  O   ALA A  18       3.363  27.543  31.955  1.00  0.00          O   
ATOM    258  CB  ALA A  18       5.622  25.643  31.995  1.00  0.00          C   
ATOM    259  H   ALA A  18       5.500  24.654  34.482  1.00  0.00          H   
ATOM    260  HA  ALA A  18       5.729  27.315  33.253  1.00  0.00          H   
ATOM    261  HB1 ALA A  18       5.713  26.237  31.089  1.00  0.00          H   
ATOM    262  HB2 ALA A  18       6.623  25.344  32.300  1.00  0.00          H   
ATOM    263  HB3 ALA A  18       5.086  24.724  31.754  1.00  0.00          H   
ATOM    264  N   ALA A  19       2.788  26.559  33.900  1.00  0.00          N   
ATOM    265  CA  ALA A  19       1.383  27.046  34.030  1.00  0.00          C   
ATOM    266  C   ALA A  19       1.090  27.358  35.456  1.00  0.00          C   
ATOM    267  O   ALA A  19       1.756  26.953  36.428  1.00  0.00          O   
ATOM    268  CB  ALA A  19       0.514  25.899  33.499  1.00  0.00          C   
ATOM    269  H   ALA A  19       3.006  25.884  34.621  1.00  0.00          H   
ATOM    270  HA  ALA A  19       1.224  27.941  33.440  1.00  0.00          H   
ATOM    271  HB1 ALA A  19      -0.526  26.075  33.788  1.00  0.00          H   
ATOM    272  HB2 ALA A  19       0.682  25.764  32.427  1.00  0.00          H   
ATOM    273  HB3 ALA A  19       0.728  24.990  34.048  1.00  0.00          H   
ATOM    274  N   GLN A  20       0.015  28.131  35.659  1.00  0.00          N   
ATOM    275  CA  GLN A  20      -0.377  28.714  36.915  1.00  0.00          C   
ATOM    276  C   GLN A  20      -0.664  27.556  37.974  1.00  0.00          C   
ATOM    277  O   GLN A  20      -1.293  26.531  37.690  1.00  0.00          O   
ATOM    278  CB  GLN A  20      -1.546  29.700  36.651  1.00  0.00          C   
ATOM    279  CG  GLN A  20      -1.684  30.615  37.907  1.00  0.00          C   
ATOM    280  CD  GLN A  20      -2.904  31.413  37.943  1.00  0.00          C   
ATOM    281  NE2 GLN A  20      -2.786  32.723  38.210  1.00  0.00          N   
ATOM    282  OE1 GLN A  20      -3.992  30.858  37.832  1.00  0.00          O   
ATOM    283  H   GLN A  20      -0.591  28.422  34.904  1.00  0.00          H   
ATOM    284  HA  GLN A  20       0.471  29.301  37.255  1.00  0.00          H   
ATOM    285  HB3 GLN A  20      -2.484  29.172  36.472  1.00  0.00          H   
ATOM    286  HB2 GLN A  20      -1.526  30.296  35.726  1.00  0.00          H   
ATOM    287  HG3 GLN A  20      -0.877  31.344  37.881  1.00  0.00          H   
ATOM    288  HG2 GLN A  20      -1.640  30.036  38.828  1.00  0.00          H   
ATOM    289 HE21 GLN A  20      -1.914  33.211  38.364  1.00  0.00          H   
ATOM    290 HE22 GLN A  20      -3.683  33.163  38.358  1.00  0.00          H   
ATOM    291  N   ALA A  21      -0.264  27.926  39.197  1.00  0.00          N   
ATOM    292  CA  ALA A  21      -0.471  27.159  40.400  1.00  0.00          C   
ATOM    293  C   ALA A  21      -1.945  26.785  40.710  1.00  0.00          C   
ATOM    294  O   ALA A  21      -2.828  27.594  40.634  1.00  0.00          O   
ATOM    295  CB  ALA A  21       0.278  27.959  41.536  1.00  0.00          C   
ATOM    296  H   ALA A  21       0.312  28.747  39.286  1.00  0.00          H   
ATOM    297  HA  ALA A  21       0.004  26.196  40.203  1.00  0.00          H   
ATOM    298  HB1 ALA A  21       0.326  27.498  42.520  1.00  0.00          H   
ATOM    299  HB2 ALA A  21       1.295  28.073  41.138  1.00  0.00          H   
ATOM    300  HB3 ALA A  21      -0.165  28.947  41.626  1.00  0.00          H   
ATOM    301  N   ALA A  22      -2.041  25.581  41.292  1.00  0.00          N   
ATOM    302  CA  ALA A  22      -3.388  25.053  41.791  1.00  0.00          C   
ATOM    303  C   ALA A  22      -3.787  25.552  43.252  1.00  0.00          C   
ATOM    304  O   ALA A  22      -2.874  25.698  44.100  1.00  0.00          O   
ATOM    305  CB  ALA A  22      -3.366  23.499  41.774  1.00  0.00          C   
ATOM    306  H   ALA A  22      -1.270  24.915  41.293  1.00  0.00          H   
ATOM    307  HA  ALA A  22      -4.157  25.300  41.057  1.00  0.00          H   
ATOM    308  HB1 ALA A  22      -2.619  23.090  42.461  1.00  0.00          H   
ATOM    309  HB2 ALA A  22      -4.369  23.119  41.957  1.00  0.00          H   
ATOM    310  HB3 ALA A  22      -3.190  23.196  40.743  1.00  0.00          H   
ATOM    311  N   LYS A  23      -5.086  25.837  43.524  1.00  0.00          N   
ATOM    312  CA  LYS A  23      -5.566  26.174  44.876  1.00  0.00          C   
ATOM    313  C   LYS A  23      -5.119  25.123  45.886  1.00  0.00          C   
ATOM    314  O   LYS A  23      -5.448  23.955  45.697  1.00  0.00          O   
ATOM    315  CB  LYS A  23      -7.054  26.279  44.789  1.00  0.00          C   
ATOM    316  CG  LYS A  23      -7.534  27.734  44.538  1.00  0.00          C   
ATOM    317  CD  LYS A  23      -9.059  27.792  44.681  1.00  0.00          C   
ATOM    318  CE  LYS A  23      -9.686  29.118  44.491  1.00  0.00          C   
ATOM    319  NZ  LYS A  23     -11.101  29.176  44.917  1.00  0.00          N   
ATOM    320  H   LYS A  23      -5.761  25.790  42.773  1.00  0.00          H   
ATOM    321  HA  LYS A  23      -5.182  27.127  45.232  1.00  0.00          H   
ATOM    322  HB3 LYS A  23      -7.446  25.962  45.758  1.00  0.00          H   
ATOM    323  HB2 LYS A  23      -7.538  25.517  44.172  1.00  0.00          H   
ATOM    324  HG3 LYS A  23      -7.278  28.063  43.523  1.00  0.00          H   
ATOM    325  HG2 LYS A  23      -7.091  28.392  45.287  1.00  0.00          H   
ATOM    326  HD3 LYS A  23      -9.300  27.472  45.695  1.00  0.00          H   
ATOM    327  HD2 LYS A  23      -9.413  27.054  43.970  1.00  0.00          H   
ATOM    328  HE3 LYS A  23      -9.663  29.433  43.448  1.00  0.00          H   
ATOM    329  HE2 LYS A  23      -9.115  29.886  45.019  1.00  0.00          H   
ATOM    330  HZ1 LYS A  23     -11.558  30.064  44.763  1.00  0.00          H   
ATOM    331  HZ2 LYS A  23     -11.580  28.495  44.344  1.00  0.00          H   
ATOM    332  HZ3 LYS A  23     -11.274  29.033  45.903  1.00  0.00          H   
ATOM    333  N   LYS A  24      -4.422  25.554  46.983  1.00  0.00          N   
ATOM    334  CA  LYS A  24      -4.066  24.576  48.060  1.00  0.00          C   
ATOM    335  C   LYS A  24      -5.242  24.179  48.992  1.00  0.00          C   
ATOM    336  CB  LYS A  24      -2.829  25.129  48.836  1.00  0.00          C   
ATOM    337  CG  LYS A  24      -2.077  24.104  49.694  1.00  0.00          C   
ATOM    338  CD  LYS A  24      -0.801  24.614  50.425  1.00  0.00          C   
ATOM    339  CE  LYS A  24      -0.058  23.586  51.337  1.00  0.00          C   
ATOM    340  NZ  LYS A  24       1.111  24.277  52.124  1.00  0.00          N   
ATOM    341  O   LYS A  24      -5.761  23.051  48.945  1.00  0.00          O   
ATOM    342  OXT LYS A  24      -5.827  25.111  49.617  1.00  0.00          O   
ATOM    343  H   LYS A  24      -4.213  26.537  47.082  1.00  0.00          H   
ATOM    344  HA  LYS A  24      -3.724  23.634  47.630  1.00  0.00          H   
ATOM    345  HB3 LYS A  24      -3.005  26.006  49.463  1.00  0.00          H   
ATOM    346  HB2 LYS A  24      -2.157  25.614  48.124  1.00  0.00          H   
ATOM    347  HG3 LYS A  24      -1.863  23.178  49.164  1.00  0.00          H   
ATOM    348  HG2 LYS A  24      -2.780  23.801  50.473  1.00  0.00          H   
ATOM    349  HD3 LYS A  24      -1.126  25.442  51.045  1.00  0.00          H   
ATOM    350  HD2 LYS A  24      -0.172  25.029  49.636  1.00  0.00          H   
ATOM    351  HE3 LYS A  24       0.204  22.636  50.879  1.00  0.00          H   
ATOM    352  HE2 LYS A  24      -0.704  23.230  52.140  1.00  0.00          H   
ATOM    353  HZ1 LYS A  24       0.707  25.000  52.697  1.00  0.00          H   
ATOM    354  HZ2 LYS A  24       1.512  23.633  52.786  1.00  0.00          H   
ATOM    355  HZ3 LYS A  24       1.817  24.668  51.521  1.00  0.00          H   
TER     356      LYS A  24
ENDMDL
MODEL        3
ATOM      1  N   LYS A   1       2.093   6.019  25.572  1.00  0.00          N   
ATOM      2  CA  LYS A   1       2.754   7.229  26.027  1.00  0.00          C   
ATOM      3  C   LYS A   1       3.007   8.075  24.816  1.00  0.00          C   
ATOM      4  O   LYS A   1       3.252   7.477  23.719  1.00  0.00          O   
ATOM      5  CB  LYS A   1       3.924   6.933  26.933  1.00  0.00          C   
ATOM      6  CG  LYS A   1       5.008   6.193  26.135  1.00  0.00          C   
ATOM      7  CD  LYS A   1       6.231   5.916  27.055  1.00  0.00          C   
ATOM      8  CE  LYS A   1       7.414   5.227  26.296  1.00  0.00          C   
ATOM      9  NZ  LYS A   1       8.567   4.832  27.062  1.00  0.00          N   
ATOM     10  HA  LYS A   1       1.984   7.777  26.566  1.00  0.00          H   
ATOM     11  HB3 LYS A   1       3.509   6.324  27.730  1.00  0.00          H   
ATOM     12  HB2 LYS A   1       4.278   7.895  27.308  1.00  0.00          H   
ATOM     13  HG3 LYS A   1       5.334   6.826  25.299  1.00  0.00          H   
ATOM     14  HG2 LYS A   1       4.619   5.266  25.716  1.00  0.00          H   
ATOM     15  HD3 LYS A   1       5.961   5.248  27.880  1.00  0.00          H   
ATOM     16  HD2 LYS A   1       6.626   6.839  27.463  1.00  0.00          H   
ATOM     17  HE3 LYS A   1       7.749   5.850  25.459  1.00  0.00          H   
ATOM     18  HE2 LYS A   1       7.033   4.279  25.904  1.00  0.00          H   
ATOM     19  HZ1 LYS A   1       8.351   4.269  27.876  1.00  0.00          H   
ATOM     20  HZ2 LYS A   1       9.253   4.379  26.475  1.00  0.00          H   
ATOM     21  HZ3 LYS A   1       9.021   5.647  27.439  1.00  0.00          H   
ATOM     22  H   LYS A   1       1.947   5.528  26.452  1.00  0.00          H   
ATOM     23  N   LYS A   2       2.898   9.394  24.858  1.00  0.00          N   
ATOM     24  CA  LYS A   2       3.083  10.265  23.740  1.00  0.00          C   
ATOM     25  C   LYS A   2       4.499  10.126  23.147  1.00  0.00          C   
ATOM     26  O   LYS A   2       5.474   9.932  23.973  1.00  0.00          O   
ATOM     27  CB  LYS A   2       2.706  11.691  24.256  1.00  0.00          C   
ATOM     28  CG  LYS A   2       3.025  12.841  23.312  1.00  0.00          C   
ATOM     29  CD  LYS A   2       2.591  14.187  23.900  1.00  0.00          C   
ATOM     30  CE  LYS A   2       2.848  15.378  22.980  1.00  0.00          C   
ATOM     31  NZ  LYS A   2       2.236  16.515  23.706  1.00  0.00          N   
ATOM     32  H   LYS A   2       2.624   9.806  25.740  1.00  0.00          H   
ATOM     33  HA  LYS A   2       2.396   9.909  22.973  1.00  0.00          H   
ATOM     34  HB3 LYS A   2       3.270  11.896  25.169  1.00  0.00          H   
ATOM     35  HB2 LYS A   2       1.654  11.769  24.535  1.00  0.00          H   
ATOM     36  HG3 LYS A   2       2.537  12.667  22.362  1.00  0.00          H   
ATOM     37  HG2 LYS A   2       4.109  12.839  23.163  1.00  0.00          H   
ATOM     38  HD3 LYS A   2       3.125  14.337  24.839  1.00  0.00          H   
ATOM     39  HD2 LYS A   2       1.522  14.051  24.052  1.00  0.00          H   
ATOM     40  HE3 LYS A   2       2.430  15.276  21.990  1.00  0.00          H   
ATOM     41  HE2 LYS A   2       3.934  15.424  22.870  1.00  0.00          H   
ATOM     42  HZ1 LYS A   2       2.399  16.425  24.697  1.00  0.00          H   
ATOM     43  HZ2 LYS A   2       2.773  17.315  23.398  1.00  0.00          H   
ATOM     44  HZ3 LYS A   2       1.248  16.635  23.499  1.00  0.00          H   
ATOM     45  N   PRO A   3       4.742  10.204  21.826  1.00  0.00          N   
ATOM     46  CA  PRO A   3       6.069   9.995  21.281  1.00  0.00          C   
ATOM     47  C   PRO A   3       7.087  11.060  21.746  1.00  0.00          C   
ATOM     48  O   PRO A   3       6.819  12.303  21.694  1.00  0.00          O   
ATOM     49  CB  PRO A   3       5.824  10.034  19.770  1.00  0.00          C   
ATOM     50  CG  PRO A   3       4.380   9.650  19.553  1.00  0.00          C   
ATOM     51  CD  PRO A   3       3.773  10.340  20.749  1.00  0.00          C   
ATOM     52  HA  PRO A   3       6.425   9.009  21.562  1.00  0.00          H   
ATOM     53  HB3 PRO A   3       5.978  11.070  19.462  1.00  0.00          H   
ATOM     54  HB2 PRO A   3       6.501   9.306  19.327  1.00  0.00          H   
ATOM     55  HG3 PRO A   3       3.957   9.999  18.612  1.00  0.00          H   
ATOM     56  HG2 PRO A   3       4.215   8.587  19.688  1.00  0.00          H   
ATOM     57  HD3 PRO A   3       3.498  11.378  20.538  1.00  0.00          H   
ATOM     58  HD2 PRO A   3       2.839   9.802  20.911  1.00  0.00          H   
ATOM     59  N   GLY A   4       8.230  10.543  22.189  1.00  0.00          N   
ATOM     60  CA  GLY A   4       9.314  11.344  22.769  1.00  0.00          C   
ATOM     61  C   GLY A   4       9.054  11.973  24.133  1.00  0.00          C   
ATOM     62  O   GLY A   4       9.864  12.832  24.535  1.00  0.00          O   
ATOM     63  H   GLY A   4       8.341   9.551  22.020  1.00  0.00          H   
ATOM     64  HA3 GLY A   4       9.513  12.119  22.028  1.00  0.00          H   
ATOM     65  HA2 GLY A   4      10.178  10.693  22.904  1.00  0.00          H   
ATOM     66  N   ALA A   5       7.909  11.651  24.791  1.00  0.00          N   
ATOM     67  CA  ALA A   5       7.560  12.345  26.028  1.00  0.00          C   
ATOM     68  C   ALA A   5       8.393  11.924  27.266  1.00  0.00          C   
ATOM     69  O   ALA A   5       8.609  10.697  27.525  1.00  0.00          O   
ATOM     70  CB  ALA A   5       6.097  12.118  26.418  1.00  0.00          C   
ATOM     71  H   ALA A   5       7.301  10.896  24.498  1.00  0.00          H   
ATOM     72  HA  ALA A   5       7.759  13.391  25.824  1.00  0.00          H   
ATOM     73  HB1 ALA A   5       5.810  11.097  26.664  1.00  0.00          H   
ATOM     74  HB2 ALA A   5       5.836  12.762  27.255  1.00  0.00          H   
ATOM     75  HB3 ALA A   5       5.403  12.337  25.602  1.00  0.00          H   
ATOM     76  N   SER A   6       8.632  12.844  28.187  1.00  0.00          N   
ATOM     77  CA  SER A   6       8.874  12.575  29.582  1.00  0.00          C   
ATOM     78  C   SER A   6       7.564  12.132  30.275  1.00  0.00          C   
ATOM     79  O   SER A   6       6.478  12.490  29.812  1.00  0.00          O   
ATOM     80  CB  SER A   6       9.528  13.748  30.318  1.00  0.00          C   
ATOM     81  OG  SER A   6       8.712  14.879  30.089  1.00  0.00          O   
ATOM     82  H   SER A   6       8.168  13.740  28.066  1.00  0.00          H   
ATOM     83  HA  SER A   6       9.558  11.734  29.634  1.00  0.00          H   
ATOM     84  HB3 SER A   6      10.452  13.927  29.778  1.00  0.00          H   
ATOM     85  HB2 SER A   6       9.642  13.508  31.371  1.00  0.00          H   
ATOM     86  HG  SER A   6       9.188  15.619  30.463  1.00  0.00          H   
ATOM     87  N   LEU A   7       7.690  11.540  31.471  1.00  0.00          N   
ATOM     88  CA  LEU A   7       6.620  11.569  32.431  1.00  0.00          C   
ATOM     89  C   LEU A   7       6.138  12.968  32.807  1.00  0.00          C   
ATOM     90  O   LEU A   7       6.941  13.897  33.195  1.00  0.00          O   
ATOM     91  CB  LEU A   7       7.080  10.802  33.672  1.00  0.00          C   
ATOM     92  CG  LEU A   7       7.515   9.330  33.492  1.00  0.00          C   
ATOM     93  CD1 LEU A   7       8.125   8.917  34.820  1.00  0.00          C   
ATOM     94  CD2 LEU A   7       6.394   8.420  33.069  1.00  0.00          C   
ATOM     95  H   LEU A   7       8.646  11.371  31.774  1.00  0.00          H   
ATOM     96  HA  LEU A   7       5.764  11.059  31.987  1.00  0.00          H   
ATOM     97  HB3 LEU A   7       6.260  10.962  34.375  1.00  0.00          H   
ATOM     98  HB2 LEU A   7       7.908  11.402  34.044  1.00  0.00          H   
ATOM     99  HG  LEU A   7       8.270   9.275  32.705  1.00  0.00          H   
ATOM    100 HD11 LEU A   7       8.361   7.865  34.735  1.00  0.00          H   
ATOM    101 HD12 LEU A   7       9.052   9.475  34.843  1.00  0.00          H   
ATOM    102 HD13 LEU A   7       7.457   9.184  35.642  1.00  0.00          H   
ATOM    103 HD21 LEU A   7       5.600   8.461  33.822  1.00  0.00          H   
ATOM    104 HD22 LEU A   7       5.987   8.794  32.134  1.00  0.00          H   
ATOM    105 HD23 LEU A   7       6.749   7.399  32.891  1.00  0.00          H   
ATOM    106  N   ALA A   8       4.823  13.164  32.735  1.00  0.00          N   
ATOM    107  CA  ALA A   8       4.137  14.389  33.151  1.00  0.00          C   
ATOM    108  C   ALA A   8       4.407  14.830  34.590  1.00  0.00          C   
ATOM    109  O   ALA A   8       4.431  16.029  34.832  1.00  0.00          O   
ATOM    110  CB  ALA A   8       2.698  14.267  32.809  1.00  0.00          C   
ATOM    111  H   ALA A   8       4.324  12.328  32.495  1.00  0.00          H   
ATOM    112  HA  ALA A   8       4.335  15.173  32.430  1.00  0.00          H   
ATOM    113  HB1 ALA A   8       2.363  13.343  33.299  1.00  0.00          H   
ATOM    114  HB2 ALA A   8       2.103  14.983  33.373  1.00  0.00          H   
ATOM    115  HB3 ALA A   8       2.561  14.257  31.729  1.00  0.00          H   
ATOM    116  N   ALA A   9       4.611  13.874  35.464  1.00  0.00          N   
ATOM    117  CA  ALA A   9       5.047  14.189  36.794  1.00  0.00          C   
ATOM    118  C   ALA A   9       6.275  14.997  36.983  1.00  0.00          C   
ATOM    119  O   ALA A   9       6.288  15.926  37.783  1.00  0.00          O   
ATOM    120  CB  ALA A   9       5.217  12.833  37.509  1.00  0.00          C   
ATOM    121  H   ALA A   9       4.507  12.965  35.043  1.00  0.00          H   
ATOM    122  HA  ALA A   9       4.205  14.683  37.284  1.00  0.00          H   
ATOM    123  HB1 ALA A   9       4.257  12.338  37.594  1.00  0.00          H   
ATOM    124  HB2 ALA A   9       5.881  12.236  36.887  1.00  0.00          H   
ATOM    125  HB3 ALA A   9       5.625  12.953  38.520  1.00  0.00          H   
ATOM    126  N   LEU A  10       7.288  14.679  36.219  1.00  0.00          N   
ATOM    127  CA  LEU A  10       8.530  15.446  36.170  1.00  0.00          C   
ATOM    128  C   LEU A  10       8.219  16.845  35.599  1.00  0.00          C   
ATOM    129  O   LEU A  10       8.767  17.838  36.141  1.00  0.00          O   
ATOM    130  CB  LEU A  10       9.650  14.719  35.349  1.00  0.00          C   
ATOM    131  CG  LEU A  10      11.038  15.410  35.073  1.00  0.00          C   
ATOM    132  CD1 LEU A  10      11.669  15.862  36.431  1.00  0.00          C   
ATOM    133  CD2 LEU A  10      11.999  14.558  34.357  1.00  0.00          C   
ATOM    134  H   LEU A  10       7.224  13.740  35.851  1.00  0.00          H   
ATOM    135  HA  LEU A  10       8.915  15.574  37.176  1.00  0.00          H   
ATOM    136  HB3 LEU A  10       9.168  14.531  34.391  1.00  0.00          H   
ATOM    137  HB2 LEU A  10       9.897  13.786  35.850  1.00  0.00          H   
ATOM    138  HG  LEU A  10      10.878  16.289  34.459  1.00  0.00          H   
ATOM    139 HD11 LEU A  10      12.671  16.232  36.224  1.00  0.00          H   
ATOM    140 HD12 LEU A  10      11.092  16.671  36.851  1.00  0.00          H   
ATOM    141 HD13 LEU A  10      11.607  14.992  37.087  1.00  0.00          H   
ATOM    142 HD21 LEU A  10      11.532  14.194  33.441  1.00  0.00          H   
ATOM    143 HD22 LEU A  10      12.900  15.161  34.278  1.00  0.00          H   
ATOM    144 HD23 LEU A  10      12.196  13.656  34.938  1.00  0.00          H   
ATOM    145  N   GLN A  11       7.339  17.012  34.645  1.00  0.00          N   
ATOM    146  CA  GLN A  11       6.949  18.330  34.016  1.00  0.00          C   
ATOM    147  C   GLN A  11       6.180  19.143  35.047  1.00  0.00          C   
ATOM    148  O   GLN A  11       6.544  20.325  35.218  1.00  0.00          O   
ATOM    149  CB  GLN A  11       6.233  18.154  32.653  1.00  0.00          C   
ATOM    150  CG  GLN A  11       6.974  17.384  31.569  1.00  0.00          C   
ATOM    151  CD  GLN A  11       6.078  17.130  30.349  1.00  0.00          C   
ATOM    152  NE2 GLN A  11       6.164  15.996  29.672  1.00  0.00          N   
ATOM    153  OE1 GLN A  11       5.285  17.979  29.979  1.00  0.00          O   
ATOM    154  H   GLN A  11       6.659  16.297  34.428  1.00  0.00          H   
ATOM    155  HA  GLN A  11       7.917  18.832  33.947  1.00  0.00          H   
ATOM    156  HB3 GLN A  11       6.106  19.157  32.233  1.00  0.00          H   
ATOM    157  HB2 GLN A  11       5.255  17.691  32.817  1.00  0.00          H   
ATOM    158  HG3 GLN A  11       7.229  16.420  32.020  1.00  0.00          H   
ATOM    159  HG2 GLN A  11       7.848  17.974  31.272  1.00  0.00          H   
ATOM    160 HE21 GLN A  11       6.809  15.289  30.005  1.00  0.00          H   
ATOM    161 HE22 GLN A  11       5.361  15.772  29.106  1.00  0.00          H   
ATOM    162  N   ALA A  12       5.209  18.625  35.740  1.00  0.00          N   
ATOM    163  CA  ALA A  12       4.544  19.196  36.966  1.00  0.00          C   
ATOM    164  C   ALA A  12       5.566  19.736  38.029  1.00  0.00          C   
ATOM    165  O   ALA A  12       5.302  20.844  38.577  1.00  0.00          O   
ATOM    166  CB  ALA A  12       3.566  18.130  37.560  1.00  0.00          C   
ATOM    167  H   ALA A  12       4.989  17.658  35.529  1.00  0.00          H   
ATOM    168  HA  ALA A  12       3.936  20.077  36.767  1.00  0.00          H   
ATOM    169  HB1 ALA A  12       2.956  18.640  38.312  1.00  0.00          H   
ATOM    170  HB2 ALA A  12       2.848  17.861  36.795  1.00  0.00          H   
ATOM    171  HB3 ALA A  12       4.195  17.266  37.802  1.00  0.00          H   
ATOM    172  N   LEU A  13       6.624  18.991  38.395  1.00  0.00          N   
ATOM    173  CA  LEU A  13       7.770  19.455  39.206  1.00  0.00          C   
ATOM    174  C   LEU A  13       8.640  20.511  38.489  1.00  0.00          C   
ATOM    175  O   LEU A  13       8.978  21.561  39.083  1.00  0.00          O   
ATOM    176  CB  LEU A  13       8.599  18.286  39.635  1.00  0.00          C   
ATOM    177  CG  LEU A  13       9.498  18.419  40.797  1.00  0.00          C   
ATOM    178  CD1 LEU A  13      10.792  19.214  40.628  1.00  0.00          C   
ATOM    179  CD2 LEU A  13       8.811  18.874  42.059  1.00  0.00          C   
ATOM    180  H   LEU A  13       6.408  18.038  38.164  1.00  0.00          H   
ATOM    181  HA  LEU A  13       7.415  19.965  40.097  1.00  0.00          H   
ATOM    182  HB3 LEU A  13       9.175  17.898  38.789  1.00  0.00          H   
ATOM    183  HB2 LEU A  13       7.964  17.426  39.884  1.00  0.00          H   
ATOM    184  HG  LEU A  13       9.793  17.398  41.050  1.00  0.00          H   
ATOM    185 HD11 LEU A  13      11.398  19.124  41.527  1.00  0.00          H   
ATOM    186 HD12 LEU A  13      11.292  18.739  39.784  1.00  0.00          H   
ATOM    187 HD13 LEU A  13      10.524  20.240  40.384  1.00  0.00          H   
ATOM    188 HD21 LEU A  13       8.730  19.953  42.011  1.00  0.00          H   
ATOM    189 HD22 LEU A  13       7.894  18.277  42.178  1.00  0.00          H   
ATOM    190 HD23 LEU A  13       9.425  18.545  42.900  1.00  0.00          H   
ATOM    191  N   GLN A  14       8.962  20.412  37.204  1.00  0.00          N   
ATOM    192  CA  GLN A  14       9.755  21.483  36.506  1.00  0.00          C   
ATOM    193  C   GLN A  14       8.995  22.855  36.386  1.00  0.00          C   
ATOM    194  O   GLN A  14       9.647  23.908  36.426  1.00  0.00          O   
ATOM    195  CB  GLN A  14      10.366  20.902  35.180  1.00  0.00          C   
ATOM    196  CG  GLN A  14      11.518  20.071  35.644  1.00  0.00          C   
ATOM    197  CD  GLN A  14      12.480  19.481  34.533  1.00  0.00          C   
ATOM    198  NE2 GLN A  14      13.533  18.808  34.942  1.00  0.00          N   
ATOM    199  OE1 GLN A  14      12.236  19.557  33.326  1.00  0.00          O   
ATOM    200  H   GLN A  14       8.706  19.567  36.711  1.00  0.00          H   
ATOM    201  HA  GLN A  14      10.627  21.768  37.085  1.00  0.00          H   
ATOM    202  HB3 GLN A  14      10.756  21.724  34.565  1.00  0.00          H   
ATOM    203  HB2 GLN A  14       9.648  20.289  34.631  1.00  0.00          H   
ATOM    204  HG3 GLN A  14      11.108  19.203  36.145  1.00  0.00          H   
ATOM    205  HG2 GLN A  14      12.079  20.656  36.375  1.00  0.00          H   
ATOM    206 HE21 GLN A  14      13.767  19.039  35.895  1.00  0.00          H   
ATOM    207 HE22 GLN A  14      14.245  18.674  34.233  1.00  0.00          H   
ATOM    208  N   ALA A  15       7.695  22.895  36.112  1.00  0.00          N   
ATOM    209  CA  ALA A  15       6.834  24.089  36.174  1.00  0.00          C   
ATOM    210  C   ALA A  15       6.853  24.741  37.597  1.00  0.00          C   
ATOM    211  O   ALA A  15       6.738  25.941  37.716  1.00  0.00          O   
ATOM    212  CB  ALA A  15       5.450  23.751  35.720  1.00  0.00          C   
ATOM    213  H   ALA A  15       7.229  22.011  35.912  1.00  0.00          H   
ATOM    214  HA  ALA A  15       7.323  24.773  35.475  1.00  0.00          H   
ATOM    215  HB1 ALA A  15       4.994  24.722  35.516  1.00  0.00          H   
ATOM    216  HB2 ALA A  15       5.570  23.248  34.760  1.00  0.00          H   
ATOM    217  HB3 ALA A  15       4.805  23.175  36.376  1.00  0.00          H   
ATOM    218  N   LEU A  16       6.940  23.955  38.633  1.00  0.00          N   
ATOM    219  CA  LEU A  16       7.107  24.445  40.018  1.00  0.00          C   
ATOM    220  C   LEU A  16       8.504  25.093  40.169  1.00  0.00          C   
ATOM    221  O   LEU A  16       8.618  26.209  40.677  1.00  0.00          O   
ATOM    222  CB  LEU A  16       6.753  23.509  41.173  1.00  0.00          C   
ATOM    223  CG  LEU A  16       5.260  23.249  41.188  1.00  0.00          C   
ATOM    224  CD1 LEU A  16       4.970  21.925  41.942  1.00  0.00          C   
ATOM    225  CD2 LEU A  16       4.470  24.369  41.887  1.00  0.00          C   
ATOM    226  H   LEU A  16       6.927  22.965  38.428  1.00  0.00          H   
ATOM    227  HA  LEU A  16       6.400  25.264  40.152  1.00  0.00          H   
ATOM    228  HB3 LEU A  16       6.988  24.017  42.115  1.00  0.00          H   
ATOM    229  HB2 LEU A  16       7.412  22.657  41.040  1.00  0.00          H   
ATOM    230  HG  LEU A  16       4.849  23.088  40.184  1.00  0.00          H   
ATOM    231 HD11 LEU A  16       5.365  21.126  41.320  1.00  0.00          H   
ATOM    232 HD12 LEU A  16       5.306  21.829  42.984  1.00  0.00          H   
ATOM    233 HD13 LEU A  16       3.890  21.800  41.988  1.00  0.00          H   
ATOM    234 HD21 LEU A  16       4.847  24.471  42.909  1.00  0.00          H   
ATOM    235 HD22 LEU A  16       4.567  25.326  41.391  1.00  0.00          H   
ATOM    236 HD23 LEU A  16       3.403  24.170  41.804  1.00  0.00          H   
ATOM    237  N   GLN A  17       9.554  24.396  39.773  1.00  0.00          N   
ATOM    238  CA  GLN A  17      10.874  25.032  39.741  1.00  0.00          C   
ATOM    239  C   GLN A  17      11.075  26.267  38.829  1.00  0.00          C   
ATOM    240  O   GLN A  17      11.874  27.117  39.182  1.00  0.00          O   
ATOM    241  CB  GLN A  17      11.961  23.959  39.426  1.00  0.00          C   
ATOM    242  CG  GLN A  17      12.230  22.897  40.514  1.00  0.00          C   
ATOM    243  CD  GLN A  17      13.393  22.006  40.216  1.00  0.00          C   
ATOM    244  NE2 GLN A  17      13.830  21.070  41.066  1.00  0.00          N   
ATOM    245  OE1 GLN A  17      14.052  22.104  39.150  1.00  0.00          O   
ATOM    246  H   GLN A  17       9.448  23.407  39.552  1.00  0.00          H   
ATOM    247  HA  GLN A  17      11.132  25.371  40.743  1.00  0.00          H   
ATOM    248  HB3 GLN A  17      12.906  24.478  39.243  1.00  0.00          H   
ATOM    249  HB2 GLN A  17      11.756  23.325  38.569  1.00  0.00          H   
ATOM    250  HG3 GLN A  17      11.388  22.242  40.753  1.00  0.00          H   
ATOM    251  HG2 GLN A  17      12.394  23.361  41.485  1.00  0.00          H   
ATOM    252 HE21 GLN A  17      13.331  21.032  41.948  1.00  0.00          H   
ATOM    253 HE22 GLN A  17      14.672  20.593  40.806  1.00  0.00          H   
ATOM    254  N   ALA A  18      10.333  26.360  37.734  1.00  0.00          N   
ATOM    255  CA  ALA A  18      10.392  27.543  36.865  1.00  0.00          C   
ATOM    256  C   ALA A  18       9.541  28.627  37.560  1.00  0.00          C   
ATOM    257  O   ALA A  18       9.965  29.761  37.474  1.00  0.00          O   
ATOM    258  CB  ALA A  18       9.834  27.291  35.435  1.00  0.00          C   
ATOM    259  H   ALA A  18       9.865  25.562  37.321  1.00  0.00          H   
ATOM    260  HA  ALA A  18      11.413  27.920  36.859  1.00  0.00          H   
ATOM    261  HB1 ALA A  18       9.693  28.215  34.876  1.00  0.00          H   
ATOM    262  HB2 ALA A  18      10.558  26.604  35.012  1.00  0.00          H   
ATOM    263  HB3 ALA A  18       8.901  26.726  35.477  1.00  0.00          H   
ATOM    264  N   ALA A  19       8.416  28.331  38.257  1.00  0.00          N   
ATOM    265  CA  ALA A  19       7.767  29.358  39.034  1.00  0.00          C   
ATOM    266  C   ALA A  19       8.727  29.870  40.139  1.00  0.00          C   
ATOM    267  O   ALA A  19       8.755  31.083  40.362  1.00  0.00          O   
ATOM    268  CB  ALA A  19       6.451  28.872  39.676  1.00  0.00          C   
ATOM    269  H   ALA A  19       8.093  27.382  38.419  1.00  0.00          H   
ATOM    270  HA  ALA A  19       7.559  30.185  38.347  1.00  0.00          H   
ATOM    271  HB1 ALA A  19       5.856  29.588  40.240  1.00  0.00          H   
ATOM    272  HB2 ALA A  19       5.800  28.407  38.926  1.00  0.00          H   
ATOM    273  HB3 ALA A  19       6.852  28.142  40.373  1.00  0.00          H   
ATOM    274  N   GLN A  20       9.454  28.978  40.808  1.00  0.00          N   
ATOM    275  CA  GLN A  20      10.233  29.365  41.968  1.00  0.00          C   
ATOM    276  C   GLN A  20      11.336  30.380  41.584  1.00  0.00          C   
ATOM    277  O   GLN A  20      11.584  31.359  42.275  1.00  0.00          O   
ATOM    278  CB  GLN A  20      10.860  28.145  42.633  1.00  0.00          C   
ATOM    279  CG  GLN A  20      11.773  28.615  43.806  1.00  0.00          C   
ATOM    280  CD  GLN A  20      10.893  28.944  45.007  1.00  0.00          C   
ATOM    281  NE2 GLN A  20      10.782  30.221  45.326  1.00  0.00          N   
ATOM    282  OE1 GLN A  20      10.271  28.209  45.732  1.00  0.00          O   
ATOM    283  H   GLN A  20       9.285  28.019  40.533  1.00  0.00          H   
ATOM    284  HA  GLN A  20       9.520  29.831  42.645  1.00  0.00          H   
ATOM    285  HB3 GLN A  20      11.466  27.590  41.920  1.00  0.00          H   
ATOM    286  HB2 GLN A  20      10.053  27.505  42.996  1.00  0.00          H   
ATOM    287  HG3 GLN A  20      12.351  29.485  43.489  1.00  0.00          H   
ATOM    288  HG2 GLN A  20      12.480  27.817  44.037  1.00  0.00          H   
ATOM    289 HE21 GLN A  20      11.052  30.932  44.654  1.00  0.00          H   
ATOM    290 HE22 GLN A  20       9.990  30.432  45.927  1.00  0.00          H   
ATOM    291  N   ALA A  21      11.950  30.105  40.400  1.00  0.00          N   
ATOM    292  CA  ALA A  21      12.927  30.905  39.787  1.00  0.00          C   
ATOM    293  C   ALA A  21      12.359  32.309  39.384  1.00  0.00          C   
ATOM    294  O   ALA A  21      12.881  33.365  39.817  1.00  0.00          O   
ATOM    295  CB  ALA A  21      13.526  30.045  38.679  1.00  0.00          C   
ATOM    296  H   ALA A  21      11.689  29.275  39.890  1.00  0.00          H   
ATOM    297  HA  ALA A  21      13.744  31.025  40.497  1.00  0.00          H   
ATOM    298  HB1 ALA A  21      12.831  29.663  37.927  1.00  0.00          H   
ATOM    299  HB2 ALA A  21      14.309  30.555  38.115  1.00  0.00          H   
ATOM    300  HB3 ALA A  21      13.933  29.114  39.066  1.00  0.00          H   
ATOM    301  N   ALA A  22      11.136  32.392  38.890  1.00  0.00          N   
ATOM    302  CA  ALA A  22      10.394  33.600  38.735  1.00  0.00          C   
ATOM    303  C   ALA A  22       9.807  34.202  40.006  1.00  0.00          C   
ATOM    304  O   ALA A  22       9.113  35.195  40.037  1.00  0.00          O   
ATOM    305  CB  ALA A  22       9.225  33.325  37.808  1.00  0.00          C   
ATOM    306  H   ALA A  22      10.643  31.560  38.610  1.00  0.00          H   
ATOM    307  HA  ALA A  22      10.989  34.405  38.303  1.00  0.00          H   
ATOM    308  HB1 ALA A  22       9.519  32.913  36.846  1.00  0.00          H   
ATOM    309  HB2 ALA A  22       8.605  32.601  38.337  1.00  0.00          H   
ATOM    310  HB3 ALA A  22       8.617  34.198  37.588  1.00  0.00          H   
ATOM    311  N   LYS A  23      10.066  33.579  41.140  1.00  0.00          N   
ATOM    312  CA  LYS A  23       9.599  33.852  42.492  1.00  0.00          C   
ATOM    313  C   LYS A  23       8.063  33.990  42.561  1.00  0.00          C   
ATOM    314  O   LYS A  23       7.550  34.836  43.280  1.00  0.00          O   
ATOM    315  CB  LYS A  23      10.406  34.991  43.133  1.00  0.00          C   
ATOM    316  CG  LYS A  23      10.416  34.988  44.670  1.00  0.00          C   
ATOM    317  CD  LYS A  23      11.553  35.777  45.301  1.00  0.00          C   
ATOM    318  CE  LYS A  23      11.473  35.873  46.851  1.00  0.00          C   
ATOM    319  NZ  LYS A  23      11.496  34.614  47.524  1.00  0.00          N   
ATOM    320  H   LYS A  23      10.653  32.757  41.111  1.00  0.00          H   
ATOM    321  HA  LYS A  23       9.875  32.982  43.093  1.00  0.00          H   
ATOM    322  HB3 LYS A  23      10.004  35.918  42.709  1.00  0.00          H   
ATOM    323  HB2 LYS A  23      11.465  34.823  42.924  1.00  0.00          H   
ATOM    324  HG3 LYS A  23      10.603  33.955  44.956  1.00  0.00          H   
ATOM    325  HG2 LYS A  23       9.444  35.260  45.078  1.00  0.00          H   
ATOM    326  HD3 LYS A  23      11.425  36.742  44.814  1.00  0.00          H   
ATOM    327  HD2 LYS A  23      12.456  35.232  45.052  1.00  0.00          H   
ATOM    328  HE3 LYS A  23      10.599  36.483  47.070  1.00  0.00          H   
ATOM    329  HE2 LYS A  23      12.388  36.351  47.209  1.00  0.00          H   
ATOM    330  HZ1 LYS A  23      12.402  34.193  47.423  1.00  0.00          H   
ATOM    331  HZ2 LYS A  23      11.254  34.759  48.490  1.00  0.00          H   
ATOM    332  HZ3 LYS A  23      10.856  33.936  47.130  1.00  0.00          H   
ATOM    333  N   LYS A  24       7.330  33.367  41.668  1.00  0.00          N   
ATOM    334  CA  LYS A  24       5.867  33.536  41.382  1.00  0.00          C   
ATOM    335  C   LYS A  24       4.920  33.065  42.482  1.00  0.00          C   
ATOM    336  CB  LYS A  24       5.673  32.840  40.025  1.00  0.00          C   
ATOM    337  CG  LYS A  24       4.260  33.038  39.430  1.00  0.00          C   
ATOM    338  CD  LYS A  24       4.206  34.423  38.802  1.00  0.00          C   
ATOM    339  CE  LYS A  24       3.025  34.670  37.911  1.00  0.00          C   
ATOM    340  NZ  LYS A  24       1.796  35.033  38.616  1.00  0.00          N   
ATOM    341  O   LYS A  24       5.222  32.037  43.197  1.00  0.00          O   
ATOM    342  OXT LYS A  24       4.068  33.865  42.823  1.00  0.00          O   
ATOM    343  H   LYS A  24       7.846  32.656  41.176  1.00  0.00          H   
ATOM    344  HA  LYS A  24       5.683  34.609  41.326  1.00  0.00          H   
ATOM    345  HB3 LYS A  24       5.917  31.784  40.116  1.00  0.00          H   
ATOM    346  HB2 LYS A  24       6.379  33.225  39.290  1.00  0.00          H   
ATOM    347  HG3 LYS A  24       3.457  32.909  40.164  1.00  0.00          H   
ATOM    348  HG2 LYS A  24       4.161  32.299  38.627  1.00  0.00          H   
ATOM    349  HD3 LYS A  24       5.016  34.501  38.075  1.00  0.00          H   
ATOM    350  HD2 LYS A  24       4.341  35.137  39.622  1.00  0.00          H   
ATOM    351  HE3 LYS A  24       2.732  33.803  37.313  1.00  0.00          H   
ATOM    352  HE2 LYS A  24       3.215  35.446  37.173  1.00  0.00          H   
ATOM    353  HZ1 LYS A  24       1.859  35.932  39.073  1.00  0.00          H   
ATOM    354  HZ2 LYS A  24       0.992  35.047  37.998  1.00  0.00          H   
ATOM    355  HZ3 LYS A  24       1.631  34.383  39.371  1.00  0.00          H   
TER     356      LYS A  24
ENDMDL
MODEL        4
ATOM      1  N   LYS A   1       7.479  -2.552  40.343  1.00  0.00          N   
ATOM      2  CA  LYS A   1       6.851  -1.191  40.303  1.00  0.00          C   
ATOM      3  C   LYS A   1       7.979  -0.234  40.644  1.00  0.00          C   
ATOM      4  O   LYS A   1       8.567  -0.188  41.690  1.00  0.00          O   
ATOM      5  CB  LYS A   1       5.740  -1.147  41.402  1.00  0.00          C   
ATOM      6  CG  LYS A   1       4.395  -1.508  40.805  1.00  0.00          C   
ATOM      7  CD  LYS A   1       3.405  -1.642  41.981  1.00  0.00          C   
ATOM      8  CE  LYS A   1       1.921  -1.536  41.464  1.00  0.00          C   
ATOM      9  NZ  LYS A   1       1.595  -2.474  40.378  1.00  0.00          N   
ATOM     10  HA  LYS A   1       6.529  -1.008  39.279  1.00  0.00          H   
ATOM     11  HB3 LYS A   1       5.496  -0.158  41.787  1.00  0.00          H   
ATOM     12  HB2 LYS A   1       5.924  -1.760  42.272  1.00  0.00          H   
ATOM     13  HG3 LYS A   1       4.423  -2.434  40.237  1.00  0.00          H   
ATOM     14  HG2 LYS A   1       4.110  -0.702  40.126  1.00  0.00          H   
ATOM     15  HD3 LYS A   1       3.594  -0.866  42.715  1.00  0.00          H   
ATOM     16  HD2 LYS A   1       3.570  -2.589  42.483  1.00  0.00          H   
ATOM     17  HE3 LYS A   1       1.696  -0.545  41.072  1.00  0.00          H   
ATOM     18  HE2 LYS A   1       1.225  -1.647  42.290  1.00  0.00          H   
ATOM     19  HZ1 LYS A   1       2.133  -2.267  39.545  1.00  0.00          H   
ATOM     20  HZ2 LYS A   1       1.804  -3.415  40.671  1.00  0.00          H   
ATOM     21  HZ3 LYS A   1       0.601  -2.353  40.249  1.00  0.00          H   
ATOM     22  H   LYS A   1       6.917  -3.330  40.020  1.00  0.00          H   
ATOM     23  N   LYS A   2       8.244   0.570  39.611  1.00  0.00          N   
ATOM     24  CA  LYS A   2       9.421   1.476  39.420  1.00  0.00          C   
ATOM     25  C   LYS A   2       9.552   2.577  40.490  1.00  0.00          C   
ATOM     26  O   LYS A   2       8.499   3.148  40.863  1.00  0.00          O   
ATOM     27  CB  LYS A   2       9.191   2.221  38.079  1.00  0.00          C   
ATOM     28  CG  LYS A   2      10.457   2.548  37.260  1.00  0.00          C   
ATOM     29  CD  LYS A   2      10.135   3.417  36.088  1.00  0.00          C   
ATOM     30  CE  LYS A   2      11.375   4.155  35.495  1.00  0.00          C   
ATOM     31  NZ  LYS A   2      10.921   5.123  34.453  1.00  0.00          N   
ATOM     32  H   LYS A   2       7.756   0.459  38.730  1.00  0.00          H   
ATOM     33  HA  LYS A   2      10.255   0.782  39.446  1.00  0.00          H   
ATOM     34  HB3 LYS A   2       8.653   3.132  38.333  1.00  0.00          H   
ATOM     35  HB2 LYS A   2       8.554   1.627  37.428  1.00  0.00          H   
ATOM     36  HG3 LYS A   2      10.981   1.686  36.865  1.00  0.00          H   
ATOM     37  HG2 LYS A   2      11.188   3.148  37.805  1.00  0.00          H   
ATOM     38  HD3 LYS A   2       9.412   4.178  36.384  1.00  0.00          H   
ATOM     39  HD2 LYS A   2       9.695   2.829  35.274  1.00  0.00          H   
ATOM     40  HE3 LYS A   2      12.173   3.473  35.232  1.00  0.00          H   
ATOM     41  HE2 LYS A   2      11.810   4.732  36.316  1.00  0.00          H   
ATOM     42  HZ1 LYS A   2      10.116   5.666  34.725  1.00  0.00          H   
ATOM     43  HZ2 LYS A   2      11.744   5.665  34.221  1.00  0.00          H   
ATOM     44  HZ3 LYS A   2      10.523   4.579  33.694  1.00  0.00          H   
ATOM     45  N   PRO A   3      10.787   2.893  40.960  1.00  0.00          N   
ATOM     46  CA  PRO A   3      11.122   4.057  41.823  1.00  0.00          C   
ATOM     47  C   PRO A   3      10.688   5.370  41.184  1.00  0.00          C   
ATOM     48  O   PRO A   3      10.640   5.486  39.994  1.00  0.00          O   
ATOM     49  CB  PRO A   3      12.651   4.034  41.946  1.00  0.00          C   
ATOM     50  CG  PRO A   3      13.077   2.589  41.567  1.00  0.00          C   
ATOM     51  CD  PRO A   3      11.977   2.069  40.692  1.00  0.00          C   
ATOM     52  HA  PRO A   3      10.736   3.917  42.831  1.00  0.00          H   
ATOM     53  HB3 PRO A   3      13.110   4.688  41.194  1.00  0.00          H   
ATOM     54  HB2 PRO A   3      13.000   4.416  42.906  1.00  0.00          H   
ATOM     55  HG3 PRO A   3      14.015   2.517  41.010  1.00  0.00          H   
ATOM     56  HG2 PRO A   3      13.065   2.155  42.563  1.00  0.00          H   
ATOM     57  HD3 PRO A   3      12.258   2.324  39.672  1.00  0.00          H   
ATOM     58  HD2 PRO A   3      11.818   1.014  40.907  1.00  0.00          H   
ATOM     59  N   GLY A   4      10.577   6.381  42.002  1.00  0.00          N   
ATOM     60  CA  GLY A   4      10.530   7.803  41.500  1.00  0.00          C   
ATOM     61  C   GLY A   4       9.235   8.256  40.825  1.00  0.00          C   
ATOM     62  O   GLY A   4       8.201   7.675  41.041  1.00  0.00          O   
ATOM     63  H   GLY A   4      10.781   6.182  42.972  1.00  0.00          H   
ATOM     64  HA3 GLY A   4      11.318   7.846  40.743  1.00  0.00          H   
ATOM     65  HA2 GLY A   4      10.757   8.384  42.392  1.00  0.00          H   
ATOM     66  N   ALA A   5       9.312   9.394  40.124  1.00  0.00          N   
ATOM     67  CA  ALA A   5       8.127  10.159  39.576  1.00  0.00          C   
ATOM     68  C   ALA A   5       8.102   9.872  38.058  1.00  0.00          C   
ATOM     69  O   ALA A   5       9.114   9.535  37.404  1.00  0.00          O   
ATOM     70  CB  ALA A   5       8.274  11.688  39.816  1.00  0.00          C   
ATOM     71  H   ALA A   5      10.228   9.776  39.954  1.00  0.00          H   
ATOM     72  HA  ALA A   5       7.176   9.831  39.974  1.00  0.00          H   
ATOM     73  HB1 ALA A   5       8.226  11.842  40.895  1.00  0.00          H   
ATOM     74  HB2 ALA A   5       9.277  11.965  39.462  1.00  0.00          H   
ATOM     75  HB3 ALA A   5       7.593  12.334  39.266  1.00  0.00          H   
ATOM     76  N   SER A   6       6.940  10.069  37.538  1.00  0.00          N   
ATOM     77  CA  SER A   6       6.634   9.936  36.109  1.00  0.00          C   
ATOM     78  C   SER A   6       7.184  11.143  35.258  1.00  0.00          C   
ATOM     79  O   SER A   6       7.377  12.225  35.784  1.00  0.00          O   
ATOM     80  CB  SER A   6       5.181   9.687  35.867  1.00  0.00          C   
ATOM     81  OG  SER A   6       4.411  10.870  35.617  1.00  0.00          O   
ATOM     82  H   SER A   6       6.166  10.334  38.140  1.00  0.00          H   
ATOM     83  HA  SER A   6       7.229   9.057  35.842  1.00  0.00          H   
ATOM     84  HB3 SER A   6       4.805   9.102  36.711  1.00  0.00          H   
ATOM     85  HB2 SER A   6       5.177   8.951  35.066  1.00  0.00          H   
ATOM     86  HG  SER A   6       3.539  10.514  35.469  1.00  0.00          H   
ATOM     87  N   LEU A   7       7.514  10.969  33.995  1.00  0.00          N   
ATOM     88  CA  LEU A   7       8.001  12.034  33.027  1.00  0.00          C   
ATOM     89  C   LEU A   7       7.091  13.255  33.087  1.00  0.00          C   
ATOM     90  O   LEU A   7       7.517  14.427  33.184  1.00  0.00          O   
ATOM     91  CB  LEU A   7       8.074  11.402  31.637  1.00  0.00          C   
ATOM     92  CG  LEU A   7       9.230  10.381  31.381  1.00  0.00          C   
ATOM     93  CD1 LEU A   7       9.138   9.751  29.997  1.00  0.00          C   
ATOM     94  CD2 LEU A   7      10.573  11.101  31.409  1.00  0.00          C   
ATOM     95  H   LEU A   7       7.545  10.076  33.542  1.00  0.00          H   
ATOM     96  HA  LEU A   7       9.007  12.362  33.309  1.00  0.00          H   
ATOM     97  HB3 LEU A   7       8.169  12.237  30.944  1.00  0.00          H   
ATOM     98  HB2 LEU A   7       7.100  11.003  31.342  1.00  0.00          H   
ATOM     99  HG  LEU A   7       9.257   9.595  32.127  1.00  0.00          H   
ATOM    100 HD11 LEU A   7       9.085  10.599  29.323  1.00  0.00          H   
ATOM    101 HD12 LEU A   7      10.041   9.205  29.721  1.00  0.00          H   
ATOM    102 HD13 LEU A   7       8.353   8.993  29.876  1.00  0.00          H   
ATOM    103 HD21 LEU A   7      10.672  11.625  32.360  1.00  0.00          H   
ATOM    104 HD22 LEU A   7      11.367  10.357  31.283  1.00  0.00          H   
ATOM    105 HD23 LEU A   7      10.608  11.865  30.632  1.00  0.00          H   
ATOM    106  N   ALA A   8       5.741  13.000  32.997  1.00  0.00          N   
ATOM    107  CA  ALA A   8       4.704  13.984  33.017  1.00  0.00          C   
ATOM    108  C   ALA A   8       4.545  14.672  34.406  1.00  0.00          C   
ATOM    109  O   ALA A   8       4.383  15.883  34.492  1.00  0.00          O   
ATOM    110  CB  ALA A   8       3.391  13.355  32.481  1.00  0.00          C   
ATOM    111  H   ALA A   8       5.340  12.075  33.083  1.00  0.00          H   
ATOM    112  HA  ALA A   8       5.009  14.769  32.323  1.00  0.00          H   
ATOM    113  HB1 ALA A   8       3.506  13.011  31.455  1.00  0.00          H   
ATOM    114  HB2 ALA A   8       3.187  12.465  33.077  1.00  0.00          H   
ATOM    115  HB3 ALA A   8       2.542  14.048  32.561  1.00  0.00          H   
ATOM    116  N   ALA A   9       4.685  13.892  35.519  1.00  0.00          N   
ATOM    117  CA  ALA A   9       4.720  14.347  36.848  1.00  0.00          C   
ATOM    118  C   ALA A   9       6.014  15.159  37.118  1.00  0.00          C   
ATOM    119  O   ALA A   9       6.058  16.196  37.740  1.00  0.00          O   
ATOM    120  CB  ALA A   9       4.624  13.124  37.785  1.00  0.00          C   
ATOM    121  H   ALA A   9       4.815  12.900  35.378  1.00  0.00          H   
ATOM    122  HA  ALA A   9       3.855  14.967  37.084  1.00  0.00          H   
ATOM    123  HB1 ALA A   9       3.687  12.588  37.614  1.00  0.00          H   
ATOM    124  HB2 ALA A   9       5.489  12.466  37.832  1.00  0.00          H   
ATOM    125  HB3 ALA A   9       4.636  13.592  38.763  1.00  0.00          H   
ATOM    126  N   LEU A  10       7.189  14.785  36.541  1.00  0.00          N   
ATOM    127  CA  LEU A  10       8.340  15.664  36.521  1.00  0.00          C   
ATOM    128  C   LEU A  10       8.272  16.917  35.651  1.00  0.00          C   
ATOM    129  O   LEU A  10       8.775  17.963  36.073  1.00  0.00          O   
ATOM    130  CB  LEU A  10       9.586  14.832  36.028  1.00  0.00          C   
ATOM    131  CG  LEU A  10      10.026  13.757  37.026  1.00  0.00          C   
ATOM    132  CD1 LEU A  10      10.863  12.757  36.241  1.00  0.00          C   
ATOM    133  CD2 LEU A  10      10.877  14.366  38.148  1.00  0.00          C   
ATOM    134  H   LEU A  10       7.272  13.897  36.057  1.00  0.00          H   
ATOM    135  HA  LEU A  10       8.569  16.012  37.527  1.00  0.00          H   
ATOM    136  HB3 LEU A  10      10.429  15.478  35.765  1.00  0.00          H   
ATOM    137  HB2 LEU A  10       9.372  14.389  35.043  1.00  0.00          H   
ATOM    138  HG  LEU A  10       9.093  13.314  37.388  1.00  0.00          H   
ATOM    139 HD11 LEU A  10      11.068  11.961  36.947  1.00  0.00          H   
ATOM    140 HD12 LEU A  10      10.285  12.392  35.387  1.00  0.00          H   
ATOM    141 HD13 LEU A  10      11.810  13.159  35.876  1.00  0.00          H   
ATOM    142 HD21 LEU A  10      11.657  14.991  37.713  1.00  0.00          H   
ATOM    143 HD22 LEU A  10      10.188  14.930  38.769  1.00  0.00          H   
ATOM    144 HD23 LEU A  10      11.381  13.560  38.684  1.00  0.00          H   
ATOM    145  N   GLN A  11       7.475  16.896  34.495  1.00  0.00          N   
ATOM    146  CA  GLN A  11       7.125  18.132  33.775  1.00  0.00          C   
ATOM    147  C   GLN A  11       6.189  18.968  34.617  1.00  0.00          C   
ATOM    148  O   GLN A  11       6.322  20.188  34.707  1.00  0.00          O   
ATOM    149  CB  GLN A  11       6.338  17.840  32.500  1.00  0.00          C   
ATOM    150  CG  GLN A  11       7.380  17.555  31.390  1.00  0.00          C   
ATOM    151  CD  GLN A  11       6.811  17.122  30.011  1.00  0.00          C   
ATOM    152  NE2 GLN A  11       7.653  16.790  29.091  1.00  0.00          N   
ATOM    153  OE1 GLN A  11       5.599  16.990  29.818  1.00  0.00          O   
ATOM    154  H   GLN A  11       7.293  15.978  34.104  1.00  0.00          H   
ATOM    155  HA  GLN A  11       7.986  18.733  33.477  1.00  0.00          H   
ATOM    156  HB3 GLN A  11       5.668  18.615  32.117  1.00  0.00          H   
ATOM    157  HB2 GLN A  11       5.739  16.972  32.769  1.00  0.00          H   
ATOM    158  HG3 GLN A  11       7.983  16.717  31.744  1.00  0.00          H   
ATOM    159  HG2 GLN A  11       8.072  18.399  31.268  1.00  0.00          H   
ATOM    160 HE21 GLN A  11       8.601  17.121  29.229  1.00  0.00          H   
ATOM    161 HE22 GLN A  11       7.404  16.464  28.166  1.00  0.00          H   
ATOM    162  N   ALA A  12       5.279  18.406  35.412  1.00  0.00          N   
ATOM    163  CA  ALA A  12       4.559  19.158  36.430  1.00  0.00          C   
ATOM    164  C   ALA A  12       5.432  19.765  37.561  1.00  0.00          C   
ATOM    165  O   ALA A  12       5.226  20.943  37.984  1.00  0.00          O   
ATOM    166  CB  ALA A  12       3.487  18.226  37.029  1.00  0.00          C   
ATOM    167  H   ALA A  12       5.351  17.401  35.416  1.00  0.00          H   
ATOM    168  HA  ALA A  12       4.011  19.985  35.976  1.00  0.00          H   
ATOM    169  HB1 ALA A  12       4.034  17.402  37.474  1.00  0.00          H   
ATOM    170  HB2 ALA A  12       2.887  18.771  37.757  1.00  0.00          H   
ATOM    171  HB3 ALA A  12       2.897  17.799  36.209  1.00  0.00          H   
ATOM    172  N   LEU A  13       6.452  18.958  37.986  1.00  0.00          N   
ATOM    173  CA  LEU A  13       7.448  19.452  38.972  1.00  0.00          C   
ATOM    174  C   LEU A  13       8.379  20.514  38.376  1.00  0.00          C   
ATOM    175  O   LEU A  13       8.539  21.539  38.991  1.00  0.00          O   
ATOM    176  CB  LEU A  13       8.215  18.222  39.574  1.00  0.00          C   
ATOM    177  CG  LEU A  13       9.328  18.465  40.613  1.00  0.00          C   
ATOM    178  CD1 LEU A  13       8.778  19.100  41.883  1.00  0.00          C   
ATOM    179  CD2 LEU A  13      10.005  17.182  41.160  1.00  0.00          C   
ATOM    180  H   LEU A  13       6.499  18.024  37.603  1.00  0.00          H   
ATOM    181  HA  LEU A  13       6.994  19.831  39.883  1.00  0.00          H   
ATOM    182  HB3 LEU A  13       8.663  17.611  38.788  1.00  0.00          H   
ATOM    183  HB2 LEU A  13       7.431  17.643  40.056  1.00  0.00          H   
ATOM    184  HG  LEU A  13      10.101  19.140  40.257  1.00  0.00          H   
ATOM    185 HD11 LEU A  13       8.234  19.995  41.586  1.00  0.00          H   
ATOM    186 HD12 LEU A  13       8.164  18.428  42.497  1.00  0.00          H   
ATOM    187 HD13 LEU A  13       9.625  19.482  42.449  1.00  0.00          H   
ATOM    188 HD21 LEU A  13      10.639  16.724  40.396  1.00  0.00          H   
ATOM    189 HD22 LEU A  13      10.731  17.385  41.947  1.00  0.00          H   
ATOM    190 HD23 LEU A  13       9.323  16.410  41.524  1.00  0.00          H   
ATOM    191  N   GLN A  14       8.975  20.371  37.210  1.00  0.00          N   
ATOM    192  CA  GLN A  14       9.715  21.429  36.493  1.00  0.00          C   
ATOM    193  C   GLN A  14       8.812  22.692  36.168  1.00  0.00          C   
ATOM    194  O   GLN A  14       9.490  23.729  36.088  1.00  0.00          O   
ATOM    195  CB  GLN A  14      10.332  20.800  35.203  1.00  0.00          C   
ATOM    196  CG  GLN A  14      11.815  20.306  35.345  1.00  0.00          C   
ATOM    197  CD  GLN A  14      11.815  18.909  35.961  1.00  0.00          C   
ATOM    198  NE2 GLN A  14      11.960  18.789  37.272  1.00  0.00          N   
ATOM    199  OE1 GLN A  14      11.794  17.937  35.359  1.00  0.00          O   
ATOM    200  H   GLN A  14       8.987  19.502  36.712  1.00  0.00          H   
ATOM    201  HA  GLN A  14      10.504  21.733  37.184  1.00  0.00          H   
ATOM    202  HB3 GLN A  14      10.333  21.647  34.517  1.00  0.00          H   
ATOM    203  HB2 GLN A  14       9.714  20.014  34.773  1.00  0.00          H   
ATOM    204  HG3 GLN A  14      12.450  20.937  35.955  1.00  0.00          H   
ATOM    205  HG2 GLN A  14      12.362  20.238  34.403  1.00  0.00          H   
ATOM    206 HE21 GLN A  14      12.161  19.620  37.803  1.00  0.00          H   
ATOM    207 HE22 GLN A  14      12.127  17.880  37.682  1.00  0.00          H   
ATOM    208  N   ALA A  15       7.548  22.644  35.899  1.00  0.00          N   
ATOM    209  CA  ALA A  15       6.729  23.782  35.615  1.00  0.00          C   
ATOM    210  C   ALA A  15       6.594  24.592  36.948  1.00  0.00          C   
ATOM    211  O   ALA A  15       6.871  25.786  37.035  1.00  0.00          O   
ATOM    212  CB  ALA A  15       5.410  23.114  35.025  1.00  0.00          C   
ATOM    213  H   ALA A  15       7.234  21.698  35.714  1.00  0.00          H   
ATOM    214  HA  ALA A  15       7.168  24.387  34.828  1.00  0.00          H   
ATOM    215  HB1 ALA A  15       4.691  23.909  34.818  1.00  0.00          H   
ATOM    216  HB2 ALA A  15       5.693  22.547  34.143  1.00  0.00          H   
ATOM    217  HB3 ALA A  15       4.984  22.435  35.768  1.00  0.00          H   
ATOM    218  N   LEU A  16       6.339  23.836  38.038  1.00  0.00          N   
ATOM    219  CA  LEU A  16       6.339  24.359  39.433  1.00  0.00          C   
ATOM    220  C   LEU A  16       7.726  24.860  39.842  1.00  0.00          C   
ATOM    221  O   LEU A  16       7.854  25.938  40.453  1.00  0.00          O   
ATOM    222  CB  LEU A  16       5.735  23.311  40.389  1.00  0.00          C   
ATOM    223  CG  LEU A  16       5.382  23.868  41.775  1.00  0.00          C   
ATOM    224  CD1 LEU A  16       4.266  24.822  41.872  1.00  0.00          C   
ATOM    225  CD2 LEU A  16       5.057  22.661  42.703  1.00  0.00          C   
ATOM    226  H   LEU A  16       6.200  22.853  37.867  1.00  0.00          H   
ATOM    227  HA  LEU A  16       5.623  25.179  39.486  1.00  0.00          H   
ATOM    228  HB3 LEU A  16       6.395  22.447  40.503  1.00  0.00          H   
ATOM    229  HB2 LEU A  16       4.749  23.034  40.018  1.00  0.00          H   
ATOM    230  HG  LEU A  16       6.278  24.313  42.202  1.00  0.00          H   
ATOM    231 HD11 LEU A  16       3.353  24.379  41.467  1.00  0.00          H   
ATOM    232 HD12 LEU A  16       4.144  25.094  42.918  1.00  0.00          H   
ATOM    233 HD13 LEU A  16       4.418  25.767  41.338  1.00  0.00          H   
ATOM    234 HD21 LEU A  16       4.716  23.051  43.657  1.00  0.00          H   
ATOM    235 HD22 LEU A  16       4.272  22.005  42.320  1.00  0.00          H   
ATOM    236 HD23 LEU A  16       5.954  22.050  42.806  1.00  0.00          H   
ATOM    237  N   GLN A  17       8.799  24.162  39.470  1.00  0.00          N   
ATOM    238  CA  GLN A  17      10.140  24.613  39.812  1.00  0.00          C   
ATOM    239  C   GLN A  17      10.586  25.885  39.079  1.00  0.00          C   
ATOM    240  O   GLN A  17      11.570  26.447  39.509  1.00  0.00          O   
ATOM    241  CB  GLN A  17      11.201  23.619  39.514  1.00  0.00          C   
ATOM    242  CG  GLN A  17      11.259  22.374  40.492  1.00  0.00          C   
ATOM    243  CD  GLN A  17      12.146  21.228  39.994  1.00  0.00          C   
ATOM    244  NE2 GLN A  17      12.360  20.197  40.731  1.00  0.00          N   
ATOM    245  OE1 GLN A  17      12.453  21.260  38.819  1.00  0.00          O   
ATOM    246  H   GLN A  17       8.652  23.260  39.041  1.00  0.00          H   
ATOM    247  HA  GLN A  17      10.100  24.811  40.884  1.00  0.00          H   
ATOM    248  HB3 GLN A  17      12.206  24.010  39.628  1.00  0.00          H   
ATOM    249  HB2 GLN A  17      11.095  23.362  38.460  1.00  0.00          H   
ATOM    250  HG3 GLN A  17      10.253  21.973  40.649  1.00  0.00          H   
ATOM    251  HG2 GLN A  17      11.608  22.728  41.465  1.00  0.00          H   
ATOM    252 HE21 GLN A  17      12.158  20.247  41.719  1.00  0.00          H   
ATOM    253 HE22 GLN A  17      12.738  19.383  40.271  1.00  0.00          H   
ATOM    254  N   ALA A  18       9.985  26.281  37.943  1.00  0.00          N   
ATOM    255  CA  ALA A  18      10.240  27.477  37.213  1.00  0.00          C   
ATOM    256  C   ALA A  18       9.663  28.733  37.977  1.00  0.00          C   
ATOM    257  O   ALA A  18      10.084  29.837  37.726  1.00  0.00          O   
ATOM    258  CB  ALA A  18       9.767  27.375  35.768  1.00  0.00          C   
ATOM    259  H   ALA A  18       9.414  25.586  37.478  1.00  0.00          H   
ATOM    260  HA  ALA A  18      11.288  27.780  37.233  1.00  0.00          H   
ATOM    261  HB1 ALA A  18       9.742  28.382  35.333  1.00  0.00          H   
ATOM    262  HB2 ALA A  18      10.286  26.586  35.217  1.00  0.00          H   
ATOM    263  HB3 ALA A  18       8.739  27.006  35.778  1.00  0.00          H   
ATOM    264  N   ALA A  19       8.719  28.643  38.923  1.00  0.00          N   
ATOM    265  CA  ALA A  19       7.980  29.835  39.326  1.00  0.00          C   
ATOM    266  C   ALA A  19       8.711  30.768  40.313  1.00  0.00          C   
ATOM    267  O   ALA A  19       9.718  30.408  40.943  1.00  0.00          O   
ATOM    268  CB  ALA A  19       6.649  29.461  40.026  1.00  0.00          C   
ATOM    269  H   ALA A  19       8.497  27.752  39.361  1.00  0.00          H   
ATOM    270  HA  ALA A  19       7.764  30.373  38.412  1.00  0.00          H   
ATOM    271  HB1 ALA A  19       6.954  28.987  40.958  1.00  0.00          H   
ATOM    272  HB2 ALA A  19       6.118  30.389  40.212  1.00  0.00          H   
ATOM    273  HB3 ALA A  19       6.181  28.716  39.395  1.00  0.00          H   
ATOM    274  N   GLN A  20       8.270  32.101  40.394  1.00  0.00          N   
ATOM    275  CA  GLN A  20       8.920  33.180  41.115  1.00  0.00          C   
ATOM    276  C   GLN A  20       7.877  33.971  41.977  1.00  0.00          C   
ATOM    277  O   GLN A  20       6.685  33.821  41.810  1.00  0.00          O   
ATOM    278  CB  GLN A  20       9.690  34.117  40.128  1.00  0.00          C   
ATOM    279  CG  GLN A  20      10.901  34.782  40.831  1.00  0.00          C   
ATOM    280  CD  GLN A  20      11.875  33.730  41.403  1.00  0.00          C   
ATOM    281  NE2 GLN A  20      11.630  33.284  42.635  1.00  0.00          N   
ATOM    282  OE1 GLN A  20      12.635  33.052  40.704  1.00  0.00          O   
ATOM    283  H   GLN A  20       7.408  32.308  39.910  1.00  0.00          H   
ATOM    284  HA  GLN A  20       9.660  32.701  41.747  1.00  0.00          H   
ATOM    285  HB3 GLN A  20       9.070  34.966  39.814  1.00  0.00          H   
ATOM    286  HB2 GLN A  20      10.032  33.447  39.341  1.00  0.00          H   
ATOM    287  HG3 GLN A  20      10.392  35.372  41.597  1.00  0.00          H   
ATOM    288  HG2 GLN A  20      11.479  35.441  40.184  1.00  0.00          H   
ATOM    289 HE21 GLN A  20      11.021  33.796  43.255  1.00  0.00          H   
ATOM    290 HE22 GLN A  20      12.237  32.525  42.911  1.00  0.00          H   
ATOM    291  N   ALA A  21       8.369  34.832  42.875  1.00  0.00          N   
ATOM    292  CA  ALA A  21       7.608  35.602  43.869  1.00  0.00          C   
ATOM    293  C   ALA A  21       6.600  36.545  43.161  1.00  0.00          C   
ATOM    294  O   ALA A  21       5.553  36.718  43.722  1.00  0.00          O   
ATOM    295  CB  ALA A  21       8.613  36.418  44.694  1.00  0.00          C   
ATOM    296  H   ALA A  21       9.382  34.788  42.913  1.00  0.00          H   
ATOM    297  HA  ALA A  21       7.040  34.906  44.485  1.00  0.00          H   
ATOM    298  HB1 ALA A  21       9.196  37.116  44.089  1.00  0.00          H   
ATOM    299  HB2 ALA A  21       8.089  36.999  45.442  1.00  0.00          H   
ATOM    300  HB3 ALA A  21       9.347  35.803  45.210  1.00  0.00          H   
ATOM    301  N   ALA A  22       6.824  36.997  41.933  1.00  0.00          N   
ATOM    302  CA  ALA A  22       5.814  37.545  41.111  1.00  0.00          C   
ATOM    303  C   ALA A  22       5.310  36.556  40.036  1.00  0.00          C   
ATOM    304  O   ALA A  22       6.015  35.690  39.539  1.00  0.00          O   
ATOM    305  CB  ALA A  22       6.442  38.844  40.517  1.00  0.00          C   
ATOM    306  H   ALA A  22       7.719  37.034  41.476  1.00  0.00          H   
ATOM    307  HA  ALA A  22       4.972  37.873  41.736  1.00  0.00          H   
ATOM    308  HB1 ALA A  22       6.702  39.639  41.223  1.00  0.00          H   
ATOM    309  HB2 ALA A  22       7.413  38.629  40.071  1.00  0.00          H   
ATOM    310  HB3 ALA A  22       5.759  39.286  39.797  1.00  0.00          H   
ATOM    311  N   LYS A  23       3.972  36.664  39.767  1.00  0.00          N   
ATOM    312  CA  LYS A  23       3.120  35.768  38.942  1.00  0.00          C   
ATOM    313  C   LYS A  23       3.524  35.817  37.391  1.00  0.00          C   
ATOM    314  O   LYS A  23       3.772  36.877  36.849  1.00  0.00          O   
ATOM    315  CB  LYS A  23       1.625  36.085  39.059  1.00  0.00          C   
ATOM    316  CG  LYS A  23       1.063  35.844  40.471  1.00  0.00          C   
ATOM    317  CD  LYS A  23      -0.478  35.902  40.444  1.00  0.00          C   
ATOM    318  CE  LYS A  23      -1.089  35.601  41.796  1.00  0.00          C   
ATOM    319  NZ  LYS A  23      -0.859  34.309  42.364  1.00  0.00          N   
ATOM    320  H   LYS A  23       3.468  37.486  40.065  1.00  0.00          H   
ATOM    321  HA  LYS A  23       3.344  34.749  39.272  1.00  0.00          H   
ATOM    322  HB3 LYS A  23       1.074  35.411  38.411  1.00  0.00          H   
ATOM    323  HB2 LYS A  23       1.364  37.118  38.861  1.00  0.00          H   
ATOM    324  HG3 LYS A  23       1.444  36.591  41.168  1.00  0.00          H   
ATOM    325  HG2 LYS A  23       1.374  34.833  40.706  1.00  0.00          H   
ATOM    326  HD3 LYS A  23      -0.838  35.108  39.794  1.00  0.00          H   
ATOM    327  HD2 LYS A  23      -0.789  36.834  39.973  1.00  0.00          H   
ATOM    328  HE3 LYS A  23      -2.178  35.746  41.824  1.00  0.00          H   
ATOM    329  HE2 LYS A  23      -0.788  36.448  42.412  1.00  0.00          H   
ATOM    330  HZ1 LYS A  23       0.128  34.256  42.589  1.00  0.00          H   
ATOM    331  HZ2 LYS A  23      -1.490  34.284  43.143  1.00  0.00          H   
ATOM    332  HZ3 LYS A  23      -1.036  33.541  41.737  1.00  0.00          H   
ATOM    333  N   LYS A  24       3.522  34.660  36.751  1.00  0.00          N   
ATOM    334  CA  LYS A  24       4.061  34.411  35.416  1.00  0.00          C   
ATOM    335  C   LYS A  24       3.260  35.074  34.277  1.00  0.00          C   
ATOM    336  CB  LYS A  24       4.232  32.850  35.355  1.00  0.00          C   
ATOM    337  CG  LYS A  24       5.253  32.519  34.241  1.00  0.00          C   
ATOM    338  CD  LYS A  24       5.708  31.087  34.306  1.00  0.00          C   
ATOM    339  CE  LYS A  24       6.975  30.598  33.606  1.00  0.00          C   
ATOM    340  NZ  LYS A  24       6.869  30.853  32.169  1.00  0.00          N   
ATOM    341  O   LYS A  24       3.725  36.139  33.813  1.00  0.00          O   
ATOM    342  OXT LYS A  24       2.160  34.618  33.925  1.00  0.00          O   
ATOM    343  H   LYS A  24       3.370  33.858  37.351  1.00  0.00          H   
ATOM    344  HA  LYS A  24       5.002  34.952  35.410  1.00  0.00          H   
ATOM    345  HB3 LYS A  24       3.248  32.434  35.170  1.00  0.00          H   
ATOM    346  HB2 LYS A  24       4.639  32.431  36.279  1.00  0.00          H   
ATOM    347  HG3 LYS A  24       6.071  33.245  34.256  1.00  0.00          H   
ATOM    348  HG2 LYS A  24       4.821  32.667  33.252  1.00  0.00          H   
ATOM    349  HD3 LYS A  24       5.023  30.400  33.816  1.00  0.00          H   
ATOM    350  HD2 LYS A  24       5.759  30.813  35.362  1.00  0.00          H   
ATOM    351  HE3 LYS A  24       7.207  29.566  33.890  1.00  0.00          H   
ATOM    352  HE2 LYS A  24       7.834  31.181  33.911  1.00  0.00          H   
ATOM    353  HZ1 LYS A  24       7.703  30.615  31.646  1.00  0.00          H   
ATOM    354  HZ2 LYS A  24       6.070  30.432  31.724  1.00  0.00          H   
ATOM    355  HZ3 LYS A  24       6.724  31.829  31.959  1.00  0.00          H   
TER     356      LYS A  24
ENDMDL
MODEL        5
ATOM      1  N   LYS A   1      12.101   1.012  42.232  1.00  0.00          N   
ATOM      2  CA  LYS A   1      11.094  -0.010  41.657  1.00  0.00          C   
ATOM      3  C   LYS A   1      10.579   0.410  40.269  1.00  0.00          C   
ATOM      4  O   LYS A   1      10.933   1.492  39.851  1.00  0.00          O   
ATOM      5  CB  LYS A   1       9.865  -0.363  42.568  1.00  0.00          C   
ATOM      6  CG  LYS A   1       8.894   0.857  42.815  1.00  0.00          C   
ATOM      7  CD  LYS A   1       7.584   0.498  43.600  1.00  0.00          C   
ATOM      8  CE  LYS A   1       6.524   1.617  43.502  1.00  0.00          C   
ATOM      9  NZ  LYS A   1       5.228   1.271  44.156  1.00  0.00          N   
ATOM     10  HA  LYS A   1      11.642  -0.943  41.534  1.00  0.00          H   
ATOM     11  HB3 LYS A   1      10.132  -0.753  43.546  1.00  0.00          H   
ATOM     12  HB2 LYS A   1       9.296  -1.192  42.139  1.00  0.00          H   
ATOM     13  HG3 LYS A   1       8.546   1.239  41.853  1.00  0.00          H   
ATOM     14  HG2 LYS A   1       9.466   1.618  43.360  1.00  0.00          H   
ATOM     15  HD3 LYS A   1       7.973   0.372  44.615  1.00  0.00          H   
ATOM     16  HD2 LYS A   1       7.292  -0.435  43.122  1.00  0.00          H   
ATOM     17  HE3 LYS A   1       6.395   1.757  42.430  1.00  0.00          H   
ATOM     18  HE2 LYS A   1       6.892   2.589  43.819  1.00  0.00          H   
ATOM     19  HZ1 LYS A   1       4.421   1.838  43.941  1.00  0.00          H   
ATOM     20  HZ2 LYS A   1       5.008   0.309  43.923  1.00  0.00          H   
ATOM     21  HZ3 LYS A   1       5.345   1.241  45.160  1.00  0.00          H   
ATOM     22  H   LYS A   1      12.515   0.493  42.996  1.00  0.00          H   
ATOM     23  N   LYS A   2       9.771  -0.375  39.567  1.00  0.00          N   
ATOM     24  CA  LYS A   2       9.377  -0.024  38.174  1.00  0.00          C   
ATOM     25  C   LYS A   2       8.466   1.250  38.149  1.00  0.00          C   
ATOM     26  O   LYS A   2       7.717   1.485  39.118  1.00  0.00          O   
ATOM     27  CB  LYS A   2       8.697  -1.308  37.519  1.00  0.00          C   
ATOM     28  CG  LYS A   2       9.569  -2.491  37.065  1.00  0.00          C   
ATOM     29  CD  LYS A   2       8.683  -3.685  36.680  1.00  0.00          C   
ATOM     30  CE  LYS A   2       8.065  -3.689  35.281  1.00  0.00          C   
ATOM     31  NZ  LYS A   2       7.149  -4.782  34.863  1.00  0.00          N   
ATOM     32  H   LYS A   2       9.557  -1.286  39.930  1.00  0.00          H   
ATOM     33  HA  LYS A   2      10.269   0.120  37.567  1.00  0.00          H   
ATOM     34  HB3 LYS A   2       8.292  -0.887  36.598  1.00  0.00          H   
ATOM     35  HB2 LYS A   2       7.840  -1.678  38.092  1.00  0.00          H   
ATOM     36  HG3 LYS A   2      10.134  -2.708  37.972  1.00  0.00          H   
ATOM     37  HG2 LYS A   2      10.226  -2.162  36.267  1.00  0.00          H   
ATOM     38  HD3 LYS A   2       7.784  -3.686  37.291  1.00  0.00          H   
ATOM     39  HD2 LYS A   2       9.343  -4.562  36.691  1.00  0.00          H   
ATOM     40  HE3 LYS A   2       8.832  -3.423  34.555  1.00  0.00          H   
ATOM     41  HE2 LYS A   2       7.372  -2.848  35.260  1.00  0.00          H   
ATOM     42  HZ1 LYS A   2       6.780  -4.743  33.921  1.00  0.00          H   
ATOM     43  HZ2 LYS A   2       7.703  -5.604  35.015  1.00  0.00          H   
ATOM     44  HZ3 LYS A   2       6.355  -4.892  35.474  1.00  0.00          H   
ATOM     45  N   PRO A   3       8.507   2.105  37.141  1.00  0.00          N   
ATOM     46  CA  PRO A   3       7.792   3.358  37.045  1.00  0.00          C   
ATOM     47  C   PRO A   3       6.287   3.335  37.194  1.00  0.00          C   
ATOM     48  O   PRO A   3       5.641   2.407  36.830  1.00  0.00          O   
ATOM     49  CB  PRO A   3       8.002   3.826  35.563  1.00  0.00          C   
ATOM     50  CG  PRO A   3       9.359   3.395  35.246  1.00  0.00          C   
ATOM     51  CD  PRO A   3       9.572   2.154  36.120  1.00  0.00          C   
ATOM     52  HA  PRO A   3       8.101   4.059  37.823  1.00  0.00          H   
ATOM     53  HB3 PRO A   3       7.421   3.197  34.897  1.00  0.00          H   
ATOM     54  HB2 PRO A   3       7.747   4.866  35.379  1.00  0.00          H   
ATOM     55  HG3 PRO A   3       9.359   3.244  34.162  1.00  0.00          H   
ATOM     56  HG2 PRO A   3      10.078   4.149  35.544  1.00  0.00          H   
ATOM     57  HD3 PRO A   3       9.494   1.280  35.475  1.00  0.00          H   
ATOM     58  HD2 PRO A   3      10.573   2.096  36.561  1.00  0.00          H   
ATOM     59  N   GLY A   4       5.753   4.395  37.777  1.00  0.00          N   
ATOM     60  CA  GLY A   4       4.256   4.488  37.892  1.00  0.00          C   
ATOM     61  C   GLY A   4       3.795   5.867  37.461  1.00  0.00          C   
ATOM     62  O   GLY A   4       2.577   6.180  37.723  1.00  0.00          O   
ATOM     63  H   GLY A   4       6.297   5.218  37.996  1.00  0.00          H   
ATOM     64  HA3 GLY A   4       3.994   4.449  38.956  1.00  0.00          H   
ATOM     65  HA2 GLY A   4       3.761   3.698  37.327  1.00  0.00          H   
ATOM     66  N   ALA A   5       4.731   6.742  37.080  1.00  0.00          N   
ATOM     67  CA  ALA A   5       4.554   8.182  36.759  1.00  0.00          C   
ATOM     68  C   ALA A   5       5.105   8.630  35.388  1.00  0.00          C   
ATOM     69  O   ALA A   5       6.212   8.287  35.118  1.00  0.00          O   
ATOM     70  CB  ALA A   5       5.072   9.018  37.932  1.00  0.00          C   
ATOM     71  H   ALA A   5       5.688   6.425  37.161  1.00  0.00          H   
ATOM     72  HA  ALA A   5       3.478   8.371  36.760  1.00  0.00          H   
ATOM     73  HB1 ALA A   5       6.098   9.319  37.729  1.00  0.00          H   
ATOM     74  HB2 ALA A   5       4.535   9.948  38.085  1.00  0.00          H   
ATOM     75  HB3 ALA A   5       5.019   8.389  38.828  1.00  0.00          H   
ATOM     76  N   SER A   6       4.377   9.356  34.514  1.00  0.00          N   
ATOM     77  CA  SER A   6       4.776   9.737  33.167  1.00  0.00          C   
ATOM     78  C   SER A   6       5.804  10.889  33.184  1.00  0.00          C   
ATOM     79  O   SER A   6       6.081  11.597  34.112  1.00  0.00          O   
ATOM     80  CB  SER A   6       3.512  10.063  32.371  1.00  0.00          C   
ATOM     81  OG  SER A   6       3.020  11.359  32.652  1.00  0.00          O   
ATOM     82  H   SER A   6       3.492   9.737  34.807  1.00  0.00          H   
ATOM     83  HA  SER A   6       5.201   8.840  32.710  1.00  0.00          H   
ATOM     84  HB3 SER A   6       2.746   9.301  32.521  1.00  0.00          H   
ATOM     85  HB2 SER A   6       3.665   9.942  31.294  1.00  0.00          H   
ATOM     86  HG  SER A   6       2.180  11.413  32.182  1.00  0.00          H   
ATOM     87  N   LEU A   7       6.310  11.255  32.022  1.00  0.00          N   
ATOM     88  CA  LEU A   7       7.006  12.476  31.760  1.00  0.00          C   
ATOM     89  C   LEU A   7       6.282  13.663  32.335  1.00  0.00          C   
ATOM     90  O   LEU A   7       6.847  14.615  32.805  1.00  0.00          O   
ATOM     91  CB  LEU A   7       7.235  12.629  30.222  1.00  0.00          C   
ATOM     92  CG  LEU A   7       8.085  13.812  29.857  1.00  0.00          C   
ATOM     93  CD1 LEU A   7       9.459  13.721  30.546  1.00  0.00          C   
ATOM     94  CD2 LEU A   7       8.299  13.809  28.294  1.00  0.00          C   
ATOM     95  H   LEU A   7       6.106  10.654  31.233  1.00  0.00          H   
ATOM     96  HA  LEU A   7       7.978  12.405  32.245  1.00  0.00          H   
ATOM     97  HB3 LEU A   7       6.294  12.674  29.673  1.00  0.00          H   
ATOM     98  HB2 LEU A   7       7.693  11.739  29.790  1.00  0.00          H   
ATOM     99  HG  LEU A   7       7.671  14.771  30.179  1.00  0.00          H   
ATOM    100 HD11 LEU A   7       9.225  13.839  31.603  1.00  0.00          H   
ATOM    101 HD12 LEU A   7       9.901  12.723  30.428  1.00  0.00          H   
ATOM    102 HD13 LEU A   7      10.158  14.500  30.234  1.00  0.00          H   
ATOM    103 HD21 LEU A   7       8.973  14.630  28.085  1.00  0.00          H   
ATOM    104 HD22 LEU A   7       8.696  12.846  27.972  1.00  0.00          H   
ATOM    105 HD23 LEU A   7       7.430  13.988  27.643  1.00  0.00          H   
ATOM    106  N   ALA A   8       5.009  13.778  32.198  1.00  0.00          N   
ATOM    107  CA  ALA A   8       4.123  14.885  32.636  1.00  0.00          C   
ATOM    108  C   ALA A   8       4.255  15.027  34.139  1.00  0.00          C   
ATOM    109  O   ALA A   8       4.124  16.175  34.527  1.00  0.00          O   
ATOM    110  CB  ALA A   8       2.761  14.779  32.042  1.00  0.00          C   
ATOM    111  H   ALA A   8       4.519  13.077  31.664  1.00  0.00          H   
ATOM    112  HA  ALA A   8       4.540  15.783  32.172  1.00  0.00          H   
ATOM    113  HB1 ALA A   8       2.059  14.367  32.775  1.00  0.00          H   
ATOM    114  HB2 ALA A   8       2.311  15.726  31.757  1.00  0.00          H   
ATOM    115  HB3 ALA A   8       2.663  14.139  31.170  1.00  0.00          H   
ATOM    116  N   ALA A   9       4.563  14.027  34.975  1.00  0.00          N   
ATOM    117  CA  ALA A   9       4.696  14.168  36.429  1.00  0.00          C   
ATOM    118  C   ALA A   9       6.041  14.894  36.697  1.00  0.00          C   
ATOM    119  O   ALA A   9       6.065  15.758  37.581  1.00  0.00          O   
ATOM    120  CB  ALA A   9       4.724  12.788  37.073  1.00  0.00          C   
ATOM    121  H   ALA A   9       4.777  13.152  34.503  1.00  0.00          H   
ATOM    122  HA  ALA A   9       3.880  14.733  36.864  1.00  0.00          H   
ATOM    123  HB1 ALA A   9       5.722  12.351  37.016  1.00  0.00          H   
ATOM    124  HB2 ALA A   9       4.467  12.930  38.129  1.00  0.00          H   
ATOM    125  HB3 ALA A   9       4.018  12.131  36.561  1.00  0.00          H   
ATOM    126  N   LEU A  10       7.134  14.662  35.941  1.00  0.00          N   
ATOM    127  CA  LEU A  10       8.383  15.390  35.982  1.00  0.00          C   
ATOM    128  C   LEU A  10       8.190  16.832  35.599  1.00  0.00          C   
ATOM    129  O   LEU A  10       8.706  17.736  36.215  1.00  0.00          O   
ATOM    130  CB  LEU A  10       9.493  14.776  35.110  1.00  0.00          C   
ATOM    131  CG  LEU A  10      10.157  13.372  35.429  1.00  0.00          C   
ATOM    132  CD1 LEU A  10      11.062  12.987  34.261  1.00  0.00          C   
ATOM    133  CD2 LEU A  10      10.939  13.499  36.659  1.00  0.00          C   
ATOM    134  H   LEU A  10       6.953  14.030  35.166  1.00  0.00          H   
ATOM    135  HA  LEU A  10       8.770  15.358  37.007  1.00  0.00          H   
ATOM    136  HB3 LEU A  10      10.378  15.415  35.160  1.00  0.00          H   
ATOM    137  HB2 LEU A  10       9.186  14.771  34.066  1.00  0.00          H   
ATOM    138  HG  LEU A  10       9.404  12.601  35.589  1.00  0.00          H   
ATOM    139 HD11 LEU A  10      10.427  12.846  33.388  1.00  0.00          H   
ATOM    140 HD12 LEU A  10      11.836  13.749  34.167  1.00  0.00          H   
ATOM    141 HD13 LEU A  10      11.547  12.018  34.407  1.00  0.00          H   
ATOM    142 HD21 LEU A  10      10.336  13.910  37.467  1.00  0.00          H   
ATOM    143 HD22 LEU A  10      11.413  12.544  36.891  1.00  0.00          H   
ATOM    144 HD23 LEU A  10      11.762  14.192  36.499  1.00  0.00          H   
ATOM    145  N   GLN A  11       7.510  17.077  34.498  1.00  0.00          N   
ATOM    146  CA  GLN A  11       7.239  18.447  33.937  1.00  0.00          C   
ATOM    147  C   GLN A  11       6.314  19.292  34.752  1.00  0.00          C   
ATOM    148  O   GLN A  11       6.425  20.456  34.795  1.00  0.00          O   
ATOM    149  CB  GLN A  11       6.802  18.232  32.495  1.00  0.00          C   
ATOM    150  CG  GLN A  11       8.076  18.055  31.652  1.00  0.00          C   
ATOM    151  CD  GLN A  11       7.740  17.617  30.277  1.00  0.00          C   
ATOM    152  NE2 GLN A  11       8.682  17.180  29.470  1.00  0.00          N   
ATOM    153  OE1 GLN A  11       6.592  17.610  29.842  1.00  0.00          O   
ATOM    154  H   GLN A  11       7.197  16.242  34.041  1.00  0.00          H   
ATOM    155  HA  GLN A  11       8.158  19.036  33.934  1.00  0.00          H   
ATOM    156  HB3 GLN A  11       6.340  19.137  32.116  1.00  0.00          H   
ATOM    157  HB2 GLN A  11       6.187  17.343  32.462  1.00  0.00          H   
ATOM    158  HG3 GLN A  11       8.626  17.182  32.018  1.00  0.00          H   
ATOM    159  HG2 GLN A  11       8.749  18.914  31.712  1.00  0.00          H   
ATOM    160 HE21 GLN A  11       9.624  17.056  29.816  1.00  0.00          H   
ATOM    161 HE22 GLN A  11       8.385  16.952  28.525  1.00  0.00          H   
ATOM    162  N   ALA A  12       5.373  18.665  35.466  1.00  0.00          N   
ATOM    163  CA  ALA A  12       4.607  19.348  36.505  1.00  0.00          C   
ATOM    164  C   ALA A  12       5.515  19.742  37.684  1.00  0.00          C   
ATOM    165  O   ALA A  12       5.294  20.682  38.399  1.00  0.00          O   
ATOM    166  CB  ALA A  12       3.548  18.393  36.964  1.00  0.00          C   
ATOM    167  H   ALA A  12       5.242  17.700  35.226  1.00  0.00          H   
ATOM    168  HA  ALA A  12       4.058  20.175  36.050  1.00  0.00          H   
ATOM    169  HB1 ALA A  12       2.989  18.863  37.765  1.00  0.00          H   
ATOM    170  HB2 ALA A  12       2.856  18.198  36.143  1.00  0.00          H   
ATOM    171  HB3 ALA A  12       3.938  17.421  37.280  1.00  0.00          H   
ATOM    172  N   LEU A  13       6.593  18.956  38.109  1.00  0.00          N   
ATOM    173  CA  LEU A  13       7.636  19.399  39.064  1.00  0.00          C   
ATOM    174  C   LEU A  13       8.580  20.433  38.414  1.00  0.00          C   
ATOM    175  O   LEU A  13       9.016  21.331  39.153  1.00  0.00          O   
ATOM    176  CB  LEU A  13       8.344  18.139  39.631  1.00  0.00          C   
ATOM    177  CG  LEU A  13       9.288  18.438  40.819  1.00  0.00          C   
ATOM    178  CD1 LEU A  13       8.539  19.314  41.925  1.00  0.00          C   
ATOM    179  CD2 LEU A  13       9.773  17.198  41.499  1.00  0.00          C   
ATOM    180  H   LEU A  13       6.556  18.019  37.734  1.00  0.00          H   
ATOM    181  HA  LEU A  13       7.213  19.906  39.939  1.00  0.00          H   
ATOM    182  HB3 LEU A  13       8.803  17.591  38.803  1.00  0.00          H   
ATOM    183  HB2 LEU A  13       7.558  17.562  40.113  1.00  0.00          H   
ATOM    184  HG  LEU A  13      10.186  18.995  40.554  1.00  0.00          H   
ATOM    185 HD11 LEU A  13       7.489  19.068  41.889  1.00  0.00          H   
ATOM    186 HD12 LEU A  13       8.939  19.240  42.938  1.00  0.00          H   
ATOM    187 HD13 LEU A  13       8.524  20.337  41.556  1.00  0.00          H   
ATOM    188 HD21 LEU A  13      10.550  17.365  42.248  1.00  0.00          H   
ATOM    189 HD22 LEU A  13       8.981  16.573  41.918  1.00  0.00          H   
ATOM    190 HD23 LEU A  13      10.324  16.549  40.821  1.00  0.00          H   
ATOM    191  N   GLN A  14       8.981  20.349  37.163  1.00  0.00          N   
ATOM    192  CA  GLN A  14       9.721  21.492  36.504  1.00  0.00          C   
ATOM    193  C   GLN A  14       8.901  22.816  36.331  1.00  0.00          C   
ATOM    194  O   GLN A  14       9.529  23.892  36.278  1.00  0.00          O   
ATOM    195  CB  GLN A  14      10.471  21.071  35.148  1.00  0.00          C   
ATOM    196  CG  GLN A  14      11.565  19.956  35.390  1.00  0.00          C   
ATOM    197  CD  GLN A  14      12.365  19.607  34.181  1.00  0.00          C   
ATOM    198  NE2 GLN A  14      13.481  20.186  34.008  1.00  0.00          N   
ATOM    199  OE1 GLN A  14      11.872  18.780  33.348  1.00  0.00          O   
ATOM    200  H   GLN A  14       8.807  19.475  36.685  1.00  0.00          H   
ATOM    201  HA  GLN A  14      10.493  21.780  37.225  1.00  0.00          H   
ATOM    202  HB3 GLN A  14      10.964  21.973  34.802  1.00  0.00          H   
ATOM    203  HB2 GLN A  14       9.759  20.729  34.386  1.00  0.00          H   
ATOM    204  HG3 GLN A  14      11.160  18.999  35.725  1.00  0.00          H   
ATOM    205  HG2 GLN A  14      12.225  20.253  36.203  1.00  0.00          H   
ATOM    206 HE21 GLN A  14      13.823  20.903  34.632  1.00  0.00          H   
ATOM    207 HE22 GLN A  14      13.905  19.874  33.148  1.00  0.00          H   
ATOM    208  N   ALA A  15       7.543  22.750  36.264  1.00  0.00          N   
ATOM    209  CA  ALA A  15       6.639  23.984  36.290  1.00  0.00          C   
ATOM    210  C   ALA A  15       6.841  24.974  37.494  1.00  0.00          C   
ATOM    211  O   ALA A  15       6.663  26.152  37.322  1.00  0.00          O   
ATOM    212  CB  ALA A  15       5.204  23.441  36.431  1.00  0.00          C   
ATOM    213  H   ALA A  15       7.098  21.844  36.212  1.00  0.00          H   
ATOM    214  HA  ALA A  15       6.793  24.576  35.384  1.00  0.00          H   
ATOM    215  HB1 ALA A  15       4.996  23.036  37.424  1.00  0.00          H   
ATOM    216  HB2 ALA A  15       4.542  24.302  36.387  1.00  0.00          H   
ATOM    217  HB3 ALA A  15       5.032  22.779  35.584  1.00  0.00          H   
ATOM    218  N   LEU A  16       7.300  24.402  38.572  1.00  0.00          N   
ATOM    219  CA  LEU A  16       7.533  24.926  39.879  1.00  0.00          C   
ATOM    220  C   LEU A  16       8.908  25.585  39.900  1.00  0.00          C   
ATOM    221  O   LEU A  16       9.182  26.265  40.894  1.00  0.00          O   
ATOM    222  CB  LEU A  16       7.416  23.798  40.931  1.00  0.00          C   
ATOM    223  CG  LEU A  16       6.057  23.090  40.883  1.00  0.00          C   
ATOM    224  CD1 LEU A  16       5.897  22.088  42.061  1.00  0.00          C   
ATOM    225  CD2 LEU A  16       4.874  24.066  40.910  1.00  0.00          C   
ATOM    226  H   LEU A  16       7.767  23.543  38.333  1.00  0.00          H   
ATOM    227  HA  LEU A  16       6.824  25.676  40.228  1.00  0.00          H   
ATOM    228  HB3 LEU A  16       7.522  24.256  41.922  1.00  0.00          H   
ATOM    229  HB2 LEU A  16       8.245  23.108  40.782  1.00  0.00          H   
ATOM    230  HG  LEU A  16       6.071  22.521  39.953  1.00  0.00          H   
ATOM    231 HD11 LEU A  16       4.876  21.700  42.001  1.00  0.00          H   
ATOM    232 HD12 LEU A  16       6.553  21.234  41.941  1.00  0.00          H   
ATOM    233 HD13 LEU A  16       6.119  22.604  42.995  1.00  0.00          H   
ATOM    234 HD21 LEU A  16       4.824  24.579  39.943  1.00  0.00          H   
ATOM    235 HD22 LEU A  16       3.906  23.603  41.079  1.00  0.00          H   
ATOM    236 HD23 LEU A  16       5.094  24.835  41.650  1.00  0.00          H   
ATOM    237  N   GLN A  17       9.687  25.617  38.775  1.00  0.00          N   
ATOM    238  CA  GLN A  17      11.107  26.034  38.616  1.00  0.00          C   
ATOM    239  C   GLN A  17      11.416  27.018  37.491  1.00  0.00          C   
ATOM    240  O   GLN A  17      12.511  27.492  37.335  1.00  0.00          O   
ATOM    241  CB  GLN A  17      11.999  24.813  38.405  1.00  0.00          C   
ATOM    242  CG  GLN A  17      11.906  23.802  39.566  1.00  0.00          C   
ATOM    243  CD  GLN A  17      13.069  22.826  39.469  1.00  0.00          C   
ATOM    244  NE2 GLN A  17      13.588  22.326  40.581  1.00  0.00          N   
ATOM    245  OE1 GLN A  17      13.512  22.375  38.405  1.00  0.00          O   
ATOM    246  H   GLN A  17       9.284  25.156  37.970  1.00  0.00          H   
ATOM    247  HA  GLN A  17      11.369  26.586  39.518  1.00  0.00          H   
ATOM    248  HB3 GLN A  17      13.027  25.172  38.441  1.00  0.00          H   
ATOM    249  HB2 GLN A  17      11.808  24.225  37.511  1.00  0.00          H   
ATOM    250  HG3 GLN A  17      10.929  23.318  39.613  1.00  0.00          H   
ATOM    251  HG2 GLN A  17      12.045  24.252  40.551  1.00  0.00          H   
ATOM    252 HE21 GLN A  17      13.247  22.627  41.485  1.00  0.00          H   
ATOM    253 HE22 GLN A  17      14.181  21.511  40.493  1.00  0.00          H   
ATOM    254  N   ALA A  18      10.413  27.292  36.611  1.00  0.00          N   
ATOM    255  CA  ALA A  18      10.667  27.913  35.328  1.00  0.00          C   
ATOM    256  C   ALA A  18      11.319  29.332  35.431  1.00  0.00          C   
ATOM    257  O   ALA A  18      11.985  29.817  34.507  1.00  0.00          O   
ATOM    258  CB  ALA A  18       9.260  27.891  34.677  1.00  0.00          C   
ATOM    259  H   ALA A  18       9.484  26.969  36.852  1.00  0.00          H   
ATOM    260  HA  ALA A  18      11.389  27.353  34.726  1.00  0.00          H   
ATOM    261  HB1 ALA A  18       9.071  26.829  34.477  1.00  0.00          H   
ATOM    262  HB2 ALA A  18       8.511  28.212  35.394  1.00  0.00          H   
ATOM    263  HB3 ALA A  18       9.292  28.554  33.825  1.00  0.00          H   
ATOM    264  N   ALA A  19      11.197  29.953  36.588  1.00  0.00          N   
ATOM    265  CA  ALA A  19      11.640  31.321  36.854  1.00  0.00          C   
ATOM    266  C   ALA A  19      13.152  31.382  37.182  1.00  0.00          C   
ATOM    267  O   ALA A  19      13.796  32.463  37.154  1.00  0.00          O   
ATOM    268  CB  ALA A  19      10.813  31.801  38.071  1.00  0.00          C   
ATOM    269  H   ALA A  19      10.818  29.471  37.391  1.00  0.00          H   
ATOM    270  HA  ALA A  19      11.408  31.901  35.967  1.00  0.00          H   
ATOM    271  HB1 ALA A  19       9.726  31.730  37.919  1.00  0.00          H   
ATOM    272  HB2 ALA A  19      10.943  31.127  38.907  1.00  0.00          H   
ATOM    273  HB3 ALA A  19      11.084  32.850  38.234  1.00  0.00          H   
ATOM    274  N   GLN A  20      13.775  30.225  37.464  1.00  0.00          N   
ATOM    275  CA  GLN A  20      15.262  29.952  37.623  1.00  0.00          C   
ATOM    276  C   GLN A  20      15.733  29.331  36.307  1.00  0.00          C   
ATOM    277  O   GLN A  20      16.820  29.655  35.824  1.00  0.00          O   
ATOM    278  CB  GLN A  20      15.549  29.136  38.920  1.00  0.00          C   
ATOM    279  CG  GLN A  20      15.007  29.735  40.212  1.00  0.00          C   
ATOM    280  CD  GLN A  20      15.573  31.145  40.573  1.00  0.00          C   
ATOM    281  NE2 GLN A  20      15.057  31.703  41.594  1.00  0.00          N   
ATOM    282  OE1 GLN A  20      16.372  31.744  39.869  1.00  0.00          O   
ATOM    283  H   GLN A  20      13.229  29.378  37.418  1.00  0.00          H   
ATOM    284  HA  GLN A  20      15.779  30.903  37.719  1.00  0.00          H   
ATOM    285  HB3 GLN A  20      16.632  29.113  39.054  1.00  0.00          H   
ATOM    286  HB2 GLN A  20      15.124  28.132  38.846  1.00  0.00          H   
ATOM    287  HG3 GLN A  20      15.224  29.041  41.033  1.00  0.00          H   
ATOM    288  HG2 GLN A  20      13.927  29.851  40.240  1.00  0.00          H   
ATOM    289 HE21 GLN A  20      14.182  31.397  42.002  1.00  0.00          H   
ATOM    290 HE22 GLN A  20      15.372  32.664  41.684  1.00  0.00          H   
ATOM    291  N   ALA A  21      14.884  28.615  35.548  1.00  0.00          N   
ATOM    292  CA  ALA A  21      15.236  27.987  34.284  1.00  0.00          C   
ATOM    293  C   ALA A  21      15.275  29.002  33.121  1.00  0.00          C   
ATOM    294  O   ALA A  21      16.184  28.795  32.262  1.00  0.00          O   
ATOM    295  CB  ALA A  21      14.107  26.905  33.950  1.00  0.00          C   
ATOM    296  H   ALA A  21      13.984  28.279  35.845  1.00  0.00          H   
ATOM    297  HA  ALA A  21      16.150  27.426  34.455  1.00  0.00          H   
ATOM    298  HB1 ALA A  21      13.206  27.412  33.588  1.00  0.00          H   
ATOM    299  HB2 ALA A  21      14.393  26.172  33.196  1.00  0.00          H   
ATOM    300  HB3 ALA A  21      13.928  26.528  34.956  1.00  0.00          H   
ATOM    301  N   ALA A  22      14.404  29.999  33.187  1.00  0.00          N   
ATOM    302  CA  ALA A  22      14.594  31.192  32.341  1.00  0.00          C   
ATOM    303  C   ALA A  22      15.908  31.881  32.550  1.00  0.00          C   
ATOM    304  O   ALA A  22      16.275  32.310  33.670  1.00  0.00          O   
ATOM    305  CB  ALA A  22      13.363  32.119  32.489  1.00  0.00          C   
ATOM    306  H   ALA A  22      13.774  30.065  33.977  1.00  0.00          H   
ATOM    307  HA  ALA A  22      14.627  30.839  31.317  1.00  0.00          H   
ATOM    308  HB1 ALA A  22      12.413  31.599  32.346  1.00  0.00          H   
ATOM    309  HB2 ALA A  22      13.420  32.432  33.535  1.00  0.00          H   
ATOM    310  HB3 ALA A  22      13.447  33.002  31.855  1.00  0.00          H   
ATOM    311  N   LYS A  23      16.640  32.136  31.467  1.00  0.00          N   
ATOM    312  CA  LYS A  23      17.805  33.030  31.570  1.00  0.00          C   
ATOM    313  C   LYS A  23      17.381  34.515  31.707  1.00  0.00          C   
ATOM    314  O   LYS A  23      16.227  34.892  31.549  1.00  0.00          O   
ATOM    315  CB  LYS A  23      18.680  32.724  30.332  1.00  0.00          C   
ATOM    316  CG  LYS A  23      19.747  31.602  30.532  1.00  0.00          C   
ATOM    317  CD  LYS A  23      19.186  30.187  30.216  1.00  0.00          C   
ATOM    318  CE  LYS A  23      19.090  29.785  28.684  1.00  0.00          C   
ATOM    319  NZ  LYS A  23      19.296  28.347  28.475  1.00  0.00          N   
ATOM    320  H   LYS A  23      16.197  31.916  30.576  1.00  0.00          H   
ATOM    321  HA  LYS A  23      18.306  32.801  32.507  1.00  0.00          H   
ATOM    322  HB3 LYS A  23      19.281  33.594  30.090  1.00  0.00          H   
ATOM    323  HB2 LYS A  23      18.098  32.526  29.430  1.00  0.00          H   
ATOM    324  HG3 LYS A  23      20.002  31.574  31.591  1.00  0.00          H   
ATOM    325  HG2 LYS A  23      20.620  31.815  29.914  1.00  0.00          H   
ATOM    326  HD3 LYS A  23      18.223  29.929  30.647  1.00  0.00          H   
ATOM    327  HD2 LYS A  23      19.924  29.551  30.712  1.00  0.00          H   
ATOM    328  HE3 LYS A  23      19.970  30.250  28.249  1.00  0.00          H   
ATOM    329  HE2 LYS A  23      18.158  30.146  28.247  1.00  0.00          H   
ATOM    330  HZ1 LYS A  23      20.249  28.077  28.694  1.00  0.00          H   
ATOM    331  HZ2 LYS A  23      18.616  27.787  28.967  1.00  0.00          H   
ATOM    332  HZ3 LYS A  23      19.203  28.230  27.480  1.00  0.00          H   
ATOM    333  N   LYS A  24      18.297  35.451  32.186  1.00  0.00          N   
ATOM    334  CA  LYS A  24      18.007  36.804  32.724  1.00  0.00          C   
ATOM    335  C   LYS A  24      17.989  37.882  31.622  1.00  0.00          C   
ATOM    336  CB  LYS A  24      18.921  37.164  33.916  1.00  0.00          C   
ATOM    337  CG  LYS A  24      18.487  38.381  34.720  1.00  0.00          C   
ATOM    338  CD  LYS A  24      17.220  38.211  35.506  1.00  0.00          C   
ATOM    339  CE  LYS A  24      17.373  37.429  36.869  1.00  0.00          C   
ATOM    340  NZ  LYS A  24      16.123  37.564  37.633  1.00  0.00          N   
ATOM    341  O   LYS A  24      17.094  38.695  31.744  1.00  0.00          O   
ATOM    342  OXT LYS A  24      18.774  37.813  30.676  1.00  0.00          O   
ATOM    343  H   LYS A  24      19.218  35.109  32.401  1.00  0.00          H   
ATOM    344  HA  LYS A  24      16.967  36.727  33.008  1.00  0.00          H   
ATOM    345  HB3 LYS A  24      19.891  37.278  33.432  1.00  0.00          H   
ATOM    346  HB2 LYS A  24      18.932  36.301  34.571  1.00  0.00          H   
ATOM    347  HG3 LYS A  24      18.394  39.220  34.025  1.00  0.00          H   
ATOM    348  HG2 LYS A  24      19.242  38.630  35.470  1.00  0.00          H   
ATOM    349  HD3 LYS A  24      16.454  37.574  35.064  1.00  0.00          H   
ATOM    350  HD2 LYS A  24      16.781  39.201  35.589  1.00  0.00          H   
ATOM    351  HE3 LYS A  24      18.220  37.848  37.415  1.00  0.00          H   
ATOM    352  HE2 LYS A  24      17.527  36.429  36.480  1.00  0.00          H   
ATOM    353  HZ1 LYS A  24      15.814  38.516  37.734  1.00  0.00          H   
ATOM    354  HZ2 LYS A  24      15.320  37.095  37.258  1.00  0.00          H   
ATOM    355  HZ3 LYS A  24      16.245  37.253  38.582  1.00  0.00          H   
TER     356      LYS A  24
ENDMDL
MODEL        6
ATOM      1  N   LYS A   1      21.508   1.417  26.993  1.00  0.00          N   
ATOM      2  CA  LYS A   1      20.398   2.386  26.697  1.00  0.00          C   
ATOM      3  C   LYS A   1      20.317   3.466  27.778  1.00  0.00          C   
ATOM      4  O   LYS A   1      20.577   3.336  29.009  1.00  0.00          O   
ATOM      5  CB  LYS A   1      19.076   1.556  26.614  1.00  0.00          C   
ATOM      6  CG  LYS A   1      18.039   2.187  25.673  1.00  0.00          C   
ATOM      7  CD  LYS A   1      16.899   1.210  25.372  1.00  0.00          C   
ATOM      8  CE  LYS A   1      15.789   1.827  24.645  1.00  0.00          C   
ATOM      9  NZ  LYS A   1      14.841   0.835  24.076  1.00  0.00          N   
ATOM     10  HA  LYS A   1      20.545   2.860  25.730  1.00  0.00          H   
ATOM     11  HB3 LYS A   1      18.715   1.440  27.631  1.00  0.00          H   
ATOM     12  HB2 LYS A   1      19.301   0.601  26.141  1.00  0.00          H   
ATOM     13  HG3 LYS A   1      18.590   2.254  24.747  1.00  0.00          H   
ATOM     14  HG2 LYS A   1      17.783   3.191  26.014  1.00  0.00          H   
ATOM     15  HD3 LYS A   1      16.566   0.869  26.352  1.00  0.00          H   
ATOM     16  HD2 LYS A   1      17.339   0.311  24.936  1.00  0.00          H   
ATOM     17  HE3 LYS A   1      16.232   2.498  23.907  1.00  0.00          H   
ATOM     18  HE2 LYS A   1      15.325   2.506  25.360  1.00  0.00          H   
ATOM     19  HZ1 LYS A   1      14.057   1.305  23.645  1.00  0.00          H   
ATOM     20  HZ2 LYS A   1      15.233   0.349  23.289  1.00  0.00          H   
ATOM     21  HZ3 LYS A   1      14.460   0.198  24.762  1.00  0.00          H   
ATOM     22  H   LYS A   1      21.460   0.720  26.273  1.00  0.00          H   
ATOM     23  N   LYS A   2      19.901   4.633  27.342  1.00  0.00          N   
ATOM     24  CA  LYS A   2      19.469   5.870  28.145  1.00  0.00          C   
ATOM     25  C   LYS A   2      18.082   5.700  28.844  1.00  0.00          C   
ATOM     26  O   LYS A   2      17.251   5.106  28.199  1.00  0.00          O   
ATOM     27  CB  LYS A   2      19.370   7.104  27.205  1.00  0.00          C   
ATOM     28  CG  LYS A   2      20.687   7.364  26.468  1.00  0.00          C   
ATOM     29  CD  LYS A   2      20.581   8.353  25.355  1.00  0.00          C   
ATOM     30  CE  LYS A   2      20.547   9.768  25.877  1.00  0.00          C   
ATOM     31  NZ  LYS A   2      20.745  10.705  24.734  1.00  0.00          N   
ATOM     32  H   LYS A   2      19.737   4.737  26.358  1.00  0.00          H   
ATOM     33  HA  LYS A   2      20.214   6.135  28.893  1.00  0.00          H   
ATOM     34  HB3 LYS A   2      18.931   7.997  27.651  1.00  0.00          H   
ATOM     35  HB2 LYS A   2      18.619   6.928  26.428  1.00  0.00          H   
ATOM     36  HG3 LYS A   2      20.891   6.395  26.011  1.00  0.00          H   
ATOM     37  HG2 LYS A   2      21.539   7.568  27.120  1.00  0.00          H   
ATOM     38  HD3 LYS A   2      19.821   8.058  24.624  1.00  0.00          H   
ATOM     39  HD2 LYS A   2      21.537   8.320  24.830  1.00  0.00          H   
ATOM     40  HE3 LYS A   2      21.371   9.959  26.568  1.00  0.00          H   
ATOM     41  HE2 LYS A   2      19.667   9.993  26.485  1.00  0.00          H   
ATOM     42  HZ1 LYS A   2      21.562  11.262  24.945  1.00  0.00          H   
ATOM     43  HZ2 LYS A   2      20.861  10.215  23.851  1.00  0.00          H   
ATOM     44  HZ3 LYS A   2      20.016  11.408  24.724  1.00  0.00          H   
ATOM     45  N   PRO A   3      17.824   6.256  30.046  1.00  0.00          N   
ATOM     46  CA  PRO A   3      16.528   6.352  30.687  1.00  0.00          C   
ATOM     47  C   PRO A   3      15.573   7.207  29.895  1.00  0.00          C   
ATOM     48  O   PRO A   3      16.054   8.024  29.066  1.00  0.00          O   
ATOM     49  CB  PRO A   3      16.856   6.940  32.084  1.00  0.00          C   
ATOM     50  CG  PRO A   3      18.333   6.965  32.290  1.00  0.00          C   
ATOM     51  CD  PRO A   3      18.895   6.855  30.825  1.00  0.00          C   
ATOM     52  HA  PRO A   3      16.116   5.357  30.824  1.00  0.00          H   
ATOM     53  HB3 PRO A   3      16.510   7.973  32.144  1.00  0.00          H   
ATOM     54  HB2 PRO A   3      16.415   6.331  32.880  1.00  0.00          H   
ATOM     55  HG3 PRO A   3      18.734   7.907  32.677  1.00  0.00          H   
ATOM     56  HG2 PRO A   3      18.706   6.097  32.829  1.00  0.00          H   
ATOM     57  HD3 PRO A   3      19.050   7.841  30.381  1.00  0.00          H   
ATOM     58  HD2 PRO A   3      19.827   6.295  30.934  1.00  0.00          H   
ATOM     59  N   GLY A   4      14.264   7.060  30.005  1.00  0.00          N   
ATOM     60  CA  GLY A   4      13.268   7.648  29.119  1.00  0.00          C   
ATOM     61  C   GLY A   4      12.937   9.156  29.405  1.00  0.00          C   
ATOM     62  O   GLY A   4      13.615   9.807  30.180  1.00  0.00          O   
ATOM     63  H   GLY A   4      13.984   6.458  30.765  1.00  0.00          H   
ATOM     64  HA3 GLY A   4      12.337   7.081  29.115  1.00  0.00          H   
ATOM     65  HA2 GLY A   4      13.666   7.545  28.113  1.00  0.00          H   
ATOM     66  N   ALA A   5      11.877   9.632  28.734  1.00  0.00          N   
ATOM     67  CA  ALA A   5      11.423  11.052  28.755  1.00  0.00          C   
ATOM     68  C   ALA A   5      10.716  11.495  30.023  1.00  0.00          C   
ATOM     69  O   ALA A   5      10.288  10.697  30.768  1.00  0.00          O   
ATOM     70  CB  ALA A   5      10.486  11.252  27.599  1.00  0.00          C   
ATOM     71  H   ALA A   5      11.452   9.026  28.056  1.00  0.00          H   
ATOM     72  HA  ALA A   5      12.280  11.703  28.567  1.00  0.00          H   
ATOM     73  HB1 ALA A   5      10.107  12.272  27.596  1.00  0.00          H   
ATOM     74  HB2 ALA A   5      10.977  10.997  26.664  1.00  0.00          H   
ATOM     75  HB3 ALA A   5       9.686  10.518  27.736  1.00  0.00          H   
ATOM     76  N   SER A   6      10.717  12.816  30.248  1.00  0.00          N   
ATOM     77  CA  SER A   6      10.124  13.458  31.373  1.00  0.00          C   
ATOM     78  C   SER A   6       8.598  13.104  31.315  1.00  0.00          C   
ATOM     79  O   SER A   6       7.960  13.554  30.395  1.00  0.00          O   
ATOM     80  CB  SER A   6      10.318  14.995  31.277  1.00  0.00          C   
ATOM     81  OG  SER A   6      11.730  15.326  31.568  1.00  0.00          O   
ATOM     82  H   SER A   6      11.023  13.403  29.479  1.00  0.00          H   
ATOM     83  HA  SER A   6      10.682  13.115  32.230  1.00  0.00          H   
ATOM     84  HB3 SER A   6       9.686  15.533  31.975  1.00  0.00          H   
ATOM     85  HB2 SER A   6      10.095  15.325  30.263  1.00  0.00          H   
ATOM     86  HG  SER A   6      11.889  16.189  31.191  1.00  0.00          H   
ATOM     87  N   LEU A   7       8.145  12.281  32.266  1.00  0.00          N   
ATOM     88  CA  LEU A   7       6.741  12.036  32.496  1.00  0.00          C   
ATOM     89  C   LEU A   7       6.077  13.297  33.044  1.00  0.00          C   
ATOM     90  O   LEU A   7       6.751  14.268  33.484  1.00  0.00          O   
ATOM     91  CB  LEU A   7       6.571  10.879  33.465  1.00  0.00          C   
ATOM     92  CG  LEU A   7       7.039   9.575  32.784  1.00  0.00          C   
ATOM     93  CD1 LEU A   7       7.069   8.325  33.705  1.00  0.00          C   
ATOM     94  CD2 LEU A   7       6.296   9.215  31.463  1.00  0.00          C   
ATOM     95  H   LEU A   7       8.811  11.912  32.919  1.00  0.00          H   
ATOM     96  HA  LEU A   7       6.280  11.746  31.551  1.00  0.00          H   
ATOM     97  HB3 LEU A   7       5.555  10.780  33.858  1.00  0.00          H   
ATOM     98  HB2 LEU A   7       7.183  11.050  34.349  1.00  0.00          H   
ATOM     99  HG  LEU A   7       8.097   9.741  32.567  1.00  0.00          H   
ATOM    100 HD11 LEU A   7       7.681   8.496  34.589  1.00  0.00          H   
ATOM    101 HD12 LEU A   7       6.079   8.033  34.068  1.00  0.00          H   
ATOM    102 HD13 LEU A   7       7.377   7.461  33.109  1.00  0.00          H   
ATOM    103 HD21 LEU A   7       6.645   9.782  30.600  1.00  0.00          H   
ATOM    104 HD22 LEU A   7       6.432   8.145  31.307  1.00  0.00          H   
ATOM    105 HD23 LEU A   7       5.221   9.307  31.610  1.00  0.00          H   
ATOM    106  N   ALA A   8       4.730  13.335  33.054  1.00  0.00          N   
ATOM    107  CA  ALA A   8       3.840  14.364  33.673  1.00  0.00          C   
ATOM    108  C   ALA A   8       4.253  14.869  35.065  1.00  0.00          C   
ATOM    109  O   ALA A   8       4.400  16.098  35.290  1.00  0.00          O   
ATOM    110  CB  ALA A   8       2.316  13.994  33.513  1.00  0.00          C   
ATOM    111  H   ALA A   8       4.208  12.659  32.513  1.00  0.00          H   
ATOM    112  HA  ALA A   8       3.910  15.242  33.043  1.00  0.00          H   
ATOM    113  HB1 ALA A   8       1.901  13.877  34.520  1.00  0.00          H   
ATOM    114  HB2 ALA A   8       1.786  14.791  32.996  1.00  0.00          H   
ATOM    115  HB3 ALA A   8       2.308  13.018  33.036  1.00  0.00          H   
ATOM    116  N   ALA A   9       4.473  13.942  36.026  1.00  0.00          N   
ATOM    117  CA  ALA A   9       5.016  14.253  37.395  1.00  0.00          C   
ATOM    118  C   ALA A   9       6.197  15.253  37.465  1.00  0.00          C   
ATOM    119  O   ALA A   9       6.156  16.242  38.136  1.00  0.00          O   
ATOM    120  CB  ALA A   9       5.416  12.842  37.935  1.00  0.00          C   
ATOM    121  H   ALA A   9       4.323  12.991  35.729  1.00  0.00          H   
ATOM    122  HA  ALA A   9       4.257  14.660  38.057  1.00  0.00          H   
ATOM    123  HB1 ALA A   9       5.882  12.928  38.924  1.00  0.00          H   
ATOM    124  HB2 ALA A   9       4.559  12.166  37.958  1.00  0.00          H   
ATOM    125  HB3 ALA A   9       6.180  12.462  37.265  1.00  0.00          H   
ATOM    126  N   LEU A  10       7.208  14.938  36.629  1.00  0.00          N   
ATOM    127  CA  LEU A  10       8.452  15.680  36.469  1.00  0.00          C   
ATOM    128  C   LEU A  10       8.251  16.923  35.653  1.00  0.00          C   
ATOM    129  O   LEU A  10       8.812  17.925  36.057  1.00  0.00          O   
ATOM    130  CB  LEU A  10       9.504  14.820  35.861  1.00  0.00          C   
ATOM    131  CG  LEU A  10      10.777  15.568  35.484  1.00  0.00          C   
ATOM    132  CD1 LEU A  10      11.564  16.035  36.738  1.00  0.00          C   
ATOM    133  CD2 LEU A  10      11.731  14.629  34.754  1.00  0.00          C   
ATOM    134  H   LEU A  10       7.046  14.186  35.985  1.00  0.00          H   
ATOM    135  HA  LEU A  10       8.838  16.045  37.425  1.00  0.00          H   
ATOM    136  HB3 LEU A  10       9.012  14.379  34.991  1.00  0.00          H   
ATOM    137  HB2 LEU A  10       9.699  14.009  36.566  1.00  0.00          H   
ATOM    138  HG  LEU A  10      10.578  16.441  34.861  1.00  0.00          H   
ATOM    139 HD11 LEU A  10      11.005  16.864  37.174  1.00  0.00          H   
ATOM    140 HD12 LEU A  10      11.492  15.223  37.464  1.00  0.00          H   
ATOM    141 HD13 LEU A  10      12.606  16.339  36.623  1.00  0.00          H   
ATOM    142 HD21 LEU A  10      11.993  13.765  35.368  1.00  0.00          H   
ATOM    143 HD22 LEU A  10      11.349  14.151  33.848  1.00  0.00          H   
ATOM    144 HD23 LEU A  10      12.562  15.215  34.357  1.00  0.00          H   
ATOM    145  N   GLN A  11       7.372  16.953  34.640  1.00  0.00          N   
ATOM    146  CA  GLN A  11       7.001  18.184  33.940  1.00  0.00          C   
ATOM    147  C   GLN A  11       6.303  19.251  34.873  1.00  0.00          C   
ATOM    148  O   GLN A  11       6.738  20.358  34.926  1.00  0.00          O   
ATOM    149  CB  GLN A  11       6.221  17.899  32.674  1.00  0.00          C   
ATOM    150  CG  GLN A  11       7.181  17.456  31.501  1.00  0.00          C   
ATOM    151  CD  GLN A  11       6.681  17.729  30.060  1.00  0.00          C   
ATOM    152  NE2 GLN A  11       6.336  18.967  29.777  1.00  0.00          N   
ATOM    153  OE1 GLN A  11       6.449  16.805  29.275  1.00  0.00          O   
ATOM    154  H   GLN A  11       6.848  16.093  34.535  1.00  0.00          H   
ATOM    155  HA  GLN A  11       7.968  18.612  33.644  1.00  0.00          H   
ATOM    156  HB3 GLN A  11       5.650  18.804  32.473  1.00  0.00          H   
ATOM    157  HB2 GLN A  11       5.406  17.191  32.815  1.00  0.00          H   
ATOM    158  HG3 GLN A  11       7.389  16.394  31.589  1.00  0.00          H   
ATOM    159  HG2 GLN A  11       8.161  17.912  31.635  1.00  0.00          H   
ATOM    160 HE21 GLN A  11       6.438  19.704  30.460  1.00  0.00          H   
ATOM    161 HE22 GLN A  11       6.094  19.088  28.806  1.00  0.00          H   
ATOM    162  N   ALA A  12       5.382  18.712  35.679  1.00  0.00          N   
ATOM    163  CA  ALA A  12       4.595  19.457  36.685  1.00  0.00          C   
ATOM    164  C   ALA A  12       5.497  20.013  37.825  1.00  0.00          C   
ATOM    165  O   ALA A  12       5.288  21.206  38.203  1.00  0.00          O   
ATOM    166  CB  ALA A  12       3.537  18.471  37.241  1.00  0.00          C   
ATOM    167  H   ALA A  12       5.272  17.711  35.768  1.00  0.00          H   
ATOM    168  HA  ALA A  12       3.999  20.287  36.293  1.00  0.00          H   
ATOM    169  HB1 ALA A  12       3.162  18.939  38.156  1.00  0.00          H   
ATOM    170  HB2 ALA A  12       2.766  18.206  36.528  1.00  0.00          H   
ATOM    171  HB3 ALA A  12       4.103  17.617  37.609  1.00  0.00          H   
ATOM    172  N   LEU A  13       6.449  19.214  38.327  1.00  0.00          N   
ATOM    173  CA  LEU A  13       7.626  19.697  39.151  1.00  0.00          C   
ATOM    174  C   LEU A  13       8.457  20.731  38.400  1.00  0.00          C   
ATOM    175  O   LEU A  13       8.607  21.840  39.006  1.00  0.00          O   
ATOM    176  CB  LEU A  13       8.441  18.538  39.671  1.00  0.00          C   
ATOM    177  CG  LEU A  13       9.680  18.908  40.451  1.00  0.00          C   
ATOM    178  CD1 LEU A  13       9.167  19.568  41.733  1.00  0.00          C   
ATOM    179  CD2 LEU A  13      10.408  17.595  40.701  1.00  0.00          C   
ATOM    180  H   LEU A  13       6.349  18.220  38.143  1.00  0.00          H   
ATOM    181  HA  LEU A  13       7.185  20.167  40.034  1.00  0.00          H   
ATOM    182  HB3 LEU A  13       8.764  18.082  38.742  1.00  0.00          H   
ATOM    183  HB2 LEU A  13       7.884  17.777  40.211  1.00  0.00          H   
ATOM    184  HG  LEU A  13      10.341  19.535  39.841  1.00  0.00          H   
ATOM    185 HD11 LEU A  13       8.493  18.897  42.259  1.00  0.00          H   
ATOM    186 HD12 LEU A  13       9.906  19.933  42.435  1.00  0.00          H   
ATOM    187 HD13 LEU A  13       8.620  20.462  41.433  1.00  0.00          H   
ATOM    188 HD21 LEU A  13       9.873  17.014  41.458  1.00  0.00          H   
ATOM    189 HD22 LEU A  13      10.503  17.044  39.771  1.00  0.00          H   
ATOM    190 HD23 LEU A  13      11.399  17.819  41.094  1.00  0.00          H   
ATOM    191  N   GLN A  14       8.967  20.431  37.197  1.00  0.00          N   
ATOM    192  CA  GLN A  14       9.732  21.399  36.514  1.00  0.00          C   
ATOM    193  C   GLN A  14       8.955  22.701  36.225  1.00  0.00          C   
ATOM    194  O   GLN A  14       9.542  23.756  36.393  1.00  0.00          O   
ATOM    195  CB  GLN A  14      10.308  20.803  35.209  1.00  0.00          C   
ATOM    196  CG  GLN A  14      11.606  20.060  35.339  1.00  0.00          C   
ATOM    197  CD  GLN A  14      11.905  19.086  34.184  1.00  0.00          C   
ATOM    198  NE2 GLN A  14      12.778  18.115  34.359  1.00  0.00          N   
ATOM    199  OE1 GLN A  14      11.393  19.193  33.087  1.00  0.00          O   
ATOM    200  H   GLN A  14       8.847  19.524  36.763  1.00  0.00          H   
ATOM    201  HA  GLN A  14      10.533  21.752  37.161  1.00  0.00          H   
ATOM    202  HB3 GLN A  14      10.438  21.677  34.575  1.00  0.00          H   
ATOM    203  HB2 GLN A  14       9.507  20.200  34.776  1.00  0.00          H   
ATOM    204  HG3 GLN A  14      11.606  19.481  36.264  1.00  0.00          H   
ATOM    205  HG2 GLN A  14      12.385  20.819  35.423  1.00  0.00          H   
ATOM    206 HE21 GLN A  14      13.423  18.136  35.133  1.00  0.00          H   
ATOM    207 HE22 GLN A  14      13.028  17.570  33.544  1.00  0.00          H   
ATOM    208  N   ALA A  15       7.679  22.692  35.964  1.00  0.00          N   
ATOM    209  CA  ALA A  15       6.871  23.871  35.847  1.00  0.00          C   
ATOM    210  C   ALA A  15       6.617  24.545  37.175  1.00  0.00          C   
ATOM    211  O   ALA A  15       6.618  25.739  37.246  1.00  0.00          O   
ATOM    212  CB  ALA A  15       5.601  23.487  35.025  1.00  0.00          C   
ATOM    213  H   ALA A  15       7.266  21.787  35.771  1.00  0.00          H   
ATOM    214  HA  ALA A  15       7.429  24.567  35.212  1.00  0.00          H   
ATOM    215  HB1 ALA A  15       4.986  24.357  34.783  1.00  0.00          H   
ATOM    216  HB2 ALA A  15       5.961  23.055  34.098  1.00  0.00          H   
ATOM    217  HB3 ALA A  15       4.983  22.797  35.597  1.00  0.00          H   
ATOM    218  N   LEU A  16       6.385  23.822  38.209  1.00  0.00          N   
ATOM    219  CA  LEU A  16       6.352  24.358  39.554  1.00  0.00          C   
ATOM    220  C   LEU A  16       7.638  25.102  39.982  1.00  0.00          C   
ATOM    221  O   LEU A  16       7.531  26.296  40.218  1.00  0.00          O   
ATOM    222  CB  LEU A  16       5.829  23.316  40.555  1.00  0.00          C   
ATOM    223  CG  LEU A  16       5.649  23.912  41.939  1.00  0.00          C   
ATOM    224  CD1 LEU A  16       4.623  25.012  42.188  1.00  0.00          C   
ATOM    225  CD2 LEU A  16       5.414  22.817  43.003  1.00  0.00          C   
ATOM    226  H   LEU A  16       6.172  22.852  38.065  1.00  0.00          H   
ATOM    227  HA  LEU A  16       5.668  25.198  39.447  1.00  0.00          H   
ATOM    228  HB3 LEU A  16       6.597  22.536  40.659  1.00  0.00          H   
ATOM    229  HB2 LEU A  16       4.875  22.965  40.179  1.00  0.00          H   
ATOM    230  HG  LEU A  16       6.580  24.375  42.276  1.00  0.00          H   
ATOM    231 HD11 LEU A  16       4.569  25.169  43.271  1.00  0.00          H   
ATOM    232 HD12 LEU A  16       4.861  25.965  41.734  1.00  0.00          H   
ATOM    233 HD13 LEU A  16       3.640  24.852  41.761  1.00  0.00          H   
ATOM    234 HD21 LEU A  16       5.745  23.153  43.979  1.00  0.00          H   
ATOM    235 HD22 LEU A  16       4.364  22.550  42.887  1.00  0.00          H   
ATOM    236 HD23 LEU A  16       5.968  21.903  42.785  1.00  0.00          H   
ATOM    237  N   GLN A  17       8.708  24.427  39.755  1.00  0.00          N   
ATOM    238  CA  GLN A  17      10.054  25.046  39.821  1.00  0.00          C   
ATOM    239  C   GLN A  17      10.087  26.392  39.034  1.00  0.00          C   
ATOM    240  O   GLN A  17      10.761  27.269  39.535  1.00  0.00          O   
ATOM    241  CB  GLN A  17      11.107  24.030  39.366  1.00  0.00          C   
ATOM    242  CG  GLN A  17      11.304  22.886  40.327  1.00  0.00          C   
ATOM    243  CD  GLN A  17      12.475  21.915  40.200  1.00  0.00          C   
ATOM    244  NE2 GLN A  17      12.654  20.937  41.057  1.00  0.00          N   
ATOM    245  OE1 GLN A  17      13.322  22.125  39.379  1.00  0.00          O   
ATOM    246  H   GLN A  17       8.643  23.497  39.375  1.00  0.00          H   
ATOM    247  HA  GLN A  17      10.389  25.223  40.845  1.00  0.00          H   
ATOM    248  HB3 GLN A  17      12.097  24.456  39.219  1.00  0.00          H   
ATOM    249  HB2 GLN A  17      10.736  23.648  38.417  1.00  0.00          H   
ATOM    250  HG3 GLN A  17      10.397  22.295  40.422  1.00  0.00          H   
ATOM    251  HG2 GLN A  17      11.391  23.380  41.293  1.00  0.00          H   
ATOM    252 HE21 GLN A  17      11.943  20.670  41.713  1.00  0.00          H   
ATOM    253 HE22 GLN A  17      13.489  20.417  40.856  1.00  0.00          H   
ATOM    254  N   ALA A  18       9.461  26.596  37.870  1.00  0.00          N   
ATOM    255  CA  ALA A  18       9.548  27.875  37.192  1.00  0.00          C   
ATOM    256  C   ALA A  18       8.719  29.035  37.883  1.00  0.00          C   
ATOM    257  O   ALA A  18       9.183  30.188  37.859  1.00  0.00          O   
ATOM    258  CB  ALA A  18       9.131  27.676  35.744  1.00  0.00          C   
ATOM    259  H   ALA A  18       8.887  25.872  37.464  1.00  0.00          H   
ATOM    260  HA  ALA A  18      10.593  28.177  37.099  1.00  0.00          H   
ATOM    261  HB1 ALA A  18       9.271  28.639  35.242  1.00  0.00          H   
ATOM    262  HB2 ALA A  18       9.754  26.877  35.347  1.00  0.00          H   
ATOM    263  HB3 ALA A  18       8.074  27.416  35.770  1.00  0.00          H   
ATOM    264  N   ALA A  19       7.570  28.740  38.422  1.00  0.00          N   
ATOM    265  CA  ALA A  19       6.775  29.613  39.329  1.00  0.00          C   
ATOM    266  C   ALA A  19       7.532  29.907  40.635  1.00  0.00          C   
ATOM    267  O   ALA A  19       7.640  31.041  41.072  1.00  0.00          O   
ATOM    268  CB  ALA A  19       5.398  28.955  39.519  1.00  0.00          C   
ATOM    269  H   ALA A  19       7.377  27.756  38.293  1.00  0.00          H   
ATOM    270  HA  ALA A  19       6.595  30.574  38.836  1.00  0.00          H   
ATOM    271  HB1 ALA A  19       4.843  29.671  40.131  1.00  0.00          H   
ATOM    272  HB2 ALA A  19       4.860  28.875  38.581  1.00  0.00          H   
ATOM    273  HB3 ALA A  19       5.427  27.978  39.996  1.00  0.00          H   
ATOM    274  N   GLN A  20       8.138  28.918  41.305  1.00  0.00          N   
ATOM    275  CA  GLN A  20       9.161  29.047  42.358  1.00  0.00          C   
ATOM    276  C   GLN A  20      10.351  29.992  41.844  1.00  0.00          C   
ATOM    277  O   GLN A  20      10.692  30.944  42.561  1.00  0.00          O   
ATOM    278  CB  GLN A  20       9.622  27.675  42.837  1.00  0.00          C   
ATOM    279  CG  GLN A  20       8.554  26.678  43.438  1.00  0.00          C   
ATOM    280  CD  GLN A  20       8.826  26.386  44.965  1.00  0.00          C   
ATOM    281  NE2 GLN A  20       7.947  25.683  45.629  1.00  0.00          N   
ATOM    282  OE1 GLN A  20       9.816  26.664  45.569  1.00  0.00          O   
ATOM    283  H   GLN A  20       7.952  27.986  40.952  1.00  0.00          H   
ATOM    284  HA  GLN A  20       8.657  29.495  43.208  1.00  0.00          H   
ATOM    285  HB3 GLN A  20      10.381  27.920  43.583  1.00  0.00          H   
ATOM    286  HB2 GLN A  20      10.139  27.180  42.014  1.00  0.00          H   
ATOM    287  HG3 GLN A  20       8.554  25.664  43.035  1.00  0.00          H   
ATOM    288  HG2 GLN A  20       7.537  27.054  43.296  1.00  0.00          H   
ATOM    289 HE21 GLN A  20       7.091  25.406  45.186  1.00  0.00          H   
ATOM    290 HE22 GLN A  20       8.121  25.629  46.624  1.00  0.00          H   
ATOM    291  N   ALA A  21      10.838  29.852  40.664  1.00  0.00          N   
ATOM    292  CA  ALA A  21      11.905  30.751  40.150  1.00  0.00          C   
ATOM    293  C   ALA A  21      11.456  32.244  40.040  1.00  0.00          C   
ATOM    294  O   ALA A  21      12.191  33.199  40.434  1.00  0.00          O   
ATOM    295  CB  ALA A  21      12.476  30.274  38.786  1.00  0.00          C   
ATOM    296  H   ALA A  21      10.645  28.996  40.158  1.00  0.00          H   
ATOM    297  HA  ALA A  21      12.709  30.766  40.892  1.00  0.00          H   
ATOM    298  HB1 ALA A  21      13.540  30.514  38.772  1.00  0.00          H   
ATOM    299  HB2 ALA A  21      12.381  29.186  38.767  1.00  0.00          H   
ATOM    300  HB3 ALA A  21      12.001  30.691  37.900  1.00  0.00          H   
ATOM    301  N   ALA A  22      10.233  32.416  39.534  1.00  0.00          N   
ATOM    302  CA  ALA A  22       9.482  33.669  39.551  1.00  0.00          C   
ATOM    303  C   ALA A  22       8.928  34.185  40.901  1.00  0.00          C   
ATOM    304  O   ALA A  22       8.357  35.214  40.922  1.00  0.00          O   
ATOM    305  CB  ALA A  22       8.368  33.682  38.444  1.00  0.00          C   
ATOM    306  H   ALA A  22       9.723  31.631  39.160  1.00  0.00          H   
ATOM    307  HA  ALA A  22      10.186  34.437  39.216  1.00  0.00          H   
ATOM    308  HB1 ALA A  22       7.383  33.366  38.804  1.00  0.00          H   
ATOM    309  HB2 ALA A  22       8.283  34.675  37.989  1.00  0.00          H   
ATOM    310  HB3 ALA A  22       8.666  33.031  37.623  1.00  0.00          H   
ATOM    311  N   LYS A  23       9.267  33.587  42.035  1.00  0.00          N   
ATOM    312  CA  LYS A  23       9.131  34.305  43.325  1.00  0.00          C   
ATOM    313  C   LYS A  23      10.044  35.501  43.529  1.00  0.00          C   
ATOM    314  O   LYS A  23      11.202  35.322  43.894  1.00  0.00          O   
ATOM    315  CB  LYS A  23       9.312  33.191  44.365  1.00  0.00          C   
ATOM    316  CG  LYS A  23       8.008  32.408  44.526  1.00  0.00          C   
ATOM    317  CD  LYS A  23       7.881  31.799  45.934  1.00  0.00          C   
ATOM    318  CE  LYS A  23       8.996  30.722  46.018  1.00  0.00          C   
ATOM    319  NZ  LYS A  23       8.889  29.969  47.228  1.00  0.00          N   
ATOM    320  H   LYS A  23       9.800  32.741  41.982  1.00  0.00          H   
ATOM    321  HA  LYS A  23       8.138  34.739  43.389  1.00  0.00          H   
ATOM    322  HB3 LYS A  23       9.522  33.642  45.330  1.00  0.00          H   
ATOM    323  HB2 LYS A  23      10.157  32.527  44.199  1.00  0.00          H   
ATOM    324  HG3 LYS A  23       8.066  31.596  43.784  1.00  0.00          H   
ATOM    325  HG2 LYS A  23       7.177  33.090  44.357  1.00  0.00          H   
ATOM    326  HD3 LYS A  23       6.954  31.295  46.196  1.00  0.00          H   
ATOM    327  HD2 LYS A  23       8.111  32.522  46.720  1.00  0.00          H   
ATOM    328  HE3 LYS A  23       9.950  31.245  45.962  1.00  0.00          H   
ATOM    329  HE2 LYS A  23       9.055  30.141  45.096  1.00  0.00          H   
ATOM    330  HZ1 LYS A  23       9.690  29.374  47.344  1.00  0.00          H   
ATOM    331  HZ2 LYS A  23       8.885  30.640  47.980  1.00  0.00          H   
ATOM    332  HZ3 LYS A  23       8.145  29.298  47.307  1.00  0.00          H   
ATOM    333  N   LYS A  24       9.456  36.667  43.317  1.00  0.00          N   
ATOM    334  CA  LYS A  24      10.059  38.002  43.656  1.00  0.00          C   
ATOM    335  C   LYS A  24      10.170  38.276  45.157  1.00  0.00          C   
ATOM    336  CB  LYS A  24       9.491  39.134  42.836  1.00  0.00          C   
ATOM    337  CG  LYS A  24       9.854  39.023  41.354  1.00  0.00          C   
ATOM    338  CD  LYS A  24       9.260  40.229  40.589  1.00  0.00          C   
ATOM    339  CE  LYS A  24       9.817  40.143  39.126  1.00  0.00          C   
ATOM    340  NZ  LYS A  24       9.078  41.014  38.232  1.00  0.00          N   
ATOM    341  O   LYS A  24       9.143  38.314  45.882  1.00  0.00          O   
ATOM    342  OXT LYS A  24      11.320  38.531  45.598  1.00  0.00          O   
ATOM    343  H   LYS A  24       8.452  36.618  43.254  1.00  0.00          H   
ATOM    344  HA  LYS A  24      11.135  37.988  43.473  1.00  0.00          H   
ATOM    345  HB3 LYS A  24       9.868  40.097  43.177  1.00  0.00          H   
ATOM    346  HB2 LYS A  24       8.415  39.251  42.939  1.00  0.00          H   
ATOM    347  HG3 LYS A  24       9.417  38.108  40.961  1.00  0.00          H   
ATOM    348  HG2 LYS A  24      10.939  39.021  41.212  1.00  0.00          H   
ATOM    349  HD3 LYS A  24       9.521  41.151  41.107  1.00  0.00          H   
ATOM    350  HD2 LYS A  24       8.175  40.143  40.657  1.00  0.00          H   
ATOM    351  HE3 LYS A  24       9.764  39.128  38.744  1.00  0.00          H   
ATOM    352  HE2 LYS A  24      10.860  40.470  39.116  1.00  0.00          H   
ATOM    353  HZ1 LYS A  24       8.115  40.724  38.110  1.00  0.00          H   
ATOM    354  HZ2 LYS A  24       8.968  41.951  38.610  1.00  0.00          H   
ATOM    355  HZ3 LYS A  24       9.424  41.103  37.291  1.00  0.00          H   
TER     356      LYS A  24
ENDMDL
MODEL        7
ATOM      1  N   LYS A   1      18.331  -0.222  24.720  1.00  0.00          N   
ATOM      2  CA  LYS A   1      17.467   0.859  24.179  1.00  0.00          C   
ATOM      3  C   LYS A   1      17.717   2.191  24.815  1.00  0.00          C   
ATOM      4  O   LYS A   1      17.964   2.075  26.043  1.00  0.00          O   
ATOM      5  CB  LYS A   1      15.959   0.515  24.232  1.00  0.00          C   
ATOM      6  CG  LYS A   1      15.526  -0.021  25.523  1.00  0.00          C   
ATOM      7  CD  LYS A   1      13.982  -0.222  25.618  1.00  0.00          C   
ATOM      8  CE  LYS A   1      13.446  -1.237  24.622  1.00  0.00          C   
ATOM      9  NZ  LYS A   1      11.987  -1.274  24.571  1.00  0.00          N   
ATOM     10  HA  LYS A   1      17.734   0.992  23.135  1.00  0.00          H   
ATOM     11  HB3 LYS A   1      15.757  -0.204  23.443  1.00  0.00          H   
ATOM     12  HB2 LYS A   1      15.447   1.465  24.062  1.00  0.00          H   
ATOM     13  HG3 LYS A   1      15.761   0.641  26.358  1.00  0.00          H   
ATOM     14  HG2 LYS A   1      15.991  -0.985  25.756  1.00  0.00          H   
ATOM     15  HD3 LYS A   1      13.585   0.762  25.358  1.00  0.00          H   
ATOM     16  HD2 LYS A   1      13.702  -0.502  26.628  1.00  0.00          H   
ATOM     17  HE3 LYS A   1      13.856  -2.211  24.884  1.00  0.00          H   
ATOM     18  HE2 LYS A   1      13.887  -1.007  23.654  1.00  0.00          H   
ATOM     19  HZ1 LYS A   1      11.687  -0.323  24.409  1.00  0.00          H   
ATOM     20  HZ2 LYS A   1      11.670  -1.851  23.806  1.00  0.00          H   
ATOM     21  HZ3 LYS A   1      11.514  -1.743  25.337  1.00  0.00          H   
ATOM     22  H   LYS A   1      18.213  -1.049  24.152  1.00  0.00          H   
ATOM     23  N   LYS A   2      17.667   3.365  24.201  1.00  0.00          N   
ATOM     24  CA  LYS A   2      17.825   4.673  24.771  1.00  0.00          C   
ATOM     25  C   LYS A   2      16.517   5.173  25.543  1.00  0.00          C   
ATOM     26  O   LYS A   2      15.433   4.610  25.271  1.00  0.00          O   
ATOM     27  CB  LYS A   2      18.152   5.748  23.721  1.00  0.00          C   
ATOM     28  CG  LYS A   2      19.510   5.608  23.001  1.00  0.00          C   
ATOM     29  CD  LYS A   2      19.571   6.608  21.890  1.00  0.00          C   
ATOM     30  CE  LYS A   2      19.695   8.090  22.177  1.00  0.00          C   
ATOM     31  NZ  LYS A   2      20.881   8.481  22.909  1.00  0.00          N   
ATOM     32  H   LYS A   2      17.551   3.314  23.196  1.00  0.00          H   
ATOM     33  HA  LYS A   2      18.693   4.681  25.430  1.00  0.00          H   
ATOM     34  HB3 LYS A   2      18.064   6.752  24.150  1.00  0.00          H   
ATOM     35  HB2 LYS A   2      17.375   5.714  22.961  1.00  0.00          H   
ATOM     36  HG3 LYS A   2      19.632   4.573  22.694  1.00  0.00          H   
ATOM     37  HG2 LYS A   2      20.299   5.771  23.735  1.00  0.00          H   
ATOM     38  HD3 LYS A   2      18.786   6.381  21.173  1.00  0.00          H   
ATOM     39  HD2 LYS A   2      20.437   6.333  21.300  1.00  0.00          H   
ATOM     40  HE3 LYS A   2      18.850   8.564  22.695  1.00  0.00          H   
ATOM     41  HE2 LYS A   2      19.660   8.560  21.194  1.00  0.00          H   
ATOM     42  HZ1 LYS A   2      21.131   7.923  23.723  1.00  0.00          H   
ATOM     43  HZ2 LYS A   2      21.642   8.386  22.249  1.00  0.00          H   
ATOM     44  HZ3 LYS A   2      20.857   9.475  23.089  1.00  0.00          H   
ATOM     45  N   PRO A   3      16.672   6.230  26.469  1.00  0.00          N   
ATOM     46  CA  PRO A   3      15.527   6.784  27.115  1.00  0.00          C   
ATOM     47  C   PRO A   3      14.237   7.091  26.273  1.00  0.00          C   
ATOM     48  O   PRO A   3      14.326   7.388  25.058  1.00  0.00          O   
ATOM     49  CB  PRO A   3      16.028   8.067  27.710  1.00  0.00          C   
ATOM     50  CG  PRO A   3      17.519   7.899  27.936  1.00  0.00          C   
ATOM     51  CD  PRO A   3      17.914   6.772  27.011  1.00  0.00          C   
ATOM     52  HA  PRO A   3      15.253   6.088  27.902  1.00  0.00          H   
ATOM     53  HB3 PRO A   3      15.918   8.751  26.863  1.00  0.00          H   
ATOM     54  HB2 PRO A   3      15.386   8.370  28.547  1.00  0.00          H   
ATOM     55  HG3 PRO A   3      18.018   8.815  27.613  1.00  0.00          H   
ATOM     56  HG2 PRO A   3      17.692   7.631  28.973  1.00  0.00          H   
ATOM     57  HD3 PRO A   3      18.467   7.179  26.166  1.00  0.00          H   
ATOM     58  HD2 PRO A   3      18.419   6.005  27.611  1.00  0.00          H   
ATOM     59  N   GLY A   4      13.111   7.033  26.983  1.00  0.00          N   
ATOM     60  CA  GLY A   4      11.784   7.321  26.549  1.00  0.00          C   
ATOM     61  C   GLY A   4      11.197   8.554  27.178  1.00  0.00          C   
ATOM     62  O   GLY A   4      11.892   9.129  28.021  1.00  0.00          O   
ATOM     63  H   GLY A   4      13.229   6.961  27.987  1.00  0.00          H   
ATOM     64  HA3 GLY A   4      11.112   6.471  26.683  1.00  0.00          H   
ATOM     65  HA2 GLY A   4      11.737   7.491  25.481  1.00  0.00          H   
ATOM     66  N   ALA A   5       9.921   8.856  26.853  1.00  0.00          N   
ATOM     67  CA  ALA A   5       9.288  10.075  27.322  1.00  0.00          C   
ATOM     68  C   ALA A   5       9.385  10.322  28.847  1.00  0.00          C   
ATOM     69  O   ALA A   5       9.247   9.358  29.587  1.00  0.00          O   
ATOM     70  CB  ALA A   5       7.853  10.204  26.733  1.00  0.00          C   
ATOM     71  H   ALA A   5       9.376   8.187  26.338  1.00  0.00          H   
ATOM     72  HA  ALA A   5       9.883  10.914  26.959  1.00  0.00          H   
ATOM     73  HB1 ALA A   5       7.460  11.104  27.184  1.00  0.00          H   
ATOM     74  HB2 ALA A   5       7.890  10.271  25.635  1.00  0.00          H   
ATOM     75  HB3 ALA A   5       7.294   9.294  26.945  1.00  0.00          H   
ATOM     76  N   SER A   6       9.426  11.576  29.181  1.00  0.00          N   
ATOM     77  CA  SER A   6       9.349  11.945  30.600  1.00  0.00          C   
ATOM     78  C   SER A   6       7.937  11.836  31.053  1.00  0.00          C   
ATOM     79  O   SER A   6       6.917  11.843  30.324  1.00  0.00          O   
ATOM     80  CB  SER A   6       9.881  13.316  31.008  1.00  0.00          C   
ATOM     81  OG  SER A   6       9.099  14.394  30.348  1.00  0.00          O   
ATOM     82  H   SER A   6       9.491  12.226  28.408  1.00  0.00          H   
ATOM     83  HA  SER A   6      10.044  11.271  31.094  1.00  0.00          H   
ATOM     84  HB3 SER A   6      10.870  13.183  30.570  1.00  0.00          H   
ATOM     85  HB2 SER A   6       9.858  13.374  32.093  1.00  0.00          H   
ATOM     86  HG  SER A   6       9.271  15.214  30.812  1.00  0.00          H   
ATOM     87  N   LEU A   7       7.818  11.601  32.367  1.00  0.00          N   
ATOM     88  CA  LEU A   7       6.584  11.470  33.097  1.00  0.00          C   
ATOM     89  C   LEU A   7       5.975  12.822  33.467  1.00  0.00          C   
ATOM     90  O   LEU A   7       6.633  13.770  33.835  1.00  0.00          O   
ATOM     91  CB  LEU A   7       6.837  10.607  34.343  1.00  0.00          C   
ATOM     92  CG  LEU A   7       7.125   9.168  33.954  1.00  0.00          C   
ATOM     93  CD1 LEU A   7       7.854   8.308  35.010  1.00  0.00          C   
ATOM     94  CD2 LEU A   7       5.954   8.399  33.396  1.00  0.00          C   
ATOM     95  H   LEU A   7       8.658  11.437  32.901  1.00  0.00          H   
ATOM     96  HA  LEU A   7       5.881  10.986  32.422  1.00  0.00          H   
ATOM     97  HB3 LEU A   7       5.934  10.578  34.964  1.00  0.00          H   
ATOM     98  HB2 LEU A   7       7.558  10.947  35.084  1.00  0.00          H   
ATOM     99  HG  LEU A   7       7.876   9.271  33.166  1.00  0.00          H   
ATOM    100 HD11 LEU A   7       7.792   7.266  34.680  1.00  0.00          H   
ATOM    101 HD12 LEU A   7       8.898   8.567  35.154  1.00  0.00          H   
ATOM    102 HD13 LEU A   7       7.340   8.330  35.970  1.00  0.00          H   
ATOM    103 HD21 LEU A   7       5.439   8.900  32.581  1.00  0.00          H   
ATOM    104 HD22 LEU A   7       6.377   7.485  32.970  1.00  0.00          H   
ATOM    105 HD23 LEU A   7       5.265   8.341  34.240  1.00  0.00          H   
ATOM    106  N   ALA A   8       4.617  12.901  33.485  1.00  0.00          N   
ATOM    107  CA  ALA A   8       3.812  14.144  33.671  1.00  0.00          C   
ATOM    108  C   ALA A   8       4.240  14.885  35.002  1.00  0.00          C   
ATOM    109  O   ALA A   8       4.421  16.132  34.991  1.00  0.00          O   
ATOM    110  CB  ALA A   8       2.356  13.733  33.658  1.00  0.00          C   
ATOM    111  H   ALA A   8       4.134  12.015  33.439  1.00  0.00          H   
ATOM    112  HA  ALA A   8       3.889  14.756  32.774  1.00  0.00          H   
ATOM    113  HB1 ALA A   8       2.100  12.951  34.371  1.00  0.00          H   
ATOM    114  HB2 ALA A   8       1.673  14.583  33.751  1.00  0.00          H   
ATOM    115  HB3 ALA A   8       2.176  13.353  32.651  1.00  0.00          H   
ATOM    116  N   ALA A   9       4.415  14.167  36.099  1.00  0.00          N   
ATOM    117  CA  ALA A   9       4.800  14.675  37.360  1.00  0.00          C   
ATOM    118  C   ALA A   9       6.225  15.328  37.375  1.00  0.00          C   
ATOM    119  O   ALA A   9       6.363  16.352  38.094  1.00  0.00          O   
ATOM    120  CB  ALA A   9       4.827  13.455  38.318  1.00  0.00          C   
ATOM    121  H   ALA A   9       4.253  13.168  36.105  1.00  0.00          H   
ATOM    122  HA  ALA A   9       4.094  15.489  37.576  1.00  0.00          H   
ATOM    123  HB1 ALA A   9       5.304  13.809  39.237  1.00  0.00          H   
ATOM    124  HB2 ALA A   9       3.864  12.958  38.486  1.00  0.00          H   
ATOM    125  HB3 ALA A   9       5.373  12.615  37.916  1.00  0.00          H   
ATOM    126  N   LEU A  10       7.232  14.883  36.597  1.00  0.00          N   
ATOM    127  CA  LEU A  10       8.482  15.682  36.482  1.00  0.00          C   
ATOM    128  C   LEU A  10       8.280  16.928  35.657  1.00  0.00          C   
ATOM    129  O   LEU A  10       8.792  17.945  36.044  1.00  0.00          O   
ATOM    130  CB  LEU A  10       9.547  14.689  36.030  1.00  0.00          C   
ATOM    131  CG  LEU A  10       9.928  13.586  37.056  1.00  0.00          C   
ATOM    132  CD1 LEU A  10      10.935  12.586  36.542  1.00  0.00          C   
ATOM    133  CD2 LEU A  10      10.431  14.259  38.338  1.00  0.00          C   
ATOM    134  H   LEU A  10       7.093  14.053  36.037  1.00  0.00          H   
ATOM    135  HA  LEU A  10       8.628  15.941  37.525  1.00  0.00          H   
ATOM    136  HB3 LEU A  10      10.418  15.290  35.746  1.00  0.00          H   
ATOM    137  HB2 LEU A  10       9.238  14.242  35.084  1.00  0.00          H   
ATOM    138  HG  LEU A  10       9.017  13.042  37.332  1.00  0.00          H   
ATOM    139 HD11 LEU A  10      10.692  12.211  35.548  1.00  0.00          H   
ATOM    140 HD12 LEU A  10      11.833  13.188  36.411  1.00  0.00          H   
ATOM    141 HD13 LEU A  10      11.095  11.746  37.215  1.00  0.00          H   
ATOM    142 HD21 LEU A  10      10.627  13.485  39.073  1.00  0.00          H   
ATOM    143 HD22 LEU A  10      11.406  14.709  38.155  1.00  0.00          H   
ATOM    144 HD23 LEU A  10       9.806  15.077  38.685  1.00  0.00          H   
ATOM    145  N   GLN A  11       7.507  16.893  34.522  1.00  0.00          N   
ATOM    146  CA  GLN A  11       7.130  18.132  33.783  1.00  0.00          C   
ATOM    147  C   GLN A  11       6.360  19.143  34.715  1.00  0.00          C   
ATOM    148  O   GLN A  11       6.645  20.337  34.748  1.00  0.00          O   
ATOM    149  CB  GLN A  11       6.530  17.830  32.396  1.00  0.00          C   
ATOM    150  CG  GLN A  11       7.239  16.700  31.530  1.00  0.00          C   
ATOM    151  CD  GLN A  11       6.402  16.419  30.330  1.00  0.00          C   
ATOM    152  NE2 GLN A  11       6.894  16.887  29.203  1.00  0.00          N   
ATOM    153  OE1 GLN A  11       5.308  15.906  30.328  1.00  0.00          O   
ATOM    154  H   GLN A  11       6.955  16.063  34.424  1.00  0.00          H   
ATOM    155  HA  GLN A  11       8.144  18.511  33.663  1.00  0.00          H   
ATOM    156  HB3 GLN A  11       6.518  18.762  31.830  1.00  0.00          H   
ATOM    157  HB2 GLN A  11       5.507  17.481  32.515  1.00  0.00          H   
ATOM    158  HG3 GLN A  11       7.187  15.722  31.997  1.00  0.00          H   
ATOM    159  HG2 GLN A  11       8.244  17.040  31.238  1.00  0.00          H   
ATOM    160 HE21 GLN A  11       7.646  17.553  29.255  1.00  0.00          H   
ATOM    161 HE22 GLN A  11       6.211  16.934  28.469  1.00  0.00          H   
ATOM    162  N   ALA A  12       5.403  18.717  35.537  1.00  0.00          N   
ATOM    163  CA  ALA A  12       4.662  19.498  36.454  1.00  0.00          C   
ATOM    164  C   ALA A  12       5.576  20.100  37.596  1.00  0.00          C   
ATOM    165  O   ALA A  12       5.620  21.300  37.625  1.00  0.00          O   
ATOM    166  CB  ALA A  12       3.527  18.661  37.019  1.00  0.00          C   
ATOM    167  H   ALA A  12       5.169  17.735  35.535  1.00  0.00          H   
ATOM    168  HA  ALA A  12       4.342  20.364  35.873  1.00  0.00          H   
ATOM    169  HB1 ALA A  12       3.903  17.714  37.396  1.00  0.00          H   
ATOM    170  HB2 ALA A  12       3.120  19.341  37.767  1.00  0.00          H   
ATOM    171  HB3 ALA A  12       2.752  18.482  36.267  1.00  0.00          H   
ATOM    172  N   LEU A  13       6.405  19.266  38.221  1.00  0.00          N   
ATOM    173  CA  LEU A  13       7.563  19.605  39.110  1.00  0.00          C   
ATOM    174  C   LEU A  13       8.513  20.641  38.460  1.00  0.00          C   
ATOM    175  O   LEU A  13       8.769  21.667  39.096  1.00  0.00          O   
ATOM    176  CB  LEU A  13       8.390  18.366  39.450  1.00  0.00          C   
ATOM    177  CG  LEU A  13       7.851  17.416  40.582  1.00  0.00          C   
ATOM    178  CD1 LEU A  13       8.732  16.152  40.800  1.00  0.00          C   
ATOM    179  CD2 LEU A  13       7.951  18.198  41.920  1.00  0.00          C   
ATOM    180  H   LEU A  13       6.299  18.294  37.993  1.00  0.00          H   
ATOM    181  HA  LEU A  13       7.127  20.041  40.008  1.00  0.00          H   
ATOM    182  HB3 LEU A  13       9.371  18.686  39.788  1.00  0.00          H   
ATOM    183  HB2 LEU A  13       8.496  17.849  38.500  1.00  0.00          H   
ATOM    184  HG  LEU A  13       6.815  17.137  40.384  1.00  0.00          H   
ATOM    185 HD11 LEU A  13       8.787  15.578  39.870  1.00  0.00          H   
ATOM    186 HD12 LEU A  13       9.747  16.455  41.026  1.00  0.00          H   
ATOM    187 HD13 LEU A  13       8.344  15.610  41.657  1.00  0.00          H   
ATOM    188 HD21 LEU A  13       7.719  17.519  42.738  1.00  0.00          H   
ATOM    189 HD22 LEU A  13       8.993  18.481  42.097  1.00  0.00          H   
ATOM    190 HD23 LEU A  13       7.334  19.092  41.960  1.00  0.00          H   
ATOM    191  N   GLN A  14       8.942  20.401  37.225  1.00  0.00          N   
ATOM    192  CA  GLN A  14       9.762  21.442  36.509  1.00  0.00          C   
ATOM    193  C   GLN A  14       8.977  22.761  36.298  1.00  0.00          C   
ATOM    194  O   GLN A  14       9.536  23.830  36.209  1.00  0.00          O   
ATOM    195  CB  GLN A  14      10.295  20.764  35.195  1.00  0.00          C   
ATOM    196  CG  GLN A  14      11.330  19.679  35.491  1.00  0.00          C   
ATOM    197  CD  GLN A  14      11.631  18.865  34.232  1.00  0.00          C   
ATOM    198  NE2 GLN A  14      12.849  18.516  34.140  1.00  0.00          N   
ATOM    199  OE1 GLN A  14      10.791  18.546  33.342  1.00  0.00          O   
ATOM    200  H   GLN A  14       8.649  19.571  36.728  1.00  0.00          H   
ATOM    201  HA  GLN A  14      10.571  21.629  37.225  1.00  0.00          H   
ATOM    202  HB3 GLN A  14      10.768  21.506  34.552  1.00  0.00          H   
ATOM    203  HB2 GLN A  14       9.469  20.356  34.618  1.00  0.00          H   
ATOM    204  HG3 GLN A  14      11.063  18.999  36.303  1.00  0.00          H   
ATOM    205  HG2 GLN A  14      12.217  20.234  35.797  1.00  0.00          H   
ATOM    206 HE21 GLN A  14      13.517  18.890  34.796  1.00  0.00          H   
ATOM    207 HE22 GLN A  14      13.161  18.240  33.220  1.00  0.00          H   
ATOM    208  N   ALA A  15       7.680  22.755  36.031  1.00  0.00          N   
ATOM    209  CA  ALA A  15       6.825  23.945  35.834  1.00  0.00          C   
ATOM    210  C   ALA A  15       6.621  24.701  37.157  1.00  0.00          C   
ATOM    211  O   ALA A  15       6.936  25.877  37.185  1.00  0.00          O   
ATOM    212  CB  ALA A  15       5.542  23.438  35.149  1.00  0.00          C   
ATOM    213  H   ALA A  15       7.196  21.864  35.955  1.00  0.00          H   
ATOM    214  HA  ALA A  15       7.254  24.698  35.166  1.00  0.00          H   
ATOM    215  HB1 ALA A  15       5.070  22.631  35.707  1.00  0.00          H   
ATOM    216  HB2 ALA A  15       4.866  24.278  34.966  1.00  0.00          H   
ATOM    217  HB3 ALA A  15       5.825  23.036  34.184  1.00  0.00          H   
ATOM    218  N   LEU A  16       6.354  24.029  38.251  1.00  0.00          N   
ATOM    219  CA  LEU A  16       6.387  24.640  39.610  1.00  0.00          C   
ATOM    220  C   LEU A  16       7.759  25.255  39.916  1.00  0.00          C   
ATOM    221  O   LEU A  16       7.790  26.471  40.286  1.00  0.00          O   
ATOM    222  CB  LEU A  16       6.049  23.530  40.682  1.00  0.00          C   
ATOM    223  CG  LEU A  16       4.672  22.991  40.672  1.00  0.00          C   
ATOM    224  CD1 LEU A  16       4.558  22.070  41.836  1.00  0.00          C   
ATOM    225  CD2 LEU A  16       3.529  24.016  40.664  1.00  0.00          C   
ATOM    226  H   LEU A  16       6.051  23.075  38.135  1.00  0.00          H   
ATOM    227  HA  LEU A  16       5.626  25.405  39.747  1.00  0.00          H   
ATOM    228  HB3 LEU A  16       6.249  24.013  41.636  1.00  0.00          H   
ATOM    229  HB2 LEU A  16       6.756  22.722  40.539  1.00  0.00          H   
ATOM    230  HG  LEU A  16       4.584  22.346  39.798  1.00  0.00          H   
ATOM    231 HD11 LEU A  16       3.623  21.516  41.833  1.00  0.00          H   
ATOM    232 HD12 LEU A  16       5.288  21.274  41.744  1.00  0.00          H   
ATOM    233 HD13 LEU A  16       4.668  22.544  42.813  1.00  0.00          H   
ATOM    234 HD21 LEU A  16       3.477  24.511  39.700  1.00  0.00          H   
ATOM    235 HD22 LEU A  16       2.598  23.488  40.897  1.00  0.00          H   
ATOM    236 HD23 LEU A  16       3.798  24.766  41.413  1.00  0.00          H   
ATOM    237  N   GLN A  17       8.835  24.596  39.584  1.00  0.00          N   
ATOM    238  CA  GLN A  17      10.179  25.166  39.530  1.00  0.00          C   
ATOM    239  C   GLN A  17      10.229  26.447  38.703  1.00  0.00          C   
ATOM    240  O   GLN A  17      10.759  27.455  39.201  1.00  0.00          O   
ATOM    241  CB  GLN A  17      11.214  24.117  39.149  1.00  0.00          C   
ATOM    242  CG  GLN A  17      11.497  23.208  40.337  1.00  0.00          C   
ATOM    243  CD  GLN A  17      10.897  23.595  41.648  1.00  0.00          C   
ATOM    244  NE2 GLN A  17      10.116  22.674  42.224  1.00  0.00          N   
ATOM    245  OE1 GLN A  17      11.104  24.690  42.217  1.00  0.00          O   
ATOM    246  H   GLN A  17       8.834  23.615  39.329  1.00  0.00          H   
ATOM    247  HA  GLN A  17      10.481  25.516  40.520  1.00  0.00          H   
ATOM    248  HB3 GLN A  17      12.149  24.636  38.936  1.00  0.00          H   
ATOM    249  HB2 GLN A  17      10.946  23.511  38.283  1.00  0.00          H   
ATOM    250  HG3 GLN A  17      12.580  23.140  40.481  1.00  0.00          H   
ATOM    251  HG2 GLN A  17      11.198  22.169  40.170  1.00  0.00          H   
ATOM    252 HE21 GLN A  17       9.935  21.810  41.735  1.00  0.00          H   
ATOM    253 HE22 GLN A  17       9.927  22.763  43.219  1.00  0.00          H   
ATOM    254  N   ALA A  18       9.874  26.361  37.433  1.00  0.00          N   
ATOM    255  CA  ALA A  18      10.074  27.413  36.355  1.00  0.00          C   
ATOM    256  C   ALA A  18       9.235  28.712  36.718  1.00  0.00          C   
ATOM    257  O   ALA A  18       9.812  29.819  36.600  1.00  0.00          O   
ATOM    258  CB  ALA A  18       9.675  26.881  35.004  1.00  0.00          C   
ATOM    259  H   ALA A  18       9.704  25.440  37.073  1.00  0.00          H   
ATOM    260  HA  ALA A  18      11.121  27.699  36.411  1.00  0.00          H   
ATOM    261  HB1 ALA A  18      10.227  25.958  34.882  1.00  0.00          H   
ATOM    262  HB2 ALA A  18       8.605  26.677  35.044  1.00  0.00          H   
ATOM    263  HB3 ALA A  18       9.845  27.680  34.283  1.00  0.00          H   
ATOM    264  N   ALA A  19       8.018  28.565  37.221  1.00  0.00          N   
ATOM    265  CA  ALA A  19       7.202  29.584  37.775  1.00  0.00          C   
ATOM    266  C   ALA A  19       7.691  30.150  39.136  1.00  0.00          C   
ATOM    267  O   ALA A  19       7.604  31.356  39.308  1.00  0.00          O   
ATOM    268  CB  ALA A  19       5.772  29.000  38.039  1.00  0.00          C   
ATOM    269  H   ALA A  19       7.550  27.669  37.172  1.00  0.00          H   
ATOM    270  HA  ALA A  19       7.158  30.391  37.050  1.00  0.00          H   
ATOM    271  HB1 ALA A  19       5.023  29.686  38.435  1.00  0.00          H   
ATOM    272  HB2 ALA A  19       5.375  28.604  37.102  1.00  0.00          H   
ATOM    273  HB3 ALA A  19       5.829  28.210  38.781  1.00  0.00          H   
ATOM    274  N   GLN A  20       8.400  29.399  39.932  1.00  0.00          N   
ATOM    275  CA  GLN A  20       9.145  29.949  41.028  1.00  0.00          C   
ATOM    276  C   GLN A  20      10.353  30.785  40.489  1.00  0.00          C   
ATOM    277  O   GLN A  20      10.545  31.951  40.959  1.00  0.00          O   
ATOM    278  CB  GLN A  20       9.521  28.849  42.053  1.00  0.00          C   
ATOM    279  CG  GLN A  20       8.319  28.219  42.747  1.00  0.00          C   
ATOM    280  CD  GLN A  20       8.011  28.910  44.037  1.00  0.00          C   
ATOM    281  NE2 GLN A  20       6.762  28.914  44.439  1.00  0.00          N   
ATOM    282  OE1 GLN A  20       8.817  29.601  44.654  1.00  0.00          O   
ATOM    283  H   GLN A  20       8.470  28.422  39.675  1.00  0.00          H   
ATOM    284  HA  GLN A  20       8.402  30.587  41.515  1.00  0.00          H   
ATOM    285  HB3 GLN A  20      10.163  29.326  42.799  1.00  0.00          H   
ATOM    286  HB2 GLN A  20      10.073  28.005  41.638  1.00  0.00          H   
ATOM    287  HG3 GLN A  20       8.361  27.159  43.013  1.00  0.00          H   
ATOM    288  HG2 GLN A  20       7.427  28.219  42.130  1.00  0.00          H   
ATOM    289 HE21 GLN A  20       6.120  28.310  43.942  1.00  0.00          H   
ATOM    290 HE22 GLN A  20       6.594  29.378  45.326  1.00  0.00          H   
ATOM    291  N   ALA A  21      11.063  30.306  39.421  1.00  0.00          N   
ATOM    292  CA  ALA A  21      12.167  31.083  38.839  1.00  0.00          C   
ATOM    293  C   ALA A  21      11.675  32.290  37.969  1.00  0.00          C   
ATOM    294  O   ALA A  21      12.503  33.171  37.669  1.00  0.00          O   
ATOM    295  CB  ALA A  21      12.922  30.048  38.083  1.00  0.00          C   
ATOM    296  H   ALA A  21      10.853  29.420  38.976  1.00  0.00          H   
ATOM    297  HA  ALA A  21      12.752  31.482  39.661  1.00  0.00          H   
ATOM    298  HB1 ALA A  21      13.936  30.398  37.900  1.00  0.00          H   
ATOM    299  HB2 ALA A  21      13.095  29.152  38.671  1.00  0.00          H   
ATOM    300  HB3 ALA A  21      12.300  29.766  37.227  1.00  0.00          H   
ATOM    301  N   ALA A  22      10.362  32.482  37.833  1.00  0.00          N   
ATOM    302  CA  ALA A  22       9.862  33.695  37.195  1.00  0.00          C   
ATOM    303  C   ALA A  22       9.577  34.885  38.142  1.00  0.00          C   
ATOM    304  O   ALA A  22       9.627  36.034  37.743  1.00  0.00          O   
ATOM    305  CB  ALA A  22       8.618  33.409  36.377  1.00  0.00          C   
ATOM    306  H   ALA A  22       9.645  31.860  38.148  1.00  0.00          H   
ATOM    307  HA  ALA A  22      10.695  34.036  36.571  1.00  0.00          H   
ATOM    308  HB1 ALA A  22       8.282  34.337  35.894  1.00  0.00          H   
ATOM    309  HB2 ALA A  22       8.812  32.697  35.573  1.00  0.00          H   
ATOM    310  HB3 ALA A  22       7.764  33.185  37.024  1.00  0.00          H   
ATOM    311  N   LYS A  23       9.246  34.514  39.403  1.00  0.00          N   
ATOM    312  CA  LYS A  23       8.952  35.448  40.460  1.00  0.00          C   
ATOM    313  C   LYS A  23      10.214  36.058  41.137  1.00  0.00          C   
ATOM    314  O   LYS A  23      11.208  35.385  41.396  1.00  0.00          O   
ATOM    315  CB  LYS A  23       7.849  34.898  41.351  1.00  0.00          C   
ATOM    316  CG  LYS A  23       6.515  34.800  40.536  1.00  0.00          C   
ATOM    317  CD  LYS A  23       5.700  33.584  41.046  1.00  0.00          C   
ATOM    318  CE  LYS A  23       4.313  33.632  40.469  1.00  0.00          C   
ATOM    319  NZ  LYS A  23       3.327  32.786  41.285  1.00  0.00          N   
ATOM    320  H   LYS A  23       9.216  33.526  39.608  1.00  0.00          H   
ATOM    321  HA  LYS A  23       8.474  36.249  39.909  1.00  0.00          H   
ATOM    322  HB3 LYS A  23       7.714  35.587  42.191  1.00  0.00          H   
ATOM    323  HB2 LYS A  23       8.170  33.936  41.741  1.00  0.00          H   
ATOM    324  HG3 LYS A  23       6.648  34.706  39.462  1.00  0.00          H   
ATOM    325  HG2 LYS A  23       5.930  35.661  40.864  1.00  0.00          H   
ATOM    326  HD3 LYS A  23       5.668  33.448  42.130  1.00  0.00          H   
ATOM    327  HD2 LYS A  23       6.148  32.648  40.694  1.00  0.00          H   
ATOM    328  HE3 LYS A  23       4.206  33.322  39.436  1.00  0.00          H   
ATOM    329  HE2 LYS A  23       4.086  34.693  40.611  1.00  0.00          H   
ATOM    330  HZ1 LYS A  23       3.319  31.806  41.023  1.00  0.00          H   
ATOM    331  HZ2 LYS A  23       3.456  32.860  42.280  1.00  0.00          H   
ATOM    332  HZ3 LYS A  23       2.363  33.046  41.120  1.00  0.00          H   
ATOM    333  N   LYS A  24      10.110  37.374  41.474  1.00  0.00          N   
ATOM    334  CA  LYS A  24      11.212  38.197  41.995  1.00  0.00          C   
ATOM    335  C   LYS A  24      11.451  37.990  43.487  1.00  0.00          C   
ATOM    336  CB  LYS A  24      11.095  39.597  41.513  1.00  0.00          C   
ATOM    337  CG  LYS A  24      12.351  40.533  41.703  1.00  0.00          C   
ATOM    338  CD  LYS A  24      12.172  41.847  40.848  1.00  0.00          C   
ATOM    339  CE  LYS A  24      12.290  41.586  39.355  1.00  0.00          C   
ATOM    340  NZ  LYS A  24      12.053  42.814  38.507  1.00  0.00          N   
ATOM    341  O   LYS A  24      10.495  38.207  44.300  1.00  0.00          O   
ATOM    342  OXT LYS A  24      12.653  37.749  43.841  1.00  0.00          O   
ATOM    343  H   LYS A  24       9.207  37.820  41.370  1.00  0.00          H   
ATOM    344  HA  LYS A  24      12.134  37.803  41.568  1.00  0.00          H   
ATOM    345  HB3 LYS A  24      10.193  39.938  42.015  1.00  0.00          H   
ATOM    346  HB2 LYS A  24      10.876  39.573  40.444  1.00  0.00          H   
ATOM    347  HG3 LYS A  24      13.294  40.067  41.392  1.00  0.00          H   
ATOM    348  HG2 LYS A  24      12.605  40.771  42.732  1.00  0.00          H   
ATOM    349  HD3 LYS A  24      12.980  42.523  41.137  1.00  0.00          H   
ATOM    350  HD2 LYS A  24      11.186  42.272  41.038  1.00  0.00          H   
ATOM    351  HE3 LYS A  24      11.571  40.782  39.175  1.00  0.00          H   
ATOM    352  HE2 LYS A  24      13.289  41.181  39.167  1.00  0.00          H   
ATOM    353  HZ1 LYS A  24      12.698  43.557  38.714  1.00  0.00          H   
ATOM    354  HZ2 LYS A  24      12.024  42.612  37.520  1.00  0.00          H   
ATOM    355  HZ3 LYS A  24      11.167  43.166  38.845  1.00  0.00          H   
TER     356      LYS A  24
ENDMDL
MODEL        8
ATOM      1  N   LYS A   1      -5.706   6.587  47.613  1.00  0.00          N   
ATOM      2  CA  LYS A   1      -4.839   6.034  46.549  1.00  0.00          C   
ATOM      3  C   LYS A   1      -4.096   7.152  45.782  1.00  0.00          C   
ATOM      4  O   LYS A   1      -4.618   7.821  44.824  1.00  0.00          O   
ATOM      5  CB  LYS A   1      -5.586   5.110  45.666  1.00  0.00          C   
ATOM      6  CG  LYS A   1      -4.685   4.249  44.687  1.00  0.00          C   
ATOM      7  CD  LYS A   1      -5.478   3.104  44.015  1.00  0.00          C   
ATOM      8  CE  LYS A   1      -4.694   2.724  42.780  1.00  0.00          C   
ATOM      9  NZ  LYS A   1      -5.507   2.088  41.721  1.00  0.00          N   
ATOM     10  HA  LYS A   1      -4.115   5.371  47.007  1.00  0.00          H   
ATOM     11  HB3 LYS A   1      -6.168   5.753  45.012  1.00  0.00          H   
ATOM     12  HB2 LYS A   1      -6.303   4.567  46.280  1.00  0.00          H   
ATOM     13  HG3 LYS A   1      -3.885   3.768  45.237  1.00  0.00          H   
ATOM     14  HG2 LYS A   1      -4.345   4.963  43.935  1.00  0.00          H   
ATOM     15  HD3 LYS A   1      -6.485   3.450  43.777  1.00  0.00          H   
ATOM     16  HD2 LYS A   1      -5.649   2.294  44.727  1.00  0.00          H   
ATOM     17  HE3 LYS A   1      -3.864   2.074  43.049  1.00  0.00          H   
ATOM     18  HE2 LYS A   1      -4.185   3.593  42.360  1.00  0.00          H   
ATOM     19  HZ1 LYS A   1      -6.352   2.563  41.439  1.00  0.00          H   
ATOM     20  HZ2 LYS A   1      -4.926   1.960  40.909  1.00  0.00          H   
ATOM     21  HZ3 LYS A   1      -5.865   1.199  42.039  1.00  0.00          H   
ATOM     22  H   LYS A   1      -5.256   7.308  48.172  1.00  0.00          H   
ATOM     23  N   LYS A   2      -2.868   7.511  46.234  1.00  0.00          N   
ATOM     24  CA  LYS A   2      -2.046   8.488  45.574  1.00  0.00          C   
ATOM     25  C   LYS A   2      -1.909   8.145  44.079  1.00  0.00          C   
ATOM     26  O   LYS A   2      -2.060   6.995  43.635  1.00  0.00          O   
ATOM     27  CB  LYS A   2      -0.692   8.433  46.304  1.00  0.00          C   
ATOM     28  CG  LYS A   2      -0.615   8.982  47.688  1.00  0.00          C   
ATOM     29  CD  LYS A   2       0.850   9.233  48.111  1.00  0.00          C   
ATOM     30  CE  LYS A   2       0.873   9.565  49.603  1.00  0.00          C   
ATOM     31  NZ  LYS A   2       2.047  10.372  49.940  1.00  0.00          N   
ATOM     32  H   LYS A   2      -2.513   6.760  46.798  1.00  0.00          H   
ATOM     33  HA  LYS A   2      -2.449   9.480  45.734  1.00  0.00          H   
ATOM     34  HB3 LYS A   2       0.054   8.974  45.712  1.00  0.00          H   
ATOM     35  HB2 LYS A   2      -0.252   7.435  46.312  1.00  0.00          H   
ATOM     36  HG3 LYS A   2      -1.106   8.338  48.421  1.00  0.00          H   
ATOM     37  HG2 LYS A   2      -1.121   9.945  47.685  1.00  0.00          H   
ATOM     38  HD3 LYS A   2       1.201  10.117  47.581  1.00  0.00          H   
ATOM     39  HD2 LYS A   2       1.374   8.303  47.905  1.00  0.00          H   
ATOM     40  HE3 LYS A   2       0.858   8.631  50.170  1.00  0.00          H   
ATOM     41  HE2 LYS A   2      -0.032  10.163  49.723  1.00  0.00          H   
ATOM     42  HZ1 LYS A   2       2.118  10.753  50.862  1.00  0.00          H   
ATOM     43  HZ2 LYS A   2       2.911   9.848  49.904  1.00  0.00          H   
ATOM     44  HZ3 LYS A   2       2.126  11.109  49.263  1.00  0.00          H   
ATOM     45  N   PRO A   3      -1.513   9.093  43.236  1.00  0.00          N   
ATOM     46  CA  PRO A   3      -0.978   8.796  41.885  1.00  0.00          C   
ATOM     47  C   PRO A   3       0.343   8.021  41.935  1.00  0.00          C   
ATOM     48  O   PRO A   3       0.957   7.992  43.004  1.00  0.00          O   
ATOM     49  CB  PRO A   3      -0.832  10.120  41.165  1.00  0.00          C   
ATOM     50  CG  PRO A   3      -0.429  10.929  42.294  1.00  0.00          C   
ATOM     51  CD  PRO A   3      -1.303  10.492  43.540  1.00  0.00          C   
ATOM     52  HA  PRO A   3      -1.652   8.134  41.340  1.00  0.00          H   
ATOM     53  HB3 PRO A   3      -0.069  10.056  40.374  1.00  0.00          H   
ATOM     54  HB2 PRO A   3      -1.773  10.480  40.757  1.00  0.00          H   
ATOM     55  HG3 PRO A   3       0.584  10.634  42.570  1.00  0.00          H   
ATOM     56  HG2 PRO A   3      -0.501  12.016  42.211  1.00  0.00          H   
ATOM     57  HD3 PRO A   3      -0.691  10.637  44.433  1.00  0.00          H   
ATOM     58  HD2 PRO A   3      -2.249  11.015  43.645  1.00  0.00          H   
ATOM     59  N   GLY A   4       0.834   7.579  40.788  1.00  0.00          N   
ATOM     60  CA  GLY A   4       2.234   7.180  40.625  1.00  0.00          C   
ATOM     61  C   GLY A   4       3.178   8.330  40.195  1.00  0.00          C   
ATOM     62  O   GLY A   4       2.952   9.521  40.544  1.00  0.00          O   
ATOM     63  H   GLY A   4       0.179   7.573  40.010  1.00  0.00          H   
ATOM     64  HA3 GLY A   4       2.308   6.427  39.837  1.00  0.00          H   
ATOM     65  HA2 GLY A   4       2.587   6.737  41.548  1.00  0.00          H   
ATOM     66  N   ALA A   5       4.241   7.993  39.558  1.00  0.00          N   
ATOM     67  CA  ALA A   5       5.220   8.800  38.896  1.00  0.00          C   
ATOM     68  C   ALA A   5       5.261   8.624  37.385  1.00  0.00          C   
ATOM     69  O   ALA A   5       4.968   7.543  36.922  1.00  0.00          O   
ATOM     70  CB  ALA A   5       6.587   8.398  39.445  1.00  0.00          C   
ATOM     71  H   ALA A   5       4.403   7.008  39.385  1.00  0.00          H   
ATOM     72  HA  ALA A   5       5.093   9.878  38.995  1.00  0.00          H   
ATOM     73  HB1 ALA A   5       6.419   8.136  40.496  1.00  0.00          H   
ATOM     74  HB2 ALA A   5       7.006   7.541  38.929  1.00  0.00          H   
ATOM     75  HB3 ALA A   5       7.222   9.261  39.252  1.00  0.00          H   
ATOM     76  N   SER A   6       5.511   9.704  36.721  1.00  0.00          N   
ATOM     77  CA  SER A   6       5.666   9.759  35.236  1.00  0.00          C   
ATOM     78  C   SER A   6       6.593  10.934  34.833  1.00  0.00          C   
ATOM     79  O   SER A   6       6.763  11.840  35.601  1.00  0.00          O   
ATOM     80  CB  SER A   6       4.255   9.980  34.544  1.00  0.00          C   
ATOM     81  OG  SER A   6       3.730  11.210  35.002  1.00  0.00          O   
ATOM     82  H   SER A   6       5.662  10.580  37.194  1.00  0.00          H   
ATOM     83  HA  SER A   6       6.041   8.819  34.828  1.00  0.00          H   
ATOM     84  HB3 SER A   6       3.565   9.153  34.682  1.00  0.00          H   
ATOM     85  HB2 SER A   6       4.409  10.010  33.461  1.00  0.00          H   
ATOM     86  HG  SER A   6       3.201  11.004  35.775  1.00  0.00          H   
ATOM     87  N   LEU A   7       7.048  11.063  33.611  1.00  0.00          N   
ATOM     88  CA  LEU A   7       7.820  12.199  33.071  1.00  0.00          C   
ATOM     89  C   LEU A   7       6.853  13.367  32.830  1.00  0.00          C   
ATOM     90  O   LEU A   7       7.169  14.502  32.986  1.00  0.00          O   
ATOM     91  CB  LEU A   7       8.547  11.698  31.742  1.00  0.00          C   
ATOM     92  CG  LEU A   7       9.289  12.892  31.134  1.00  0.00          C   
ATOM     93  CD1 LEU A   7      10.239  13.684  32.010  1.00  0.00          C   
ATOM     94  CD2 LEU A   7      10.053  12.374  29.907  1.00  0.00          C   
ATOM     95  H   LEU A   7       6.794  10.360  32.944  1.00  0.00          H   
ATOM     96  HA  LEU A   7       8.610  12.501  33.762  1.00  0.00          H   
ATOM     97  HB3 LEU A   7       7.885  11.297  30.976  1.00  0.00          H   
ATOM     98  HB2 LEU A   7       9.237  10.927  32.090  1.00  0.00          H   
ATOM     99  HG  LEU A   7       8.600  13.581  30.646  1.00  0.00          H   
ATOM    100 HD11 LEU A   7       9.741  14.240  32.804  1.00  0.00          H   
ATOM    101 HD12 LEU A   7      10.872  12.961  32.526  1.00  0.00          H   
ATOM    102 HD13 LEU A   7      10.833  14.356  31.408  1.00  0.00          H   
ATOM    103 HD21 LEU A   7      10.808  11.627  30.183  1.00  0.00          H   
ATOM    104 HD22 LEU A   7       9.261  11.936  29.310  1.00  0.00          H   
ATOM    105 HD23 LEU A   7      10.537  13.204  29.390  1.00  0.00          H   
ATOM    106  N   ALA A   8       5.602  13.145  32.556  1.00  0.00          N   
ATOM    107  CA  ALA A   8       4.587  14.210  32.490  1.00  0.00          C   
ATOM    108  C   ALA A   8       4.428  14.874  33.854  1.00  0.00          C   
ATOM    109  O   ALA A   8       4.355  16.096  33.844  1.00  0.00          O   
ATOM    110  CB  ALA A   8       3.231  13.602  32.045  1.00  0.00          C   
ATOM    111  H   ALA A   8       5.317  12.205  32.306  1.00  0.00          H   
ATOM    112  HA  ALA A   8       4.991  14.957  31.805  1.00  0.00          H   
ATOM    113  HB1 ALA A   8       2.926  12.678  32.545  1.00  0.00          H   
ATOM    114  HB2 ALA A   8       2.419  14.289  32.241  1.00  0.00          H   
ATOM    115  HB3 ALA A   8       3.167  13.450  30.965  1.00  0.00          H   
ATOM    116  N   ALA A   9       4.383  14.137  34.942  1.00  0.00          N   
ATOM    117  CA  ALA A   9       4.353  14.778  36.255  1.00  0.00          C   
ATOM    118  C   ALA A   9       5.707  15.367  36.598  1.00  0.00          C   
ATOM    119  O   ALA A   9       5.647  16.407  37.214  1.00  0.00          O   
ATOM    120  CB  ALA A   9       3.903  13.754  37.228  1.00  0.00          C   
ATOM    121  H   ALA A   9       4.431  13.141  34.790  1.00  0.00          H   
ATOM    122  HA  ALA A   9       3.575  15.539  36.276  1.00  0.00          H   
ATOM    123  HB1 ALA A   9       2.946  13.388  36.843  1.00  0.00          H   
ATOM    124  HB2 ALA A   9       4.564  12.897  37.326  1.00  0.00          H   
ATOM    125  HB3 ALA A   9       3.731  14.214  38.212  1.00  0.00          H   
ATOM    126  N   LEU A  10       6.850  14.846  36.202  1.00  0.00          N   
ATOM    127  CA  LEU A  10       8.153  15.482  36.421  1.00  0.00          C   
ATOM    128  C   LEU A  10       8.158  16.801  35.649  1.00  0.00          C   
ATOM    129  O   LEU A  10       8.801  17.722  36.062  1.00  0.00          O   
ATOM    130  CB  LEU A  10       9.322  14.515  36.013  1.00  0.00          C   
ATOM    131  CG  LEU A  10       9.583  13.323  36.890  1.00  0.00          C   
ATOM    132  CD1 LEU A  10      10.399  12.249  36.185  1.00  0.00          C   
ATOM    133  CD2 LEU A  10      10.423  13.895  38.042  1.00  0.00          C   
ATOM    134  H   LEU A  10       6.788  13.901  35.871  1.00  0.00          H   
ATOM    135  HA  LEU A  10       8.273  15.730  37.472  1.00  0.00          H   
ATOM    136  HB3 LEU A  10      10.237  15.110  36.007  1.00  0.00          H   
ATOM    137  HB2 LEU A  10       9.048  14.110  35.039  1.00  0.00          H   
ATOM    138  HG  LEU A  10       8.742  12.924  37.462  1.00  0.00          H   
ATOM    139 HD11 LEU A  10      10.626  11.557  37.009  1.00  0.00          H   
ATOM    140 HD12 LEU A  10       9.856  11.629  35.472  1.00  0.00          H   
ATOM    141 HD13 LEU A  10      11.265  12.741  35.754  1.00  0.00          H   
ATOM    142 HD21 LEU A  10      11.407  14.259  37.734  1.00  0.00          H   
ATOM    143 HD22 LEU A  10       9.818  14.617  38.584  1.00  0.00          H   
ATOM    144 HD23 LEU A  10      10.641  13.054  38.695  1.00  0.00          H   
ATOM    145  N   GLN A  11       7.577  16.839  34.469  1.00  0.00          N   
ATOM    146  CA  GLN A  11       7.449  18.082  33.696  1.00  0.00          C   
ATOM    147  C   GLN A  11       6.660  19.195  34.405  1.00  0.00          C   
ATOM    148  O   GLN A  11       6.933  20.359  34.357  1.00  0.00          O   
ATOM    149  CB  GLN A  11       6.943  17.915  32.299  1.00  0.00          C   
ATOM    150  CG  GLN A  11       8.043  17.273  31.444  1.00  0.00          C   
ATOM    151  CD  GLN A  11       9.350  18.067  31.467  1.00  0.00          C   
ATOM    152  NE2 GLN A  11      10.495  17.560  31.908  1.00  0.00          N   
ATOM    153  OE1 GLN A  11       9.295  19.265  31.284  1.00  0.00          O   
ATOM    154  H   GLN A  11       7.116  16.002  34.146  1.00  0.00          H   
ATOM    155  HA  GLN A  11       8.502  18.368  33.663  1.00  0.00          H   
ATOM    156  HB3 GLN A  11       6.594  18.838  31.828  1.00  0.00          H   
ATOM    157  HB2 GLN A  11       6.072  17.273  32.185  1.00  0.00          H   
ATOM    158  HG3 GLN A  11       7.558  17.215  30.468  1.00  0.00          H   
ATOM    159  HG2 GLN A  11       8.261  16.277  31.810  1.00  0.00          H   
ATOM    160 HE21 GLN A  11      10.509  16.603  32.225  1.00  0.00          H   
ATOM    161 HE22 GLN A  11      11.345  18.108  31.936  1.00  0.00          H   
ATOM    162  N   ALA A  12       5.517  18.846  35.000  1.00  0.00          N   
ATOM    163  CA  ALA A  12       4.697  19.707  35.943  1.00  0.00          C   
ATOM    164  C   ALA A  12       5.516  20.187  37.121  1.00  0.00          C   
ATOM    165  O   ALA A  12       5.348  21.304  37.608  1.00  0.00          O   
ATOM    166  CB  ALA A  12       3.440  18.889  36.268  1.00  0.00          C   
ATOM    167  H   ALA A  12       5.237  17.881  34.827  1.00  0.00          H   
ATOM    168  HA  ALA A  12       4.408  20.560  35.331  1.00  0.00          H   
ATOM    169  HB1 ALA A  12       2.838  18.679  35.377  1.00  0.00          H   
ATOM    170  HB2 ALA A  12       3.709  17.958  36.770  1.00  0.00          H   
ATOM    171  HB3 ALA A  12       2.830  19.555  36.869  1.00  0.00          H   
ATOM    172  N   LEU A  13       6.417  19.368  37.656  1.00  0.00          N   
ATOM    173  CA  LEU A  13       7.296  19.835  38.782  1.00  0.00          C   
ATOM    174  C   LEU A  13       8.370  20.764  38.323  1.00  0.00          C   
ATOM    175  O   LEU A  13       8.538  21.840  38.923  1.00  0.00          O   
ATOM    176  CB  LEU A  13       7.882  18.620  39.562  1.00  0.00          C   
ATOM    177  CG  LEU A  13       8.911  18.940  40.651  1.00  0.00          C   
ATOM    178  CD1 LEU A  13       8.210  19.732  41.789  1.00  0.00          C   
ATOM    179  CD2 LEU A  13       9.464  17.671  41.222  1.00  0.00          C   
ATOM    180  H   LEU A  13       6.411  18.446  37.230  1.00  0.00          H   
ATOM    181  HA  LEU A  13       6.641  20.475  39.383  1.00  0.00          H   
ATOM    182  HB3 LEU A  13       8.425  17.969  38.877  1.00  0.00          H   
ATOM    183  HB2 LEU A  13       7.006  18.215  40.051  1.00  0.00          H   
ATOM    184  HG  LEU A  13       9.722  19.447  40.137  1.00  0.00          H   
ATOM    185 HD11 LEU A  13       7.319  19.215  42.138  1.00  0.00          H   
ATOM    186 HD12 LEU A  13       8.829  19.857  42.676  1.00  0.00          H   
ATOM    187 HD13 LEU A  13       7.863  20.709  41.444  1.00  0.00          H   
ATOM    188 HD21 LEU A  13       8.620  17.054  41.532  1.00  0.00          H   
ATOM    189 HD22 LEU A  13       9.922  17.120  40.396  1.00  0.00          H   
ATOM    190 HD23 LEU A  13      10.203  17.841  42.015  1.00  0.00          H   
ATOM    191  N   GLN A  14       8.966  20.489  37.172  1.00  0.00          N   
ATOM    192  CA  GLN A  14       9.791  21.492  36.530  1.00  0.00          C   
ATOM    193  C   GLN A  14       9.100  22.828  36.402  1.00  0.00          C   
ATOM    194  O   GLN A  14       9.520  23.888  36.845  1.00  0.00          O   
ATOM    195  CB  GLN A  14      10.354  20.977  35.218  1.00  0.00          C   
ATOM    196  CG  GLN A  14      11.573  20.011  35.475  1.00  0.00          C   
ATOM    197  CD  GLN A  14      11.838  19.192  34.216  1.00  0.00          C   
ATOM    198  NE2 GLN A  14      12.285  17.960  34.194  1.00  0.00          N   
ATOM    199  OE1 GLN A  14      11.527  19.704  33.160  1.00  0.00          O   
ATOM    200  H   GLN A  14       8.667  19.642  36.708  1.00  0.00          H   
ATOM    201  HA  GLN A  14      10.629  21.700  37.194  1.00  0.00          H   
ATOM    202  HB3 GLN A  14      10.679  21.725  34.497  1.00  0.00          H   
ATOM    203  HB2 GLN A  14       9.598  20.378  34.709  1.00  0.00          H   
ATOM    204  HG3 GLN A  14      11.301  19.352  36.290  1.00  0.00          H   
ATOM    205  HG2 GLN A  14      12.398  20.698  35.679  1.00  0.00          H   
ATOM    206 HE21 GLN A  14      12.523  17.553  35.089  1.00  0.00          H   
ATOM    207 HE22 GLN A  14      12.449  17.461  33.334  1.00  0.00          H   
ATOM    208  N   ALA A  15       7.823  22.821  35.930  1.00  0.00          N   
ATOM    209  CA  ALA A  15       6.946  23.984  35.736  1.00  0.00          C   
ATOM    210  C   ALA A  15       6.693  24.753  37.011  1.00  0.00          C   
ATOM    211  O   ALA A  15       6.942  25.977  37.085  1.00  0.00          O   
ATOM    212  CB  ALA A  15       5.786  23.562  34.921  1.00  0.00          C   
ATOM    213  H   ALA A  15       7.486  21.933  35.578  1.00  0.00          H   
ATOM    214  HA  ALA A  15       7.507  24.715  35.161  1.00  0.00          H   
ATOM    215  HB1 ALA A  15       5.036  22.998  35.485  1.00  0.00          H   
ATOM    216  HB2 ALA A  15       5.423  24.397  34.331  1.00  0.00          H   
ATOM    217  HB3 ALA A  15       6.081  22.863  34.133  1.00  0.00          H   
ATOM    218  N   LEU A  16       6.303  24.005  38.054  1.00  0.00          N   
ATOM    219  CA  LEU A  16       6.222  24.444  39.425  1.00  0.00          C   
ATOM    220  C   LEU A  16       7.498  25.149  40.000  1.00  0.00          C   
ATOM    221  O   LEU A  16       7.326  26.242  40.531  1.00  0.00          O   
ATOM    222  CB  LEU A  16       5.899  23.324  40.408  1.00  0.00          C   
ATOM    223  CG  LEU A  16       5.586  23.776  41.905  1.00  0.00          C   
ATOM    224  CD1 LEU A  16       4.191  24.273  42.026  1.00  0.00          C   
ATOM    225  CD2 LEU A  16       5.716  22.564  42.846  1.00  0.00          C   
ATOM    226  H   LEU A  16       6.093  23.039  37.853  1.00  0.00          H   
ATOM    227  HA  LEU A  16       5.431  25.190  39.462  1.00  0.00          H   
ATOM    228  HB3 LEU A  16       6.700  22.580  40.425  1.00  0.00          H   
ATOM    229  HB2 LEU A  16       4.927  22.933  40.140  1.00  0.00          H   
ATOM    230  HG  LEU A  16       6.273  24.567  42.207  1.00  0.00          H   
ATOM    231 HD11 LEU A  16       3.956  24.513  43.062  1.00  0.00          H   
ATOM    232 HD12 LEU A  16       4.108  25.231  41.523  1.00  0.00          H   
ATOM    233 HD13 LEU A  16       3.511  23.518  41.641  1.00  0.00          H   
ATOM    234 HD21 LEU A  16       6.747  22.213  42.790  1.00  0.00          H   
ATOM    235 HD22 LEU A  16       5.571  22.936  43.856  1.00  0.00          H   
ATOM    236 HD23 LEU A  16       5.034  21.747  42.620  1.00  0.00          H   
ATOM    237  N   GLN A  17       8.682  24.537  39.998  1.00  0.00          N   
ATOM    238  CA  GLN A  17       9.828  25.231  40.435  1.00  0.00          C   
ATOM    239  C   GLN A  17      10.286  26.396  39.580  1.00  0.00          C   
ATOM    240  O   GLN A  17      10.874  27.249  40.294  1.00  0.00          O   
ATOM    241  CB  GLN A  17      11.007  24.190  40.582  1.00  0.00          C   
ATOM    242  CG  GLN A  17      10.632  23.090  41.618  1.00  0.00          C   
ATOM    243  CD  GLN A  17      10.970  21.726  41.115  1.00  0.00          C   
ATOM    244  NE2 GLN A  17      10.834  20.744  41.931  1.00  0.00          N   
ATOM    245  OE1 GLN A  17      11.309  21.593  39.958  1.00  0.00          O   
ATOM    246  H   GLN A  17       8.801  23.641  39.536  1.00  0.00          H   
ATOM    247  HA  GLN A  17       9.685  25.616  41.439  1.00  0.00          H   
ATOM    248  HB3 GLN A  17      11.866  24.673  41.045  1.00  0.00          H   
ATOM    249  HB2 GLN A  17      11.140  23.690  39.618  1.00  0.00          H   
ATOM    250  HG3 GLN A  17       9.608  23.143  41.971  1.00  0.00          H   
ATOM    251  HG2 GLN A  17      11.255  23.221  42.508  1.00  0.00          H   
ATOM    252 HE21 GLN A  17      10.567  20.904  42.891  1.00  0.00          H   
ATOM    253 HE22 GLN A  17      11.069  19.822  41.590  1.00  0.00          H   
ATOM    254  N   ALA A  18      10.059  26.483  38.228  1.00  0.00          N   
ATOM    255  CA  ALA A  18      10.123  27.727  37.499  1.00  0.00          C   
ATOM    256  C   ALA A  18       9.151  28.746  38.051  1.00  0.00          C   
ATOM    257  O   ALA A  18       9.551  29.858  38.372  1.00  0.00          O   
ATOM    258  CB  ALA A  18       9.831  27.421  36.009  1.00  0.00          C   
ATOM    259  H   ALA A  18       9.718  25.623  37.821  1.00  0.00          H   
ATOM    260  HA  ALA A  18      11.130  28.130  37.615  1.00  0.00          H   
ATOM    261  HB1 ALA A  18      10.018  28.274  35.354  1.00  0.00          H   
ATOM    262  HB2 ALA A  18      10.447  26.613  35.616  1.00  0.00          H   
ATOM    263  HB3 ALA A  18       8.761  27.224  36.005  1.00  0.00          H   
ATOM    264  N   ALA A  19       7.856  28.421  38.277  1.00  0.00          N   
ATOM    265  CA  ALA A  19       6.835  29.307  38.805  1.00  0.00          C   
ATOM    266  C   ALA A  19       7.176  29.858  40.134  1.00  0.00          C   
ATOM    267  O   ALA A  19       6.877  31.022  40.438  1.00  0.00          O   
ATOM    268  CB  ALA A  19       5.407  28.659  38.743  1.00  0.00          C   
ATOM    269  H   ALA A  19       7.478  27.642  37.767  1.00  0.00          H   
ATOM    270  HA  ALA A  19       6.805  30.201  38.181  1.00  0.00          H   
ATOM    271  HB1 ALA A  19       4.627  29.421  38.859  1.00  0.00          H   
ATOM    272  HB2 ALA A  19       5.253  28.250  37.744  1.00  0.00          H   
ATOM    273  HB3 ALA A  19       5.344  27.911  39.544  1.00  0.00          H   
ATOM    274  N   GLN A  20       7.860  28.965  40.926  1.00  0.00          N   
ATOM    275  CA  GLN A  20       8.319  29.286  42.294  1.00  0.00          C   
ATOM    276  C   GLN A  20       9.433  30.252  42.164  1.00  0.00          C   
ATOM    277  O   GLN A  20       9.438  31.138  42.998  1.00  0.00          O   
ATOM    278  CB  GLN A  20       8.509  27.983  43.063  1.00  0.00          C   
ATOM    279  CG  GLN A  20       7.297  27.140  43.455  1.00  0.00          C   
ATOM    280  CD  GLN A  20       7.624  25.941  44.311  1.00  0.00          C   
ATOM    281  NE2 GLN A  20       6.763  25.470  45.148  1.00  0.00          N   
ATOM    282  OE1 GLN A  20       8.726  25.472  44.407  1.00  0.00          O   
ATOM    283  H   GLN A  20       7.936  28.001  40.628  1.00  0.00          H   
ATOM    284  HA  GLN A  20       7.476  29.740  42.835  1.00  0.00          H   
ATOM    285  HB3 GLN A  20       8.983  28.185  44.028  1.00  0.00          H   
ATOM    286  HB2 GLN A  20       9.172  27.342  42.491  1.00  0.00          H   
ATOM    287  HG3 GLN A  20       6.781  26.822  42.553  1.00  0.00          H   
ATOM    288  HG2 GLN A  20       6.575  27.744  44.013  1.00  0.00          H   
ATOM    289 HE21 GLN A  20       5.861  25.898  45.309  1.00  0.00          H   
ATOM    290 HE22 GLN A  20       7.007  24.691  45.746  1.00  0.00          H   
ATOM    291  N   ALA A  21      10.428  30.111  41.279  1.00  0.00          N   
ATOM    292  CA  ALA A  21      11.684  30.928  41.090  1.00  0.00          C   
ATOM    293  C   ALA A  21      11.343  32.361  40.772  1.00  0.00          C   
ATOM    294  O   ALA A  21      11.892  33.282  41.390  1.00  0.00          O   
ATOM    295  CB  ALA A  21      12.486  30.342  39.959  1.00  0.00          C   
ATOM    296  H   ALA A  21      10.209  29.428  40.568  1.00  0.00          H   
ATOM    297  HA  ALA A  21      12.242  30.774  42.011  1.00  0.00          H   
ATOM    298  HB1 ALA A  21      13.350  30.977  39.814  1.00  0.00          H   
ATOM    299  HB2 ALA A  21      12.820  29.341  40.254  1.00  0.00          H   
ATOM    300  HB3 ALA A  21      11.901  30.176  39.051  1.00  0.00          H   
ATOM    301  N   ALA A  22      10.385  32.619  39.900  1.00  0.00          N   
ATOM    302  CA  ALA A  22       9.874  33.921  39.604  1.00  0.00          C   
ATOM    303  C   ALA A  22       9.023  34.523  40.705  1.00  0.00          C   
ATOM    304  O   ALA A  22       8.448  33.733  41.534  1.00  0.00          O   
ATOM    305  CB  ALA A  22       9.249  33.905  38.153  1.00  0.00          C   
ATOM    306  H   ALA A  22       9.792  31.908  39.503  1.00  0.00          H   
ATOM    307  HA  ALA A  22      10.696  34.627  39.552  1.00  0.00          H   
ATOM    308  HB1 ALA A  22       8.452  33.162  38.174  1.00  0.00          H   
ATOM    309  HB2 ALA A  22       8.788  34.864  37.910  1.00  0.00          H   
ATOM    310  HB3 ALA A  22       9.905  33.660  37.309  1.00  0.00          H   
ATOM    311  N   LYS A  23       8.879  35.806  40.605  1.00  0.00          N   
ATOM    312  CA  LYS A  23       7.969  36.579  41.399  1.00  0.00          C   
ATOM    313  C   LYS A  23       6.451  36.187  41.044  1.00  0.00          C   
ATOM    314  O   LYS A  23       6.222  35.737  39.943  1.00  0.00          O   
ATOM    315  CB  LYS A  23       8.075  38.101  41.138  1.00  0.00          C   
ATOM    316  CG  LYS A  23       9.361  38.548  41.884  1.00  0.00          C   
ATOM    317  CD  LYS A  23       9.710  40.009  41.671  1.00  0.00          C   
ATOM    318  CE  LYS A  23       8.677  40.951  42.195  1.00  0.00          C   
ATOM    319  NZ  LYS A  23       9.258  42.294  42.213  1.00  0.00          N   
ATOM    320  H   LYS A  23       9.437  36.287  39.920  1.00  0.00          H   
ATOM    321  HA  LYS A  23       8.050  36.434  42.472  1.00  0.00          H   
ATOM    322  HB3 LYS A  23       7.255  38.690  41.544  1.00  0.00          H   
ATOM    323  HB2 LYS A  23       8.256  38.179  40.061  1.00  0.00          H   
ATOM    324  HG3 LYS A  23      10.276  38.008  41.646  1.00  0.00          H   
ATOM    325  HG2 LYS A  23       9.146  38.376  42.940  1.00  0.00          H   
ATOM    326  HD3 LYS A  23       9.886  40.117  40.603  1.00  0.00          H   
ATOM    327  HD2 LYS A  23      10.703  40.211  42.091  1.00  0.00          H   
ATOM    328  HE3 LYS A  23       8.470  40.697  43.237  1.00  0.00          H   
ATOM    329  HE2 LYS A  23       7.756  41.015  41.611  1.00  0.00          H   
ATOM    330  HZ1 LYS A  23       9.433  42.547  41.253  1.00  0.00          H   
ATOM    331  HZ2 LYS A  23       8.739  43.072  42.592  1.00  0.00          H   
ATOM    332  HZ3 LYS A  23      10.068  42.304  42.813  1.00  0.00          H   
ATOM    333  N   LYS A  24       5.478  36.278  41.977  1.00  0.00          N   
ATOM    334  CA  LYS A  24       4.128  35.665  41.773  1.00  0.00          C   
ATOM    335  C   LYS A  24       3.199  36.627  41.103  1.00  0.00          C   
ATOM    336  CB  LYS A  24       3.509  35.252  43.127  1.00  0.00          C   
ATOM    337  CG  LYS A  24       4.408  34.160  43.817  1.00  0.00          C   
ATOM    338  CD  LYS A  24       3.975  33.856  45.280  1.00  0.00          C   
ATOM    339  CE  LYS A  24       4.908  32.777  45.882  1.00  0.00          C   
ATOM    340  NZ  LYS A  24       4.609  31.384  45.532  1.00  0.00          N   
ATOM    341  O   LYS A  24       2.360  36.061  40.399  1.00  0.00          O   
ATOM    342  OXT LYS A  24       3.263  37.901  41.233  1.00  0.00          O   
ATOM    343  H   LYS A  24       5.637  36.707  42.877  1.00  0.00          H   
ATOM    344  HA  LYS A  24       4.172  34.844  41.046  1.00  0.00          H   
ATOM    345  HB3 LYS A  24       2.531  34.777  43.021  1.00  0.00          H   
ATOM    346  HB2 LYS A  24       3.490  36.161  43.736  1.00  0.00          H   
ATOM    347  HG3 LYS A  24       5.420  34.567  43.725  1.00  0.00          H   
ATOM    348  HG2 LYS A  24       4.311  33.287  43.181  1.00  0.00          H   
ATOM    349  HD3 LYS A  24       2.957  33.458  45.217  1.00  0.00          H   
ATOM    350  HD2 LYS A  24       4.015  34.753  45.900  1.00  0.00          H   
ATOM    351  HE3 LYS A  24       4.961  32.786  46.981  1.00  0.00          H   
ATOM    352  HE2 LYS A  24       5.925  32.987  45.540  1.00  0.00          H   
ATOM    353  HZ1 LYS A  24       4.518  31.340  44.525  1.00  0.00          H   
ATOM    354  HZ2 LYS A  24       5.436  30.850  45.742  1.00  0.00          H   
ATOM    355  HZ3 LYS A  24       3.872  30.979  46.093  1.00  0.00          H   
TER     356      LYS A  24
ENDMDL
MODEL        9
ATOM      1  N   LYS A   1      -7.598   9.988  35.313  1.00  0.00          N   
ATOM      2  CA  LYS A   1      -6.298   9.478  34.890  1.00  0.00          C   
ATOM      3  C   LYS A   1      -5.187  10.423  35.343  1.00  0.00          C   
ATOM      4  O   LYS A   1      -5.353  11.643  35.330  1.00  0.00          O   
ATOM      5  CB  LYS A   1      -6.269   9.333  33.366  1.00  0.00          C   
ATOM      6  CG  LYS A   1      -4.981   8.629  32.926  1.00  0.00          C   
ATOM      7  CD  LYS A   1      -4.941   8.551  31.398  1.00  0.00          C   
ATOM      8  CE  LYS A   1      -3.735   7.720  30.957  1.00  0.00          C   
ATOM      9  NZ  LYS A   1      -2.500   8.550  31.041  1.00  0.00          N   
ATOM     10  HA  LYS A   1      -6.139   8.508  35.338  1.00  0.00          H   
ATOM     11  HB3 LYS A   1      -6.311  10.312  32.913  1.00  0.00          H   
ATOM     12  HB2 LYS A   1      -7.121   8.752  33.045  1.00  0.00          H   
ATOM     13  HG3 LYS A   1      -4.958   7.631  33.335  1.00  0.00          H   
ATOM     14  HG2 LYS A   1      -4.127   9.187  33.283  1.00  0.00          H   
ATOM     15  HD3 LYS A   1      -4.857   9.547  30.989  1.00  0.00          H   
ATOM     16  HD2 LYS A   1      -5.850   8.089  31.039  1.00  0.00          H   
ATOM     17  HE3 LYS A   1      -3.879   7.391  29.938  1.00  0.00          H   
ATOM     18  HE2 LYS A   1      -3.634   6.859  31.601  1.00  0.00          H   
ATOM     19  HZ1 LYS A   1      -1.681   7.986  30.739  1.00  0.00          H   
ATOM     20  HZ2 LYS A   1      -2.362   8.866  32.022  1.00  0.00          H   
ATOM     21  HZ3 LYS A   1      -2.596   9.378  30.420  1.00  0.00          H   
ATOM     22  H   LYS A   1      -8.396   9.427  35.227  1.00  0.00          H   
ATOM     23  N   LYS A   2      -4.071   9.845  35.778  1.00  0.00          N   
ATOM     24  CA  LYS A   2      -2.867  10.620  36.071  1.00  0.00          C   
ATOM     25  C   LYS A   2      -2.395  11.365  34.821  1.00  0.00          C   
ATOM     26  O   LYS A   2      -2.572  10.875  33.706  1.00  0.00          O   
ATOM     27  CB  LYS A   2      -1.751   9.682  36.546  1.00  0.00          C   
ATOM     28  CG  LYS A   2      -0.631  10.478  37.238  1.00  0.00          C   
ATOM     29  CD  LYS A   2      -0.927  10.630  38.730  1.00  0.00          C   
ATOM     30  CE  LYS A   2       0.333  11.101  39.459  1.00  0.00          C   
ATOM     31  NZ  LYS A   2       0.002  11.391  40.882  1.00  0.00          N   
ATOM     32  H   LYS A   2      -4.051   8.872  35.895  1.00  0.00          H   
ATOM     33  HA  LYS A   2      -3.090  11.325  36.857  1.00  0.00          H   
ATOM     34  HB3 LYS A   2      -1.338   9.165  35.692  1.00  0.00          H   
ATOM     35  HB2 LYS A   2      -2.163   8.954  37.230  1.00  0.00          H   
ATOM     36  HG3 LYS A   2      -0.550  11.459  36.799  1.00  0.00          H   
ATOM     37  HG2 LYS A   2       0.306   9.957  37.115  1.00  0.00          H   
ATOM     38  HD3 LYS A   2      -1.237   9.678  39.135  1.00  0.00          H   
ATOM     39  HD2 LYS A   2      -1.716  11.355  38.868  1.00  0.00          H   
ATOM     40  HE3 LYS A   2       0.708  11.997  38.986  1.00  0.00          H   
ATOM     41  HE2 LYS A   2       1.086  10.328  39.414  1.00  0.00          H   
ATOM     42  HZ1 LYS A   2       0.860  11.702  41.382  1.00  0.00          H   
ATOM     43  HZ2 LYS A   2      -0.370  10.531  41.333  1.00  0.00          H   
ATOM     44  HZ3 LYS A   2      -0.713  12.144  40.927  1.00  0.00          H   
ATOM     45  N   PRO A   3      -1.802  12.527  34.966  1.00  0.00          N   
ATOM     46  CA  PRO A   3      -0.710  12.962  34.044  1.00  0.00          C   
ATOM     47  C   PRO A   3       0.408  11.924  33.966  1.00  0.00          C   
ATOM     48  O   PRO A   3       0.910  11.463  34.990  1.00  0.00          O   
ATOM     49  CB  PRO A   3      -0.201  14.271  34.653  1.00  0.00          C   
ATOM     50  CG  PRO A   3      -1.351  14.811  35.431  1.00  0.00          C   
ATOM     51  CD  PRO A   3      -2.170  13.607  35.901  1.00  0.00          C   
ATOM     52  HA  PRO A   3      -1.109  13.153  33.060  1.00  0.00          H   
ATOM     53  HB3 PRO A   3       0.071  14.967  33.876  1.00  0.00          H   
ATOM     54  HB2 PRO A   3       0.641  14.086  35.306  1.00  0.00          H   
ATOM     55  HG3 PRO A   3      -1.964  15.436  34.801  1.00  0.00          H   
ATOM     56  HG2 PRO A   3      -0.989  15.375  36.280  1.00  0.00          H   
ATOM     57  HD3 PRO A   3      -3.226  13.814  35.827  1.00  0.00          H   
ATOM     58  HD2 PRO A   3      -1.902  13.342  36.915  1.00  0.00          H   
ATOM     59  N   GLY A   4       0.874  11.641  32.760  1.00  0.00          N   
ATOM     60  CA  GLY A   4       1.460  10.338  32.498  1.00  0.00          C   
ATOM     61  C   GLY A   4       2.923  10.259  32.926  1.00  0.00          C   
ATOM     62  O   GLY A   4       3.527  11.243  33.353  1.00  0.00          O   
ATOM     63  H   GLY A   4       0.809  12.303  32.041  1.00  0.00          H   
ATOM     64  HA3 GLY A   4       1.396  10.131  31.440  1.00  0.00          H   
ATOM     65  HA2 GLY A   4       0.899   9.587  33.036  1.00  0.00          H   
ATOM     66  N   ALA A   5       3.478   9.072  32.707  1.00  0.00          N   
ATOM     67  CA  ALA A   5       4.907   8.822  32.855  1.00  0.00          C   
ATOM     68  C   ALA A   5       5.428   8.979  34.288  1.00  0.00          C   
ATOM     69  O   ALA A   5       6.644   8.940  34.444  1.00  0.00          O   
ATOM     70  CB  ALA A   5       5.707   9.736  31.915  1.00  0.00          C   
ATOM     71  H   ALA A   5       2.899   8.328  32.438  1.00  0.00          H   
ATOM     72  HA  ALA A   5       5.093   7.804  32.550  1.00  0.00          H   
ATOM     73  HB1 ALA A   5       6.752   9.670  32.166  1.00  0.00          H   
ATOM     74  HB2 ALA A   5       5.367  10.755  32.005  1.00  0.00          H   
ATOM     75  HB3 ALA A   5       5.566   9.406  30.896  1.00  0.00          H   
ATOM     76  N   SER A   6       4.659   9.638  35.172  1.00  0.00          N   
ATOM     77  CA  SER A   6       5.236  10.560  36.181  1.00  0.00          C   
ATOM     78  C   SER A   6       6.398  11.426  35.645  1.00  0.00          C   
ATOM     79  O   SER A   6       7.312  11.817  36.371  1.00  0.00          O   
ATOM     80  CB  SER A   6       5.726   9.790  37.399  1.00  0.00          C   
ATOM     81  OG  SER A   6       6.733   8.872  36.993  1.00  0.00          O   
ATOM     82  H   SER A   6       3.690   9.499  35.155  1.00  0.00          H   
ATOM     83  HA  SER A   6       4.444  11.216  36.501  1.00  0.00          H   
ATOM     84  HB3 SER A   6       4.895   9.264  37.848  1.00  0.00          H   
ATOM     85  HB2 SER A   6       6.144  10.474  38.119  1.00  0.00          H   
ATOM     86  HG  SER A   6       7.050   8.463  37.730  1.00  0.00          H   
ATOM     87  N   LEU A   7       6.365  11.665  34.344  1.00  0.00          N   
ATOM     88  CA  LEU A   7       7.226  12.626  33.663  1.00  0.00          C   
ATOM     89  C   LEU A   7       6.382  13.711  32.971  1.00  0.00          C   
ATOM     90  O   LEU A   7       6.879  14.808  32.744  1.00  0.00          O   
ATOM     91  CB  LEU A   7       8.088  11.898  32.618  1.00  0.00          C   
ATOM     92  CG  LEU A   7       9.355  12.720  32.220  1.00  0.00          C   
ATOM     93  CD1 LEU A   7      10.639  11.898  32.428  1.00  0.00          C   
ATOM     94  CD2 LEU A   7       9.300  13.155  30.743  1.00  0.00          C   
ATOM     95  H   LEU A   7       5.595  11.308  33.852  1.00  0.00          H   
ATOM     96  HA  LEU A   7       7.872  13.090  34.386  1.00  0.00          H   
ATOM     97  HB3 LEU A   7       7.472  11.712  31.748  1.00  0.00          H   
ATOM     98  HB2 LEU A   7       8.370  10.941  33.037  1.00  0.00          H   
ATOM     99  HG  LEU A   7       9.427  13.608  32.835  1.00  0.00          H   
ATOM    100 HD11 LEU A   7      10.537  11.298  33.319  1.00  0.00          H   
ATOM    101 HD12 LEU A   7      11.480  12.566  32.540  1.00  0.00          H   
ATOM    102 HD13 LEU A   7      10.807  11.250  31.580  1.00  0.00          H   
ATOM    103 HD21 LEU A   7       9.327  12.281  30.111  1.00  0.00          H   
ATOM    104 HD22 LEU A   7      10.148  13.787  30.522  1.00  0.00          H   
ATOM    105 HD23 LEU A   7       8.387  13.703  30.564  1.00  0.00          H   
ATOM    106  N   ALA A   8       5.061  13.506  32.862  1.00  0.00          N   
ATOM    107  CA  ALA A   8       4.106  14.537  33.213  1.00  0.00          C   
ATOM    108  C   ALA A   8       4.305  15.018  34.654  1.00  0.00          C   
ATOM    109  O   ALA A   8       4.459  16.220  34.832  1.00  0.00          O   
ATOM    110  CB  ALA A   8       2.681  14.018  33.023  1.00  0.00          C   
ATOM    111  H   ALA A   8       4.728  12.592  32.737  1.00  0.00          H   
ATOM    112  HA  ALA A   8       4.252  15.377  32.550  1.00  0.00          H   
ATOM    113  HB1 ALA A   8       2.037  14.834  32.729  1.00  0.00          H   
ATOM    114  HB2 ALA A   8       2.322  13.594  33.947  1.00  0.00          H   
ATOM    115  HB3 ALA A   8       2.674  13.260  32.252  1.00  0.00          H   
ATOM    116  N   ALA A   9       4.571  14.100  35.610  1.00  0.00          N   
ATOM    117  CA  ALA A   9       4.829  14.550  36.994  1.00  0.00          C   
ATOM    118  C   ALA A   9       6.135  15.336  37.132  1.00  0.00          C   
ATOM    119  O   ALA A   9       6.166  16.341  37.846  1.00  0.00          O   
ATOM    120  CB  ALA A   9       4.844  13.371  37.968  1.00  0.00          C   
ATOM    121  H   ALA A   9       4.663  13.137  35.372  1.00  0.00          H   
ATOM    122  HA  ALA A   9       4.021  15.205  37.282  1.00  0.00          H   
ATOM    123  HB1 ALA A   9       5.702  12.749  37.769  1.00  0.00          H   
ATOM    124  HB2 ALA A   9       3.942  12.790  37.844  1.00  0.00          H   
ATOM    125  HB3 ALA A   9       4.898  13.743  38.980  1.00  0.00          H   
ATOM    126  N   LEU A  10       7.199  14.886  36.469  1.00  0.00          N   
ATOM    127  CA  LEU A  10       8.448  15.649  36.426  1.00  0.00          C   
ATOM    128  C   LEU A  10       8.247  16.966  35.683  1.00  0.00          C   
ATOM    129  O   LEU A  10       8.860  17.973  36.043  1.00  0.00          O   
ATOM    130  CB  LEU A  10       9.614  14.875  35.799  1.00  0.00          C   
ATOM    131  CG  LEU A  10      10.019  13.695  36.690  1.00  0.00          C   
ATOM    132  CD1 LEU A  10      11.019  12.811  35.942  1.00  0.00          C   
ATOM    133  CD2 LEU A  10      10.684  14.222  37.966  1.00  0.00          C   
ATOM    134  H   LEU A  10       7.108  14.104  35.895  1.00  0.00          H   
ATOM    135  HA  LEU A  10       8.710  15.897  37.444  1.00  0.00          H   
ATOM    136  HB3 LEU A  10      10.460  15.541  35.698  1.00  0.00          H   
ATOM    137  HB2 LEU A  10       9.336  14.521  34.821  1.00  0.00          H   
ATOM    138  HG  LEU A  10       9.146  13.120  36.949  1.00  0.00          H   
ATOM    139 HD11 LEU A  10      11.719  13.433  35.403  1.00  0.00          H   
ATOM    140 HD12 LEU A  10      10.487  12.182  35.244  1.00  0.00          H   
ATOM    141 HD13 LEU A  10      11.556  12.190  36.644  1.00  0.00          H   
ATOM    142 HD21 LEU A  10      11.382  15.006  37.712  1.00  0.00          H   
ATOM    143 HD22 LEU A  10      11.210  13.416  38.456  1.00  0.00          H   
ATOM    144 HD23 LEU A  10       9.929  14.614  38.631  1.00  0.00          H   
ATOM    145  N   GLN A  11       7.487  16.918  34.581  1.00  0.00          N   
ATOM    146  CA  GLN A  11       7.172  18.155  33.852  1.00  0.00          C   
ATOM    147  C   GLN A  11       6.332  19.113  34.696  1.00  0.00          C   
ATOM    148  O   GLN A  11       6.470  20.330  34.558  1.00  0.00          O   
ATOM    149  CB  GLN A  11       6.475  17.845  32.520  1.00  0.00          C   
ATOM    150  CG  GLN A  11       7.499  17.360  31.481  1.00  0.00          C   
ATOM    151  CD  GLN A  11       6.786  16.878  30.223  1.00  0.00          C   
ATOM    152  NE2 GLN A  11       6.551  17.719  29.253  1.00  0.00          N   
ATOM    153  OE1 GLN A  11       6.432  15.703  30.120  1.00  0.00          O   
ATOM    154  H   GLN A  11       6.863  16.141  34.493  1.00  0.00          H   
ATOM    155  HA  GLN A  11       8.107  18.650  33.630  1.00  0.00          H   
ATOM    156  HB3 GLN A  11       5.994  18.739  32.154  1.00  0.00          H   
ATOM    157  HB2 GLN A  11       5.731  17.078  32.676  1.00  0.00          H   
ATOM    158  HG3 GLN A  11       8.100  16.566  31.889  1.00  0.00          H   
ATOM    159  HG2 GLN A  11       8.144  18.188  31.222  1.00  0.00          H   
ATOM    160 HE21 GLN A  11       6.831  18.654  29.337  1.00  0.00          H   
ATOM    161 HE22 GLN A  11       6.096  17.415  28.440  1.00  0.00          H   
ATOM    162  N   ALA A  12       5.434  18.579  35.521  1.00  0.00          N   
ATOM    163  CA  ALA A  12       4.694  19.393  36.480  1.00  0.00          C   
ATOM    164  C   ALA A  12       5.603  19.955  37.573  1.00  0.00          C   
ATOM    165  O   ALA A  12       5.432  21.100  37.990  1.00  0.00          O   
ATOM    166  CB  ALA A  12       3.585  18.560  37.124  1.00  0.00          C   
ATOM    167  H   ALA A  12       5.275  17.608  35.492  1.00  0.00          H   
ATOM    168  HA  ALA A  12       4.238  20.218  35.952  1.00  0.00          H   
ATOM    169  HB1 ALA A  12       3.050  18.017  36.356  1.00  0.00          H   
ATOM    170  HB2 ALA A  12       2.900  19.212  37.646  1.00  0.00          H   
ATOM    171  HB3 ALA A  12       4.020  17.859  37.822  1.00  0.00          H   
ATOM    172  N   LEU A  13       6.520  19.128  38.080  1.00  0.00          N   
ATOM    173  CA  LEU A  13       7.512  19.588  39.054  1.00  0.00          C   
ATOM    174  C   LEU A  13       8.458  20.622  38.435  1.00  0.00          C   
ATOM    175  O   LEU A  13       8.815  21.590  39.109  1.00  0.00          O   
ATOM    176  CB  LEU A  13       8.304  18.387  39.596  1.00  0.00          C   
ATOM    177  CG  LEU A  13       9.303  18.818  40.679  1.00  0.00          C   
ATOM    178  CD1 LEU A  13       8.553  19.361  41.897  1.00  0.00          C   
ATOM    179  CD2 LEU A  13      10.147  17.613  41.098  1.00  0.00          C   
ATOM    180  H   LEU A  13       6.525  18.190  37.797  1.00  0.00          H   
ATOM    181  HA  LEU A  13       6.989  20.053  39.874  1.00  0.00          H   
ATOM    182  HB3 LEU A  13       8.843  17.923  38.782  1.00  0.00          H   
ATOM    183  HB2 LEU A  13       7.616  17.670  40.017  1.00  0.00          H   
ATOM    184  HG  LEU A  13       9.948  19.589  40.283  1.00  0.00          H   
ATOM    185 HD11 LEU A  13       9.214  19.376  42.751  1.00  0.00          H   
ATOM    186 HD12 LEU A  13       7.704  18.728  42.111  1.00  0.00          H   
ATOM    187 HD13 LEU A  13       8.209  20.364  41.691  1.00  0.00          H   
ATOM    188 HD21 LEU A  13      10.533  17.120  40.218  1.00  0.00          H   
ATOM    189 HD22 LEU A  13       9.534  16.922  41.658  1.00  0.00          H   
ATOM    190 HD23 LEU A  13      10.969  17.946  41.714  1.00  0.00          H   
ATOM    191  N   GLN A  14       8.915  20.386  37.198  1.00  0.00          N   
ATOM    192  CA  GLN A  14       9.759  21.366  36.513  1.00  0.00          C   
ATOM    193  C   GLN A  14       9.014  22.679  36.257  1.00  0.00          C   
ATOM    194  O   GLN A  14       9.466  23.704  36.758  1.00  0.00          O   
ATOM    195  CB  GLN A  14      10.290  20.790  35.194  1.00  0.00          C   
ATOM    196  CG  GLN A  14      11.405  19.782  35.484  1.00  0.00          C   
ATOM    197  CD  GLN A  14      11.836  19.094  34.194  1.00  0.00          C   
ATOM    198  NE2 GLN A  14      11.888  17.791  34.145  1.00  0.00          N   
ATOM    199  OE1 GLN A  14      12.134  19.762  33.203  1.00  0.00          O   
ATOM    200  H   GLN A  14       8.741  19.519  36.768  1.00  0.00          H   
ATOM    201  HA  GLN A  14      10.603  21.581  37.150  1.00  0.00          H   
ATOM    202  HB3 GLN A  14      10.682  21.589  34.584  1.00  0.00          H   
ATOM    203  HB2 GLN A  14       9.486  20.295  34.668  1.00  0.00          H   
ATOM    204  HG3 GLN A  14      11.045  19.040  36.182  1.00  0.00          H   
ATOM    205  HG2 GLN A  14      12.249  20.299  35.914  1.00  0.00          H   
ATOM    206 HE21 GLN A  14      11.653  17.262  34.936  1.00  0.00          H   
ATOM    207 HE22 GLN A  14      12.167  17.342  33.320  1.00  0.00          H   
ATOM    208  N   ALA A  15       7.726  22.587  35.919  1.00  0.00          N   
ATOM    209  CA  ALA A  15       6.862  23.772  35.778  1.00  0.00          C   
ATOM    210  C   ALA A  15       6.647  24.467  37.113  1.00  0.00          C   
ATOM    211  O   ALA A  15       6.691  25.695  37.200  1.00  0.00          O   
ATOM    212  CB  ALA A  15       5.502  23.384  35.208  1.00  0.00          C   
ATOM    213  H   ALA A  15       7.302  21.698  35.909  1.00  0.00          H   
ATOM    214  HA  ALA A  15       7.334  24.466  35.099  1.00  0.00          H   
ATOM    215  HB1 ALA A  15       5.060  22.615  35.824  1.00  0.00          H   
ATOM    216  HB2 ALA A  15       5.627  23.012  34.201  1.00  0.00          H   
ATOM    217  HB3 ALA A  15       4.856  24.250  35.194  1.00  0.00          H   
ATOM    218  N   LEU A  16       6.435  23.661  38.150  1.00  0.00          N   
ATOM    219  CA  LEU A  16       6.364  24.172  39.507  1.00  0.00          C   
ATOM    220  C   LEU A  16       7.696  24.835  39.880  1.00  0.00          C   
ATOM    221  O   LEU A  16       7.674  25.948  40.418  1.00  0.00          O   
ATOM    222  CB  LEU A  16       6.086  22.965  40.408  1.00  0.00          C   
ATOM    223  CG  LEU A  16       5.880  23.381  41.861  1.00  0.00          C   
ATOM    224  CD1 LEU A  16       4.608  24.221  41.978  1.00  0.00          C   
ATOM    225  CD2 LEU A  16       5.741  22.117  42.713  1.00  0.00          C   
ATOM    226  H   LEU A  16       6.249  22.706  37.993  1.00  0.00          H   
ATOM    227  HA  LEU A  16       5.559  24.886  39.593  1.00  0.00          H   
ATOM    228  HB3 LEU A  16       6.921  22.283  40.351  1.00  0.00          H   
ATOM    229  HB2 LEU A  16       5.198  22.460  40.058  1.00  0.00          H   
ATOM    230  HG  LEU A  16       6.729  23.956  42.197  1.00  0.00          H   
ATOM    231 HD11 LEU A  16       4.784  25.199  41.557  1.00  0.00          H   
ATOM    232 HD12 LEU A  16       4.336  24.321  43.019  1.00  0.00          H   
ATOM    233 HD13 LEU A  16       3.806  23.736  41.441  1.00  0.00          H   
ATOM    234 HD21 LEU A  16       5.862  22.371  43.756  1.00  0.00          H   
ATOM    235 HD22 LEU A  16       6.500  21.404  42.426  1.00  0.00          H   
ATOM    236 HD23 LEU A  16       4.765  21.684  42.559  1.00  0.00          H   
ATOM    237  N   GLN A  17       8.830  24.244  39.466  1.00  0.00          N   
ATOM    238  CA  GLN A  17      10.114  24.899  39.675  1.00  0.00          C   
ATOM    239  C   GLN A  17      10.206  26.169  38.852  1.00  0.00          C   
ATOM    240  O   GLN A  17      10.723  27.129  39.371  1.00  0.00          O   
ATOM    241  CB  GLN A  17      11.319  24.026  39.354  1.00  0.00          C   
ATOM    242  CG  GLN A  17      11.490  22.985  40.465  1.00  0.00          C   
ATOM    243  CD  GLN A  17      12.821  23.202  41.176  1.00  0.00          C   
ATOM    244  NE2 GLN A  17      12.868  23.168  42.480  1.00  0.00          N   
ATOM    245  OE1 GLN A  17      13.846  23.410  40.526  1.00  0.00          O   
ATOM    246  H   GLN A  17       8.779  23.481  38.853  1.00  0.00          H   
ATOM    247  HA  GLN A  17      10.169  25.178  40.718  1.00  0.00          H   
ATOM    248  HB3 GLN A  17      12.206  24.638  39.299  1.00  0.00          H   
ATOM    249  HB2 GLN A  17      11.161  23.527  38.408  1.00  0.00          H   
ATOM    250  HG3 GLN A  17      11.462  21.988  40.055  1.00  0.00          H   
ATOM    251  HG2 GLN A  17      10.685  23.095  41.177  1.00  0.00          H   
ATOM    252 HE21 GLN A  17      12.052  23.002  42.994  1.00  0.00          H   
ATOM    253 HE22 GLN A  17      13.720  23.306  42.943  1.00  0.00          H   
ATOM    254  N   ALA A  18       9.673  26.234  37.613  1.00  0.00          N   
ATOM    255  CA  ALA A  18       9.603  27.522  36.869  1.00  0.00          C   
ATOM    256  C   ALA A  18       9.139  28.683  37.770  1.00  0.00          C   
ATOM    257  O   ALA A  18       9.830  29.703  37.861  1.00  0.00          O   
ATOM    258  CB  ALA A  18       8.665  27.414  35.665  1.00  0.00          C   
ATOM    259  H   ALA A  18       9.303  25.425  37.207  1.00  0.00          H   
ATOM    260  HA  ALA A  18      10.594  27.752  36.506  1.00  0.00          H   
ATOM    261  HB1 ALA A  18       8.869  28.219  34.976  1.00  0.00          H   
ATOM    262  HB2 ALA A  18       7.641  27.479  36.000  1.00  0.00          H   
ATOM    263  HB3 ALA A  18       8.823  26.468  35.170  1.00  0.00          H   
ATOM    264  N   ALA A  19       8.242  28.328  38.698  1.00  0.00          N   
ATOM    265  CA  ALA A  19       7.934  29.197  39.829  1.00  0.00          C   
ATOM    266  C   ALA A  19       9.163  29.314  40.745  1.00  0.00          C   
ATOM    267  O   ALA A  19       9.950  30.249  40.598  1.00  0.00          O   
ATOM    268  CB  ALA A  19       6.722  28.667  40.605  1.00  0.00          C   
ATOM    269  H   ALA A  19       7.827  27.431  38.629  1.00  0.00          H   
ATOM    270  HA  ALA A  19       7.697  30.180  39.449  1.00  0.00          H   
ATOM    271  HB1 ALA A  19       7.043  27.980  41.374  1.00  0.00          H   
ATOM    272  HB2 ALA A  19       6.057  28.156  39.925  1.00  0.00          H   
ATOM    273  HB3 ALA A  19       6.200  29.495  41.061  1.00  0.00          H   
ATOM    274  N   GLN A  20       9.485  28.234  41.473  1.00  0.00          N   
ATOM    275  CA  GLN A  20      10.399  28.336  42.625  1.00  0.00          C   
ATOM    276  C   GLN A  20      11.891  28.509  42.249  1.00  0.00          C   
ATOM    277  O   GLN A  20      12.755  28.511  43.125  1.00  0.00          O   
ATOM    278  CB  GLN A  20      10.254  27.081  43.490  1.00  0.00          C   
ATOM    279  CG  GLN A  20       8.807  26.949  43.971  1.00  0.00          C   
ATOM    280  CD  GLN A  20       8.267  25.563  43.635  1.00  0.00          C   
ATOM    281  NE2 GLN A  20       7.393  25.004  44.427  1.00  0.00          N   
ATOM    282  OE1 GLN A  20       8.650  24.974  42.624  1.00  0.00          O   
ATOM    283  H   GLN A  20       9.273  27.347  41.113  1.00  0.00          H   
ATOM    284  HA  GLN A  20      10.093  29.182  43.216  1.00  0.00          H   
ATOM    285  HB3 GLN A  20      10.908  27.157  44.345  1.00  0.00          H   
ATOM    286  HB2 GLN A  20      10.521  26.212  42.908  1.00  0.00          H   
ATOM    287  HG3 GLN A  20       8.198  27.696  43.485  1.00  0.00          H   
ATOM    288  HG2 GLN A  20       8.771  27.098  45.040  1.00  0.00          H   
ATOM    289 HE21 GLN A  20       7.088  25.474  45.232  1.00  0.00          H   
ATOM    290 HE22 GLN A  20       7.042  24.112  44.219  1.00  0.00          H   
ATOM    291  N   ALA A  21      12.179  28.655  40.957  1.00  0.00          N   
ATOM    292  CA  ALA A  21      13.497  28.974  40.426  1.00  0.00          C   
ATOM    293  C   ALA A  21      13.502  30.374  39.795  1.00  0.00          C   
ATOM    294  O   ALA A  21      14.541  31.031  39.754  1.00  0.00          O   
ATOM    295  CB  ALA A  21      13.910  27.950  39.366  1.00  0.00          C   
ATOM    296  H   ALA A  21      11.434  28.754  40.338  1.00  0.00          H   
ATOM    297  HA  ALA A  21      14.215  28.950  41.232  1.00  0.00          H   
ATOM    298  HB1 ALA A  21      13.068  27.736  38.726  1.00  0.00          H   
ATOM    299  HB2 ALA A  21      14.235  27.042  39.852  1.00  0.00          H   
ATOM    300  HB3 ALA A  21      14.720  28.352  38.776  1.00  0.00          H   
ATOM    301  N   ALA A  22      12.334  30.838  39.299  1.00  0.00          N   
ATOM    302  CA  ALA A  22      12.007  32.257  39.438  1.00  0.00          C   
ATOM    303  C   ALA A  22      12.050  32.716  40.907  1.00  0.00          C   
ATOM    304  O   ALA A  22      12.111  33.920  41.164  1.00  0.00          O   
ATOM    305  CB  ALA A  22      10.624  32.548  38.845  1.00  0.00          C   
ATOM    306  H   ALA A  22      11.591  30.204  39.167  1.00  0.00          H   
ATOM    307  HA  ALA A  22      12.738  32.827  38.884  1.00  0.00          H   
ATOM    308  HB1 ALA A  22       9.860  32.334  39.576  1.00  0.00          H   
ATOM    309  HB2 ALA A  22      10.471  31.937  37.969  1.00  0.00          H   
ATOM    310  HB3 ALA A  22      10.569  33.590  38.565  1.00  0.00          H   
ATOM    311  N   LYS A  23      12.008  31.767  41.867  1.00  0.00          N   
ATOM    312  CA  LYS A  23      12.238  32.116  43.272  1.00  0.00          C   
ATOM    313  C   LYS A  23      13.715  31.920  43.618  1.00  0.00          C   
ATOM    314  O   LYS A  23      14.101  30.939  44.261  1.00  0.00          O   
ATOM    315  CB  LYS A  23      11.349  31.283  44.199  1.00  0.00          C   
ATOM    316  CG  LYS A  23      11.334  31.916  45.591  1.00  0.00          C   
ATOM    317  CD  LYS A  23      10.412  31.115  46.512  1.00  0.00          C   
ATOM    318  CE  LYS A  23      10.734  31.447  47.970  1.00  0.00          C   
ATOM    319  NZ  LYS A  23      10.136  32.766  48.322  1.00  0.00          N   
ATOM    320  H   LYS A  23      11.898  30.807  41.603  1.00  0.00          H   
ATOM    321  HA  LYS A  23      11.995  33.160  43.418  1.00  0.00          H   
ATOM    322  HB3 LYS A  23      11.741  30.280  44.268  1.00  0.00          H   
ATOM    323  HB2 LYS A  23      10.345  31.253  43.802  1.00  0.00          H   
ATOM    324  HG3 LYS A  23      10.972  32.932  45.521  1.00  0.00          H   
ATOM    325  HG2 LYS A  23      12.336  31.919  45.996  1.00  0.00          H   
ATOM    326  HD3 LYS A  23      10.564  30.059  46.344  1.00  0.00          H   
ATOM    327  HD2 LYS A  23       9.384  31.371  46.301  1.00  0.00          H   
ATOM    328  HE3 LYS A  23      11.805  31.491  48.102  1.00  0.00          H   
ATOM    329  HE2 LYS A  23      10.325  30.683  48.613  1.00  0.00          H   
ATOM    330  HZ1 LYS A  23      10.804  33.525  48.084  1.00  0.00          H   
ATOM    331  HZ2 LYS A  23       9.929  32.791  49.341  1.00  0.00          H   
ATOM    332  HZ3 LYS A  23       9.256  32.901  47.786  1.00  0.00          H   
ATOM    333  N   LYS A  24      14.547  32.828  43.109  1.00  0.00          N   
ATOM    334  CA  LYS A  24      15.991  32.745  43.308  1.00  0.00          C   
ATOM    335  C   LYS A  24      16.385  33.416  44.620  1.00  0.00          C   
ATOM    336  CB  LYS A  24      16.710  33.424  42.138  1.00  0.00          C   
ATOM    337  CG  LYS A  24      18.224  33.209  42.237  1.00  0.00          C   
ATOM    338  CD  LYS A  24      18.572  31.776  41.825  1.00  0.00          C   
ATOM    339  CE  LYS A  24      20.092  31.599  41.822  1.00  0.00          C   
ATOM    340  NZ  LYS A  24      20.591  31.564  43.225  1.00  0.00          N   
ATOM    341  O   LYS A  24      17.061  32.777  45.411  1.00  0.00          O   
ATOM    342  OXT LYS A  24      16.005  34.559  44.815  1.00  0.00          O   
ATOM    343  H   LYS A  24      14.182  33.564  42.576  1.00  0.00          H   
ATOM    344  HA  LYS A  24      16.280  31.706  43.344  1.00  0.00          H   
ATOM    345  HB3 LYS A  24      16.499  34.484  42.158  1.00  0.00          H   
ATOM    346  HB2 LYS A  24      16.349  33.006  41.209  1.00  0.00          H   
ATOM    347  HG3 LYS A  24      18.548  33.377  43.252  1.00  0.00          H   
ATOM    348  HG2 LYS A  24      18.726  33.904  41.580  1.00  0.00          H   
ATOM    349  HD3 LYS A  24      18.189  31.580  40.835  1.00  0.00          H   
ATOM    350  HD2 LYS A  24      18.134  31.082  42.526  1.00  0.00          H   
ATOM    351  HE3 LYS A  24      20.548  32.425  41.297  1.00  0.00          H   
ATOM    352  HE2 LYS A  24      20.345  30.674  41.327  1.00  0.00          H   
ATOM    353  HZ1 LYS A  24      21.481  32.096  43.290  1.00  0.00          H   
ATOM    354  HZ2 LYS A  24      20.754  30.576  43.509  1.00  0.00          H   
ATOM    355  HZ3 LYS A  24      19.885  31.994  43.857  1.00  0.00          H   
TER     356      LYS A  24
ENDMDL
END
