# Supplementary material for: A glutamine-based single α-helix scaffold to target globular proteins
Source: Nat Commun. 2022 Nov 18;13:7073. doi: 10.1038/s41467-022-34793-6 (PMC9674830; doi:10.1038/s41467-022-34793-6)
Supplement: Supplementary file 5 — Supplementary Data 2 [file 41467_2022_34793_MOESM5_ESM.zip › P372ensembles/P372ensemble15.pdb]

MODEL        0
ATOM      1  N   LYS A   1     -19.330  18.680   2.760  1.00  0.00          N   
ATOM      2  CA  LYS A   1     -19.450  19.900   3.520  1.00  0.00          C   
ATOM      3  C   LYS A   1     -18.170  20.710   3.320  1.00  0.00          C   
ATOM      4  O   LYS A   1     -17.110  20.120   3.480  1.00  0.00          O   
ATOM      5  CB  LYS A   1     -19.800  19.640   4.930  1.00  0.00          C   
ATOM      6  CG  LYS A   1     -19.710  20.810   5.910  1.00  0.00          C   
ATOM      7  CD  LYS A   1     -20.600  20.610   7.140  1.00  0.00          C   
ATOM      8  CE  LYS A   1     -20.670  21.980   7.870  1.00  0.00          C   
ATOM      9  NZ  LYS A   1     -21.400  21.910   9.190  1.00  0.00          N   
ATOM     10  HA  LYS A   1     -20.320  20.330   3.020  1.00  0.00          H   
ATOM     11  HB3 LYS A   1     -19.270  18.770   5.330  1.00  0.00          H   
ATOM     12  HB2 LYS A   1     -20.840  19.310   4.950  1.00  0.00          H   
ATOM     13  HG3 LYS A   1     -20.000  21.740   5.410  1.00  0.00          H   
ATOM     14  HG2 LYS A   1     -18.680  20.900   6.250  1.00  0.00          H   
ATOM     15  HD3 LYS A   1     -20.240  19.850   7.840  1.00  0.00          H   
ATOM     16  HD2 LYS A   1     -21.630  20.330   6.930  1.00  0.00          H   
ATOM     17  HE3 LYS A   1     -20.970  22.780   7.190  1.00  0.00          H   
ATOM     18  HE2 LYS A   1     -19.640  22.300   8.010  1.00  0.00          H   
ATOM     19  HZ1 LYS A   1     -21.370  21.040   9.710  1.00  0.00          H   
ATOM     20  HZ2 LYS A   1     -21.050  22.610   9.840  1.00  0.00          H   
ATOM     21  HZ3 LYS A   1     -22.380  22.140   9.110  1.00  0.00          H   
ATOM     22  H   LYS A   1     -19.470  18.880   1.780  1.00  0.00          H   
ATOM     23  N   LYS A   2     -18.080  21.970   2.930  1.00  0.00          N   
ATOM     24  CA  LYS A   2     -16.890  22.700   2.520  1.00  0.00          C   
ATOM     25  C   LYS A   2     -16.290  23.570   3.660  1.00  0.00          C   
ATOM     26  O   LYS A   2     -16.860  24.600   4.150  1.00  0.00          O   
ATOM     27  CB  LYS A   2     -17.090  23.570   1.290  1.00  0.00          C   
ATOM     28  CG  LYS A   2     -17.580  22.990  -0.020  1.00  0.00          C   
ATOM     29  CD  LYS A   2     -17.790  24.160  -0.990  1.00  0.00          C   
ATOM     30  CE  LYS A   2     -18.520  23.620  -2.210  1.00  0.00          C   
ATOM     31  NZ  LYS A   2     -17.700  22.670  -2.980  1.00  0.00          N   
ATOM     32  H   LYS A   2     -18.970  22.420   2.800  1.00  0.00          H   
ATOM     33  HA  LYS A   2     -16.130  21.970   2.250  1.00  0.00          H   
ATOM     34  HB3 LYS A   2     -16.090  23.970   1.110  1.00  0.00          H   
ATOM     35  HB2 LYS A   2     -17.790  24.380   1.500  1.00  0.00          H   
ATOM     36  HG3 LYS A   2     -18.580  22.570   0.090  1.00  0.00          H   
ATOM     37  HG2 LYS A   2     -16.830  22.350  -0.480  1.00  0.00          H   
ATOM     38  HD3 LYS A   2     -16.850  24.710  -1.100  1.00  0.00          H   
ATOM     39  HD2 LYS A   2     -18.500  24.810  -0.470  1.00  0.00          H   
ATOM     40  HE3 LYS A   2     -18.740  24.460  -2.880  1.00  0.00          H   
ATOM     41  HE2 LYS A   2     -19.460  23.160  -1.910  1.00  0.00          H   
ATOM     42  HZ1 LYS A   2     -17.700  21.750  -2.550  1.00  0.00          H   
ATOM     43  HZ2 LYS A   2     -18.170  22.520  -3.860  1.00  0.00          H   
ATOM     44  HZ3 LYS A   2     -16.780  23.000  -3.230  1.00  0.00          H   
ATOM     45  N   PRO A   3     -15.080  23.220   4.090  1.00  0.00          N   
ATOM     46  CA  PRO A   3     -14.250  24.080   4.970  1.00  0.00          C   
ATOM     47  C   PRO A   3     -14.040  25.480   4.320  1.00  0.00          C   
ATOM     48  O   PRO A   3     -14.230  25.720   3.120  1.00  0.00          O   
ATOM     49  CB  PRO A   3     -12.930  23.360   5.110  1.00  0.00          C   
ATOM     50  CG  PRO A   3     -13.240  21.910   4.860  1.00  0.00          C   
ATOM     51  CD  PRO A   3     -14.360  22.000   3.820  1.00  0.00          C   
ATOM     52  HA  PRO A   3     -14.710  24.240   5.950  1.00  0.00          H   
ATOM     53  HB3 PRO A   3     -12.290  23.810   4.350  1.00  0.00          H   
ATOM     54  HB2 PRO A   3     -12.470  23.460   6.100  1.00  0.00          H   
ATOM     55  HG3 PRO A   3     -12.380  21.370   4.480  1.00  0.00          H   
ATOM     56  HG2 PRO A   3     -13.580  21.450   5.790  1.00  0.00          H   
ATOM     57  HD3 PRO A   3     -14.060  22.070   2.780  1.00  0.00          H   
ATOM     58  HD2 PRO A   3     -14.930  21.080   3.960  1.00  0.00          H   
ATOM     59  N   GLY A   4     -13.750  26.510   5.150  1.00  0.00          N   
ATOM     60  CA  GLY A   4     -13.410  27.910   4.730  1.00  0.00          C   
ATOM     61  C   GLY A   4     -12.190  27.990   3.750  1.00  0.00          C   
ATOM     62  O   GLY A   4     -11.460  27.020   3.530  1.00  0.00          O   
ATOM     63  H   GLY A   4     -13.550  26.270   6.120  1.00  0.00          H   
ATOM     64  HA3 GLY A   4     -13.410  28.520   5.630  1.00  0.00          H   
ATOM     65  HA2 GLY A   4     -14.300  28.350   4.280  1.00  0.00          H   
ATOM     66  N   ALA A   5     -12.010  29.130   3.190  1.00  0.00          N   
ATOM     67  CA  ALA A   5     -10.960  29.360   2.260  1.00  0.00          C   
ATOM     68  C   ALA A   5      -9.600  29.860   2.990  1.00  0.00          C   
ATOM     69  O   ALA A   5      -9.680  30.500   4.020  1.00  0.00          O   
ATOM     70  CB  ALA A   5     -11.430  30.400   1.210  1.00  0.00          C   
ATOM     71  H   ALA A   5     -12.530  29.900   3.570  1.00  0.00          H   
ATOM     72  HA  ALA A   5     -10.840  28.460   1.650  1.00  0.00          H   
ATOM     73  HB1 ALA A   5     -12.020  29.860   0.470  1.00  0.00          H   
ATOM     74  HB2 ALA A   5     -11.900  31.300   1.600  1.00  0.00          H   
ATOM     75  HB3 ALA A   5     -10.590  30.800   0.640  1.00  0.00          H   
ATOM     76  N   SER A   6      -8.400  29.670   2.400  1.00  0.00          N   
ATOM     77  CA  SER A   6      -7.110  30.270   2.850  1.00  0.00          C   
ATOM     78  C   SER A   6      -7.270  31.770   3.150  1.00  0.00          C   
ATOM     79  O   SER A   6      -7.740  32.580   2.370  1.00  0.00          O   
ATOM     80  CB  SER A   6      -5.890  30.100   1.990  1.00  0.00          C   
ATOM     81  OG  SER A   6      -5.790  28.730   1.630  1.00  0.00          O   
ATOM     82  H   SER A   6      -8.380  29.140   1.540  1.00  0.00          H   
ATOM     83  HA  SER A   6      -6.860  29.910   3.850  1.00  0.00          H   
ATOM     84  HB3 SER A   6      -4.900  30.460   2.290  1.00  0.00          H   
ATOM     85  HB2 SER A   6      -6.080  30.490   0.990  1.00  0.00          H   
ATOM     86  HG  SER A   6      -5.320  28.610   0.800  1.00  0.00          H   
ATOM     87  N   LEU A   7      -6.800  32.070   4.340  1.00  0.00          N   
ATOM     88  CA  LEU A   7      -6.640  33.420   4.940  1.00  0.00          C   
ATOM     89  C   LEU A   7      -6.100  34.400   3.920  1.00  0.00          C   
ATOM     90  O   LEU A   7      -4.890  34.380   3.660  1.00  0.00          O   
ATOM     91  CB  LEU A   7      -5.900  33.450   6.330  1.00  0.00          C   
ATOM     92  CG  LEU A   7      -6.860  32.960   7.420  1.00  0.00          C   
ATOM     93  CD1 LEU A   7      -6.220  33.000   8.830  1.00  0.00          C   
ATOM     94  CD2 LEU A   7      -8.180  33.740   7.540  1.00  0.00          C   
ATOM     95  H   LEU A   7      -6.130  31.420   4.740  1.00  0.00          H   
ATOM     96  HA  LEU A   7      -7.590  33.910   5.130  1.00  0.00          H   
ATOM     97  HB3 LEU A   7      -5.600  34.490   6.450  1.00  0.00          H   
ATOM     98  HB2 LEU A   7      -5.000  32.850   6.270  1.00  0.00          H   
ATOM     99  HG  LEU A   7      -7.250  31.970   7.170  1.00  0.00          H   
ATOM    100 HD11 LEU A   7      -5.950  34.040   9.040  1.00  0.00          H   
ATOM    101 HD12 LEU A   7      -6.910  32.640   9.580  1.00  0.00          H   
ATOM    102 HD13 LEU A   7      -5.310  32.410   8.800  1.00  0.00          H   
ATOM    103 HD21 LEU A   7      -8.020  34.740   7.960  1.00  0.00          H   
ATOM    104 HD22 LEU A   7      -8.710  33.770   6.590  1.00  0.00          H   
ATOM    105 HD23 LEU A   7      -8.890  33.260   8.220  1.00  0.00          H   
ATOM    106  N   ALA A   8      -6.850  35.400   3.510  1.00  0.00          N   
ATOM    107  CA  ALA A   8      -6.490  36.520   2.610  1.00  0.00          C   
ATOM    108  C   ALA A   8      -5.730  37.610   3.380  1.00  0.00          C   
ATOM    109  O   ALA A   8      -6.160  38.730   3.370  1.00  0.00          O   
ATOM    110  CB  ALA A   8      -7.770  36.910   1.850  1.00  0.00          C   
ATOM    111  H   ALA A   8      -7.830  35.350   3.730  1.00  0.00          H   
ATOM    112  HA  ALA A   8      -5.770  36.050   1.940  1.00  0.00          H   
ATOM    113  HB1 ALA A   8      -7.520  37.610   1.050  1.00  0.00          H   
ATOM    114  HB2 ALA A   8      -8.140  35.980   1.430  1.00  0.00          H   
ATOM    115  HB3 ALA A   8      -8.510  37.430   2.470  1.00  0.00          H   
ATOM    116  N   ALA A   9      -4.650  37.280   4.020  1.00  0.00          N   
ATOM    117  CA  ALA A   9      -3.860  38.060   4.930  1.00  0.00          C   
ATOM    118  C   ALA A   9      -3.190  39.290   4.300  1.00  0.00          C   
ATOM    119  O   ALA A   9      -2.720  39.320   3.130  1.00  0.00          O   
ATOM    120  CB  ALA A   9      -2.870  37.140   5.630  1.00  0.00          C   
ATOM    121  H   ALA A   9      -4.270  36.350   3.920  1.00  0.00          H   
ATOM    122  HA  ALA A   9      -4.540  38.400   5.710  1.00  0.00          H   
ATOM    123  HB1 ALA A   9      -2.000  37.000   4.990  1.00  0.00          H   
ATOM    124  HB2 ALA A   9      -2.480  37.560   6.550  1.00  0.00          H   
ATOM    125  HB3 ALA A   9      -3.360  36.210   5.920  1.00  0.00          H   
ATOM    126  N   LEU A  10      -3.160  40.360   5.090  1.00  0.00          N   
ATOM    127  CA  LEU A  10      -2.490  41.620   4.790  1.00  0.00          C   
ATOM    128  C   LEU A  10      -0.950  41.500   4.560  1.00  0.00          C   
ATOM    129  O   LEU A  10      -0.290  42.330   3.840  1.00  0.00          O   
ATOM    130  CB  LEU A  10      -2.850  42.710   5.830  1.00  0.00          C   
ATOM    131  CG  LEU A  10      -4.310  43.140   5.650  1.00  0.00          C   
ATOM    132  CD1 LEU A  10      -4.610  44.270   6.610  1.00  0.00          C   
ATOM    133  CD2 LEU A  10      -4.690  43.670   4.230  1.00  0.00          C   
ATOM    134  H   LEU A  10      -3.660  40.310   5.960  1.00  0.00          H   
ATOM    135  HA  LEU A  10      -2.760  41.940   3.790  1.00  0.00          H   
ATOM    136  HB3 LEU A  10      -2.190  43.530   5.560  1.00  0.00          H   
ATOM    137  HB2 LEU A  10      -2.640  42.350   6.840  1.00  0.00          H   
ATOM    138  HG  LEU A  10      -5.010  42.320   5.810  1.00  0.00          H   
ATOM    139 HD11 LEU A  10      -4.250  44.000   7.600  1.00  0.00          H   
ATOM    140 HD12 LEU A  10      -4.050  45.100   6.180  1.00  0.00          H   
ATOM    141 HD13 LEU A  10      -5.630  44.610   6.760  1.00  0.00          H   
ATOM    142 HD21 LEU A  10      -4.720  42.870   3.490  1.00  0.00          H   
ATOM    143 HD22 LEU A  10      -5.660  44.160   4.300  1.00  0.00          H   
ATOM    144 HD23 LEU A  10      -3.990  44.450   3.910  1.00  0.00          H   
ATOM    145  N   GLN A  11      -0.310  40.400   5.080  1.00  0.00          N   
ATOM    146  CA  GLN A  11       1.190  40.270   5.040  1.00  0.00          C   
ATOM    147  C   GLN A  11       1.830  41.420   5.850  1.00  0.00          C   
ATOM    148  O   GLN A  11       2.550  42.230   5.320  1.00  0.00          O   
ATOM    149  CB  GLN A  11       1.750  40.030   3.630  1.00  0.00          C   
ATOM    150  CG  GLN A  11       1.340  38.730   3.040  1.00  0.00          C   
ATOM    151  CD  GLN A  11       1.730  37.440   3.750  1.00  0.00          C   
ATOM    152  NE2 GLN A  11       1.790  36.250   3.090  1.00  0.00          N   
ATOM    153  OE1 GLN A  11       1.960  37.460   5.000  1.00  0.00          O   
ATOM    154  H   GLN A  11      -0.830  39.730   5.620  1.00  0.00          H   
ATOM    155  HA  GLN A  11       1.520  39.390   5.580  1.00  0.00          H   
ATOM    156  HB3 GLN A  11       2.830  39.970   3.710  1.00  0.00          H   
ATOM    157  HB2 GLN A  11       1.460  40.800   2.920  1.00  0.00          H   
ATOM    158  HG3 GLN A  11       1.770  38.660   2.050  1.00  0.00          H   
ATOM    159  HG2 GLN A  11       0.250  38.680   3.020  1.00  0.00          H   
ATOM    160 HE21 GLN A  11       1.560  36.160   2.110  1.00  0.00          H   
ATOM    161 HE22 GLN A  11       2.050  35.490   3.710  1.00  0.00          H   
ATOM    162  N   ALA A  12       1.470  41.540   7.170  1.00  0.00          N   
ATOM    163  CA  ALA A  12       1.770  42.730   7.950  1.00  0.00          C   
ATOM    164  C   ALA A  12       3.220  42.810   8.510  1.00  0.00          C   
ATOM    165  O   ALA A  12       3.570  43.950   8.820  1.00  0.00          O   
ATOM    166  CB  ALA A  12       0.720  42.880   9.070  1.00  0.00          C   
ATOM    167  H   ALA A  12       0.890  40.880   7.670  1.00  0.00          H   
ATOM    168  HA  ALA A  12       1.720  43.640   7.360  1.00  0.00          H   
ATOM    169  HB1 ALA A  12       0.750  43.840   9.570  1.00  0.00          H   
ATOM    170  HB2 ALA A  12      -0.300  42.710   8.700  1.00  0.00          H   
ATOM    171  HB3 ALA A  12       0.730  42.170   9.890  1.00  0.00          H   
ATOM    172  N   LEU A  13       3.940  41.740   8.730  1.00  0.00          N   
ATOM    173  CA  LEU A  13       5.350  41.750   8.950  1.00  0.00          C   
ATOM    174  C   LEU A  13       6.140  42.190   7.700  1.00  0.00          C   
ATOM    175  O   LEU A  13       6.950  43.120   7.720  1.00  0.00          O   
ATOM    176  CB  LEU A  13       5.910  40.350   9.410  1.00  0.00          C   
ATOM    177  CG  LEU A  13       7.310  40.500  10.150  1.00  0.00          C   
ATOM    178  CD1 LEU A  13       7.220  41.290  11.470  1.00  0.00          C   
ATOM    179  CD2 LEU A  13       8.000  39.160  10.380  1.00  0.00          C   
ATOM    180  H   LEU A  13       3.510  40.840   8.580  1.00  0.00          H   
ATOM    181  HA  LEU A  13       5.560  42.410   9.790  1.00  0.00          H   
ATOM    182  HB3 LEU A  13       6.060  39.720   8.530  1.00  0.00          H   
ATOM    183  HB2 LEU A  13       5.210  39.900  10.120  1.00  0.00          H   
ATOM    184  HG  LEU A  13       7.950  41.050   9.460  1.00  0.00          H   
ATOM    185 HD11 LEU A  13       6.640  42.180  11.210  1.00  0.00          H   
ATOM    186 HD12 LEU A  13       6.700  40.680  12.210  1.00  0.00          H   
ATOM    187 HD13 LEU A  13       8.220  41.610  11.780  1.00  0.00          H   
ATOM    188 HD21 LEU A  13       8.980  39.380  10.810  1.00  0.00          H   
ATOM    189 HD22 LEU A  13       7.360  38.690  11.120  1.00  0.00          H   
ATOM    190 HD23 LEU A  13       8.000  38.610   9.430  1.00  0.00          H   
ATOM    191  N   GLN A  14       5.740  41.790   6.520  1.00  0.00          N   
ATOM    192  CA  GLN A  14       6.290  42.290   5.180  1.00  0.00          C   
ATOM    193  C   GLN A  14       6.200  43.780   4.840  1.00  0.00          C   
ATOM    194  O   GLN A  14       7.220  44.340   4.390  1.00  0.00          O   
ATOM    195  CB  GLN A  14       5.810  41.410   4.000  1.00  0.00          C   
ATOM    196  CG  GLN A  14       6.500  40.000   3.950  1.00  0.00          C   
ATOM    197  CD  GLN A  14       6.040  39.140   2.790  1.00  0.00          C   
ATOM    198  NE2 GLN A  14       6.270  37.850   2.640  1.00  0.00          N   
ATOM    199  OE1 GLN A  14       5.410  39.600   1.880  1.00  0.00          O   
ATOM    200  H   GLN A  14       4.970  41.150   6.390  1.00  0.00          H   
ATOM    201  HA  GLN A  14       7.350  42.050   5.210  1.00  0.00          H   
ATOM    202  HB3 GLN A  14       6.040  41.940   3.070  1.00  0.00          H   
ATOM    203  HB2 GLN A  14       4.730  41.310   4.080  1.00  0.00          H   
ATOM    204  HG3 GLN A  14       6.370  39.420   4.860  1.00  0.00          H   
ATOM    205  HG2 GLN A  14       7.580  40.180   3.840  1.00  0.00          H   
ATOM    206 HE21 GLN A  14       6.850  37.400   3.340  1.00  0.00          H   
ATOM    207 HE22 GLN A  14       5.830  37.360   1.880  1.00  0.00          H   
ATOM    208  N   ALA A  15       5.120  44.410   5.380  1.00  0.00          N   
ATOM    209  CA  ALA A  15       4.970  45.820   5.320  1.00  0.00          C   
ATOM    210  C   ALA A  15       5.800  46.520   6.340  1.00  0.00          C   
ATOM    211  O   ALA A  15       6.360  47.580   5.930  1.00  0.00          O   
ATOM    212  CB  ALA A  15       3.460  46.090   5.540  1.00  0.00          C   
ATOM    213  H   ALA A  15       4.390  43.790   5.690  1.00  0.00          H   
ATOM    214  HA  ALA A  15       5.240  46.240   4.350  1.00  0.00          H   
ATOM    215  HB1 ALA A  15       3.060  45.680   6.470  1.00  0.00          H   
ATOM    216  HB2 ALA A  15       3.380  47.170   5.450  1.00  0.00          H   
ATOM    217  HB3 ALA A  15       3.020  45.690   4.620  1.00  0.00          H   
ATOM    218  N   LEU A  16       5.680  46.090   7.590  1.00  0.00          N   
ATOM    219  CA  LEU A  16       6.580  46.560   8.680  1.00  0.00          C   
ATOM    220  C   LEU A  16       8.050  46.500   8.320  1.00  0.00          C   
ATOM    221  O   LEU A  16       8.860  47.340   8.690  1.00  0.00          O   
ATOM    222  CB  LEU A  16       6.090  45.850  10.000  1.00  0.00          C   
ATOM    223  CG  LEU A  16       7.050  46.300  11.120  1.00  0.00          C   
ATOM    224  CD1 LEU A  16       6.940  47.830  11.360  1.00  0.00          C   
ATOM    225  CD2 LEU A  16       6.730  45.610  12.470  1.00  0.00          C   
ATOM    226  H   LEU A  16       4.910  45.460   7.780  1.00  0.00          H   
ATOM    227  HA  LEU A  16       6.360  47.610   8.850  1.00  0.00          H   
ATOM    228  HB3 LEU A  16       6.280  44.780   9.880  1.00  0.00          H   
ATOM    229  HB2 LEU A  16       5.050  46.070  10.260  1.00  0.00          H   
ATOM    230  HG  LEU A  16       8.090  46.170  10.820  1.00  0.00          H   
ATOM    231 HD11 LEU A  16       7.600  48.100  12.180  1.00  0.00          H   
ATOM    232 HD12 LEU A  16       7.240  48.360  10.450  1.00  0.00          H   
ATOM    233 HD13 LEU A  16       5.890  48.020  11.580  1.00  0.00          H   
ATOM    234 HD21 LEU A  16       7.520  45.730  13.200  1.00  0.00          H   
ATOM    235 HD22 LEU A  16       5.780  45.960  12.860  1.00  0.00          H   
ATOM    236 HD23 LEU A  16       6.640  44.550  12.220  1.00  0.00          H   
ATOM    237  N   GLN A  17       8.520  45.350   7.800  1.00  0.00          N   
ATOM    238  CA  GLN A  17       9.850  45.210   7.190  1.00  0.00          C   
ATOM    239  C   GLN A  17      10.120  46.160   6.040  1.00  0.00          C   
ATOM    240  O   GLN A  17      11.190  46.760   6.020  1.00  0.00          O   
ATOM    241  CB  GLN A  17      10.080  43.750   6.760  1.00  0.00          C   
ATOM    242  CG  GLN A  17      10.330  42.790   7.950  1.00  0.00          C   
ATOM    243  CD  GLN A  17      10.350  41.260   7.630  1.00  0.00          C   
ATOM    244  NE2 GLN A  17      10.650  40.450   8.590  1.00  0.00          N   
ATOM    245  OE1 GLN A  17      10.080  40.860   6.490  1.00  0.00          O   
ATOM    246  H   GLN A  17       8.050  44.460   7.780  1.00  0.00          H   
ATOM    247  HA  GLN A  17      10.600  45.440   7.950  1.00  0.00          H   
ATOM    248  HB3 GLN A  17      10.940  43.710   6.080  1.00  0.00          H   
ATOM    249  HB2 GLN A  17       9.130  43.410   6.360  1.00  0.00          H   
ATOM    250  HG3 GLN A  17       9.510  42.990   8.630  1.00  0.00          H   
ATOM    251  HG2 GLN A  17      11.330  43.050   8.310  1.00  0.00          H   
ATOM    252 HE21 GLN A  17      10.850  40.680   9.560  1.00  0.00          H   
ATOM    253 HE22 GLN A  17      10.690  39.450   8.440  1.00  0.00          H   
ATOM    254  N   ALA A  18       9.130  46.470   5.200  1.00  0.00          N   
ATOM    255  CA  ALA A  18       9.220  47.440   4.170  1.00  0.00          C   
ATOM    256  C   ALA A  18       9.400  48.880   4.670  1.00  0.00          C   
ATOM    257  O   ALA A  18      10.340  49.550   4.220  1.00  0.00          O   
ATOM    258  CB  ALA A  18       8.040  47.240   3.180  1.00  0.00          C   
ATOM    259  H   ALA A  18       8.300  45.910   5.160  1.00  0.00          H   
ATOM    260  HA  ALA A  18      10.060  47.290   3.500  1.00  0.00          H   
ATOM    261  HB1 ALA A  18       8.320  47.690   2.220  1.00  0.00          H   
ATOM    262  HB2 ALA A  18       7.910  46.210   2.850  1.00  0.00          H   
ATOM    263  HB3 ALA A  18       7.060  47.530   3.560  1.00  0.00          H   
ATOM    264  N   ALA A  19       8.560  49.320   5.640  1.00  0.00          N   
ATOM    265  CA  ALA A  19       8.670  50.600   6.250  1.00  0.00          C   
ATOM    266  C   ALA A  19      10.000  50.820   6.930  1.00  0.00          C   
ATOM    267  O   ALA A  19      10.600  51.900   6.760  1.00  0.00          O   
ATOM    268  CB  ALA A  19       7.520  50.670   7.190  1.00  0.00          C   
ATOM    269  H   ALA A  19       7.760  48.800   5.960  1.00  0.00          H   
ATOM    270  HA  ALA A  19       8.530  51.350   5.470  1.00  0.00          H   
ATOM    271  HB1 ALA A  19       7.610  49.850   7.900  1.00  0.00          H   
ATOM    272  HB2 ALA A  19       7.420  51.620   7.700  1.00  0.00          H   
ATOM    273  HB3 ALA A  19       6.560  50.590   6.670  1.00  0.00          H   
ATOM    274  N   GLN A  20      10.410  49.850   7.750  1.00  0.00          N   
ATOM    275  CA  GLN A  20      11.690  49.740   8.560  1.00  0.00          C   
ATOM    276  C   GLN A  20      12.940  50.080   7.650  1.00  0.00          C   
ATOM    277  O   GLN A  20      13.910  50.760   8.120  1.00  0.00          O   
ATOM    278  CB  GLN A  20      11.830  48.330   9.280  1.00  0.00          C   
ATOM    279  CG  GLN A  20      11.200  48.410  10.630  1.00  0.00          C   
ATOM    280  CD  GLN A  20      11.630  47.250  11.540  1.00  0.00          C   
ATOM    281  NE2 GLN A  20      11.560  47.410  12.770  1.00  0.00          N   
ATOM    282  OE1 GLN A  20      11.900  46.110  11.110  1.00  0.00          O   
ATOM    283  H   GLN A  20       9.730  49.120   7.840  1.00  0.00          H   
ATOM    284  HA  GLN A  20      11.710  50.480   9.370  1.00  0.00          H   
ATOM    285  HB3 GLN A  20      12.900  48.230   9.500  1.00  0.00          H   
ATOM    286  HB2 GLN A  20      11.410  47.520   8.690  1.00  0.00          H   
ATOM    287  HG3 GLN A  20      10.130  48.520  10.770  1.00  0.00          H   
ATOM    288  HG2 GLN A  20      11.650  49.280  11.110  1.00  0.00          H   
ATOM    289 HE21 GLN A  20      11.340  48.340  13.080  1.00  0.00          H   
ATOM    290 HE22 GLN A  20      11.860  46.690  13.410  1.00  0.00          H   
ATOM    291  N   ALA A  21      12.910  49.650   6.400  1.00  0.00          N   
ATOM    292  CA  ALA A  21      13.890  49.950   5.400  1.00  0.00          C   
ATOM    293  C   ALA A  21      13.750  51.380   4.830  1.00  0.00          C   
ATOM    294  O   ALA A  21      14.800  51.970   4.450  1.00  0.00          O   
ATOM    295  CB  ALA A  21      13.870  48.840   4.330  1.00  0.00          C   
ATOM    296  H   ALA A  21      12.150  49.070   6.080  1.00  0.00          H   
ATOM    297  HA  ALA A  21      14.870  49.870   5.870  1.00  0.00          H   
ATOM    298  HB1 ALA A  21      13.520  47.930   4.820  1.00  0.00          H   
ATOM    299  HB2 ALA A  21      13.200  49.080   3.510  1.00  0.00          H   
ATOM    300  HB3 ALA A  21      14.860  48.730   3.900  1.00  0.00          H   
ATOM    301  N   ALA A  22      12.540  51.840   4.690  1.00  0.00          N   
ATOM    302  CA  ALA A  22      12.230  53.030   3.950  1.00  0.00          C   
ATOM    303  C   ALA A  22      12.290  54.340   4.850  1.00  0.00          C   
ATOM    304  O   ALA A  22      11.750  55.400   4.490  1.00  0.00          O   
ATOM    305  CB  ALA A  22      10.870  52.860   3.300  1.00  0.00          C   
ATOM    306  H   ALA A  22      11.710  51.410   5.070  1.00  0.00          H   
ATOM    307  HA  ALA A  22      12.960  53.150   3.150  1.00  0.00          H   
ATOM    308  HB1 ALA A  22      10.860  52.010   2.620  1.00  0.00          H   
ATOM    309  HB2 ALA A  22      10.110  52.870   4.090  1.00  0.00          H   
ATOM    310  HB3 ALA A  22      10.770  53.740   2.670  1.00  0.00          H   
ATOM    311  N   LYS A  23      13.010  54.310   6.020  1.00  0.00          N   
ATOM    312  CA  LYS A  23      13.650  55.440   6.760  1.00  0.00          C   
ATOM    313  C   LYS A  23      14.940  54.880   7.350  1.00  0.00          C   
ATOM    314  O   LYS A  23      15.050  53.670   7.610  1.00  0.00          O   
ATOM    315  CB  LYS A  23      12.710  56.040   7.820  1.00  0.00          C   
ATOM    316  CG  LYS A  23      11.430  56.720   7.280  1.00  0.00          C   
ATOM    317  CD  LYS A  23      10.710  57.360   8.500  1.00  0.00          C   
ATOM    318  CE  LYS A  23       9.180  57.660   8.180  1.00  0.00          C   
ATOM    319  NZ  LYS A  23       8.310  56.460   8.370  1.00  0.00          N   
ATOM    320  H   LYS A  23      13.400  53.420   6.270  1.00  0.00          H   
ATOM    321  HA  LYS A  23      13.930  56.180   6.010  1.00  0.00          H   
ATOM    322  HB3 LYS A  23      13.320  56.720   8.420  1.00  0.00          H   
ATOM    323  HB2 LYS A  23      12.390  55.290   8.540  1.00  0.00          H   
ATOM    324  HG3 LYS A  23      10.800  55.920   6.880  1.00  0.00          H   
ATOM    325  HG2 LYS A  23      11.680  57.530   6.600  1.00  0.00          H   
ATOM    326  HD3 LYS A  23      11.150  58.320   8.750  1.00  0.00          H   
ATOM    327  HD2 LYS A  23      10.760  56.650   9.320  1.00  0.00          H   
ATOM    328  HE3 LYS A  23       9.110  57.960   7.130  1.00  0.00          H   
ATOM    329  HE2 LYS A  23       8.890  58.440   8.880  1.00  0.00          H   
ATOM    330  HZ1 LYS A  23       8.190  56.360   9.370  1.00  0.00          H   
ATOM    331  HZ2 LYS A  23       7.390  56.610   7.980  1.00  0.00          H   
ATOM    332  HZ3 LYS A  23       8.760  55.620   8.050  1.00  0.00          H   
ATOM    333  N   LYS A  24      15.800  55.880   7.620  1.00  0.00          N   
ATOM    334  CA  LYS A  24      16.930  55.600   8.510  1.00  0.00          C   
ATOM    335  C   LYS A  24      16.550  55.490  10.040  1.00  0.00          C   
ATOM    336  CB  LYS A  24      17.900  56.740   8.230  1.00  0.00          C   
ATOM    337  CG  LYS A  24      19.180  56.530   9.040  1.00  0.00          C   
ATOM    338  CD  LYS A  24      19.990  55.180   8.680  1.00  0.00          C   
ATOM    339  CE  LYS A  24      21.010  55.000   9.790  1.00  0.00          C   
ATOM    340  NZ  LYS A  24      21.640  53.680   9.760  1.00  0.00          N   
ATOM    341  O   LYS A  24      15.880  56.320  10.630  1.00  0.00          O   
ATOM    342  OXT LYS A  24      17.080  54.530  10.650  1.00  0.00          O   
ATOM    343  H   LYS A  24      15.510  56.850   7.580  1.00  0.00          H   
ATOM    344  HA  LYS A  24      17.430  54.690   8.190  1.00  0.00          H   
ATOM    345  HB3 LYS A  24      17.520  57.750   8.300  1.00  0.00          H   
ATOM    346  HB2 LYS A  24      18.120  56.770   7.160  1.00  0.00          H   
ATOM    347  HG3 LYS A  24      18.920  56.570  10.100  1.00  0.00          H   
ATOM    348  HG2 LYS A  24      19.830  57.360   8.780  1.00  0.00          H   
ATOM    349  HD3 LYS A  24      20.430  55.380   7.700  1.00  0.00          H   
ATOM    350  HD2 LYS A  24      19.340  54.310   8.610  1.00  0.00          H   
ATOM    351  HE3 LYS A  24      20.440  55.200  10.700  1.00  0.00          H   
ATOM    352  HE2 LYS A  24      21.780  55.770   9.660  1.00  0.00          H   
ATOM    353  HZ1 LYS A  24      20.960  52.950   9.720  1.00  0.00          H   
ATOM    354  HZ2 LYS A  24      22.310  53.500   9.020  1.00  0.00          H   
ATOM    355  HZ3 LYS A  24      22.250  53.580  10.560  1.00  0.00          H   
TER     356      LYS A  24
ENDMDL
MODEL        1
ATOM      1  N   LYS A   1     -14.079  47.372  -8.505  1.00  0.00          N   
ATOM      2  CA  LYS A   1     -12.850  46.757  -7.905  1.00  0.00          C   
ATOM      3  C   LYS A   1     -11.936  47.740  -7.374  1.00  0.00          C   
ATOM      4  O   LYS A   1     -11.673  48.698  -8.050  1.00  0.00          O   
ATOM      5  CB  LYS A   1     -12.082  45.730  -8.734  1.00  0.00          C   
ATOM      6  CG  LYS A   1     -11.435  44.454  -8.115  1.00  0.00          C   
ATOM      7  CD  LYS A   1     -10.761  43.627  -9.197  1.00  0.00          C   
ATOM      8  CE  LYS A   1     -10.022  42.388  -8.724  1.00  0.00          C   
ATOM      9  NZ  LYS A   1      -9.207  41.845  -9.843  1.00  0.00          N   
ATOM     10  HA  LYS A   1     -13.160  46.284  -6.971  1.00  0.00          H   
ATOM     11  HB3 LYS A   1     -11.403  46.276  -9.392  1.00  0.00          H   
ATOM     12  HB2 LYS A   1     -12.787  45.273  -9.433  1.00  0.00          H   
ATOM     13  HG3 LYS A   1     -12.276  43.934  -7.664  1.00  0.00          H   
ATOM     14  HG2 LYS A   1     -10.708  44.834  -7.397  1.00  0.00          H   
ATOM     15  HD3 LYS A   1     -10.028  44.328  -9.609  1.00  0.00          H   
ATOM     16  HD2 LYS A   1     -11.429  43.438 -10.042  1.00  0.00          H   
ATOM     17  HE3 LYS A   1     -10.805  41.684  -8.448  1.00  0.00          H   
ATOM     18  HE2 LYS A   1      -9.383  42.452  -7.843  1.00  0.00          H   
ATOM     19  HZ1 LYS A   1      -8.512  42.512 -10.132  1.00  0.00          H   
ATOM     20  HZ2 LYS A   1      -8.700  40.984  -9.716  1.00  0.00          H   
ATOM     21  HZ3 LYS A   1      -9.809  41.815 -10.653  1.00  0.00          H   
ATOM     22  H   LYS A   1     -13.931  47.864  -9.378  1.00  0.00          H   
ATOM     23  N   LYS A   2     -11.439  47.542  -6.134  1.00  0.00          N   
ATOM     24  CA  LYS A   2     -10.368  48.227  -5.520  1.00  0.00          C   
ATOM     25  C   LYS A   2      -9.247  47.257  -5.068  1.00  0.00          C   
ATOM     26  O   LYS A   2      -9.423  46.024  -5.162  1.00  0.00          O   
ATOM     27  CB  LYS A   2     -10.930  49.045  -4.308  1.00  0.00          C   
ATOM     28  CG  LYS A   2     -12.050  50.021  -4.645  1.00  0.00          C   
ATOM     29  CD  LYS A   2     -12.430  50.796  -3.280  1.00  0.00          C   
ATOM     30  CE  LYS A   2     -11.290  51.586  -2.636  1.00  0.00          C   
ATOM     31  NZ  LYS A   2     -11.763  52.155  -1.380  1.00  0.00          N   
ATOM     32  H   LYS A   2     -11.648  46.625  -5.751  1.00  0.00          H   
ATOM     33  HA  LYS A   2      -9.882  48.846  -6.268  1.00  0.00          H   
ATOM     34  HB3 LYS A   2     -10.123  49.482  -3.734  1.00  0.00          H   
ATOM     35  HB2 LYS A   2     -11.494  48.446  -3.591  1.00  0.00          H   
ATOM     36  HG3 LYS A   2     -12.912  49.469  -5.020  1.00  0.00          H   
ATOM     37  HG2 LYS A   2     -11.703  50.784  -5.337  1.00  0.00          H   
ATOM     38  HD3 LYS A   2     -12.801  50.056  -2.579  1.00  0.00          H   
ATOM     39  HD2 LYS A   2     -13.232  51.487  -3.531  1.00  0.00          H   
ATOM     40  HE3 LYS A   2     -10.997  52.346  -3.368  1.00  0.00          H   
ATOM     41  HE2 LYS A   2     -10.440  50.929  -2.441  1.00  0.00          H   
ATOM     42  HZ1 LYS A   2     -12.102  51.443  -0.757  1.00  0.00          H   
ATOM     43  HZ2 LYS A   2     -10.982  52.651  -0.980  1.00  0.00          H   
ATOM     44  HZ3 LYS A   2     -12.505  52.802  -1.606  1.00  0.00          H   
ATOM     45  N   PRO A   3      -8.063  47.713  -4.572  1.00  0.00          N   
ATOM     46  CA  PRO A   3      -6.986  46.769  -4.232  1.00  0.00          C   
ATOM     47  C   PRO A   3      -7.371  45.814  -3.100  1.00  0.00          C   
ATOM     48  O   PRO A   3      -8.161  46.206  -2.215  1.00  0.00          O   
ATOM     49  CB  PRO A   3      -5.749  47.520  -3.996  1.00  0.00          C   
ATOM     50  CG  PRO A   3      -6.017  48.760  -4.825  1.00  0.00          C   
ATOM     51  CD  PRO A   3      -7.529  49.027  -4.719  1.00  0.00          C   
ATOM     52  HA  PRO A   3      -6.819  46.210  -5.161  1.00  0.00          H   
ATOM     53  HB3 PRO A   3      -5.667  47.824  -2.950  1.00  0.00          H   
ATOM     54  HB2 PRO A   3      -4.869  46.943  -4.292  1.00  0.00          H   
ATOM     55  HG3 PRO A   3      -5.422  49.606  -4.476  1.00  0.00          H   
ATOM     56  HG2 PRO A   3      -5.664  48.526  -5.828  1.00  0.00          H   
ATOM     57  HD3 PRO A   3      -7.756  49.554  -3.790  1.00  0.00          H   
ATOM     58  HD2 PRO A   3      -7.791  49.609  -5.597  1.00  0.00          H   
ATOM     59  N   GLY A   4      -6.979  44.535  -3.186  1.00  0.00          N   
ATOM     60  CA  GLY A   4      -7.320  43.471  -2.159  1.00  0.00          C   
ATOM     61  C   GLY A   4      -7.095  43.889  -0.709  1.00  0.00          C   
ATOM     62  O   GLY A   4      -6.042  44.416  -0.314  1.00  0.00          O   
ATOM     63  H   GLY A   4      -6.404  44.203  -3.947  1.00  0.00          H   
ATOM     64  HA3 GLY A   4      -6.630  42.646  -2.310  1.00  0.00          H   
ATOM     65  HA2 GLY A   4      -8.329  43.108  -2.312  1.00  0.00          H   
ATOM     66  N   ALA A   5      -8.154  43.717   0.037  1.00  0.00          N   
ATOM     67  CA  ALA A   5      -8.244  44.107   1.440  1.00  0.00          C   
ATOM     68  C   ALA A   5      -7.359  43.152   2.230  1.00  0.00          C   
ATOM     69  O   ALA A   5      -6.471  43.668   2.974  1.00  0.00          O   
ATOM     70  CB  ALA A   5      -9.705  44.149   1.885  1.00  0.00          C   
ATOM     71  H   ALA A   5      -8.969  43.396  -0.470  1.00  0.00          H   
ATOM     72  HA  ALA A   5      -7.787  45.084   1.583  1.00  0.00          H   
ATOM     73  HB1 ALA A   5     -10.245  44.899   1.298  1.00  0.00          H   
ATOM     74  HB2 ALA A   5     -10.167  43.206   1.623  1.00  0.00          H   
ATOM     75  HB3 ALA A   5      -9.774  44.394   2.945  1.00  0.00          H   
ATOM     76  N   SER A   6      -7.555  41.861   2.152  1.00  0.00          N   
ATOM     77  CA  SER A   6      -6.674  40.916   2.906  1.00  0.00          C   
ATOM     78  C   SER A   6      -5.171  40.984   2.475  1.00  0.00          C   
ATOM     79  O   SER A   6      -4.297  40.979   3.366  1.00  0.00          O   
ATOM     80  CB  SER A   6      -7.042  39.481   2.940  1.00  0.00          C   
ATOM     81  OG  SER A   6      -7.519  39.106   1.656  1.00  0.00          O   
ATOM     82  H   SER A   6      -8.197  41.503   1.463  1.00  0.00          H   
ATOM     83  HA  SER A   6      -6.775  41.295   3.927  1.00  0.00          H   
ATOM     84  HB3 SER A   6      -7.814  39.371   3.705  1.00  0.00          H   
ATOM     85  HB2 SER A   6      -6.219  38.865   3.288  1.00  0.00          H   
ATOM     86  HG  SER A   6      -8.099  38.357   1.758  1.00  0.00          H   
ATOM     87  N   LEU A   7      -4.936  41.255   1.189  1.00  0.00          N   
ATOM     88  CA  LEU A   7      -3.609  41.563   0.690  1.00  0.00          C   
ATOM     89  C   LEU A   7      -2.954  42.800   1.231  1.00  0.00          C   
ATOM     90  O   LEU A   7      -1.773  42.723   1.549  1.00  0.00          O   
ATOM     91  CB  LEU A   7      -3.798  41.651  -0.856  1.00  0.00          C   
ATOM     92  CG  LEU A   7      -2.528  41.867  -1.664  1.00  0.00          C   
ATOM     93  CD1 LEU A   7      -1.458  40.783  -1.493  1.00  0.00          C   
ATOM     94  CD2 LEU A   7      -2.882  41.891  -3.175  1.00  0.00          C   
ATOM     95  H   LEU A   7      -5.734  41.290   0.578  1.00  0.00          H   
ATOM     96  HA  LEU A   7      -2.968  40.720   0.931  1.00  0.00          H   
ATOM     97  HB3 LEU A   7      -4.423  42.476  -1.184  1.00  0.00          H   
ATOM     98  HB2 LEU A   7      -4.268  40.705  -1.128  1.00  0.00          H   
ATOM     99  HG  LEU A   7      -2.047  42.820  -1.467  1.00  0.00          H   
ATOM    100 HD11 LEU A   7      -1.901  39.816  -1.732  1.00  0.00          H   
ATOM    101 HD12 LEU A   7      -0.667  40.897  -2.246  1.00  0.00          H   
ATOM    102 HD13 LEU A   7      -1.157  40.824  -0.450  1.00  0.00          H   
ATOM    103 HD21 LEU A   7      -3.636  42.683  -3.249  1.00  0.00          H   
ATOM    104 HD22 LEU A   7      -2.079  42.397  -3.702  1.00  0.00          H   
ATOM    105 HD23 LEU A   7      -3.131  40.866  -3.468  1.00  0.00          H   
ATOM    106  N   ALA A   8      -3.599  43.953   1.292  1.00  0.00          N   
ATOM    107  CA  ALA A   8      -3.079  45.147   1.930  1.00  0.00          C   
ATOM    108  C   ALA A   8      -2.697  44.975   3.441  1.00  0.00          C   
ATOM    109  O   ALA A   8      -1.654  45.445   3.854  1.00  0.00          O   
ATOM    110  CB  ALA A   8      -4.153  46.237   1.841  1.00  0.00          C   
ATOM    111  H   ALA A   8      -4.547  43.945   0.937  1.00  0.00          H   
ATOM    112  HA  ALA A   8      -2.226  45.541   1.384  1.00  0.00          H   
ATOM    113  HB1 ALA A   8      -4.342  46.402   0.782  1.00  0.00          H   
ATOM    114  HB2 ALA A   8      -5.102  45.916   2.260  1.00  0.00          H   
ATOM    115  HB3 ALA A   8      -3.875  47.135   2.384  1.00  0.00          H   
ATOM    116  N   ALA A   9      -3.567  44.209   4.170  1.00  0.00          N   
ATOM    117  CA  ALA A   9      -3.246  43.793   5.517  1.00  0.00          C   
ATOM    118  C   ALA A   9      -1.914  42.959   5.673  1.00  0.00          C   
ATOM    119  O   ALA A   9      -0.939  43.416   6.270  1.00  0.00          O   
ATOM    120  CB  ALA A   9      -4.370  43.082   6.226  1.00  0.00          C   
ATOM    121  H   ALA A   9      -4.413  43.871   3.738  1.00  0.00          H   
ATOM    122  HA  ALA A   9      -3.085  44.757   6.007  1.00  0.00          H   
ATOM    123  HB1 ALA A   9      -4.087  42.565   7.140  1.00  0.00          H   
ATOM    124  HB2 ALA A   9      -5.278  43.688   6.294  1.00  0.00          H   
ATOM    125  HB3 ALA A   9      -4.812  42.337   5.572  1.00  0.00          H   
ATOM    126  N   LEU A  10      -1.844  41.821   5.003  1.00  0.00          N   
ATOM    127  CA  LEU A  10      -0.590  41.026   4.738  1.00  0.00          C   
ATOM    128  C   LEU A  10       0.528  41.889   4.266  1.00  0.00          C   
ATOM    129  O   LEU A  10       1.620  41.792   4.906  1.00  0.00          O   
ATOM    130  CB  LEU A  10      -0.956  39.996   3.572  1.00  0.00          C   
ATOM    131  CG  LEU A  10       0.213  39.104   3.239  1.00  0.00          C   
ATOM    132  CD1 LEU A  10       0.716  38.181   4.389  1.00  0.00          C   
ATOM    133  CD2 LEU A  10      -0.055  38.202   1.984  1.00  0.00          C   
ATOM    134  H   LEU A  10      -2.651  41.337   4.637  1.00  0.00          H   
ATOM    135  HA  LEU A  10      -0.204  40.534   5.630  1.00  0.00          H   
ATOM    136  HB3 LEU A  10      -1.251  40.525   2.663  1.00  0.00          H   
ATOM    137  HB2 LEU A  10      -1.755  39.351   3.932  1.00  0.00          H   
ATOM    138  HG  LEU A  10       0.962  39.850   2.964  1.00  0.00          H   
ATOM    139 HD11 LEU A  10       0.732  38.805   5.286  1.00  0.00          H   
ATOM    140 HD12 LEU A  10      -0.141  37.530   4.538  1.00  0.00          H   
ATOM    141 HD13 LEU A  10       1.693  37.738   4.205  1.00  0.00          H   
ATOM    142 HD21 LEU A  10       0.912  37.739   1.804  1.00  0.00          H   
ATOM    143 HD22 LEU A  10      -0.824  37.474   2.249  1.00  0.00          H   
ATOM    144 HD23 LEU A  10      -0.371  38.791   1.126  1.00  0.00          H   
ATOM    145  N   GLN A  11       0.417  42.784   3.279  1.00  0.00          N   
ATOM    146  CA  GLN A  11       1.568  43.614   2.867  1.00  0.00          C   
ATOM    147  C   GLN A  11       1.982  44.584   4.007  1.00  0.00          C   
ATOM    148  O   GLN A  11       3.168  44.966   3.994  1.00  0.00          O   
ATOM    149  CB  GLN A  11       1.240  44.363   1.570  1.00  0.00          C   
ATOM    150  CG  GLN A  11       1.617  43.512   0.390  1.00  0.00          C   
ATOM    151  CD  GLN A  11       1.734  44.302  -0.917  1.00  0.00          C   
ATOM    152  NE2 GLN A  11       2.211  43.622  -1.965  1.00  0.00          N   
ATOM    153  OE1 GLN A  11       1.330  45.431  -1.093  1.00  0.00          O   
ATOM    154  H   GLN A  11      -0.474  42.820   2.802  1.00  0.00          H   
ATOM    155  HA  GLN A  11       2.503  43.098   2.656  1.00  0.00          H   
ATOM    156  HB3 GLN A  11       1.882  45.242   1.478  1.00  0.00          H   
ATOM    157  HB2 GLN A  11       0.186  44.665   1.520  1.00  0.00          H   
ATOM    158  HG3 GLN A  11       0.842  42.763   0.244  1.00  0.00          H   
ATOM    159  HG2 GLN A  11       2.549  42.974   0.592  1.00  0.00          H   
ATOM    160 HE21 GLN A  11       2.341  42.622  -1.901  1.00  0.00          H   
ATOM    161 HE22 GLN A  11       1.779  43.938  -2.818  1.00  0.00          H   
ATOM    162  N   ALA A  12       1.125  44.960   5.003  1.00  0.00          N   
ATOM    163  CA  ALA A  12       1.621  45.684   6.165  1.00  0.00          C   
ATOM    164  C   ALA A  12       2.514  44.819   7.001  1.00  0.00          C   
ATOM    165  O   ALA A  12       3.596  45.199   7.397  1.00  0.00          O   
ATOM    166  CB  ALA A  12       0.497  46.393   6.993  1.00  0.00          C   
ATOM    167  H   ALA A  12       0.129  44.797   4.882  1.00  0.00          H   
ATOM    168  HA  ALA A  12       2.230  46.501   5.789  1.00  0.00          H   
ATOM    169  HB1 ALA A  12       0.950  46.734   7.921  1.00  0.00          H   
ATOM    170  HB2 ALA A  12      -0.084  47.115   6.419  1.00  0.00          H   
ATOM    171  HB3 ALA A  12      -0.186  45.580   7.258  1.00  0.00          H   
ATOM    172  N   LEU A  13       2.078  43.616   7.385  1.00  0.00          N   
ATOM    173  CA  LEU A  13       2.936  42.656   8.161  1.00  0.00          C   
ATOM    174  C   LEU A  13       4.212  42.147   7.390  1.00  0.00          C   
ATOM    175  O   LEU A  13       5.200  41.866   8.050  1.00  0.00          O   
ATOM    176  CB  LEU A  13       2.085  41.442   8.679  1.00  0.00          C   
ATOM    177  CG  LEU A  13       0.835  41.734   9.622  1.00  0.00          C   
ATOM    178  CD1 LEU A  13       0.160  40.476  10.132  1.00  0.00          C   
ATOM    179  CD2 LEU A  13       1.222  42.595  10.848  1.00  0.00          C   
ATOM    180  H   LEU A  13       1.089  43.516   7.201  1.00  0.00          H   
ATOM    181  HA  LEU A  13       3.314  43.145   9.059  1.00  0.00          H   
ATOM    182  HB3 LEU A  13       2.702  40.718   9.217  1.00  0.00          H   
ATOM    183  HB2 LEU A  13       1.716  40.925   7.792  1.00  0.00          H   
ATOM    184  HG  LEU A  13       0.077  42.380   9.170  1.00  0.00          H   
ATOM    185 HD11 LEU A  13      -0.351  39.989   9.306  1.00  0.00          H   
ATOM    186 HD12 LEU A  13       0.900  39.779  10.523  1.00  0.00          H   
ATOM    187 HD13 LEU A  13      -0.536  40.649  10.956  1.00  0.00          H   
ATOM    188 HD21 LEU A  13       1.936  42.115  11.516  1.00  0.00          H   
ATOM    189 HD22 LEU A  13       1.639  43.541  10.482  1.00  0.00          H   
ATOM    190 HD23 LEU A  13       0.278  42.753  11.377  1.00  0.00          H   
ATOM    191  N   GLN A  14       4.201  42.131   6.037  1.00  0.00          N   
ATOM    192  CA  GLN A  14       5.331  41.946   5.165  1.00  0.00          C   
ATOM    193  C   GLN A  14       6.352  43.057   5.224  1.00  0.00          C   
ATOM    194  O   GLN A  14       7.562  42.748   5.250  1.00  0.00          O   
ATOM    195  CB  GLN A  14       4.920  41.562   3.725  1.00  0.00          C   
ATOM    196  CG  GLN A  14       4.394  40.137   3.537  1.00  0.00          C   
ATOM    197  CD  GLN A  14       3.816  39.845   2.219  1.00  0.00          C   
ATOM    198  NE2 GLN A  14       3.722  38.553   1.880  1.00  0.00          N   
ATOM    199  OE1 GLN A  14       3.374  40.714   1.481  1.00  0.00          O   
ATOM    200  H   GLN A  14       3.309  42.151   5.575  1.00  0.00          H   
ATOM    201  HA  GLN A  14       5.844  41.048   5.530  1.00  0.00          H   
ATOM    202  HB3 GLN A  14       5.835  41.570   3.125  1.00  0.00          H   
ATOM    203  HB2 GLN A  14       4.141  42.190   3.285  1.00  0.00          H   
ATOM    204  HG3 GLN A  14       3.549  39.879   4.177  1.00  0.00          H   
ATOM    205  HG2 GLN A  14       5.254  39.519   3.784  1.00  0.00          H   
ATOM    206 HE21 GLN A  14       3.240  38.330   1.026  1.00  0.00          H   
ATOM    207 HE22 GLN A  14       4.101  37.809   2.459  1.00  0.00          H   
ATOM    208  N   ALA A  15       5.894  44.345   5.210  1.00  0.00          N   
ATOM    209  CA  ALA A  15       6.707  45.511   5.407  1.00  0.00          C   
ATOM    210  C   ALA A  15       7.289  45.674   6.875  1.00  0.00          C   
ATOM    211  O   ALA A  15       8.332  46.210   7.138  1.00  0.00          O   
ATOM    212  CB  ALA A  15       5.782  46.692   5.176  1.00  0.00          C   
ATOM    213  H   ALA A  15       4.895  44.451   5.203  1.00  0.00          H   
ATOM    214  HA  ALA A  15       7.540  45.584   4.718  1.00  0.00          H   
ATOM    215  HB1 ALA A  15       5.024  46.639   5.957  1.00  0.00          H   
ATOM    216  HB2 ALA A  15       6.355  47.606   5.253  1.00  0.00          H   
ATOM    217  HB3 ALA A  15       5.248  46.545   4.234  1.00  0.00          H   
ATOM    218  N   LEU A  16       6.516  45.247   7.894  1.00  0.00          N   
ATOM    219  CA  LEU A  16       7.104  44.976   9.229  1.00  0.00          C   
ATOM    220  C   LEU A  16       8.220  43.967   9.084  1.00  0.00          C   
ATOM    221  O   LEU A  16       9.280  44.210   9.607  1.00  0.00          O   
ATOM    222  CB  LEU A  16       6.038  44.564  10.234  1.00  0.00          C   
ATOM    223  CG  LEU A  16       6.489  44.706  11.707  1.00  0.00          C   
ATOM    224  CD1 LEU A  16       7.093  46.091  12.061  1.00  0.00          C   
ATOM    225  CD2 LEU A  16       5.170  44.545  12.617  1.00  0.00          C   
ATOM    226  H   LEU A  16       5.569  44.957   7.706  1.00  0.00          H   
ATOM    227  HA  LEU A  16       7.498  45.921   9.595  1.00  0.00          H   
ATOM    228  HB3 LEU A  16       5.640  43.552  10.177  1.00  0.00          H   
ATOM    229  HB2 LEU A  16       5.166  45.216  10.122  1.00  0.00          H   
ATOM    230  HG  LEU A  16       7.225  43.942  11.960  1.00  0.00          H   
ATOM    231 HD11 LEU A  16       6.417  46.859  11.690  1.00  0.00          H   
ATOM    232 HD12 LEU A  16       7.146  46.299  13.134  1.00  0.00          H   
ATOM    233 HD13 LEU A  16       8.042  46.187  11.535  1.00  0.00          H   
ATOM    234 HD21 LEU A  16       5.409  44.776  13.661  1.00  0.00          H   
ATOM    235 HD22 LEU A  16       4.357  45.200  12.323  1.00  0.00          H   
ATOM    236 HD23 LEU A  16       4.938  43.489  12.423  1.00  0.00          H   
ATOM    237  N   GLN A  17       7.987  42.853   8.396  1.00  0.00          N   
ATOM    238  CA  GLN A  17       9.018  41.814   8.226  1.00  0.00          C   
ATOM    239  C   GLN A  17      10.233  42.337   7.456  1.00  0.00          C   
ATOM    240  O   GLN A  17      11.287  41.800   7.722  1.00  0.00          O   
ATOM    241  CB  GLN A  17       8.369  40.464   7.692  1.00  0.00          C   
ATOM    242  CG  GLN A  17       9.220  39.259   7.758  1.00  0.00          C   
ATOM    243  CD  GLN A  17       9.743  39.213   9.167  1.00  0.00          C   
ATOM    244  NE2 GLN A  17      10.992  39.359   9.360  1.00  0.00          N   
ATOM    245  OE1 GLN A  17       9.039  39.211  10.165  1.00  0.00          O   
ATOM    246  H   GLN A  17       7.018  42.632   8.192  1.00  0.00          H   
ATOM    247  HA  GLN A  17       9.349  41.714   9.256  1.00  0.00          H   
ATOM    248  HB3 GLN A  17       8.128  40.632   6.644  1.00  0.00          H   
ATOM    249  HB2 GLN A  17       7.429  40.267   8.200  1.00  0.00          H   
ATOM    250  HG3 GLN A  17      10.102  39.401   7.119  1.00  0.00          H   
ATOM    251  HG2 GLN A  17       8.752  38.300   7.543  1.00  0.00          H   
ATOM    252 HE21 GLN A  17      11.580  39.461   8.543  1.00  0.00          H   
ATOM    253 HE22 GLN A  17      11.333  39.532  10.291  1.00  0.00          H   
ATOM    254  N   ALA A  18      10.069  43.301   6.522  1.00  0.00          N   
ATOM    255  CA  ALA A  18      11.183  43.926   5.776  1.00  0.00          C   
ATOM    256  C   ALA A  18      12.024  44.828   6.672  1.00  0.00          C   
ATOM    257  O   ALA A  18      13.214  44.565   6.680  1.00  0.00          O   
ATOM    258  CB  ALA A  18      10.560  44.496   4.486  1.00  0.00          C   
ATOM    259  H   ALA A  18       9.155  43.682   6.322  1.00  0.00          H   
ATOM    260  HA  ALA A  18      11.824  43.070   5.626  1.00  0.00          H   
ATOM    261  HB1 ALA A  18       9.957  45.367   4.712  1.00  0.00          H   
ATOM    262  HB2 ALA A  18      11.326  44.862   3.795  1.00  0.00          H   
ATOM    263  HB3 ALA A  18       9.974  43.726   3.985  1.00  0.00          H   
ATOM    264  N   ALA A  19      11.464  45.744   7.446  1.00  0.00          N   
ATOM    265  CA  ALA A  19      12.085  46.678   8.379  1.00  0.00          C   
ATOM    266  C   ALA A  19      12.817  45.915   9.560  1.00  0.00          C   
ATOM    267  O   ALA A  19      13.936  46.319   9.900  1.00  0.00          O   
ATOM    268  CB  ALA A  19      10.941  47.562   8.880  1.00  0.00          C   
ATOM    269  H   ALA A  19      10.455  45.758   7.478  1.00  0.00          H   
ATOM    270  HA  ALA A  19      12.844  47.301   7.891  1.00  0.00          H   
ATOM    271  HB1 ALA A  19      11.235  48.103   9.778  1.00  0.00          H   
ATOM    272  HB2 ALA A  19      10.839  48.300   8.085  1.00  0.00          H   
ATOM    273  HB3 ALA A  19      10.112  46.916   9.171  1.00  0.00          H   
ATOM    274  N   GLN A  20      12.185  44.859  10.106  1.00  0.00          N   
ATOM    275  CA  GLN A  20      12.809  43.956  10.993  1.00  0.00          C   
ATOM    276  C   GLN A  20      13.933  43.238  10.360  1.00  0.00          C   
ATOM    277  O   GLN A  20      14.986  43.091  10.945  1.00  0.00          O   
ATOM    278  CB  GLN A  20      11.782  43.048  11.742  1.00  0.00          C   
ATOM    279  CG  GLN A  20      10.975  43.924  12.752  1.00  0.00          C   
ATOM    280  CD  GLN A  20      10.048  43.057  13.622  1.00  0.00          C   
ATOM    281  NE2 GLN A  20       9.635  43.618  14.689  1.00  0.00          N   
ATOM    282  OE1 GLN A  20       9.617  41.974  13.284  1.00  0.00          O   
ATOM    283  H   GLN A  20      11.249  44.595   9.836  1.00  0.00          H   
ATOM    284  HA  GLN A  20      13.223  44.538  11.824  1.00  0.00          H   
ATOM    285  HB3 GLN A  20      12.319  42.313  12.345  1.00  0.00          H   
ATOM    286  HB2 GLN A  20      11.075  42.613  11.046  1.00  0.00          H   
ATOM    287  HG3 GLN A  20      10.323  44.588  12.195  1.00  0.00          H   
ATOM    288  HG2 GLN A  20      11.555  44.592  13.392  1.00  0.00          H   
ATOM    289 HE21 GLN A  20       9.756  44.616  14.776  1.00  0.00          H   
ATOM    290 HE22 GLN A  20       8.898  43.132  15.178  1.00  0.00          H   
ATOM    291  N   ALA A  21      13.746  42.668   9.180  1.00  0.00          N   
ATOM    292  CA  ALA A  21      14.932  42.052   8.503  1.00  0.00          C   
ATOM    293  C   ALA A  21      16.047  42.997   8.280  1.00  0.00          C   
ATOM    294  O   ALA A  21      17.205  42.605   8.410  1.00  0.00          O   
ATOM    295  CB  ALA A  21      14.639  41.355   7.133  1.00  0.00          C   
ATOM    296  H   ALA A  21      12.838  42.547   8.740  1.00  0.00          H   
ATOM    297  HA  ALA A  21      15.336  41.300   9.184  1.00  0.00          H   
ATOM    298  HB1 ALA A  21      14.065  42.055   6.524  1.00  0.00          H   
ATOM    299  HB2 ALA A  21      15.572  41.057   6.659  1.00  0.00          H   
ATOM    300  HB3 ALA A  21      14.078  40.419   7.247  1.00  0.00          H   
ATOM    301  N   ALA A  22      15.839  44.289   7.957  1.00  0.00          N   
ATOM    302  CA  ALA A  22      16.931  45.249   7.811  1.00  0.00          C   
ATOM    303  C   ALA A  22      17.752  45.524   9.071  1.00  0.00          C   
ATOM    304  O   ALA A  22      18.989  45.653   8.958  1.00  0.00          O   
ATOM    305  CB  ALA A  22      16.550  46.493   6.929  1.00  0.00          C   
ATOM    306  H   ALA A  22      14.932  44.715   8.085  1.00  0.00          H   
ATOM    307  HA  ALA A  22      17.704  44.806   7.186  1.00  0.00          H   
ATOM    308  HB1 ALA A  22      15.906  47.093   7.579  1.00  0.00          H   
ATOM    309  HB2 ALA A  22      17.498  46.975   6.713  1.00  0.00          H   
ATOM    310  HB3 ALA A  22      16.029  46.144   6.045  1.00  0.00          H   
ATOM    311  N   LYS A  23      17.255  45.472  10.325  1.00  0.00          N   
ATOM    312  CA  LYS A  23      18.097  45.500  11.541  1.00  0.00          C   
ATOM    313  C   LYS A  23      18.363  44.047  12.205  1.00  0.00          C   
ATOM    314  O   LYS A  23      18.227  43.769  13.437  1.00  0.00          O   
ATOM    315  CB  LYS A  23      17.534  46.460  12.578  1.00  0.00          C   
ATOM    316  CG  LYS A  23      17.557  47.947  12.135  1.00  0.00          C   
ATOM    317  CD  LYS A  23      16.862  48.934  13.097  1.00  0.00          C   
ATOM    318  CE  LYS A  23      16.872  50.388  12.555  1.00  0.00          C   
ATOM    319  NZ  LYS A  23      16.333  50.484  11.234  1.00  0.00          N   
ATOM    320  H   LYS A  23      16.307  45.147  10.479  1.00  0.00          H   
ATOM    321  HA  LYS A  23      19.036  45.944  11.208  1.00  0.00          H   
ATOM    322  HB3 LYS A  23      18.020  46.471  13.556  1.00  0.00          H   
ATOM    323  HB2 LYS A  23      16.518  46.094  12.733  1.00  0.00          H   
ATOM    324  HG3 LYS A  23      16.958  47.987  11.216  1.00  0.00          H   
ATOM    325  HG2 LYS A  23      18.577  48.269  11.973  1.00  0.00          H   
ATOM    326  HD3 LYS A  23      17.425  48.952  14.033  1.00  0.00          H   
ATOM    327  HD2 LYS A  23      15.839  48.599  13.283  1.00  0.00          H   
ATOM    328  HE3 LYS A  23      17.889  50.764  12.589  1.00  0.00          H   
ATOM    329  HE2 LYS A  23      16.188  50.903  13.237  1.00  0.00          H   
ATOM    330  HZ1 LYS A  23      15.486  49.963  11.075  1.00  0.00          H   
ATOM    331  HZ2 LYS A  23      16.086  51.445  11.023  1.00  0.00          H   
ATOM    332  HZ3 LYS A  23      17.049  50.322  10.537  1.00  0.00          H   
ATOM    333  N   LYS A  24      18.746  43.127  11.327  1.00  0.00          N   
ATOM    334  CA  LYS A  24      19.434  41.879  11.741  1.00  0.00          C   
ATOM    335  C   LYS A  24      20.937  42.138  11.952  1.00  0.00          C   
ATOM    336  CB  LYS A  24      19.102  40.787  10.772  1.00  0.00          C   
ATOM    337  CG  LYS A  24      17.647  40.320  11.044  1.00  0.00          C   
ATOM    338  CD  LYS A  24      17.149  39.215  10.104  1.00  0.00          C   
ATOM    339  CE  LYS A  24      15.632  38.984  10.298  1.00  0.00          C   
ATOM    340  NZ  LYS A  24      15.254  37.755   9.676  1.00  0.00          N   
ATOM    341  O   LYS A  24      21.480  42.897  11.178  1.00  0.00          O   
ATOM    342  OXT LYS A  24      21.561  41.507  12.803  1.00  0.00          O   
ATOM    343  H   LYS A  24      18.800  43.398  10.361  1.00  0.00          H   
ATOM    344  HA  LYS A  24      19.085  41.673  12.751  1.00  0.00          H   
ATOM    345  HB3 LYS A  24      19.809  39.980  10.960  1.00  0.00          H   
ATOM    346  HB2 LYS A  24      19.233  41.132   9.742  1.00  0.00          H   
ATOM    347  HG3 LYS A  24      17.058  41.229  11.036  1.00  0.00          H   
ATOM    348  HG2 LYS A  24      17.668  39.977  12.079  1.00  0.00          H   
ATOM    349  HD3 LYS A  24      17.672  38.270  10.293  1.00  0.00          H   
ATOM    350  HD2 LYS A  24      17.384  39.395   9.050  1.00  0.00          H   
ATOM    351  HE3 LYS A  24      15.052  39.770   9.820  1.00  0.00          H   
ATOM    352  HE2 LYS A  24      15.427  38.936  11.366  1.00  0.00          H   
ATOM    353  HZ1 LYS A  24      15.869  36.986   9.919  1.00  0.00          H   
ATOM    354  HZ2 LYS A  24      14.455  37.297  10.092  1.00  0.00          H   
ATOM    355  HZ3 LYS A  24      15.250  37.756   8.661  1.00  0.00          H   
TER     356      LYS A  24
ENDMDL
MODEL        2
ATOM      1  N   LYS A   1     -16.744  43.773   8.079  1.00  0.00          N   
ATOM      2  CA  LYS A   1     -15.489  42.984   8.143  1.00  0.00          C   
ATOM      3  C   LYS A   1     -15.489  41.927   7.055  1.00  0.00          C   
ATOM      4  O   LYS A   1     -16.247  40.982   7.171  1.00  0.00          O   
ATOM      5  CB  LYS A   1     -15.237  42.352   9.544  1.00  0.00          C   
ATOM      6  CG  LYS A   1     -13.998  41.476   9.764  1.00  0.00          C   
ATOM      7  CD  LYS A   1     -12.638  42.109   9.529  1.00  0.00          C   
ATOM      8  CE  LYS A   1     -11.542  41.094   9.272  1.00  0.00          C   
ATOM      9  NZ  LYS A   1     -10.249  41.747   9.102  1.00  0.00          N   
ATOM     10  HA  LYS A   1     -14.592  43.549   7.893  1.00  0.00          H   
ATOM     11  HB3 LYS A   1     -16.042  41.719   9.900  1.00  0.00          H   
ATOM     12  HB2 LYS A   1     -15.244  43.162  10.269  1.00  0.00          H   
ATOM     13  HG3 LYS A   1     -14.136  40.657   9.050  1.00  0.00          H   
ATOM     14  HG2 LYS A   1     -13.964  41.024  10.750  1.00  0.00          H   
ATOM     15  HD3 LYS A   1     -12.335  42.664  10.417  1.00  0.00          H   
ATOM     16  HD2 LYS A   1     -12.584  42.825   8.709  1.00  0.00          H   
ATOM     17  HE3 LYS A   1     -11.768  40.469   8.409  1.00  0.00          H   
ATOM     18  HE2 LYS A   1     -11.444  40.439  10.131  1.00  0.00          H   
ATOM     19  HZ1 LYS A   1      -9.965  42.252   9.935  1.00  0.00          H   
ATOM     20  HZ2 LYS A   1      -9.610  40.982   8.976  1.00  0.00          H   
ATOM     21  HZ3 LYS A   1     -10.285  42.333   8.288  1.00  0.00          H   
ATOM     22  H   LYS A   1     -16.887  44.479   8.783  1.00  0.00          H   
ATOM     23  N   LYS A   2     -14.732  42.066   6.000  1.00  0.00          N   
ATOM     24  CA  LYS A   2     -14.683  41.083   4.844  1.00  0.00          C   
ATOM     25  C   LYS A   2     -14.147  39.782   5.438  1.00  0.00          C   
ATOM     26  O   LYS A   2     -13.017  39.803   6.036  1.00  0.00          O   
ATOM     27  CB  LYS A   2     -13.703  41.664   3.760  1.00  0.00          C   
ATOM     28  CG  LYS A   2     -13.903  40.893   2.439  1.00  0.00          C   
ATOM     29  CD  LYS A   2     -12.873  41.302   1.399  1.00  0.00          C   
ATOM     30  CE  LYS A   2     -13.198  40.328   0.255  1.00  0.00          C   
ATOM     31  NZ  LYS A   2     -12.744  41.013  -0.991  1.00  0.00          N   
ATOM     32  H   LYS A   2     -13.941  42.707   5.960  1.00  0.00          H   
ATOM     33  HA  LYS A   2     -15.629  40.984   4.331  1.00  0.00          H   
ATOM     34  HB3 LYS A   2     -12.681  41.520   4.095  1.00  0.00          H   
ATOM     35  HB2 LYS A   2     -13.983  42.705   3.583  1.00  0.00          H   
ATOM     36  HG3 LYS A   2     -14.936  41.068   2.151  1.00  0.00          H   
ATOM     37  HG2 LYS A   2     -13.780  39.828   2.612  1.00  0.00          H   
ATOM     38  HD3 LYS A   2     -11.828  41.264   1.708  1.00  0.00          H   
ATOM     39  HD2 LYS A   2     -13.108  42.304   1.046  1.00  0.00          H   
ATOM     40  HE3 LYS A   2     -14.266  40.149   0.131  1.00  0.00          H   
ATOM     41  HE2 LYS A   2     -12.679  39.407   0.513  1.00  0.00          H   
ATOM     42  HZ1 LYS A   2     -12.853  40.428  -1.799  1.00  0.00          H   
ATOM     43  HZ2 LYS A   2     -13.195  41.911  -1.060  1.00  0.00          H   
ATOM     44  HZ3 LYS A   2     -11.774  41.187  -0.778  1.00  0.00          H   
ATOM     45  N   PRO A   3     -14.852  38.635   5.299  1.00  0.00          N   
ATOM     46  CA  PRO A   3     -14.518  37.376   5.956  1.00  0.00          C   
ATOM     47  C   PRO A   3     -13.120  36.832   5.601  1.00  0.00          C   
ATOM     48  O   PRO A   3     -12.714  36.747   4.483  1.00  0.00          O   
ATOM     49  CB  PRO A   3     -15.672  36.454   5.479  1.00  0.00          C   
ATOM     50  CG  PRO A   3     -16.145  37.045   4.165  1.00  0.00          C   
ATOM     51  CD  PRO A   3     -16.095  38.514   4.527  1.00  0.00          C   
ATOM     52  HA  PRO A   3     -14.557  37.451   7.041  1.00  0.00          H   
ATOM     53  HB3 PRO A   3     -15.457  35.386   5.413  1.00  0.00          H   
ATOM     54  HB2 PRO A   3     -16.427  36.507   6.270  1.00  0.00          H   
ATOM     55  HG3 PRO A   3     -15.440  36.881   3.347  1.00  0.00          H   
ATOM     56  HG2 PRO A   3     -17.143  36.654   3.993  1.00  0.00          H   
ATOM     57  HD3 PRO A   3     -16.124  39.250   3.730  1.00  0.00          H   
ATOM     58  HD2 PRO A   3     -16.932  38.874   5.131  1.00  0.00          H   
ATOM     59  N   GLY A   4     -12.349  36.296   6.556  1.00  0.00          N   
ATOM     60  CA  GLY A   4     -11.035  35.702   6.370  1.00  0.00          C   
ATOM     61  C   GLY A   4      -9.891  36.734   6.338  1.00  0.00          C   
ATOM     62  O   GLY A   4      -9.991  37.958   6.682  1.00  0.00          O   
ATOM     63  H   GLY A   4     -12.655  36.570   7.477  1.00  0.00          H   
ATOM     64  HA3 GLY A   4     -10.999  35.027   5.523  1.00  0.00          H   
ATOM     65  HA2 GLY A   4     -10.863  35.116   7.271  1.00  0.00          H   
ATOM     66  N   ALA A   5      -8.739  36.142   5.957  1.00  0.00          N   
ATOM     67  CA  ALA A   5      -7.461  36.868   5.820  1.00  0.00          C   
ATOM     68  C   ALA A   5      -7.516  38.209   5.023  1.00  0.00          C   
ATOM     69  O   ALA A   5      -8.022  38.376   3.896  1.00  0.00          O   
ATOM     70  CB  ALA A   5      -6.388  35.837   5.260  1.00  0.00          C   
ATOM     71  H   ALA A   5      -8.743  35.137   5.852  1.00  0.00          H   
ATOM     72  HA  ALA A   5      -7.194  37.101   6.855  1.00  0.00          H   
ATOM     73  HB1 ALA A   5      -6.093  36.112   4.252  1.00  0.00          H   
ATOM     74  HB2 ALA A   5      -5.589  35.867   5.997  1.00  0.00          H   
ATOM     75  HB3 ALA A   5      -6.765  34.824   5.157  1.00  0.00          H   
ATOM     76  N   SER A   6      -7.039  39.321   5.611  1.00  0.00          N   
ATOM     77  CA  SER A   6      -6.933  40.704   5.094  1.00  0.00          C   
ATOM     78  C   SER A   6      -5.638  41.039   4.384  1.00  0.00          C   
ATOM     79  O   SER A   6      -4.476  40.911   4.861  1.00  0.00          O   
ATOM     80  CB  SER A   6      -7.259  41.686   6.286  1.00  0.00          C   
ATOM     81  OG  SER A   6      -6.859  43.035   5.987  1.00  0.00          O   
ATOM     82  H   SER A   6      -6.727  39.199   6.567  1.00  0.00          H   
ATOM     83  HA  SER A   6      -7.712  40.829   4.347  1.00  0.00          H   
ATOM     84  HB3 SER A   6      -6.780  41.395   7.223  1.00  0.00          H   
ATOM     85  HB2 SER A   6      -8.329  41.826   6.349  1.00  0.00          H   
ATOM     86  HG  SER A   6      -6.990  43.631   6.724  1.00  0.00          H   
ATOM     87  N   LEU A   7      -5.743  41.403   3.101  1.00  0.00          N   
ATOM     88  CA  LEU A   7      -4.553  41.828   2.327  1.00  0.00          C   
ATOM     89  C   LEU A   7      -3.883  43.032   2.941  1.00  0.00          C   
ATOM     90  O   LEU A   7      -2.650  43.066   3.084  1.00  0.00          O   
ATOM     91  CB  LEU A   7      -4.866  42.106   0.820  1.00  0.00          C   
ATOM     92  CG  LEU A   7      -3.644  41.787  -0.054  1.00  0.00          C   
ATOM     93  CD1 LEU A   7      -3.308  40.329  -0.154  1.00  0.00          C   
ATOM     94  CD2 LEU A   7      -4.064  42.260  -1.504  1.00  0.00          C   
ATOM     95  H   LEU A   7      -6.665  41.352   2.688  1.00  0.00          H   
ATOM     96  HA  LEU A   7      -3.847  41.005   2.433  1.00  0.00          H   
ATOM     97  HB3 LEU A   7      -5.233  43.116   0.654  1.00  0.00          H   
ATOM     98  HB2 LEU A   7      -5.663  41.416   0.555  1.00  0.00          H   
ATOM     99  HG  LEU A   7      -2.819  42.405   0.282  1.00  0.00          H   
ATOM    100 HD11 LEU A   7      -4.148  39.823  -0.630  1.00  0.00          H   
ATOM    101 HD12 LEU A   7      -2.361  40.308  -0.707  1.00  0.00          H   
ATOM    102 HD13 LEU A   7      -3.061  39.947   0.836  1.00  0.00          H   
ATOM    103 HD21 LEU A   7      -4.369  43.311  -1.494  1.00  0.00          H   
ATOM    104 HD22 LEU A   7      -3.315  42.068  -2.271  1.00  0.00          H   
ATOM    105 HD23 LEU A   7      -4.958  41.765  -1.878  1.00  0.00          H   
ATOM    106  N   ALA A   8      -4.563  44.014   3.520  1.00  0.00          N   
ATOM    107  CA  ALA A   8      -4.083  45.117   4.372  1.00  0.00          C   
ATOM    108  C   ALA A   8      -3.171  44.634   5.525  1.00  0.00          C   
ATOM    109  O   ALA A   8      -2.053  45.155   5.714  1.00  0.00          O   
ATOM    110  CB  ALA A   8      -5.297  46.019   4.851  1.00  0.00          C   
ATOM    111  H   ALA A   8      -5.566  43.877   3.488  1.00  0.00          H   
ATOM    112  HA  ALA A   8      -3.459  45.801   3.794  1.00  0.00          H   
ATOM    113  HB1 ALA A   8      -5.871  46.397   4.004  1.00  0.00          H   
ATOM    114  HB2 ALA A   8      -5.941  45.500   5.564  1.00  0.00          H   
ATOM    115  HB3 ALA A   8      -5.014  46.957   5.334  1.00  0.00          H   
ATOM    116  N   ALA A   9      -3.640  43.685   6.341  1.00  0.00          N   
ATOM    117  CA  ALA A   9      -2.891  43.010   7.339  1.00  0.00          C   
ATOM    118  C   ALA A   9      -1.695  42.202   6.833  1.00  0.00          C   
ATOM    119  O   ALA A   9      -0.686  42.184   7.560  1.00  0.00          O   
ATOM    120  CB  ALA A   9      -3.828  42.022   8.147  1.00  0.00          C   
ATOM    121  H   ALA A   9      -4.617  43.426   6.218  1.00  0.00          H   
ATOM    122  HA  ALA A   9      -2.587  43.782   8.040  1.00  0.00          H   
ATOM    123  HB1 ALA A   9      -4.231  41.242   7.498  1.00  0.00          H   
ATOM    124  HB2 ALA A   9      -3.296  41.613   9.008  1.00  0.00          H   
ATOM    125  HB3 ALA A   9      -4.676  42.602   8.497  1.00  0.00          H   
ATOM    126  N   LEU A  10      -1.750  41.503   5.634  1.00  0.00          N   
ATOM    127  CA  LEU A  10      -0.590  40.891   5.042  1.00  0.00          C   
ATOM    128  C   LEU A  10       0.385  41.935   4.444  1.00  0.00          C   
ATOM    129  O   LEU A  10       1.573  41.744   4.705  1.00  0.00          O   
ATOM    130  CB  LEU A  10      -1.123  39.778   4.124  1.00  0.00          C   
ATOM    131  CG  LEU A  10      -0.024  38.855   3.513  1.00  0.00          C   
ATOM    132  CD1 LEU A  10       0.723  38.198   4.644  1.00  0.00          C   
ATOM    133  CD2 LEU A  10      -0.645  37.819   2.699  1.00  0.00          C   
ATOM    134  H   LEU A  10      -2.647  41.427   5.185  1.00  0.00          H   
ATOM    135  HA  LEU A  10      -0.119  40.421   5.909  1.00  0.00          H   
ATOM    136  HB3 LEU A  10      -1.610  40.319   3.314  1.00  0.00          H   
ATOM    137  HB2 LEU A  10      -1.779  39.137   4.726  1.00  0.00          H   
ATOM    138  HG  LEU A  10       0.637  39.529   2.975  1.00  0.00          H   
ATOM    139 HD11 LEU A  10       1.499  37.550   4.228  1.00  0.00          H   
ATOM    140 HD12 LEU A  10       1.278  38.888   5.274  1.00  0.00          H   
ATOM    141 HD13 LEU A  10       0.126  37.538   5.283  1.00  0.00          H   
ATOM    142 HD21 LEU A  10       0.123  37.154   2.314  1.00  0.00          H   
ATOM    143 HD22 LEU A  10      -1.311  37.139   3.249  1.00  0.00          H   
ATOM    144 HD23 LEU A  10      -1.247  38.235   1.886  1.00  0.00          H   
ATOM    145  N   GLN A  11      -0.043  43.036   3.864  1.00  0.00          N   
ATOM    146  CA  GLN A  11       0.888  44.123   3.517  1.00  0.00          C   
ATOM    147  C   GLN A  11       1.606  44.688   4.752  1.00  0.00          C   
ATOM    148  O   GLN A  11       2.847  44.656   4.623  1.00  0.00          O   
ATOM    149  CB  GLN A  11       0.257  45.230   2.713  1.00  0.00          C   
ATOM    150  CG  GLN A  11       0.044  44.673   1.356  1.00  0.00          C   
ATOM    151  CD  GLN A  11      -0.775  45.579   0.514  1.00  0.00          C   
ATOM    152  NE2 GLN A  11      -0.828  45.411  -0.776  1.00  0.00          N   
ATOM    153  OE1 GLN A  11      -1.420  46.547   0.997  1.00  0.00          O   
ATOM    154  H   GLN A  11      -1.034  43.158   3.735  1.00  0.00          H   
ATOM    155  HA  GLN A  11       1.594  43.593   2.866  1.00  0.00          H   
ATOM    156  HB3 GLN A  11       0.990  46.023   2.623  1.00  0.00          H   
ATOM    157  HB2 GLN A  11      -0.709  45.482   3.157  1.00  0.00          H   
ATOM    158  HG3 GLN A  11      -0.365  43.668   1.321  1.00  0.00          H   
ATOM    159  HG2 GLN A  11       1.029  44.566   0.897  1.00  0.00          H   
ATOM    160 HE21 GLN A  11      -0.298  44.655  -1.190  1.00  0.00          H   
ATOM    161 HE22 GLN A  11      -1.495  45.916  -1.341  1.00  0.00          H   
ATOM    162  N   ALA A  12       0.972  45.159   5.742  1.00  0.00          N   
ATOM    163  CA  ALA A  12       1.504  45.317   7.045  1.00  0.00          C   
ATOM    164  C   ALA A  12       2.510  44.312   7.616  1.00  0.00          C   
ATOM    165  O   ALA A  12       3.629  44.791   7.880  1.00  0.00          O   
ATOM    166  CB  ALA A  12       0.292  45.533   7.982  1.00  0.00          C   
ATOM    167  H   ALA A  12      -0.037  45.094   5.703  1.00  0.00          H   
ATOM    168  HA  ALA A  12       1.993  46.291   7.138  1.00  0.00          H   
ATOM    169  HB1 ALA A  12       0.543  45.607   9.035  1.00  0.00          H   
ATOM    170  HB2 ALA A  12      -0.264  46.400   7.613  1.00  0.00          H   
ATOM    171  HB3 ALA A  12      -0.454  44.763   7.821  1.00  0.00          H   
ATOM    172  N   LEU A  13       2.170  43.002   7.702  1.00  0.00          N   
ATOM    173  CA  LEU A  13       3.046  41.915   8.188  1.00  0.00          C   
ATOM    174  C   LEU A  13       4.314  41.864   7.389  1.00  0.00          C   
ATOM    175  O   LEU A  13       5.389  41.610   7.947  1.00  0.00          O   
ATOM    176  CB  LEU A  13       2.422  40.531   8.213  1.00  0.00          C   
ATOM    177  CG  LEU A  13       1.325  40.353   9.288  1.00  0.00          C   
ATOM    178  CD1 LEU A  13       0.492  39.176   8.847  1.00  0.00          C   
ATOM    179  CD2 LEU A  13       1.793  40.120  10.677  1.00  0.00          C   
ATOM    180  H   LEU A  13       1.243  42.683   7.464  1.00  0.00          H   
ATOM    181  HA  LEU A  13       3.284  42.221   9.214  1.00  0.00          H   
ATOM    182  HB3 LEU A  13       3.203  39.778   8.361  1.00  0.00          H   
ATOM    183  HB2 LEU A  13       2.052  40.364   7.199  1.00  0.00          H   
ATOM    184  HG  LEU A  13       0.658  41.223   9.263  1.00  0.00          H   
ATOM    185 HD11 LEU A  13      -0.288  39.190   9.604  1.00  0.00          H   
ATOM    186 HD12 LEU A  13       0.085  39.330   7.852  1.00  0.00          H   
ATOM    187 HD13 LEU A  13       1.114  38.290   8.920  1.00  0.00          H   
ATOM    188 HD21 LEU A  13       2.144  39.099  10.820  1.00  0.00          H   
ATOM    189 HD22 LEU A  13       2.589  40.825  10.914  1.00  0.00          H   
ATOM    190 HD23 LEU A  13       0.904  40.191  11.305  1.00  0.00          H   
ATOM    191  N   GLN A  14       4.219  42.052   6.031  1.00  0.00          N   
ATOM    192  CA  GLN A  14       5.386  41.963   5.195  1.00  0.00          C   
ATOM    193  C   GLN A  14       6.326  43.148   5.190  1.00  0.00          C   
ATOM    194  O   GLN A  14       7.361  42.973   4.586  1.00  0.00          O   
ATOM    195  CB  GLN A  14       5.038  41.626   3.725  1.00  0.00          C   
ATOM    196  CG  GLN A  14       4.733  40.105   3.595  1.00  0.00          C   
ATOM    197  CD  GLN A  14       4.013  39.712   2.296  1.00  0.00          C   
ATOM    198  NE2 GLN A  14       3.506  38.505   2.170  1.00  0.00          N   
ATOM    199  OE1 GLN A  14       3.762  40.516   1.390  1.00  0.00          O   
ATOM    200  H   GLN A  14       3.352  42.410   5.645  1.00  0.00          H   
ATOM    201  HA  GLN A  14       6.042  41.166   5.521  1.00  0.00          H   
ATOM    202  HB3 GLN A  14       5.927  41.795   3.116  1.00  0.00          H   
ATOM    203  HB2 GLN A  14       4.276  42.299   3.330  1.00  0.00          H   
ATOM    204  HG3 GLN A  14       3.939  39.935   4.332  1.00  0.00          H   
ATOM    205  HG2 GLN A  14       5.497  39.379   3.838  1.00  0.00          H   
ATOM    206 HE21 GLN A  14       3.704  37.840   2.905  1.00  0.00          H   
ATOM    207 HE22 GLN A  14       3.111  38.276   1.267  1.00  0.00          H   
ATOM    208  N   ALA A  15       6.016  44.236   5.981  1.00  0.00          N   
ATOM    209  CA  ALA A  15       6.875  45.413   6.276  1.00  0.00          C   
ATOM    210  C   ALA A  15       7.642  45.226   7.655  1.00  0.00          C   
ATOM    211  O   ALA A  15       8.488  46.055   8.023  1.00  0.00          O   
ATOM    212  CB  ALA A  15       6.142  46.746   6.239  1.00  0.00          C   
ATOM    213  H   ALA A  15       5.209  44.030   6.557  1.00  0.00          H   
ATOM    214  HA  ALA A  15       7.692  45.541   5.555  1.00  0.00          H   
ATOM    215  HB1 ALA A  15       6.686  47.563   6.723  1.00  0.00          H   
ATOM    216  HB2 ALA A  15       6.045  47.036   5.193  1.00  0.00          H   
ATOM    217  HB3 ALA A  15       5.214  46.486   6.742  1.00  0.00          H   
ATOM    218  N   LEU A  16       7.342  44.217   8.461  1.00  0.00          N   
ATOM    219  CA  LEU A  16       7.967  43.962   9.791  1.00  0.00          C   
ATOM    220  C   LEU A  16       9.434  43.520   9.706  1.00  0.00          C   
ATOM    221  O   LEU A  16       9.808  42.759   8.821  1.00  0.00          O   
ATOM    222  CB  LEU A  16       7.206  42.920  10.578  1.00  0.00          C   
ATOM    223  CG  LEU A  16       5.750  43.310  10.923  1.00  0.00          C   
ATOM    224  CD1 LEU A  16       5.164  42.191  11.833  1.00  0.00          C   
ATOM    225  CD2 LEU A  16       5.651  44.553  11.667  1.00  0.00          C   
ATOM    226  H   LEU A  16       6.632  43.583   8.138  1.00  0.00          H   
ATOM    227  HA  LEU A  16       7.871  44.946  10.260  1.00  0.00          H   
ATOM    228  HB3 LEU A  16       7.702  42.799  11.538  1.00  0.00          H   
ATOM    229  HB2 LEU A  16       7.284  41.958  10.068  1.00  0.00          H   
ATOM    230  HG  LEU A  16       5.116  43.405  10.046  1.00  0.00          H   
ATOM    231 HD11 LEU A  16       4.112  42.391  12.018  1.00  0.00          H   
ATOM    232 HD12 LEU A  16       5.247  41.276  11.238  1.00  0.00          H   
ATOM    233 HD13 LEU A  16       5.568  42.132  12.844  1.00  0.00          H   
ATOM    234 HD21 LEU A  16       6.019  45.363  11.040  1.00  0.00          H   
ATOM    235 HD22 LEU A  16       4.606  44.779  11.888  1.00  0.00          H   
ATOM    236 HD23 LEU A  16       6.205  44.463  12.594  1.00  0.00          H   
ATOM    237  N   GLN A  17      10.249  43.964  10.710  1.00  0.00          N   
ATOM    238  CA  GLN A  17      11.701  43.648  10.687  1.00  0.00          C   
ATOM    239  C   GLN A  17      11.988  42.318  11.511  1.00  0.00          C   
ATOM    240  O   GLN A  17      12.826  42.299  12.338  1.00  0.00          O   
ATOM    241  CB  GLN A  17      12.443  44.927  10.980  1.00  0.00          C   
ATOM    242  CG  GLN A  17      12.157  46.157  10.066  1.00  0.00          C   
ATOM    243  CD  GLN A  17      13.039  47.319  10.453  1.00  0.00          C   
ATOM    244  NE2 GLN A  17      13.968  47.652   9.610  1.00  0.00          N   
ATOM    245  OE1 GLN A  17      12.951  47.858  11.543  1.00  0.00          O   
ATOM    246  H   GLN A  17       9.848  44.496  11.471  1.00  0.00          H   
ATOM    247  HA  GLN A  17      11.979  43.356   9.672  1.00  0.00          H   
ATOM    248  HB3 GLN A  17      13.484  44.619  10.827  1.00  0.00          H   
ATOM    249  HB2 GLN A  17      12.293  45.129  12.037  1.00  0.00          H   
ATOM    250  HG3 GLN A  17      11.133  46.452  10.265  1.00  0.00          H   
ATOM    251  HG2 GLN A  17      12.152  45.988   8.986  1.00  0.00          H   
ATOM    252 HE21 GLN A  17      13.853  47.331   8.656  1.00  0.00          H   
ATOM    253 HE22 GLN A  17      14.536  48.464   9.812  1.00  0.00          H   
ATOM    254  N   ALA A  18      11.224  41.339  11.171  1.00  0.00          N   
ATOM    255  CA  ALA A  18      11.427  40.060  11.778  1.00  0.00          C   
ATOM    256  C   ALA A  18      12.517  39.213  11.090  1.00  0.00          C   
ATOM    257  O   ALA A  18      12.831  39.392   9.887  1.00  0.00          O   
ATOM    258  CB  ALA A  18      10.155  39.296  11.878  1.00  0.00          C   
ATOM    259  H   ALA A  18      10.522  41.430  10.445  1.00  0.00          H   
ATOM    260  HA  ALA A  18      11.729  40.272  12.810  1.00  0.00          H   
ATOM    261  HB1 ALA A  18       9.783  38.925  10.925  1.00  0.00          H   
ATOM    262  HB2 ALA A  18      10.222  38.452  12.563  1.00  0.00          H   
ATOM    263  HB3 ALA A  18       9.374  39.938  12.306  1.00  0.00          H   
ATOM    264  N   ALA A  19      13.058  38.221  11.850  1.00  0.00          N   
ATOM    265  CA  ALA A  19      14.191  37.376  11.388  1.00  0.00          C   
ATOM    266  C   ALA A  19      13.756  36.210  10.507  1.00  0.00          C   
ATOM    267  O   ALA A  19      12.684  35.664  10.759  1.00  0.00          O   
ATOM    268  CB  ALA A  19      15.025  36.892  12.562  1.00  0.00          C   
ATOM    269  H   ALA A  19      12.789  38.045  12.802  1.00  0.00          H   
ATOM    270  HA  ALA A  19      14.720  38.091  10.772  1.00  0.00          H   
ATOM    271  HB1 ALA A  19      14.452  36.351  13.317  1.00  0.00          H   
ATOM    272  HB2 ALA A  19      15.764  36.169  12.219  1.00  0.00          H   
ATOM    273  HB3 ALA A  19      15.535  37.705  13.071  1.00  0.00          H   
ATOM    274  N   GLN A  20      14.567  35.873   9.487  1.00  0.00          N   
ATOM    275  CA  GLN A  20      14.188  34.779   8.559  1.00  0.00          C   
ATOM    276  C   GLN A  20      14.387  33.389   9.181  1.00  0.00          C   
ATOM    277  O   GLN A  20      15.519  33.074   9.582  1.00  0.00          O   
ATOM    278  CB  GLN A  20      14.914  35.008   7.237  1.00  0.00          C   
ATOM    279  CG  GLN A  20      14.706  36.359   6.438  1.00  0.00          C   
ATOM    280  CD  GLN A  20      15.020  36.047   5.005  1.00  0.00          C   
ATOM    281  NE2 GLN A  20      16.292  36.072   4.649  1.00  0.00          N   
ATOM    282  OE1 GLN A  20      14.106  35.828   4.193  1.00  0.00          O   
ATOM    283  H   GLN A  20      15.434  36.370   9.360  1.00  0.00          H   
ATOM    284  HA  GLN A  20      13.134  34.790   8.300  1.00  0.00          H   
ATOM    285  HB3 GLN A  20      14.434  34.219   6.642  1.00  0.00          H   
ATOM    286  HB2 GLN A  20      15.964  34.722   7.250  1.00  0.00          H   
ATOM    287  HG3 GLN A  20      15.376  37.090   6.893  1.00  0.00          H   
ATOM    288  HG2 GLN A  20      13.698  36.757   6.553  1.00  0.00          H   
ATOM    289 HE21 GLN A  20      17.003  36.229   5.360  1.00  0.00          H   
ATOM    290 HE22 GLN A  20      16.531  36.080   3.668  1.00  0.00          H   
ATOM    291  N   ALA A  21      13.319  32.606   9.364  1.00  0.00          N   
ATOM    292  CA  ALA A  21      13.214  31.427  10.297  1.00  0.00          C   
ATOM    293  C   ALA A  21      14.094  30.228   9.828  1.00  0.00          C   
ATOM    294  O   ALA A  21      14.668  30.215   8.711  1.00  0.00          O   
ATOM    295  CB  ALA A  21      11.762  30.966  10.300  1.00  0.00          C   
ATOM    296  H   ALA A  21      12.420  32.992   9.093  1.00  0.00          H   
ATOM    297  HA  ALA A  21      13.519  31.697  11.309  1.00  0.00          H   
ATOM    298  HB1 ALA A  21      11.494  30.574   9.325  1.00  0.00          H   
ATOM    299  HB2 ALA A  21      11.616  30.214  11.079  1.00  0.00          H   
ATOM    300  HB3 ALA A  21      11.162  31.790  10.672  1.00  0.00          H   
ATOM    301  N   ALA A  22      14.206  29.202  10.698  1.00  0.00          N   
ATOM    302  CA  ALA A  22      14.879  27.961  10.421  1.00  0.00          C   
ATOM    303  C   ALA A  22      14.088  27.088   9.454  1.00  0.00          C   
ATOM    304  O   ALA A  22      12.867  27.112   9.350  1.00  0.00          O   
ATOM    305  CB  ALA A  22      15.386  27.286  11.723  1.00  0.00          C   
ATOM    306  H   ALA A  22      13.621  29.196  11.517  1.00  0.00          H   
ATOM    307  HA  ALA A  22      15.823  28.142   9.917  1.00  0.00          H   
ATOM    308  HB1 ALA A  22      16.177  27.851  12.216  1.00  0.00          H   
ATOM    309  HB2 ALA A  22      14.525  27.169  12.384  1.00  0.00          H   
ATOM    310  HB3 ALA A  22      15.833  26.315  11.509  1.00  0.00          H   
ATOM    311  N   LYS A  23      14.886  26.414   8.672  1.00  0.00          N   
ATOM    312  CA  LYS A  23      14.513  25.163   7.987  1.00  0.00          C   
ATOM    313  C   LYS A  23      14.262  23.921   8.864  1.00  0.00          C   
ATOM    314  O   LYS A  23      14.947  23.604   9.854  1.00  0.00          O   
ATOM    315  CB  LYS A  23      15.303  24.946   6.687  1.00  0.00          C   
ATOM    316  CG  LYS A  23      16.729  24.548   7.083  1.00  0.00          C   
ATOM    317  CD  LYS A  23      17.529  24.553   5.753  1.00  0.00          C   
ATOM    318  CE  LYS A  23      18.969  24.267   6.131  1.00  0.00          C   
ATOM    319  NZ  LYS A  23      19.905  24.435   4.987  1.00  0.00          N   
ATOM    320  H   LYS A  23      15.858  26.546   8.898  1.00  0.00          H   
ATOM    321  HA  LYS A  23      13.506  25.359   7.599  1.00  0.00          H   
ATOM    322  HB3 LYS A  23      15.391  25.903   6.178  1.00  0.00          H   
ATOM    323  HB2 LYS A  23      14.793  24.194   6.088  1.00  0.00          H   
ATOM    324  HG3 LYS A  23      16.756  23.601   7.619  1.00  0.00          H   
ATOM    325  HG2 LYS A  23      17.154  25.318   7.728  1.00  0.00          H   
ATOM    326  HD3 LYS A  23      17.481  25.548   5.313  1.00  0.00          H   
ATOM    327  HD2 LYS A  23      17.193  23.753   5.100  1.00  0.00          H   
ATOM    328  HE3 LYS A  23      19.062  23.252   6.503  1.00  0.00          H   
ATOM    329  HE2 LYS A  23      19.233  24.952   6.948  1.00  0.00          H   
ATOM    330  HZ1 LYS A  23      19.692  24.010   4.093  1.00  0.00          H   
ATOM    331  HZ2 LYS A  23      19.946  25.422   4.773  1.00  0.00          H   
ATOM    332  HZ3 LYS A  23      20.789  24.033   5.268  1.00  0.00          H   
ATOM    333  N   LYS A  24      13.353  23.087   8.338  1.00  0.00          N   
ATOM    334  CA  LYS A  24      12.867  21.942   9.177  1.00  0.00          C   
ATOM    335  C   LYS A  24      12.595  20.768   8.232  1.00  0.00          C   
ATOM    336  CB  LYS A  24      11.698  22.426  10.021  1.00  0.00          C   
ATOM    337  CG  LYS A  24      11.135  21.443  11.080  1.00  0.00          C   
ATOM    338  CD  LYS A  24      12.062  20.885  12.039  1.00  0.00          C   
ATOM    339  CE  LYS A  24      11.531  19.706  12.855  1.00  0.00          C   
ATOM    340  NZ  LYS A  24      12.651  19.182  13.674  1.00  0.00          N   
ATOM    341  O   LYS A  24      11.705  20.867   7.300  1.00  0.00          O   
ATOM    342  OXT LYS A  24      13.287  19.797   8.398  1.00  0.00          O   
ATOM    343  H   LYS A  24      12.807  23.490   7.590  1.00  0.00          H   
ATOM    344  HA  LYS A  24      13.669  21.648   9.858  1.00  0.00          H   
ATOM    345  HB3 LYS A  24      10.884  22.707   9.362  1.00  0.00          H   
ATOM    346  HB2 LYS A  24      12.012  23.331  10.544  1.00  0.00          H   
ATOM    347  HG3 LYS A  24      10.573  20.651  10.593  1.00  0.00          H   
ATOM    348  HG2 LYS A  24      10.327  21.907  11.642  1.00  0.00          H   
ATOM    349  HD3 LYS A  24      12.432  21.594  12.773  1.00  0.00          H   
ATOM    350  HD2 LYS A  24      12.937  20.509  11.507  1.00  0.00          H   
ATOM    351  HE3 LYS A  24      11.014  18.936  12.287  1.00  0.00          H   
ATOM    352  HE2 LYS A  24      10.829  20.119  13.575  1.00  0.00          H   
ATOM    353  HZ1 LYS A  24      13.468  18.871  13.166  1.00  0.00          H   
ATOM    354  HZ2 LYS A  24      12.932  19.875  14.353  1.00  0.00          H   
ATOM    355  HZ3 LYS A  24      12.359  18.388  14.214  1.00  0.00          H   
TER     356      LYS A  24
ENDMDL
MODEL        3
ATOM      1  N   LYS A   1     -20.435  34.042   7.522  1.00  0.00          N   
ATOM      2  CA  LYS A   1     -19.107  33.717   8.106  1.00  0.00          C   
ATOM      3  C   LYS A   1     -18.177  34.900   7.936  1.00  0.00          C   
ATOM      4  O   LYS A   1     -18.056  35.398   6.852  1.00  0.00          O   
ATOM      5  CB  LYS A   1     -18.445  32.439   7.561  1.00  0.00          C   
ATOM      6  CG  LYS A   1     -17.118  32.153   8.356  1.00  0.00          C   
ATOM      7  CD  LYS A   1     -16.557  30.790   7.994  1.00  0.00          C   
ATOM      8  CE  LYS A   1     -15.235  30.414   8.760  1.00  0.00          C   
ATOM      9  NZ  LYS A   1     -14.855  29.054   8.500  1.00  0.00          N   
ATOM     10  HA  LYS A   1     -19.221  33.531   9.179  1.00  0.00          H   
ATOM     11  HB3 LYS A   1     -18.174  32.601   6.513  1.00  0.00          H   
ATOM     12  HB2 LYS A   1     -19.118  31.591   7.719  1.00  0.00          H   
ATOM     13  HG3 LYS A   1     -17.460  32.204   9.384  1.00  0.00          H   
ATOM     14  HG2 LYS A   1     -16.358  32.934   8.233  1.00  0.00          H   
ATOM     15  HD3 LYS A   1     -16.211  30.815   6.956  1.00  0.00          H   
ATOM     16  HD2 LYS A   1     -17.271  30.006   8.222  1.00  0.00          H   
ATOM     17  HE3 LYS A   1     -15.366  30.578   9.829  1.00  0.00          H   
ATOM     18  HE2 LYS A   1     -14.473  31.085   8.351  1.00  0.00          H   
ATOM     19  HZ1 LYS A   1     -14.716  28.848   7.529  1.00  0.00          H   
ATOM     20  HZ2 LYS A   1     -13.934  28.847   8.880  1.00  0.00          H   
ATOM     21  HZ3 LYS A   1     -15.536  28.384   8.829  1.00  0.00          H   
ATOM     22  H   LYS A   1     -20.899  34.649   8.183  1.00  0.00          H   
ATOM     23  N   LYS A   2     -17.538  35.413   8.981  1.00  0.00          N   
ATOM     24  CA  LYS A   2     -16.893  36.776   8.950  1.00  0.00          C   
ATOM     25  C   LYS A   2     -15.373  36.675   8.750  1.00  0.00          C   
ATOM     26  O   LYS A   2     -14.797  35.731   9.362  1.00  0.00          O   
ATOM     27  CB  LYS A   2     -17.257  37.532  10.297  1.00  0.00          C   
ATOM     28  CG  LYS A   2     -16.538  38.899  10.394  1.00  0.00          C   
ATOM     29  CD  LYS A   2     -17.040  39.783  11.511  1.00  0.00          C   
ATOM     30  CE  LYS A   2     -16.508  41.223  11.563  1.00  0.00          C   
ATOM     31  NZ  LYS A   2     -15.052  41.291  11.853  1.00  0.00          N   
ATOM     32  H   LYS A   2     -17.475  34.853   9.822  1.00  0.00          H   
ATOM     33  HA  LYS A   2     -17.305  37.345   8.114  1.00  0.00          H   
ATOM     34  HB3 LYS A   2     -17.094  36.926  11.190  1.00  0.00          H   
ATOM     35  HB2 LYS A   2     -18.328  37.756  10.221  1.00  0.00          H   
ATOM     36  HG3 LYS A   2     -16.738  39.392   9.440  1.00  0.00          H   
ATOM     37  HG2 LYS A   2     -15.452  38.743  10.359  1.00  0.00          H   
ATOM     38  HD3 LYS A   2     -16.899  39.375  12.515  1.00  0.00          H   
ATOM     39  HD2 LYS A   2     -18.101  39.893  11.321  1.00  0.00          H   
ATOM     40  HE3 LYS A   2     -16.988  41.690  12.419  1.00  0.00          H   
ATOM     41  HE2 LYS A   2     -16.684  41.810  10.662  1.00  0.00          H   
ATOM     42  HZ1 LYS A   2     -14.822  40.631  12.585  1.00  0.00          H   
ATOM     43  HZ2 LYS A   2     -14.602  40.893  11.036  1.00  0.00          H   
ATOM     44  HZ3 LYS A   2     -14.743  42.218  12.079  1.00  0.00          H   
ATOM     45  N   PRO A   3     -14.740  37.265   7.685  1.00  0.00          N   
ATOM     46  CA  PRO A   3     -13.367  37.044   7.226  1.00  0.00          C   
ATOM     47  C   PRO A   3     -12.178  37.338   8.257  1.00  0.00          C   
ATOM     48  O   PRO A   3     -12.325  37.981   9.339  1.00  0.00          O   
ATOM     49  CB  PRO A   3     -13.144  37.974   5.990  1.00  0.00          C   
ATOM     50  CG  PRO A   3     -14.530  38.282   5.547  1.00  0.00          C   
ATOM     51  CD  PRO A   3     -15.387  38.157   6.737  1.00  0.00          C   
ATOM     52  HA  PRO A   3     -13.207  36.006   6.931  1.00  0.00          H   
ATOM     53  HB3 PRO A   3     -12.544  38.834   6.268  1.00  0.00          H   
ATOM     54  HB2 PRO A   3     -12.584  37.514   5.169  1.00  0.00          H   
ATOM     55  HG3 PRO A   3     -14.609  39.233   5.017  1.00  0.00          H   
ATOM     56  HG2 PRO A   3     -14.848  37.470   4.888  1.00  0.00          H   
ATOM     57  HD3 PRO A   3     -15.386  39.124   7.240  1.00  0.00          H   
ATOM     58  HD2 PRO A   3     -16.404  37.799   6.536  1.00  0.00          H   
ATOM     59  N   GLY A   4     -11.052  36.710   8.012  1.00  0.00          N   
ATOM     60  CA  GLY A   4      -9.852  36.873   8.880  1.00  0.00          C   
ATOM     61  C   GLY A   4      -9.117  38.199   8.581  1.00  0.00          C   
ATOM     62  O   GLY A   4      -9.720  39.190   8.067  1.00  0.00          O   
ATOM     63  H   GLY A   4     -10.903  36.239   7.136  1.00  0.00          H   
ATOM     64  HA3 GLY A   4      -9.208  36.001   8.852  1.00  0.00          H   
ATOM     65  HA2 GLY A   4     -10.168  36.938   9.920  1.00  0.00          H   
ATOM     66  N   ALA A   5      -7.868  38.323   9.027  1.00  0.00          N   
ATOM     67  CA  ALA A   5      -6.979  39.310   8.460  1.00  0.00          C   
ATOM     68  C   ALA A   5      -6.983  39.295   6.892  1.00  0.00          C   
ATOM     69  O   ALA A   5      -7.136  38.279   6.247  1.00  0.00          O   
ATOM     70  CB  ALA A   5      -5.538  39.298   9.054  1.00  0.00          C   
ATOM     71  H   ALA A   5      -7.464  37.543   9.519  1.00  0.00          H   
ATOM     72  HA  ALA A   5      -7.411  40.277   8.734  1.00  0.00          H   
ATOM     73  HB1 ALA A   5      -5.507  39.131  10.128  1.00  0.00          H   
ATOM     74  HB2 ALA A   5      -5.084  38.472   8.513  1.00  0.00          H   
ATOM     75  HB3 ALA A   5      -4.975  40.216   8.855  1.00  0.00          H   
ATOM     76  N   SER A   6      -6.735  40.467   6.301  1.00  0.00          N   
ATOM     77  CA  SER A   6      -6.856  40.591   4.841  1.00  0.00          C   
ATOM     78  C   SER A   6      -5.613  41.083   4.151  1.00  0.00          C   
ATOM     79  O   SER A   6      -4.740  41.748   4.777  1.00  0.00          O   
ATOM     80  CB  SER A   6      -8.088  41.302   4.401  1.00  0.00          C   
ATOM     81  OG  SER A   6      -8.214  41.552   3.053  1.00  0.00          O   
ATOM     82  H   SER A   6      -6.356  41.194   6.879  1.00  0.00          H   
ATOM     83  HA  SER A   6      -6.857  39.572   4.447  1.00  0.00          H   
ATOM     84  HB3 SER A   6      -8.113  42.290   4.862  1.00  0.00          H   
ATOM     85  HB2 SER A   6      -9.012  40.775   4.655  1.00  0.00          H   
ATOM     86  HG  SER A   6      -8.440  40.689   2.699  1.00  0.00          H   
ATOM     87  N   LEU A   7      -5.445  40.809   2.887  1.00  0.00          N   
ATOM     88  CA  LEU A   7      -4.310  41.121   2.016  1.00  0.00          C   
ATOM     89  C   LEU A   7      -3.595  42.471   2.360  1.00  0.00          C   
ATOM     90  O   LEU A   7      -2.384  42.502   2.413  1.00  0.00          O   
ATOM     91  CB  LEU A   7      -4.743  41.103   0.567  1.00  0.00          C   
ATOM     92  CG  LEU A   7      -5.328  39.799   0.119  1.00  0.00          C   
ATOM     93  CD1 LEU A   7      -5.953  39.913  -1.328  1.00  0.00          C   
ATOM     94  CD2 LEU A   7      -4.256  38.735  -0.006  1.00  0.00          C   
ATOM     95  H   LEU A   7      -6.132  40.315   2.334  1.00  0.00          H   
ATOM     96  HA  LEU A   7      -3.579  40.323   2.142  1.00  0.00          H   
ATOM     97  HB3 LEU A   7      -3.907  41.361  -0.083  1.00  0.00          H   
ATOM     98  HB2 LEU A   7      -5.471  41.900   0.400  1.00  0.00          H   
ATOM     99  HG  LEU A   7      -6.136  39.518   0.802  1.00  0.00          H   
ATOM    100 HD11 LEU A   7      -5.135  40.218  -1.984  1.00  0.00          H   
ATOM    101 HD12 LEU A   7      -6.274  38.928  -1.645  1.00  0.00          H   
ATOM    102 HD13 LEU A   7      -6.734  40.664  -1.409  1.00  0.00          H   
ATOM    103 HD21 LEU A   7      -4.728  37.796  -0.291  1.00  0.00          H   
ATOM    104 HD22 LEU A   7      -3.641  38.864  -0.895  1.00  0.00          H   
ATOM    105 HD23 LEU A   7      -3.748  38.579   0.956  1.00  0.00          H   
ATOM    106  N   ALA A   8      -4.290  43.583   2.523  1.00  0.00          N   
ATOM    107  CA  ALA A   8      -3.694  44.866   2.800  1.00  0.00          C   
ATOM    108  C   ALA A   8      -2.906  44.912   4.118  1.00  0.00          C   
ATOM    109  O   ALA A   8      -1.720  45.334   4.195  1.00  0.00          O   
ATOM    110  CB  ALA A   8      -4.744  45.955   2.553  1.00  0.00          C   
ATOM    111  H   ALA A   8      -5.304  43.587   2.529  1.00  0.00          H   
ATOM    112  HA  ALA A   8      -2.959  45.078   2.027  1.00  0.00          H   
ATOM    113  HB1 ALA A   8      -5.592  45.778   3.221  1.00  0.00          H   
ATOM    114  HB2 ALA A   8      -4.426  46.995   2.644  1.00  0.00          H   
ATOM    115  HB3 ALA A   8      -5.093  45.824   1.532  1.00  0.00          H   
ATOM    116  N   ALA A   9      -3.606  44.595   5.232  1.00  0.00          N   
ATOM    117  CA  ALA A   9      -2.932  44.366   6.488  1.00  0.00          C   
ATOM    118  C   ALA A   9      -1.790  43.383   6.427  1.00  0.00          C   
ATOM    119  O   ALA A   9      -0.715  43.556   7.069  1.00  0.00          O   
ATOM    120  CB  ALA A   9      -4.025  43.961   7.436  1.00  0.00          C   
ATOM    121  H   ALA A   9      -4.504  44.119   5.182  1.00  0.00          H   
ATOM    122  HA  ALA A   9      -2.551  45.333   6.821  1.00  0.00          H   
ATOM    123  HB1 ALA A   9      -4.611  43.110   7.073  1.00  0.00          H   
ATOM    124  HB2 ALA A   9      -3.579  43.716   8.400  1.00  0.00          H   
ATOM    125  HB3 ALA A   9      -4.771  44.723   7.643  1.00  0.00          H   
ATOM    126  N   LEU A  10      -1.855  42.322   5.589  1.00  0.00          N   
ATOM    127  CA  LEU A  10      -0.720  41.396   5.343  1.00  0.00          C   
ATOM    128  C   LEU A  10       0.444  42.041   4.501  1.00  0.00          C   
ATOM    129  O   LEU A  10       1.564  41.623   4.639  1.00  0.00          O   
ATOM    130  CB  LEU A  10      -1.280  39.958   4.968  1.00  0.00          C   
ATOM    131  CG  LEU A  10      -2.266  39.252   5.903  1.00  0.00          C   
ATOM    132  CD1 LEU A  10      -2.726  37.858   5.419  1.00  0.00          C   
ATOM    133  CD2 LEU A  10      -1.794  39.278   7.367  1.00  0.00          C   
ATOM    134  H   LEU A  10      -2.737  42.199   5.118  1.00  0.00          H   
ATOM    135  HA  LEU A  10      -0.341  41.206   6.342  1.00  0.00          H   
ATOM    136  HB3 LEU A  10      -0.371  39.364   4.851  1.00  0.00          H   
ATOM    137  HB2 LEU A  10      -1.721  40.059   3.971  1.00  0.00          H   
ATOM    138  HG  LEU A  10      -3.217  39.784   5.913  1.00  0.00          H   
ATOM    139 HD11 LEU A  10      -3.740  37.554   5.700  1.00  0.00          H   
ATOM    140 HD12 LEU A  10      -2.688  37.824   4.339  1.00  0.00          H   
ATOM    141 HD13 LEU A  10      -2.058  37.104   5.838  1.00  0.00          H   
ATOM    142 HD21 LEU A  10      -2.721  39.109   7.912  1.00  0.00          H   
ATOM    143 HD22 LEU A  10      -1.122  38.429   7.538  1.00  0.00          H   
ATOM    144 HD23 LEU A  10      -1.372  40.225   7.692  1.00  0.00          H   
ATOM    145  N   GLN A  11       0.201  42.993   3.591  1.00  0.00          N   
ATOM    146  CA  GLN A  11       1.230  43.744   2.969  1.00  0.00          C   
ATOM    147  C   GLN A  11       1.951  44.693   3.962  1.00  0.00          C   
ATOM    148  O   GLN A  11       3.164  44.824   3.914  1.00  0.00          O   
ATOM    149  CB  GLN A  11       0.732  44.490   1.699  1.00  0.00          C   
ATOM    150  CG  GLN A  11       1.769  44.832   0.694  1.00  0.00          C   
ATOM    151  CD  GLN A  11       2.743  43.678   0.343  1.00  0.00          C   
ATOM    152  NE2 GLN A  11       2.276  42.653  -0.360  1.00  0.00          N   
ATOM    153  OE1 GLN A  11       3.950  43.604   0.677  1.00  0.00          O   
ATOM    154  H   GLN A  11      -0.765  43.154   3.321  1.00  0.00          H   
ATOM    155  HA  GLN A  11       1.893  42.943   2.641  1.00  0.00          H   
ATOM    156  HB3 GLN A  11       0.266  45.433   1.973  1.00  0.00          H   
ATOM    157  HB2 GLN A  11       0.057  43.824   1.153  1.00  0.00          H   
ATOM    158  HG3 GLN A  11       2.364  45.652   1.088  1.00  0.00          H   
ATOM    159  HG2 GLN A  11       1.241  45.058  -0.238  1.00  0.00          H   
ATOM    160 HE21 GLN A  11       1.308  42.449  -0.193  1.00  0.00          H   
ATOM    161 HE22 GLN A  11       2.907  41.866  -0.255  1.00  0.00          H   
ATOM    162  N   ALA A  12       1.249  45.320   4.932  1.00  0.00          N   
ATOM    163  CA  ALA A  12       1.809  45.957   6.097  1.00  0.00          C   
ATOM    164  C   ALA A  12       2.633  44.961   6.950  1.00  0.00          C   
ATOM    165  O   ALA A  12       3.741  45.367   7.386  1.00  0.00          O   
ATOM    166  CB  ALA A  12       0.723  46.718   6.915  1.00  0.00          C   
ATOM    167  H   ALA A  12       0.252  45.274   4.840  1.00  0.00          H   
ATOM    168  HA  ALA A  12       2.427  46.786   5.776  1.00  0.00          H   
ATOM    169  HB1 ALA A  12      -0.187  46.163   7.137  1.00  0.00          H   
ATOM    170  HB2 ALA A  12       1.069  47.181   7.834  1.00  0.00          H   
ATOM    171  HB3 ALA A  12       0.453  47.591   6.328  1.00  0.00          H   
ATOM    172  N   LEU A  13       2.140  43.738   7.098  1.00  0.00          N   
ATOM    173  CA  LEU A  13       2.877  42.732   8.010  1.00  0.00          C   
ATOM    174  C   LEU A  13       4.232  42.320   7.369  1.00  0.00          C   
ATOM    175  O   LEU A  13       5.269  42.295   8.090  1.00  0.00          O   
ATOM    176  CB  LEU A  13       2.068  41.476   8.361  1.00  0.00          C   
ATOM    177  CG  LEU A  13       2.701  40.406   9.134  1.00  0.00          C   
ATOM    178  CD1 LEU A  13       3.218  40.776  10.512  1.00  0.00          C   
ATOM    179  CD2 LEU A  13       1.873  39.108   9.123  1.00  0.00          C   
ATOM    180  H   LEU A  13       1.235  43.521   6.701  1.00  0.00          H   
ATOM    181  HA  LEU A  13       3.054  43.299   8.921  1.00  0.00          H   
ATOM    182  HB3 LEU A  13       1.860  40.995   7.409  1.00  0.00          H   
ATOM    183  HB2 LEU A  13       1.169  41.761   8.902  1.00  0.00          H   
ATOM    184  HG  LEU A  13       3.611  40.206   8.571  1.00  0.00          H   
ATOM    185 HD11 LEU A  13       3.630  41.793  10.500  1.00  0.00          H   
ATOM    186 HD12 LEU A  13       2.374  40.726  11.188  1.00  0.00          H   
ATOM    187 HD13 LEU A  13       3.859  40.028  10.976  1.00  0.00          H   
ATOM    188 HD21 LEU A  13       2.334  38.413   9.834  1.00  0.00          H   
ATOM    189 HD22 LEU A  13       0.878  39.256   9.526  1.00  0.00          H   
ATOM    190 HD23 LEU A  13       1.853  38.681   8.130  1.00  0.00          H   
ATOM    191  N   GLN A  14       4.223  42.042   6.052  1.00  0.00          N   
ATOM    192  CA  GLN A  14       5.366  41.885   5.205  1.00  0.00          C   
ATOM    193  C   GLN A  14       6.359  43.090   5.357  1.00  0.00          C   
ATOM    194  O   GLN A  14       7.591  42.907   5.252  1.00  0.00          O   
ATOM    195  CB  GLN A  14       5.003  41.728   3.703  1.00  0.00          C   
ATOM    196  CG  GLN A  14       4.859  40.277   3.306  1.00  0.00          C   
ATOM    197  CD  GLN A  14       4.530  40.126   1.882  1.00  0.00          C   
ATOM    198  NE2 GLN A  14       3.287  40.132   1.517  1.00  0.00          N   
ATOM    199  OE1 GLN A  14       5.341  40.308   0.974  1.00  0.00          O   
ATOM    200  H   GLN A  14       3.346  42.159   5.558  1.00  0.00          H   
ATOM    201  HA  GLN A  14       5.780  40.924   5.517  1.00  0.00          H   
ATOM    202  HB3 GLN A  14       5.833  42.122   3.130  1.00  0.00          H   
ATOM    203  HB2 GLN A  14       4.038  42.202   3.495  1.00  0.00          H   
ATOM    204  HG3 GLN A  14       4.035  39.912   3.924  1.00  0.00          H   
ATOM    205  HG2 GLN A  14       5.820  39.808   3.533  1.00  0.00          H   
ATOM    206 HE21 GLN A  14       2.556  40.038   2.206  1.00  0.00          H   
ATOM    207 HE22 GLN A  14       3.076  39.793   0.590  1.00  0.00          H   
ATOM    208  N   ALA A  15       5.916  44.354   5.663  1.00  0.00          N   
ATOM    209  CA  ALA A  15       6.704  45.585   5.685  1.00  0.00          C   
ATOM    210  C   ALA A  15       7.398  45.835   7.045  1.00  0.00          C   
ATOM    211  O   ALA A  15       8.620  46.016   7.165  1.00  0.00          O   
ATOM    212  CB  ALA A  15       5.880  46.768   5.245  1.00  0.00          C   
ATOM    213  H   ALA A  15       4.998  44.440   6.066  1.00  0.00          H   
ATOM    214  HA  ALA A  15       7.483  45.485   4.933  1.00  0.00          H   
ATOM    215  HB1 ALA A  15       6.490  47.669   5.208  1.00  0.00          H   
ATOM    216  HB2 ALA A  15       5.446  46.658   4.244  1.00  0.00          H   
ATOM    217  HB3 ALA A  15       5.030  47.021   5.868  1.00  0.00          H   
ATOM    218  N   LEU A  16       6.541  45.719   8.064  1.00  0.00          N   
ATOM    219  CA  LEU A  16       6.956  45.567   9.492  1.00  0.00          C   
ATOM    220  C   LEU A  16       7.979  44.365   9.828  1.00  0.00          C   
ATOM    221  O   LEU A  16       8.896  44.539  10.671  1.00  0.00          O   
ATOM    222  CB  LEU A  16       5.677  45.379  10.355  1.00  0.00          C   
ATOM    223  CG  LEU A  16       5.853  45.560  11.931  1.00  0.00          C   
ATOM    224  CD1 LEU A  16       6.164  47.007  12.140  1.00  0.00          C   
ATOM    225  CD2 LEU A  16       4.570  45.083  12.641  1.00  0.00          C   
ATOM    226  H   LEU A  16       5.560  45.598   7.868  1.00  0.00          H   
ATOM    227  HA  LEU A  16       7.437  46.513   9.755  1.00  0.00          H   
ATOM    228  HB3 LEU A  16       5.333  44.370  10.156  1.00  0.00          H   
ATOM    229  HB2 LEU A  16       4.954  46.118  10.014  1.00  0.00          H   
ATOM    230  HG  LEU A  16       6.722  44.997  12.272  1.00  0.00          H   
ATOM    231 HD11 LEU A  16       5.348  47.592  11.708  1.00  0.00          H   
ATOM    232 HD12 LEU A  16       6.340  47.393  13.143  1.00  0.00          H   
ATOM    233 HD13 LEU A  16       7.039  47.290  11.554  1.00  0.00          H   
ATOM    234 HD21 LEU A  16       4.530  44.023  12.398  1.00  0.00          H   
ATOM    235 HD22 LEU A  16       4.623  45.186  13.730  1.00  0.00          H   
ATOM    236 HD23 LEU A  16       3.769  45.700  12.256  1.00  0.00          H   
ATOM    237  N   GLN A  17       7.920  43.220   9.162  1.00  0.00          N   
ATOM    238  CA  GLN A  17       8.960  42.258   9.202  1.00  0.00          C   
ATOM    239  C   GLN A  17      10.150  42.558   8.239  1.00  0.00          C   
ATOM    240  O   GLN A  17      11.256  42.361   8.809  1.00  0.00          O   
ATOM    241  CB  GLN A  17       8.481  40.823   9.011  1.00  0.00          C   
ATOM    242  CG  GLN A  17       8.020  40.223  10.385  1.00  0.00          C   
ATOM    243  CD  GLN A  17       9.078  40.373  11.462  1.00  0.00          C   
ATOM    244  NE2 GLN A  17       8.922  41.307  12.325  1.00  0.00          N   
ATOM    245  OE1 GLN A  17      10.096  39.677  11.552  1.00  0.00          O   
ATOM    246  H   GLN A  17       7.207  43.131   8.450  1.00  0.00          H   
ATOM    247  HA  GLN A  17       9.518  42.312  10.137  1.00  0.00          H   
ATOM    248  HB3 GLN A  17       9.339  40.237   8.681  1.00  0.00          H   
ATOM    249  HB2 GLN A  17       7.669  40.708   8.297  1.00  0.00          H   
ATOM    250  HG3 GLN A  17       7.717  39.193  10.179  1.00  0.00          H   
ATOM    251  HG2 GLN A  17       7.134  40.767  10.721  1.00  0.00          H   
ATOM    252 HE21 GLN A  17       8.003  41.711  12.419  1.00  0.00          H   
ATOM    253 HE22 GLN A  17       9.516  41.216  13.127  1.00  0.00          H   
ATOM    254  N   ALA A  18      10.076  43.062   7.021  1.00  0.00          N   
ATOM    255  CA  ALA A  18      11.235  43.602   6.333  1.00  0.00          C   
ATOM    256  C   ALA A  18      11.962  44.760   7.049  1.00  0.00          C   
ATOM    257  O   ALA A  18      13.141  44.723   6.904  1.00  0.00          O   
ATOM    258  CB  ALA A  18      10.795  44.033   4.929  1.00  0.00          C   
ATOM    259  H   ALA A  18       9.148  43.371   6.749  1.00  0.00          H   
ATOM    260  HA  ALA A  18      12.034  42.873   6.232  1.00  0.00          H   
ATOM    261  HB1 ALA A  18      10.445  43.085   4.522  1.00  0.00          H   
ATOM    262  HB2 ALA A  18       9.981  44.764   4.952  1.00  0.00          H   
ATOM    263  HB3 ALA A  18      11.652  44.410   4.376  1.00  0.00          H   
ATOM    264  N   ALA A  19      11.368  45.676   7.833  1.00  0.00          N   
ATOM    265  CA  ALA A  19      11.983  46.573   8.789  1.00  0.00          C   
ATOM    266  C   ALA A  19      12.743  45.819   9.922  1.00  0.00          C   
ATOM    267  O   ALA A  19      14.003  45.917   9.987  1.00  0.00          O   
ATOM    268  CB  ALA A  19      10.851  47.379   9.428  1.00  0.00          C   
ATOM    269  H   ALA A  19      10.361  45.720   7.819  1.00  0.00          H   
ATOM    270  HA  ALA A  19      12.719  47.218   8.298  1.00  0.00          H   
ATOM    271  HB1 ALA A  19      10.353  47.988   8.670  1.00  0.00          H   
ATOM    272  HB2 ALA A  19      10.042  46.733   9.768  1.00  0.00          H   
ATOM    273  HB3 ALA A  19      11.209  47.966  10.273  1.00  0.00          H   
ATOM    274  N   GLN A  20      12.111  44.950  10.726  1.00  0.00          N   
ATOM    275  CA  GLN A  20      12.855  44.254  11.787  1.00  0.00          C   
ATOM    276  C   GLN A  20      13.958  43.311  11.233  1.00  0.00          C   
ATOM    277  O   GLN A  20      14.837  42.939  11.988  1.00  0.00          O   
ATOM    278  CB  GLN A  20      11.845  43.678  12.797  1.00  0.00          C   
ATOM    279  CG  GLN A  20      12.421  42.729  13.949  1.00  0.00          C   
ATOM    280  CD  GLN A  20      11.304  42.186  14.782  1.00  0.00          C   
ATOM    281  NE2 GLN A  20      10.784  42.868  15.782  1.00  0.00          N   
ATOM    282  OE1 GLN A  20      10.646  41.168  14.526  1.00  0.00          O   
ATOM    283  H   GLN A  20      11.099  44.918  10.754  1.00  0.00          H   
ATOM    284  HA  GLN A  20      13.454  45.014  12.293  1.00  0.00          H   
ATOM    285  HB3 GLN A  20      11.119  43.055  12.272  1.00  0.00          H   
ATOM    286  HB2 GLN A  20      11.305  44.450  13.336  1.00  0.00          H   
ATOM    287  HG3 GLN A  20      13.126  43.274  14.565  1.00  0.00          H   
ATOM    288  HG2 GLN A  20      12.973  41.909  13.488  1.00  0.00          H   
ATOM    289 HE21 GLN A  20      11.141  43.762  16.089  1.00  0.00          H   
ATOM    290 HE22 GLN A  20       9.982  42.385  16.163  1.00  0.00          H   
ATOM    291  N   ALA A  21      13.957  42.840   9.960  1.00  0.00          N   
ATOM    292  CA  ALA A  21      15.119  42.080   9.389  1.00  0.00          C   
ATOM    293  C   ALA A  21      16.299  42.922   8.843  1.00  0.00          C   
ATOM    294  O   ALA A  21      17.262  42.322   8.359  1.00  0.00          O   
ATOM    295  CB  ALA A  21      14.681  40.938   8.481  1.00  0.00          C   
ATOM    296  H   ALA A  21      13.168  43.106   9.389  1.00  0.00          H   
ATOM    297  HA  ALA A  21      15.598  41.510  10.185  1.00  0.00          H   
ATOM    298  HB1 ALA A  21      15.498  40.293   8.149  1.00  0.00          H   
ATOM    299  HB2 ALA A  21      13.787  40.406   8.784  1.00  0.00          H   
ATOM    300  HB3 ALA A  21      14.316  41.432   7.569  1.00  0.00          H   
ATOM    301  N   ALA A  22      16.267  44.262   8.774  1.00  0.00          N   
ATOM    302  CA  ALA A  22      17.492  45.056   8.430  1.00  0.00          C   
ATOM    303  C   ALA A  22      17.714  46.173   9.462  1.00  0.00          C   
ATOM    304  O   ALA A  22      17.689  47.348   9.165  1.00  0.00          O   
ATOM    305  CB  ALA A  22      17.276  45.629   7.040  1.00  0.00          C   
ATOM    306  H   ALA A  22      15.541  44.817   9.200  1.00  0.00          H   
ATOM    307  HA  ALA A  22      18.339  44.378   8.556  1.00  0.00          H   
ATOM    308  HB1 ALA A  22      18.178  46.187   6.773  1.00  0.00          H   
ATOM    309  HB2 ALA A  22      17.117  44.801   6.362  1.00  0.00          H   
ATOM    310  HB3 ALA A  22      16.449  46.330   7.090  1.00  0.00          H   
ATOM    311  N   LYS A  23      18.049  45.744  10.687  1.00  0.00          N   
ATOM    312  CA  LYS A  23      18.549  46.647  11.715  1.00  0.00          C   
ATOM    313  C   LYS A  23      19.912  47.328  11.417  1.00  0.00          C   
ATOM    314  O   LYS A  23      20.766  46.829  10.726  1.00  0.00          O   
ATOM    315  CB  LYS A  23      18.583  45.885  13.070  1.00  0.00          C   
ATOM    316  CG  LYS A  23      17.204  45.599  13.656  1.00  0.00          C   
ATOM    317  CD  LYS A  23      17.271  45.575  15.173  1.00  0.00          C   
ATOM    318  CE  LYS A  23      15.835  45.098  15.653  1.00  0.00          C   
ATOM    319  NZ  LYS A  23      16.011  44.591  17.081  1.00  0.00          N   
ATOM    320  H   LYS A  23      18.326  44.785  10.825  1.00  0.00          H   
ATOM    321  HA  LYS A  23      17.900  47.513  11.828  1.00  0.00          H   
ATOM    322  HB3 LYS A  23      19.134  46.505  13.774  1.00  0.00          H   
ATOM    323  HB2 LYS A  23      19.138  44.962  12.923  1.00  0.00          H   
ATOM    324  HG3 LYS A  23      16.897  44.605  13.334  1.00  0.00          H   
ATOM    325  HG2 LYS A  23      16.528  46.380  13.323  1.00  0.00          H   
ATOM    326  HD3 LYS A  23      17.464  46.571  15.558  1.00  0.00          H   
ATOM    327  HD2 LYS A  23      18.057  44.894  15.520  1.00  0.00          H   
ATOM    328  HE3 LYS A  23      15.497  44.272  15.036  1.00  0.00          H   
ATOM    329  HE2 LYS A  23      15.214  45.986  15.576  1.00  0.00          H   
ATOM    330  HZ1 LYS A  23      16.542  43.750  16.971  1.00  0.00          H   
ATOM    331  HZ2 LYS A  23      16.437  45.203  17.763  1.00  0.00          H   
ATOM    332  HZ3 LYS A  23      15.093  44.358  17.435  1.00  0.00          H   
ATOM    333  N   LYS A  24      20.168  48.489  12.085  1.00  0.00          N   
ATOM    334  CA  LYS A  24      21.474  49.044  12.033  1.00  0.00          C   
ATOM    335  C   LYS A  24      21.879  49.755  13.285  1.00  0.00          C   
ATOM    336  CB  LYS A  24      21.753  49.863  10.774  1.00  0.00          C   
ATOM    337  CG  LYS A  24      23.200  50.304  10.601  1.00  0.00          C   
ATOM    338  CD  LYS A  24      24.089  49.175  10.121  1.00  0.00          C   
ATOM    339  CE  LYS A  24      25.541  49.663   9.915  1.00  0.00          C   
ATOM    340  NZ  LYS A  24      26.307  48.603   9.308  1.00  0.00          N   
ATOM    341  O   LYS A  24      22.921  49.390  13.857  1.00  0.00          O   
ATOM    342  OXT LYS A  24      21.242  50.783  13.661  1.00  0.00          O   
ATOM    343  H   LYS A  24      19.522  48.933  12.725  1.00  0.00          H   
ATOM    344  HA  LYS A  24      22.173  48.203  12.102  1.00  0.00          H   
ATOM    345  HB3 LYS A  24      21.125  50.755  10.778  1.00  0.00          H   
ATOM    346  HB2 LYS A  24      21.372  49.344   9.895  1.00  0.00          H   
ATOM    347  HG3 LYS A  24      23.620  50.715  11.517  1.00  0.00          H   
ATOM    348  HG2 LYS A  24      23.059  51.054   9.809  1.00  0.00          H   
ATOM    349  HD3 LYS A  24      23.703  48.761   9.192  1.00  0.00          H   
ATOM    350  HD2 LYS A  24      24.028  48.419  10.908  1.00  0.00          H   
ATOM    351  HE3 LYS A  24      26.085  50.045  10.778  1.00  0.00          H   
ATOM    352  HE2 LYS A  24      25.477  50.476   9.194  1.00  0.00          H   
ATOM    353  HZ1 LYS A  24      26.205  47.821   9.937  1.00  0.00          H   
ATOM    354  HZ2 LYS A  24      25.859  48.303   8.452  1.00  0.00          H   
ATOM    355  HZ3 LYS A  24      27.283  48.846   9.248  1.00  0.00          H   
TER     356      LYS A  24
ENDMDL
MODEL        4
ATOM      1  N   LYS A   1      -6.451  35.541  -6.083  1.00  0.00          N   
ATOM      2  CA  LYS A   1      -6.238  36.819  -5.307  1.00  0.00          C   
ATOM      3  C   LYS A   1      -6.797  36.733  -3.859  1.00  0.00          C   
ATOM      4  O   LYS A   1      -7.971  36.453  -3.588  1.00  0.00          O   
ATOM      5  CB  LYS A   1      -6.686  38.083  -6.132  1.00  0.00          C   
ATOM      6  CG  LYS A   1      -5.742  39.266  -5.866  1.00  0.00          C   
ATOM      7  CD  LYS A   1      -6.293  40.519  -6.549  1.00  0.00          C   
ATOM      8  CE  LYS A   1      -5.172  41.572  -6.449  1.00  0.00          C   
ATOM      9  NZ  LYS A   1      -5.501  42.836  -7.030  1.00  0.00          N   
ATOM     10  HA  LYS A   1      -5.155  36.938  -5.295  1.00  0.00          H   
ATOM     11  HB3 LYS A   1      -7.720  38.349  -5.883  1.00  0.00          H   
ATOM     12  HB2 LYS A   1      -6.520  37.791  -7.166  1.00  0.00          H   
ATOM     13  HG3 LYS A   1      -4.754  39.053  -6.264  1.00  0.00          H   
ATOM     14  HG2 LYS A   1      -5.800  39.540  -4.809  1.00  0.00          H   
ATOM     15  HD3 LYS A   1      -7.182  40.864  -6.023  1.00  0.00          H   
ATOM     16  HD2 LYS A   1      -6.445  40.316  -7.613  1.00  0.00          H   
ATOM     17  HE3 LYS A   1      -4.206  41.268  -6.862  1.00  0.00          H   
ATOM     18  HE2 LYS A   1      -5.039  41.740  -5.382  1.00  0.00          H   
ATOM     19  HZ1 LYS A   1      -6.234  43.312  -6.540  1.00  0.00          H   
ATOM     20  HZ2 LYS A   1      -4.724  43.473  -7.090  1.00  0.00          H   
ATOM     21  HZ3 LYS A   1      -5.850  42.613  -7.950  1.00  0.00          H   
ATOM     22  H   LYS A   1      -7.434  35.367  -6.244  1.00  0.00          H   
ATOM     23  N   LYS A   2      -5.861  37.044  -2.928  1.00  0.00          N   
ATOM     24  CA  LYS A   2      -6.106  37.225  -1.509  1.00  0.00          C   
ATOM     25  C   LYS A   2      -7.059  38.470  -1.402  1.00  0.00          C   
ATOM     26  O   LYS A   2      -6.674  39.488  -1.963  1.00  0.00          O   
ATOM     27  CB  LYS A   2      -4.743  37.498  -0.824  1.00  0.00          C   
ATOM     28  CG  LYS A   2      -5.026  37.293   0.703  1.00  0.00          C   
ATOM     29  CD  LYS A   2      -3.696  37.774   1.504  1.00  0.00          C   
ATOM     30  CE  LYS A   2      -3.982  37.949   2.989  1.00  0.00          C   
ATOM     31  NZ  LYS A   2      -4.286  36.642   3.658  1.00  0.00          N   
ATOM     32  H   LYS A   2      -4.933  37.335  -3.209  1.00  0.00          H   
ATOM     33  HA  LYS A   2      -6.583  36.310  -1.157  1.00  0.00          H   
ATOM     34  HB3 LYS A   2      -4.398  38.523  -0.979  1.00  0.00          H   
ATOM     35  HB2 LYS A   2      -4.002  36.765  -1.142  1.00  0.00          H   
ATOM     36  HG3 LYS A   2      -5.305  36.267   0.949  1.00  0.00          H   
ATOM     37  HG2 LYS A   2      -5.815  37.991   0.995  1.00  0.00          H   
ATOM     38  HD3 LYS A   2      -3.476  38.758   1.112  1.00  0.00          H   
ATOM     39  HD2 LYS A   2      -2.949  36.981   1.491  1.00  0.00          H   
ATOM     40  HE3 LYS A   2      -4.889  38.543   3.009  1.00  0.00          H   
ATOM     41  HE2 LYS A   2      -3.154  38.399   3.542  1.00  0.00          H   
ATOM     42  HZ1 LYS A   2      -4.308  36.622   4.662  1.00  0.00          H   
ATOM     43  HZ2 LYS A   2      -5.227  36.404   3.409  1.00  0.00          H   
ATOM     44  HZ3 LYS A   2      -3.724  35.902   3.260  1.00  0.00          H   
ATOM     45  N   PRO A   3      -8.282  38.270  -0.811  1.00  0.00          N   
ATOM     46  CA  PRO A   3      -9.318  39.306  -0.625  1.00  0.00          C   
ATOM     47  C   PRO A   3      -8.774  40.618   0.023  1.00  0.00          C   
ATOM     48  O   PRO A   3      -7.883  40.647   0.842  1.00  0.00          O   
ATOM     49  CB  PRO A   3     -10.485  38.647   0.151  1.00  0.00          C   
ATOM     50  CG  PRO A   3     -10.144  37.171   0.149  1.00  0.00          C   
ATOM     51  CD  PRO A   3      -8.583  37.138   0.042  1.00  0.00          C   
ATOM     52  HA  PRO A   3      -9.735  39.607  -1.590  1.00  0.00          H   
ATOM     53  HB3 PRO A   3     -10.398  39.023   1.159  1.00  0.00          H   
ATOM     54  HB2 PRO A   3     -11.431  38.778  -0.368  1.00  0.00          H   
ATOM     55  HG3 PRO A   3     -10.645  36.667   0.983  1.00  0.00          H   
ATOM     56  HG2 PRO A   3     -10.479  36.790  -0.814  1.00  0.00          H   
ATOM     57  HD3 PRO A   3      -8.276  37.204   1.084  1.00  0.00          H   
ATOM     58  HD2 PRO A   3      -8.276  36.176  -0.374  1.00  0.00          H   
ATOM     59  N   GLY A   4      -9.270  41.823  -0.414  1.00  0.00          N   
ATOM     60  CA  GLY A   4      -8.634  43.162  -0.465  1.00  0.00          C   
ATOM     61  C   GLY A   4      -8.165  43.566   0.943  1.00  0.00          C   
ATOM     62  O   GLY A   4      -6.943  43.694   1.179  1.00  0.00          O   
ATOM     63  H   GLY A   4     -10.110  41.807  -0.963  1.00  0.00          H   
ATOM     64  HA3 GLY A   4      -9.360  43.881  -0.847  1.00  0.00          H   
ATOM     65  HA2 GLY A   4      -7.779  43.121  -1.143  1.00  0.00          H   
ATOM     66  N   ALA A   5      -9.060  43.792   1.919  1.00  0.00          N   
ATOM     67  CA  ALA A   5      -8.814  44.042   3.359  1.00  0.00          C   
ATOM     68  C   ALA A   5      -7.729  43.160   4.021  1.00  0.00          C   
ATOM     69  O   ALA A   5      -6.853  43.577   4.817  1.00  0.00          O   
ATOM     70  CB  ALA A   5     -10.167  44.095   4.123  1.00  0.00          C   
ATOM     71  H   ALA A   5     -10.032  43.793   1.654  1.00  0.00          H   
ATOM     72  HA  ALA A   5      -8.327  45.014   3.384  1.00  0.00          H   
ATOM     73  HB1 ALA A   5     -10.934  44.753   3.707  1.00  0.00          H   
ATOM     74  HB2 ALA A   5     -10.576  43.077   4.142  1.00  0.00          H   
ATOM     75  HB3 ALA A   5      -9.843  44.373   5.121  1.00  0.00          H   
ATOM     76  N   SER A   6      -7.800  41.840   3.743  1.00  0.00          N   
ATOM     77  CA  SER A   6      -6.807  40.962   4.226  1.00  0.00          C   
ATOM     78  C   SER A   6      -5.422  41.107   3.567  1.00  0.00          C   
ATOM     79  O   SER A   6      -4.434  41.044   4.290  1.00  0.00          O   
ATOM     80  CB  SER A   6      -7.303  39.612   4.307  1.00  0.00          C   
ATOM     81  OG  SER A   6      -7.408  38.972   3.040  1.00  0.00          O   
ATOM     82  H   SER A   6      -8.616  41.483   3.277  1.00  0.00          H   
ATOM     83  HA  SER A   6      -6.575  41.288   5.244  1.00  0.00          H   
ATOM     84  HB3 SER A   6      -8.219  39.525   4.872  1.00  0.00          H   
ATOM     85  HB2 SER A   6      -6.508  39.210   4.939  1.00  0.00          H   
ATOM     86  HG  SER A   6      -7.638  39.716   2.489  1.00  0.00          H   
ATOM     87  N   LEU A   7      -5.346  41.421   2.309  1.00  0.00          N   
ATOM     88  CA  LEU A   7      -3.993  41.703   1.619  1.00  0.00          C   
ATOM     89  C   LEU A   7      -3.490  43.004   2.184  1.00  0.00          C   
ATOM     90  O   LEU A   7      -2.304  43.113   2.379  1.00  0.00          O   
ATOM     91  CB  LEU A   7      -4.102  41.620   0.077  1.00  0.00          C   
ATOM     92  CG  LEU A   7      -2.813  41.908  -0.749  1.00  0.00          C   
ATOM     93  CD1 LEU A   7      -1.643  40.994  -0.305  1.00  0.00          C   
ATOM     94  CD2 LEU A   7      -3.146  41.776  -2.230  1.00  0.00          C   
ATOM     95  H   LEU A   7      -6.164  41.548   1.725  1.00  0.00          H   
ATOM     96  HA  LEU A   7      -3.320  40.919   1.995  1.00  0.00          H   
ATOM     97  HB3 LEU A   7      -4.803  42.422  -0.147  1.00  0.00          H   
ATOM     98  HB2 LEU A   7      -4.467  40.663  -0.302  1.00  0.00          H   
ATOM     99  HG  LEU A   7      -2.453  42.935  -0.707  1.00  0.00          H   
ATOM    100 HD11 LEU A   7      -1.940  39.951  -0.313  1.00  0.00          H   
ATOM    101 HD12 LEU A   7      -0.808  41.005  -1.021  1.00  0.00          H   
ATOM    102 HD13 LEU A   7      -1.255  41.271   0.672  1.00  0.00          H   
ATOM    103 HD21 LEU A   7      -3.584  40.784  -2.328  1.00  0.00          H   
ATOM    104 HD22 LEU A   7      -3.851  42.570  -2.452  1.00  0.00          H   
ATOM    105 HD23 LEU A   7      -2.213  41.994  -2.761  1.00  0.00          H   
ATOM    106  N   ALA A   8      -4.308  44.026   2.426  1.00  0.00          N   
ATOM    107  CA  ALA A   8      -3.802  45.140   3.154  1.00  0.00          C   
ATOM    108  C   ALA A   8      -3.098  44.831   4.459  1.00  0.00          C   
ATOM    109  O   ALA A   8      -1.904  45.094   4.673  1.00  0.00          O   
ATOM    110  CB  ALA A   8      -4.964  46.146   3.309  1.00  0.00          C   
ATOM    111  H   ALA A   8      -5.286  43.861   2.264  1.00  0.00          H   
ATOM    112  HA  ALA A   8      -3.008  45.493   2.499  1.00  0.00          H   
ATOM    113  HB1 ALA A   8      -5.790  45.635   3.798  1.00  0.00          H   
ATOM    114  HB2 ALA A   8      -4.509  46.925   3.921  1.00  0.00          H   
ATOM    115  HB3 ALA A   8      -5.351  46.465   2.332  1.00  0.00          H   
ATOM    116  N   ALA A   9      -3.739  44.143   5.449  1.00  0.00          N   
ATOM    117  CA  ALA A   9      -3.062  43.539   6.598  1.00  0.00          C   
ATOM    118  C   ALA A   9      -1.876  42.664   6.315  1.00  0.00          C   
ATOM    119  O   ALA A   9      -0.918  42.709   7.058  1.00  0.00          O   
ATOM    120  CB  ALA A   9      -4.042  42.740   7.472  1.00  0.00          C   
ATOM    121  H   ALA A   9      -4.738  44.013   5.416  1.00  0.00          H   
ATOM    122  HA  ALA A   9      -2.796  44.401   7.205  1.00  0.00          H   
ATOM    123  HB1 ALA A   9      -4.367  41.859   6.937  1.00  0.00          H   
ATOM    124  HB2 ALA A   9      -3.664  42.541   8.473  1.00  0.00          H   
ATOM    125  HB3 ALA A   9      -4.934  43.360   7.601  1.00  0.00          H   
ATOM    126  N   LEU A  10      -1.866  41.787   5.272  1.00  0.00          N   
ATOM    127  CA  LEU A  10      -0.631  41.032   4.869  1.00  0.00          C   
ATOM    128  C   LEU A  10       0.479  41.948   4.342  1.00  0.00          C   
ATOM    129  O   LEU A  10       1.606  41.722   4.822  1.00  0.00          O   
ATOM    130  CB  LEU A  10      -1.017  39.905   3.943  1.00  0.00          C   
ATOM    131  CG  LEU A  10       0.193  39.003   3.508  1.00  0.00          C   
ATOM    132  CD1 LEU A  10       1.057  38.468   4.708  1.00  0.00          C   
ATOM    133  CD2 LEU A  10      -0.403  37.871   2.710  1.00  0.00          C   
ATOM    134  H   LEU A  10      -2.719  41.676   4.726  1.00  0.00          H   
ATOM    135  HA  LEU A  10      -0.192  40.776   5.830  1.00  0.00          H   
ATOM    136  HB3 LEU A  10      -1.604  40.212   3.076  1.00  0.00          H   
ATOM    137  HB2 LEU A  10      -1.710  39.278   4.505  1.00  0.00          H   
ATOM    138  HG  LEU A  10       0.870  39.561   2.853  1.00  0.00          H   
ATOM    139 HD11 LEU A  10       1.413  39.196   5.442  1.00  0.00          H   
ATOM    140 HD12 LEU A  10       0.509  37.684   5.229  1.00  0.00          H   
ATOM    141 HD13 LEU A  10       1.974  37.983   4.384  1.00  0.00          H   
ATOM    142 HD21 LEU A  10      -1.028  38.189   1.877  1.00  0.00          H   
ATOM    143 HD22 LEU A  10       0.387  37.238   2.292  1.00  0.00          H   
ATOM    144 HD23 LEU A  10      -0.998  37.227   3.367  1.00  0.00          H   
ATOM    145  N   GLN A  11       0.267  42.851   3.343  1.00  0.00          N   
ATOM    146  CA  GLN A  11       1.352  43.784   2.866  1.00  0.00          C   
ATOM    147  C   GLN A  11       1.851  44.763   3.994  1.00  0.00          C   
ATOM    148  O   GLN A  11       2.996  45.089   4.131  1.00  0.00          O   
ATOM    149  CB  GLN A  11       0.883  44.549   1.567  1.00  0.00          C   
ATOM    150  CG  GLN A  11       0.453  43.594   0.421  1.00  0.00          C   
ATOM    151  CD  GLN A  11       0.242  44.299  -0.880  1.00  0.00          C   
ATOM    152  NE2 GLN A  11       0.396  43.649  -2.028  1.00  0.00          N   
ATOM    153  OE1 GLN A  11       0.010  45.512  -1.040  1.00  0.00          O   
ATOM    154  H   GLN A  11      -0.696  43.007   3.097  1.00  0.00          H   
ATOM    155  HA  GLN A  11       2.275  43.269   2.602  1.00  0.00          H   
ATOM    156  HB3 GLN A  11       1.597  45.328   1.293  1.00  0.00          H   
ATOM    157  HB2 GLN A  11       0.010  45.123   1.901  1.00  0.00          H   
ATOM    158  HG3 GLN A  11      -0.507  43.121   0.615  1.00  0.00          H   
ATOM    159  HG2 GLN A  11       1.243  42.859   0.271  1.00  0.00          H   
ATOM    160 HE21 GLN A  11       0.736  42.703  -2.031  1.00  0.00          H   
ATOM    161 HE22 GLN A  11       0.172  44.131  -2.890  1.00  0.00          H   
ATOM    162  N   ALA A  12       1.004  45.094   5.018  1.00  0.00          N   
ATOM    163  CA  ALA A  12       1.400  45.737   6.205  1.00  0.00          C   
ATOM    164  C   ALA A  12       2.374  44.910   6.977  1.00  0.00          C   
ATOM    165  O   ALA A  12       3.476  45.354   7.277  1.00  0.00          O   
ATOM    166  CB  ALA A  12       0.185  46.172   6.990  1.00  0.00          C   
ATOM    167  H   ALA A  12       0.009  45.026   4.845  1.00  0.00          H   
ATOM    168  HA  ALA A  12       1.920  46.664   5.958  1.00  0.00          H   
ATOM    169  HB1 ALA A  12      -0.432  46.863   6.425  1.00  0.00          H   
ATOM    170  HB2 ALA A  12      -0.457  45.329   7.234  1.00  0.00          H   
ATOM    171  HB3 ALA A  12       0.489  46.591   7.952  1.00  0.00          H   
ATOM    172  N   LEU A  13       1.983  43.717   7.345  1.00  0.00          N   
ATOM    173  CA  LEU A  13       2.879  42.806   8.110  1.00  0.00          C   
ATOM    174  C   LEU A  13       4.191  42.514   7.331  1.00  0.00          C   
ATOM    175  O   LEU A  13       5.199  42.709   8.037  1.00  0.00          O   
ATOM    176  CB  LEU A  13       2.078  41.568   8.441  1.00  0.00          C   
ATOM    177  CG  LEU A  13       3.052  40.510   9.042  1.00  0.00          C   
ATOM    178  CD1 LEU A  13       3.644  41.090  10.358  1.00  0.00          C   
ATOM    179  CD2 LEU A  13       2.283  39.265   9.345  1.00  0.00          C   
ATOM    180  H   LEU A  13       1.000  43.513   7.213  1.00  0.00          H   
ATOM    181  HA  LEU A  13       3.184  43.298   9.026  1.00  0.00          H   
ATOM    182  HB3 LEU A  13       1.673  41.126   7.527  1.00  0.00          H   
ATOM    183  HB2 LEU A  13       1.302  41.852   9.150  1.00  0.00          H   
ATOM    184  HG  LEU A  13       3.837  40.253   8.321  1.00  0.00          H   
ATOM    185 HD11 LEU A  13       4.127  40.261  10.892  1.00  0.00          H   
ATOM    186 HD12 LEU A  13       4.415  41.846  10.217  1.00  0.00          H   
ATOM    187 HD13 LEU A  13       2.789  41.349  10.979  1.00  0.00          H   
ATOM    188 HD21 LEU A  13       2.903  38.503   9.786  1.00  0.00          H   
ATOM    189 HD22 LEU A  13       1.410  39.551   9.934  1.00  0.00          H   
ATOM    190 HD23 LEU A  13       1.942  38.973   8.353  1.00  0.00          H   
ATOM    191  N   GLN A  14       4.206  42.123   6.030  1.00  0.00          N   
ATOM    192  CA  GLN A  14       5.350  41.888   5.198  1.00  0.00          C   
ATOM    193  C   GLN A  14       6.345  43.010   5.237  1.00  0.00          C   
ATOM    194  O   GLN A  14       7.475  42.763   5.633  1.00  0.00          O   
ATOM    195  CB  GLN A  14       4.958  41.639   3.707  1.00  0.00          C   
ATOM    196  CG  GLN A  14       4.475  40.264   3.506  1.00  0.00          C   
ATOM    197  CD  GLN A  14       4.293  39.976   2.015  1.00  0.00          C   
ATOM    198  NE2 GLN A  14       4.976  39.046   1.459  1.00  0.00          N   
ATOM    199  OE1 GLN A  14       3.513  40.540   1.275  1.00  0.00          O   
ATOM    200  H   GLN A  14       3.317  42.095   5.561  1.00  0.00          H   
ATOM    201  HA  GLN A  14       5.864  40.978   5.535  1.00  0.00          H   
ATOM    202  HB3 GLN A  14       5.886  41.650   3.124  1.00  0.00          H   
ATOM    203  HB2 GLN A  14       4.262  42.388   3.325  1.00  0.00          H   
ATOM    204  HG3 GLN A  14       3.550  39.983   4.001  1.00  0.00          H   
ATOM    205  HG2 GLN A  14       5.207  39.567   3.922  1.00  0.00          H   
ATOM    206 HE21 GLN A  14       5.678  38.581   2.016  1.00  0.00          H   
ATOM    207 HE22 GLN A  14       5.002  39.085   0.444  1.00  0.00          H   
ATOM    208  N   ALA A  15       5.917  44.308   5.154  1.00  0.00          N   
ATOM    209  CA  ALA A  15       6.765  45.456   5.271  1.00  0.00          C   
ATOM    210  C   ALA A  15       7.306  45.734   6.680  1.00  0.00          C   
ATOM    211  O   ALA A  15       8.494  45.951   6.732  1.00  0.00          O   
ATOM    212  CB  ALA A  15       5.928  46.606   4.706  1.00  0.00          C   
ATOM    213  H   ALA A  15       5.006  44.454   4.745  1.00  0.00          H   
ATOM    214  HA  ALA A  15       7.689  45.260   4.727  1.00  0.00          H   
ATOM    215  HB1 ALA A  15       5.545  46.469   3.691  1.00  0.00          H   
ATOM    216  HB2 ALA A  15       4.991  46.786   5.243  1.00  0.00          H   
ATOM    217  HB3 ALA A  15       6.574  47.483   4.805  1.00  0.00          H   
ATOM    218  N   LEU A  16       6.555  45.471   7.757  1.00  0.00          N   
ATOM    219  CA  LEU A  16       7.046  45.371   9.179  1.00  0.00          C   
ATOM    220  C   LEU A  16       8.166  44.329   9.335  1.00  0.00          C   
ATOM    221  O   LEU A  16       9.216  44.681   9.919  1.00  0.00          O   
ATOM    222  CB  LEU A  16       5.891  45.174  10.121  1.00  0.00          C   
ATOM    223  CG  LEU A  16       5.116  46.435  10.491  1.00  0.00          C   
ATOM    224  CD1 LEU A  16       4.009  45.969  11.356  1.00  0.00          C   
ATOM    225  CD2 LEU A  16       5.799  47.559  11.311  1.00  0.00          C   
ATOM    226  H   LEU A  16       5.606  45.176   7.572  1.00  0.00          H   
ATOM    227  HA  LEU A  16       7.531  46.321   9.417  1.00  0.00          H   
ATOM    228  HB3 LEU A  16       6.390  44.861  11.042  1.00  0.00          H   
ATOM    229  HB2 LEU A  16       5.291  44.304   9.874  1.00  0.00          H   
ATOM    230  HG  LEU A  16       4.618  46.936   9.654  1.00  0.00          H   
ATOM    231 HD11 LEU A  16       3.448  45.206  10.812  1.00  0.00          H   
ATOM    232 HD12 LEU A  16       4.395  45.708  12.342  1.00  0.00          H   
ATOM    233 HD13 LEU A  16       3.297  46.775  11.546  1.00  0.00          H   
ATOM    234 HD21 LEU A  16       6.439  48.038  10.583  1.00  0.00          H   
ATOM    235 HD22 LEU A  16       5.035  48.288  11.595  1.00  0.00          H   
ATOM    236 HD23 LEU A  16       6.338  47.080  12.130  1.00  0.00          H   
ATOM    237  N   GLN A  17       7.967  43.123   8.777  1.00  0.00          N   
ATOM    238  CA  GLN A  17       8.884  42.008   8.877  1.00  0.00          C   
ATOM    239  C   GLN A  17      10.134  42.408   8.077  1.00  0.00          C   
ATOM    240  O   GLN A  17      11.221  42.354   8.716  1.00  0.00          O   
ATOM    241  CB  GLN A  17       8.384  40.628   8.435  1.00  0.00          C   
ATOM    242  CG  GLN A  17       7.213  40.196   9.230  1.00  0.00          C   
ATOM    243  CD  GLN A  17       6.806  38.766   8.920  1.00  0.00          C   
ATOM    244  NE2 GLN A  17       5.595  38.331   9.155  1.00  0.00          N   
ATOM    245  OE1 GLN A  17       7.567  38.043   8.335  1.00  0.00          O   
ATOM    246  H   GLN A  17       7.127  43.016   8.225  1.00  0.00          H   
ATOM    247  HA  GLN A  17       9.169  41.882   9.913  1.00  0.00          H   
ATOM    248  HB3 GLN A  17       9.128  39.867   8.669  1.00  0.00          H   
ATOM    249  HB2 GLN A  17       8.193  40.634   7.359  1.00  0.00          H   
ATOM    250  HG3 GLN A  17       6.357  40.854   9.057  1.00  0.00          H   
ATOM    251  HG2 GLN A  17       7.444  40.268  10.288  1.00  0.00          H   
ATOM    252 HE21 GLN A  17       4.925  39.050   9.391  1.00  0.00          H   
ATOM    253 HE22 GLN A  17       5.404  37.455   8.705  1.00  0.00          H   
ATOM    254  N   ALA A  18      10.060  42.831   6.809  1.00  0.00          N   
ATOM    255  CA  ALA A  18      11.145  43.232   5.968  1.00  0.00          C   
ATOM    256  C   ALA A  18      12.064  44.363   6.590  1.00  0.00          C   
ATOM    257  O   ALA A  18      13.313  44.248   6.561  1.00  0.00          O   
ATOM    258  CB  ALA A  18      10.513  43.790   4.699  1.00  0.00          C   
ATOM    259  H   ALA A  18       9.146  42.841   6.370  1.00  0.00          H   
ATOM    260  HA  ALA A  18      11.736  42.366   5.695  1.00  0.00          H   
ATOM    261  HB1 ALA A  18       9.802  43.071   4.294  1.00  0.00          H   
ATOM    262  HB2 ALA A  18       9.890  44.663   4.888  1.00  0.00          H   
ATOM    263  HB3 ALA A  18      11.264  43.973   3.938  1.00  0.00          H   
ATOM    264  N   ALA A  19      11.446  45.325   7.333  1.00  0.00          N   
ATOM    265  CA  ALA A  19      12.099  46.476   7.947  1.00  0.00          C   
ATOM    266  C   ALA A  19      13.089  46.077   9.013  1.00  0.00          C   
ATOM    267  O   ALA A  19      14.291  46.383   9.026  1.00  0.00          O   
ATOM    268  CB  ALA A  19      11.090  47.517   8.414  1.00  0.00          C   
ATOM    269  H   ALA A  19      10.441  45.277   7.407  1.00  0.00          H   
ATOM    270  HA  ALA A  19      12.642  46.974   7.146  1.00  0.00          H   
ATOM    271  HB1 ALA A  19      11.533  48.418   8.846  1.00  0.00          H   
ATOM    272  HB2 ALA A  19      10.417  47.772   7.606  1.00  0.00          H   
ATOM    273  HB3 ALA A  19      10.534  47.131   9.260  1.00  0.00          H   
ATOM    274  N   GLN A  20      12.615  45.208   9.936  1.00  0.00          N   
ATOM    275  CA  GLN A  20      13.370  44.378  10.909  1.00  0.00          C   
ATOM    276  C   GLN A  20      14.437  43.467  10.240  1.00  0.00          C   
ATOM    277  O   GLN A  20      15.549  43.437  10.792  1.00  0.00          O   
ATOM    278  CB  GLN A  20      12.482  43.509  11.874  1.00  0.00          C   
ATOM    279  CG  GLN A  20      13.346  43.006  13.067  1.00  0.00          C   
ATOM    280  CD  GLN A  20      13.847  44.187  13.875  1.00  0.00          C   
ATOM    281  NE2 GLN A  20      15.051  44.210  14.422  1.00  0.00          N   
ATOM    282  OE1 GLN A  20      13.072  45.122  14.140  1.00  0.00          O   
ATOM    283  H   GLN A  20      11.614  45.013   9.917  1.00  0.00          H   
ATOM    284  HA  GLN A  20      13.905  45.055  11.578  1.00  0.00          H   
ATOM    285  HB3 GLN A  20      12.076  42.686  11.298  1.00  0.00          H   
ATOM    286  HB2 GLN A  20      11.641  44.124  12.202  1.00  0.00          H   
ATOM    287  HG3 GLN A  20      14.172  42.414  12.671  1.00  0.00          H   
ATOM    288  HG2 GLN A  20      12.759  42.357  13.719  1.00  0.00          H   
ATOM    289 HE21 GLN A  20      15.720  43.463  14.365  1.00  0.00          H   
ATOM    290 HE22 GLN A  20      15.265  44.865  15.160  1.00  0.00          H   
ATOM    291  N   ALA A  21      14.224  42.941   9.012  1.00  0.00          N   
ATOM    292  CA  ALA A  21      15.191  42.063   8.274  1.00  0.00          C   
ATOM    293  C   ALA A  21      16.322  42.855   7.639  1.00  0.00          C   
ATOM    294  O   ALA A  21      17.443  42.311   7.519  1.00  0.00          O   
ATOM    295  CB  ALA A  21      14.456  41.128   7.294  1.00  0.00          C   
ATOM    296  H   ALA A  21      13.303  42.968   8.590  1.00  0.00          H   
ATOM    297  HA  ALA A  21      15.722  41.492   9.038  1.00  0.00          H   
ATOM    298  HB1 ALA A  21      15.114  40.447   6.743  1.00  0.00          H   
ATOM    299  HB2 ALA A  21      13.875  40.387   7.850  1.00  0.00          H   
ATOM    300  HB3 ALA A  21      13.818  41.694   6.618  1.00  0.00          H   
ATOM    301  N   ALA A  22      16.071  44.056   7.270  1.00  0.00          N   
ATOM    302  CA  ALA A  22      17.176  44.939   6.832  1.00  0.00          C   
ATOM    303  C   ALA A  22      18.080  45.489   7.962  1.00  0.00          C   
ATOM    304  O   ALA A  22      19.009  46.236   7.638  1.00  0.00          O   
ATOM    305  CB  ALA A  22      16.684  45.983   5.837  1.00  0.00          C   
ATOM    306  H   ALA A  22      15.177  44.483   7.472  1.00  0.00          H   
ATOM    307  HA  ALA A  22      17.718  44.300   6.131  1.00  0.00          H   
ATOM    308  HB1 ALA A  22      17.631  46.304   5.405  1.00  0.00          H   
ATOM    309  HB2 ALA A  22      16.052  45.472   5.107  1.00  0.00          H   
ATOM    310  HB3 ALA A  22      16.179  46.768   6.394  1.00  0.00          H   
ATOM    311  N   LYS A  23      18.027  45.110   9.255  1.00  0.00          N   
ATOM    312  CA  LYS A  23      18.892  45.584  10.326  1.00  0.00          C   
ATOM    313  C   LYS A  23      19.994  44.510  10.417  1.00  0.00          C   
ATOM    314  O   LYS A  23      19.781  43.359  10.871  1.00  0.00          O   
ATOM    315  CB  LYS A  23      18.083  45.823  11.633  1.00  0.00          C   
ATOM    316  CG  LYS A  23      16.969  46.879  11.409  1.00  0.00          C   
ATOM    317  CD  LYS A  23      16.392  47.396  12.731  1.00  0.00          C   
ATOM    318  CE  LYS A  23      15.149  48.200  12.704  1.00  0.00          C   
ATOM    319  NZ  LYS A  23      15.379  49.549  12.090  1.00  0.00          N   
ATOM    320  H   LYS A  23      17.395  44.348   9.461  1.00  0.00          H   
ATOM    321  HA  LYS A  23      19.299  46.532   9.957  1.00  0.00          H   
ATOM    322  HB3 LYS A  23      18.677  46.206  12.465  1.00  0.00          H   
ATOM    323  HB2 LYS A  23      17.645  44.886  11.962  1.00  0.00          H   
ATOM    324  HG3 LYS A  23      16.182  46.394  10.829  1.00  0.00          H   
ATOM    325  HG2 LYS A  23      17.430  47.690  10.845  1.00  0.00          H   
ATOM    326  HD3 LYS A  23      17.132  48.041  13.212  1.00  0.00          H   
ATOM    327  HD2 LYS A  23      16.174  46.537  13.356  1.00  0.00          H   
ATOM    328  HE3 LYS A  23      14.856  48.507  13.703  1.00  0.00          H   
ATOM    329  HE2 LYS A  23      14.489  47.591  12.086  1.00  0.00          H   
ATOM    330  HZ1 LYS A  23      16.248  49.926  12.454  1.00  0.00          H   
ATOM    331  HZ2 LYS A  23      15.419  49.514  11.080  1.00  0.00          H   
ATOM    332  HZ3 LYS A  23      14.645  50.221  12.283  1.00  0.00          H   
ATOM    333  N   LYS A  24      21.177  44.932   9.938  1.00  0.00          N   
ATOM    334  CA  LYS A  24      22.240  43.954   9.894  1.00  0.00          C   
ATOM    335  C   LYS A  24      23.509  44.531  10.458  1.00  0.00          C   
ATOM    336  CB  LYS A  24      22.465  43.429   8.421  1.00  0.00          C   
ATOM    337  CG  LYS A  24      21.164  42.943   7.717  1.00  0.00          C   
ATOM    338  CD  LYS A  24      21.397  42.301   6.347  1.00  0.00          C   
ATOM    339  CE  LYS A  24      20.081  41.834   5.643  1.00  0.00          C   
ATOM    340  NZ  LYS A  24      19.462  40.623   6.362  1.00  0.00          N   
ATOM    341  O   LYS A  24      24.218  43.739  11.143  1.00  0.00          O   
ATOM    342  OXT LYS A  24      24.075  45.454   9.858  1.00  0.00          O   
ATOM    343  H   LYS A  24      21.312  45.803   9.446  1.00  0.00          H   
ATOM    344  HA  LYS A  24      21.993  43.174  10.614  1.00  0.00          H   
ATOM    345  HB3 LYS A  24      23.141  42.577   8.367  1.00  0.00          H   
ATOM    346  HB2 LYS A  24      22.968  44.207   7.853  1.00  0.00          H   
ATOM    347  HG3 LYS A  24      20.474  43.780   7.674  1.00  0.00          H   
ATOM    348  HG2 LYS A  24      20.782  42.144   8.356  1.00  0.00          H   
ATOM    349  HD3 LYS A  24      21.981  41.390   6.477  1.00  0.00          H   
ATOM    350  HD2 LYS A  24      22.002  42.954   5.720  1.00  0.00          H   
ATOM    351  HE3 LYS A  24      20.346  41.420   4.675  1.00  0.00          H   
ATOM    352  HE2 LYS A  24      19.335  42.631   5.588  1.00  0.00          H   
ATOM    353  HZ1 LYS A  24      19.009  40.709   7.261  1.00  0.00          H   
ATOM    354  HZ2 LYS A  24      18.738  40.294   5.740  1.00  0.00          H   
ATOM    355  HZ3 LYS A  24      20.077  39.828   6.347  1.00  0.00          H   
TER     356      LYS A  24
ENDMDL
MODEL        5
ATOM      1  N   LYS A   1     -15.875  33.454   1.291  1.00  0.00          N   
ATOM      2  CA  LYS A   1     -14.876  34.441   1.767  1.00  0.00          C   
ATOM      3  C   LYS A   1     -14.275  33.996   3.079  1.00  0.00          C   
ATOM      4  O   LYS A   1     -14.982  33.382   3.841  1.00  0.00          O   
ATOM      5  CB  LYS A   1     -15.493  35.921   1.922  1.00  0.00          C   
ATOM      6  CG  LYS A   1     -15.649  36.593   0.573  1.00  0.00          C   
ATOM      7  CD  LYS A   1     -15.693  38.144   0.790  1.00  0.00          C   
ATOM      8  CE  LYS A   1     -15.948  38.954  -0.472  1.00  0.00          C   
ATOM      9  NZ  LYS A   1     -15.729  40.348  -0.351  1.00  0.00          N   
ATOM     10  HA  LYS A   1     -14.008  34.527   1.115  1.00  0.00          H   
ATOM     11  HB3 LYS A   1     -14.815  36.541   2.508  1.00  0.00          H   
ATOM     12  HB2 LYS A   1     -16.370  35.847   2.558  1.00  0.00          H   
ATOM     13  HG3 LYS A   1     -16.573  36.311   0.083  1.00  0.00          H   
ATOM     14  HG2 LYS A   1     -14.754  36.319   0.024  1.00  0.00          H   
ATOM     15  HD3 LYS A   1     -14.745  38.429   1.242  1.00  0.00          H   
ATOM     16  HD2 LYS A   1     -16.456  38.395   1.537  1.00  0.00          H   
ATOM     17  HE3 LYS A   1     -16.976  38.797  -0.816  1.00  0.00          H   
ATOM     18  HE2 LYS A   1     -15.255  38.635  -1.255  1.00  0.00          H   
ATOM     19  HZ1 LYS A   1     -14.757  40.585  -0.206  1.00  0.00          H   
ATOM     20  HZ2 LYS A   1     -15.980  40.799  -1.221  1.00  0.00          H   
ATOM     21  HZ3 LYS A   1     -16.350  40.787   0.307  1.00  0.00          H   
ATOM     22  H   LYS A   1     -16.253  33.746   0.406  1.00  0.00          H   
ATOM     23  N   LYS A   2     -13.023  34.278   3.385  1.00  0.00          N   
ATOM     24  CA  LYS A   2     -12.406  34.197   4.722  1.00  0.00          C   
ATOM     25  C   LYS A   2     -11.810  35.529   5.227  1.00  0.00          C   
ATOM     26  O   LYS A   2     -11.335  36.345   4.419  1.00  0.00          O   
ATOM     27  CB  LYS A   2     -11.366  33.054   4.707  1.00  0.00          C   
ATOM     28  CG  LYS A   2     -10.164  33.403   3.758  1.00  0.00          C   
ATOM     29  CD  LYS A   2      -8.927  32.521   3.981  1.00  0.00          C   
ATOM     30  CE  LYS A   2      -7.687  32.836   3.102  1.00  0.00          C   
ATOM     31  NZ  LYS A   2      -6.735  33.747   3.749  1.00  0.00          N   
ATOM     32  H   LYS A   2     -12.384  34.643   2.696  1.00  0.00          H   
ATOM     33  HA  LYS A   2     -13.250  33.886   5.333  1.00  0.00          H   
ATOM     34  HB3 LYS A   2     -11.812  32.125   4.353  1.00  0.00          H   
ATOM     35  HB2 LYS A   2     -11.009  33.011   5.727  1.00  0.00          H   
ATOM     36  HG3 LYS A   2      -9.855  34.443   3.789  1.00  0.00          H   
ATOM     37  HG2 LYS A   2     -10.566  33.279   2.747  1.00  0.00          H   
ATOM     38  HD3 LYS A   2      -9.232  31.514   3.700  1.00  0.00          H   
ATOM     39  HD2 LYS A   2      -8.672  32.569   5.035  1.00  0.00          H   
ATOM     40  HE3 LYS A   2      -8.001  33.134   2.098  1.00  0.00          H   
ATOM     41  HE2 LYS A   2      -7.272  31.836   2.940  1.00  0.00          H   
ATOM     42  HZ1 LYS A   2      -6.424  33.401   4.640  1.00  0.00          H   
ATOM     43  HZ2 LYS A   2      -5.975  34.037   3.142  1.00  0.00          H   
ATOM     44  HZ3 LYS A   2      -7.211  34.619   3.930  1.00  0.00          H   
ATOM     45  N   PRO A   3     -11.864  35.751   6.546  1.00  0.00          N   
ATOM     46  CA  PRO A   3     -11.396  36.906   7.326  1.00  0.00          C   
ATOM     47  C   PRO A   3      -9.871  37.031   7.382  1.00  0.00          C   
ATOM     48  O   PRO A   3      -9.320  38.187   7.413  1.00  0.00          O   
ATOM     49  CB  PRO A   3     -12.003  36.939   8.749  1.00  0.00          C   
ATOM     50  CG  PRO A   3     -13.118  35.827   8.683  1.00  0.00          C   
ATOM     51  CD  PRO A   3     -12.526  34.937   7.585  1.00  0.00          C   
ATOM     52  HA  PRO A   3     -11.731  37.815   6.840  1.00  0.00          H   
ATOM     53  HB3 PRO A   3     -11.246  36.668   9.474  1.00  0.00          H   
ATOM     54  HB2 PRO A   3     -12.492  37.891   8.982  1.00  0.00          H   
ATOM     55  HG3 PRO A   3     -13.348  35.349   9.632  1.00  0.00          H   
ATOM     56  HG2 PRO A   3     -13.979  36.328   8.231  1.00  0.00          H   
ATOM     57  HD3 PRO A   3     -11.862  34.226   8.069  1.00  0.00          H   
ATOM     58  HD2 PRO A   3     -13.397  34.416   7.177  1.00  0.00          H   
ATOM     59  N   GLY A   4      -9.135  35.912   7.340  1.00  0.00          N   
ATOM     60  CA  GLY A   4      -7.700  35.824   7.550  1.00  0.00          C   
ATOM     61  C   GLY A   4      -6.841  36.014   6.274  1.00  0.00          C   
ATOM     62  O   GLY A   4      -7.359  35.986   5.176  1.00  0.00          O   
ATOM     63  H   GLY A   4      -9.615  35.022   7.394  1.00  0.00          H   
ATOM     64  HA3 GLY A   4      -7.474  34.857   7.987  1.00  0.00          H   
ATOM     65  HA2 GLY A   4      -7.354  36.549   8.279  1.00  0.00          H   
ATOM     66  N   ALA A   5      -5.533  36.386   6.559  1.00  0.00          N   
ATOM     67  CA  ALA A   5      -4.537  36.924   5.539  1.00  0.00          C   
ATOM     68  C   ALA A   5      -5.167  37.813   4.465  1.00  0.00          C   
ATOM     69  O   ALA A   5      -5.172  37.495   3.270  1.00  0.00          O   
ATOM     70  CB  ALA A   5      -3.741  35.736   5.056  1.00  0.00          C   
ATOM     71  H   ALA A   5      -5.329  36.443   7.544  1.00  0.00          H   
ATOM     72  HA  ALA A   5      -3.923  37.630   6.107  1.00  0.00          H   
ATOM     73  HB1 ALA A   5      -4.326  34.907   4.665  1.00  0.00          H   
ATOM     74  HB2 ALA A   5      -3.020  35.996   4.277  1.00  0.00          H   
ATOM     75  HB3 ALA A   5      -3.229  35.241   5.876  1.00  0.00          H   
ATOM     76  N   SER A   6      -5.746  38.862   5.021  1.00  0.00          N   
ATOM     77  CA  SER A   6      -6.381  39.884   4.157  1.00  0.00          C   
ATOM     78  C   SER A   6      -5.432  40.956   3.520  1.00  0.00          C   
ATOM     79  O   SER A   6      -4.443  41.351   4.135  1.00  0.00          O   
ATOM     80  CB  SER A   6      -7.550  40.597   4.856  1.00  0.00          C   
ATOM     81  OG  SER A   6      -7.137  41.154   6.076  1.00  0.00          O   
ATOM     82  H   SER A   6      -5.620  39.099   5.988  1.00  0.00          H   
ATOM     83  HA  SER A   6      -6.791  39.363   3.293  1.00  0.00          H   
ATOM     84  HB3 SER A   6      -8.320  39.855   5.073  1.00  0.00          H   
ATOM     85  HB2 SER A   6      -8.054  41.344   4.244  1.00  0.00          H   
ATOM     86  HG  SER A   6      -6.887  42.070   5.963  1.00  0.00          H   
ATOM     87  N   LEU A   7      -5.846  41.572   2.437  1.00  0.00          N   
ATOM     88  CA  LEU A   7      -4.970  42.258   1.507  1.00  0.00          C   
ATOM     89  C   LEU A   7      -4.174  43.452   2.127  1.00  0.00          C   
ATOM     90  O   LEU A   7      -3.011  43.419   1.807  1.00  0.00          O   
ATOM     91  CB  LEU A   7      -5.789  42.781   0.329  1.00  0.00          C   
ATOM     92  CG  LEU A   7      -5.042  43.187  -0.883  1.00  0.00          C   
ATOM     93  CD1 LEU A   7      -4.257  42.020  -1.445  1.00  0.00          C   
ATOM     94  CD2 LEU A   7      -5.998  43.678  -1.970  1.00  0.00          C   
ATOM     95  H   LEU A   7      -6.700  41.241   2.024  1.00  0.00          H   
ATOM     96  HA  LEU A   7      -4.292  41.541   1.058  1.00  0.00          H   
ATOM     97  HB3 LEU A   7      -6.405  43.601   0.682  1.00  0.00          H   
ATOM     98  HB2 LEU A   7      -6.516  42.040  -0.006  1.00  0.00          H   
ATOM     99  HG  LEU A   7      -4.317  43.960  -0.610  1.00  0.00          H   
ATOM    100 HD11 LEU A   7      -5.006  41.259  -1.674  1.00  0.00          H   
ATOM    101 HD12 LEU A   7      -3.607  42.266  -2.286  1.00  0.00          H   
ATOM    102 HD13 LEU A   7      -3.632  41.587  -0.665  1.00  0.00          H   
ATOM    103 HD21 LEU A   7      -6.736  42.912  -2.230  1.00  0.00          H   
ATOM    104 HD22 LEU A   7      -6.477  44.639  -1.761  1.00  0.00          H   
ATOM    105 HD23 LEU A   7      -5.461  43.727  -2.911  1.00  0.00          H   
ATOM    106  N   ALA A   8      -4.706  44.472   2.892  1.00  0.00          N   
ATOM    107  CA  ALA A   8      -3.873  45.545   3.520  1.00  0.00          C   
ATOM    108  C   ALA A   8      -2.988  44.973   4.682  1.00  0.00          C   
ATOM    109  O   ALA A   8      -1.781  45.130   4.725  1.00  0.00          O   
ATOM    110  CB  ALA A   8      -4.841  46.635   3.943  1.00  0.00          C   
ATOM    111  H   ALA A   8      -5.707  44.601   2.935  1.00  0.00          H   
ATOM    112  HA  ALA A   8      -3.153  45.853   2.760  1.00  0.00          H   
ATOM    113  HB1 ALA A   8      -5.569  46.299   4.679  1.00  0.00          H   
ATOM    114  HB2 ALA A   8      -4.213  47.389   4.413  1.00  0.00          H   
ATOM    115  HB3 ALA A   8      -5.284  46.952   2.997  1.00  0.00          H   
ATOM    116  N   ALA A   9      -3.569  44.282   5.635  1.00  0.00          N   
ATOM    117  CA  ALA A   9      -2.866  43.738   6.843  1.00  0.00          C   
ATOM    118  C   ALA A   9      -1.728  42.810   6.563  1.00  0.00          C   
ATOM    119  O   ALA A   9      -0.656  42.964   7.158  1.00  0.00          O   
ATOM    120  CB  ALA A   9      -3.913  43.105   7.743  1.00  0.00          C   
ATOM    121  H   ALA A   9      -4.580  44.233   5.625  1.00  0.00          H   
ATOM    122  HA  ALA A   9      -2.485  44.592   7.393  1.00  0.00          H   
ATOM    123  HB1 ALA A   9      -4.394  42.286   7.213  1.00  0.00          H   
ATOM    124  HB2 ALA A   9      -3.387  42.651   8.587  1.00  0.00          H   
ATOM    125  HB3 ALA A   9      -4.658  43.875   7.952  1.00  0.00          H   
ATOM    126  N   LEU A  10      -1.863  41.960   5.553  1.00  0.00          N   
ATOM    127  CA  LEU A  10      -0.698  41.164   5.026  1.00  0.00          C   
ATOM    128  C   LEU A  10       0.441  42.010   4.478  1.00  0.00          C   
ATOM    129  O   LEU A  10       1.611  41.650   4.656  1.00  0.00          O   
ATOM    130  CB  LEU A  10      -1.245  40.022   4.058  1.00  0.00          C   
ATOM    131  CG  LEU A  10      -0.159  39.075   3.440  1.00  0.00          C   
ATOM    132  CD1 LEU A  10       0.702  38.356   4.564  1.00  0.00          C   
ATOM    133  CD2 LEU A  10      -0.677  37.959   2.488  1.00  0.00          C   
ATOM    134  H   LEU A  10      -2.767  42.008   5.110  1.00  0.00          H   
ATOM    135  HA  LEU A  10      -0.185  40.621   5.826  1.00  0.00          H   
ATOM    136  HB3 LEU A  10      -1.902  40.472   3.312  1.00  0.00          H   
ATOM    137  HB2 LEU A  10      -1.908  39.391   4.634  1.00  0.00          H   
ATOM    138  HG  LEU A  10       0.501  39.692   2.824  1.00  0.00          H   
ATOM    139 HD11 LEU A  10       1.168  37.415   4.259  1.00  0.00          H   
ATOM    140 HD12 LEU A  10       1.495  39.048   4.825  1.00  0.00          H   
ATOM    141 HD13 LEU A  10       0.104  38.187   5.460  1.00  0.00          H   
ATOM    142 HD21 LEU A  10      -1.229  38.466   1.697  1.00  0.00          H   
ATOM    143 HD22 LEU A  10       0.162  37.384   2.096  1.00  0.00          H   
ATOM    144 HD23 LEU A  10      -1.325  37.288   3.054  1.00  0.00          H   
ATOM    145  N   GLN A  11       0.142  43.095   3.717  1.00  0.00          N   
ATOM    146  CA  GLN A  11       1.214  43.990   3.244  1.00  0.00          C   
ATOM    147  C   GLN A  11       1.892  44.738   4.388  1.00  0.00          C   
ATOM    148  O   GLN A  11       3.115  44.861   4.300  1.00  0.00          O   
ATOM    149  CB  GLN A  11       0.842  44.779   1.937  1.00  0.00          C   
ATOM    150  CG  GLN A  11       0.574  43.756   0.815  1.00  0.00          C   
ATOM    151  CD  GLN A  11      -0.618  44.270  -0.087  1.00  0.00          C   
ATOM    152  NE2 GLN A  11      -0.553  43.983  -1.313  1.00  0.00          N   
ATOM    153  OE1 GLN A  11      -1.496  44.989   0.369  1.00  0.00          O   
ATOM    154  H   GLN A  11      -0.823  43.404   3.810  1.00  0.00          H   
ATOM    155  HA  GLN A  11       1.963  43.294   2.869  1.00  0.00          H   
ATOM    156  HB3 GLN A  11       1.702  45.368   1.635  1.00  0.00          H   
ATOM    157  HB2 GLN A  11      -0.003  45.450   2.103  1.00  0.00          H   
ATOM    158  HG3 GLN A  11       0.415  42.828   1.363  1.00  0.00          H   
ATOM    159  HG2 GLN A  11       1.495  43.489   0.283  1.00  0.00          H   
ATOM    160 HE21 GLN A  11       0.151  43.333  -1.612  1.00  0.00          H   
ATOM    161 HE22 GLN A  11      -1.259  44.220  -2.003  1.00  0.00          H   
ATOM    162  N   ALA A  12       1.208  45.207   5.444  1.00  0.00          N   
ATOM    163  CA  ALA A  12       1.799  45.692   6.739  1.00  0.00          C   
ATOM    164  C   ALA A  12       2.608  44.588   7.398  1.00  0.00          C   
ATOM    165  O   ALA A  12       3.716  44.897   7.891  1.00  0.00          O   
ATOM    166  CB  ALA A  12       0.766  46.232   7.717  1.00  0.00          C   
ATOM    167  H   ALA A  12       0.223  45.397   5.354  1.00  0.00          H   
ATOM    168  HA  ALA A  12       2.584  46.436   6.596  1.00  0.00          H   
ATOM    169  HB1 ALA A  12      -0.048  45.514   7.626  1.00  0.00          H   
ATOM    170  HB2 ALA A  12       1.140  46.251   8.738  1.00  0.00          H   
ATOM    171  HB3 ALA A  12       0.485  47.270   7.516  1.00  0.00          H   
ATOM    172  N   LEU A  13       2.132  43.340   7.413  1.00  0.00          N   
ATOM    173  CA  LEU A  13       2.897  42.266   8.073  1.00  0.00          C   
ATOM    174  C   LEU A  13       4.239  42.004   7.390  1.00  0.00          C   
ATOM    175  O   LEU A  13       5.247  41.764   8.017  1.00  0.00          O   
ATOM    176  CB  LEU A  13       2.088  40.941   8.188  1.00  0.00          C   
ATOM    177  CG  LEU A  13       2.817  39.676   8.687  1.00  0.00          C   
ATOM    178  CD1 LEU A  13       3.291  39.851  10.157  1.00  0.00          C   
ATOM    179  CD2 LEU A  13       1.884  38.496   8.550  1.00  0.00          C   
ATOM    180  H   LEU A  13       1.257  43.129   6.949  1.00  0.00          H   
ATOM    181  HA  LEU A  13       3.096  42.587   9.099  1.00  0.00          H   
ATOM    182  HB3 LEU A  13       1.719  40.587   7.222  1.00  0.00          H   
ATOM    183  HB2 LEU A  13       1.206  41.114   8.801  1.00  0.00          H   
ATOM    184  HG  LEU A  13       3.676  39.404   8.073  1.00  0.00          H   
ATOM    185 HD11 LEU A  13       2.461  39.945  10.859  1.00  0.00          H   
ATOM    186 HD12 LEU A  13       3.947  39.006  10.375  1.00  0.00          H   
ATOM    187 HD13 LEU A  13       3.705  40.862  10.157  1.00  0.00          H   
ATOM    188 HD21 LEU A  13       0.992  38.627   9.173  1.00  0.00          H   
ATOM    189 HD22 LEU A  13       1.622  38.341   7.498  1.00  0.00          H   
ATOM    190 HD23 LEU A  13       2.235  37.561   8.974  1.00  0.00          H   
ATOM    191  N   GLN A  14       4.230  42.026   6.036  1.00  0.00          N   
ATOM    192  CA  GLN A  14       5.401  41.942   5.201  1.00  0.00          C   
ATOM    193  C   GLN A  14       6.373  43.118   5.305  1.00  0.00          C   
ATOM    194  O   GLN A  14       7.616  42.974   5.430  1.00  0.00          O   
ATOM    195  CB  GLN A  14       4.917  41.693   3.729  1.00  0.00          C   
ATOM    196  CG  GLN A  14       4.403  40.246   3.495  1.00  0.00          C   
ATOM    197  CD  GLN A  14       3.737  40.074   2.147  1.00  0.00          C   
ATOM    198  NE2 GLN A  14       3.193  38.887   1.858  1.00  0.00          N   
ATOM    199  OE1 GLN A  14       3.644  40.953   1.334  1.00  0.00          O   
ATOM    200  H   GLN A  14       3.383  42.211   5.534  1.00  0.00          H   
ATOM    201  HA  GLN A  14       5.929  41.068   5.589  1.00  0.00          H   
ATOM    202  HB3 GLN A  14       5.786  41.897   3.093  1.00  0.00          H   
ATOM    203  HB2 GLN A  14       4.126  42.391   3.440  1.00  0.00          H   
ATOM    204  HG3 GLN A  14       3.715  39.954   4.292  1.00  0.00          H   
ATOM    205  HG2 GLN A  14       5.263  39.588   3.475  1.00  0.00          H   
ATOM    206 HE21 GLN A  14       3.079  38.108   2.478  1.00  0.00          H   
ATOM    207 HE22 GLN A  14       2.811  38.714   0.936  1.00  0.00          H   
ATOM    208  N   ALA A  15       5.898  44.329   5.436  1.00  0.00          N   
ATOM    209  CA  ALA A  15       6.603  45.549   5.835  1.00  0.00          C   
ATOM    210  C   ALA A  15       7.255  45.491   7.181  1.00  0.00          C   
ATOM    211  O   ALA A  15       8.484  45.795   7.246  1.00  0.00          O   
ATOM    212  CB  ALA A  15       5.656  46.723   5.748  1.00  0.00          C   
ATOM    213  H   ALA A  15       4.908  44.401   5.237  1.00  0.00          H   
ATOM    214  HA  ALA A  15       7.375  45.745   5.095  1.00  0.00          H   
ATOM    215  HB1 ALA A  15       6.129  47.704   5.746  1.00  0.00          H   
ATOM    216  HB2 ALA A  15       5.069  46.661   4.838  1.00  0.00          H   
ATOM    217  HB3 ALA A  15       5.014  46.663   6.637  1.00  0.00          H   
ATOM    218  N   LEU A  16       6.546  45.206   8.295  1.00  0.00          N   
ATOM    219  CA  LEU A  16       7.089  44.752   9.584  1.00  0.00          C   
ATOM    220  C   LEU A  16       8.132  43.645   9.494  1.00  0.00          C   
ATOM    221  O   LEU A  16       9.234  43.852   9.884  1.00  0.00          O   
ATOM    222  CB  LEU A  16       5.906  44.408  10.519  1.00  0.00          C   
ATOM    223  CG  LEU A  16       6.378  43.808  11.857  1.00  0.00          C   
ATOM    224  CD1 LEU A  16       7.017  44.857  12.827  1.00  0.00          C   
ATOM    225  CD2 LEU A  16       5.189  43.235  12.544  1.00  0.00          C   
ATOM    226  H   LEU A  16       5.618  44.875   8.048  1.00  0.00          H   
ATOM    227  HA  LEU A  16       7.613  45.581  10.064  1.00  0.00          H   
ATOM    228  HB3 LEU A  16       5.185  43.749  10.030  1.00  0.00          H   
ATOM    229  HB2 LEU A  16       5.516  45.390  10.759  1.00  0.00          H   
ATOM    230  HG  LEU A  16       7.153  43.063  11.681  1.00  0.00          H   
ATOM    231 HD11 LEU A  16       7.947  45.223  12.377  1.00  0.00          H   
ATOM    232 HD12 LEU A  16       6.363  45.721  12.884  1.00  0.00          H   
ATOM    233 HD13 LEU A  16       7.332  44.462  13.791  1.00  0.00          H   
ATOM    234 HD21 LEU A  16       4.555  42.616  11.912  1.00  0.00          H   
ATOM    235 HD22 LEU A  16       5.374  42.731  13.496  1.00  0.00          H   
ATOM    236 HD23 LEU A  16       4.653  44.094  12.942  1.00  0.00          H   
ATOM    237  N   GLN A  17       7.903  42.516   8.874  1.00  0.00          N   
ATOM    238  CA  GLN A  17       8.939  41.472   8.508  1.00  0.00          C   
ATOM    239  C   GLN A  17      10.172  41.903   7.757  1.00  0.00          C   
ATOM    240  O   GLN A  17      11.231  41.387   7.993  1.00  0.00          O   
ATOM    241  CB  GLN A  17       8.310  40.210   7.877  1.00  0.00          C   
ATOM    242  CG  GLN A  17       7.699  39.244   8.909  1.00  0.00          C   
ATOM    243  CD  GLN A  17       6.665  38.280   8.327  1.00  0.00          C   
ATOM    244  NE2 GLN A  17       6.190  37.401   9.166  1.00  0.00          N   
ATOM    245  OE1 GLN A  17       6.224  38.378   7.167  1.00  0.00          O   
ATOM    246  H   GLN A  17       7.025  42.354   8.412  1.00  0.00          H   
ATOM    247  HA  GLN A  17       9.321  41.163   9.479  1.00  0.00          H   
ATOM    248  HB3 GLN A  17       8.985  39.719   7.164  1.00  0.00          H   
ATOM    249  HB2 GLN A  17       7.544  40.629   7.218  1.00  0.00          H   
ATOM    250  HG3 GLN A  17       7.249  39.821   9.709  1.00  0.00          H   
ATOM    251  HG2 GLN A  17       8.580  38.804   9.379  1.00  0.00          H   
ATOM    252 HE21 GLN A  17       6.528  37.508  10.108  1.00  0.00          H   
ATOM    253 HE22 GLN A  17       5.274  37.010   9.049  1.00  0.00          H   
ATOM    254  N   ALA A  18      10.011  42.957   6.879  1.00  0.00          N   
ATOM    255  CA  ALA A  18      11.192  43.591   6.271  1.00  0.00          C   
ATOM    256  C   ALA A  18      11.953  44.453   7.335  1.00  0.00          C   
ATOM    257  O   ALA A  18      13.106  44.230   7.560  1.00  0.00          O   
ATOM    258  CB  ALA A  18      10.724  44.380   5.004  1.00  0.00          C   
ATOM    259  H   ALA A  18       9.123  43.364   6.641  1.00  0.00          H   
ATOM    260  HA  ALA A  18      11.875  42.817   5.900  1.00  0.00          H   
ATOM    261  HB1 ALA A  18       9.965  45.119   5.260  1.00  0.00          H   
ATOM    262  HB2 ALA A  18      11.564  44.902   4.537  1.00  0.00          H   
ATOM    263  HB3 ALA A  18      10.300  43.632   4.330  1.00  0.00          H   
ATOM    264  N   ALA A  19      11.272  45.429   8.022  1.00  0.00          N   
ATOM    265  CA  ALA A  19      11.764  46.237   9.133  1.00  0.00          C   
ATOM    266  C   ALA A  19      12.548  45.364  10.125  1.00  0.00          C   
ATOM    267  O   ALA A  19      13.726  45.633  10.276  1.00  0.00          O   
ATOM    268  CB  ALA A  19      10.693  47.107   9.833  1.00  0.00          C   
ATOM    269  H   ALA A  19      10.307  45.526   7.745  1.00  0.00          H   
ATOM    270  HA  ALA A  19      12.610  46.804   8.737  1.00  0.00          H   
ATOM    271  HB1 ALA A  19       9.769  46.552  10.059  1.00  0.00          H   
ATOM    272  HB2 ALA A  19      11.051  47.544  10.763  1.00  0.00          H   
ATOM    273  HB3 ALA A  19      10.426  47.908   9.143  1.00  0.00          H   
ATOM    274  N   GLN A  20      11.909  44.341  10.699  1.00  0.00          N   
ATOM    275  CA  GLN A  20      12.485  43.310  11.598  1.00  0.00          C   
ATOM    276  C   GLN A  20      13.647  42.493  11.152  1.00  0.00          C   
ATOM    277  O   GLN A  20      14.334  41.958  11.926  1.00  0.00          O   
ATOM    278  CB  GLN A  20      11.331  42.486  12.090  1.00  0.00          C   
ATOM    279  CG  GLN A  20      10.275  43.219  13.007  1.00  0.00          C   
ATOM    280  CD  GLN A  20      10.150  42.640  14.368  1.00  0.00          C   
ATOM    281  NE2 GLN A  20       9.598  43.279  15.379  1.00  0.00          N   
ATOM    282  OE1 GLN A  20      10.532  41.514  14.566  1.00  0.00          O   
ATOM    283  H   GLN A  20      10.919  44.318  10.519  1.00  0.00          H   
ATOM    284  HA  GLN A  20      12.885  43.898  12.420  1.00  0.00          H   
ATOM    285  HB3 GLN A  20      11.719  41.695  12.725  1.00  0.00          H   
ATOM    286  HB2 GLN A  20      10.837  42.002  11.251  1.00  0.00          H   
ATOM    287  HG3 GLN A  20       9.285  43.155  12.549  1.00  0.00          H   
ATOM    288  HG2 GLN A  20      10.647  44.242  13.052  1.00  0.00          H   
ATOM    289 HE21 GLN A  20       9.349  44.262  15.318  1.00  0.00          H   
ATOM    290 HE22 GLN A  20       9.736  42.893  16.302  1.00  0.00          H   
ATOM    291  N   ALA A  21      13.958  42.506   9.847  1.00  0.00          N   
ATOM    292  CA  ALA A  21      15.300  42.035   9.417  1.00  0.00          C   
ATOM    293  C   ALA A  21      16.276  43.090   8.933  1.00  0.00          C   
ATOM    294  O   ALA A  21      17.423  42.694   8.645  1.00  0.00          O   
ATOM    295  CB  ALA A  21      15.106  40.845   8.521  1.00  0.00          C   
ATOM    296  H   ALA A  21      13.347  43.015   9.220  1.00  0.00          H   
ATOM    297  HA  ALA A  21      15.776  41.702  10.329  1.00  0.00          H   
ATOM    298  HB1 ALA A  21      16.055  40.484   8.143  1.00  0.00          H   
ATOM    299  HB2 ALA A  21      14.560  40.043   9.029  1.00  0.00          H   
ATOM    300  HB3 ALA A  21      14.523  41.161   7.662  1.00  0.00          H   
ATOM    301  N   ALA A  22      15.985  44.374   9.028  1.00  0.00          N   
ATOM    302  CA  ALA A  22      17.056  45.421   9.056  1.00  0.00          C   
ATOM    303  C   ALA A  22      17.551  45.711  10.459  1.00  0.00          C   
ATOM    304  O   ALA A  22      16.785  45.523  11.380  1.00  0.00          O   
ATOM    305  CB  ALA A  22      16.629  46.681   8.335  1.00  0.00          C   
ATOM    306  H   ALA A  22      15.048  44.562   9.357  1.00  0.00          H   
ATOM    307  HA  ALA A  22      17.868  45.022   8.460  1.00  0.00          H   
ATOM    308  HB1 ALA A  22      17.473  47.360   8.415  1.00  0.00          H   
ATOM    309  HB2 ALA A  22      16.387  46.453   7.295  1.00  0.00          H   
ATOM    310  HB3 ALA A  22      15.802  47.212   8.805  1.00  0.00          H   
ATOM    311  N   LYS A  23      18.808  46.192  10.551  1.00  0.00          N   
ATOM    312  CA  LYS A  23      19.274  46.778  11.807  1.00  0.00          C   
ATOM    313  C   LYS A  23      18.523  48.090  12.139  1.00  0.00          C   
ATOM    314  O   LYS A  23      18.532  48.981  11.286  1.00  0.00          O   
ATOM    315  CB  LYS A  23      20.807  46.890  11.804  1.00  0.00          C   
ATOM    316  CG  LYS A  23      21.452  47.584  13.003  1.00  0.00          C   
ATOM    317  CD  LYS A  23      23.004  47.370  12.989  1.00  0.00          C   
ATOM    318  CE  LYS A  23      23.710  48.137  14.195  1.00  0.00          C   
ATOM    319  NZ  LYS A  23      23.425  47.413  15.408  1.00  0.00          N   
ATOM    320  H   LYS A  23      19.417  46.135   9.749  1.00  0.00          H   
ATOM    321  HA  LYS A  23      18.946  46.004  12.500  1.00  0.00          H   
ATOM    322  HB3 LYS A  23      21.134  47.280  10.845  1.00  0.00          H   
ATOM    323  HB2 LYS A  23      21.296  45.918  11.745  1.00  0.00          H   
ATOM    324  HG3 LYS A  23      21.186  47.044  13.919  1.00  0.00          H   
ATOM    325  HG2 LYS A  23      21.148  48.629  13.043  1.00  0.00          H   
ATOM    326  HD3 LYS A  23      23.375  47.914  12.113  1.00  0.00          H   
ATOM    327  HD2 LYS A  23      23.323  46.327  13.023  1.00  0.00          H   
ATOM    328  HE3 LYS A  23      23.312  49.149  14.205  1.00  0.00          H   
ATOM    329  HE2 LYS A  23      24.764  48.128  13.936  1.00  0.00          H   
ATOM    330  HZ1 LYS A  23      24.230  47.677  15.970  1.00  0.00          H   
ATOM    331  HZ2 LYS A  23      22.569  47.690  15.860  1.00  0.00          H   
ATOM    332  HZ3 LYS A  23      23.506  46.415  15.321  1.00  0.00          H   
ATOM    333  N   LYS A  24      18.290  48.299  13.438  1.00  0.00          N   
ATOM    334  CA  LYS A  24      17.716  49.574  13.975  1.00  0.00          C   
ATOM    335  C   LYS A  24      18.767  50.506  14.559  1.00  0.00          C   
ATOM    336  CB  LYS A  24      16.564  49.232  14.923  1.00  0.00          C   
ATOM    337  CG  LYS A  24      15.576  48.347  14.287  1.00  0.00          C   
ATOM    338  CD  LYS A  24      14.473  48.054  15.377  1.00  0.00          C   
ATOM    339  CE  LYS A  24      13.076  47.927  14.764  1.00  0.00          C   
ATOM    340  NZ  LYS A  24      12.802  46.608  14.211  1.00  0.00          N   
ATOM    341  O   LYS A  24      19.471  50.003  15.437  1.00  0.00          O   
ATOM    342  OXT LYS A  24      18.766  51.653  14.131  1.00  0.00          O   
ATOM    343  H   LYS A  24      18.564  47.605  14.127  1.00  0.00          H   
ATOM    344  HA  LYS A  24      17.422  50.165  13.110  1.00  0.00          H   
ATOM    345  HB3 LYS A  24      16.099  50.203  15.125  1.00  0.00          H   
ATOM    346  HB2 LYS A  24      17.076  48.833  15.800  1.00  0.00          H   
ATOM    347  HG3 LYS A  24      16.013  47.458  13.824  1.00  0.00          H   
ATOM    348  HG2 LYS A  24      15.155  48.988  13.527  1.00  0.00          H   
ATOM    349  HD3 LYS A  24      14.300  48.848  16.101  1.00  0.00          H   
ATOM    350  HD2 LYS A  24      14.655  47.110  15.880  1.00  0.00          H   
ATOM    351  HE3 LYS A  24      12.984  48.599  13.908  1.00  0.00          H   
ATOM    352  HE2 LYS A  24      12.252  48.191  15.432  1.00  0.00          H   
ATOM    353  HZ1 LYS A  24      12.903  45.962  14.974  1.00  0.00          H   
ATOM    354  HZ2 LYS A  24      11.887  46.520  13.780  1.00  0.00          H   
ATOM    355  HZ3 LYS A  24      13.508  46.450  13.509  1.00  0.00          H   
TER     356      LYS A  24
ENDMDL
MODEL        6
ATOM      1  N   LYS A   1      -3.602  49.763  -7.479  1.00  0.00          N   
ATOM      2  CA  LYS A   1      -4.808  50.405  -6.841  1.00  0.00          C   
ATOM      3  C   LYS A   1      -4.890  50.179  -5.330  1.00  0.00          C   
ATOM      4  O   LYS A   1      -4.189  49.352  -4.806  1.00  0.00          O   
ATOM      5  CB  LYS A   1      -6.165  50.142  -7.587  1.00  0.00          C   
ATOM      6  CG  LYS A   1      -6.530  51.105  -8.743  1.00  0.00          C   
ATOM      7  CD  LYS A   1      -7.838  50.593  -9.336  1.00  0.00          C   
ATOM      8  CE  LYS A   1      -8.577  51.364 -10.359  1.00  0.00          C   
ATOM      9  NZ  LYS A   1      -9.739  50.647 -10.830  1.00  0.00          N   
ATOM     10  HA  LYS A   1      -4.618  51.472  -6.948  1.00  0.00          H   
ATOM     11  HB3 LYS A   1      -6.943  50.162  -6.826  1.00  0.00          H   
ATOM     12  HB2 LYS A   1      -6.146  49.128  -7.986  1.00  0.00          H   
ATOM     13  HG3 LYS A   1      -5.800  51.107  -9.547  1.00  0.00          H   
ATOM     14  HG2 LYS A   1      -6.639  52.162  -8.484  1.00  0.00          H   
ATOM     15  HD3 LYS A   1      -8.569  50.460  -8.540  1.00  0.00          H   
ATOM     16  HD2 LYS A   1      -7.509  49.662  -9.796  1.00  0.00          H   
ATOM     17  HE3 LYS A   1      -7.951  51.572 -11.228  1.00  0.00          H   
ATOM     18  HE2 LYS A   1      -8.877  52.286  -9.858  1.00  0.00          H   
ATOM     19  HZ1 LYS A   1     -10.386  51.400 -10.982  1.00  0.00          H   
ATOM     20  HZ2 LYS A   1      -9.487  50.087 -11.633  1.00  0.00          H   
ATOM     21  HZ3 LYS A   1     -10.136  50.142 -10.057  1.00  0.00          H   
ATOM     22  H   LYS A   1      -3.741  48.772  -7.322  1.00  0.00          H   
ATOM     23  N   LYS A   2      -5.822  50.912  -4.642  1.00  0.00          N   
ATOM     24  CA  LYS A   2      -6.013  50.703  -3.193  1.00  0.00          C   
ATOM     25  C   LYS A   2      -6.564  49.292  -2.849  1.00  0.00          C   
ATOM     26  O   LYS A   2      -7.680  48.915  -3.232  1.00  0.00          O   
ATOM     27  CB  LYS A   2      -6.892  51.814  -2.690  1.00  0.00          C   
ATOM     28  CG  LYS A   2      -7.130  51.986  -1.206  1.00  0.00          C   
ATOM     29  CD  LYS A   2      -5.858  52.337  -0.389  1.00  0.00          C   
ATOM     30  CE  LYS A   2      -6.211  53.056   0.880  1.00  0.00          C   
ATOM     31  NZ  LYS A   2      -7.085  52.232   1.782  1.00  0.00          N   
ATOM     32  H   LYS A   2      -6.380  51.621  -5.106  1.00  0.00          H   
ATOM     33  HA  LYS A   2      -5.041  50.865  -2.709  1.00  0.00          H   
ATOM     34  HB3 LYS A   2      -7.887  51.666  -3.121  1.00  0.00          H   
ATOM     35  HB2 LYS A   2      -6.559  52.817  -2.939  1.00  0.00          H   
ATOM     36  HG3 LYS A   2      -7.741  51.157  -0.830  1.00  0.00          H   
ATOM     37  HG2 LYS A   2      -7.775  52.856  -1.088  1.00  0.00          H   
ATOM     38  HD3 LYS A   2      -5.288  53.057  -0.967  1.00  0.00          H   
ATOM     39  HD2 LYS A   2      -5.396  51.367  -0.193  1.00  0.00          H   
ATOM     40  HE3 LYS A   2      -6.816  53.909   0.577  1.00  0.00          H   
ATOM     41  HE2 LYS A   2      -5.283  53.349   1.379  1.00  0.00          H   
ATOM     42  HZ1 LYS A   2      -8.041  52.106   1.498  1.00  0.00          H   
ATOM     43  HZ2 LYS A   2      -6.690  51.314   1.918  1.00  0.00          H   
ATOM     44  HZ3 LYS A   2      -7.066  52.694   2.680  1.00  0.00          H   
ATOM     45  N   PRO A   3      -5.873  48.457  -2.020  1.00  0.00          N   
ATOM     46  CA  PRO A   3      -6.343  47.168  -1.507  1.00  0.00          C   
ATOM     47  C   PRO A   3      -7.387  47.234  -0.415  1.00  0.00          C   
ATOM     48  O   PRO A   3      -7.423  48.211   0.332  1.00  0.00          O   
ATOM     49  CB  PRO A   3      -5.051  46.445  -1.101  1.00  0.00          C   
ATOM     50  CG  PRO A   3      -4.134  47.550  -0.596  1.00  0.00          C   
ATOM     51  CD  PRO A   3      -4.519  48.689  -1.434  1.00  0.00          C   
ATOM     52  HA  PRO A   3      -6.691  46.567  -2.342  1.00  0.00          H   
ATOM     53  HB3 PRO A   3      -5.215  45.625  -0.409  1.00  0.00          H   
ATOM     54  HB2 PRO A   3      -4.711  46.055  -2.065  1.00  0.00          H   
ATOM     55  HG3 PRO A   3      -4.232  47.626   0.490  1.00  0.00          H   
ATOM     56  HG2 PRO A   3      -3.119  47.200  -0.788  1.00  0.00          H   
ATOM     57  HD3 PRO A   3      -4.473  49.602  -0.839  1.00  0.00          H   
ATOM     58  HD2 PRO A   3      -3.777  48.768  -2.234  1.00  0.00          H   
ATOM     59  N   GLY A   4      -8.313  46.256  -0.362  1.00  0.00          N   
ATOM     60  CA  GLY A   4      -9.128  45.880   0.845  1.00  0.00          C   
ATOM     61  C   GLY A   4      -8.384  45.560   2.160  1.00  0.00          C   
ATOM     62  O   GLY A   4      -7.139  45.357   2.102  1.00  0.00          O   
ATOM     63  H   GLY A   4      -8.411  45.609  -1.128  1.00  0.00          H   
ATOM     64  HA3 GLY A   4      -9.796  45.076   0.534  1.00  0.00          H   
ATOM     65  HA2 GLY A   4      -9.773  46.741   1.019  1.00  0.00          H   
ATOM     66  N   ALA A   5      -9.108  45.549   3.278  1.00  0.00          N   
ATOM     67  CA  ALA A   5      -8.690  45.440   4.693  1.00  0.00          C   
ATOM     68  C   ALA A   5      -7.722  44.290   5.026  1.00  0.00          C   
ATOM     69  O   ALA A   5      -6.796  44.418   5.841  1.00  0.00          O   
ATOM     70  CB  ALA A   5      -9.901  45.358   5.565  1.00  0.00          C   
ATOM     71  H   ALA A   5     -10.103  45.705   3.126  1.00  0.00          H   
ATOM     72  HA  ALA A   5      -8.154  46.344   4.992  1.00  0.00          H   
ATOM     73  HB1 ALA A   5     -10.428  44.417   5.418  1.00  0.00          H   
ATOM     74  HB2 ALA A   5      -9.576  45.276   6.601  1.00  0.00          H   
ATOM     75  HB3 ALA A   5     -10.686  46.087   5.381  1.00  0.00          H   
ATOM     76  N   SER A   6      -8.031  43.169   4.357  1.00  0.00          N   
ATOM     77  CA  SER A   6      -7.265  41.926   4.575  1.00  0.00          C   
ATOM     78  C   SER A   6      -5.825  41.898   3.928  1.00  0.00          C   
ATOM     79  O   SER A   6      -4.839  41.693   4.677  1.00  0.00          O   
ATOM     80  CB  SER A   6      -8.135  40.721   4.311  1.00  0.00          C   
ATOM     81  OG  SER A   6      -9.422  40.741   4.924  1.00  0.00          O   
ATOM     82  H   SER A   6      -8.895  43.195   3.832  1.00  0.00          H   
ATOM     83  HA  SER A   6      -7.090  41.946   5.644  1.00  0.00          H   
ATOM     84  HB3 SER A   6      -7.584  39.828   4.572  1.00  0.00          H   
ATOM     85  HB2 SER A   6      -8.291  40.561   3.245  1.00  0.00          H   
ATOM     86  HG  SER A   6      -9.940  39.964   4.718  1.00  0.00          H   
ATOM     87  N   LEU A   7      -5.714  42.238   2.661  1.00  0.00          N   
ATOM     88  CA  LEU A   7      -4.481  42.454   1.899  1.00  0.00          C   
ATOM     89  C   LEU A   7      -3.719  43.675   2.412  1.00  0.00          C   
ATOM     90  O   LEU A   7      -2.498  43.662   2.506  1.00  0.00          O   
ATOM     91  CB  LEU A   7      -4.811  42.523   0.418  1.00  0.00          C   
ATOM     92  CG  LEU A   7      -3.488  42.651  -0.468  1.00  0.00          C   
ATOM     93  CD1 LEU A   7      -2.569  41.390  -0.367  1.00  0.00          C   
ATOM     94  CD2 LEU A   7      -3.903  42.777  -1.955  1.00  0.00          C   
ATOM     95  H   LEU A   7      -6.548  42.459   2.148  1.00  0.00          H   
ATOM     96  HA  LEU A   7      -3.777  41.631   2.024  1.00  0.00          H   
ATOM     97  HB3 LEU A   7      -5.451  43.343   0.101  1.00  0.00          H   
ATOM     98  HB2 LEU A   7      -5.203  41.574   0.046  1.00  0.00          H   
ATOM     99  HG  LEU A   7      -2.903  43.521  -0.177  1.00  0.00          H   
ATOM    100 HD11 LEU A   7      -1.715  41.659  -0.985  1.00  0.00          H   
ATOM    101 HD12 LEU A   7      -2.400  41.158   0.684  1.00  0.00          H   
ATOM    102 HD13 LEU A   7      -3.069  40.523  -0.781  1.00  0.00          H   
ATOM    103 HD21 LEU A   7      -4.641  42.021  -2.206  1.00  0.00          H   
ATOM    104 HD22 LEU A   7      -4.429  43.723  -2.067  1.00  0.00          H   
ATOM    105 HD23 LEU A   7      -3.064  42.820  -2.652  1.00  0.00          H   
ATOM    106  N   ALA A   8      -4.389  44.724   2.869  1.00  0.00          N   
ATOM    107  CA  ALA A   8      -3.767  45.855   3.459  1.00  0.00          C   
ATOM    108  C   ALA A   8      -2.972  45.474   4.701  1.00  0.00          C   
ATOM    109  O   ALA A   8      -1.820  45.850   4.778  1.00  0.00          O   
ATOM    110  CB  ALA A   8      -4.750  47.049   3.554  1.00  0.00          C   
ATOM    111  H   ALA A   8      -5.390  44.659   2.775  1.00  0.00          H   
ATOM    112  HA  ALA A   8      -2.966  46.087   2.766  1.00  0.00          H   
ATOM    113  HB1 ALA A   8      -4.223  47.913   3.943  1.00  0.00          H   
ATOM    114  HB2 ALA A   8      -5.192  47.346   2.602  1.00  0.00          H   
ATOM    115  HB3 ALA A   8      -5.470  46.738   4.313  1.00  0.00          H   
ATOM    116  N   ALA A   9      -3.580  44.704   5.614  1.00  0.00          N   
ATOM    117  CA  ALA A   9      -2.956  44.143   6.788  1.00  0.00          C   
ATOM    118  C   ALA A   9      -1.854  43.097   6.524  1.00  0.00          C   
ATOM    119  O   ALA A   9      -0.901  43.004   7.326  1.00  0.00          O   
ATOM    120  CB  ALA A   9      -4.100  43.501   7.609  1.00  0.00          C   
ATOM    121  H   ALA A   9      -4.581  44.775   5.601  1.00  0.00          H   
ATOM    122  HA  ALA A   9      -2.544  44.995   7.330  1.00  0.00          H   
ATOM    123  HB1 ALA A   9      -4.899  44.212   7.841  1.00  0.00          H   
ATOM    124  HB2 ALA A   9      -4.521  42.644   7.070  1.00  0.00          H   
ATOM    125  HB3 ALA A   9      -3.693  43.108   8.535  1.00  0.00          H   
ATOM    126  N   LEU A  10      -1.905  42.284   5.465  1.00  0.00          N   
ATOM    127  CA  LEU A  10      -0.895  41.343   5.073  1.00  0.00          C   
ATOM    128  C   LEU A  10       0.320  42.036   4.394  1.00  0.00          C   
ATOM    129  O   LEU A  10       1.435  41.652   4.766  1.00  0.00          O   
ATOM    130  CB  LEU A  10      -1.529  40.321   4.114  1.00  0.00          C   
ATOM    131  CG  LEU A  10      -0.600  39.224   3.608  1.00  0.00          C   
ATOM    132  CD1 LEU A  10       0.131  38.502   4.745  1.00  0.00          C   
ATOM    133  CD2 LEU A  10      -1.381  38.174   2.759  1.00  0.00          C   
ATOM    134  H   LEU A  10      -2.753  42.384   4.922  1.00  0.00          H   
ATOM    135  HA  LEU A  10      -0.604  40.829   5.998  1.00  0.00          H   
ATOM    136  HB3 LEU A  10      -1.966  40.874   3.286  1.00  0.00          H   
ATOM    137  HB2 LEU A  10      -2.387  39.884   4.631  1.00  0.00          H   
ATOM    138  HG  LEU A  10       0.207  39.676   3.030  1.00  0.00          H   
ATOM    139 HD11 LEU A  10      -0.583  38.350   5.566  1.00  0.00          H   
ATOM    140 HD12 LEU A  10       0.551  37.557   4.402  1.00  0.00          H   
ATOM    141 HD13 LEU A  10       0.985  39.081   5.102  1.00  0.00          H   
ATOM    142 HD21 LEU A  10      -2.112  37.655   3.368  1.00  0.00          H   
ATOM    143 HD22 LEU A  10      -1.845  38.551   1.848  1.00  0.00          H   
ATOM    144 HD23 LEU A  10      -0.588  37.504   2.427  1.00  0.00          H   
ATOM    145  N   GLN A  11       0.106  43.060   3.567  1.00  0.00          N   
ATOM    146  CA  GLN A  11       1.199  43.941   3.057  1.00  0.00          C   
ATOM    147  C   GLN A  11       1.963  44.585   4.266  1.00  0.00          C   
ATOM    148  O   GLN A  11       3.220  44.572   4.333  1.00  0.00          O   
ATOM    149  CB  GLN A  11       0.709  45.043   2.164  1.00  0.00          C   
ATOM    150  CG  GLN A  11       0.418  44.477   0.759  1.00  0.00          C   
ATOM    151  CD  GLN A  11      -0.143  45.541  -0.226  1.00  0.00          C   
ATOM    152  NE2 GLN A  11      -0.064  45.150  -1.456  1.00  0.00          N   
ATOM    153  OE1 GLN A  11      -0.625  46.615   0.071  1.00  0.00          O   
ATOM    154  H   GLN A  11      -0.802  43.264   3.190  1.00  0.00          H   
ATOM    155  HA  GLN A  11       1.996  43.470   2.494  1.00  0.00          H   
ATOM    156  HB3 GLN A  11       1.446  45.840   2.122  1.00  0.00          H   
ATOM    157  HB2 GLN A  11      -0.172  45.501   2.628  1.00  0.00          H   
ATOM    158  HG3 GLN A  11      -0.301  43.662   0.827  1.00  0.00          H   
ATOM    159  HG2 GLN A  11       1.393  44.167   0.399  1.00  0.00          H   
ATOM    160 HE21 GLN A  11       0.304  44.228  -1.646  1.00  0.00          H   
ATOM    161 HE22 GLN A  11      -0.569  45.602  -2.214  1.00  0.00          H   
ATOM    162  N   ALA A  12       1.249  45.071   5.304  1.00  0.00          N   
ATOM    163  CA  ALA A  12       1.806  45.611   6.543  1.00  0.00          C   
ATOM    164  C   ALA A  12       2.550  44.621   7.385  1.00  0.00          C   
ATOM    165  O   ALA A  12       3.602  45.001   7.821  1.00  0.00          O   
ATOM    166  CB  ALA A  12       0.652  46.157   7.378  1.00  0.00          C   
ATOM    167  H   ALA A  12       0.248  45.025   5.236  1.00  0.00          H   
ATOM    168  HA  ALA A  12       2.462  46.446   6.276  1.00  0.00          H   
ATOM    169  HB1 ALA A  12      -0.124  45.393   7.448  1.00  0.00          H   
ATOM    170  HB2 ALA A  12       0.933  46.473   8.378  1.00  0.00          H   
ATOM    171  HB3 ALA A  12       0.282  47.013   6.819  1.00  0.00          H   
ATOM    172  N   LEU A  13       2.049  43.385   7.670  1.00  0.00          N   
ATOM    173  CA  LEU A  13       2.836  42.240   8.086  1.00  0.00          C   
ATOM    174  C   LEU A  13       4.134  41.968   7.334  1.00  0.00          C   
ATOM    175  O   LEU A  13       5.128  41.787   7.934  1.00  0.00          O   
ATOM    176  CB  LEU A  13       1.947  40.920   8.092  1.00  0.00          C   
ATOM    177  CG  LEU A  13       0.753  40.832   9.095  1.00  0.00          C   
ATOM    178  CD1 LEU A  13      -0.137  39.551   8.890  1.00  0.00          C   
ATOM    179  CD2 LEU A  13       1.327  40.910  10.478  1.00  0.00          C   
ATOM    180  H   LEU A  13       1.123  43.232   7.303  1.00  0.00          H   
ATOM    181  HA  LEU A  13       3.116  42.417   9.135  1.00  0.00          H   
ATOM    182  HB3 LEU A  13       2.569  40.029   8.183  1.00  0.00          H   
ATOM    183  HB2 LEU A  13       1.517  40.727   7.107  1.00  0.00          H   
ATOM    184  HG  LEU A  13       0.176  41.750   8.984  1.00  0.00          H   
ATOM    185 HD11 LEU A  13       0.540  38.714   8.729  1.00  0.00          H   
ATOM    186 HD12 LEU A  13      -0.729  39.482   9.805  1.00  0.00          H   
ATOM    187 HD13 LEU A  13      -0.805  39.538   8.032  1.00  0.00          H   
ATOM    188 HD21 LEU A  13       0.513  40.676  11.168  1.00  0.00          H   
ATOM    189 HD22 LEU A  13       2.127  40.202  10.669  1.00  0.00          H   
ATOM    190 HD23 LEU A  13       1.617  41.950  10.590  1.00  0.00          H   
ATOM    191  N   GLN A  14       4.199  42.033   6.000  1.00  0.00          N   
ATOM    192  CA  GLN A  14       5.426  41.996   5.221  1.00  0.00          C   
ATOM    193  C   GLN A  14       6.415  43.083   5.366  1.00  0.00          C   
ATOM    194  O   GLN A  14       7.646  42.813   5.624  1.00  0.00          O   
ATOM    195  CB  GLN A  14       5.220  41.603   3.719  1.00  0.00          C   
ATOM    196  CG  GLN A  14       4.535  40.245   3.424  1.00  0.00          C   
ATOM    197  CD  GLN A  14       4.559  39.871   1.918  1.00  0.00          C   
ATOM    198  NE2 GLN A  14       5.335  38.871   1.566  1.00  0.00          N   
ATOM    199  OE1 GLN A  14       3.976  40.542   1.086  1.00  0.00          O   
ATOM    200  H   GLN A  14       3.347  42.285   5.512  1.00  0.00          H   
ATOM    201  HA  GLN A  14       5.888  41.097   5.650  1.00  0.00          H   
ATOM    202  HB3 GLN A  14       6.150  41.541   3.151  1.00  0.00          H   
ATOM    203  HB2 GLN A  14       4.644  42.410   3.267  1.00  0.00          H   
ATOM    204  HG3 GLN A  14       3.470  40.291   3.667  1.00  0.00          H   
ATOM    205  HG2 GLN A  14       5.000  39.445   4.000  1.00  0.00          H   
ATOM    206 HE21 GLN A  14       5.773  38.299   2.271  1.00  0.00          H   
ATOM    207 HE22 GLN A  14       5.533  38.680   0.589  1.00  0.00          H   
ATOM    208  N   ALA A  15       5.950  44.312   5.412  1.00  0.00          N   
ATOM    209  CA  ALA A  15       6.678  45.457   5.926  1.00  0.00          C   
ATOM    210  C   ALA A  15       7.201  45.266   7.438  1.00  0.00          C   
ATOM    211  O   ALA A  15       8.259  45.770   7.754  1.00  0.00          O   
ATOM    212  CB  ALA A  15       5.861  46.728   5.696  1.00  0.00          C   
ATOM    213  H   ALA A  15       5.010  44.537   5.141  1.00  0.00          H   
ATOM    214  HA  ALA A  15       7.529  45.634   5.276  1.00  0.00          H   
ATOM    215  HB1 ALA A  15       6.359  47.550   6.212  1.00  0.00          H   
ATOM    216  HB2 ALA A  15       5.649  47.025   4.672  1.00  0.00          H   
ATOM    217  HB3 ALA A  15       4.978  46.507   6.291  1.00  0.00          H   
ATOM    218  N   LEU A  16       6.530  44.513   8.323  1.00  0.00          N   
ATOM    219  CA  LEU A  16       7.058  44.043   9.643  1.00  0.00          C   
ATOM    220  C   LEU A  16       8.228  43.046   9.651  1.00  0.00          C   
ATOM    221  O   LEU A  16       9.224  43.154  10.375  1.00  0.00          O   
ATOM    222  CB  LEU A  16       5.858  43.720  10.598  1.00  0.00          C   
ATOM    223  CG  LEU A  16       6.255  43.372  12.036  1.00  0.00          C   
ATOM    224  CD1 LEU A  16       6.801  44.698  12.593  1.00  0.00          C   
ATOM    225  CD2 LEU A  16       5.035  42.928  12.833  1.00  0.00          C   
ATOM    226  H   LEU A  16       5.602  44.230   8.046  1.00  0.00          H   
ATOM    227  HA  LEU A  16       7.457  44.900  10.186  1.00  0.00          H   
ATOM    228  HB3 LEU A  16       5.383  42.774  10.325  1.00  0.00          H   
ATOM    229  HB2 LEU A  16       5.150  44.534  10.585  1.00  0.00          H   
ATOM    230  HG  LEU A  16       7.008  42.584  12.011  1.00  0.00          H   
ATOM    231 HD11 LEU A  16       5.933  45.346  12.634  1.00  0.00          H   
ATOM    232 HD12 LEU A  16       7.098  44.470  13.621  1.00  0.00          H   
ATOM    233 HD13 LEU A  16       7.696  45.066  12.094  1.00  0.00          H   
ATOM    234 HD21 LEU A  16       4.584  41.994  12.509  1.00  0.00          H   
ATOM    235 HD22 LEU A  16       5.381  42.842  13.856  1.00  0.00          H   
ATOM    236 HD23 LEU A  16       4.251  43.685  12.757  1.00  0.00          H   
ATOM    237  N   GLN A  17       8.062  42.027   8.760  1.00  0.00          N   
ATOM    238  CA  GLN A  17       9.153  41.020   8.484  1.00  0.00          C   
ATOM    239  C   GLN A  17      10.450  41.753   7.970  1.00  0.00          C   
ATOM    240  O   GLN A  17      11.533  41.335   8.370  1.00  0.00          O   
ATOM    241  CB  GLN A  17       8.635  40.019   7.454  1.00  0.00          C   
ATOM    242  CG  GLN A  17       7.524  39.063   7.982  1.00  0.00          C   
ATOM    243  CD  GLN A  17       6.545  38.566   6.984  1.00  0.00          C   
ATOM    244  NE2 GLN A  17       5.649  37.730   7.390  1.00  0.00          N   
ATOM    245  OE1 GLN A  17       6.424  38.806   5.814  1.00  0.00          O   
ATOM    246  H   GLN A  17       7.182  41.915   8.275  1.00  0.00          H   
ATOM    247  HA  GLN A  17       9.438  40.471   9.380  1.00  0.00          H   
ATOM    248  HB3 GLN A  17       9.464  39.443   7.051  1.00  0.00          H   
ATOM    249  HB2 GLN A  17       8.210  40.546   6.591  1.00  0.00          H   
ATOM    250  HG3 GLN A  17       6.895  39.536   8.741  1.00  0.00          H   
ATOM    251  HG2 GLN A  17       7.980  38.203   8.485  1.00  0.00          H   
ATOM    252 HE21 GLN A  17       5.475  37.411   8.327  1.00  0.00          H   
ATOM    253 HE22 GLN A  17       4.979  37.434   6.697  1.00  0.00          H   
ATOM    254  N   ALA A  18      10.360  42.738   7.049  1.00  0.00          N   
ATOM    255  CA  ALA A  18      11.435  43.520   6.416  1.00  0.00          C   
ATOM    256  C   ALA A  18      12.138  44.393   7.513  1.00  0.00          C   
ATOM    257  O   ALA A  18      13.324  44.616   7.380  1.00  0.00          O   
ATOM    258  CB  ALA A  18      10.780  44.305   5.319  1.00  0.00          C   
ATOM    259  H   ALA A  18       9.476  42.954   6.621  1.00  0.00          H   
ATOM    260  HA  ALA A  18      12.172  42.831   5.994  1.00  0.00          H   
ATOM    261  HB1 ALA A  18      11.392  44.978   4.698  1.00  0.00          H   
ATOM    262  HB2 ALA A  18      10.365  43.651   4.558  1.00  0.00          H   
ATOM    263  HB3 ALA A  18       9.962  44.915   5.698  1.00  0.00          H   
ATOM    264  N   ALA A  19      11.433  44.908   8.550  1.00  0.00          N   
ATOM    265  CA  ALA A  19      11.943  45.838   9.595  1.00  0.00          C   
ATOM    266  C   ALA A  19      12.912  45.117  10.551  1.00  0.00          C   
ATOM    267  O   ALA A  19      12.644  45.025  11.757  1.00  0.00          O   
ATOM    268  CB  ALA A  19      10.763  46.513  10.217  1.00  0.00          C   
ATOM    269  H   ALA A  19      10.455  44.688   8.624  1.00  0.00          H   
ATOM    270  HA  ALA A  19      12.445  46.691   9.133  1.00  0.00          H   
ATOM    271  HB1 ALA A  19      10.323  47.194   9.485  1.00  0.00          H   
ATOM    272  HB2 ALA A  19      10.093  45.781  10.687  1.00  0.00          H   
ATOM    273  HB3 ALA A  19      11.129  46.960  11.135  1.00  0.00          H   
ATOM    274  N   GLN A  20      14.024  44.659  10.057  1.00  0.00          N   
ATOM    275  CA  GLN A  20      14.925  43.835  10.803  1.00  0.00          C   
ATOM    276  C   GLN A  20      15.864  44.892  11.483  1.00  0.00          C   
ATOM    277  O   GLN A  20      16.039  46.031  11.052  1.00  0.00          O   
ATOM    278  CB  GLN A  20      15.611  42.740   9.952  1.00  0.00          C   
ATOM    279  CG  GLN A  20      14.654  41.687   9.327  1.00  0.00          C   
ATOM    280  CD  GLN A  20      15.404  40.772   8.359  1.00  0.00          C   
ATOM    281  NE2 GLN A  20      14.760  40.439   7.245  1.00  0.00          N   
ATOM    282  OE1 GLN A  20      16.626  40.524   8.449  1.00  0.00          O   
ATOM    283  H   GLN A  20      14.164  44.844   9.076  1.00  0.00          H   
ATOM    284  HA  GLN A  20      14.294  43.388  11.574  1.00  0.00          H   
ATOM    285  HB3 GLN A  20      16.347  42.221  10.554  1.00  0.00          H   
ATOM    286  HB2 GLN A  20      16.193  43.242   9.181  1.00  0.00          H   
ATOM    287  HG3 GLN A  20      13.776  42.125   8.842  1.00  0.00          H   
ATOM    288  HG2 GLN A  20      14.234  41.085  10.138  1.00  0.00          H   
ATOM    289 HE21 GLN A  20      13.752  40.503   7.172  1.00  0.00          H   
ATOM    290 HE22 GLN A  20      15.249  39.773   6.664  1.00  0.00          H   
ATOM    291  N   ALA A  21      16.490  44.455  12.591  1.00  0.00          N   
ATOM    292  CA  ALA A  21      17.503  45.167  13.400  1.00  0.00          C   
ATOM    293  C   ALA A  21      18.881  45.216  12.640  1.00  0.00          C   
ATOM    294  O   ALA A  21      19.063  44.595  11.613  1.00  0.00          O   
ATOM    295  CB  ALA A  21      17.663  44.407  14.735  1.00  0.00          C   
ATOM    296  H   ALA A  21      16.229  43.525  12.877  1.00  0.00          H   
ATOM    297  HA  ALA A  21      17.104  46.152  13.585  1.00  0.00          H   
ATOM    298  HB1 ALA A  21      18.471  44.791  15.341  1.00  0.00          H   
ATOM    299  HB2 ALA A  21      16.739  44.531  15.303  1.00  0.00          H   
ATOM    300  HB3 ALA A  21      17.804  43.339  14.592  1.00  0.00          H   
ATOM    301  N   ALA A  22      19.722  46.152  13.100  1.00  0.00          N   
ATOM    302  CA  ALA A  22      20.990  46.411  12.435  1.00  0.00          C   
ATOM    303  C   ALA A  22      21.859  45.114  12.407  1.00  0.00          C   
ATOM    304  O   ALA A  22      22.242  44.590  13.459  1.00  0.00          O   
ATOM    305  CB  ALA A  22      21.736  47.545  13.228  1.00  0.00          C   
ATOM    306  H   ALA A  22      19.551  46.633  13.970  1.00  0.00          H   
ATOM    307  HA  ALA A  22      20.763  46.689  11.410  1.00  0.00          H   
ATOM    308  HB1 ALA A  22      22.032  47.150  14.197  1.00  0.00          H   
ATOM    309  HB2 ALA A  22      22.630  47.852  12.676  1.00  0.00          H   
ATOM    310  HB3 ALA A  22      21.082  48.405  13.372  1.00  0.00          H   
ATOM    311  N   LYS A  23      22.511  44.851  11.281  1.00  0.00          N   
ATOM    312  CA  LYS A  23      23.374  43.746  11.015  1.00  0.00          C   
ATOM    313  C   LYS A  23      24.703  43.821  11.725  1.00  0.00          C   
ATOM    314  O   LYS A  23      25.188  44.886  11.986  1.00  0.00          O   
ATOM    315  CB  LYS A  23      23.644  43.708   9.531  1.00  0.00          C   
ATOM    316  CG  LYS A  23      22.338  43.432   8.716  1.00  0.00          C   
ATOM    317  CD  LYS A  23      22.579  43.786   7.272  1.00  0.00          C   
ATOM    318  CE  LYS A  23      21.248  43.695   6.460  1.00  0.00          C   
ATOM    319  NZ  LYS A  23      21.547  43.864   5.039  1.00  0.00          N   
ATOM    320  H   LYS A  23      22.225  45.302  10.420  1.00  0.00          H   
ATOM    321  HA  LYS A  23      22.909  42.823  11.355  1.00  0.00          H   
ATOM    322  HB3 LYS A  23      24.344  42.913   9.271  1.00  0.00          H   
ATOM    323  HB2 LYS A  23      24.045  44.660   9.213  1.00  0.00          H   
ATOM    324  HG3 LYS A  23      21.480  43.995   9.085  1.00  0.00          H   
ATOM    325  HG2 LYS A  23      22.066  42.380   8.735  1.00  0.00          H   
ATOM    326  HD3 LYS A  23      23.226  43.038   6.811  1.00  0.00          H   
ATOM    327  HD2 LYS A  23      22.970  44.802   7.180  1.00  0.00          H   
ATOM    328  HE3 LYS A  23      20.691  44.510   6.904  1.00  0.00          H   
ATOM    329  HE2 LYS A  23      20.745  42.777   6.763  1.00  0.00          H   
ATOM    330  HZ1 LYS A  23      20.691  43.742   4.510  1.00  0.00          H   
ATOM    331  HZ2 LYS A  23      21.874  44.812   4.907  1.00  0.00          H   
ATOM    332  HZ3 LYS A  23      22.271  43.232   4.728  1.00  0.00          H   
ATOM    333  N   LYS A  24      25.360  42.699  11.919  1.00  0.00          N   
ATOM    334  CA  LYS A  24      26.636  42.589  12.564  1.00  0.00          C   
ATOM    335  C   LYS A  24      27.782  42.183  11.520  1.00  0.00          C   
ATOM    336  CB  LYS A  24      26.495  41.497  13.648  1.00  0.00          C   
ATOM    337  CG  LYS A  24      27.652  41.701  14.676  1.00  0.00          C   
ATOM    338  CD  LYS A  24      27.310  40.868  15.920  1.00  0.00          C   
ATOM    339  CE  LYS A  24      28.510  40.969  16.868  1.00  0.00          C   
ATOM    340  NZ  LYS A  24      28.156  40.341  18.117  1.00  0.00          N   
ATOM    341  O   LYS A  24      28.740  42.942  11.367  1.00  0.00          O   
ATOM    342  OXT LYS A  24      27.654  41.151  10.863  1.00  0.00          O   
ATOM    343  H   LYS A  24      25.041  41.926  11.355  1.00  0.00          H   
ATOM    344  HA  LYS A  24      26.749  43.533  13.094  1.00  0.00          H   
ATOM    345  HB3 LYS A  24      26.573  40.541  13.123  1.00  0.00          H   
ATOM    346  HB2 LYS A  24      25.554  41.595  14.196  1.00  0.00          H   
ATOM    347  HG3 LYS A  24      27.623  42.743  14.981  1.00  0.00          H   
ATOM    348  HG2 LYS A  24      28.563  41.449  14.135  1.00  0.00          H   
ATOM    349  HD3 LYS A  24      27.149  39.838  15.611  1.00  0.00          H   
ATOM    350  HD2 LYS A  24      26.543  41.430  16.456  1.00  0.00          H   
ATOM    351  HE3 LYS A  24      28.834  42.009  16.919  1.00  0.00          H   
ATOM    352  HE2 LYS A  24      29.394  40.490  16.454  1.00  0.00          H   
ATOM    353  HZ1 LYS A  24      27.804  39.418  17.900  1.00  0.00          H   
ATOM    354  HZ2 LYS A  24      28.954  40.348  18.728  1.00  0.00          H   
ATOM    355  HZ3 LYS A  24      27.466  40.863  18.654  1.00  0.00          H   
TER     356      LYS A  24
ENDMDL
MODEL        7
ATOM      1  N   LYS A   1      -1.254  53.517  -6.241  1.00  0.00          N   
ATOM      2  CA  LYS A   1      -2.672  53.080  -6.028  1.00  0.00          C   
ATOM      3  C   LYS A   1      -2.607  52.259  -4.752  1.00  0.00          C   
ATOM      4  O   LYS A   1      -2.089  51.121  -4.722  1.00  0.00          O   
ATOM      5  CB  LYS A   1      -3.199  52.187  -7.161  1.00  0.00          C   
ATOM      6  CG  LYS A   1      -3.515  53.010  -8.451  1.00  0.00          C   
ATOM      7  CD  LYS A   1      -4.197  52.061  -9.457  1.00  0.00          C   
ATOM      8  CE  LYS A   1      -4.533  52.766 -10.757  1.00  0.00          C   
ATOM      9  NZ  LYS A   1      -4.881  51.890 -11.868  1.00  0.00          N   
ATOM     10  HA  LYS A   1      -3.326  53.952  -5.976  1.00  0.00          H   
ATOM     11  HB3 LYS A   1      -4.154  51.765  -6.839  1.00  0.00          H   
ATOM     12  HB2 LYS A   1      -2.512  51.346  -7.292  1.00  0.00          H   
ATOM     13  HG3 LYS A   1      -2.678  53.530  -8.916  1.00  0.00          H   
ATOM     14  HG2 LYS A   1      -4.241  53.805  -8.290  1.00  0.00          H   
ATOM     15  HD3 LYS A   1      -5.102  51.737  -8.949  1.00  0.00          H   
ATOM     16  HD2 LYS A   1      -3.496  51.250  -9.668  1.00  0.00          H   
ATOM     17  HE3 LYS A   1      -3.601  53.220 -11.070  1.00  0.00          H   
ATOM     18  HE2 LYS A   1      -5.193  53.610 -10.583  1.00  0.00          H   
ATOM     19  HZ1 LYS A   1      -5.710  51.323 -11.754  1.00  0.00          H   
ATOM     20  HZ2 LYS A   1      -5.017  52.447 -12.702  1.00  0.00          H   
ATOM     21  HZ3 LYS A   1      -4.089  51.298 -12.059  1.00  0.00          H   
ATOM     22  H   LYS A   1      -0.854  53.809  -5.369  1.00  0.00          H   
ATOM     23  N   LYS A   2      -3.164  52.774  -3.664  1.00  0.00          N   
ATOM     24  CA  LYS A   2      -3.165  52.184  -2.406  1.00  0.00          C   
ATOM     25  C   LYS A   2      -3.885  50.821  -2.404  1.00  0.00          C   
ATOM     26  O   LYS A   2      -5.001  50.831  -2.988  1.00  0.00          O   
ATOM     27  CB  LYS A   2      -3.702  53.092  -1.332  1.00  0.00          C   
ATOM     28  CG  LYS A   2      -2.672  54.267  -0.962  1.00  0.00          C   
ATOM     29  CD  LYS A   2      -2.931  54.765   0.481  1.00  0.00          C   
ATOM     30  CE  LYS A   2      -2.013  55.978   0.977  1.00  0.00          C   
ATOM     31  NZ  LYS A   2      -1.809  56.927  -0.124  1.00  0.00          N   
ATOM     32  H   LYS A   2      -3.699  53.616  -3.854  1.00  0.00          H   
ATOM     33  HA  LYS A   2      -2.145  51.879  -2.145  1.00  0.00          H   
ATOM     34  HB3 LYS A   2      -3.827  52.483  -0.445  1.00  0.00          H   
ATOM     35  HB2 LYS A   2      -4.629  53.550  -1.658  1.00  0.00          H   
ATOM     36  HG3 LYS A   2      -2.803  55.124  -1.619  1.00  0.00          H   
ATOM     37  HG2 LYS A   2      -1.658  53.857  -1.068  1.00  0.00          H   
ATOM     38  HD3 LYS A   2      -2.908  53.953   1.209  1.00  0.00          H   
ATOM     39  HD2 LYS A   2      -3.980  55.054   0.503  1.00  0.00          H   
ATOM     40  HE3 LYS A   2      -0.998  55.716   1.277  1.00  0.00          H   
ATOM     41  HE2 LYS A   2      -2.475  56.570   1.760  1.00  0.00          H   
ATOM     42  HZ1 LYS A   2      -2.573  57.571  -0.268  1.00  0.00          H   
ATOM     43  HZ2 LYS A   2      -1.071  57.570   0.119  1.00  0.00          H   
ATOM     44  HZ3 LYS A   2      -1.521  56.400  -0.941  1.00  0.00          H   
ATOM     45  N   PRO A   3      -3.413  49.747  -1.771  1.00  0.00          N   
ATOM     46  CA  PRO A   3      -4.133  48.480  -1.577  1.00  0.00          C   
ATOM     47  C   PRO A   3      -5.528  48.700  -0.848  1.00  0.00          C   
ATOM     48  O   PRO A   3      -5.698  49.573   0.061  1.00  0.00          O   
ATOM     49  CB  PRO A   3      -3.201  47.534  -0.917  1.00  0.00          C   
ATOM     50  CG  PRO A   3      -2.352  48.429  -0.099  1.00  0.00          C   
ATOM     51  CD  PRO A   3      -2.172  49.704  -0.928  1.00  0.00          C   
ATOM     52  HA  PRO A   3      -4.367  48.110  -2.579  1.00  0.00          H   
ATOM     53  HB3 PRO A   3      -3.680  46.781  -0.282  1.00  0.00          H   
ATOM     54  HB2 PRO A   3      -2.625  47.006  -1.687  1.00  0.00          H   
ATOM     55  HG3 PRO A   3      -2.768  48.643   0.887  1.00  0.00          H   
ATOM     56  HG2 PRO A   3      -1.408  47.960   0.148  1.00  0.00          H   
ATOM     57  HD3 PRO A   3      -2.032  50.555  -0.266  1.00  0.00          H   
ATOM     58  HD2 PRO A   3      -1.295  49.587  -1.555  1.00  0.00          H   
ATOM     59  N   GLY A   4      -6.575  47.894  -1.094  1.00  0.00          N   
ATOM     60  CA  GLY A   4      -7.626  47.737  -0.114  1.00  0.00          C   
ATOM     61  C   GLY A   4      -7.205  46.904   1.125  1.00  0.00          C   
ATOM     62  O   GLY A   4      -6.220  46.183   1.061  1.00  0.00          O   
ATOM     63  H   GLY A   4      -6.421  47.135  -1.744  1.00  0.00          H   
ATOM     64  HA3 GLY A   4      -8.564  47.359  -0.521  1.00  0.00          H   
ATOM     65  HA2 GLY A   4      -7.823  48.703   0.360  1.00  0.00          H   
ATOM     66  N   ALA A   5      -7.884  47.119   2.275  1.00  0.00          N   
ATOM     67  CA  ALA A   5      -7.729  46.628   3.635  1.00  0.00          C   
ATOM     68  C   ALA A   5      -7.036  45.280   3.843  1.00  0.00          C   
ATOM     69  O   ALA A   5      -6.098  45.200   4.618  1.00  0.00          O   
ATOM     70  CB  ALA A   5      -9.134  46.724   4.220  1.00  0.00          C   
ATOM     71  H   ALA A   5      -8.685  47.721   2.139  1.00  0.00          H   
ATOM     72  HA  ALA A   5      -7.054  47.283   4.191  1.00  0.00          H   
ATOM     73  HB1 ALA A   5      -9.092  46.410   5.270  1.00  0.00          H   
ATOM     74  HB2 ALA A   5      -9.470  47.757   4.152  1.00  0.00          H   
ATOM     75  HB3 ALA A   5      -9.777  46.080   3.622  1.00  0.00          H   
ATOM     76  N   SER A   6      -7.594  44.152   3.284  1.00  0.00          N   
ATOM     77  CA  SER A   6      -7.054  42.774   3.268  1.00  0.00          C   
ATOM     78  C   SER A   6      -5.548  42.673   2.828  1.00  0.00          C   
ATOM     79  O   SER A   6      -4.718  42.161   3.609  1.00  0.00          O   
ATOM     80  CB  SER A   6      -7.962  41.845   2.455  1.00  0.00          C   
ATOM     81  OG  SER A   6      -9.348  41.999   2.838  1.00  0.00          O   
ATOM     82  H   SER A   6      -8.422  44.311   2.727  1.00  0.00          H   
ATOM     83  HA  SER A   6      -7.105  42.487   4.323  1.00  0.00          H   
ATOM     84  HB3 SER A   6      -7.762  40.793   2.630  1.00  0.00          H   
ATOM     85  HB2 SER A   6      -7.809  41.871   1.378  1.00  0.00          H   
ATOM     86  HG  SER A   6      -9.309  41.940   3.796  1.00  0.00          H   
ATOM     87  N   LEU A   7      -5.189  43.228   1.665  1.00  0.00          N   
ATOM     88  CA  LEU A   7      -3.789  43.305   1.249  1.00  0.00          C   
ATOM     89  C   LEU A   7      -2.988  44.264   2.117  1.00  0.00          C   
ATOM     90  O   LEU A   7      -1.809  44.047   2.326  1.00  0.00          O   
ATOM     91  CB  LEU A   7      -3.548  43.708  -0.206  1.00  0.00          C   
ATOM     92  CG  LEU A   7      -3.932  42.695  -1.241  1.00  0.00          C   
ATOM     93  CD1 LEU A   7      -3.315  43.109  -2.623  1.00  0.00          C   
ATOM     94  CD2 LEU A   7      -3.431  41.380  -0.913  1.00  0.00          C   
ATOM     95  H   LEU A   7      -5.901  43.524   1.017  1.00  0.00          H   
ATOM     96  HA  LEU A   7      -3.296  42.332   1.314  1.00  0.00          H   
ATOM     97  HB3 LEU A   7      -2.554  44.079  -0.459  1.00  0.00          H   
ATOM     98  HB2 LEU A   7      -4.230  44.533  -0.425  1.00  0.00          H   
ATOM     99  HG  LEU A   7      -5.012  42.641  -1.397  1.00  0.00          H   
ATOM    100 HD11 LEU A   7      -3.780  42.602  -3.473  1.00  0.00          H   
ATOM    101 HD12 LEU A   7      -3.397  44.183  -2.784  1.00  0.00          H   
ATOM    102 HD13 LEU A   7      -2.264  42.884  -2.747  1.00  0.00          H   
ATOM    103 HD21 LEU A   7      -3.881  40.951  -0.021  1.00  0.00          H   
ATOM    104 HD22 LEU A   7      -3.544  40.826  -1.852  1.00  0.00          H   
ATOM    105 HD23 LEU A   7      -2.366  41.469  -0.705  1.00  0.00          H   
ATOM    106  N   ALA A   8      -3.629  45.389   2.580  1.00  0.00          N   
ATOM    107  CA  ALA A   8      -2.957  46.358   3.402  1.00  0.00          C   
ATOM    108  C   ALA A   8      -2.398  45.779   4.698  1.00  0.00          C   
ATOM    109  O   ALA A   8      -1.195  45.982   4.948  1.00  0.00          O   
ATOM    110  CB  ALA A   8      -3.877  47.565   3.733  1.00  0.00          C   
ATOM    111  H   ALA A   8      -4.553  45.549   2.233  1.00  0.00          H   
ATOM    112  HA  ALA A   8      -2.131  46.747   2.806  1.00  0.00          H   
ATOM    113  HB1 ALA A   8      -4.712  47.260   4.368  1.00  0.00          H   
ATOM    114  HB2 ALA A   8      -3.352  48.321   4.310  1.00  0.00          H   
ATOM    115  HB3 ALA A   8      -4.337  47.957   2.822  1.00  0.00          H   
ATOM    116  N   ALA A   9      -3.203  45.009   5.412  1.00  0.00          N   
ATOM    117  CA  ALA A   9      -2.832  44.150   6.529  1.00  0.00          C   
ATOM    118  C   ALA A   9      -1.708  43.165   6.207  1.00  0.00          C   
ATOM    119  O   ALA A   9      -0.657  43.273   6.887  1.00  0.00          O   
ATOM    120  CB  ALA A   9      -4.107  43.498   6.949  1.00  0.00          C   
ATOM    121  H   ALA A   9      -4.143  44.820   5.119  1.00  0.00          H   
ATOM    122  HA  ALA A   9      -2.422  44.782   7.318  1.00  0.00          H   
ATOM    123  HB1 ALA A   9      -4.799  44.305   7.183  1.00  0.00          H   
ATOM    124  HB2 ALA A   9      -4.611  42.865   6.215  1.00  0.00          H   
ATOM    125  HB3 ALA A   9      -3.919  42.883   7.825  1.00  0.00          H   
ATOM    126  N   LEU A  10      -1.896  42.338   5.201  1.00  0.00          N   
ATOM    127  CA  LEU A  10      -0.854  41.400   4.692  1.00  0.00          C   
ATOM    128  C   LEU A  10       0.456  42.120   4.433  1.00  0.00          C   
ATOM    129  O   LEU A  10       1.538  41.531   4.705  1.00  0.00          O   
ATOM    130  CB  LEU A  10      -1.485  40.699   3.413  1.00  0.00          C   
ATOM    131  CG  LEU A  10      -2.453  39.550   3.853  1.00  0.00          C   
ATOM    132  CD1 LEU A  10      -3.175  38.908   2.654  1.00  0.00          C   
ATOM    133  CD2 LEU A  10      -1.714  38.390   4.493  1.00  0.00          C   
ATOM    134  H   LEU A  10      -2.833  42.312   4.821  1.00  0.00          H   
ATOM    135  HA  LEU A  10      -0.572  40.692   5.477  1.00  0.00          H   
ATOM    136  HB3 LEU A  10      -0.758  40.169   2.792  1.00  0.00          H   
ATOM    137  HB2 LEU A  10      -2.056  41.434   2.854  1.00  0.00          H   
ATOM    138  HG  LEU A  10      -3.248  39.889   4.510  1.00  0.00          H   
ATOM    139 HD11 LEU A  10      -2.446  38.611   1.896  1.00  0.00          H   
ATOM    140 HD12 LEU A  10      -3.618  37.968   2.990  1.00  0.00          H   
ATOM    141 HD13 LEU A  10      -3.857  39.697   2.341  1.00  0.00          H   
ATOM    142 HD21 LEU A  10      -1.011  38.778   5.241  1.00  0.00          H   
ATOM    143 HD22 LEU A  10      -2.280  37.601   4.984  1.00  0.00          H   
ATOM    144 HD23 LEU A  10      -1.044  37.921   3.768  1.00  0.00          H   
ATOM    145  N   GLN A  11       0.505  43.254   3.757  1.00  0.00          N   
ATOM    146  CA  GLN A  11       1.714  44.002   3.325  1.00  0.00          C   
ATOM    147  C   GLN A  11       2.352  44.929   4.406  1.00  0.00          C   
ATOM    148  O   GLN A  11       3.577  44.994   4.499  1.00  0.00          O   
ATOM    149  CB  GLN A  11       1.459  44.708   2.011  1.00  0.00          C   
ATOM    150  CG  GLN A  11       1.259  43.649   0.850  1.00  0.00          C   
ATOM    151  CD  GLN A  11       0.918  44.337  -0.508  1.00  0.00          C   
ATOM    152  NE2 GLN A  11       0.413  43.574  -1.519  1.00  0.00          N   
ATOM    153  OE1 GLN A  11       1.042  45.572  -0.768  1.00  0.00          O   
ATOM    154  H   GLN A  11      -0.403  43.619   3.542  1.00  0.00          H   
ATOM    155  HA  GLN A  11       2.498  43.257   3.145  1.00  0.00          H   
ATOM    156  HB3 GLN A  11       2.257  45.393   1.768  1.00  0.00          H   
ATOM    157  HB2 GLN A  11       0.582  45.340   1.922  1.00  0.00          H   
ATOM    158  HG3 GLN A  11       0.508  42.929   1.180  1.00  0.00          H   
ATOM    159  HG2 GLN A  11       2.174  43.065   0.772  1.00  0.00          H   
ATOM    160 HE21 GLN A  11       0.162  42.601  -1.448  1.00  0.00          H   
ATOM    161 HE22 GLN A  11       0.196  44.044  -2.388  1.00  0.00          H   
ATOM    162  N   ALA A  12       1.581  45.508   5.321  1.00  0.00          N   
ATOM    163  CA  ALA A  12       2.163  45.919   6.614  1.00  0.00          C   
ATOM    164  C   ALA A  12       2.825  44.760   7.351  1.00  0.00          C   
ATOM    165  O   ALA A  12       3.939  44.965   7.885  1.00  0.00          O   
ATOM    166  CB  ALA A  12       0.995  46.519   7.425  1.00  0.00          C   
ATOM    167  H   ALA A  12       0.577  45.421   5.401  1.00  0.00          H   
ATOM    168  HA  ALA A  12       2.943  46.653   6.439  1.00  0.00          H   
ATOM    169  HB1 ALA A  12       0.564  47.312   6.822  1.00  0.00          H   
ATOM    170  HB2 ALA A  12       0.346  45.688   7.712  1.00  0.00          H   
ATOM    171  HB3 ALA A  12       1.337  46.997   8.344  1.00  0.00          H   
ATOM    172  N   LEU A  13       2.171  43.646   7.446  1.00  0.00          N   
ATOM    173  CA  LEU A  13       2.843  42.469   8.043  1.00  0.00          C   
ATOM    174  C   LEU A  13       4.184  42.132   7.352  1.00  0.00          C   
ATOM    175  O   LEU A  13       5.195  41.990   8.004  1.00  0.00          O   
ATOM    176  CB  LEU A  13       1.958  41.242   8.116  1.00  0.00          C   
ATOM    177  CG  LEU A  13       2.626  40.205   8.914  1.00  0.00          C   
ATOM    178  CD1 LEU A  13       3.110  40.763  10.303  1.00  0.00          C   
ATOM    179  CD2 LEU A  13       1.638  38.972   9.022  1.00  0.00          C   
ATOM    180  H   LEU A  13       1.211  43.603   7.121  1.00  0.00          H   
ATOM    181  HA  LEU A  13       3.085  42.712   9.070  1.00  0.00          H   
ATOM    182  HB3 LEU A  13       1.736  40.827   7.139  1.00  0.00          H   
ATOM    183  HB2 LEU A  13       1.097  41.595   8.690  1.00  0.00          H   
ATOM    184  HG  LEU A  13       3.549  39.866   8.446  1.00  0.00          H   
ATOM    185 HD11 LEU A  13       2.318  41.264  10.873  1.00  0.00          H   
ATOM    186 HD12 LEU A  13       3.467  39.980  10.959  1.00  0.00          H   
ATOM    187 HD13 LEU A  13       3.945  41.461  10.247  1.00  0.00          H   
ATOM    188 HD21 LEU A  13       2.069  38.002   9.258  1.00  0.00          H   
ATOM    189 HD22 LEU A  13       0.947  39.261   9.816  1.00  0.00          H   
ATOM    190 HD23 LEU A  13       1.165  38.806   8.056  1.00  0.00          H   
ATOM    191  N   GLN A  14       4.229  42.065   6.041  1.00  0.00          N   
ATOM    192  CA  GLN A  14       5.391  41.833   5.210  1.00  0.00          C   
ATOM    193  C   GLN A  14       6.541  42.881   5.293  1.00  0.00          C   
ATOM    194  O   GLN A  14       7.736  42.574   5.216  1.00  0.00          O   
ATOM    195  CB  GLN A  14       4.986  41.770   3.711  1.00  0.00          C   
ATOM    196  CG  GLN A  14       6.088  41.589   2.663  1.00  0.00          C   
ATOM    197  CD  GLN A  14       5.518  41.204   1.312  1.00  0.00          C   
ATOM    198  NE2 GLN A  14       6.049  41.777   0.253  1.00  0.00          N   
ATOM    199  OE1 GLN A  14       4.607  40.439   1.224  1.00  0.00          O   
ATOM    200  H   GLN A  14       3.349  42.188   5.552  1.00  0.00          H   
ATOM    201  HA  GLN A  14       5.809  40.891   5.583  1.00  0.00          H   
ATOM    202  HB3 GLN A  14       4.515  42.700   3.378  1.00  0.00          H   
ATOM    203  HB2 GLN A  14       4.227  40.982   3.654  1.00  0.00          H   
ATOM    204  HG3 GLN A  14       6.697  40.768   3.062  1.00  0.00          H   
ATOM    205  HG2 GLN A  14       6.602  42.547   2.599  1.00  0.00          H   
ATOM    206 HE21 GLN A  14       6.872  42.346   0.367  1.00  0.00          H   
ATOM    207 HE22 GLN A  14       5.633  41.591  -0.650  1.00  0.00          H   
ATOM    208  N   ALA A  15       6.184  44.189   5.501  1.00  0.00          N   
ATOM    209  CA  ALA A  15       7.096  45.279   5.927  1.00  0.00          C   
ATOM    210  C   ALA A  15       7.610  45.010   7.371  1.00  0.00          C   
ATOM    211  O   ALA A  15       8.853  44.958   7.488  1.00  0.00          O   
ATOM    212  CB  ALA A  15       6.414  46.641   5.840  1.00  0.00          C   
ATOM    213  H   ALA A  15       5.203  44.424   5.608  1.00  0.00          H   
ATOM    214  HA  ALA A  15       7.965  45.280   5.276  1.00  0.00          H   
ATOM    215  HB1 ALA A  15       7.117  47.461   5.946  1.00  0.00          H   
ATOM    216  HB2 ALA A  15       6.097  46.733   4.796  1.00  0.00          H   
ATOM    217  HB3 ALA A  15       5.599  46.795   6.546  1.00  0.00          H   
ATOM    218  N   LEU A  16       6.822  44.733   8.315  1.00  0.00          N   
ATOM    219  CA  LEU A  16       7.249  44.499   9.679  1.00  0.00          C   
ATOM    220  C   LEU A  16       8.058  43.175   9.913  1.00  0.00          C   
ATOM    221  O   LEU A  16       8.962  43.216  10.755  1.00  0.00          O   
ATOM    222  CB  LEU A  16       5.954  44.520  10.494  1.00  0.00          C   
ATOM    223  CG  LEU A  16       5.327  45.909  10.749  1.00  0.00          C   
ATOM    224  CD1 LEU A  16       3.894  45.594  11.175  1.00  0.00          C   
ATOM    225  CD2 LEU A  16       6.057  46.724  11.786  1.00  0.00          C   
ATOM    226  H   LEU A  16       5.831  44.826   8.147  1.00  0.00          H   
ATOM    227  HA  LEU A  16       7.941  45.281   9.983  1.00  0.00          H   
ATOM    228  HB3 LEU A  16       6.265  44.264  11.510  1.00  0.00          H   
ATOM    229  HB2 LEU A  16       5.220  43.780  10.164  1.00  0.00          H   
ATOM    230  HG  LEU A  16       5.226  46.483   9.819  1.00  0.00          H   
ATOM    231 HD11 LEU A  16       3.859  44.973  12.075  1.00  0.00          H   
ATOM    232 HD12 LEU A  16       3.322  46.457  11.508  1.00  0.00          H   
ATOM    233 HD13 LEU A  16       3.274  45.225  10.368  1.00  0.00          H   
ATOM    234 HD21 LEU A  16       5.726  47.756  11.782  1.00  0.00          H   
ATOM    235 HD22 LEU A  16       5.809  46.314  12.774  1.00  0.00          H   
ATOM    236 HD23 LEU A  16       7.133  46.716  11.646  1.00  0.00          H   
ATOM    237  N   GLN A  17       7.822  42.078   9.176  1.00  0.00          N   
ATOM    238  CA  GLN A  17       8.632  40.881   9.270  1.00  0.00          C   
ATOM    239  C   GLN A  17      10.030  41.058   8.618  1.00  0.00          C   
ATOM    240  O   GLN A  17      11.007  40.659   9.328  1.00  0.00          O   
ATOM    241  CB  GLN A  17       7.777  39.758   8.786  1.00  0.00          C   
ATOM    242  CG  GLN A  17       6.716  39.526   9.853  1.00  0.00          C   
ATOM    243  CD  GLN A  17       5.484  38.867   9.179  1.00  0.00          C   
ATOM    244  NE2 GLN A  17       4.544  38.300   9.881  1.00  0.00          N   
ATOM    245  OE1 GLN A  17       5.449  38.668   7.983  1.00  0.00          O   
ATOM    246  H   GLN A  17       6.988  42.056   8.606  1.00  0.00          H   
ATOM    247  HA  GLN A  17       8.938  40.681  10.301  1.00  0.00          H   
ATOM    248  HB3 GLN A  17       8.530  38.961   8.699  1.00  0.00          H   
ATOM    249  HB2 GLN A  17       7.363  39.891   7.781  1.00  0.00          H   
ATOM    250  HG3 GLN A  17       6.396  40.453  10.313  1.00  0.00          H   
ATOM    251  HG2 GLN A  17       7.106  38.916  10.670  1.00  0.00          H   
ATOM    252 HE21 GLN A  17       4.607  38.366  10.883  1.00  0.00          H   
ATOM    253 HE22 GLN A  17       3.848  37.651   9.544  1.00  0.00          H   
ATOM    254  N   ALA A  18      10.221  41.623   7.415  1.00  0.00          N   
ATOM    255  CA  ALA A  18      11.531  42.050   7.040  1.00  0.00          C   
ATOM    256  C   ALA A  18      12.229  42.941   8.022  1.00  0.00          C   
ATOM    257  O   ALA A  18      13.428  42.914   8.159  1.00  0.00          O   
ATOM    258  CB  ALA A  18      11.321  42.780   5.765  1.00  0.00          C   
ATOM    259  H   ALA A  18       9.400  41.804   6.863  1.00  0.00          H   
ATOM    260  HA  ALA A  18      12.170  41.183   6.901  1.00  0.00          H   
ATOM    261  HB1 ALA A  18      10.399  43.355   5.813  1.00  0.00          H   
ATOM    262  HB2 ALA A  18      12.113  43.463   5.480  1.00  0.00          H   
ATOM    263  HB3 ALA A  18      11.160  42.090   4.942  1.00  0.00          H   
ATOM    264  N   ALA A  19      11.529  43.805   8.750  1.00  0.00          N   
ATOM    265  CA  ALA A  19      12.061  44.662   9.830  1.00  0.00          C   
ATOM    266  C   ALA A  19      12.178  44.076  11.265  1.00  0.00          C   
ATOM    267  O   ALA A  19      12.278  44.824  12.191  1.00  0.00          O   
ATOM    268  CB  ALA A  19      11.272  45.954   9.774  1.00  0.00          C   
ATOM    269  H   ALA A  19      10.522  43.779   8.645  1.00  0.00          H   
ATOM    270  HA  ALA A  19      13.106  44.867   9.607  1.00  0.00          H   
ATOM    271  HB1 ALA A  19      10.398  45.880  10.424  1.00  0.00          H   
ATOM    272  HB2 ALA A  19      11.905  46.722  10.222  1.00  0.00          H   
ATOM    273  HB3 ALA A  19      11.092  46.322   8.759  1.00  0.00          H   
ATOM    274  N   GLN A  20      12.092  42.749  11.522  1.00  0.00          N   
ATOM    275  CA  GLN A  20      12.340  42.135  12.831  1.00  0.00          C   
ATOM    276  C   GLN A  20      13.774  41.830  13.077  1.00  0.00          C   
ATOM    277  O   GLN A  20      14.483  41.557  12.154  1.00  0.00          O   
ATOM    278  CB  GLN A  20      11.403  40.863  12.975  1.00  0.00          C   
ATOM    279  CG  GLN A  20       9.939  41.194  13.114  1.00  0.00          C   
ATOM    280  CD  GLN A  20       9.386  41.187  14.540  1.00  0.00          C   
ATOM    281  NE2 GLN A  20       8.337  41.976  14.831  1.00  0.00          N   
ATOM    282  OE1 GLN A  20       9.748  40.366  15.371  1.00  0.00          O   
ATOM    283  H   GLN A  20      12.036  42.064  10.770  1.00  0.00          H   
ATOM    284  HA  GLN A  20      12.091  42.786  13.669  1.00  0.00          H   
ATOM    285  HB3 GLN A  20      11.722  40.383  13.899  1.00  0.00          H   
ATOM    286  HB2 GLN A  20      11.664  40.164  12.177  1.00  0.00          H   
ATOM    287  HG3 GLN A  20       9.477  40.382  12.559  1.00  0.00          H   
ATOM    288  HG2 GLN A  20       9.668  42.167  12.709  1.00  0.00          H   
ATOM    289 HE21 GLN A  20       7.895  42.502  14.097  1.00  0.00          H   
ATOM    290 HE22 GLN A  20       7.884  41.723  15.703  1.00  0.00          H   
ATOM    291  N   ALA A  21      14.281  41.846  14.316  1.00  0.00          N   
ATOM    292  CA  ALA A  21      15.724  41.487  14.631  1.00  0.00          C   
ATOM    293  C   ALA A  21      15.945  39.977  14.289  1.00  0.00          C   
ATOM    294  O   ALA A  21      15.157  39.053  14.496  1.00  0.00          O   
ATOM    295  CB  ALA A  21      15.998  41.830  16.113  1.00  0.00          C   
ATOM    296  H   ALA A  21      13.638  41.925  15.091  1.00  0.00          H   
ATOM    297  HA  ALA A  21      16.346  42.017  13.914  1.00  0.00          H   
ATOM    298  HB1 ALA A  21      15.936  42.912  16.233  1.00  0.00          H   
ATOM    299  HB2 ALA A  21      15.264  41.369  16.768  1.00  0.00          H   
ATOM    300  HB3 ALA A  21      16.901  41.500  16.640  1.00  0.00          H   
ATOM    301  N   ALA A  22      17.154  39.832  13.679  1.00  0.00          N   
ATOM    302  CA  ALA A  22      17.535  38.609  13.033  1.00  0.00          C   
ATOM    303  C   ALA A  22      17.869  37.469  13.974  1.00  0.00          C   
ATOM    304  O   ALA A  22      18.586  37.703  14.985  1.00  0.00          O   
ATOM    305  CB  ALA A  22      18.649  38.776  12.003  1.00  0.00          C   
ATOM    306  H   ALA A  22      17.696  40.635  13.390  1.00  0.00          H   
ATOM    307  HA  ALA A  22      16.605  38.338  12.524  1.00  0.00          H   
ATOM    308  HB1 ALA A  22      19.448  39.424  12.364  1.00  0.00          H   
ATOM    309  HB2 ALA A  22      18.951  37.808  11.612  1.00  0.00          H   
ATOM    310  HB3 ALA A  22      18.282  39.345  11.145  1.00  0.00          H   
ATOM    311  N   LYS A  23      17.418  36.237  13.724  1.00  0.00          N   
ATOM    312  CA  LYS A  23      17.730  35.017  14.498  1.00  0.00          C   
ATOM    313  C   LYS A  23      19.220  34.563  14.541  1.00  0.00          C   
ATOM    314  O   LYS A  23      19.959  34.614  13.541  1.00  0.00          O   
ATOM    315  CB  LYS A  23      16.760  33.881  14.102  1.00  0.00          C   
ATOM    316  CG  LYS A  23      17.104  33.182  12.816  1.00  0.00          C   
ATOM    317  CD  LYS A  23      15.957  32.298  12.208  1.00  0.00          C   
ATOM    318  CE  LYS A  23      15.876  30.987  12.962  1.00  0.00          C   
ATOM    319  NZ  LYS A  23      15.089  30.133  12.055  1.00  0.00          N   
ATOM    320  H   LYS A  23      16.868  36.033  12.897  1.00  0.00          H   
ATOM    321  HA  LYS A  23      17.438  35.297  15.509  1.00  0.00          H   
ATOM    322  HB3 LYS A  23      15.740  34.283  14.147  1.00  0.00          H   
ATOM    323  HB2 LYS A  23      16.797  33.100  14.864  1.00  0.00          H   
ATOM    324  HG3 LYS A  23      17.945  32.519  13.025  1.00  0.00          H   
ATOM    325  HG2 LYS A  23      17.442  33.967  12.139  1.00  0.00          H   
ATOM    326  HD3 LYS A  23      16.234  32.113  11.170  1.00  0.00          H   
ATOM    327  HD2 LYS A  23      15.068  32.928  12.296  1.00  0.00          H   
ATOM    328  HE3 LYS A  23      15.439  31.216  13.932  1.00  0.00          H   
ATOM    329  HE2 LYS A  23      16.866  30.547  13.080  1.00  0.00          H   
ATOM    330  HZ1 LYS A  23      15.481  30.051  11.134  1.00  0.00          H   
ATOM    331  HZ2 LYS A  23      15.036  29.238  12.508  1.00  0.00          H   
ATOM    332  HZ3 LYS A  23      14.189  30.538  11.829  1.00  0.00          H   
ATOM    333  N   LYS A  24      19.764  34.194  15.662  1.00  0.00          N   
ATOM    334  CA  LYS A  24      21.177  33.662  15.886  1.00  0.00          C   
ATOM    335  C   LYS A  24      21.150  32.355  16.716  1.00  0.00          C   
ATOM    336  CB  LYS A  24      21.937  34.741  16.634  1.00  0.00          C   
ATOM    337  CG  LYS A  24      22.367  35.929  15.634  1.00  0.00          C   
ATOM    338  CD  LYS A  24      22.909  37.131  16.348  1.00  0.00          C   
ATOM    339  CE  LYS A  24      23.343  38.209  15.400  1.00  0.00          C   
ATOM    340  NZ  LYS A  24      22.270  38.765  14.606  1.00  0.00          N   
ATOM    341  O   LYS A  24      20.314  32.095  17.619  1.00  0.00          O   
ATOM    342  OXT LYS A  24      22.099  31.620  16.611  1.00  0.00          O   
ATOM    343  H   LYS A  24      19.135  34.099  16.444  1.00  0.00          H   
ATOM    344  HA  LYS A  24      21.683  33.418  14.958  1.00  0.00          H   
ATOM    345  HB3 LYS A  24      22.869  34.309  17.016  1.00  0.00          H   
ATOM    346  HB2 LYS A  24      21.441  35.186  17.497  1.00  0.00          H   
ATOM    347  HG3 LYS A  24      21.560  36.283  14.993  1.00  0.00          H   
ATOM    348  HG2 LYS A  24      23.190  35.601  15.008  1.00  0.00          H   
ATOM    349  HD3 LYS A  24      23.772  36.864  16.959  1.00  0.00          H   
ATOM    350  HD2 LYS A  24      22.114  37.426  17.038  1.00  0.00          H   
ATOM    351  HE3 LYS A  24      24.194  37.898  14.792  1.00  0.00          H   
ATOM    352  HE2 LYS A  24      23.762  38.988  16.044  1.00  0.00          H   
ATOM    353  HZ1 LYS A  24      22.469  39.569  14.025  1.00  0.00          H   
ATOM    354  HZ2 LYS A  24      21.831  38.121  13.964  1.00  0.00          H   
ATOM    355  HZ3 LYS A  24      21.519  39.114  15.181  1.00  0.00          H   
TER     356      LYS A  24
ENDMDL
MODEL        8
ATOM      1  N   LYS A   1     -12.105  35.133  18.550  1.00  0.00          N   
ATOM      2  CA  LYS A   1     -11.070  35.069  17.533  1.00  0.00          C   
ATOM      3  C   LYS A   1     -11.160  36.306  16.624  1.00  0.00          C   
ATOM      4  O   LYS A   1     -12.194  36.670  16.023  1.00  0.00          O   
ATOM      5  CB  LYS A   1     -11.003  33.675  16.794  1.00  0.00          C   
ATOM      6  CG  LYS A   1      -9.612  33.500  16.249  1.00  0.00          C   
ATOM      7  CD  LYS A   1      -9.701  32.220  15.423  1.00  0.00          C   
ATOM      8  CE  LYS A   1      -8.391  32.056  14.703  1.00  0.00          C   
ATOM      9  NZ  LYS A   1      -8.413  30.927  13.722  1.00  0.00          N   
ATOM     10  HA  LYS A   1     -10.122  35.160  18.068  1.00  0.00          H   
ATOM     11  HB3 LYS A   1     -11.742  33.615  15.991  1.00  0.00          H   
ATOM     12  HB2 LYS A   1     -11.286  32.920  17.524  1.00  0.00          H   
ATOM     13  HG3 LYS A   1      -8.899  33.367  17.054  1.00  0.00          H   
ATOM     14  HG2 LYS A   1      -9.349  34.266  15.516  1.00  0.00          H   
ATOM     15  HD3 LYS A   1     -10.549  32.281  14.748  1.00  0.00          H   
ATOM     16  HD2 LYS A   1      -9.817  31.353  16.076  1.00  0.00          H   
ATOM     17  HE3 LYS A   1      -7.671  31.918  15.513  1.00  0.00          H   
ATOM     18  HE2 LYS A   1      -8.274  33.051  14.259  1.00  0.00          H   
ATOM     19  HZ1 LYS A   1      -7.461  30.894  13.377  1.00  0.00          H   
ATOM     20  HZ2 LYS A   1      -8.571  30.013  14.110  1.00  0.00          H   
ATOM     21  HZ3 LYS A   1      -9.172  31.013  13.059  1.00  0.00          H   
ATOM     22  H   LYS A   1     -12.985  34.885  18.128  1.00  0.00          H   
ATOM     23  N   LYS A   2      -9.969  36.896  16.402  1.00  0.00          N   
ATOM     24  CA  LYS A   2      -9.641  37.905  15.346  1.00  0.00          C   
ATOM     25  C   LYS A   2      -9.962  37.381  13.956  1.00  0.00          C   
ATOM     26  O   LYS A   2      -9.928  36.190  13.681  1.00  0.00          O   
ATOM     27  CB  LYS A   2      -8.205  38.508  15.616  1.00  0.00          C   
ATOM     28  CG  LYS A   2      -7.131  37.517  15.130  1.00  0.00          C   
ATOM     29  CD  LYS A   2      -5.722  37.744  15.690  1.00  0.00          C   
ATOM     30  CE  LYS A   2      -4.749  36.628  15.333  1.00  0.00          C   
ATOM     31  NZ  LYS A   2      -3.524  36.678  16.092  1.00  0.00          N   
ATOM     32  H   LYS A   2      -9.133  36.463  16.760  1.00  0.00          H   
ATOM     33  HA  LYS A   2     -10.337  38.733  15.458  1.00  0.00          H   
ATOM     34  HB3 LYS A   2      -8.111  38.769  16.670  1.00  0.00          H   
ATOM     35  HB2 LYS A   2      -8.136  39.373  14.961  1.00  0.00          H   
ATOM     36  HG3 LYS A   2      -7.113  37.507  14.045  1.00  0.00          H   
ATOM     37  HG2 LYS A   2      -7.464  36.492  15.239  1.00  0.00          H   
ATOM     38  HD3 LYS A   2      -5.818  37.730  16.772  1.00  0.00          H   
ATOM     39  HD2 LYS A   2      -5.290  38.669  15.315  1.00  0.00          H   
ATOM     40  HE3 LYS A   2      -4.507  36.811  14.285  1.00  0.00          H   
ATOM     41  HE2 LYS A   2      -5.249  35.665  15.448  1.00  0.00          H   
ATOM     42  HZ1 LYS A   2      -3.088  37.574  15.929  1.00  0.00          H   
ATOM     43  HZ2 LYS A   2      -3.724  36.614  17.079  1.00  0.00          H   
ATOM     44  HZ3 LYS A   2      -2.859  35.954  15.842  1.00  0.00          H   
ATOM     45  N   PRO A   3     -10.374  38.263  13.099  1.00  0.00          N   
ATOM     46  CA  PRO A   3     -10.636  37.981  11.698  1.00  0.00          C   
ATOM     47  C   PRO A   3      -9.384  37.537  10.892  1.00  0.00          C   
ATOM     48  O   PRO A   3      -8.227  37.673  11.308  1.00  0.00          O   
ATOM     49  CB  PRO A   3     -11.317  39.302  11.158  1.00  0.00          C   
ATOM     50  CG  PRO A   3     -12.010  39.873  12.392  1.00  0.00          C   
ATOM     51  CD  PRO A   3     -11.026  39.536  13.468  1.00  0.00          C   
ATOM     52  HA  PRO A   3     -11.352  37.158  11.598  1.00  0.00          H   
ATOM     53  HB3 PRO A   3     -10.577  40.016  10.807  1.00  0.00          H   
ATOM     54  HB2 PRO A   3     -12.054  39.066  10.397  1.00  0.00          H   
ATOM     55  HG3 PRO A   3     -12.243  40.914  12.165  1.00  0.00          H   
ATOM     56  HG2 PRO A   3     -12.960  39.355  12.483  1.00  0.00          H   
ATOM     57  HD3 PRO A   3     -10.214  40.212  13.733  1.00  0.00          H   
ATOM     58  HD2 PRO A   3     -11.670  39.329  14.325  1.00  0.00          H   
ATOM     59  N   GLY A   4      -9.532  36.897   9.681  1.00  0.00          N   
ATOM     60  CA  GLY A   4      -8.408  36.682   8.796  1.00  0.00          C   
ATOM     61  C   GLY A   4      -7.949  37.956   8.140  1.00  0.00          C   
ATOM     62  O   GLY A   4      -8.667  38.814   7.678  1.00  0.00          O   
ATOM     63  H   GLY A   4     -10.476  36.816   9.323  1.00  0.00          H   
ATOM     64  HA3 GLY A   4      -8.750  35.941   8.085  1.00  0.00          H   
ATOM     65  HA2 GLY A   4      -7.661  36.207   9.431  1.00  0.00          H   
ATOM     66  N   ALA A   5      -6.662  38.035   8.067  1.00  0.00          N   
ATOM     67  CA  ALA A   5      -5.878  39.269   7.688  1.00  0.00          C   
ATOM     68  C   ALA A   5      -6.180  39.674   6.214  1.00  0.00          C   
ATOM     69  O   ALA A   5      -5.890  38.895   5.305  1.00  0.00          O   
ATOM     70  CB  ALA A   5      -4.375  39.077   7.980  1.00  0.00          C   
ATOM     71  H   ALA A   5      -6.210  37.228   8.475  1.00  0.00          H   
ATOM     72  HA  ALA A   5      -6.237  40.035   8.365  1.00  0.00          H   
ATOM     73  HB1 ALA A   5      -3.982  38.324   7.294  1.00  0.00          H   
ATOM     74  HB2 ALA A   5      -3.883  40.010   7.710  1.00  0.00          H   
ATOM     75  HB3 ALA A   5      -4.236  38.825   9.034  1.00  0.00          H   
ATOM     76  N   SER A   6      -6.614  40.908   6.001  1.00  0.00          N   
ATOM     77  CA  SER A   6      -6.681  41.528   4.706  1.00  0.00          C   
ATOM     78  C   SER A   6      -5.303  41.695   4.057  1.00  0.00          C   
ATOM     79  O   SER A   6      -4.245  41.680   4.785  1.00  0.00          O   
ATOM     80  CB  SER A   6      -7.304  42.973   4.836  1.00  0.00          C   
ATOM     81  OG  SER A   6      -6.428  43.921   5.402  1.00  0.00          O   
ATOM     82  H   SER A   6      -6.847  41.417   6.845  1.00  0.00          H   
ATOM     83  HA  SER A   6      -7.299  40.932   4.033  1.00  0.00          H   
ATOM     84  HB3 SER A   6      -8.189  42.945   5.472  1.00  0.00          H   
ATOM     85  HB2 SER A   6      -7.617  43.320   3.850  1.00  0.00          H   
ATOM     86  HG  SER A   6      -6.497  43.836   6.355  1.00  0.00          H   
ATOM     87  N   LEU A   7      -5.238  41.953   2.716  1.00  0.00          N   
ATOM     88  CA  LEU A   7      -4.062  42.525   2.016  1.00  0.00          C   
ATOM     89  C   LEU A   7      -3.414  43.848   2.666  1.00  0.00          C   
ATOM     90  O   LEU A   7      -2.219  43.891   2.709  1.00  0.00          O   
ATOM     91  CB  LEU A   7      -4.259  42.562   0.484  1.00  0.00          C   
ATOM     92  CG  LEU A   7      -2.925  42.629  -0.291  1.00  0.00          C   
ATOM     93  CD1 LEU A   7      -2.028  41.410  -0.126  1.00  0.00          C   
ATOM     94  CD2 LEU A   7      -3.263  42.925  -1.778  1.00  0.00          C   
ATOM     95  H   LEU A   7      -6.044  41.869   2.105  1.00  0.00          H   
ATOM     96  HA  LEU A   7      -3.333  41.713   2.014  1.00  0.00          H   
ATOM     97  HB3 LEU A   7      -4.848  43.405   0.133  1.00  0.00          H   
ATOM     98  HB2 LEU A   7      -4.825  41.715   0.114  1.00  0.00          H   
ATOM     99  HG  LEU A   7      -2.362  43.472   0.116  1.00  0.00          H   
ATOM    100 HD11 LEU A   7      -2.624  40.513   0.044  1.00  0.00          H   
ATOM    101 HD12 LEU A   7      -1.362  41.309  -0.988  1.00  0.00          H   
ATOM    102 HD13 LEU A   7      -1.479  41.559   0.798  1.00  0.00          H   
ATOM    103 HD21 LEU A   7      -3.890  42.159  -2.234  1.00  0.00          H   
ATOM    104 HD22 LEU A   7      -3.799  43.865  -1.904  1.00  0.00          H   
ATOM    105 HD23 LEU A   7      -2.342  42.922  -2.359  1.00  0.00          H   
ATOM    106  N   ALA A   8      -4.189  44.785   3.181  1.00  0.00          N   
ATOM    107  CA  ALA A   8      -3.682  45.863   3.980  1.00  0.00          C   
ATOM    108  C   ALA A   8      -2.797  45.394   5.252  1.00  0.00          C   
ATOM    109  O   ALA A   8      -1.722  45.970   5.525  1.00  0.00          O   
ATOM    110  CB  ALA A   8      -4.803  46.732   4.417  1.00  0.00          C   
ATOM    111  H   ALA A   8      -5.163  44.617   2.961  1.00  0.00          H   
ATOM    112  HA  ALA A   8      -3.015  46.496   3.388  1.00  0.00          H   
ATOM    113  HB1 ALA A   8      -5.545  46.160   4.976  1.00  0.00          H   
ATOM    114  HB2 ALA A   8      -4.436  47.535   5.047  1.00  0.00          H   
ATOM    115  HB3 ALA A   8      -5.358  47.284   3.661  1.00  0.00          H   
ATOM    116  N   ALA A   9      -3.319  44.371   6.020  1.00  0.00          N   
ATOM    117  CA  ALA A   9      -2.620  43.672   7.073  1.00  0.00          C   
ATOM    118  C   ALA A   9      -1.454  42.859   6.601  1.00  0.00          C   
ATOM    119  O   ALA A   9      -0.365  42.926   7.203  1.00  0.00          O   
ATOM    120  CB  ALA A   9      -3.576  42.950   8.031  1.00  0.00          C   
ATOM    121  H   ALA A   9      -4.167  43.976   5.653  1.00  0.00          H   
ATOM    122  HA  ALA A   9      -2.106  44.466   7.606  1.00  0.00          H   
ATOM    123  HB1 ALA A   9      -4.386  43.572   8.412  1.00  0.00          H   
ATOM    124  HB2 ALA A   9      -3.980  42.060   7.546  1.00  0.00          H   
ATOM    125  HB3 ALA A   9      -3.040  42.511   8.871  1.00  0.00          H   
ATOM    126  N   LEU A  10      -1.660  42.055   5.540  1.00  0.00          N   
ATOM    127  CA  LEU A  10      -0.610  41.190   4.910  1.00  0.00          C   
ATOM    128  C   LEU A  10       0.547  42.020   4.465  1.00  0.00          C   
ATOM    129  O   LEU A  10       1.690  41.639   4.722  1.00  0.00          O   
ATOM    130  CB  LEU A  10      -1.257  40.362   3.744  1.00  0.00          C   
ATOM    131  CG  LEU A  10      -2.302  39.346   4.211  1.00  0.00          C   
ATOM    132  CD1 LEU A  10      -2.871  38.549   3.035  1.00  0.00          C   
ATOM    133  CD2 LEU A  10      -1.891  38.450   5.297  1.00  0.00          C   
ATOM    134  H   LEU A  10      -2.591  42.046   5.145  1.00  0.00          H   
ATOM    135  HA  LEU A  10      -0.267  40.369   5.554  1.00  0.00          H   
ATOM    136  HB3 LEU A  10      -0.489  39.708   3.324  1.00  0.00          H   
ATOM    137  HB2 LEU A  10      -1.641  40.954   2.920  1.00  0.00          H   
ATOM    138  HG  LEU A  10      -3.103  39.973   4.604  1.00  0.00          H   
ATOM    139 HD11 LEU A  10      -2.947  39.257   2.210  1.00  0.00          H   
ATOM    140 HD12 LEU A  10      -2.202  37.715   2.795  1.00  0.00          H   
ATOM    141 HD13 LEU A  10      -3.836  38.152   3.315  1.00  0.00          H   
ATOM    142 HD21 LEU A  10      -2.714  37.765   5.476  1.00  0.00          H   
ATOM    143 HD22 LEU A  10      -1.112  37.737   5.060  1.00  0.00          H   
ATOM    144 HD23 LEU A  10      -1.546  39.030   6.161  1.00  0.00          H   
ATOM    145  N   GLN A  11       0.321  43.093   3.784  1.00  0.00          N   
ATOM    146  CA  GLN A  11       1.325  44.144   3.476  1.00  0.00          C   
ATOM    147  C   GLN A  11       2.007  44.826   4.714  1.00  0.00          C   
ATOM    148  O   GLN A  11       3.211  45.003   4.617  1.00  0.00          O   
ATOM    149  CB  GLN A  11       0.803  45.159   2.494  1.00  0.00          C   
ATOM    150  CG  GLN A  11       0.879  44.624   1.074  1.00  0.00          C   
ATOM    151  CD  GLN A  11       0.569  45.716   0.004  1.00  0.00          C   
ATOM    152  NE2 GLN A  11      -0.165  45.408  -1.065  1.00  0.00          N   
ATOM    153  OE1 GLN A  11       0.946  46.844   0.139  1.00  0.00          O   
ATOM    154  H   GLN A  11      -0.633  43.342   3.574  1.00  0.00          H   
ATOM    155  HA  GLN A  11       2.074  43.594   2.902  1.00  0.00          H   
ATOM    156  HB3 GLN A  11       1.362  46.101   2.494  1.00  0.00          H   
ATOM    157  HB2 GLN A  11      -0.224  45.413   2.725  1.00  0.00          H   
ATOM    158  HG3 GLN A  11       0.212  43.773   0.961  1.00  0.00          H   
ATOM    159  HG2 GLN A  11       1.913  44.328   0.926  1.00  0.00          H   
ATOM    160 HE21 GLN A  11      -0.406  44.466  -1.347  1.00  0.00          H   
ATOM    161 HE22 GLN A  11      -0.143  46.088  -1.815  1.00  0.00          H   
ATOM    162  N   ALA A  12       1.318  45.027   5.842  1.00  0.00          N   
ATOM    163  CA  ALA A  12       1.921  45.612   7.058  1.00  0.00          C   
ATOM    164  C   ALA A  12       2.772  44.521   7.856  1.00  0.00          C   
ATOM    165  O   ALA A  12       3.927  44.815   8.268  1.00  0.00          O   
ATOM    166  CB  ALA A  12       0.742  46.035   7.886  1.00  0.00          C   
ATOM    167  H   ALA A  12       0.309  45.092   5.796  1.00  0.00          H   
ATOM    168  HA  ALA A  12       2.579  46.442   6.818  1.00  0.00          H   
ATOM    169  HB1 ALA A  12      -0.125  45.376   7.840  1.00  0.00          H   
ATOM    170  HB2 ALA A  12       1.093  46.033   8.917  1.00  0.00          H   
ATOM    171  HB3 ALA A  12       0.381  47.046   7.692  1.00  0.00          H   
ATOM    172  N   LEU A  13       2.255  43.302   7.896  1.00  0.00          N   
ATOM    173  CA  LEU A  13       2.993  42.104   8.322  1.00  0.00          C   
ATOM    174  C   LEU A  13       4.154  41.854   7.373  1.00  0.00          C   
ATOM    175  O   LEU A  13       5.243  41.471   7.888  1.00  0.00          O   
ATOM    176  CB  LEU A  13       2.027  40.928   8.376  1.00  0.00          C   
ATOM    177  CG  LEU A  13       1.269  40.758   9.720  1.00  0.00          C   
ATOM    178  CD1 LEU A  13       0.211  39.661   9.647  1.00  0.00          C   
ATOM    179  CD2 LEU A  13       2.189  40.241  10.859  1.00  0.00          C   
ATOM    180  H   LEU A  13       1.283  43.196   7.643  1.00  0.00          H   
ATOM    181  HA  LEU A  13       3.380  42.251   9.330  1.00  0.00          H   
ATOM    182  HB3 LEU A  13       2.598  40.018   8.203  1.00  0.00          H   
ATOM    183  HB2 LEU A  13       1.373  40.863   7.500  1.00  0.00          H   
ATOM    184  HG  LEU A  13       0.829  41.709   9.983  1.00  0.00          H   
ATOM    185 HD11 LEU A  13      -0.416  39.695   8.763  1.00  0.00          H   
ATOM    186 HD12 LEU A  13       0.639  38.676   9.821  1.00  0.00          H   
ATOM    187 HD13 LEU A  13      -0.487  39.916  10.441  1.00  0.00          H   
ATOM    188 HD21 LEU A  13       1.638  40.285  11.804  1.00  0.00          H   
ATOM    189 HD22 LEU A  13       2.493  39.208  10.698  1.00  0.00          H   
ATOM    190 HD23 LEU A  13       2.971  41.003  10.946  1.00  0.00          H   
ATOM    191  N   GLN A  14       4.115  42.053   6.004  1.00  0.00          N   
ATOM    192  CA  GLN A  14       5.335  41.914   5.194  1.00  0.00          C   
ATOM    193  C   GLN A  14       6.359  42.941   5.524  1.00  0.00          C   
ATOM    194  O   GLN A  14       7.523  42.568   5.667  1.00  0.00          O   
ATOM    195  CB  GLN A  14       4.913  41.694   3.714  1.00  0.00          C   
ATOM    196  CG  GLN A  14       4.403  40.305   3.430  1.00  0.00          C   
ATOM    197  CD  GLN A  14       3.724  40.135   2.091  1.00  0.00          C   
ATOM    198  NE2 GLN A  14       4.001  39.098   1.414  1.00  0.00          N   
ATOM    199  OE1 GLN A  14       3.149  41.018   1.508  1.00  0.00          O   
ATOM    200  H   GLN A  14       3.198  42.251   5.637  1.00  0.00          H   
ATOM    201  HA  GLN A  14       5.773  40.975   5.540  1.00  0.00          H   
ATOM    202  HB3 GLN A  14       5.745  41.994   3.084  1.00  0.00          H   
ATOM    203  HB2 GLN A  14       4.122  42.382   3.437  1.00  0.00          H   
ATOM    204  HG3 GLN A  14       3.703  39.945   4.187  1.00  0.00          H   
ATOM    205  HG2 GLN A  14       5.277  39.651   3.395  1.00  0.00          H   
ATOM    206 HE21 GLN A  14       4.644  38.415   1.793  1.00  0.00          H   
ATOM    207 HE22 GLN A  14       3.329  38.898   0.682  1.00  0.00          H   
ATOM    208  N   ALA A  15       5.977  44.241   5.678  1.00  0.00          N   
ATOM    209  CA  ALA A  15       6.877  45.289   5.956  1.00  0.00          C   
ATOM    210  C   ALA A  15       7.589  45.083   7.297  1.00  0.00          C   
ATOM    211  O   ALA A  15       8.731  45.508   7.443  1.00  0.00          O   
ATOM    212  CB  ALA A  15       6.095  46.563   5.894  1.00  0.00          C   
ATOM    213  H   ALA A  15       5.046  44.484   5.356  1.00  0.00          H   
ATOM    214  HA  ALA A  15       7.748  45.387   5.313  1.00  0.00          H   
ATOM    215  HB1 ALA A  15       5.143  46.505   6.431  1.00  0.00          H   
ATOM    216  HB2 ALA A  15       6.696  47.314   6.407  1.00  0.00          H   
ATOM    217  HB3 ALA A  15       5.986  46.813   4.839  1.00  0.00          H   
ATOM    218  N   LEU A  16       6.947  44.496   8.272  1.00  0.00          N   
ATOM    219  CA  LEU A  16       7.435  44.168   9.555  1.00  0.00          C   
ATOM    220  C   LEU A  16       8.457  42.986   9.394  1.00  0.00          C   
ATOM    221  O   LEU A  16       9.495  42.972  10.013  1.00  0.00          O   
ATOM    222  CB  LEU A  16       6.313  43.589  10.447  1.00  0.00          C   
ATOM    223  CG  LEU A  16       6.850  43.563  11.929  1.00  0.00          C   
ATOM    224  CD1 LEU A  16       6.831  44.947  12.616  1.00  0.00          C   
ATOM    225  CD2 LEU A  16       5.896  42.781  12.859  1.00  0.00          C   
ATOM    226  H   LEU A  16       5.976  44.331   8.068  1.00  0.00          H   
ATOM    227  HA  LEU A  16       7.961  44.963  10.073  1.00  0.00          H   
ATOM    228  HB3 LEU A  16       6.054  42.606  10.068  1.00  0.00          H   
ATOM    229  HB2 LEU A  16       5.450  44.238  10.466  1.00  0.00          H   
ATOM    230  HG  LEU A  16       7.851  43.124  11.940  1.00  0.00          H   
ATOM    231 HD11 LEU A  16       7.253  44.846  13.609  1.00  0.00          H   
ATOM    232 HD12 LEU A  16       7.359  45.633  11.947  1.00  0.00          H   
ATOM    233 HD13 LEU A  16       5.821  45.353  12.583  1.00  0.00          H   
ATOM    234 HD21 LEU A  16       6.211  42.866  13.892  1.00  0.00          H   
ATOM    235 HD22 LEU A  16       4.917  43.261  12.844  1.00  0.00          H   
ATOM    236 HD23 LEU A  16       5.750  41.776  12.468  1.00  0.00          H   
ATOM    237  N   GLN A  17       8.185  41.959   8.563  1.00  0.00          N   
ATOM    238  CA  GLN A  17       9.142  40.850   8.311  1.00  0.00          C   
ATOM    239  C   GLN A  17      10.446  41.256   7.736  1.00  0.00          C   
ATOM    240  O   GLN A  17      11.543  40.730   8.166  1.00  0.00          O   
ATOM    241  CB  GLN A  17       8.462  39.802   7.337  1.00  0.00          C   
ATOM    242  CG  GLN A  17       9.229  38.509   7.608  1.00  0.00          C   
ATOM    243  CD  GLN A  17       8.712  37.397   6.612  1.00  0.00          C   
ATOM    244  NE2 GLN A  17       9.570  36.501   6.132  1.00  0.00          N   
ATOM    245  OE1 GLN A  17       7.576  37.291   6.164  1.00  0.00          O   
ATOM    246  H   GLN A  17       7.347  42.010   8.001  1.00  0.00          H   
ATOM    247  HA  GLN A  17       9.230  40.341   9.275  1.00  0.00          H   
ATOM    248  HB3 GLN A  17       8.674  40.118   6.313  1.00  0.00          H   
ATOM    249  HB2 GLN A  17       7.393  39.629   7.499  1.00  0.00          H   
ATOM    250  HG3 GLN A  17       8.968  38.158   8.601  1.00  0.00          H   
ATOM    251  HG2 GLN A  17      10.302  38.614   7.486  1.00  0.00          H   
ATOM    252 HE21 GLN A  17      10.509  36.551   6.484  1.00  0.00          H   
ATOM    253 HE22 GLN A  17       9.171  35.662   5.735  1.00  0.00          H   
ATOM    254  N   ALA A  18      10.457  42.221   6.800  1.00  0.00          N   
ATOM    255  CA  ALA A  18      11.651  42.890   6.255  1.00  0.00          C   
ATOM    256  C   ALA A  18      12.512  43.713   7.302  1.00  0.00          C   
ATOM    257  O   ALA A  18      13.742  43.643   7.221  1.00  0.00          O   
ATOM    258  CB  ALA A  18      11.173  43.729   5.073  1.00  0.00          C   
ATOM    259  H   ALA A  18       9.580  42.503   6.394  1.00  0.00          H   
ATOM    260  HA  ALA A  18      12.355  42.135   5.905  1.00  0.00          H   
ATOM    261  HB1 ALA A  18      12.014  44.139   4.507  1.00  0.00          H   
ATOM    262  HB2 ALA A  18      10.560  43.087   4.440  1.00  0.00          H   
ATOM    263  HB3 ALA A  18      10.483  44.519   5.385  1.00  0.00          H   
ATOM    264  N   ALA A  19      11.857  44.350   8.309  1.00  0.00          N   
ATOM    265  CA  ALA A  19      12.467  45.153   9.362  1.00  0.00          C   
ATOM    266  C   ALA A  19      13.042  44.276  10.479  1.00  0.00          C   
ATOM    267  O   ALA A  19      14.221  44.368  10.765  1.00  0.00          O   
ATOM    268  CB  ALA A  19      11.448  46.173   9.963  1.00  0.00          C   
ATOM    269  H   ALA A  19      10.858  44.338   8.264  1.00  0.00          H   
ATOM    270  HA  ALA A  19      13.362  45.585   8.924  1.00  0.00          H   
ATOM    271  HB1 ALA A  19      11.040  46.778   9.155  1.00  0.00          H   
ATOM    272  HB2 ALA A  19      10.630  45.619  10.405  1.00  0.00          H   
ATOM    273  HB3 ALA A  19      11.940  46.754  10.739  1.00  0.00          H   
ATOM    274  N   GLN A  20      12.233  43.368  10.981  1.00  0.00          N   
ATOM    275  CA  GLN A  20      12.514  42.432  12.078  1.00  0.00          C   
ATOM    276  C   GLN A  20      13.496  41.363  11.666  1.00  0.00          C   
ATOM    277  O   GLN A  20      13.341  40.620  10.680  1.00  0.00          O   
ATOM    278  CB  GLN A  20      11.223  41.874  12.785  1.00  0.00          C   
ATOM    279  CG  GLN A  20      10.430  42.948  13.580  1.00  0.00          C   
ATOM    280  CD  GLN A  20       9.189  42.258  14.201  1.00  0.00          C   
ATOM    281  NE2 GLN A  20       8.695  42.731  15.301  1.00  0.00          N   
ATOM    282  OE1 GLN A  20       8.539  41.350  13.699  1.00  0.00          O   
ATOM    283  H   GLN A  20      11.264  43.353  10.685  1.00  0.00          H   
ATOM    284  HA  GLN A  20      12.997  42.985  12.896  1.00  0.00          H   
ATOM    285  HB3 GLN A  20      11.429  41.067  13.486  1.00  0.00          H   
ATOM    286  HB2 GLN A  20      10.556  41.464  12.035  1.00  0.00          H   
ATOM    287  HG3 GLN A  20      10.065  43.614  12.799  1.00  0.00          H   
ATOM    288  HG2 GLN A  20      10.975  43.346  14.436  1.00  0.00          H   
ATOM    289 HE21 GLN A  20       9.049  43.605  15.677  1.00  0.00          H   
ATOM    290 HE22 GLN A  20       7.944  42.159  15.651  1.00  0.00          H   
ATOM    291  N   ALA A  21      14.519  41.259  12.515  1.00  0.00          N   
ATOM    292  CA  ALA A  21      15.591  40.297  12.348  1.00  0.00          C   
ATOM    293  C   ALA A  21      15.050  38.864  12.405  1.00  0.00          C   
ATOM    294  O   ALA A  21      14.475  38.431  13.397  1.00  0.00          O   
ATOM    295  CB  ALA A  21      16.909  40.628  13.130  1.00  0.00          C   
ATOM    296  H   ALA A  21      14.606  42.024  13.167  1.00  0.00          H   
ATOM    297  HA  ALA A  21      15.876  40.356  11.289  1.00  0.00          H   
ATOM    298  HB1 ALA A  21      17.719  39.915  12.941  1.00  0.00          H   
ATOM    299  HB2 ALA A  21      17.188  41.648  12.855  1.00  0.00          H   
ATOM    300  HB3 ALA A  21      16.660  40.561  14.194  1.00  0.00          H   
ATOM    301  N   ALA A  22      15.353  37.996  11.368  1.00  0.00          N   
ATOM    302  CA  ALA A  22      15.269  36.583  11.371  1.00  0.00          C   
ATOM    303  C   ALA A  22      16.125  35.780  12.367  1.00  0.00          C   
ATOM    304  O   ALA A  22      17.380  35.981  12.501  1.00  0.00          O   
ATOM    305  CB  ALA A  22      15.515  35.972   9.947  1.00  0.00          C   
ATOM    306  H   ALA A  22      15.763  38.399  10.549  1.00  0.00          H   
ATOM    307  HA  ALA A  22      14.221  36.500  11.677  1.00  0.00          H   
ATOM    308  HB1 ALA A  22      16.593  36.120   9.805  1.00  0.00          H   
ATOM    309  HB2 ALA A  22      15.319  34.905  10.013  1.00  0.00          H   
ATOM    310  HB3 ALA A  22      14.936  36.474   9.168  1.00  0.00          H   
ATOM    311  N   LYS A  23      15.426  34.864  13.029  1.00  0.00          N   
ATOM    312  CA  LYS A  23      15.866  33.904  14.076  1.00  0.00          C   
ATOM    313  C   LYS A  23      15.542  32.466  13.685  1.00  0.00          C   
ATOM    314  O   LYS A  23      14.702  32.160  12.789  1.00  0.00          O   
ATOM    315  CB  LYS A  23      15.186  34.283  15.399  1.00  0.00          C   
ATOM    316  CG  LYS A  23      15.396  35.685  15.953  1.00  0.00          C   
ATOM    317  CD  LYS A  23      16.919  35.943  16.059  1.00  0.00          C   
ATOM    318  CE  LYS A  23      17.108  37.315  16.647  1.00  0.00          C   
ATOM    319  NZ  LYS A  23      18.542  37.436  17.102  1.00  0.00          N   
ATOM    320  H   LYS A  23      14.451  34.883  12.796  1.00  0.00          H   
ATOM    321  HA  LYS A  23      16.952  33.978  14.134  1.00  0.00          H   
ATOM    322  HB3 LYS A  23      15.466  33.547  16.153  1.00  0.00          H   
ATOM    323  HB2 LYS A  23      14.118  34.084  15.360  1.00  0.00          H   
ATOM    324  HG3 LYS A  23      14.923  35.734  16.939  1.00  0.00          H   
ATOM    325  HG2 LYS A  23      14.921  36.463  15.352  1.00  0.00          H   
ATOM    326  HD3 LYS A  23      17.361  35.960  15.065  1.00  0.00          H   
ATOM    327  HD2 LYS A  23      17.428  35.195  16.667  1.00  0.00          H   
ATOM    328  HE3 LYS A  23      16.471  37.466  17.525  1.00  0.00          H   
ATOM    329  HE2 LYS A  23      16.902  38.066  15.891  1.00  0.00          H   
ATOM    330  HZ1 LYS A  23      18.665  36.674  17.758  1.00  0.00          H   
ATOM    331  HZ2 LYS A  23      19.224  37.379  16.362  1.00  0.00          H   
ATOM    332  HZ3 LYS A  23      18.731  38.355  17.483  1.00  0.00          H   
ATOM    333  N   LYS A  24      16.116  31.516  14.478  1.00  0.00          N   
ATOM    334  CA  LYS A  24      16.056  30.062  14.142  1.00  0.00          C   
ATOM    335  C   LYS A  24      15.889  29.345  15.437  1.00  0.00          C   
ATOM    336  CB  LYS A  24      17.324  29.591  13.480  1.00  0.00          C   
ATOM    337  CG  LYS A  24      17.596  30.173  12.065  1.00  0.00          C   
ATOM    338  CD  LYS A  24      16.650  29.413  11.095  1.00  0.00          C   
ATOM    339  CE  LYS A  24      16.805  29.725   9.678  1.00  0.00          C   
ATOM    340  NZ  LYS A  24      15.807  29.081   8.818  1.00  0.00          N   
ATOM    341  O   LYS A  24      14.931  28.547  15.647  1.00  0.00          O   
ATOM    342  OXT LYS A  24      16.670  29.535  16.380  1.00  0.00          O   
ATOM    343  H   LYS A  24      16.551  31.818  15.341  1.00  0.00          H   
ATOM    344  HA  LYS A  24      15.165  29.862  13.554  1.00  0.00          H   
ATOM    345  HB3 LYS A  24      17.345  28.499  13.439  1.00  0.00          H   
ATOM    346  HB2 LYS A  24      18.197  29.834  14.095  1.00  0.00          H   
ATOM    347  HG3 LYS A  24      18.635  29.962  11.808  1.00  0.00          H   
ATOM    348  HG2 LYS A  24      17.310  31.224  11.992  1.00  0.00          H   
ATOM    349  HD3 LYS A  24      15.610  29.512  11.409  1.00  0.00          H   
ATOM    350  HD2 LYS A  24      16.895  28.354  11.172  1.00  0.00          H   
ATOM    351  HE3 LYS A  24      17.808  29.353   9.470  1.00  0.00          H   
ATOM    352  HE2 LYS A  24      16.776  30.805   9.525  1.00  0.00          H   
ATOM    353  HZ1 LYS A  24      15.840  28.070   8.847  1.00  0.00          H   
ATOM    354  HZ2 LYS A  24      14.884  29.293   9.161  1.00  0.00          H   
ATOM    355  HZ3 LYS A  24      15.978  29.285   7.842  1.00  0.00          H   
TER     356      LYS A  24
ENDMDL
MODEL        9
ATOM      1  N   LYS A   1      -4.864  50.127  -7.478  1.00  0.00          N   
ATOM      2  CA  LYS A   1      -5.939  49.321  -6.781  1.00  0.00          C   
ATOM      3  C   LYS A   1      -5.683  49.187  -5.315  1.00  0.00          C   
ATOM      4  O   LYS A   1      -4.680  48.629  -4.861  1.00  0.00          O   
ATOM      5  CB  LYS A   1      -6.193  47.953  -7.467  1.00  0.00          C   
ATOM      6  CG  LYS A   1      -7.559  47.432  -7.111  1.00  0.00          C   
ATOM      7  CD  LYS A   1      -7.848  46.105  -7.823  1.00  0.00          C   
ATOM      8  CE  LYS A   1      -9.084  45.369  -7.379  1.00  0.00          C   
ATOM      9  NZ  LYS A   1     -10.244  46.196  -7.446  1.00  0.00          N   
ATOM     10  HA  LYS A   1      -6.814  49.956  -6.951  1.00  0.00          H   
ATOM     11  HB3 LYS A   1      -5.445  47.191  -7.225  1.00  0.00          H   
ATOM     12  HB2 LYS A   1      -6.256  48.199  -8.529  1.00  0.00          H   
ATOM     13  HG3 LYS A   1      -8.263  48.184  -7.476  1.00  0.00          H   
ATOM     14  HG2 LYS A   1      -7.767  47.324  -6.046  1.00  0.00          H   
ATOM     15  HD3 LYS A   1      -6.917  45.565  -7.672  1.00  0.00          H   
ATOM     16  HD2 LYS A   1      -7.949  46.371  -8.883  1.00  0.00          H   
ATOM     17  HE3 LYS A   1      -8.992  44.955  -6.374  1.00  0.00          H   
ATOM     18  HE2 LYS A   1      -9.271  44.519  -8.040  1.00  0.00          H   
ATOM     19  HZ1 LYS A   1     -11.087  45.639  -7.396  1.00  0.00          H   
ATOM     20  HZ2 LYS A   1     -10.344  46.943  -6.785  1.00  0.00          H   
ATOM     21  HZ3 LYS A   1     -10.177  46.586  -8.377  1.00  0.00          H   
ATOM     22  H   LYS A   1      -5.087  51.099  -7.305  1.00  0.00          H   
ATOM     23  N   LYS A   2      -6.602  49.729  -4.502  1.00  0.00          N   
ATOM     24  CA  LYS A   2      -6.597  49.621  -3.048  1.00  0.00          C   
ATOM     25  C   LYS A   2      -6.934  48.190  -2.604  1.00  0.00          C   
ATOM     26  O   LYS A   2      -8.047  47.765  -2.910  1.00  0.00          O   
ATOM     27  CB  LYS A   2      -7.464  50.662  -2.296  1.00  0.00          C   
ATOM     28  CG  LYS A   2      -6.767  50.780  -0.897  1.00  0.00          C   
ATOM     29  CD  LYS A   2      -7.708  51.689  -0.070  1.00  0.00          C   
ATOM     30  CE  LYS A   2      -7.225  51.699   1.372  1.00  0.00          C   
ATOM     31  NZ  LYS A   2      -7.911  50.734   2.233  1.00  0.00          N   
ATOM     32  H   LYS A   2      -7.459  50.059  -4.932  1.00  0.00          H   
ATOM     33  HA  LYS A   2      -5.573  49.868  -2.787  1.00  0.00          H   
ATOM     34  HB3 LYS A   2      -8.524  50.394  -2.278  1.00  0.00          H   
ATOM     35  HB2 LYS A   2      -7.448  51.574  -2.881  1.00  0.00          H   
ATOM     36  HG3 LYS A   2      -5.747  51.175  -0.974  1.00  0.00          H   
ATOM     37  HG2 LYS A   2      -6.946  49.815  -0.428  1.00  0.00          H   
ATOM     38  HD3 LYS A   2      -8.733  51.311  -0.113  1.00  0.00          H   
ATOM     39  HD2 LYS A   2      -7.739  52.714  -0.430  1.00  0.00          H   
ATOM     40  HE3 LYS A   2      -7.355  52.682   1.830  1.00  0.00          H   
ATOM     41  HE2 LYS A   2      -6.162  51.476   1.454  1.00  0.00          H   
ATOM     42  HZ1 LYS A   2      -7.658  50.872   3.207  1.00  0.00          H   
ATOM     43  HZ2 LYS A   2      -8.907  50.699   2.056  1.00  0.00          H   
ATOM     44  HZ3 LYS A   2      -7.519  49.872   1.893  1.00  0.00          H   
ATOM     45  N   PRO A   3      -5.958  47.444  -1.985  1.00  0.00          N   
ATOM     46  CA  PRO A   3      -6.201  46.069  -1.677  1.00  0.00          C   
ATOM     47  C   PRO A   3      -7.323  45.800  -0.708  1.00  0.00          C   
ATOM     48  O   PRO A   3      -7.708  46.587   0.191  1.00  0.00          O   
ATOM     49  CB  PRO A   3      -4.848  45.436  -1.413  1.00  0.00          C   
ATOM     50  CG  PRO A   3      -4.145  46.669  -0.859  1.00  0.00          C   
ATOM     51  CD  PRO A   3      -4.626  47.870  -1.624  1.00  0.00          C   
ATOM     52  HA  PRO A   3      -6.420  45.535  -2.602  1.00  0.00          H   
ATOM     53  HB3 PRO A   3      -4.847  44.552  -0.771  1.00  0.00          H   
ATOM     54  HB2 PRO A   3      -4.466  45.088  -2.367  1.00  0.00          H   
ATOM     55  HG3 PRO A   3      -4.428  46.785   0.190  1.00  0.00          H   
ATOM     56  HG2 PRO A   3      -3.058  46.613  -0.913  1.00  0.00          H   
ATOM     57  HD3 PRO A   3      -4.713  48.767  -1.019  1.00  0.00          H   
ATOM     58  HD2 PRO A   3      -4.080  47.925  -2.566  1.00  0.00          H   
ATOM     59  N   GLY A   4      -7.896  44.570  -0.817  1.00  0.00          N   
ATOM     60  CA  GLY A   4      -8.791  43.942   0.158  1.00  0.00          C   
ATOM     61  C   GLY A   4      -8.118  43.860   1.561  1.00  0.00          C   
ATOM     62  O   GLY A   4      -6.926  43.671   1.632  1.00  0.00          O   
ATOM     63  H   GLY A   4      -7.504  43.941  -1.499  1.00  0.00          H   
ATOM     64  HA3 GLY A   4      -9.060  42.970  -0.242  1.00  0.00          H   
ATOM     65  HA2 GLY A   4      -9.738  44.477   0.216  1.00  0.00          H   
ATOM     66  N   ALA A   5      -8.936  44.041   2.577  1.00  0.00          N   
ATOM     67  CA  ALA A   5      -8.555  43.920   4.009  1.00  0.00          C   
ATOM     68  C   ALA A   5      -7.470  42.865   4.323  1.00  0.00          C   
ATOM     69  O   ALA A   5      -6.440  43.119   4.918  1.00  0.00          O   
ATOM     70  CB  ALA A   5      -9.838  43.675   4.869  1.00  0.00          C   
ATOM     71  H   ALA A   5      -9.899  44.229   2.328  1.00  0.00          H   
ATOM     72  HA  ALA A   5      -8.216  44.919   4.256  1.00  0.00          H   
ATOM     73  HB1 ALA A   5     -10.607  44.440   4.813  1.00  0.00          H   
ATOM     74  HB2 ALA A   5     -10.381  42.738   4.690  1.00  0.00          H   
ATOM     75  HB3 ALA A   5      -9.550  43.537   5.918  1.00  0.00          H   
ATOM     76  N   SER A   6      -7.766  41.617   3.901  1.00  0.00          N   
ATOM     77  CA  SER A   6      -6.806  40.489   4.080  1.00  0.00          C   
ATOM     78  C   SER A   6      -5.382  40.563   3.505  1.00  0.00          C   
ATOM     79  O   SER A   6      -4.333  40.300   4.171  1.00  0.00          O   
ATOM     80  CB  SER A   6      -7.333  39.209   3.391  1.00  0.00          C   
ATOM     81  OG  SER A   6      -8.647  38.943   3.882  1.00  0.00          O   
ATOM     82  H   SER A   6      -8.555  41.379   3.307  1.00  0.00          H   
ATOM     83  HA  SER A   6      -6.900  40.322   5.156  1.00  0.00          H   
ATOM     84  HB3 SER A   6      -6.632  38.384   3.518  1.00  0.00          H   
ATOM     85  HB2 SER A   6      -7.353  39.415   2.332  1.00  0.00          H   
ATOM     86  HG  SER A   6      -8.752  38.047   3.552  1.00  0.00          H   
ATOM     87  N   LEU A   7      -5.336  41.024   2.223  1.00  0.00          N   
ATOM     88  CA  LEU A   7      -4.048  41.335   1.555  1.00  0.00          C   
ATOM     89  C   LEU A   7      -3.451  42.642   2.091  1.00  0.00          C   
ATOM     90  O   LEU A   7      -2.240  42.725   2.075  1.00  0.00          O   
ATOM     91  CB  LEU A   7      -4.374  41.354   0.072  1.00  0.00          C   
ATOM     92  CG  LEU A   7      -3.110  41.704  -0.838  1.00  0.00          C   
ATOM     93  CD1 LEU A   7      -1.879  40.808  -0.718  1.00  0.00          C   
ATOM     94  CD2 LEU A   7      -3.553  41.605  -2.300  1.00  0.00          C   
ATOM     95  H   LEU A   7      -6.196  41.318   1.804  1.00  0.00          H   
ATOM     96  HA  LEU A   7      -3.375  40.506   1.810  1.00  0.00          H   
ATOM     97  HB3 LEU A   7      -5.215  41.998  -0.168  1.00  0.00          H   
ATOM     98  HB2 LEU A   7      -4.622  40.339  -0.255  1.00  0.00          H   
ATOM     99  HG  LEU A   7      -2.792  42.733  -0.681  1.00  0.00          H   
ATOM    100 HD11 LEU A   7      -1.057  40.982  -1.409  1.00  0.00          H   
ATOM    101 HD12 LEU A   7      -1.449  41.024   0.262  1.00  0.00          H   
ATOM    102 HD13 LEU A   7      -2.013  39.725  -0.623  1.00  0.00          H   
ATOM    103 HD21 LEU A   7      -2.747  41.870  -2.989  1.00  0.00          H   
ATOM    104 HD22 LEU A   7      -4.009  40.635  -2.484  1.00  0.00          H   
ATOM    105 HD23 LEU A   7      -4.392  42.290  -2.435  1.00  0.00          H   
ATOM    106  N   ALA A   8      -4.293  43.636   2.447  1.00  0.00          N   
ATOM    107  CA  ALA A   8      -3.752  44.811   3.065  1.00  0.00          C   
ATOM    108  C   ALA A   8      -3.086  44.646   4.437  1.00  0.00          C   
ATOM    109  O   ALA A   8      -1.940  45.040   4.620  1.00  0.00          O   
ATOM    110  CB  ALA A   8      -4.844  45.894   3.122  1.00  0.00          C   
ATOM    111  H   ALA A   8      -5.271  43.660   2.167  1.00  0.00          H   
ATOM    112  HA  ALA A   8      -2.913  45.203   2.493  1.00  0.00          H   
ATOM    113  HB1 ALA A   8      -4.405  46.785   3.588  1.00  0.00          H   
ATOM    114  HB2 ALA A   8      -5.023  46.086   2.070  1.00  0.00          H   
ATOM    115  HB3 ALA A   8      -5.722  45.509   3.644  1.00  0.00          H   
ATOM    116  N   ALA A   9      -3.717  43.902   5.335  1.00  0.00          N   
ATOM    117  CA  ALA A   9      -3.082  43.434   6.564  1.00  0.00          C   
ATOM    118  C   ALA A   9      -1.846  42.510   6.313  1.00  0.00          C   
ATOM    119  O   ALA A   9      -0.890  42.637   7.066  1.00  0.00          O   
ATOM    120  CB  ALA A   9      -4.092  42.793   7.601  1.00  0.00          C   
ATOM    121  H   ALA A   9      -4.654  43.536   5.195  1.00  0.00          H   
ATOM    122  HA  ALA A   9      -2.705  44.344   7.033  1.00  0.00          H   
ATOM    123  HB1 ALA A   9      -4.825  43.544   7.885  1.00  0.00          H   
ATOM    124  HB2 ALA A   9      -4.710  42.014   7.157  1.00  0.00          H   
ATOM    125  HB3 ALA A   9      -3.606  42.452   8.516  1.00  0.00          H   
ATOM    126  N   LEU A  10      -1.829  41.713   5.199  1.00  0.00          N   
ATOM    127  CA  LEU A  10      -0.634  41.003   4.763  1.00  0.00          C   
ATOM    128  C   LEU A  10       0.497  41.961   4.362  1.00  0.00          C   
ATOM    129  O   LEU A  10       1.626  41.719   4.823  1.00  0.00          O   
ATOM    130  CB  LEU A  10      -0.890  39.898   3.684  1.00  0.00          C   
ATOM    131  CG  LEU A  10       0.370  39.127   3.279  1.00  0.00          C   
ATOM    132  CD1 LEU A  10       0.899  38.225   4.389  1.00  0.00          C   
ATOM    133  CD2 LEU A  10      -0.003  38.239   2.047  1.00  0.00          C   
ATOM    134  H   LEU A  10      -2.700  41.505   4.730  1.00  0.00          H   
ATOM    135  HA  LEU A  10      -0.286  40.538   5.687  1.00  0.00          H   
ATOM    136  HB3 LEU A  10      -1.434  40.319   2.831  1.00  0.00          H   
ATOM    137  HB2 LEU A  10      -1.509  39.225   4.276  1.00  0.00          H   
ATOM    138  HG  LEU A  10       1.164  39.801   2.962  1.00  0.00          H   
ATOM    139 HD11 LEU A  10       1.002  38.862   5.269  1.00  0.00          H   
ATOM    140 HD12 LEU A  10       0.230  37.402   4.610  1.00  0.00          H   
ATOM    141 HD13 LEU A  10       1.866  37.881   4.010  1.00  0.00          H   
ATOM    142 HD21 LEU A  10       0.753  37.463   1.987  1.00  0.00          H   
ATOM    143 HD22 LEU A  10      -1.000  37.809   2.151  1.00  0.00          H   
ATOM    144 HD23 LEU A  10       0.061  38.890   1.178  1.00  0.00          H   
ATOM    145  N   GLN A  11       0.244  42.898   3.432  1.00  0.00          N   
ATOM    146  CA  GLN A  11       1.240  43.923   2.992  1.00  0.00          C   
ATOM    147  C   GLN A  11       1.893  44.580   4.242  1.00  0.00          C   
ATOM    148  O   GLN A  11       3.120  44.825   4.274  1.00  0.00          O   
ATOM    149  CB  GLN A  11       0.566  44.957   2.064  1.00  0.00          C   
ATOM    150  CG  GLN A  11       0.491  44.474   0.625  1.00  0.00          C   
ATOM    151  CD  GLN A  11      -0.468  45.276  -0.214  1.00  0.00          C   
ATOM    152  NE2 GLN A  11      -0.632  44.942  -1.479  1.00  0.00          N   
ATOM    153  OE1 GLN A  11      -1.037  46.163   0.308  1.00  0.00          O   
ATOM    154  H   GLN A  11      -0.639  42.896   2.944  1.00  0.00          H   
ATOM    155  HA  GLN A  11       2.040  43.398   2.467  1.00  0.00          H   
ATOM    156  HB3 GLN A  11       1.097  45.905   2.048  1.00  0.00          H   
ATOM    157  HB2 GLN A  11      -0.402  45.136   2.526  1.00  0.00          H   
ATOM    158  HG3 GLN A  11       0.308  43.399   0.607  1.00  0.00          H   
ATOM    159  HG2 GLN A  11       1.476  44.641   0.192  1.00  0.00          H   
ATOM    160 HE21 GLN A  11      -0.060  44.215  -1.870  1.00  0.00          H   
ATOM    161 HE22 GLN A  11      -1.105  45.595  -2.093  1.00  0.00          H   
ATOM    162  N   ALA A  12       1.114  44.860   5.299  1.00  0.00          N   
ATOM    163  CA  ALA A  12       1.463  45.470   6.578  1.00  0.00          C   
ATOM    164  C   ALA A  12       2.323  44.528   7.540  1.00  0.00          C   
ATOM    165  O   ALA A  12       3.324  45.073   8.021  1.00  0.00          O   
ATOM    166  CB  ALA A  12       0.224  45.890   7.247  1.00  0.00          C   
ATOM    167  H   ALA A  12       0.156  44.548   5.282  1.00  0.00          H   
ATOM    168  HA  ALA A  12       2.059  46.360   6.413  1.00  0.00          H   
ATOM    169  HB1 ALA A  12       0.466  46.246   8.255  1.00  0.00          H   
ATOM    170  HB2 ALA A  12      -0.073  46.754   6.647  1.00  0.00          H   
ATOM    171  HB3 ALA A  12      -0.491  45.081   7.379  1.00  0.00          H   
ATOM    172  N   LEU A  13       1.958  43.272   7.699  1.00  0.00          N   
ATOM    173  CA  LEU A  13       2.853  42.235   8.161  1.00  0.00          C   
ATOM    174  C   LEU A  13       4.134  42.033   7.332  1.00  0.00          C   
ATOM    175  O   LEU A  13       5.188  41.863   7.913  1.00  0.00          O   
ATOM    176  CB  LEU A  13       1.986  40.897   8.271  1.00  0.00          C   
ATOM    177  CG  LEU A  13       2.807  39.794   9.041  1.00  0.00          C   
ATOM    178  CD1 LEU A  13       3.274  40.195  10.375  1.00  0.00          C   
ATOM    179  CD2 LEU A  13       1.972  38.522   9.081  1.00  0.00          C   
ATOM    180  H   LEU A  13       1.102  43.001   7.229  1.00  0.00          H   
ATOM    181  HA  LEU A  13       3.296  42.522   9.112  1.00  0.00          H   
ATOM    182  HB3 LEU A  13       1.616  40.535   7.309  1.00  0.00          H   
ATOM    183  HB2 LEU A  13       1.144  41.241   8.875  1.00  0.00          H   
ATOM    184  HG  LEU A  13       3.716  39.572   8.465  1.00  0.00          H   
ATOM    185 HD11 LEU A  13       3.941  39.536  10.928  1.00  0.00          H   
ATOM    186 HD12 LEU A  13       3.778  41.132  10.128  1.00  0.00          H   
ATOM    187 HD13 LEU A  13       2.444  40.468  11.023  1.00  0.00          H   
ATOM    188 HD21 LEU A  13       1.807  38.176   8.059  1.00  0.00          H   
ATOM    189 HD22 LEU A  13       2.469  37.764   9.687  1.00  0.00          H   
ATOM    190 HD23 LEU A  13       1.052  38.709   9.640  1.00  0.00          H   
ATOM    191  N   GLN A  14       4.147  42.053   6.026  1.00  0.00          N   
ATOM    192  CA  GLN A  14       5.334  41.997   5.152  1.00  0.00          C   
ATOM    193  C   GLN A  14       6.176  43.289   5.186  1.00  0.00          C   
ATOM    194  O   GLN A  14       7.407  43.176   5.084  1.00  0.00          O   
ATOM    195  CB  GLN A  14       4.995  41.589   3.737  1.00  0.00          C   
ATOM    196  CG  GLN A  14       4.904  40.086   3.660  1.00  0.00          C   
ATOM    197  CD  GLN A  14       4.728  39.579   2.219  1.00  0.00          C   
ATOM    198  NE2 GLN A  14       4.538  38.234   2.190  1.00  0.00          N   
ATOM    199  OE1 GLN A  14       4.645  40.366   1.301  1.00  0.00          O   
ATOM    200  H   GLN A  14       3.240  42.063   5.574  1.00  0.00          H   
ATOM    201  HA  GLN A  14       6.046  41.246   5.511  1.00  0.00          H   
ATOM    202  HB3 GLN A  14       5.814  41.889   3.083  1.00  0.00          H   
ATOM    203  HB2 GLN A  14       4.094  42.085   3.393  1.00  0.00          H   
ATOM    204  HG3 GLN A  14       4.202  39.753   4.430  1.00  0.00          H   
ATOM    205  HG2 GLN A  14       5.889  39.777   4.027  1.00  0.00          H   
ATOM    206 HE21 GLN A  14       4.455  37.869   1.256  1.00  0.00          H   
ATOM    207 HE22 GLN A  14       4.644  37.739   3.060  1.00  0.00          H   
ATOM    208  N   ALA A  15       5.650  44.480   5.440  1.00  0.00          N   
ATOM    209  CA  ALA A  15       6.415  45.684   5.812  1.00  0.00          C   
ATOM    210  C   ALA A  15       7.294  45.443   7.110  1.00  0.00          C   
ATOM    211  O   ALA A  15       8.526  45.514   7.005  1.00  0.00          O   
ATOM    212  CB  ALA A  15       5.366  46.818   5.844  1.00  0.00          C   
ATOM    213  H   ALA A  15       4.653  44.571   5.370  1.00  0.00          H   
ATOM    214  HA  ALA A  15       7.084  45.855   4.971  1.00  0.00          H   
ATOM    215  HB1 ALA A  15       5.782  47.826   5.799  1.00  0.00          H   
ATOM    216  HB2 ALA A  15       4.582  46.789   5.092  1.00  0.00          H   
ATOM    217  HB3 ALA A  15       4.841  46.863   6.805  1.00  0.00          H   
ATOM    218  N   LEU A  16       6.609  45.033   8.207  1.00  0.00          N   
ATOM    219  CA  LEU A  16       7.212  44.675   9.532  1.00  0.00          C   
ATOM    220  C   LEU A  16       8.360  43.640   9.323  1.00  0.00          C   
ATOM    221  O   LEU A  16       9.441  43.840   9.916  1.00  0.00          O   
ATOM    222  CB  LEU A  16       6.049  44.137  10.445  1.00  0.00          C   
ATOM    223  CG  LEU A  16       4.909  44.956  11.123  1.00  0.00          C   
ATOM    224  CD1 LEU A  16       3.748  44.065  11.654  1.00  0.00          C   
ATOM    225  CD2 LEU A  16       5.570  45.614  12.350  1.00  0.00          C   
ATOM    226  H   LEU A  16       5.615  45.011   8.082  1.00  0.00          H   
ATOM    227  HA  LEU A  16       7.644  45.574   9.958  1.00  0.00          H   
ATOM    228  HB3 LEU A  16       6.560  43.483  11.156  1.00  0.00          H   
ATOM    229  HB2 LEU A  16       5.518  43.385   9.853  1.00  0.00          H   
ATOM    230  HG  LEU A  16       4.487  45.752  10.504  1.00  0.00          H   
ATOM    231 HD11 LEU A  16       3.160  43.606  10.861  1.00  0.00          H   
ATOM    232 HD12 LEU A  16       4.143  43.343  12.374  1.00  0.00          H   
ATOM    233 HD13 LEU A  16       3.042  44.720  12.177  1.00  0.00          H   
ATOM    234 HD21 LEU A  16       4.844  46.320  12.771  1.00  0.00          H   
ATOM    235 HD22 LEU A  16       5.847  44.964  13.169  1.00  0.00          H   
ATOM    236 HD23 LEU A  16       6.382  46.288  12.073  1.00  0.00          H   
ATOM    237  N   GLN A  17       8.096  42.591   8.598  1.00  0.00          N   
ATOM    238  CA  GLN A  17       9.059  41.451   8.355  1.00  0.00          C   
ATOM    239  C   GLN A  17      10.292  41.855   7.540  1.00  0.00          C   
ATOM    240  O   GLN A  17      11.398  41.529   7.930  1.00  0.00          O   
ATOM    241  CB  GLN A  17       8.520  40.265   7.558  1.00  0.00          C   
ATOM    242  CG  GLN A  17       7.502  39.443   8.424  1.00  0.00          C   
ATOM    243  CD  GLN A  17       6.651  38.444   7.598  1.00  0.00          C   
ATOM    244  NE2 GLN A  17       5.677  37.750   8.188  1.00  0.00          N   
ATOM    245  OE1 GLN A  17       6.749  38.282   6.389  1.00  0.00          O   
ATOM    246  H   GLN A  17       7.172  42.471   8.196  1.00  0.00          H   
ATOM    247  HA  GLN A  17       9.354  41.018   9.310  1.00  0.00          H   
ATOM    248  HB3 GLN A  17       9.336  39.631   7.227  1.00  0.00          H   
ATOM    249  HB2 GLN A  17       7.979  40.546   6.650  1.00  0.00          H   
ATOM    250  HG3 GLN A  17       6.777  40.135   8.845  1.00  0.00          H   
ATOM    251  HG2 GLN A  17       7.990  38.977   9.267  1.00  0.00          H   
ATOM    252 HE21 GLN A  17       5.556  37.873   9.184  1.00  0.00          H   
ATOM    253 HE22 GLN A  17       5.092  37.188   7.573  1.00  0.00          H   
ATOM    254  N   ALA A  18      10.137  42.657   6.464  1.00  0.00          N   
ATOM    255  CA  ALA A  18      11.194  43.385   5.755  1.00  0.00          C   
ATOM    256  C   ALA A  18      12.048  44.314   6.597  1.00  0.00          C   
ATOM    257  O   ALA A  18      13.234  44.031   6.719  1.00  0.00          O   
ATOM    258  CB  ALA A  18      10.635  43.970   4.502  1.00  0.00          C   
ATOM    259  H   ALA A  18       9.221  43.023   6.239  1.00  0.00          H   
ATOM    260  HA  ALA A  18      11.932  42.627   5.477  1.00  0.00          H   
ATOM    261  HB1 ALA A  18      11.361  44.597   3.980  1.00  0.00          H   
ATOM    262  HB2 ALA A  18      10.290  43.222   3.792  1.00  0.00          H   
ATOM    263  HB3 ALA A  18       9.812  44.626   4.793  1.00  0.00          H   
ATOM    264  N   ALA A  19      11.442  45.194   7.380  1.00  0.00          N   
ATOM    265  CA  ALA A  19      12.057  45.982   8.427  1.00  0.00          C   
ATOM    266  C   ALA A  19      12.939  45.203   9.396  1.00  0.00          C   
ATOM    267  O   ALA A  19      13.960  45.650   9.880  1.00  0.00          O   
ATOM    268  CB  ALA A  19      11.039  46.839   9.216  1.00  0.00          C   
ATOM    269  H   ALA A  19      10.454  45.252   7.188  1.00  0.00          H   
ATOM    270  HA  ALA A  19      12.690  46.731   7.957  1.00  0.00          H   
ATOM    271  HB1 ALA A  19      10.537  47.465   8.481  1.00  0.00          H   
ATOM    272  HB2 ALA A  19      10.334  46.178   9.731  1.00  0.00          H   
ATOM    273  HB3 ALA A  19      11.535  47.480   9.935  1.00  0.00          H   
ATOM    274  N   GLN A  20      12.428  43.959   9.695  1.00  0.00          N   
ATOM    275  CA  GLN A  20      12.993  43.025  10.751  1.00  0.00          C   
ATOM    276  C   GLN A  20      14.211  42.257  10.128  1.00  0.00          C   
ATOM    277  O   GLN A  20      15.075  41.856  10.921  1.00  0.00          O   
ATOM    278  CB  GLN A  20      11.936  42.163  11.433  1.00  0.00          C   
ATOM    279  CG  GLN A  20      12.378  41.446  12.707  1.00  0.00          C   
ATOM    280  CD  GLN A  20      12.896  42.299  13.828  1.00  0.00          C   
ATOM    281  NE2 GLN A  20      14.121  42.540  14.021  1.00  0.00          N   
ATOM    282  OE1 GLN A  20      12.037  42.910  14.478  1.00  0.00          O   
ATOM    283  H   GLN A  20      11.616  43.720   9.136  1.00  0.00          H   
ATOM    284  HA  GLN A  20      13.340  43.630  11.585  1.00  0.00          H   
ATOM    285  HB3 GLN A  20      11.546  41.419  10.731  1.00  0.00          H   
ATOM    286  HB2 GLN A  20      11.156  42.893  11.655  1.00  0.00          H   
ATOM    287  HG3 GLN A  20      13.170  40.760  12.422  1.00  0.00          H   
ATOM    288  HG2 GLN A  20      11.578  40.853  13.152  1.00  0.00          H   
ATOM    289 HE21 GLN A  20      14.796  42.040  13.468  1.00  0.00          H   
ATOM    290 HE22 GLN A  20      14.397  43.122  14.795  1.00  0.00          H   
ATOM    291  N   ALA A  21      14.230  41.924   8.838  1.00  0.00          N   
ATOM    292  CA  ALA A  21      15.390  41.260   8.179  1.00  0.00          C   
ATOM    293  C   ALA A  21      16.542  42.267   7.842  1.00  0.00          C   
ATOM    294  O   ALA A  21      17.635  41.723   7.466  1.00  0.00          O   
ATOM    295  CB  ALA A  21      14.922  40.625   6.892  1.00  0.00          C   
ATOM    296  H   ALA A  21      13.414  42.116   8.287  1.00  0.00          H   
ATOM    297  HA  ALA A  21      15.776  40.483   8.835  1.00  0.00          H   
ATOM    298  HB1 ALA A  21      14.936  41.427   6.150  1.00  0.00          H   
ATOM    299  HB2 ALA A  21      15.589  39.807   6.616  1.00  0.00          H   
ATOM    300  HB3 ALA A  21      13.942  40.167   6.984  1.00  0.00          H   
ATOM    301  N   ALA A  22      16.255  43.561   7.694  1.00  0.00          N   
ATOM    302  CA  ALA A  22      17.066  44.646   7.101  1.00  0.00          C   
ATOM    303  C   ALA A  22      18.561  44.603   7.492  1.00  0.00          C   
ATOM    304  O   ALA A  22      19.428  44.789   6.614  1.00  0.00          O   
ATOM    305  CB  ALA A  22      16.358  46.016   7.297  1.00  0.00          C   
ATOM    306  H   ALA A  22      15.290  43.775   7.885  1.00  0.00          H   
ATOM    307  HA  ALA A  22      17.100  44.329   6.059  1.00  0.00          H   
ATOM    308  HB1 ALA A  22      15.408  45.983   6.754  1.00  0.00          H   
ATOM    309  HB2 ALA A  22      16.332  46.176   8.371  1.00  0.00          H   
ATOM    310  HB3 ALA A  22      17.019  46.820   6.949  1.00  0.00          H   
ATOM    311  N   LYS A  23      18.900  44.448   8.769  1.00  0.00          N   
ATOM    312  CA  LYS A  23      20.269  44.241   9.330  1.00  0.00          C   
ATOM    313  C   LYS A  23      20.159  43.021  10.294  1.00  0.00          C   
ATOM    314  O   LYS A  23      19.134  42.602  10.804  1.00  0.00          O   
ATOM    315  CB  LYS A  23      20.731  45.395  10.187  1.00  0.00          C   
ATOM    316  CG  LYS A  23      20.872  46.665   9.298  1.00  0.00          C   
ATOM    317  CD  LYS A  23      21.415  47.895  10.038  1.00  0.00          C   
ATOM    318  CE  LYS A  23      22.757  47.514  10.746  1.00  0.00          C   
ATOM    319  NZ  LYS A  23      23.568  48.716  10.931  1.00  0.00          N   
ATOM    320  H   LYS A  23      18.161  44.554   9.456  1.00  0.00          H   
ATOM    321  HA  LYS A  23      20.914  43.908   8.521  1.00  0.00          H   
ATOM    322  HB3 LYS A  23      21.696  45.133  10.614  1.00  0.00          H   
ATOM    323  HB2 LYS A  23      20.012  45.684  10.947  1.00  0.00          H   
ATOM    324  HG3 LYS A  23      19.842  46.934   9.082  1.00  0.00          H   
ATOM    325  HG2 LYS A  23      21.550  46.410   8.489  1.00  0.00          H   
ATOM    326  HD3 LYS A  23      20.746  48.277  10.802  1.00  0.00          H   
ATOM    327  HD2 LYS A  23      21.555  48.797   9.448  1.00  0.00          H   
ATOM    328  HE3 LYS A  23      23.363  46.755  10.249  1.00  0.00          H   
ATOM    329  HE2 LYS A  23      22.587  47.090  11.740  1.00  0.00          H   
ATOM    330  HZ1 LYS A  23      23.856  49.226  10.113  1.00  0.00          H   
ATOM    331  HZ2 LYS A  23      23.087  49.401  11.502  1.00  0.00          H   
ATOM    332  HZ3 LYS A  23      24.446  48.528  11.397  1.00  0.00          H   
ATOM    333  N   LYS A  24      21.312  42.326  10.426  1.00  0.00          N   
ATOM    334  CA  LYS A  24      21.448  41.368  11.466  1.00  0.00          C   
ATOM    335  C   LYS A  24      22.429  41.866  12.490  1.00  0.00          C   
ATOM    336  CB  LYS A  24      21.903  40.024  10.929  1.00  0.00          C   
ATOM    337  CG  LYS A  24      20.876  39.316  10.076  1.00  0.00          C   
ATOM    338  CD  LYS A  24      21.211  37.901   9.623  1.00  0.00          C   
ATOM    339  CE  LYS A  24      22.384  38.102   8.634  1.00  0.00          C   
ATOM    340  NZ  LYS A  24      22.511  36.943   7.768  1.00  0.00          N   
ATOM    341  O   LYS A  24      21.880  42.049  13.593  1.00  0.00          O   
ATOM    342  OXT LYS A  24      23.654  42.152  12.246  1.00  0.00          O   
ATOM    343  H   LYS A  24      22.150  42.700   9.998  1.00  0.00          H   
ATOM    344  HA  LYS A  24      20.504  41.166  11.965  1.00  0.00          H   
ATOM    345  HB3 LYS A  24      22.112  39.405  11.809  1.00  0.00          H   
ATOM    346  HB2 LYS A  24      22.822  40.171  10.360  1.00  0.00          H   
ATOM    347  HG3 LYS A  24      20.607  39.869   9.179  1.00  0.00          H   
ATOM    348  HG2 LYS A  24      19.907  39.247  10.585  1.00  0.00          H   
ATOM    349  HD3 LYS A  24      20.333  37.467   9.162  1.00  0.00          H   
ATOM    350  HD2 LYS A  24      21.589  37.304  10.445  1.00  0.00          H   
ATOM    351  HE3 LYS A  24      23.308  38.217   9.214  1.00  0.00          H   
ATOM    352  HE2 LYS A  24      22.103  38.981   8.056  1.00  0.00          H   
ATOM    353  HZ1 LYS A  24      22.368  36.037   8.190  1.00  0.00          H   
ATOM    354  HZ2 LYS A  24      21.860  36.955   6.993  1.00  0.00          H   
ATOM    355  HZ3 LYS A  24      23.417  36.902   7.317  1.00  0.00          H   
TER     356      LYS A  24
ENDMDL
MODEL       10
ATOM      1  N   LYS A   1     -13.918  42.788   8.792  1.00  0.00          N   
ATOM      2  CA  LYS A   1     -13.131  42.933   7.574  1.00  0.00          C   
ATOM      3  C   LYS A   1     -11.669  43.198   7.921  1.00  0.00          C   
ATOM      4  O   LYS A   1     -11.371  43.835   8.932  1.00  0.00          O   
ATOM      5  CB  LYS A   1     -13.692  44.083   6.731  1.00  0.00          C   
ATOM      6  CG  LYS A   1     -12.988  44.130   5.373  1.00  0.00          C   
ATOM      7  CD  LYS A   1     -13.519  45.315   4.562  1.00  0.00          C   
ATOM      8  CE  LYS A   1     -12.932  45.271   3.151  1.00  0.00          C   
ATOM      9  NZ  LYS A   1     -11.536  45.789   3.180  1.00  0.00          N   
ATOM     10  HA  LYS A   1     -13.196  42.017   7.004  1.00  0.00          H   
ATOM     11  HB3 LYS A   1     -13.533  45.017   7.249  1.00  0.00          H   
ATOM     12  HB2 LYS A   1     -14.751  43.932   6.582  1.00  0.00          H   
ATOM     13  HG3 LYS A   1     -13.182  43.214   4.834  1.00  0.00          H   
ATOM     14  HG2 LYS A   1     -11.923  44.242   5.522  1.00  0.00          H   
ATOM     15  HD3 LYS A   1     -13.229  46.239   5.040  1.00  0.00          H   
ATOM     16  HD2 LYS A   1     -14.595  45.258   4.507  1.00  0.00          H   
ATOM     17  HE3 LYS A   1     -13.531  45.883   2.492  1.00  0.00          H   
ATOM     18  HE2 LYS A   1     -12.931  44.251   2.793  1.00  0.00          H   
ATOM     19  HZ1 LYS A   1     -11.491  46.628   3.794  1.00  0.00          H   
ATOM     20  HZ2 LYS A   1     -11.243  46.048   2.216  1.00  0.00          H   
ATOM     21  HZ3 LYS A   1     -10.901  45.056   3.552  1.00  0.00          H   
ATOM     22  H   LYS A   1     -13.475  42.566   9.637  1.00  0.00          H   
ATOM     23  N   LYS A   2     -10.763  42.699   7.080  1.00  0.00          N   
ATOM     24  CA  LYS A   2      -9.328  42.814   7.336  1.00  0.00          C   
ATOM     25  C   LYS A   2      -8.923  44.285   7.445  1.00  0.00          C   
ATOM     26  O   LYS A   2      -9.483  45.126   6.743  1.00  0.00          O   
ATOM     27  CB  LYS A   2      -8.535  42.146   6.207  1.00  0.00          C   
ATOM     28  CG  LYS A   2      -8.432  40.631   6.439  1.00  0.00          C   
ATOM     29  CD  LYS A   2      -9.658  39.899   5.858  1.00  0.00          C   
ATOM     30  CE  LYS A   2     -10.734  39.653   6.933  1.00  0.00          C   
ATOM     31  NZ  LYS A   2     -12.090  39.848   6.342  1.00  0.00          N   
ATOM     32  H   LYS A   2     -11.067  42.216   6.282  1.00  0.00          H   
ATOM     33  HA  LYS A   2      -9.099  42.319   8.269  1.00  0.00          H   
ATOM     34  HB3 LYS A   2      -7.539  42.563   6.169  1.00  0.00          H   
ATOM     35  HB2 LYS A   2      -9.033  42.332   5.267  1.00  0.00          H   
ATOM     36  HG3 LYS A   2      -8.356  40.433   7.499  1.00  0.00          H   
ATOM     37  HG2 LYS A   2      -7.540  40.266   5.949  1.00  0.00          H   
ATOM     38  HD3 LYS A   2      -9.334  38.945   5.469  1.00  0.00          H   
ATOM     39  HD2 LYS A   2     -10.087  40.474   5.048  1.00  0.00          H   
ATOM     40  HE3 LYS A   2     -10.606  40.335   7.762  1.00  0.00          H   
ATOM     41  HE2 LYS A   2     -10.650  38.640   7.292  1.00  0.00          H   
ATOM     42  HZ1 LYS A   2     -12.382  38.981   5.848  1.00  0.00          H   
ATOM     43  HZ2 LYS A   2     -12.065  40.639   5.667  1.00  0.00          H   
ATOM     44  HZ3 LYS A   2     -12.772  40.059   7.098  1.00  0.00          H   
ATOM     45  N   PRO A   3      -7.939  44.590   8.265  1.00  0.00          N   
ATOM     46  CA  PRO A   3      -7.858  45.919   8.949  1.00  0.00          C   
ATOM     47  C   PRO A   3      -7.992  47.087   7.975  1.00  0.00          C   
ATOM     48  O   PRO A   3      -8.948  47.858   8.054  1.00  0.00          O   
ATOM     49  CB  PRO A   3      -6.496  45.912   9.656  1.00  0.00          C   
ATOM     50  CG  PRO A   3      -6.084  44.481   9.730  1.00  0.00          C   
ATOM     51  CD  PRO A   3      -6.733  43.786   8.535  1.00  0.00          C   
ATOM     52  HA  PRO A   3      -8.638  45.984   9.692  1.00  0.00          H   
ATOM     53  HB3 PRO A   3      -6.596  46.309  10.655  1.00  0.00          H   
ATOM     54  HB2 PRO A   3      -5.770  46.484   9.102  1.00  0.00          H   
ATOM     55  HG3 PRO A   3      -6.444  44.034  10.643  1.00  0.00          H   
ATOM     56  HG2 PRO A   3      -5.008  44.403   9.673  1.00  0.00          H   
ATOM     57  HD3 PRO A   3      -7.012  42.775   8.787  1.00  0.00          H   
ATOM     58  HD2 PRO A   3      -6.064  43.799   7.685  1.00  0.00          H   
ATOM     59  N   GLY A   4      -7.044  47.213   7.050  1.00  0.00          N   
ATOM     60  CA  GLY A   4      -7.361  47.585   5.676  1.00  0.00          C   
ATOM     61  C   GLY A   4      -7.234  46.378   4.743  1.00  0.00          C   
ATOM     62  O   GLY A   4      -6.140  45.842   4.552  1.00  0.00          O   
ATOM     63  H   GLY A   4      -6.105  47.135   7.309  1.00  0.00          H   
ATOM     64  HA3 GLY A   4      -6.670  48.346   5.349  1.00  0.00          H   
ATOM     65  HA2 GLY A   4      -8.368  47.977   5.621  1.00  0.00          H   
ATOM     66  N   ALA A   5      -8.320  46.099   4.021  1.00  0.00          N   
ATOM     67  CA  ALA A   5      -8.261  45.457   2.700  1.00  0.00          C   
ATOM     68  C   ALA A   5      -7.821  43.989   2.720  1.00  0.00          C   
ATOM     69  O   ALA A   5      -7.568  43.472   1.633  1.00  0.00          O   
ATOM     70  CB  ALA A   5      -7.340  46.252   1.754  1.00  0.00          C   
ATOM     71  H   ALA A   5      -9.198  46.336   4.386  1.00  0.00          H   
ATOM     72  HA  ALA A   5      -9.255  45.491   2.280  1.00  0.00          H   
ATOM     73  HB1 ALA A   5      -6.514  46.655   2.313  1.00  0.00          H   
ATOM     74  HB2 ALA A   5      -7.899  47.067   1.318  1.00  0.00          H   
ATOM     75  HB3 ALA A   5      -6.966  45.620   0.961  1.00  0.00          H   
ATOM     76  N   SER A   6      -7.284  43.511   3.849  1.00  0.00          N   
ATOM     77  CA  SER A   6      -6.230  42.481   3.807  1.00  0.00          C   
ATOM     78  C   SER A   6      -4.979  42.930   3.013  1.00  0.00          C   
ATOM     79  O   SER A   6      -4.014  42.169   2.919  1.00  0.00          O   
ATOM     80  CB  SER A   6      -6.783  41.196   3.178  1.00  0.00          C   
ATOM     81  OG  SER A   6      -8.114  40.973   3.626  1.00  0.00          O   
ATOM     82  H   SER A   6      -7.558  43.887   4.710  1.00  0.00          H   
ATOM     83  HA  SER A   6      -5.932  42.260   4.819  1.00  0.00          H   
ATOM     84  HB3 SER A   6      -6.151  40.363   3.453  1.00  0.00          H   
ATOM     85  HB2 SER A   6      -6.788  41.294   2.104  1.00  0.00          H   
ATOM     86  HG  SER A   6      -8.387  40.180   3.302  1.00  0.00          H   
ATOM     87  N   LEU A   7      -4.961  44.178   2.513  1.00  0.00          N   
ATOM     88  CA  LEU A   7      -3.756  44.764   1.937  1.00  0.00          C   
ATOM     89  C   LEU A   7      -2.809  45.137   3.070  1.00  0.00          C   
ATOM     90  O   LEU A   7      -1.755  44.534   3.195  1.00  0.00          O   
ATOM     91  CB  LEU A   7      -4.114  46.017   1.122  1.00  0.00          C   
ATOM     92  CG  LEU A   7      -2.882  46.560   0.350  1.00  0.00          C   
ATOM     93  CD1 LEU A   7      -3.297  47.098  -1.026  1.00  0.00          C   
ATOM     94  CD2 LEU A   7      -2.215  47.709   1.122  1.00  0.00          C   
ATOM     95  H   LEU A   7      -5.632  44.806   2.853  1.00  0.00          H   
ATOM     96  HA  LEU A   7      -3.287  44.043   1.292  1.00  0.00          H   
ATOM     97  HB3 LEU A   7      -4.483  46.773   1.798  1.00  0.00          H   
ATOM     98  HB2 LEU A   7      -4.903  45.754   0.431  1.00  0.00          H   
ATOM     99  HG  LEU A   7      -2.160  45.769   0.204  1.00  0.00          H   
ATOM    100 HD11 LEU A   7      -3.777  46.313  -1.590  1.00  0.00          H   
ATOM    101 HD12 LEU A   7      -2.421  47.440  -1.558  1.00  0.00          H   
ATOM    102 HD13 LEU A   7      -3.984  47.922  -0.898  1.00  0.00          H   
ATOM    103 HD21 LEU A   7      -2.905  48.534   1.207  1.00  0.00          H   
ATOM    104 HD22 LEU A   7      -1.329  48.033   0.595  1.00  0.00          H   
ATOM    105 HD23 LEU A   7      -1.941  47.366   2.110  1.00  0.00          H   
ATOM    106  N   ALA A   8      -3.386  45.762   4.104  1.00  0.00          N   
ATOM    107  CA  ALA A   8      -2.896  45.692   5.482  1.00  0.00          C   
ATOM    108  C   ALA A   8      -2.399  44.295   5.856  1.00  0.00          C   
ATOM    109  O   ALA A   8      -1.193  44.084   5.746  1.00  0.00          O   
ATOM    110  CB  ALA A   8      -4.005  46.103   6.450  1.00  0.00          C   
ATOM    111  H   ALA A   8      -4.274  46.122   3.952  1.00  0.00          H   
ATOM    112  HA  ALA A   8      -2.078  46.386   5.590  1.00  0.00          H   
ATOM    113  HB1 ALA A   8      -3.608  46.151   7.454  1.00  0.00          H   
ATOM    114  HB2 ALA A   8      -4.803  45.376   6.413  1.00  0.00          H   
ATOM    115  HB3 ALA A   8      -4.386  47.074   6.168  1.00  0.00          H   
ATOM    116  N   ALA A   9      -3.292  43.288   5.813  1.00  0.00          N   
ATOM    117  CA  ALA A   9      -3.021  42.042   6.553  1.00  0.00          C   
ATOM    118  C   ALA A   9      -1.658  41.435   6.183  1.00  0.00          C   
ATOM    119  O   ALA A   9      -0.668  41.712   6.876  1.00  0.00          O   
ATOM    120  CB  ALA A   9      -4.129  41.018   6.300  1.00  0.00          C   
ATOM    121  H   ALA A   9      -4.097  43.349   5.225  1.00  0.00          H   
ATOM    122  HA  ALA A   9      -3.013  42.274   7.607  1.00  0.00          H   
ATOM    123  HB1 ALA A   9      -3.831  40.059   6.696  1.00  0.00          H   
ATOM    124  HB2 ALA A   9      -4.301  40.929   5.237  1.00  0.00          H   
ATOM    125  HB3 ALA A   9      -5.038  41.342   6.785  1.00  0.00          H   
ATOM    126  N   LEU A  10      -1.555  40.965   4.935  1.00  0.00          N   
ATOM    127  CA  LEU A  10      -0.267  40.567   4.388  1.00  0.00          C   
ATOM    128  C   LEU A  10       0.629  41.789   4.236  1.00  0.00          C   
ATOM    129  O   LEU A  10       1.596  41.913   4.986  1.00  0.00          O   
ATOM    130  CB  LEU A  10      -0.446  39.867   3.037  1.00  0.00          C   
ATOM    131  CG  LEU A  10      -0.954  38.437   3.245  1.00  0.00          C   
ATOM    132  CD1 LEU A  10      -1.640  37.955   1.968  1.00  0.00          C   
ATOM    133  CD2 LEU A  10       0.223  37.504   3.554  1.00  0.00          C   
ATOM    134  H   LEU A  10      -2.346  40.951   4.359  1.00  0.00          H   
ATOM    135  HA  LEU A  10       0.203  39.885   5.079  1.00  0.00          H   
ATOM    136  HB3 LEU A  10       0.504  39.835   2.523  1.00  0.00          H   
ATOM    137  HB2 LEU A  10      -1.158  40.414   2.439  1.00  0.00          H   
ATOM    138  HG  LEU A  10      -1.657  38.419   4.065  1.00  0.00          H   
ATOM    139 HD11 LEU A  10      -2.542  38.528   1.805  1.00  0.00          H   
ATOM    140 HD12 LEU A  10      -1.892  36.909   2.064  1.00  0.00          H   
ATOM    141 HD13 LEU A  10      -0.974  38.089   1.128  1.00  0.00          H   
ATOM    142 HD21 LEU A  10       0.539  37.650   4.576  1.00  0.00          H   
ATOM    143 HD22 LEU A  10       1.042  37.727   2.887  1.00  0.00          H   
ATOM    144 HD23 LEU A  10      -0.086  36.479   3.415  1.00  0.00          H   
ATOM    145  N   GLN A  11       0.237  42.766   3.406  1.00  0.00          N   
ATOM    146  CA  GLN A  11       1.290  43.593   2.795  1.00  0.00          C   
ATOM    147  C   GLN A  11       1.914  44.527   3.838  1.00  0.00          C   
ATOM    148  O   GLN A  11       3.093  44.864   3.747  1.00  0.00          O   
ATOM    149  CB  GLN A  11       0.818  44.420   1.585  1.00  0.00          C   
ATOM    150  CG  GLN A  11       0.434  43.513   0.410  1.00  0.00          C   
ATOM    151  CD  GLN A  11      -1.043  43.146   0.439  1.00  0.00          C   
ATOM    152  NE2 GLN A  11      -1.797  43.455  -0.581  1.00  0.00          N   
ATOM    153  OE1 GLN A  11      -1.518  42.547   1.401  1.00  0.00          O   
ATOM    154  H   GLN A  11      -0.675  43.146   3.512  1.00  0.00          H   
ATOM    155  HA  GLN A  11       2.069  42.926   2.454  1.00  0.00          H   
ATOM    156  HB3 GLN A  11       1.638  45.049   1.270  1.00  0.00          H   
ATOM    157  HB2 GLN A  11      -0.007  45.054   1.844  1.00  0.00          H   
ATOM    158  HG3 GLN A  11       1.025  42.607   0.440  1.00  0.00          H   
ATOM    159  HG2 GLN A  11       0.643  44.032  -0.514  1.00  0.00          H   
ATOM    160 HE21 GLN A  11      -1.411  43.915  -1.354  1.00  0.00          H   
ATOM    161 HE22 GLN A  11      -2.750  43.224  -0.573  1.00  0.00          H   
ATOM    162  N   ALA A  12       1.088  45.031   4.758  1.00  0.00          N   
ATOM    163  CA  ALA A  12       1.578  45.798   5.898  1.00  0.00          C   
ATOM    164  C   ALA A  12       2.407  44.941   6.858  1.00  0.00          C   
ATOM    165  O   ALA A  12       3.395  45.444   7.398  1.00  0.00          O   
ATOM    166  CB  ALA A  12       0.439  46.475   6.660  1.00  0.00          C   
ATOM    167  H   ALA A  12       0.121  44.839   4.688  1.00  0.00          H   
ATOM    168  HA  ALA A  12       2.223  46.575   5.513  1.00  0.00          H   
ATOM    169  HB1 ALA A  12      -0.120  47.104   5.985  1.00  0.00          H   
ATOM    170  HB2 ALA A  12       0.850  47.078   7.457  1.00  0.00          H   
ATOM    171  HB3 ALA A  12      -0.212  45.724   7.080  1.00  0.00          H   
ATOM    172  N   LEU A  13       1.978  43.698   7.144  1.00  0.00          N   
ATOM    173  CA  LEU A  13       2.803  42.798   7.965  1.00  0.00          C   
ATOM    174  C   LEU A  13       4.117  42.456   7.249  1.00  0.00          C   
ATOM    175  O   LEU A  13       5.161  42.432   7.906  1.00  0.00          O   
ATOM    176  CB  LEU A  13       2.021  41.515   8.291  1.00  0.00          C   
ATOM    177  CG  LEU A  13       2.825  40.587   9.211  1.00  0.00          C   
ATOM    178  CD1 LEU A  13       3.039  41.256  10.570  1.00  0.00          C   
ATOM    179  CD2 LEU A  13       2.061  39.276   9.406  1.00  0.00          C   
ATOM    180  H   LEU A  13       1.086  43.391   6.835  1.00  0.00          H   
ATOM    181  HA  LEU A  13       3.040  43.304   8.889  1.00  0.00          H   
ATOM    182  HB3 LEU A  13       1.796  40.996   7.372  1.00  0.00          H   
ATOM    183  HB2 LEU A  13       1.096  41.782   8.781  1.00  0.00          H   
ATOM    184  HG  LEU A  13       3.785  40.381   8.759  1.00  0.00          H   
ATOM    185 HD11 LEU A  13       3.343  40.514  11.293  1.00  0.00          H   
ATOM    186 HD12 LEU A  13       2.116  41.715  10.894  1.00  0.00          H   
ATOM    187 HD13 LEU A  13       3.806  42.011  10.485  1.00  0.00          H   
ATOM    188 HD21 LEU A  13       1.736  38.902   8.445  1.00  0.00          H   
ATOM    189 HD22 LEU A  13       1.200  39.451  10.034  1.00  0.00          H   
ATOM    190 HD23 LEU A  13       2.707  38.549   9.874  1.00  0.00          H   
ATOM    191  N   GLN A  14       4.078  42.187   5.936  1.00  0.00          N   
ATOM    192  CA  GLN A  14       5.314  41.934   5.187  1.00  0.00          C   
ATOM    193  C   GLN A  14       6.228  43.164   5.150  1.00  0.00          C   
ATOM    194  O   GLN A  14       7.352  43.063   5.641  1.00  0.00          O   
ATOM    195  CB  GLN A  14       4.983  41.496   3.755  1.00  0.00          C   
ATOM    196  CG  GLN A  14       4.477  40.053   3.751  1.00  0.00          C   
ATOM    197  CD  GLN A  14       4.008  39.678   2.348  1.00  0.00          C   
ATOM    198  NE2 GLN A  14       2.991  38.874   2.202  1.00  0.00          N   
ATOM    199  OE1 GLN A  14       4.586  40.126   1.358  1.00  0.00          O   
ATOM    200  H   GLN A  14       3.213  42.078   5.485  1.00  0.00          H   
ATOM    201  HA  GLN A  14       5.845  41.130   5.673  1.00  0.00          H   
ATOM    202  HB3 GLN A  14       5.873  41.563   3.146  1.00  0.00          H   
ATOM    203  HB2 GLN A  14       4.221  42.145   3.349  1.00  0.00          H   
ATOM    204  HG3 GLN A  14       3.652  39.960   4.440  1.00  0.00          H   
ATOM    205  HG2 GLN A  14       5.275  39.391   4.053  1.00  0.00          H   
ATOM    206 HE21 GLN A  14       2.533  38.515   2.989  1.00  0.00          H   
ATOM    207 HE22 GLN A  14       2.687  38.630   1.303  1.00  0.00          H   
ATOM    208  N   ALA A  15       5.644  44.359   5.014  1.00  0.00          N   
ATOM    209  CA  ALA A  15       6.403  45.621   5.091  1.00  0.00          C   
ATOM    210  C   ALA A  15       6.963  45.858   6.482  1.00  0.00          C   
ATOM    211  O   ALA A  15       8.113  46.270   6.644  1.00  0.00          O   
ATOM    212  CB  ALA A  15       5.530  46.810   4.703  1.00  0.00          C   
ATOM    213  H   ALA A  15       4.659  44.408   4.989  1.00  0.00          H   
ATOM    214  HA  ALA A  15       7.228  45.565   4.396  1.00  0.00          H   
ATOM    215  HB1 ALA A  15       4.963  46.566   3.815  1.00  0.00          H   
ATOM    216  HB2 ALA A  15       6.155  47.667   4.504  1.00  0.00          H   
ATOM    217  HB3 ALA A  15       4.851  47.038   5.511  1.00  0.00          H   
ATOM    218  N   LEU A  16       6.138  45.564   7.485  1.00  0.00          N   
ATOM    219  CA  LEU A  16       6.581  45.590   8.868  1.00  0.00          C   
ATOM    220  C   LEU A  16       7.710  44.569   9.061  1.00  0.00          C   
ATOM    221  O   LEU A  16       8.728  44.922   9.670  1.00  0.00          O   
ATOM    222  CB  LEU A  16       5.365  45.214   9.722  1.00  0.00          C   
ATOM    223  CG  LEU A  16       5.672  45.326  11.211  1.00  0.00          C   
ATOM    224  CD1 LEU A  16       5.915  46.793  11.572  1.00  0.00          C   
ATOM    225  CD2 LEU A  16       4.478  44.792  12.005  1.00  0.00          C   
ATOM    226  H   LEU A  16       5.187  45.393   7.296  1.00  0.00          H   
ATOM    227  HA  LEU A  16       6.923  46.579   9.129  1.00  0.00          H   
ATOM    228  HB3 LEU A  16       5.078  44.198   9.495  1.00  0.00          H   
ATOM    229  HB2 LEU A  16       4.546  45.874   9.481  1.00  0.00          H   
ATOM    230  HG  LEU A  16       6.553  44.746  11.444  1.00  0.00          H   
ATOM    231 HD11 LEU A  16       5.897  46.907  12.645  1.00  0.00          H   
ATOM    232 HD12 LEU A  16       5.140  47.404  11.132  1.00  0.00          H   
ATOM    233 HD13 LEU A  16       6.877  47.103  11.191  1.00  0.00          H   
ATOM    234 HD21 LEU A  16       3.628  45.441  11.854  1.00  0.00          H   
ATOM    235 HD22 LEU A  16       4.727  44.766  13.056  1.00  0.00          H   
ATOM    236 HD23 LEU A  16       4.237  43.796  11.667  1.00  0.00          H   
ATOM    237  N   GLN A  17       7.612  43.391   8.421  1.00  0.00          N   
ATOM    238  CA  GLN A  17       8.724  42.453   8.450  1.00  0.00          C   
ATOM    239  C   GLN A  17       9.923  43.027   7.715  1.00  0.00          C   
ATOM    240  O   GLN A  17      11.006  42.854   8.218  1.00  0.00          O   
ATOM    241  CB  GLN A  17       8.411  41.080   7.870  1.00  0.00          C   
ATOM    242  CG  GLN A  17       9.526  40.104   8.282  1.00  0.00          C   
ATOM    243  CD  GLN A  17       9.225  39.527   9.661  1.00  0.00          C   
ATOM    244  NE2 GLN A  17       9.376  38.248   9.869  1.00  0.00          N   
ATOM    245  OE1 GLN A  17       8.841  40.261  10.572  1.00  0.00          O   
ATOM    246  H   GLN A  17       6.872  43.238   7.796  1.00  0.00          H   
ATOM    247  HA  GLN A  17       9.008  42.322   9.485  1.00  0.00          H   
ATOM    248  HB3 GLN A  17       8.370  41.141   6.792  1.00  0.00          H   
ATOM    249  HB2 GLN A  17       7.459  40.734   8.250  1.00  0.00          H   
ATOM    250  HG3 GLN A  17      10.481  40.598   8.303  1.00  0.00          H   
ATOM    251  HG2 GLN A  17       9.566  39.296   7.565  1.00  0.00          H   
ATOM    252 HE21 GLN A  17       9.680  37.665   9.142  1.00  0.00          H   
ATOM    253 HE22 GLN A  17       9.186  37.870  10.753  1.00  0.00          H   
ATOM    254  N   ALA A  18       9.772  43.749   6.583  1.00  0.00          N   
ATOM    255  CA  ALA A  18      10.929  44.455   5.954  1.00  0.00          C   
ATOM    256  C   ALA A  18      11.830  45.143   7.000  1.00  0.00          C   
ATOM    257  O   ALA A  18      13.030  44.846   7.073  1.00  0.00          O   
ATOM    258  CB  ALA A  18      10.456  45.497   4.939  1.00  0.00          C   
ATOM    259  H   ALA A  18       8.885  43.831   6.180  1.00  0.00          H   
ATOM    260  HA  ALA A  18      11.524  43.720   5.432  1.00  0.00          H   
ATOM    261  HB1 ALA A  18      11.256  45.713   4.244  1.00  0.00          H   
ATOM    262  HB2 ALA A  18      10.175  46.402   5.456  1.00  0.00          H   
ATOM    263  HB3 ALA A  18       9.604  45.113   4.398  1.00  0.00          H   
ATOM    264  N   ALA A  19      11.147  45.644   8.036  1.00  0.00          N   
ATOM    265  CA  ALA A  19      11.818  46.058   9.262  1.00  0.00          C   
ATOM    266  C   ALA A  19      12.425  44.826   9.953  1.00  0.00          C   
ATOM    267  O   ALA A  19      13.567  44.483   9.669  1.00  0.00          O   
ATOM    268  CB  ALA A  19      10.842  46.802  10.186  1.00  0.00          C   
ATOM    269  H   ALA A  19      10.157  45.655   7.981  1.00  0.00          H   
ATOM    270  HA  ALA A  19      12.622  46.731   8.999  1.00  0.00          H   
ATOM    271  HB1 ALA A  19      10.097  47.306   9.587  1.00  0.00          H   
ATOM    272  HB2 ALA A  19      11.385  47.532  10.767  1.00  0.00          H   
ATOM    273  HB3 ALA A  19      10.354  46.108  10.852  1.00  0.00          H   
ATOM    274  N   GLN A  20      11.569  43.995  10.574  1.00  0.00          N   
ATOM    275  CA  GLN A  20      12.018  42.991  11.560  1.00  0.00          C   
ATOM    276  C   GLN A  20      12.544  41.675  10.941  1.00  0.00          C   
ATOM    277  O   GLN A  20      12.498  40.620  11.572  1.00  0.00          O   
ATOM    278  CB  GLN A  20      10.853  42.668  12.501  1.00  0.00          C   
ATOM    279  CG  GLN A  20      11.395  42.142  13.833  1.00  0.00          C   
ATOM    280  CD  GLN A  20      12.430  43.111  14.397  1.00  0.00          C   
ATOM    281  NE2 GLN A  20      13.627  42.678  14.686  1.00  0.00          N   
ATOM    282  OE1 GLN A  20      12.141  44.294  14.577  1.00  0.00          O   
ATOM    283  H   GLN A  20      10.664  43.911  10.203  1.00  0.00          H   
ATOM    284  HA  GLN A  20      12.811  43.427  12.150  1.00  0.00          H   
ATOM    285  HB3 GLN A  20      10.222  41.917  12.050  1.00  0.00          H   
ATOM    286  HB2 GLN A  20      10.276  43.565  12.676  1.00  0.00          H   
ATOM    287  HG3 GLN A  20      11.856  41.179  13.676  1.00  0.00          H   
ATOM    288  HG2 GLN A  20      10.580  42.041  14.534  1.00  0.00          H   
ATOM    289 HE21 GLN A  20      13.857  41.737  14.541  1.00  0.00          H   
ATOM    290 HE22 GLN A  20      14.297  43.296  15.046  1.00  0.00          H   
ATOM    291  N   ALA A  21      12.909  41.729   9.666  1.00  0.00          N   
ATOM    292  CA  ALA A  21      13.743  40.748   8.987  1.00  0.00          C   
ATOM    293  C   ALA A  21      15.058  41.408   8.554  1.00  0.00          C   
ATOM    294  O   ALA A  21      16.115  40.778   8.594  1.00  0.00          O   
ATOM    295  CB  ALA A  21      13.034  40.208   7.744  1.00  0.00          C   
ATOM    296  H   ALA A  21      12.796  42.586   9.211  1.00  0.00          H   
ATOM    297  HA  ALA A  21      13.953  39.927   9.654  1.00  0.00          H   
ATOM    298  HB1 ALA A  21      12.302  39.471   8.037  1.00  0.00          H   
ATOM    299  HB2 ALA A  21      13.759  39.754   7.085  1.00  0.00          H   
ATOM    300  HB3 ALA A  21      12.541  41.021   7.230  1.00  0.00          H   
ATOM    301  N   ALA A  22      14.991  42.689   8.161  1.00  0.00          N   
ATOM    302  CA  ALA A  22      16.120  43.570   8.406  1.00  0.00          C   
ATOM    303  C   ALA A  22      16.263  43.921   9.902  1.00  0.00          C   
ATOM    304  O   ALA A  22      16.816  44.978  10.209  1.00  0.00          O   
ATOM    305  CB  ALA A  22      15.920  44.847   7.583  1.00  0.00          C   
ATOM    306  H   ALA A  22      14.102  43.106   8.064  1.00  0.00          H   
ATOM    307  HA  ALA A  22      17.024  43.081   8.073  1.00  0.00          H   
ATOM    308  HB1 ALA A  22      16.867  45.354   7.472  1.00  0.00          H   
ATOM    309  HB2 ALA A  22      15.222  45.496   8.091  1.00  0.00          H   
ATOM    310  HB3 ALA A  22      15.531  44.591   6.609  1.00  0.00          H   
ATOM    311  N   LYS A  23      15.589  43.165  10.811  1.00  0.00          N   
ATOM    312  CA  LYS A  23      15.976  43.020  12.240  1.00  0.00          C   
ATOM    313  C   LYS A  23      17.105  43.941  12.734  1.00  0.00          C   
ATOM    314  O   LYS A  23      18.172  44.000  12.120  1.00  0.00          O   
ATOM    315  CB  LYS A  23      16.420  41.580  12.517  1.00  0.00          C   
ATOM    316  CG  LYS A  23      15.221  40.637  12.443  1.00  0.00          C   
ATOM    317  CD  LYS A  23      15.661  39.222  12.826  1.00  0.00          C   
ATOM    318  CE  LYS A  23      16.371  38.562  11.642  1.00  0.00          C   
ATOM    319  NZ  LYS A  23      17.010  37.293  12.091  1.00  0.00          N   
ATOM    320  H   LYS A  23      14.723  42.757  10.518  1.00  0.00          H   
ATOM    321  HA  LYS A  23      15.102  43.210  12.842  1.00  0.00          H   
ATOM    322  HB3 LYS A  23      16.858  41.517  13.503  1.00  0.00          H   
ATOM    323  HB2 LYS A  23      17.153  41.286  11.782  1.00  0.00          H   
ATOM    324  HG3 LYS A  23      14.833  40.631  11.438  1.00  0.00          H   
ATOM    325  HG2 LYS A  23      14.454  40.975  13.123  1.00  0.00          H   
ATOM    326  HD3 LYS A  23      14.793  38.636  13.091  1.00  0.00          H   
ATOM    327  HD2 LYS A  23      16.334  39.271  13.669  1.00  0.00          H   
ATOM    328  HE3 LYS A  23      17.127  39.228  11.258  1.00  0.00          H   
ATOM    329  HE2 LYS A  23      15.653  38.347  10.865  1.00  0.00          H   
ATOM    330  HZ1 LYS A  23      17.000  36.605  11.312  1.00  0.00          H   
ATOM    331  HZ2 LYS A  23      16.485  36.909  12.902  1.00  0.00          H   
ATOM    332  HZ3 LYS A  23      17.994  37.480  12.371  1.00  0.00          H   
ATOM    333  N   LYS A  24      16.909  44.527  13.915  1.00  0.00          N   
ATOM    334  CA  LYS A  24      17.946  45.344  14.541  1.00  0.00          C   
ATOM    335  C   LYS A  24      18.891  44.458  15.348  1.00  0.00          C   
ATOM    336  CB  LYS A  24      17.307  46.399  15.451  1.00  0.00          C   
ATOM    337  CG  LYS A  24      18.375  47.354  16.001  1.00  0.00          C   
ATOM    338  CD  LYS A  24      18.821  48.332  14.911  1.00  0.00          C   
ATOM    339  CE  LYS A  24      19.830  49.320  15.500  1.00  0.00          C   
ATOM    340  NZ  LYS A  24      19.116  50.318  16.346  1.00  0.00          N   
ATOM    341  O   LYS A  24      20.074  44.458  15.046  1.00  0.00          O   
ATOM    342  OXT LYS A  24      18.418  43.794  16.255  1.00  0.00          O   
ATOM    343  H   LYS A  24      16.048  44.416  14.368  1.00  0.00          H   
ATOM    344  HA  LYS A  24      18.510  45.842  13.767  1.00  0.00          H   
ATOM    345  HB3 LYS A  24      16.813  45.907  16.275  1.00  0.00          H   
ATOM    346  HB2 LYS A  24      16.580  46.964  14.885  1.00  0.00          H   
ATOM    347  HG3 LYS A  24      19.228  46.789  16.342  1.00  0.00          H   
ATOM    348  HG2 LYS A  24      17.961  47.910  16.830  1.00  0.00          H   
ATOM    349  HD3 LYS A  24      17.966  48.877  14.540  1.00  0.00          H   
ATOM    350  HD2 LYS A  24      19.283  47.787  14.100  1.00  0.00          H   
ATOM    351  HE3 LYS A  24      20.346  49.830  14.699  1.00  0.00          H   
ATOM    352  HE2 LYS A  24      20.546  48.784  16.106  1.00  0.00          H   
ATOM    353  HZ1 LYS A  24      19.638  51.217  16.338  1.00  0.00          H   
ATOM    354  HZ2 LYS A  24      19.052  49.962  17.321  1.00  0.00          H   
ATOM    355  HZ3 LYS A  24      18.160  50.472  15.969  1.00  0.00          H   
TER     356      LYS A  24
ENDMDL
END
