# Supplementary material for: A glutamine-based single α-helix scaffold to target globular proteins
Source: Nat Commun. 2022 Nov 18;13:7073. doi: 10.1038/s41467-022-34793-6 (PMC9674830; doi:10.1038/s41467-022-34793-6)
Supplement: Supplementary file 5 — Supplementary Data 2 [file 41467_2022_34793_MOESM5_ESM.zip › P372ensembles/P372ensemble14.pdb]

MODEL        0
ATOM      1  N   LYS A   1     -19.330  18.680   2.760  1.00  0.00          N   
ATOM      2  CA  LYS A   1     -19.450  19.900   3.520  1.00  0.00          C   
ATOM      3  C   LYS A   1     -18.170  20.710   3.320  1.00  0.00          C   
ATOM      4  O   LYS A   1     -17.110  20.120   3.480  1.00  0.00          O   
ATOM      5  CB  LYS A   1     -19.800  19.640   4.930  1.00  0.00          C   
ATOM      6  CG  LYS A   1     -19.710  20.810   5.910  1.00  0.00          C   
ATOM      7  CD  LYS A   1     -20.600  20.610   7.140  1.00  0.00          C   
ATOM      8  CE  LYS A   1     -20.670  21.980   7.870  1.00  0.00          C   
ATOM      9  NZ  LYS A   1     -21.400  21.910   9.190  1.00  0.00          N   
ATOM     10  HA  LYS A   1     -20.320  20.330   3.020  1.00  0.00          H   
ATOM     11  HB3 LYS A   1     -19.270  18.770   5.330  1.00  0.00          H   
ATOM     12  HB2 LYS A   1     -20.840  19.310   4.950  1.00  0.00          H   
ATOM     13  HG3 LYS A   1     -20.000  21.740   5.410  1.00  0.00          H   
ATOM     14  HG2 LYS A   1     -18.680  20.900   6.250  1.00  0.00          H   
ATOM     15  HD3 LYS A   1     -20.240  19.850   7.840  1.00  0.00          H   
ATOM     16  HD2 LYS A   1     -21.630  20.330   6.930  1.00  0.00          H   
ATOM     17  HE3 LYS A   1     -20.970  22.780   7.190  1.00  0.00          H   
ATOM     18  HE2 LYS A   1     -19.640  22.300   8.010  1.00  0.00          H   
ATOM     19  HZ1 LYS A   1     -21.370  21.040   9.710  1.00  0.00          H   
ATOM     20  HZ2 LYS A   1     -21.050  22.610   9.840  1.00  0.00          H   
ATOM     21  HZ3 LYS A   1     -22.380  22.140   9.110  1.00  0.00          H   
ATOM     22  H   LYS A   1     -19.470  18.880   1.780  1.00  0.00          H   
ATOM     23  N   LYS A   2     -18.080  21.970   2.930  1.00  0.00          N   
ATOM     24  CA  LYS A   2     -16.890  22.700   2.520  1.00  0.00          C   
ATOM     25  C   LYS A   2     -16.290  23.570   3.660  1.00  0.00          C   
ATOM     26  O   LYS A   2     -16.860  24.600   4.150  1.00  0.00          O   
ATOM     27  CB  LYS A   2     -17.090  23.570   1.290  1.00  0.00          C   
ATOM     28  CG  LYS A   2     -17.580  22.990  -0.020  1.00  0.00          C   
ATOM     29  CD  LYS A   2     -17.790  24.160  -0.990  1.00  0.00          C   
ATOM     30  CE  LYS A   2     -18.520  23.620  -2.210  1.00  0.00          C   
ATOM     31  NZ  LYS A   2     -17.700  22.670  -2.980  1.00  0.00          N   
ATOM     32  H   LYS A   2     -18.970  22.420   2.800  1.00  0.00          H   
ATOM     33  HA  LYS A   2     -16.130  21.970   2.250  1.00  0.00          H   
ATOM     34  HB3 LYS A   2     -16.090  23.970   1.110  1.00  0.00          H   
ATOM     35  HB2 LYS A   2     -17.790  24.380   1.500  1.00  0.00          H   
ATOM     36  HG3 LYS A   2     -18.580  22.570   0.090  1.00  0.00          H   
ATOM     37  HG2 LYS A   2     -16.830  22.350  -0.480  1.00  0.00          H   
ATOM     38  HD3 LYS A   2     -16.850  24.710  -1.100  1.00  0.00          H   
ATOM     39  HD2 LYS A   2     -18.500  24.810  -0.470  1.00  0.00          H   
ATOM     40  HE3 LYS A   2     -18.740  24.460  -2.880  1.00  0.00          H   
ATOM     41  HE2 LYS A   2     -19.460  23.160  -1.910  1.00  0.00          H   
ATOM     42  HZ1 LYS A   2     -17.700  21.750  -2.550  1.00  0.00          H   
ATOM     43  HZ2 LYS A   2     -18.170  22.520  -3.860  1.00  0.00          H   
ATOM     44  HZ3 LYS A   2     -16.780  23.000  -3.230  1.00  0.00          H   
ATOM     45  N   PRO A   3     -15.080  23.220   4.090  1.00  0.00          N   
ATOM     46  CA  PRO A   3     -14.250  24.080   4.970  1.00  0.00          C   
ATOM     47  C   PRO A   3     -14.040  25.480   4.320  1.00  0.00          C   
ATOM     48  O   PRO A   3     -14.230  25.720   3.120  1.00  0.00          O   
ATOM     49  CB  PRO A   3     -12.930  23.360   5.110  1.00  0.00          C   
ATOM     50  CG  PRO A   3     -13.240  21.910   4.860  1.00  0.00          C   
ATOM     51  CD  PRO A   3     -14.360  22.000   3.820  1.00  0.00          C   
ATOM     52  HA  PRO A   3     -14.710  24.240   5.950  1.00  0.00          H   
ATOM     53  HB3 PRO A   3     -12.290  23.810   4.350  1.00  0.00          H   
ATOM     54  HB2 PRO A   3     -12.470  23.460   6.100  1.00  0.00          H   
ATOM     55  HG3 PRO A   3     -12.380  21.370   4.480  1.00  0.00          H   
ATOM     56  HG2 PRO A   3     -13.580  21.450   5.790  1.00  0.00          H   
ATOM     57  HD3 PRO A   3     -14.060  22.070   2.780  1.00  0.00          H   
ATOM     58  HD2 PRO A   3     -14.930  21.080   3.960  1.00  0.00          H   
ATOM     59  N   GLY A   4     -13.750  26.510   5.150  1.00  0.00          N   
ATOM     60  CA  GLY A   4     -13.410  27.910   4.730  1.00  0.00          C   
ATOM     61  C   GLY A   4     -12.190  27.990   3.750  1.00  0.00          C   
ATOM     62  O   GLY A   4     -11.460  27.020   3.530  1.00  0.00          O   
ATOM     63  H   GLY A   4     -13.550  26.270   6.120  1.00  0.00          H   
ATOM     64  HA3 GLY A   4     -13.410  28.520   5.630  1.00  0.00          H   
ATOM     65  HA2 GLY A   4     -14.300  28.350   4.280  1.00  0.00          H   
ATOM     66  N   ALA A   5     -12.010  29.130   3.190  1.00  0.00          N   
ATOM     67  CA  ALA A   5     -10.960  29.360   2.260  1.00  0.00          C   
ATOM     68  C   ALA A   5      -9.600  29.860   2.990  1.00  0.00          C   
ATOM     69  O   ALA A   5      -9.680  30.500   4.020  1.00  0.00          O   
ATOM     70  CB  ALA A   5     -11.430  30.400   1.210  1.00  0.00          C   
ATOM     71  H   ALA A   5     -12.530  29.900   3.570  1.00  0.00          H   
ATOM     72  HA  ALA A   5     -10.840  28.460   1.650  1.00  0.00          H   
ATOM     73  HB1 ALA A   5     -12.020  29.860   0.470  1.00  0.00          H   
ATOM     74  HB2 ALA A   5     -11.900  31.300   1.600  1.00  0.00          H   
ATOM     75  HB3 ALA A   5     -10.590  30.800   0.640  1.00  0.00          H   
ATOM     76  N   SER A   6      -8.400  29.670   2.400  1.00  0.00          N   
ATOM     77  CA  SER A   6      -7.110  30.270   2.850  1.00  0.00          C   
ATOM     78  C   SER A   6      -7.270  31.770   3.150  1.00  0.00          C   
ATOM     79  O   SER A   6      -7.740  32.580   2.370  1.00  0.00          O   
ATOM     80  CB  SER A   6      -5.890  30.100   1.990  1.00  0.00          C   
ATOM     81  OG  SER A   6      -5.790  28.730   1.630  1.00  0.00          O   
ATOM     82  H   SER A   6      -8.380  29.140   1.540  1.00  0.00          H   
ATOM     83  HA  SER A   6      -6.860  29.910   3.850  1.00  0.00          H   
ATOM     84  HB3 SER A   6      -4.900  30.460   2.290  1.00  0.00          H   
ATOM     85  HB2 SER A   6      -6.080  30.490   0.990  1.00  0.00          H   
ATOM     86  HG  SER A   6      -5.320  28.610   0.800  1.00  0.00          H   
ATOM     87  N   LEU A   7      -6.800  32.070   4.340  1.00  0.00          N   
ATOM     88  CA  LEU A   7      -6.640  33.420   4.940  1.00  0.00          C   
ATOM     89  C   LEU A   7      -6.100  34.400   3.920  1.00  0.00          C   
ATOM     90  O   LEU A   7      -4.890  34.380   3.660  1.00  0.00          O   
ATOM     91  CB  LEU A   7      -5.900  33.450   6.330  1.00  0.00          C   
ATOM     92  CG  LEU A   7      -6.860  32.960   7.420  1.00  0.00          C   
ATOM     93  CD1 LEU A   7      -6.220  33.000   8.830  1.00  0.00          C   
ATOM     94  CD2 LEU A   7      -8.180  33.740   7.540  1.00  0.00          C   
ATOM     95  H   LEU A   7      -6.130  31.420   4.740  1.00  0.00          H   
ATOM     96  HA  LEU A   7      -7.590  33.910   5.130  1.00  0.00          H   
ATOM     97  HB3 LEU A   7      -5.600  34.490   6.450  1.00  0.00          H   
ATOM     98  HB2 LEU A   7      -5.000  32.850   6.270  1.00  0.00          H   
ATOM     99  HG  LEU A   7      -7.250  31.970   7.170  1.00  0.00          H   
ATOM    100 HD11 LEU A   7      -5.950  34.040   9.040  1.00  0.00          H   
ATOM    101 HD12 LEU A   7      -6.910  32.640   9.580  1.00  0.00          H   
ATOM    102 HD13 LEU A   7      -5.310  32.410   8.800  1.00  0.00          H   
ATOM    103 HD21 LEU A   7      -8.020  34.740   7.960  1.00  0.00          H   
ATOM    104 HD22 LEU A   7      -8.710  33.770   6.590  1.00  0.00          H   
ATOM    105 HD23 LEU A   7      -8.890  33.260   8.220  1.00  0.00          H   
ATOM    106  N   ALA A   8      -6.850  35.400   3.510  1.00  0.00          N   
ATOM    107  CA  ALA A   8      -6.490  36.520   2.610  1.00  0.00          C   
ATOM    108  C   ALA A   8      -5.730  37.610   3.380  1.00  0.00          C   
ATOM    109  O   ALA A   8      -6.160  38.730   3.370  1.00  0.00          O   
ATOM    110  CB  ALA A   8      -7.770  36.910   1.850  1.00  0.00          C   
ATOM    111  H   ALA A   8      -7.830  35.350   3.730  1.00  0.00          H   
ATOM    112  HA  ALA A   8      -5.770  36.050   1.940  1.00  0.00          H   
ATOM    113  HB1 ALA A   8      -7.520  37.610   1.050  1.00  0.00          H   
ATOM    114  HB2 ALA A   8      -8.140  35.980   1.430  1.00  0.00          H   
ATOM    115  HB3 ALA A   8      -8.510  37.430   2.470  1.00  0.00          H   
ATOM    116  N   ALA A   9      -4.650  37.280   4.020  1.00  0.00          N   
ATOM    117  CA  ALA A   9      -3.860  38.060   4.930  1.00  0.00          C   
ATOM    118  C   ALA A   9      -3.190  39.290   4.300  1.00  0.00          C   
ATOM    119  O   ALA A   9      -2.720  39.320   3.130  1.00  0.00          O   
ATOM    120  CB  ALA A   9      -2.870  37.140   5.630  1.00  0.00          C   
ATOM    121  H   ALA A   9      -4.270  36.350   3.920  1.00  0.00          H   
ATOM    122  HA  ALA A   9      -4.540  38.400   5.710  1.00  0.00          H   
ATOM    123  HB1 ALA A   9      -2.000  37.000   4.990  1.00  0.00          H   
ATOM    124  HB2 ALA A   9      -2.480  37.560   6.550  1.00  0.00          H   
ATOM    125  HB3 ALA A   9      -3.360  36.210   5.920  1.00  0.00          H   
ATOM    126  N   LEU A  10      -3.160  40.360   5.090  1.00  0.00          N   
ATOM    127  CA  LEU A  10      -2.490  41.620   4.790  1.00  0.00          C   
ATOM    128  C   LEU A  10      -0.950  41.500   4.560  1.00  0.00          C   
ATOM    129  O   LEU A  10      -0.290  42.330   3.840  1.00  0.00          O   
ATOM    130  CB  LEU A  10      -2.850  42.710   5.830  1.00  0.00          C   
ATOM    131  CG  LEU A  10      -4.310  43.140   5.650  1.00  0.00          C   
ATOM    132  CD1 LEU A  10      -4.610  44.270   6.610  1.00  0.00          C   
ATOM    133  CD2 LEU A  10      -4.690  43.670   4.230  1.00  0.00          C   
ATOM    134  H   LEU A  10      -3.660  40.310   5.960  1.00  0.00          H   
ATOM    135  HA  LEU A  10      -2.760  41.940   3.790  1.00  0.00          H   
ATOM    136  HB3 LEU A  10      -2.190  43.530   5.560  1.00  0.00          H   
ATOM    137  HB2 LEU A  10      -2.640  42.350   6.840  1.00  0.00          H   
ATOM    138  HG  LEU A  10      -5.010  42.320   5.810  1.00  0.00          H   
ATOM    139 HD11 LEU A  10      -4.250  44.000   7.600  1.00  0.00          H   
ATOM    140 HD12 LEU A  10      -4.050  45.100   6.180  1.00  0.00          H   
ATOM    141 HD13 LEU A  10      -5.630  44.610   6.760  1.00  0.00          H   
ATOM    142 HD21 LEU A  10      -4.720  42.870   3.490  1.00  0.00          H   
ATOM    143 HD22 LEU A  10      -5.660  44.160   4.300  1.00  0.00          H   
ATOM    144 HD23 LEU A  10      -3.990  44.450   3.910  1.00  0.00          H   
ATOM    145  N   GLN A  11      -0.310  40.400   5.080  1.00  0.00          N   
ATOM    146  CA  GLN A  11       1.190  40.270   5.040  1.00  0.00          C   
ATOM    147  C   GLN A  11       1.830  41.420   5.850  1.00  0.00          C   
ATOM    148  O   GLN A  11       2.550  42.230   5.320  1.00  0.00          O   
ATOM    149  CB  GLN A  11       1.750  40.030   3.630  1.00  0.00          C   
ATOM    150  CG  GLN A  11       1.340  38.730   3.040  1.00  0.00          C   
ATOM    151  CD  GLN A  11       1.730  37.440   3.750  1.00  0.00          C   
ATOM    152  NE2 GLN A  11       1.790  36.250   3.090  1.00  0.00          N   
ATOM    153  OE1 GLN A  11       1.960  37.460   5.000  1.00  0.00          O   
ATOM    154  H   GLN A  11      -0.830  39.730   5.620  1.00  0.00          H   
ATOM    155  HA  GLN A  11       1.520  39.390   5.580  1.00  0.00          H   
ATOM    156  HB3 GLN A  11       2.830  39.970   3.710  1.00  0.00          H   
ATOM    157  HB2 GLN A  11       1.460  40.800   2.920  1.00  0.00          H   
ATOM    158  HG3 GLN A  11       1.770  38.660   2.050  1.00  0.00          H   
ATOM    159  HG2 GLN A  11       0.250  38.680   3.020  1.00  0.00          H   
ATOM    160 HE21 GLN A  11       1.560  36.160   2.110  1.00  0.00          H   
ATOM    161 HE22 GLN A  11       2.050  35.490   3.710  1.00  0.00          H   
ATOM    162  N   ALA A  12       1.470  41.540   7.170  1.00  0.00          N   
ATOM    163  CA  ALA A  12       1.770  42.730   7.950  1.00  0.00          C   
ATOM    164  C   ALA A  12       3.220  42.810   8.510  1.00  0.00          C   
ATOM    165  O   ALA A  12       3.570  43.950   8.820  1.00  0.00          O   
ATOM    166  CB  ALA A  12       0.720  42.880   9.070  1.00  0.00          C   
ATOM    167  H   ALA A  12       0.890  40.880   7.670  1.00  0.00          H   
ATOM    168  HA  ALA A  12       1.720  43.640   7.360  1.00  0.00          H   
ATOM    169  HB1 ALA A  12       0.750  43.840   9.570  1.00  0.00          H   
ATOM    170  HB2 ALA A  12      -0.300  42.710   8.700  1.00  0.00          H   
ATOM    171  HB3 ALA A  12       0.730  42.170   9.890  1.00  0.00          H   
ATOM    172  N   LEU A  13       3.940  41.740   8.730  1.00  0.00          N   
ATOM    173  CA  LEU A  13       5.350  41.750   8.950  1.00  0.00          C   
ATOM    174  C   LEU A  13       6.140  42.190   7.700  1.00  0.00          C   
ATOM    175  O   LEU A  13       6.950  43.120   7.720  1.00  0.00          O   
ATOM    176  CB  LEU A  13       5.910  40.350   9.410  1.00  0.00          C   
ATOM    177  CG  LEU A  13       7.310  40.500  10.150  1.00  0.00          C   
ATOM    178  CD1 LEU A  13       7.220  41.290  11.470  1.00  0.00          C   
ATOM    179  CD2 LEU A  13       8.000  39.160  10.380  1.00  0.00          C   
ATOM    180  H   LEU A  13       3.510  40.840   8.580  1.00  0.00          H   
ATOM    181  HA  LEU A  13       5.560  42.410   9.790  1.00  0.00          H   
ATOM    182  HB3 LEU A  13       6.060  39.720   8.530  1.00  0.00          H   
ATOM    183  HB2 LEU A  13       5.210  39.900  10.120  1.00  0.00          H   
ATOM    184  HG  LEU A  13       7.950  41.050   9.460  1.00  0.00          H   
ATOM    185 HD11 LEU A  13       6.640  42.180  11.210  1.00  0.00          H   
ATOM    186 HD12 LEU A  13       6.700  40.680  12.210  1.00  0.00          H   
ATOM    187 HD13 LEU A  13       8.220  41.610  11.780  1.00  0.00          H   
ATOM    188 HD21 LEU A  13       8.980  39.380  10.810  1.00  0.00          H   
ATOM    189 HD22 LEU A  13       7.360  38.690  11.120  1.00  0.00          H   
ATOM    190 HD23 LEU A  13       8.000  38.610   9.430  1.00  0.00          H   
ATOM    191  N   GLN A  14       5.740  41.790   6.520  1.00  0.00          N   
ATOM    192  CA  GLN A  14       6.290  42.290   5.180  1.00  0.00          C   
ATOM    193  C   GLN A  14       6.200  43.780   4.840  1.00  0.00          C   
ATOM    194  O   GLN A  14       7.220  44.340   4.390  1.00  0.00          O   
ATOM    195  CB  GLN A  14       5.810  41.410   4.000  1.00  0.00          C   
ATOM    196  CG  GLN A  14       6.500  40.000   3.950  1.00  0.00          C   
ATOM    197  CD  GLN A  14       6.040  39.140   2.790  1.00  0.00          C   
ATOM    198  NE2 GLN A  14       6.270  37.850   2.640  1.00  0.00          N   
ATOM    199  OE1 GLN A  14       5.410  39.600   1.880  1.00  0.00          O   
ATOM    200  H   GLN A  14       4.970  41.150   6.390  1.00  0.00          H   
ATOM    201  HA  GLN A  14       7.350  42.050   5.210  1.00  0.00          H   
ATOM    202  HB3 GLN A  14       6.040  41.940   3.070  1.00  0.00          H   
ATOM    203  HB2 GLN A  14       4.730  41.310   4.080  1.00  0.00          H   
ATOM    204  HG3 GLN A  14       6.370  39.420   4.860  1.00  0.00          H   
ATOM    205  HG2 GLN A  14       7.580  40.180   3.840  1.00  0.00          H   
ATOM    206 HE21 GLN A  14       6.850  37.400   3.340  1.00  0.00          H   
ATOM    207 HE22 GLN A  14       5.830  37.360   1.880  1.00  0.00          H   
ATOM    208  N   ALA A  15       5.120  44.410   5.380  1.00  0.00          N   
ATOM    209  CA  ALA A  15       4.970  45.820   5.320  1.00  0.00          C   
ATOM    210  C   ALA A  15       5.800  46.520   6.340  1.00  0.00          C   
ATOM    211  O   ALA A  15       6.360  47.580   5.930  1.00  0.00          O   
ATOM    212  CB  ALA A  15       3.460  46.090   5.540  1.00  0.00          C   
ATOM    213  H   ALA A  15       4.390  43.790   5.690  1.00  0.00          H   
ATOM    214  HA  ALA A  15       5.240  46.240   4.350  1.00  0.00          H   
ATOM    215  HB1 ALA A  15       3.060  45.680   6.470  1.00  0.00          H   
ATOM    216  HB2 ALA A  15       3.380  47.170   5.450  1.00  0.00          H   
ATOM    217  HB3 ALA A  15       3.020  45.690   4.620  1.00  0.00          H   
ATOM    218  N   LEU A  16       5.680  46.090   7.590  1.00  0.00          N   
ATOM    219  CA  LEU A  16       6.580  46.560   8.680  1.00  0.00          C   
ATOM    220  C   LEU A  16       8.050  46.500   8.320  1.00  0.00          C   
ATOM    221  O   LEU A  16       8.860  47.340   8.690  1.00  0.00          O   
ATOM    222  CB  LEU A  16       6.090  45.850  10.000  1.00  0.00          C   
ATOM    223  CG  LEU A  16       7.050  46.300  11.120  1.00  0.00          C   
ATOM    224  CD1 LEU A  16       6.940  47.830  11.360  1.00  0.00          C   
ATOM    225  CD2 LEU A  16       6.730  45.610  12.470  1.00  0.00          C   
ATOM    226  H   LEU A  16       4.910  45.460   7.780  1.00  0.00          H   
ATOM    227  HA  LEU A  16       6.360  47.610   8.850  1.00  0.00          H   
ATOM    228  HB3 LEU A  16       6.280  44.780   9.880  1.00  0.00          H   
ATOM    229  HB2 LEU A  16       5.050  46.070  10.260  1.00  0.00          H   
ATOM    230  HG  LEU A  16       8.090  46.170  10.820  1.00  0.00          H   
ATOM    231 HD11 LEU A  16       7.600  48.100  12.180  1.00  0.00          H   
ATOM    232 HD12 LEU A  16       7.240  48.360  10.450  1.00  0.00          H   
ATOM    233 HD13 LEU A  16       5.890  48.020  11.580  1.00  0.00          H   
ATOM    234 HD21 LEU A  16       7.520  45.730  13.200  1.00  0.00          H   
ATOM    235 HD22 LEU A  16       5.780  45.960  12.860  1.00  0.00          H   
ATOM    236 HD23 LEU A  16       6.640  44.550  12.220  1.00  0.00          H   
ATOM    237  N   GLN A  17       8.520  45.350   7.800  1.00  0.00          N   
ATOM    238  CA  GLN A  17       9.850  45.210   7.190  1.00  0.00          C   
ATOM    239  C   GLN A  17      10.120  46.160   6.040  1.00  0.00          C   
ATOM    240  O   GLN A  17      11.190  46.760   6.020  1.00  0.00          O   
ATOM    241  CB  GLN A  17      10.080  43.750   6.760  1.00  0.00          C   
ATOM    242  CG  GLN A  17      10.330  42.790   7.950  1.00  0.00          C   
ATOM    243  CD  GLN A  17      10.350  41.260   7.630  1.00  0.00          C   
ATOM    244  NE2 GLN A  17      10.650  40.450   8.590  1.00  0.00          N   
ATOM    245  OE1 GLN A  17      10.080  40.860   6.490  1.00  0.00          O   
ATOM    246  H   GLN A  17       8.050  44.460   7.780  1.00  0.00          H   
ATOM    247  HA  GLN A  17      10.600  45.440   7.950  1.00  0.00          H   
ATOM    248  HB3 GLN A  17      10.940  43.710   6.080  1.00  0.00          H   
ATOM    249  HB2 GLN A  17       9.130  43.410   6.360  1.00  0.00          H   
ATOM    250  HG3 GLN A  17       9.510  42.990   8.630  1.00  0.00          H   
ATOM    251  HG2 GLN A  17      11.330  43.050   8.310  1.00  0.00          H   
ATOM    252 HE21 GLN A  17      10.850  40.680   9.560  1.00  0.00          H   
ATOM    253 HE22 GLN A  17      10.690  39.450   8.440  1.00  0.00          H   
ATOM    254  N   ALA A  18       9.130  46.470   5.200  1.00  0.00          N   
ATOM    255  CA  ALA A  18       9.220  47.440   4.170  1.00  0.00          C   
ATOM    256  C   ALA A  18       9.400  48.880   4.670  1.00  0.00          C   
ATOM    257  O   ALA A  18      10.340  49.550   4.220  1.00  0.00          O   
ATOM    258  CB  ALA A  18       8.040  47.240   3.180  1.00  0.00          C   
ATOM    259  H   ALA A  18       8.300  45.910   5.160  1.00  0.00          H   
ATOM    260  HA  ALA A  18      10.060  47.290   3.500  1.00  0.00          H   
ATOM    261  HB1 ALA A  18       8.320  47.690   2.220  1.00  0.00          H   
ATOM    262  HB2 ALA A  18       7.910  46.210   2.850  1.00  0.00          H   
ATOM    263  HB3 ALA A  18       7.060  47.530   3.560  1.00  0.00          H   
ATOM    264  N   ALA A  19       8.560  49.320   5.640  1.00  0.00          N   
ATOM    265  CA  ALA A  19       8.670  50.600   6.250  1.00  0.00          C   
ATOM    266  C   ALA A  19      10.000  50.820   6.930  1.00  0.00          C   
ATOM    267  O   ALA A  19      10.600  51.900   6.760  1.00  0.00          O   
ATOM    268  CB  ALA A  19       7.520  50.670   7.190  1.00  0.00          C   
ATOM    269  H   ALA A  19       7.760  48.800   5.960  1.00  0.00          H   
ATOM    270  HA  ALA A  19       8.530  51.350   5.470  1.00  0.00          H   
ATOM    271  HB1 ALA A  19       7.610  49.850   7.900  1.00  0.00          H   
ATOM    272  HB2 ALA A  19       7.420  51.620   7.700  1.00  0.00          H   
ATOM    273  HB3 ALA A  19       6.560  50.590   6.670  1.00  0.00          H   
ATOM    274  N   GLN A  20      10.410  49.850   7.750  1.00  0.00          N   
ATOM    275  CA  GLN A  20      11.690  49.740   8.560  1.00  0.00          C   
ATOM    276  C   GLN A  20      12.940  50.080   7.650  1.00  0.00          C   
ATOM    277  O   GLN A  20      13.910  50.760   8.120  1.00  0.00          O   
ATOM    278  CB  GLN A  20      11.830  48.330   9.280  1.00  0.00          C   
ATOM    279  CG  GLN A  20      11.200  48.410  10.630  1.00  0.00          C   
ATOM    280  CD  GLN A  20      11.630  47.250  11.540  1.00  0.00          C   
ATOM    281  NE2 GLN A  20      11.560  47.410  12.770  1.00  0.00          N   
ATOM    282  OE1 GLN A  20      11.900  46.110  11.110  1.00  0.00          O   
ATOM    283  H   GLN A  20       9.730  49.120   7.840  1.00  0.00          H   
ATOM    284  HA  GLN A  20      11.710  50.480   9.370  1.00  0.00          H   
ATOM    285  HB3 GLN A  20      12.900  48.230   9.500  1.00  0.00          H   
ATOM    286  HB2 GLN A  20      11.410  47.520   8.690  1.00  0.00          H   
ATOM    287  HG3 GLN A  20      10.130  48.520  10.770  1.00  0.00          H   
ATOM    288  HG2 GLN A  20      11.650  49.280  11.110  1.00  0.00          H   
ATOM    289 HE21 GLN A  20      11.340  48.340  13.080  1.00  0.00          H   
ATOM    290 HE22 GLN A  20      11.860  46.690  13.410  1.00  0.00          H   
ATOM    291  N   ALA A  21      12.910  49.650   6.400  1.00  0.00          N   
ATOM    292  CA  ALA A  21      13.890  49.950   5.400  1.00  0.00          C   
ATOM    293  C   ALA A  21      13.750  51.380   4.830  1.00  0.00          C   
ATOM    294  O   ALA A  21      14.800  51.970   4.450  1.00  0.00          O   
ATOM    295  CB  ALA A  21      13.870  48.840   4.330  1.00  0.00          C   
ATOM    296  H   ALA A  21      12.150  49.070   6.080  1.00  0.00          H   
ATOM    297  HA  ALA A  21      14.870  49.870   5.870  1.00  0.00          H   
ATOM    298  HB1 ALA A  21      13.520  47.930   4.820  1.00  0.00          H   
ATOM    299  HB2 ALA A  21      13.200  49.080   3.510  1.00  0.00          H   
ATOM    300  HB3 ALA A  21      14.860  48.730   3.900  1.00  0.00          H   
ATOM    301  N   ALA A  22      12.540  51.840   4.690  1.00  0.00          N   
ATOM    302  CA  ALA A  22      12.230  53.030   3.950  1.00  0.00          C   
ATOM    303  C   ALA A  22      12.290  54.340   4.850  1.00  0.00          C   
ATOM    304  O   ALA A  22      11.750  55.400   4.490  1.00  0.00          O   
ATOM    305  CB  ALA A  22      10.870  52.860   3.300  1.00  0.00          C   
ATOM    306  H   ALA A  22      11.710  51.410   5.070  1.00  0.00          H   
ATOM    307  HA  ALA A  22      12.960  53.150   3.150  1.00  0.00          H   
ATOM    308  HB1 ALA A  22      10.860  52.010   2.620  1.00  0.00          H   
ATOM    309  HB2 ALA A  22      10.110  52.870   4.090  1.00  0.00          H   
ATOM    310  HB3 ALA A  22      10.770  53.740   2.670  1.00  0.00          H   
ATOM    311  N   LYS A  23      13.010  54.310   6.020  1.00  0.00          N   
ATOM    312  CA  LYS A  23      13.650  55.440   6.760  1.00  0.00          C   
ATOM    313  C   LYS A  23      14.940  54.880   7.350  1.00  0.00          C   
ATOM    314  O   LYS A  23      15.050  53.670   7.610  1.00  0.00          O   
ATOM    315  CB  LYS A  23      12.710  56.040   7.820  1.00  0.00          C   
ATOM    316  CG  LYS A  23      11.430  56.720   7.280  1.00  0.00          C   
ATOM    317  CD  LYS A  23      10.710  57.360   8.500  1.00  0.00          C   
ATOM    318  CE  LYS A  23       9.180  57.660   8.180  1.00  0.00          C   
ATOM    319  NZ  LYS A  23       8.310  56.460   8.370  1.00  0.00          N   
ATOM    320  H   LYS A  23      13.400  53.420   6.270  1.00  0.00          H   
ATOM    321  HA  LYS A  23      13.930  56.180   6.010  1.00  0.00          H   
ATOM    322  HB3 LYS A  23      13.320  56.720   8.420  1.00  0.00          H   
ATOM    323  HB2 LYS A  23      12.390  55.290   8.540  1.00  0.00          H   
ATOM    324  HG3 LYS A  23      10.800  55.920   6.880  1.00  0.00          H   
ATOM    325  HG2 LYS A  23      11.680  57.530   6.600  1.00  0.00          H   
ATOM    326  HD3 LYS A  23      11.150  58.320   8.750  1.00  0.00          H   
ATOM    327  HD2 LYS A  23      10.760  56.650   9.320  1.00  0.00          H   
ATOM    328  HE3 LYS A  23       9.110  57.960   7.130  1.00  0.00          H   
ATOM    329  HE2 LYS A  23       8.890  58.440   8.880  1.00  0.00          H   
ATOM    330  HZ1 LYS A  23       8.190  56.360   9.370  1.00  0.00          H   
ATOM    331  HZ2 LYS A  23       7.390  56.610   7.980  1.00  0.00          H   
ATOM    332  HZ3 LYS A  23       8.760  55.620   8.050  1.00  0.00          H   
ATOM    333  N   LYS A  24      15.800  55.880   7.620  1.00  0.00          N   
ATOM    334  CA  LYS A  24      16.930  55.600   8.510  1.00  0.00          C   
ATOM    335  C   LYS A  24      16.550  55.490  10.040  1.00  0.00          C   
ATOM    336  CB  LYS A  24      17.900  56.740   8.230  1.00  0.00          C   
ATOM    337  CG  LYS A  24      19.180  56.530   9.040  1.00  0.00          C   
ATOM    338  CD  LYS A  24      19.990  55.180   8.680  1.00  0.00          C   
ATOM    339  CE  LYS A  24      21.010  55.000   9.790  1.00  0.00          C   
ATOM    340  NZ  LYS A  24      21.640  53.680   9.760  1.00  0.00          N   
ATOM    341  O   LYS A  24      15.880  56.320  10.630  1.00  0.00          O   
ATOM    342  OXT LYS A  24      17.080  54.530  10.650  1.00  0.00          O   
ATOM    343  H   LYS A  24      15.510  56.850   7.580  1.00  0.00          H   
ATOM    344  HA  LYS A  24      17.430  54.690   8.190  1.00  0.00          H   
ATOM    345  HB3 LYS A  24      17.520  57.750   8.300  1.00  0.00          H   
ATOM    346  HB2 LYS A  24      18.120  56.770   7.160  1.00  0.00          H   
ATOM    347  HG3 LYS A  24      18.920  56.570  10.100  1.00  0.00          H   
ATOM    348  HG2 LYS A  24      19.830  57.360   8.780  1.00  0.00          H   
ATOM    349  HD3 LYS A  24      20.430  55.380   7.700  1.00  0.00          H   
ATOM    350  HD2 LYS A  24      19.340  54.310   8.610  1.00  0.00          H   
ATOM    351  HE3 LYS A  24      20.440  55.200  10.700  1.00  0.00          H   
ATOM    352  HE2 LYS A  24      21.780  55.770   9.660  1.00  0.00          H   
ATOM    353  HZ1 LYS A  24      20.960  52.950   9.720  1.00  0.00          H   
ATOM    354  HZ2 LYS A  24      22.310  53.500   9.020  1.00  0.00          H   
ATOM    355  HZ3 LYS A  24      22.250  53.580  10.560  1.00  0.00          H   
TER     356      LYS A  24
ENDMDL
MODEL        1
ATOM      1  N   LYS A   1     -14.079  47.372  -8.505  1.00  0.00          N   
ATOM      2  CA  LYS A   1     -12.850  46.757  -7.905  1.00  0.00          C   
ATOM      3  C   LYS A   1     -11.936  47.740  -7.374  1.00  0.00          C   
ATOM      4  O   LYS A   1     -11.673  48.698  -8.050  1.00  0.00          O   
ATOM      5  CB  LYS A   1     -12.082  45.730  -8.734  1.00  0.00          C   
ATOM      6  CG  LYS A   1     -11.435  44.454  -8.115  1.00  0.00          C   
ATOM      7  CD  LYS A   1     -10.761  43.627  -9.197  1.00  0.00          C   
ATOM      8  CE  LYS A   1     -10.022  42.388  -8.724  1.00  0.00          C   
ATOM      9  NZ  LYS A   1      -9.207  41.845  -9.843  1.00  0.00          N   
ATOM     10  HA  LYS A   1     -13.160  46.284  -6.971  1.00  0.00          H   
ATOM     11  HB3 LYS A   1     -11.403  46.276  -9.392  1.00  0.00          H   
ATOM     12  HB2 LYS A   1     -12.787  45.273  -9.433  1.00  0.00          H   
ATOM     13  HG3 LYS A   1     -12.276  43.934  -7.664  1.00  0.00          H   
ATOM     14  HG2 LYS A   1     -10.708  44.834  -7.397  1.00  0.00          H   
ATOM     15  HD3 LYS A   1     -10.028  44.328  -9.609  1.00  0.00          H   
ATOM     16  HD2 LYS A   1     -11.429  43.438 -10.042  1.00  0.00          H   
ATOM     17  HE3 LYS A   1     -10.805  41.684  -8.448  1.00  0.00          H   
ATOM     18  HE2 LYS A   1      -9.383  42.452  -7.843  1.00  0.00          H   
ATOM     19  HZ1 LYS A   1      -8.512  42.512 -10.132  1.00  0.00          H   
ATOM     20  HZ2 LYS A   1      -8.700  40.984  -9.716  1.00  0.00          H   
ATOM     21  HZ3 LYS A   1      -9.809  41.815 -10.653  1.00  0.00          H   
ATOM     22  H   LYS A   1     -13.931  47.864  -9.378  1.00  0.00          H   
ATOM     23  N   LYS A   2     -11.439  47.542  -6.134  1.00  0.00          N   
ATOM     24  CA  LYS A   2     -10.368  48.227  -5.520  1.00  0.00          C   
ATOM     25  C   LYS A   2      -9.247  47.257  -5.068  1.00  0.00          C   
ATOM     26  O   LYS A   2      -9.423  46.024  -5.162  1.00  0.00          O   
ATOM     27  CB  LYS A   2     -10.930  49.045  -4.308  1.00  0.00          C   
ATOM     28  CG  LYS A   2     -12.050  50.021  -4.645  1.00  0.00          C   
ATOM     29  CD  LYS A   2     -12.430  50.796  -3.280  1.00  0.00          C   
ATOM     30  CE  LYS A   2     -11.290  51.586  -2.636  1.00  0.00          C   
ATOM     31  NZ  LYS A   2     -11.763  52.155  -1.380  1.00  0.00          N   
ATOM     32  H   LYS A   2     -11.648  46.625  -5.751  1.00  0.00          H   
ATOM     33  HA  LYS A   2      -9.882  48.846  -6.268  1.00  0.00          H   
ATOM     34  HB3 LYS A   2     -10.123  49.482  -3.734  1.00  0.00          H   
ATOM     35  HB2 LYS A   2     -11.494  48.446  -3.591  1.00  0.00          H   
ATOM     36  HG3 LYS A   2     -12.912  49.469  -5.020  1.00  0.00          H   
ATOM     37  HG2 LYS A   2     -11.703  50.784  -5.337  1.00  0.00          H   
ATOM     38  HD3 LYS A   2     -12.801  50.056  -2.579  1.00  0.00          H   
ATOM     39  HD2 LYS A   2     -13.232  51.487  -3.531  1.00  0.00          H   
ATOM     40  HE3 LYS A   2     -10.997  52.346  -3.368  1.00  0.00          H   
ATOM     41  HE2 LYS A   2     -10.440  50.929  -2.441  1.00  0.00          H   
ATOM     42  HZ1 LYS A   2     -12.102  51.443  -0.757  1.00  0.00          H   
ATOM     43  HZ2 LYS A   2     -10.982  52.651  -0.980  1.00  0.00          H   
ATOM     44  HZ3 LYS A   2     -12.505  52.802  -1.606  1.00  0.00          H   
ATOM     45  N   PRO A   3      -8.063  47.713  -4.572  1.00  0.00          N   
ATOM     46  CA  PRO A   3      -6.986  46.769  -4.232  1.00  0.00          C   
ATOM     47  C   PRO A   3      -7.371  45.814  -3.100  1.00  0.00          C   
ATOM     48  O   PRO A   3      -8.161  46.206  -2.215  1.00  0.00          O   
ATOM     49  CB  PRO A   3      -5.749  47.520  -3.996  1.00  0.00          C   
ATOM     50  CG  PRO A   3      -6.017  48.760  -4.825  1.00  0.00          C   
ATOM     51  CD  PRO A   3      -7.529  49.027  -4.719  1.00  0.00          C   
ATOM     52  HA  PRO A   3      -6.819  46.210  -5.161  1.00  0.00          H   
ATOM     53  HB3 PRO A   3      -5.667  47.824  -2.950  1.00  0.00          H   
ATOM     54  HB2 PRO A   3      -4.869  46.943  -4.292  1.00  0.00          H   
ATOM     55  HG3 PRO A   3      -5.422  49.606  -4.476  1.00  0.00          H   
ATOM     56  HG2 PRO A   3      -5.664  48.526  -5.828  1.00  0.00          H   
ATOM     57  HD3 PRO A   3      -7.756  49.554  -3.790  1.00  0.00          H   
ATOM     58  HD2 PRO A   3      -7.791  49.609  -5.597  1.00  0.00          H   
ATOM     59  N   GLY A   4      -6.979  44.535  -3.186  1.00  0.00          N   
ATOM     60  CA  GLY A   4      -7.320  43.471  -2.159  1.00  0.00          C   
ATOM     61  C   GLY A   4      -7.095  43.889  -0.709  1.00  0.00          C   
ATOM     62  O   GLY A   4      -6.042  44.416  -0.314  1.00  0.00          O   
ATOM     63  H   GLY A   4      -6.404  44.203  -3.947  1.00  0.00          H   
ATOM     64  HA3 GLY A   4      -6.630  42.646  -2.310  1.00  0.00          H   
ATOM     65  HA2 GLY A   4      -8.329  43.108  -2.312  1.00  0.00          H   
ATOM     66  N   ALA A   5      -8.154  43.717   0.037  1.00  0.00          N   
ATOM     67  CA  ALA A   5      -8.244  44.107   1.440  1.00  0.00          C   
ATOM     68  C   ALA A   5      -7.359  43.152   2.230  1.00  0.00          C   
ATOM     69  O   ALA A   5      -6.471  43.668   2.974  1.00  0.00          O   
ATOM     70  CB  ALA A   5      -9.705  44.149   1.885  1.00  0.00          C   
ATOM     71  H   ALA A   5      -8.969  43.396  -0.470  1.00  0.00          H   
ATOM     72  HA  ALA A   5      -7.787  45.084   1.583  1.00  0.00          H   
ATOM     73  HB1 ALA A   5     -10.245  44.899   1.298  1.00  0.00          H   
ATOM     74  HB2 ALA A   5     -10.167  43.206   1.623  1.00  0.00          H   
ATOM     75  HB3 ALA A   5      -9.774  44.394   2.945  1.00  0.00          H   
ATOM     76  N   SER A   6      -7.555  41.861   2.152  1.00  0.00          N   
ATOM     77  CA  SER A   6      -6.674  40.916   2.906  1.00  0.00          C   
ATOM     78  C   SER A   6      -5.171  40.984   2.475  1.00  0.00          C   
ATOM     79  O   SER A   6      -4.297  40.979   3.366  1.00  0.00          O   
ATOM     80  CB  SER A   6      -7.042  39.481   2.940  1.00  0.00          C   
ATOM     81  OG  SER A   6      -7.519  39.106   1.656  1.00  0.00          O   
ATOM     82  H   SER A   6      -8.197  41.503   1.463  1.00  0.00          H   
ATOM     83  HA  SER A   6      -6.775  41.295   3.927  1.00  0.00          H   
ATOM     84  HB3 SER A   6      -7.814  39.371   3.705  1.00  0.00          H   
ATOM     85  HB2 SER A   6      -6.219  38.865   3.288  1.00  0.00          H   
ATOM     86  HG  SER A   6      -8.099  38.357   1.758  1.00  0.00          H   
ATOM     87  N   LEU A   7      -4.936  41.255   1.189  1.00  0.00          N   
ATOM     88  CA  LEU A   7      -3.609  41.563   0.690  1.00  0.00          C   
ATOM     89  C   LEU A   7      -2.954  42.800   1.231  1.00  0.00          C   
ATOM     90  O   LEU A   7      -1.773  42.723   1.549  1.00  0.00          O   
ATOM     91  CB  LEU A   7      -3.798  41.651  -0.856  1.00  0.00          C   
ATOM     92  CG  LEU A   7      -2.528  41.867  -1.664  1.00  0.00          C   
ATOM     93  CD1 LEU A   7      -1.458  40.783  -1.493  1.00  0.00          C   
ATOM     94  CD2 LEU A   7      -2.882  41.891  -3.175  1.00  0.00          C   
ATOM     95  H   LEU A   7      -5.734  41.290   0.578  1.00  0.00          H   
ATOM     96  HA  LEU A   7      -2.968  40.720   0.931  1.00  0.00          H   
ATOM     97  HB3 LEU A   7      -4.423  42.476  -1.184  1.00  0.00          H   
ATOM     98  HB2 LEU A   7      -4.268  40.705  -1.128  1.00  0.00          H   
ATOM     99  HG  LEU A   7      -2.047  42.820  -1.467  1.00  0.00          H   
ATOM    100 HD11 LEU A   7      -1.901  39.816  -1.732  1.00  0.00          H   
ATOM    101 HD12 LEU A   7      -0.667  40.897  -2.246  1.00  0.00          H   
ATOM    102 HD13 LEU A   7      -1.157  40.824  -0.450  1.00  0.00          H   
ATOM    103 HD21 LEU A   7      -3.636  42.683  -3.249  1.00  0.00          H   
ATOM    104 HD22 LEU A   7      -2.079  42.397  -3.702  1.00  0.00          H   
ATOM    105 HD23 LEU A   7      -3.131  40.866  -3.468  1.00  0.00          H   
ATOM    106  N   ALA A   8      -3.599  43.953   1.292  1.00  0.00          N   
ATOM    107  CA  ALA A   8      -3.079  45.147   1.930  1.00  0.00          C   
ATOM    108  C   ALA A   8      -2.697  44.975   3.441  1.00  0.00          C   
ATOM    109  O   ALA A   8      -1.654  45.445   3.854  1.00  0.00          O   
ATOM    110  CB  ALA A   8      -4.153  46.237   1.841  1.00  0.00          C   
ATOM    111  H   ALA A   8      -4.547  43.945   0.937  1.00  0.00          H   
ATOM    112  HA  ALA A   8      -2.226  45.541   1.384  1.00  0.00          H   
ATOM    113  HB1 ALA A   8      -4.342  46.402   0.782  1.00  0.00          H   
ATOM    114  HB2 ALA A   8      -5.102  45.916   2.260  1.00  0.00          H   
ATOM    115  HB3 ALA A   8      -3.875  47.135   2.384  1.00  0.00          H   
ATOM    116  N   ALA A   9      -3.567  44.209   4.170  1.00  0.00          N   
ATOM    117  CA  ALA A   9      -3.246  43.793   5.517  1.00  0.00          C   
ATOM    118  C   ALA A   9      -1.914  42.959   5.673  1.00  0.00          C   
ATOM    119  O   ALA A   9      -0.939  43.416   6.270  1.00  0.00          O   
ATOM    120  CB  ALA A   9      -4.370  43.082   6.226  1.00  0.00          C   
ATOM    121  H   ALA A   9      -4.413  43.871   3.738  1.00  0.00          H   
ATOM    122  HA  ALA A   9      -3.085  44.757   6.007  1.00  0.00          H   
ATOM    123  HB1 ALA A   9      -4.087  42.565   7.140  1.00  0.00          H   
ATOM    124  HB2 ALA A   9      -5.278  43.688   6.294  1.00  0.00          H   
ATOM    125  HB3 ALA A   9      -4.812  42.337   5.572  1.00  0.00          H   
ATOM    126  N   LEU A  10      -1.844  41.821   5.003  1.00  0.00          N   
ATOM    127  CA  LEU A  10      -0.590  41.026   4.738  1.00  0.00          C   
ATOM    128  C   LEU A  10       0.528  41.889   4.266  1.00  0.00          C   
ATOM    129  O   LEU A  10       1.620  41.792   4.906  1.00  0.00          O   
ATOM    130  CB  LEU A  10      -0.956  39.996   3.572  1.00  0.00          C   
ATOM    131  CG  LEU A  10       0.213  39.104   3.239  1.00  0.00          C   
ATOM    132  CD1 LEU A  10       0.716  38.181   4.389  1.00  0.00          C   
ATOM    133  CD2 LEU A  10      -0.055  38.202   1.984  1.00  0.00          C   
ATOM    134  H   LEU A  10      -2.651  41.337   4.637  1.00  0.00          H   
ATOM    135  HA  LEU A  10      -0.204  40.534   5.630  1.00  0.00          H   
ATOM    136  HB3 LEU A  10      -1.251  40.525   2.663  1.00  0.00          H   
ATOM    137  HB2 LEU A  10      -1.755  39.351   3.932  1.00  0.00          H   
ATOM    138  HG  LEU A  10       0.962  39.850   2.964  1.00  0.00          H   
ATOM    139 HD11 LEU A  10       0.732  38.805   5.286  1.00  0.00          H   
ATOM    140 HD12 LEU A  10      -0.141  37.530   4.538  1.00  0.00          H   
ATOM    141 HD13 LEU A  10       1.693  37.738   4.205  1.00  0.00          H   
ATOM    142 HD21 LEU A  10       0.912  37.739   1.804  1.00  0.00          H   
ATOM    143 HD22 LEU A  10      -0.824  37.474   2.249  1.00  0.00          H   
ATOM    144 HD23 LEU A  10      -0.371  38.791   1.126  1.00  0.00          H   
ATOM    145  N   GLN A  11       0.417  42.784   3.279  1.00  0.00          N   
ATOM    146  CA  GLN A  11       1.568  43.614   2.867  1.00  0.00          C   
ATOM    147  C   GLN A  11       1.982  44.584   4.007  1.00  0.00          C   
ATOM    148  O   GLN A  11       3.168  44.966   3.994  1.00  0.00          O   
ATOM    149  CB  GLN A  11       1.240  44.363   1.570  1.00  0.00          C   
ATOM    150  CG  GLN A  11       1.617  43.512   0.390  1.00  0.00          C   
ATOM    151  CD  GLN A  11       1.734  44.302  -0.917  1.00  0.00          C   
ATOM    152  NE2 GLN A  11       2.211  43.622  -1.965  1.00  0.00          N   
ATOM    153  OE1 GLN A  11       1.330  45.431  -1.093  1.00  0.00          O   
ATOM    154  H   GLN A  11      -0.474  42.820   2.802  1.00  0.00          H   
ATOM    155  HA  GLN A  11       2.503  43.098   2.656  1.00  0.00          H   
ATOM    156  HB3 GLN A  11       1.882  45.242   1.478  1.00  0.00          H   
ATOM    157  HB2 GLN A  11       0.186  44.665   1.520  1.00  0.00          H   
ATOM    158  HG3 GLN A  11       0.842  42.763   0.244  1.00  0.00          H   
ATOM    159  HG2 GLN A  11       2.549  42.974   0.592  1.00  0.00          H   
ATOM    160 HE21 GLN A  11       2.341  42.622  -1.901  1.00  0.00          H   
ATOM    161 HE22 GLN A  11       1.779  43.938  -2.818  1.00  0.00          H   
ATOM    162  N   ALA A  12       1.125  44.960   5.003  1.00  0.00          N   
ATOM    163  CA  ALA A  12       1.621  45.684   6.165  1.00  0.00          C   
ATOM    164  C   ALA A  12       2.514  44.819   7.001  1.00  0.00          C   
ATOM    165  O   ALA A  12       3.596  45.199   7.397  1.00  0.00          O   
ATOM    166  CB  ALA A  12       0.497  46.393   6.993  1.00  0.00          C   
ATOM    167  H   ALA A  12       0.129  44.797   4.882  1.00  0.00          H   
ATOM    168  HA  ALA A  12       2.230  46.501   5.789  1.00  0.00          H   
ATOM    169  HB1 ALA A  12       0.950  46.734   7.921  1.00  0.00          H   
ATOM    170  HB2 ALA A  12      -0.084  47.115   6.419  1.00  0.00          H   
ATOM    171  HB3 ALA A  12      -0.186  45.580   7.258  1.00  0.00          H   
ATOM    172  N   LEU A  13       2.078  43.616   7.385  1.00  0.00          N   
ATOM    173  CA  LEU A  13       2.936  42.656   8.161  1.00  0.00          C   
ATOM    174  C   LEU A  13       4.212  42.147   7.390  1.00  0.00          C   
ATOM    175  O   LEU A  13       5.200  41.866   8.050  1.00  0.00          O   
ATOM    176  CB  LEU A  13       2.085  41.442   8.679  1.00  0.00          C   
ATOM    177  CG  LEU A  13       0.835  41.734   9.622  1.00  0.00          C   
ATOM    178  CD1 LEU A  13       0.160  40.476  10.132  1.00  0.00          C   
ATOM    179  CD2 LEU A  13       1.222  42.595  10.848  1.00  0.00          C   
ATOM    180  H   LEU A  13       1.089  43.516   7.201  1.00  0.00          H   
ATOM    181  HA  LEU A  13       3.314  43.145   9.059  1.00  0.00          H   
ATOM    182  HB3 LEU A  13       2.702  40.718   9.217  1.00  0.00          H   
ATOM    183  HB2 LEU A  13       1.716  40.925   7.792  1.00  0.00          H   
ATOM    184  HG  LEU A  13       0.077  42.380   9.170  1.00  0.00          H   
ATOM    185 HD11 LEU A  13      -0.351  39.989   9.306  1.00  0.00          H   
ATOM    186 HD12 LEU A  13       0.900  39.779  10.523  1.00  0.00          H   
ATOM    187 HD13 LEU A  13      -0.536  40.649  10.956  1.00  0.00          H   
ATOM    188 HD21 LEU A  13       1.936  42.115  11.516  1.00  0.00          H   
ATOM    189 HD22 LEU A  13       1.639  43.541  10.482  1.00  0.00          H   
ATOM    190 HD23 LEU A  13       0.278  42.753  11.377  1.00  0.00          H   
ATOM    191  N   GLN A  14       4.201  42.131   6.037  1.00  0.00          N   
ATOM    192  CA  GLN A  14       5.331  41.946   5.165  1.00  0.00          C   
ATOM    193  C   GLN A  14       6.352  43.057   5.224  1.00  0.00          C   
ATOM    194  O   GLN A  14       7.562  42.748   5.250  1.00  0.00          O   
ATOM    195  CB  GLN A  14       4.920  41.562   3.725  1.00  0.00          C   
ATOM    196  CG  GLN A  14       4.394  40.137   3.537  1.00  0.00          C   
ATOM    197  CD  GLN A  14       3.816  39.845   2.219  1.00  0.00          C   
ATOM    198  NE2 GLN A  14       3.722  38.553   1.880  1.00  0.00          N   
ATOM    199  OE1 GLN A  14       3.374  40.714   1.481  1.00  0.00          O   
ATOM    200  H   GLN A  14       3.309  42.151   5.575  1.00  0.00          H   
ATOM    201  HA  GLN A  14       5.844  41.048   5.530  1.00  0.00          H   
ATOM    202  HB3 GLN A  14       5.835  41.570   3.125  1.00  0.00          H   
ATOM    203  HB2 GLN A  14       4.141  42.190   3.285  1.00  0.00          H   
ATOM    204  HG3 GLN A  14       3.549  39.879   4.177  1.00  0.00          H   
ATOM    205  HG2 GLN A  14       5.254  39.519   3.784  1.00  0.00          H   
ATOM    206 HE21 GLN A  14       3.240  38.330   1.026  1.00  0.00          H   
ATOM    207 HE22 GLN A  14       4.101  37.809   2.459  1.00  0.00          H   
ATOM    208  N   ALA A  15       5.894  44.345   5.210  1.00  0.00          N   
ATOM    209  CA  ALA A  15       6.707  45.511   5.407  1.00  0.00          C   
ATOM    210  C   ALA A  15       7.289  45.674   6.875  1.00  0.00          C   
ATOM    211  O   ALA A  15       8.332  46.210   7.138  1.00  0.00          O   
ATOM    212  CB  ALA A  15       5.782  46.692   5.176  1.00  0.00          C   
ATOM    213  H   ALA A  15       4.895  44.451   5.203  1.00  0.00          H   
ATOM    214  HA  ALA A  15       7.540  45.584   4.718  1.00  0.00          H   
ATOM    215  HB1 ALA A  15       5.024  46.639   5.957  1.00  0.00          H   
ATOM    216  HB2 ALA A  15       6.355  47.606   5.253  1.00  0.00          H   
ATOM    217  HB3 ALA A  15       5.248  46.545   4.234  1.00  0.00          H   
ATOM    218  N   LEU A  16       6.516  45.247   7.894  1.00  0.00          N   
ATOM    219  CA  LEU A  16       7.104  44.976   9.229  1.00  0.00          C   
ATOM    220  C   LEU A  16       8.220  43.967   9.084  1.00  0.00          C   
ATOM    221  O   LEU A  16       9.280  44.210   9.607  1.00  0.00          O   
ATOM    222  CB  LEU A  16       6.038  44.564  10.234  1.00  0.00          C   
ATOM    223  CG  LEU A  16       6.489  44.706  11.707  1.00  0.00          C   
ATOM    224  CD1 LEU A  16       7.093  46.091  12.061  1.00  0.00          C   
ATOM    225  CD2 LEU A  16       5.170  44.545  12.617  1.00  0.00          C   
ATOM    226  H   LEU A  16       5.569  44.957   7.706  1.00  0.00          H   
ATOM    227  HA  LEU A  16       7.498  45.921   9.595  1.00  0.00          H   
ATOM    228  HB3 LEU A  16       5.640  43.552  10.177  1.00  0.00          H   
ATOM    229  HB2 LEU A  16       5.166  45.216  10.122  1.00  0.00          H   
ATOM    230  HG  LEU A  16       7.225  43.942  11.960  1.00  0.00          H   
ATOM    231 HD11 LEU A  16       6.417  46.859  11.690  1.00  0.00          H   
ATOM    232 HD12 LEU A  16       7.146  46.299  13.134  1.00  0.00          H   
ATOM    233 HD13 LEU A  16       8.042  46.187  11.535  1.00  0.00          H   
ATOM    234 HD21 LEU A  16       5.409  44.776  13.661  1.00  0.00          H   
ATOM    235 HD22 LEU A  16       4.357  45.200  12.323  1.00  0.00          H   
ATOM    236 HD23 LEU A  16       4.938  43.489  12.423  1.00  0.00          H   
ATOM    237  N   GLN A  17       7.987  42.853   8.396  1.00  0.00          N   
ATOM    238  CA  GLN A  17       9.018  41.814   8.226  1.00  0.00          C   
ATOM    239  C   GLN A  17      10.233  42.337   7.456  1.00  0.00          C   
ATOM    240  O   GLN A  17      11.287  41.800   7.722  1.00  0.00          O   
ATOM    241  CB  GLN A  17       8.369  40.464   7.692  1.00  0.00          C   
ATOM    242  CG  GLN A  17       9.220  39.259   7.758  1.00  0.00          C   
ATOM    243  CD  GLN A  17       9.743  39.213   9.167  1.00  0.00          C   
ATOM    244  NE2 GLN A  17      10.992  39.359   9.360  1.00  0.00          N   
ATOM    245  OE1 GLN A  17       9.039  39.211  10.165  1.00  0.00          O   
ATOM    246  H   GLN A  17       7.018  42.632   8.192  1.00  0.00          H   
ATOM    247  HA  GLN A  17       9.349  41.714   9.256  1.00  0.00          H   
ATOM    248  HB3 GLN A  17       8.128  40.632   6.644  1.00  0.00          H   
ATOM    249  HB2 GLN A  17       7.429  40.267   8.200  1.00  0.00          H   
ATOM    250  HG3 GLN A  17      10.102  39.401   7.119  1.00  0.00          H   
ATOM    251  HG2 GLN A  17       8.752  38.300   7.543  1.00  0.00          H   
ATOM    252 HE21 GLN A  17      11.580  39.461   8.543  1.00  0.00          H   
ATOM    253 HE22 GLN A  17      11.333  39.532  10.291  1.00  0.00          H   
ATOM    254  N   ALA A  18      10.069  43.301   6.522  1.00  0.00          N   
ATOM    255  CA  ALA A  18      11.183  43.926   5.776  1.00  0.00          C   
ATOM    256  C   ALA A  18      12.024  44.828   6.672  1.00  0.00          C   
ATOM    257  O   ALA A  18      13.214  44.565   6.680  1.00  0.00          O   
ATOM    258  CB  ALA A  18      10.560  44.496   4.486  1.00  0.00          C   
ATOM    259  H   ALA A  18       9.155  43.682   6.322  1.00  0.00          H   
ATOM    260  HA  ALA A  18      11.824  43.070   5.626  1.00  0.00          H   
ATOM    261  HB1 ALA A  18       9.957  45.367   4.712  1.00  0.00          H   
ATOM    262  HB2 ALA A  18      11.326  44.862   3.795  1.00  0.00          H   
ATOM    263  HB3 ALA A  18       9.974  43.726   3.985  1.00  0.00          H   
ATOM    264  N   ALA A  19      11.464  45.744   7.446  1.00  0.00          N   
ATOM    265  CA  ALA A  19      12.085  46.678   8.379  1.00  0.00          C   
ATOM    266  C   ALA A  19      12.817  45.915   9.560  1.00  0.00          C   
ATOM    267  O   ALA A  19      13.936  46.319   9.900  1.00  0.00          O   
ATOM    268  CB  ALA A  19      10.941  47.562   8.880  1.00  0.00          C   
ATOM    269  H   ALA A  19      10.455  45.758   7.478  1.00  0.00          H   
ATOM    270  HA  ALA A  19      12.844  47.301   7.891  1.00  0.00          H   
ATOM    271  HB1 ALA A  19      11.235  48.103   9.778  1.00  0.00          H   
ATOM    272  HB2 ALA A  19      10.839  48.300   8.085  1.00  0.00          H   
ATOM    273  HB3 ALA A  19      10.112  46.916   9.171  1.00  0.00          H   
ATOM    274  N   GLN A  20      12.185  44.859  10.106  1.00  0.00          N   
ATOM    275  CA  GLN A  20      12.809  43.956  10.993  1.00  0.00          C   
ATOM    276  C   GLN A  20      13.933  43.238  10.360  1.00  0.00          C   
ATOM    277  O   GLN A  20      14.986  43.091  10.945  1.00  0.00          O   
ATOM    278  CB  GLN A  20      11.782  43.048  11.742  1.00  0.00          C   
ATOM    279  CG  GLN A  20      10.975  43.924  12.752  1.00  0.00          C   
ATOM    280  CD  GLN A  20      10.048  43.057  13.622  1.00  0.00          C   
ATOM    281  NE2 GLN A  20       9.635  43.618  14.689  1.00  0.00          N   
ATOM    282  OE1 GLN A  20       9.617  41.974  13.284  1.00  0.00          O   
ATOM    283  H   GLN A  20      11.249  44.595   9.836  1.00  0.00          H   
ATOM    284  HA  GLN A  20      13.223  44.538  11.824  1.00  0.00          H   
ATOM    285  HB3 GLN A  20      12.319  42.313  12.345  1.00  0.00          H   
ATOM    286  HB2 GLN A  20      11.075  42.613  11.046  1.00  0.00          H   
ATOM    287  HG3 GLN A  20      10.323  44.588  12.195  1.00  0.00          H   
ATOM    288  HG2 GLN A  20      11.555  44.592  13.392  1.00  0.00          H   
ATOM    289 HE21 GLN A  20       9.756  44.616  14.776  1.00  0.00          H   
ATOM    290 HE22 GLN A  20       8.898  43.132  15.178  1.00  0.00          H   
ATOM    291  N   ALA A  21      13.746  42.668   9.180  1.00  0.00          N   
ATOM    292  CA  ALA A  21      14.932  42.052   8.503  1.00  0.00          C   
ATOM    293  C   ALA A  21      16.047  42.997   8.280  1.00  0.00          C   
ATOM    294  O   ALA A  21      17.205  42.605   8.410  1.00  0.00          O   
ATOM    295  CB  ALA A  21      14.639  41.355   7.133  1.00  0.00          C   
ATOM    296  H   ALA A  21      12.838  42.547   8.740  1.00  0.00          H   
ATOM    297  HA  ALA A  21      15.336  41.300   9.184  1.00  0.00          H   
ATOM    298  HB1 ALA A  21      14.065  42.055   6.524  1.00  0.00          H   
ATOM    299  HB2 ALA A  21      15.572  41.057   6.659  1.00  0.00          H   
ATOM    300  HB3 ALA A  21      14.078  40.419   7.247  1.00  0.00          H   
ATOM    301  N   ALA A  22      15.839  44.289   7.957  1.00  0.00          N   
ATOM    302  CA  ALA A  22      16.931  45.249   7.811  1.00  0.00          C   
ATOM    303  C   ALA A  22      17.752  45.524   9.071  1.00  0.00          C   
ATOM    304  O   ALA A  22      18.989  45.653   8.958  1.00  0.00          O   
ATOM    305  CB  ALA A  22      16.550  46.493   6.929  1.00  0.00          C   
ATOM    306  H   ALA A  22      14.932  44.715   8.085  1.00  0.00          H   
ATOM    307  HA  ALA A  22      17.704  44.806   7.186  1.00  0.00          H   
ATOM    308  HB1 ALA A  22      15.906  47.093   7.579  1.00  0.00          H   
ATOM    309  HB2 ALA A  22      17.498  46.975   6.713  1.00  0.00          H   
ATOM    310  HB3 ALA A  22      16.029  46.144   6.045  1.00  0.00          H   
ATOM    311  N   LYS A  23      17.255  45.472  10.325  1.00  0.00          N   
ATOM    312  CA  LYS A  23      18.097  45.500  11.541  1.00  0.00          C   
ATOM    313  C   LYS A  23      18.363  44.047  12.205  1.00  0.00          C   
ATOM    314  O   LYS A  23      18.227  43.769  13.437  1.00  0.00          O   
ATOM    315  CB  LYS A  23      17.534  46.460  12.578  1.00  0.00          C   
ATOM    316  CG  LYS A  23      17.557  47.947  12.135  1.00  0.00          C   
ATOM    317  CD  LYS A  23      16.862  48.934  13.097  1.00  0.00          C   
ATOM    318  CE  LYS A  23      16.872  50.388  12.555  1.00  0.00          C   
ATOM    319  NZ  LYS A  23      16.333  50.484  11.234  1.00  0.00          N   
ATOM    320  H   LYS A  23      16.307  45.147  10.479  1.00  0.00          H   
ATOM    321  HA  LYS A  23      19.036  45.944  11.208  1.00  0.00          H   
ATOM    322  HB3 LYS A  23      18.020  46.471  13.556  1.00  0.00          H   
ATOM    323  HB2 LYS A  23      16.518  46.094  12.733  1.00  0.00          H   
ATOM    324  HG3 LYS A  23      16.958  47.987  11.216  1.00  0.00          H   
ATOM    325  HG2 LYS A  23      18.577  48.269  11.973  1.00  0.00          H   
ATOM    326  HD3 LYS A  23      17.425  48.952  14.033  1.00  0.00          H   
ATOM    327  HD2 LYS A  23      15.839  48.599  13.283  1.00  0.00          H   
ATOM    328  HE3 LYS A  23      17.889  50.764  12.589  1.00  0.00          H   
ATOM    329  HE2 LYS A  23      16.188  50.903  13.237  1.00  0.00          H   
ATOM    330  HZ1 LYS A  23      15.486  49.963  11.075  1.00  0.00          H   
ATOM    331  HZ2 LYS A  23      16.086  51.445  11.023  1.00  0.00          H   
ATOM    332  HZ3 LYS A  23      17.049  50.322  10.537  1.00  0.00          H   
ATOM    333  N   LYS A  24      18.746  43.127  11.327  1.00  0.00          N   
ATOM    334  CA  LYS A  24      19.434  41.879  11.741  1.00  0.00          C   
ATOM    335  C   LYS A  24      20.937  42.138  11.952  1.00  0.00          C   
ATOM    336  CB  LYS A  24      19.102  40.787  10.772  1.00  0.00          C   
ATOM    337  CG  LYS A  24      17.647  40.320  11.044  1.00  0.00          C   
ATOM    338  CD  LYS A  24      17.149  39.215  10.104  1.00  0.00          C   
ATOM    339  CE  LYS A  24      15.632  38.984  10.298  1.00  0.00          C   
ATOM    340  NZ  LYS A  24      15.254  37.755   9.676  1.00  0.00          N   
ATOM    341  O   LYS A  24      21.480  42.897  11.178  1.00  0.00          O   
ATOM    342  OXT LYS A  24      21.561  41.507  12.803  1.00  0.00          O   
ATOM    343  H   LYS A  24      18.800  43.398  10.361  1.00  0.00          H   
ATOM    344  HA  LYS A  24      19.085  41.673  12.751  1.00  0.00          H   
ATOM    345  HB3 LYS A  24      19.809  39.980  10.960  1.00  0.00          H   
ATOM    346  HB2 LYS A  24      19.233  41.132   9.742  1.00  0.00          H   
ATOM    347  HG3 LYS A  24      17.058  41.229  11.036  1.00  0.00          H   
ATOM    348  HG2 LYS A  24      17.668  39.977  12.079  1.00  0.00          H   
ATOM    349  HD3 LYS A  24      17.672  38.270  10.293  1.00  0.00          H   
ATOM    350  HD2 LYS A  24      17.384  39.395   9.050  1.00  0.00          H   
ATOM    351  HE3 LYS A  24      15.052  39.770   9.820  1.00  0.00          H   
ATOM    352  HE2 LYS A  24      15.427  38.936  11.366  1.00  0.00          H   
ATOM    353  HZ1 LYS A  24      15.869  36.986   9.919  1.00  0.00          H   
ATOM    354  HZ2 LYS A  24      14.455  37.297  10.092  1.00  0.00          H   
ATOM    355  HZ3 LYS A  24      15.250  37.756   8.661  1.00  0.00          H   
TER     356      LYS A  24
ENDMDL
MODEL        2
ATOM      1  N   LYS A   1     -16.744  43.773   8.079  1.00  0.00          N   
ATOM      2  CA  LYS A   1     -15.489  42.984   8.143  1.00  0.00          C   
ATOM      3  C   LYS A   1     -15.489  41.927   7.055  1.00  0.00          C   
ATOM      4  O   LYS A   1     -16.247  40.982   7.171  1.00  0.00          O   
ATOM      5  CB  LYS A   1     -15.237  42.352   9.544  1.00  0.00          C   
ATOM      6  CG  LYS A   1     -13.998  41.476   9.764  1.00  0.00          C   
ATOM      7  CD  LYS A   1     -12.638  42.109   9.529  1.00  0.00          C   
ATOM      8  CE  LYS A   1     -11.542  41.094   9.272  1.00  0.00          C   
ATOM      9  NZ  LYS A   1     -10.249  41.747   9.102  1.00  0.00          N   
ATOM     10  HA  LYS A   1     -14.592  43.549   7.893  1.00  0.00          H   
ATOM     11  HB3 LYS A   1     -16.042  41.719   9.900  1.00  0.00          H   
ATOM     12  HB2 LYS A   1     -15.244  43.162  10.269  1.00  0.00          H   
ATOM     13  HG3 LYS A   1     -14.136  40.657   9.050  1.00  0.00          H   
ATOM     14  HG2 LYS A   1     -13.964  41.024  10.750  1.00  0.00          H   
ATOM     15  HD3 LYS A   1     -12.335  42.664  10.417  1.00  0.00          H   
ATOM     16  HD2 LYS A   1     -12.584  42.825   8.709  1.00  0.00          H   
ATOM     17  HE3 LYS A   1     -11.768  40.469   8.409  1.00  0.00          H   
ATOM     18  HE2 LYS A   1     -11.444  40.439  10.131  1.00  0.00          H   
ATOM     19  HZ1 LYS A   1      -9.965  42.252   9.935  1.00  0.00          H   
ATOM     20  HZ2 LYS A   1      -9.610  40.982   8.976  1.00  0.00          H   
ATOM     21  HZ3 LYS A   1     -10.285  42.333   8.288  1.00  0.00          H   
ATOM     22  H   LYS A   1     -16.887  44.479   8.783  1.00  0.00          H   
ATOM     23  N   LYS A   2     -14.732  42.066   6.000  1.00  0.00          N   
ATOM     24  CA  LYS A   2     -14.683  41.083   4.844  1.00  0.00          C   
ATOM     25  C   LYS A   2     -14.147  39.782   5.438  1.00  0.00          C   
ATOM     26  O   LYS A   2     -13.017  39.803   6.036  1.00  0.00          O   
ATOM     27  CB  LYS A   2     -13.703  41.664   3.760  1.00  0.00          C   
ATOM     28  CG  LYS A   2     -13.903  40.893   2.439  1.00  0.00          C   
ATOM     29  CD  LYS A   2     -12.873  41.302   1.399  1.00  0.00          C   
ATOM     30  CE  LYS A   2     -13.198  40.328   0.255  1.00  0.00          C   
ATOM     31  NZ  LYS A   2     -12.744  41.013  -0.991  1.00  0.00          N   
ATOM     32  H   LYS A   2     -13.941  42.707   5.960  1.00  0.00          H   
ATOM     33  HA  LYS A   2     -15.629  40.984   4.331  1.00  0.00          H   
ATOM     34  HB3 LYS A   2     -12.681  41.520   4.095  1.00  0.00          H   
ATOM     35  HB2 LYS A   2     -13.983  42.705   3.583  1.00  0.00          H   
ATOM     36  HG3 LYS A   2     -14.936  41.068   2.151  1.00  0.00          H   
ATOM     37  HG2 LYS A   2     -13.780  39.828   2.612  1.00  0.00          H   
ATOM     38  HD3 LYS A   2     -11.828  41.264   1.708  1.00  0.00          H   
ATOM     39  HD2 LYS A   2     -13.108  42.304   1.046  1.00  0.00          H   
ATOM     40  HE3 LYS A   2     -14.266  40.149   0.131  1.00  0.00          H   
ATOM     41  HE2 LYS A   2     -12.679  39.407   0.513  1.00  0.00          H   
ATOM     42  HZ1 LYS A   2     -12.853  40.428  -1.799  1.00  0.00          H   
ATOM     43  HZ2 LYS A   2     -13.195  41.911  -1.060  1.00  0.00          H   
ATOM     44  HZ3 LYS A   2     -11.774  41.187  -0.778  1.00  0.00          H   
ATOM     45  N   PRO A   3     -14.852  38.635   5.299  1.00  0.00          N   
ATOM     46  CA  PRO A   3     -14.518  37.376   5.956  1.00  0.00          C   
ATOM     47  C   PRO A   3     -13.120  36.832   5.601  1.00  0.00          C   
ATOM     48  O   PRO A   3     -12.714  36.747   4.483  1.00  0.00          O   
ATOM     49  CB  PRO A   3     -15.672  36.454   5.479  1.00  0.00          C   
ATOM     50  CG  PRO A   3     -16.145  37.045   4.165  1.00  0.00          C   
ATOM     51  CD  PRO A   3     -16.095  38.514   4.527  1.00  0.00          C   
ATOM     52  HA  PRO A   3     -14.557  37.451   7.041  1.00  0.00          H   
ATOM     53  HB3 PRO A   3     -15.457  35.386   5.413  1.00  0.00          H   
ATOM     54  HB2 PRO A   3     -16.427  36.507   6.270  1.00  0.00          H   
ATOM     55  HG3 PRO A   3     -15.440  36.881   3.347  1.00  0.00          H   
ATOM     56  HG2 PRO A   3     -17.143  36.654   3.993  1.00  0.00          H   
ATOM     57  HD3 PRO A   3     -16.124  39.250   3.730  1.00  0.00          H   
ATOM     58  HD2 PRO A   3     -16.932  38.874   5.131  1.00  0.00          H   
ATOM     59  N   GLY A   4     -12.349  36.296   6.556  1.00  0.00          N   
ATOM     60  CA  GLY A   4     -11.035  35.702   6.370  1.00  0.00          C   
ATOM     61  C   GLY A   4      -9.891  36.734   6.338  1.00  0.00          C   
ATOM     62  O   GLY A   4      -9.991  37.958   6.682  1.00  0.00          O   
ATOM     63  H   GLY A   4     -12.655  36.570   7.477  1.00  0.00          H   
ATOM     64  HA3 GLY A   4     -10.999  35.027   5.523  1.00  0.00          H   
ATOM     65  HA2 GLY A   4     -10.863  35.116   7.271  1.00  0.00          H   
ATOM     66  N   ALA A   5      -8.739  36.142   5.957  1.00  0.00          N   
ATOM     67  CA  ALA A   5      -7.461  36.868   5.820  1.00  0.00          C   
ATOM     68  C   ALA A   5      -7.516  38.209   5.023  1.00  0.00          C   
ATOM     69  O   ALA A   5      -8.022  38.376   3.896  1.00  0.00          O   
ATOM     70  CB  ALA A   5      -6.388  35.837   5.260  1.00  0.00          C   
ATOM     71  H   ALA A   5      -8.743  35.137   5.852  1.00  0.00          H   
ATOM     72  HA  ALA A   5      -7.194  37.101   6.855  1.00  0.00          H   
ATOM     73  HB1 ALA A   5      -6.093  36.112   4.252  1.00  0.00          H   
ATOM     74  HB2 ALA A   5      -5.589  35.867   5.997  1.00  0.00          H   
ATOM     75  HB3 ALA A   5      -6.765  34.824   5.157  1.00  0.00          H   
ATOM     76  N   SER A   6      -7.039  39.321   5.611  1.00  0.00          N   
ATOM     77  CA  SER A   6      -6.933  40.704   5.094  1.00  0.00          C   
ATOM     78  C   SER A   6      -5.638  41.039   4.384  1.00  0.00          C   
ATOM     79  O   SER A   6      -4.476  40.911   4.861  1.00  0.00          O   
ATOM     80  CB  SER A   6      -7.259  41.686   6.286  1.00  0.00          C   
ATOM     81  OG  SER A   6      -6.859  43.035   5.987  1.00  0.00          O   
ATOM     82  H   SER A   6      -6.727  39.199   6.567  1.00  0.00          H   
ATOM     83  HA  SER A   6      -7.712  40.829   4.347  1.00  0.00          H   
ATOM     84  HB3 SER A   6      -6.780  41.395   7.223  1.00  0.00          H   
ATOM     85  HB2 SER A   6      -8.329  41.826   6.349  1.00  0.00          H   
ATOM     86  HG  SER A   6      -6.990  43.631   6.724  1.00  0.00          H   
ATOM     87  N   LEU A   7      -5.743  41.403   3.101  1.00  0.00          N   
ATOM     88  CA  LEU A   7      -4.553  41.828   2.327  1.00  0.00          C   
ATOM     89  C   LEU A   7      -3.883  43.032   2.941  1.00  0.00          C   
ATOM     90  O   LEU A   7      -2.650  43.066   3.084  1.00  0.00          O   
ATOM     91  CB  LEU A   7      -4.866  42.106   0.820  1.00  0.00          C   
ATOM     92  CG  LEU A   7      -3.644  41.787  -0.054  1.00  0.00          C   
ATOM     93  CD1 LEU A   7      -3.308  40.329  -0.154  1.00  0.00          C   
ATOM     94  CD2 LEU A   7      -4.064  42.260  -1.504  1.00  0.00          C   
ATOM     95  H   LEU A   7      -6.665  41.352   2.688  1.00  0.00          H   
ATOM     96  HA  LEU A   7      -3.847  41.005   2.433  1.00  0.00          H   
ATOM     97  HB3 LEU A   7      -5.233  43.116   0.654  1.00  0.00          H   
ATOM     98  HB2 LEU A   7      -5.663  41.416   0.555  1.00  0.00          H   
ATOM     99  HG  LEU A   7      -2.819  42.405   0.282  1.00  0.00          H   
ATOM    100 HD11 LEU A   7      -4.148  39.823  -0.630  1.00  0.00          H   
ATOM    101 HD12 LEU A   7      -2.361  40.308  -0.707  1.00  0.00          H   
ATOM    102 HD13 LEU A   7      -3.061  39.947   0.836  1.00  0.00          H   
ATOM    103 HD21 LEU A   7      -4.369  43.311  -1.494  1.00  0.00          H   
ATOM    104 HD22 LEU A   7      -3.315  42.068  -2.271  1.00  0.00          H   
ATOM    105 HD23 LEU A   7      -4.958  41.765  -1.878  1.00  0.00          H   
ATOM    106  N   ALA A   8      -4.563  44.014   3.520  1.00  0.00          N   
ATOM    107  CA  ALA A   8      -4.083  45.117   4.372  1.00  0.00          C   
ATOM    108  C   ALA A   8      -3.171  44.634   5.525  1.00  0.00          C   
ATOM    109  O   ALA A   8      -2.053  45.155   5.714  1.00  0.00          O   
ATOM    110  CB  ALA A   8      -5.297  46.019   4.851  1.00  0.00          C   
ATOM    111  H   ALA A   8      -5.566  43.877   3.488  1.00  0.00          H   
ATOM    112  HA  ALA A   8      -3.459  45.801   3.794  1.00  0.00          H   
ATOM    113  HB1 ALA A   8      -5.871  46.397   4.004  1.00  0.00          H   
ATOM    114  HB2 ALA A   8      -5.941  45.500   5.564  1.00  0.00          H   
ATOM    115  HB3 ALA A   8      -5.014  46.957   5.334  1.00  0.00          H   
ATOM    116  N   ALA A   9      -3.640  43.685   6.341  1.00  0.00          N   
ATOM    117  CA  ALA A   9      -2.891  43.010   7.339  1.00  0.00          C   
ATOM    118  C   ALA A   9      -1.695  42.202   6.833  1.00  0.00          C   
ATOM    119  O   ALA A   9      -0.686  42.184   7.560  1.00  0.00          O   
ATOM    120  CB  ALA A   9      -3.828  42.022   8.147  1.00  0.00          C   
ATOM    121  H   ALA A   9      -4.617  43.426   6.218  1.00  0.00          H   
ATOM    122  HA  ALA A   9      -2.587  43.782   8.040  1.00  0.00          H   
ATOM    123  HB1 ALA A   9      -4.231  41.242   7.498  1.00  0.00          H   
ATOM    124  HB2 ALA A   9      -3.296  41.613   9.008  1.00  0.00          H   
ATOM    125  HB3 ALA A   9      -4.676  42.602   8.497  1.00  0.00          H   
ATOM    126  N   LEU A  10      -1.750  41.503   5.634  1.00  0.00          N   
ATOM    127  CA  LEU A  10      -0.590  40.891   5.042  1.00  0.00          C   
ATOM    128  C   LEU A  10       0.385  41.935   4.444  1.00  0.00          C   
ATOM    129  O   LEU A  10       1.573  41.744   4.705  1.00  0.00          O   
ATOM    130  CB  LEU A  10      -1.123  39.778   4.124  1.00  0.00          C   
ATOM    131  CG  LEU A  10      -0.024  38.855   3.513  1.00  0.00          C   
ATOM    132  CD1 LEU A  10       0.723  38.198   4.644  1.00  0.00          C   
ATOM    133  CD2 LEU A  10      -0.645  37.819   2.699  1.00  0.00          C   
ATOM    134  H   LEU A  10      -2.647  41.427   5.185  1.00  0.00          H   
ATOM    135  HA  LEU A  10      -0.119  40.421   5.909  1.00  0.00          H   
ATOM    136  HB3 LEU A  10      -1.610  40.319   3.314  1.00  0.00          H   
ATOM    137  HB2 LEU A  10      -1.779  39.137   4.726  1.00  0.00          H   
ATOM    138  HG  LEU A  10       0.637  39.529   2.975  1.00  0.00          H   
ATOM    139 HD11 LEU A  10       1.499  37.550   4.228  1.00  0.00          H   
ATOM    140 HD12 LEU A  10       1.278  38.888   5.274  1.00  0.00          H   
ATOM    141 HD13 LEU A  10       0.126  37.538   5.283  1.00  0.00          H   
ATOM    142 HD21 LEU A  10       0.123  37.154   2.314  1.00  0.00          H   
ATOM    143 HD22 LEU A  10      -1.311  37.139   3.249  1.00  0.00          H   
ATOM    144 HD23 LEU A  10      -1.247  38.235   1.886  1.00  0.00          H   
ATOM    145  N   GLN A  11      -0.043  43.036   3.864  1.00  0.00          N   
ATOM    146  CA  GLN A  11       0.888  44.123   3.517  1.00  0.00          C   
ATOM    147  C   GLN A  11       1.606  44.688   4.752  1.00  0.00          C   
ATOM    148  O   GLN A  11       2.847  44.656   4.623  1.00  0.00          O   
ATOM    149  CB  GLN A  11       0.257  45.230   2.713  1.00  0.00          C   
ATOM    150  CG  GLN A  11       0.044  44.673   1.356  1.00  0.00          C   
ATOM    151  CD  GLN A  11      -0.775  45.579   0.514  1.00  0.00          C   
ATOM    152  NE2 GLN A  11      -0.828  45.411  -0.776  1.00  0.00          N   
ATOM    153  OE1 GLN A  11      -1.420  46.547   0.997  1.00  0.00          O   
ATOM    154  H   GLN A  11      -1.034  43.158   3.735  1.00  0.00          H   
ATOM    155  HA  GLN A  11       1.594  43.593   2.866  1.00  0.00          H   
ATOM    156  HB3 GLN A  11       0.990  46.023   2.623  1.00  0.00          H   
ATOM    157  HB2 GLN A  11      -0.709  45.482   3.157  1.00  0.00          H   
ATOM    158  HG3 GLN A  11      -0.365  43.668   1.321  1.00  0.00          H   
ATOM    159  HG2 GLN A  11       1.029  44.566   0.897  1.00  0.00          H   
ATOM    160 HE21 GLN A  11      -0.298  44.655  -1.190  1.00  0.00          H   
ATOM    161 HE22 GLN A  11      -1.495  45.916  -1.341  1.00  0.00          H   
ATOM    162  N   ALA A  12       0.972  45.159   5.742  1.00  0.00          N   
ATOM    163  CA  ALA A  12       1.504  45.317   7.045  1.00  0.00          C   
ATOM    164  C   ALA A  12       2.510  44.312   7.616  1.00  0.00          C   
ATOM    165  O   ALA A  12       3.629  44.791   7.880  1.00  0.00          O   
ATOM    166  CB  ALA A  12       0.292  45.533   7.982  1.00  0.00          C   
ATOM    167  H   ALA A  12      -0.037  45.094   5.703  1.00  0.00          H   
ATOM    168  HA  ALA A  12       1.993  46.291   7.138  1.00  0.00          H   
ATOM    169  HB1 ALA A  12       0.543  45.607   9.035  1.00  0.00          H   
ATOM    170  HB2 ALA A  12      -0.264  46.400   7.613  1.00  0.00          H   
ATOM    171  HB3 ALA A  12      -0.454  44.763   7.821  1.00  0.00          H   
ATOM    172  N   LEU A  13       2.170  43.002   7.702  1.00  0.00          N   
ATOM    173  CA  LEU A  13       3.046  41.915   8.188  1.00  0.00          C   
ATOM    174  C   LEU A  13       4.314  41.864   7.389  1.00  0.00          C   
ATOM    175  O   LEU A  13       5.389  41.610   7.947  1.00  0.00          O   
ATOM    176  CB  LEU A  13       2.422  40.531   8.213  1.00  0.00          C   
ATOM    177  CG  LEU A  13       1.325  40.353   9.288  1.00  0.00          C   
ATOM    178  CD1 LEU A  13       0.492  39.176   8.847  1.00  0.00          C   
ATOM    179  CD2 LEU A  13       1.793  40.120  10.677  1.00  0.00          C   
ATOM    180  H   LEU A  13       1.243  42.683   7.464  1.00  0.00          H   
ATOM    181  HA  LEU A  13       3.284  42.221   9.214  1.00  0.00          H   
ATOM    182  HB3 LEU A  13       3.203  39.778   8.361  1.00  0.00          H   
ATOM    183  HB2 LEU A  13       2.052  40.364   7.199  1.00  0.00          H   
ATOM    184  HG  LEU A  13       0.658  41.223   9.263  1.00  0.00          H   
ATOM    185 HD11 LEU A  13      -0.288  39.190   9.604  1.00  0.00          H   
ATOM    186 HD12 LEU A  13       0.085  39.330   7.852  1.00  0.00          H   
ATOM    187 HD13 LEU A  13       1.114  38.290   8.920  1.00  0.00          H   
ATOM    188 HD21 LEU A  13       2.144  39.099  10.820  1.00  0.00          H   
ATOM    189 HD22 LEU A  13       2.589  40.825  10.914  1.00  0.00          H   
ATOM    190 HD23 LEU A  13       0.904  40.191  11.305  1.00  0.00          H   
ATOM    191  N   GLN A  14       4.219  42.052   6.031  1.00  0.00          N   
ATOM    192  CA  GLN A  14       5.386  41.963   5.195  1.00  0.00          C   
ATOM    193  C   GLN A  14       6.326  43.148   5.190  1.00  0.00          C   
ATOM    194  O   GLN A  14       7.361  42.973   4.586  1.00  0.00          O   
ATOM    195  CB  GLN A  14       5.038  41.626   3.725  1.00  0.00          C   
ATOM    196  CG  GLN A  14       4.733  40.105   3.595  1.00  0.00          C   
ATOM    197  CD  GLN A  14       4.013  39.712   2.296  1.00  0.00          C   
ATOM    198  NE2 GLN A  14       3.506  38.505   2.170  1.00  0.00          N   
ATOM    199  OE1 GLN A  14       3.762  40.516   1.390  1.00  0.00          O   
ATOM    200  H   GLN A  14       3.352  42.410   5.645  1.00  0.00          H   
ATOM    201  HA  GLN A  14       6.042  41.166   5.521  1.00  0.00          H   
ATOM    202  HB3 GLN A  14       5.927  41.795   3.116  1.00  0.00          H   
ATOM    203  HB2 GLN A  14       4.276  42.299   3.330  1.00  0.00          H   
ATOM    204  HG3 GLN A  14       3.939  39.935   4.332  1.00  0.00          H   
ATOM    205  HG2 GLN A  14       5.497  39.379   3.838  1.00  0.00          H   
ATOM    206 HE21 GLN A  14       3.704  37.840   2.905  1.00  0.00          H   
ATOM    207 HE22 GLN A  14       3.111  38.276   1.267  1.00  0.00          H   
ATOM    208  N   ALA A  15       6.016  44.236   5.981  1.00  0.00          N   
ATOM    209  CA  ALA A  15       6.875  45.413   6.276  1.00  0.00          C   
ATOM    210  C   ALA A  15       7.642  45.226   7.655  1.00  0.00          C   
ATOM    211  O   ALA A  15       8.488  46.055   8.023  1.00  0.00          O   
ATOM    212  CB  ALA A  15       6.142  46.746   6.239  1.00  0.00          C   
ATOM    213  H   ALA A  15       5.209  44.030   6.557  1.00  0.00          H   
ATOM    214  HA  ALA A  15       7.692  45.541   5.555  1.00  0.00          H   
ATOM    215  HB1 ALA A  15       6.686  47.563   6.723  1.00  0.00          H   
ATOM    216  HB2 ALA A  15       6.045  47.036   5.193  1.00  0.00          H   
ATOM    217  HB3 ALA A  15       5.214  46.486   6.742  1.00  0.00          H   
ATOM    218  N   LEU A  16       7.342  44.217   8.461  1.00  0.00          N   
ATOM    219  CA  LEU A  16       7.967  43.962   9.791  1.00  0.00          C   
ATOM    220  C   LEU A  16       9.434  43.520   9.706  1.00  0.00          C   
ATOM    221  O   LEU A  16       9.808  42.759   8.821  1.00  0.00          O   
ATOM    222  CB  LEU A  16       7.206  42.920  10.578  1.00  0.00          C   
ATOM    223  CG  LEU A  16       5.750  43.310  10.923  1.00  0.00          C   
ATOM    224  CD1 LEU A  16       5.164  42.191  11.833  1.00  0.00          C   
ATOM    225  CD2 LEU A  16       5.651  44.553  11.667  1.00  0.00          C   
ATOM    226  H   LEU A  16       6.632  43.583   8.138  1.00  0.00          H   
ATOM    227  HA  LEU A  16       7.871  44.946  10.260  1.00  0.00          H   
ATOM    228  HB3 LEU A  16       7.702  42.799  11.538  1.00  0.00          H   
ATOM    229  HB2 LEU A  16       7.284  41.958  10.068  1.00  0.00          H   
ATOM    230  HG  LEU A  16       5.116  43.405  10.046  1.00  0.00          H   
ATOM    231 HD11 LEU A  16       4.112  42.391  12.018  1.00  0.00          H   
ATOM    232 HD12 LEU A  16       5.247  41.276  11.238  1.00  0.00          H   
ATOM    233 HD13 LEU A  16       5.568  42.132  12.844  1.00  0.00          H   
ATOM    234 HD21 LEU A  16       6.019  45.363  11.040  1.00  0.00          H   
ATOM    235 HD22 LEU A  16       4.606  44.779  11.888  1.00  0.00          H   
ATOM    236 HD23 LEU A  16       6.205  44.463  12.594  1.00  0.00          H   
ATOM    237  N   GLN A  17      10.249  43.964  10.710  1.00  0.00          N   
ATOM    238  CA  GLN A  17      11.701  43.648  10.687  1.00  0.00          C   
ATOM    239  C   GLN A  17      11.988  42.318  11.511  1.00  0.00          C   
ATOM    240  O   GLN A  17      12.826  42.299  12.338  1.00  0.00          O   
ATOM    241  CB  GLN A  17      12.443  44.927  10.980  1.00  0.00          C   
ATOM    242  CG  GLN A  17      12.157  46.157  10.066  1.00  0.00          C   
ATOM    243  CD  GLN A  17      13.039  47.319  10.453  1.00  0.00          C   
ATOM    244  NE2 GLN A  17      13.968  47.652   9.610  1.00  0.00          N   
ATOM    245  OE1 GLN A  17      12.951  47.858  11.543  1.00  0.00          O   
ATOM    246  H   GLN A  17       9.848  44.496  11.471  1.00  0.00          H   
ATOM    247  HA  GLN A  17      11.979  43.356   9.672  1.00  0.00          H   
ATOM    248  HB3 GLN A  17      13.484  44.619  10.827  1.00  0.00          H   
ATOM    249  HB2 GLN A  17      12.293  45.129  12.037  1.00  0.00          H   
ATOM    250  HG3 GLN A  17      11.133  46.452  10.265  1.00  0.00          H   
ATOM    251  HG2 GLN A  17      12.152  45.988   8.986  1.00  0.00          H   
ATOM    252 HE21 GLN A  17      13.853  47.331   8.656  1.00  0.00          H   
ATOM    253 HE22 GLN A  17      14.536  48.464   9.812  1.00  0.00          H   
ATOM    254  N   ALA A  18      11.224  41.339  11.171  1.00  0.00          N   
ATOM    255  CA  ALA A  18      11.427  40.060  11.778  1.00  0.00          C   
ATOM    256  C   ALA A  18      12.517  39.213  11.090  1.00  0.00          C   
ATOM    257  O   ALA A  18      12.831  39.392   9.887  1.00  0.00          O   
ATOM    258  CB  ALA A  18      10.155  39.296  11.878  1.00  0.00          C   
ATOM    259  H   ALA A  18      10.522  41.430  10.445  1.00  0.00          H   
ATOM    260  HA  ALA A  18      11.729  40.272  12.810  1.00  0.00          H   
ATOM    261  HB1 ALA A  18       9.783  38.925  10.925  1.00  0.00          H   
ATOM    262  HB2 ALA A  18      10.222  38.452  12.563  1.00  0.00          H   
ATOM    263  HB3 ALA A  18       9.374  39.938  12.306  1.00  0.00          H   
ATOM    264  N   ALA A  19      13.058  38.221  11.850  1.00  0.00          N   
ATOM    265  CA  ALA A  19      14.191  37.376  11.388  1.00  0.00          C   
ATOM    266  C   ALA A  19      13.756  36.210  10.507  1.00  0.00          C   
ATOM    267  O   ALA A  19      12.684  35.664  10.759  1.00  0.00          O   
ATOM    268  CB  ALA A  19      15.025  36.892  12.562  1.00  0.00          C   
ATOM    269  H   ALA A  19      12.789  38.045  12.802  1.00  0.00          H   
ATOM    270  HA  ALA A  19      14.720  38.091  10.772  1.00  0.00          H   
ATOM    271  HB1 ALA A  19      14.452  36.351  13.317  1.00  0.00          H   
ATOM    272  HB2 ALA A  19      15.764  36.169  12.219  1.00  0.00          H   
ATOM    273  HB3 ALA A  19      15.535  37.705  13.071  1.00  0.00          H   
ATOM    274  N   GLN A  20      14.567  35.873   9.487  1.00  0.00          N   
ATOM    275  CA  GLN A  20      14.188  34.779   8.559  1.00  0.00          C   
ATOM    276  C   GLN A  20      14.387  33.389   9.181  1.00  0.00          C   
ATOM    277  O   GLN A  20      15.519  33.074   9.582  1.00  0.00          O   
ATOM    278  CB  GLN A  20      14.914  35.008   7.237  1.00  0.00          C   
ATOM    279  CG  GLN A  20      14.463  36.181   6.274  1.00  0.00          C   
ATOM    280  CD  GLN A  20      15.714  36.680   5.613  1.00  0.00          C   
ATOM    281  NE2 GLN A  20      15.622  37.033   4.343  1.00  0.00          N   
ATOM    282  OE1 GLN A  20      16.789  36.703   6.235  1.00  0.00          O   
ATOM    283  H   GLN A  20      15.434  36.370   9.360  1.00  0.00          H   
ATOM    284  HA  GLN A  20      13.134  34.790   8.300  1.00  0.00          H   
ATOM    285  HB3 GLN A  20      14.644  34.071   6.732  1.00  0.00          H   
ATOM    286  HB2 GLN A  20      15.999  34.961   7.311  1.00  0.00          H   
ATOM    287  HG3 GLN A  20      13.966  36.921   6.903  1.00  0.00          H   
ATOM    288  HG2 GLN A  20      13.722  35.855   5.543  1.00  0.00          H   
ATOM    289 HE21 GLN A  20      14.712  37.020   3.890  1.00  0.00          H   
ATOM    290 HE22 GLN A  20      16.466  37.168   3.806  1.00  0.00          H   
ATOM    291  N   ALA A  21      13.319  32.606   9.364  1.00  0.00          N   
ATOM    292  CA  ALA A  21      13.214  31.427  10.297  1.00  0.00          C   
ATOM    293  C   ALA A  21      14.094  30.228   9.828  1.00  0.00          C   
ATOM    294  O   ALA A  21      14.668  30.215   8.711  1.00  0.00          O   
ATOM    295  CB  ALA A  21      11.762  30.966  10.300  1.00  0.00          C   
ATOM    296  H   ALA A  21      12.420  32.992   9.093  1.00  0.00          H   
ATOM    297  HA  ALA A  21      13.519  31.697  11.309  1.00  0.00          H   
ATOM    298  HB1 ALA A  21      11.494  30.574   9.325  1.00  0.00          H   
ATOM    299  HB2 ALA A  21      11.616  30.214  11.079  1.00  0.00          H   
ATOM    300  HB3 ALA A  21      11.162  31.790  10.672  1.00  0.00          H   
ATOM    301  N   ALA A  22      14.206  29.202  10.698  1.00  0.00          N   
ATOM    302  CA  ALA A  22      14.879  27.961  10.421  1.00  0.00          C   
ATOM    303  C   ALA A  22      14.088  27.088   9.454  1.00  0.00          C   
ATOM    304  O   ALA A  22      12.867  27.112   9.350  1.00  0.00          O   
ATOM    305  CB  ALA A  22      15.386  27.286  11.723  1.00  0.00          C   
ATOM    306  H   ALA A  22      13.621  29.196  11.517  1.00  0.00          H   
ATOM    307  HA  ALA A  22      15.823  28.142   9.917  1.00  0.00          H   
ATOM    308  HB1 ALA A  22      16.177  27.851  12.216  1.00  0.00          H   
ATOM    309  HB2 ALA A  22      14.525  27.169  12.384  1.00  0.00          H   
ATOM    310  HB3 ALA A  22      15.833  26.315  11.509  1.00  0.00          H   
ATOM    311  N   LYS A  23      14.886  26.414   8.672  1.00  0.00          N   
ATOM    312  CA  LYS A  23      14.513  25.163   7.987  1.00  0.00          C   
ATOM    313  C   LYS A  23      14.262  23.921   8.864  1.00  0.00          C   
ATOM    314  O   LYS A  23      14.947  23.604   9.854  1.00  0.00          O   
ATOM    315  CB  LYS A  23      15.303  24.946   6.687  1.00  0.00          C   
ATOM    316  CG  LYS A  23      16.729  24.548   7.083  1.00  0.00          C   
ATOM    317  CD  LYS A  23      17.529  24.553   5.753  1.00  0.00          C   
ATOM    318  CE  LYS A  23      18.969  24.267   6.131  1.00  0.00          C   
ATOM    319  NZ  LYS A  23      19.905  24.435   4.987  1.00  0.00          N   
ATOM    320  H   LYS A  23      15.858  26.546   8.898  1.00  0.00          H   
ATOM    321  HA  LYS A  23      13.506  25.359   7.599  1.00  0.00          H   
ATOM    322  HB3 LYS A  23      15.391  25.903   6.178  1.00  0.00          H   
ATOM    323  HB2 LYS A  23      14.793  24.194   6.088  1.00  0.00          H   
ATOM    324  HG3 LYS A  23      16.756  23.601   7.619  1.00  0.00          H   
ATOM    325  HG2 LYS A  23      17.154  25.318   7.728  1.00  0.00          H   
ATOM    326  HD3 LYS A  23      17.481  25.548   5.313  1.00  0.00          H   
ATOM    327  HD2 LYS A  23      17.193  23.753   5.100  1.00  0.00          H   
ATOM    328  HE3 LYS A  23      19.062  23.252   6.503  1.00  0.00          H   
ATOM    329  HE2 LYS A  23      19.233  24.952   6.948  1.00  0.00          H   
ATOM    330  HZ1 LYS A  23      19.692  24.010   4.093  1.00  0.00          H   
ATOM    331  HZ2 LYS A  23      19.946  25.422   4.773  1.00  0.00          H   
ATOM    332  HZ3 LYS A  23      20.789  24.033   5.268  1.00  0.00          H   
ATOM    333  N   LYS A  24      13.353  23.087   8.338  1.00  0.00          N   
ATOM    334  CA  LYS A  24      12.867  21.942   9.177  1.00  0.00          C   
ATOM    335  C   LYS A  24      12.595  20.768   8.232  1.00  0.00          C   
ATOM    336  CB  LYS A  24      11.698  22.426  10.021  1.00  0.00          C   
ATOM    337  CG  LYS A  24      11.135  21.443  11.080  1.00  0.00          C   
ATOM    338  CD  LYS A  24      12.062  20.885  12.039  1.00  0.00          C   
ATOM    339  CE  LYS A  24      11.531  19.706  12.855  1.00  0.00          C   
ATOM    340  NZ  LYS A  24      12.651  19.182  13.674  1.00  0.00          N   
ATOM    341  O   LYS A  24      11.705  20.867   7.300  1.00  0.00          O   
ATOM    342  OXT LYS A  24      13.287  19.797   8.398  1.00  0.00          O   
ATOM    343  H   LYS A  24      12.807  23.490   7.590  1.00  0.00          H   
ATOM    344  HA  LYS A  24      13.669  21.648   9.858  1.00  0.00          H   
ATOM    345  HB3 LYS A  24      10.884  22.707   9.362  1.00  0.00          H   
ATOM    346  HB2 LYS A  24      12.012  23.331  10.544  1.00  0.00          H   
ATOM    347  HG3 LYS A  24      10.573  20.651  10.593  1.00  0.00          H   
ATOM    348  HG2 LYS A  24      10.327  21.907  11.642  1.00  0.00          H   
ATOM    349  HD3 LYS A  24      12.432  21.594  12.773  1.00  0.00          H   
ATOM    350  HD2 LYS A  24      12.937  20.509  11.507  1.00  0.00          H   
ATOM    351  HE3 LYS A  24      11.014  18.936  12.287  1.00  0.00          H   
ATOM    352  HE2 LYS A  24      10.829  20.119  13.575  1.00  0.00          H   
ATOM    353  HZ1 LYS A  24      13.468  18.871  13.166  1.00  0.00          H   
ATOM    354  HZ2 LYS A  24      12.932  19.875  14.353  1.00  0.00          H   
ATOM    355  HZ3 LYS A  24      12.359  18.388  14.214  1.00  0.00          H   
TER     356      LYS A  24
ENDMDL
MODEL        3
ATOM      1  N   LYS A   1     -13.837  38.231   5.828  1.00  0.00          N   
ATOM      2  CA  LYS A   1     -13.194  39.555   5.722  1.00  0.00          C   
ATOM      3  C   LYS A   1     -13.057  39.909   4.269  1.00  0.00          C   
ATOM      4  O   LYS A   1     -12.698  39.035   3.509  1.00  0.00          O   
ATOM      5  CB  LYS A   1     -11.794  39.514   6.433  1.00  0.00          C   
ATOM      6  CG  LYS A   1     -11.321  41.020   6.489  1.00  0.00          C   
ATOM      7  CD  LYS A   1      -9.950  41.226   7.084  1.00  0.00          C   
ATOM      8  CE  LYS A   1      -9.811  40.988   8.633  1.00  0.00          C   
ATOM      9  NZ  LYS A   1      -8.570  41.564   9.191  1.00  0.00          N   
ATOM     10  HA  LYS A   1     -13.809  40.306   6.228  1.00  0.00          H   
ATOM     11  HB3 LYS A   1     -11.029  38.995   5.852  1.00  0.00          H   
ATOM     12  HB2 LYS A   1     -11.908  39.050   7.409  1.00  0.00          H   
ATOM     13  HG3 LYS A   1     -12.038  41.685   6.953  1.00  0.00          H   
ATOM     14  HG2 LYS A   1     -11.350  41.347   5.441  1.00  0.00          H   
ATOM     15  HD3 LYS A   1      -9.735  42.265   6.836  1.00  0.00          H   
ATOM     16  HD2 LYS A   1      -9.157  40.593   6.660  1.00  0.00          H   
ATOM     17  HE3 LYS A   1      -9.913  39.926   8.843  1.00  0.00          H   
ATOM     18  HE2 LYS A   1     -10.705  41.391   9.113  1.00  0.00          H   
ATOM     19  HZ1 LYS A   1      -8.544  41.453  10.190  1.00  0.00          H   
ATOM     20  HZ2 LYS A   1      -7.815  41.117   8.689  1.00  0.00          H   
ATOM     21  HZ3 LYS A   1      -8.488  42.551   8.981  1.00  0.00          H   
ATOM     22  H   LYS A   1     -13.871  37.986   6.801  1.00  0.00          H   
ATOM     23  N   LYS A   2     -13.418  41.135   3.906  1.00  0.00          N   
ATOM     24  CA  LYS A   2     -13.246  41.660   2.568  1.00  0.00          C   
ATOM     25  C   LYS A   2     -11.759  41.648   2.116  1.00  0.00          C   
ATOM     26  O   LYS A   2     -10.854  42.129   2.789  1.00  0.00          O   
ATOM     27  CB  LYS A   2     -13.856  43.050   2.422  1.00  0.00          C   
ATOM     28  CG  LYS A   2     -15.335  43.132   2.808  1.00  0.00          C   
ATOM     29  CD  LYS A   2     -15.874  44.558   2.851  1.00  0.00          C   
ATOM     30  CE  LYS A   2     -17.406  44.527   2.991  1.00  0.00          C   
ATOM     31  NZ  LYS A   2     -17.934  45.910   2.786  1.00  0.00          N   
ATOM     32  H   LYS A   2     -13.755  41.806   4.588  1.00  0.00          H   
ATOM     33  HA  LYS A   2     -13.808  41.039   1.867  1.00  0.00          H   
ATOM     34  HB3 LYS A   2     -13.718  43.489   1.440  1.00  0.00          H   
ATOM     35  HB2 LYS A   2     -13.344  43.722   3.111  1.00  0.00          H   
ATOM     36  HG3 LYS A   2     -15.469  42.646   3.780  1.00  0.00          H   
ATOM     37  HG2 LYS A   2     -15.938  42.580   2.085  1.00  0.00          H   
ATOM     38  HD3 LYS A   2     -15.606  45.163   1.989  1.00  0.00          H   
ATOM     39  HD2 LYS A   2     -15.518  45.099   3.729  1.00  0.00          H   
ATOM     40  HE3 LYS A   2     -17.616  44.301   4.040  1.00  0.00          H   
ATOM     41  HE2 LYS A   2     -17.942  43.827   2.339  1.00  0.00          H   
ATOM     42  HZ1 LYS A   2     -17.599  46.387   1.963  1.00  0.00          H   
ATOM     43  HZ2 LYS A   2     -18.931  45.808   2.635  1.00  0.00          H   
ATOM     44  HZ3 LYS A   2     -17.733  46.442   3.615  1.00  0.00          H   
ATOM     45  N   PRO A   3     -11.502  41.026   0.965  1.00  0.00          N   
ATOM     46  CA  PRO A   3     -10.109  40.806   0.373  1.00  0.00          C   
ATOM     47  C   PRO A   3      -9.177  42.045   0.511  1.00  0.00          C   
ATOM     48  O   PRO A   3      -8.101  41.976   1.124  1.00  0.00          O   
ATOM     49  CB  PRO A   3     -10.342  40.377  -1.083  1.00  0.00          C   
ATOM     50  CG  PRO A   3     -11.625  39.531  -0.984  1.00  0.00          C   
ATOM     51  CD  PRO A   3     -12.436  40.335   0.076  1.00  0.00          C   
ATOM     52  HA  PRO A   3      -9.707  39.917   0.864  1.00  0.00          H   
ATOM     53  HB3 PRO A   3     -10.628  41.243  -1.697  1.00  0.00          H   
ATOM     54  HB2 PRO A   3      -9.571  39.745  -1.506  1.00  0.00          H   
ATOM     55  HG3 PRO A   3     -12.197  39.576  -1.909  1.00  0.00          H   
ATOM     56  HG2 PRO A   3     -11.546  38.491  -0.660  1.00  0.00          H   
ATOM     57  HD3 PRO A   3     -12.923  41.136  -0.491  1.00  0.00          H   
ATOM     58  HD2 PRO A   3     -13.153  39.633   0.501  1.00  0.00          H   
ATOM     59  N   GLY A   4      -9.636  43.269   0.074  1.00  0.00          N   
ATOM     60  CA  GLY A   4      -8.944  44.559   0.304  1.00  0.00          C   
ATOM     61  C   GLY A   4      -8.410  44.736   1.688  1.00  0.00          C   
ATOM     62  O   GLY A   4      -7.172  44.794   1.792  1.00  0.00          O   
ATOM     63  H   GLY A   4     -10.563  43.253  -0.344  1.00  0.00          H   
ATOM     64  HA3 GLY A   4      -9.703  45.322   0.124  1.00  0.00          H   
ATOM     65  HA2 GLY A   4      -8.160  44.753  -0.426  1.00  0.00          H   
ATOM     66  N   ALA A   5      -9.268  44.697   2.751  1.00  0.00          N   
ATOM     67  CA  ALA A   5      -8.731  44.819   4.104  1.00  0.00          C   
ATOM     68  C   ALA A   5      -7.677  43.751   4.404  1.00  0.00          C   
ATOM     69  O   ALA A   5      -6.625  44.072   4.995  1.00  0.00          O   
ATOM     70  CB  ALA A   5      -9.886  44.762   5.073  1.00  0.00          C   
ATOM     71  H   ALA A   5     -10.242  44.481   2.614  1.00  0.00          H   
ATOM     72  HA  ALA A   5      -8.157  45.744   4.092  1.00  0.00          H   
ATOM     73  HB1 ALA A   5      -9.480  44.907   6.071  1.00  0.00          H   
ATOM     74  HB2 ALA A   5     -10.623  45.535   4.865  1.00  0.00          H   
ATOM     75  HB3 ALA A   5     -10.392  43.813   4.893  1.00  0.00          H   
ATOM     76  N   SER A   6      -7.993  42.428   4.067  1.00  0.00          N   
ATOM     77  CA  SER A   6      -7.024  41.331   4.307  1.00  0.00          C   
ATOM     78  C   SER A   6      -5.713  41.493   3.608  1.00  0.00          C   
ATOM     79  O   SER A   6      -4.726  41.197   4.232  1.00  0.00          O   
ATOM     80  CB  SER A   6      -7.595  39.919   3.837  1.00  0.00          C   
ATOM     81  OG  SER A   6      -8.938  39.724   4.249  1.00  0.00          O   
ATOM     82  H   SER A   6      -8.791  42.257   3.464  1.00  0.00          H   
ATOM     83  HA  SER A   6      -6.896  41.276   5.384  1.00  0.00          H   
ATOM     84  HB3 SER A   6      -7.038  38.991   4.002  1.00  0.00          H   
ATOM     85  HB2 SER A   6      -7.611  39.974   2.753  1.00  0.00          H   
ATOM     86  HG  SER A   6      -9.327  38.941   3.853  1.00  0.00          H   
ATOM     87  N   LEU A   7      -5.597  41.937   2.357  1.00  0.00          N   
ATOM     88  CA  LEU A   7      -4.320  42.170   1.643  1.00  0.00          C   
ATOM     89  C   LEU A   7      -3.533  43.298   2.250  1.00  0.00          C   
ATOM     90  O   LEU A   7      -2.377  43.087   2.534  1.00  0.00          O   
ATOM     91  CB  LEU A   7      -4.705  42.335   0.171  1.00  0.00          C   
ATOM     92  CG  LEU A   7      -3.394  42.450  -0.706  1.00  0.00          C   
ATOM     93  CD1 LEU A   7      -2.429  41.236  -0.435  1.00  0.00          C   
ATOM     94  CD2 LEU A   7      -3.819  42.420  -2.134  1.00  0.00          C   
ATOM     95  H   LEU A   7      -6.451  42.151   1.852  1.00  0.00          H   
ATOM     96  HA  LEU A   7      -3.777  41.232   1.808  1.00  0.00          H   
ATOM     97  HB3 LEU A   7      -5.455  43.075  -0.067  1.00  0.00          H   
ATOM     98  HB2 LEU A   7      -5.123  41.391  -0.175  1.00  0.00          H   
ATOM     99  HG  LEU A   7      -2.885  43.365  -0.393  1.00  0.00          H   
ATOM    100 HD11 LEU A   7      -1.542  41.220  -1.081  1.00  0.00          H   
ATOM    101 HD12 LEU A   7      -1.983  41.141   0.560  1.00  0.00          H   
ATOM    102 HD13 LEU A   7      -3.007  40.329  -0.574  1.00  0.00          H   
ATOM    103 HD21 LEU A   7      -4.272  43.370  -2.419  1.00  0.00          H   
ATOM    104 HD22 LEU A   7      -2.982  42.171  -2.779  1.00  0.00          H   
ATOM    105 HD23 LEU A   7      -4.544  41.602  -2.177  1.00  0.00          H   
ATOM    106  N   ALA A   8      -4.183  44.517   2.518  1.00  0.00          N   
ATOM    107  CA  ALA A   8      -3.535  45.631   3.288  1.00  0.00          C   
ATOM    108  C   ALA A   8      -2.812  45.264   4.599  1.00  0.00          C   
ATOM    109  O   ALA A   8      -1.673  45.544   4.845  1.00  0.00          O   
ATOM    110  CB  ALA A   8      -4.579  46.772   3.482  1.00  0.00          C   
ATOM    111  H   ALA A   8      -5.141  44.525   2.184  1.00  0.00          H   
ATOM    112  HA  ALA A   8      -2.746  45.980   2.624  1.00  0.00          H   
ATOM    113  HB1 ALA A   8      -5.127  47.005   2.575  1.00  0.00          H   
ATOM    114  HB2 ALA A   8      -5.227  46.491   4.317  1.00  0.00          H   
ATOM    115  HB3 ALA A   8      -4.179  47.710   3.865  1.00  0.00          H   
ATOM    116  N   ALA A   9      -3.536  44.425   5.393  1.00  0.00          N   
ATOM    117  CA  ALA A   9      -2.946  43.753   6.560  1.00  0.00          C   
ATOM    118  C   ALA A   9      -1.728  42.901   6.308  1.00  0.00          C   
ATOM    119  O   ALA A   9      -0.786  43.044   7.002  1.00  0.00          O   
ATOM    120  CB  ALA A   9      -3.961  43.040   7.465  1.00  0.00          C   
ATOM    121  H   ALA A   9      -4.480  44.177   5.151  1.00  0.00          H   
ATOM    122  HA  ALA A   9      -2.536  44.493   7.239  1.00  0.00          H   
ATOM    123  HB1 ALA A   9      -4.649  42.416   6.903  1.00  0.00          H   
ATOM    124  HB2 ALA A   9      -3.473  42.489   8.262  1.00  0.00          H   
ATOM    125  HB3 ALA A   9      -4.558  43.784   7.987  1.00  0.00          H   
ATOM    126  N   LEU A  10      -1.880  41.975   5.328  1.00  0.00          N   
ATOM    127  CA  LEU A  10      -0.743  41.120   4.832  1.00  0.00          C   
ATOM    128  C   LEU A  10       0.468  41.942   4.382  1.00  0.00          C   
ATOM    129  O   LEU A  10       1.603  41.739   4.822  1.00  0.00          O   
ATOM    130  CB  LEU A  10      -1.110  40.193   3.594  1.00  0.00          C   
ATOM    131  CG  LEU A  10      -0.030  39.145   3.310  1.00  0.00          C   
ATOM    132  CD1 LEU A  10       0.176  38.336   4.588  1.00  0.00          C   
ATOM    133  CD2 LEU A  10      -0.319  38.123   2.227  1.00  0.00          C   
ATOM    134  H   LEU A  10      -2.744  42.001   4.808  1.00  0.00          H   
ATOM    135  HA  LEU A  10      -0.441  40.514   5.677  1.00  0.00          H   
ATOM    136  HB3 LEU A  10      -1.219  40.725   2.645  1.00  0.00          H   
ATOM    137  HB2 LEU A  10      -2.079  39.714   3.777  1.00  0.00          H   
ATOM    138  HG  LEU A  10       0.900  39.630   3.025  1.00  0.00          H   
ATOM    139 HD11 LEU A  10      -0.793  38.180   5.051  1.00  0.00          H   
ATOM    140 HD12 LEU A  10       0.664  37.370   4.392  1.00  0.00          H   
ATOM    141 HD13 LEU A  10       0.822  38.979   5.192  1.00  0.00          H   
ATOM    142 HD21 LEU A  10       0.560  37.517   1.998  1.00  0.00          H   
ATOM    143 HD22 LEU A  10      -0.999  37.348   2.581  1.00  0.00          H   
ATOM    144 HD23 LEU A  10      -0.589  38.603   1.284  1.00  0.00          H   
ATOM    145  N   GLN A  11       0.250  43.025   3.590  1.00  0.00          N   
ATOM    146  CA  GLN A  11       1.328  43.878   3.002  1.00  0.00          C   
ATOM    147  C   GLN A  11       1.994  44.832   4.000  1.00  0.00          C   
ATOM    148  O   GLN A  11       3.219  44.787   4.086  1.00  0.00          O   
ATOM    149  CB  GLN A  11       0.923  44.548   1.637  1.00  0.00          C   
ATOM    150  CG  GLN A  11       0.358  43.601   0.563  1.00  0.00          C   
ATOM    151  CD  GLN A  11       0.503  44.208  -0.873  1.00  0.00          C   
ATOM    152  NE2 GLN A  11      -0.410  45.123  -1.268  1.00  0.00          N   
ATOM    153  OE1 GLN A  11       1.100  43.649  -1.777  1.00  0.00          O   
ATOM    154  H   GLN A  11      -0.707  43.314   3.427  1.00  0.00          H   
ATOM    155  HA  GLN A  11       2.107  43.141   2.806  1.00  0.00          H   
ATOM    156  HB3 GLN A  11       1.797  45.025   1.182  1.00  0.00          H   
ATOM    157  HB2 GLN A  11       0.193  45.304   1.918  1.00  0.00          H   
ATOM    158  HG3 GLN A  11      -0.694  43.364   0.664  1.00  0.00          H   
ATOM    159  HG2 GLN A  11       0.964  42.696   0.518  1.00  0.00          H   
ATOM    160 HE21 GLN A  11      -1.206  45.303  -0.685  1.00  0.00          H   
ATOM    161 HE22 GLN A  11      -0.328  45.401  -2.233  1.00  0.00          H   
ATOM    162  N   ALA A  12       1.298  45.574   4.889  1.00  0.00          N   
ATOM    163  CA  ALA A  12       1.888  46.148   6.114  1.00  0.00          C   
ATOM    164  C   ALA A  12       2.547  45.147   7.023  1.00  0.00          C   
ATOM    165  O   ALA A  12       3.649  45.468   7.510  1.00  0.00          O   
ATOM    166  CB  ALA A  12       0.811  47.017   6.739  1.00  0.00          C   
ATOM    167  H   ALA A  12       0.289  45.550   4.854  1.00  0.00          H   
ATOM    168  HA  ALA A  12       2.629  46.877   5.787  1.00  0.00          H   
ATOM    169  HB1 ALA A  12       0.009  46.396   7.139  1.00  0.00          H   
ATOM    170  HB2 ALA A  12       1.245  47.527   7.605  1.00  0.00          H   
ATOM    171  HB3 ALA A  12       0.397  47.773   6.070  1.00  0.00          H   
ATOM    172  N   LEU A  13       2.028  43.898   7.261  1.00  0.00          N   
ATOM    173  CA  LEU A  13       2.741  42.801   7.877  1.00  0.00          C   
ATOM    174  C   LEU A  13       4.086  42.418   7.274  1.00  0.00          C   
ATOM    175  O   LEU A  13       5.056  42.520   7.978  1.00  0.00          O   
ATOM    176  CB  LEU A  13       1.835  41.582   8.157  1.00  0.00          C   
ATOM    177  CG  LEU A  13       2.381  40.750   9.321  1.00  0.00          C   
ATOM    178  CD1 LEU A  13       2.480  41.536  10.650  1.00  0.00          C   
ATOM    179  CD2 LEU A  13       1.466  39.514   9.526  1.00  0.00          C   
ATOM    180  H   LEU A  13       1.113  43.752   6.843  1.00  0.00          H   
ATOM    181  HA  LEU A  13       2.911  43.142   8.901  1.00  0.00          H   
ATOM    182  HB3 LEU A  13       1.751  40.972   7.258  1.00  0.00          H   
ATOM    183  HB2 LEU A  13       0.856  41.886   8.503  1.00  0.00          H   
ATOM    184  HG  LEU A  13       3.413  40.531   9.035  1.00  0.00          H   
ATOM    185 HD11 LEU A  13       3.244  42.319  10.608  1.00  0.00          H   
ATOM    186 HD12 LEU A  13       1.547  42.070  10.766  1.00  0.00          H   
ATOM    187 HD13 LEU A  13       2.838  40.870  11.432  1.00  0.00          H   
ATOM    188 HD21 LEU A  13       0.453  39.787   9.843  1.00  0.00          H   
ATOM    189 HD22 LEU A  13       1.466  38.865   8.651  1.00  0.00          H   
ATOM    190 HD23 LEU A  13       1.936  39.000  10.358  1.00  0.00          H   
ATOM    191  N   GLN A  14       4.110  42.112   5.984  1.00  0.00          N   
ATOM    192  CA  GLN A  14       5.331  41.899   5.190  1.00  0.00          C   
ATOM    193  C   GLN A  14       6.323  43.081   5.384  1.00  0.00          C   
ATOM    194  O   GLN A  14       7.536  42.839   5.570  1.00  0.00          O   
ATOM    195  CB  GLN A  14       5.088  41.628   3.722  1.00  0.00          C   
ATOM    196  CG  GLN A  14       4.520  40.250   3.508  1.00  0.00          C   
ATOM    197  CD  GLN A  14       3.855  40.191   2.101  1.00  0.00          C   
ATOM    198  NE2 GLN A  14       3.112  39.095   1.921  1.00  0.00          N   
ATOM    199  OE1 GLN A  14       3.985  40.975   1.151  1.00  0.00          O   
ATOM    200  H   GLN A  14       3.199  42.186   5.550  1.00  0.00          H   
ATOM    201  HA  GLN A  14       5.842  41.016   5.575  1.00  0.00          H   
ATOM    202  HB3 GLN A  14       6.071  41.673   3.252  1.00  0.00          H   
ATOM    203  HB2 GLN A  14       4.455  42.373   3.239  1.00  0.00          H   
ATOM    204  HG3 GLN A  14       3.764  40.055   4.269  1.00  0.00          H   
ATOM    205  HG2 GLN A  14       5.344  39.527   3.524  1.00  0.00          H   
ATOM    206 HE21 GLN A  14       3.160  38.350   2.614  1.00  0.00          H   
ATOM    207 HE22 GLN A  14       2.610  39.028   1.053  1.00  0.00          H   
ATOM    208  N   ALA A  15       5.944  44.340   5.216  1.00  0.00          N   
ATOM    209  CA  ALA A  15       6.840  45.539   5.439  1.00  0.00          C   
ATOM    210  C   ALA A  15       7.516  45.551   6.781  1.00  0.00          C   
ATOM    211  O   ALA A  15       8.719  45.791   6.879  1.00  0.00          O   
ATOM    212  CB  ALA A  15       6.060  46.786   5.287  1.00  0.00          C   
ATOM    213  H   ALA A  15       4.991  44.552   4.967  1.00  0.00          H   
ATOM    214  HA  ALA A  15       7.635  45.544   4.694  1.00  0.00          H   
ATOM    215  HB1 ALA A  15       6.604  47.619   5.754  1.00  0.00          H   
ATOM    216  HB2 ALA A  15       5.944  46.986   4.226  1.00  0.00          H   
ATOM    217  HB3 ALA A  15       5.086  46.636   5.738  1.00  0.00          H   
ATOM    218  N   LEU A  16       6.727  45.310   7.835  1.00  0.00          N   
ATOM    219  CA  LEU A  16       7.050  45.245   9.249  1.00  0.00          C   
ATOM    220  C   LEU A  16       8.126  44.147   9.339  1.00  0.00          C   
ATOM    221  O   LEU A  16       9.227  44.439   9.750  1.00  0.00          O   
ATOM    222  CB  LEU A  16       5.897  45.085  10.229  1.00  0.00          C   
ATOM    223  CG  LEU A  16       6.293  45.308  11.681  1.00  0.00          C   
ATOM    224  CD1 LEU A  16       6.920  46.672  11.926  1.00  0.00          C   
ATOM    225  CD2 LEU A  16       5.047  45.343  12.540  1.00  0.00          C   
ATOM    226  H   LEU A  16       5.776  45.084   7.590  1.00  0.00          H   
ATOM    227  HA  LEU A  16       7.609  46.148   9.486  1.00  0.00          H   
ATOM    228  HB3 LEU A  16       5.502  44.073  10.185  1.00  0.00          H   
ATOM    229  HB2 LEU A  16       5.047  45.745  10.018  1.00  0.00          H   
ATOM    230  HG  LEU A  16       6.914  44.479  12.029  1.00  0.00          H   
ATOM    231 HD11 LEU A  16       6.997  46.894  12.987  1.00  0.00          H   
ATOM    232 HD12 LEU A  16       7.852  46.852  11.379  1.00  0.00          H   
ATOM    233 HD13 LEU A  16       6.155  47.344  11.537  1.00  0.00          H   
ATOM    234 HD21 LEU A  16       4.434  46.211  12.321  1.00  0.00          H   
ATOM    235 HD22 LEU A  16       4.487  44.408  12.473  1.00  0.00          H   
ATOM    236 HD23 LEU A  16       5.409  45.428  13.573  1.00  0.00          H   
ATOM    237  N   GLN A  17       7.809  42.887   8.857  1.00  0.00          N   
ATOM    238  CA  GLN A  17       8.652  41.659   8.988  1.00  0.00          C   
ATOM    239  C   GLN A  17      10.045  41.874   8.441  1.00  0.00          C   
ATOM    240  O   GLN A  17      11.048  41.606   9.082  1.00  0.00          O   
ATOM    241  CB  GLN A  17       8.039  40.484   8.205  1.00  0.00          C   
ATOM    242  CG  GLN A  17       6.731  39.852   8.772  1.00  0.00          C   
ATOM    243  CD  GLN A  17       5.966  39.010   7.771  1.00  0.00          C   
ATOM    244  NE2 GLN A  17       5.083  38.191   8.227  1.00  0.00          N   
ATOM    245  OE1 GLN A  17       6.219  38.952   6.549  1.00  0.00          O   
ATOM    246  H   GLN A  17       6.864  42.794   8.489  1.00  0.00          H   
ATOM    247  HA  GLN A  17       8.861  41.549  10.047  1.00  0.00          H   
ATOM    248  HB3 GLN A  17       8.782  39.697   8.098  1.00  0.00          H   
ATOM    249  HB2 GLN A  17       7.874  40.743   7.153  1.00  0.00          H   
ATOM    250  HG3 GLN A  17       6.103  40.673   9.127  1.00  0.00          H   
ATOM    251  HG2 GLN A  17       6.990  39.216   9.616  1.00  0.00          H   
ATOM    252 HE21 GLN A  17       4.838  38.230   9.207  1.00  0.00          H   
ATOM    253 HE22 GLN A  17       4.696  37.561   7.534  1.00  0.00          H   
ATOM    254  N   ALA A  18      10.091  42.530   7.282  1.00  0.00          N   
ATOM    255  CA  ALA A  18      11.276  42.814   6.545  1.00  0.00          C   
ATOM    256  C   ALA A  18      12.097  43.943   7.216  1.00  0.00          C   
ATOM    257  O   ALA A  18      13.339  43.671   7.383  1.00  0.00          O   
ATOM    258  CB  ALA A  18      10.834  43.164   5.068  1.00  0.00          C   
ATOM    259  H   ALA A  18       9.234  42.839   6.855  1.00  0.00          H   
ATOM    260  HA  ALA A  18      11.856  41.909   6.382  1.00  0.00          H   
ATOM    261  HB1 ALA A  18      10.412  42.267   4.623  1.00  0.00          H   
ATOM    262  HB2 ALA A  18      10.180  44.027   4.997  1.00  0.00          H   
ATOM    263  HB3 ALA A  18      11.739  43.354   4.486  1.00  0.00          H   
ATOM    264  N   ALA A  19      11.510  45.049   7.729  1.00  0.00          N   
ATOM    265  CA  ALA A  19      12.239  45.995   8.606  1.00  0.00          C   
ATOM    266  C   ALA A  19      12.791  45.317   9.835  1.00  0.00          C   
ATOM    267  O   ALA A  19      13.948  45.641  10.116  1.00  0.00          O   
ATOM    268  CB  ALA A  19      11.230  47.133   8.937  1.00  0.00          C   
ATOM    269  H   ALA A  19      10.509  45.074   7.794  1.00  0.00          H   
ATOM    270  HA  ALA A  19      13.039  46.449   8.021  1.00  0.00          H   
ATOM    271  HB1 ALA A  19      11.658  47.702   9.762  1.00  0.00          H   
ATOM    272  HB2 ALA A  19      11.114  47.766   8.056  1.00  0.00          H   
ATOM    273  HB3 ALA A  19      10.301  46.766   9.363  1.00  0.00          H   
ATOM    274  N   GLN A  20      12.031  44.510  10.567  1.00  0.00          N   
ATOM    275  CA  GLN A  20      12.548  43.802  11.767  1.00  0.00          C   
ATOM    276  C   GLN A  20      13.759  42.879  11.470  1.00  0.00          C   
ATOM    277  O   GLN A  20      14.554  42.553  12.343  1.00  0.00          O   
ATOM    278  CB  GLN A  20      11.403  43.054  12.506  1.00  0.00          C   
ATOM    279  CG  GLN A  20      10.817  43.857  13.648  1.00  0.00          C   
ATOM    280  CD  GLN A  20       9.538  43.215  14.050  1.00  0.00          C   
ATOM    281  NE2 GLN A  20       9.211  43.299  15.343  1.00  0.00          N   
ATOM    282  OE1 GLN A  20       8.829  42.577  13.273  1.00  0.00          O   
ATOM    283  H   GLN A  20      11.083  44.351  10.248  1.00  0.00          H   
ATOM    284  HA  GLN A  20      12.990  44.577  12.402  1.00  0.00          H   
ATOM    285  HB3 GLN A  20      11.871  42.258  13.084  1.00  0.00          H   
ATOM    286  HB2 GLN A  20      10.594  42.707  11.857  1.00  0.00          H   
ATOM    287  HG3 GLN A  20      10.432  44.783  13.215  1.00  0.00          H   
ATOM    288  HG2 GLN A  20      11.504  43.968  14.495  1.00  0.00          H   
ATOM    289 HE21 GLN A  20       9.706  43.890  15.983  1.00  0.00          H   
ATOM    290 HE22 GLN A  20       8.275  43.009  15.576  1.00  0.00          H   
ATOM    291  N   ALA A  21      13.901  42.464  10.195  1.00  0.00          N   
ATOM    292  CA  ALA A  21      14.939  41.426   9.847  1.00  0.00          C   
ATOM    293  C   ALA A  21      16.164  42.027   9.159  1.00  0.00          C   
ATOM    294  O   ALA A  21      17.134  41.381   8.815  1.00  0.00          O   
ATOM    295  CB  ALA A  21      14.174  40.400   9.008  1.00  0.00          C   
ATOM    296  H   ALA A  21      13.235  42.704   9.480  1.00  0.00          H   
ATOM    297  HA  ALA A  21      15.402  40.972  10.724  1.00  0.00          H   
ATOM    298  HB1 ALA A  21      14.963  39.691   8.748  1.00  0.00          H   
ATOM    299  HB2 ALA A  21      13.404  39.954   9.646  1.00  0.00          H   
ATOM    300  HB3 ALA A  21      13.947  40.860   8.047  1.00  0.00          H   
ATOM    301  N   ALA A  22      16.215  43.386   8.988  1.00  0.00          N   
ATOM    302  CA  ALA A  22      17.213  44.122   8.306  1.00  0.00          C   
ATOM    303  C   ALA A  22      18.479  44.323   9.149  1.00  0.00          C   
ATOM    304  O   ALA A  22      18.539  44.122  10.392  1.00  0.00          O   
ATOM    305  CB  ALA A  22      16.565  45.417   7.825  1.00  0.00          C   
ATOM    306  H   ALA A  22      15.509  43.995   9.391  1.00  0.00          H   
ATOM    307  HA  ALA A  22      17.438  43.573   7.393  1.00  0.00          H   
ATOM    308  HB1 ALA A  22      17.285  45.915   7.176  1.00  0.00          H   
ATOM    309  HB2 ALA A  22      15.631  45.189   7.302  1.00  0.00          H   
ATOM    310  HB3 ALA A  22      16.313  46.066   8.659  1.00  0.00          H   
ATOM    311  N   LYS A  23      19.565  44.578   8.459  1.00  0.00          N   
ATOM    312  CA  LYS A  23      20.881  45.015   9.031  1.00  0.00          C   
ATOM    313  C   LYS A  23      20.872  46.502   9.572  1.00  0.00          C   
ATOM    314  O   LYS A  23      20.014  47.278   9.130  1.00  0.00          O   
ATOM    315  CB  LYS A  23      21.998  44.782   8.002  1.00  0.00          C   
ATOM    316  CG  LYS A  23      22.298  43.276   7.766  1.00  0.00          C   
ATOM    317  CD  LYS A  23      23.629  43.066   7.136  1.00  0.00          C   
ATOM    318  CE  LYS A  23      23.789  41.625   6.572  1.00  0.00          C   
ATOM    319  NZ  LYS A  23      23.155  41.296   5.363  1.00  0.00          N   
ATOM    320  H   LYS A  23      19.580  44.597   7.453  1.00  0.00          H   
ATOM    321  HA  LYS A  23      21.056  44.387   9.911  1.00  0.00          H   
ATOM    322  HB3 LYS A  23      22.890  45.357   8.247  1.00  0.00          H   
ATOM    323  HB2 LYS A  23      21.747  45.275   7.067  1.00  0.00          H   
ATOM    324  HG3 LYS A  23      21.510  42.982   7.066  1.00  0.00          H   
ATOM    325  HG2 LYS A  23      22.222  42.728   8.699  1.00  0.00          H   
ATOM    326  HD3 LYS A  23      24.420  43.204   7.876  1.00  0.00          H   
ATOM    327  HD2 LYS A  23      23.843  43.760   6.325  1.00  0.00          H   
ATOM    328  HE3 LYS A  23      23.611  40.889   7.363  1.00  0.00          H   
ATOM    329  HE2 LYS A  23      24.856  41.597   6.370  1.00  0.00          H   
ATOM    330  HZ1 LYS A  23      23.043  42.101   4.761  1.00  0.00          H   
ATOM    331  HZ2 LYS A  23      23.692  40.575   4.893  1.00  0.00          H   
ATOM    332  HZ3 LYS A  23      22.255  40.840   5.423  1.00  0.00          H   
ATOM    333  N   LYS A  24      21.793  46.724  10.497  1.00  0.00          N   
ATOM    334  CA  LYS A  24      21.978  48.061  11.154  1.00  0.00          C   
ATOM    335  C   LYS A  24      23.490  48.241  11.232  1.00  0.00          C   
ATOM    336  CB  LYS A  24      21.356  48.133  12.572  1.00  0.00          C   
ATOM    337  CG  LYS A  24      21.556  49.572  13.137  1.00  0.00          C   
ATOM    338  CD  LYS A  24      21.066  49.484  14.579  1.00  0.00          C   
ATOM    339  CE  LYS A  24      21.204  50.817  15.303  1.00  0.00          C   
ATOM    340  NZ  LYS A  24      21.083  50.622  16.753  1.00  0.00          N   
ATOM    341  O   LYS A  24      23.962  49.277  10.767  1.00  0.00          O   
ATOM    342  OXT LYS A  24      24.138  47.350  11.841  1.00  0.00          O   
ATOM    343  H   LYS A  24      22.400  45.997  10.855  1.00  0.00          H   
ATOM    344  HA  LYS A  24      21.559  48.805  10.480  1.00  0.00          H   
ATOM    345  HB3 LYS A  24      21.864  47.394  13.191  1.00  0.00          H   
ATOM    346  HB2 LYS A  24      20.301  47.872  12.501  1.00  0.00          H   
ATOM    347  HG3 LYS A  24      20.926  50.233  12.547  1.00  0.00          H   
ATOM    348  HG2 LYS A  24      22.585  49.942  13.126  1.00  0.00          H   
ATOM    349  HD3 LYS A  24      21.570  48.680  15.112  1.00  0.00          H   
ATOM    350  HD2 LYS A  24      20.027  49.177  14.697  1.00  0.00          H   
ATOM    351  HE3 LYS A  24      20.611  51.637  14.880  1.00  0.00          H   
ATOM    352  HE2 LYS A  24      22.226  51.169  15.131  1.00  0.00          H   
ATOM    353  HZ1 LYS A  24      21.337  51.498  17.174  1.00  0.00          H   
ATOM    354  HZ2 LYS A  24      20.108  50.425  16.915  1.00  0.00          H   
ATOM    355  HZ3 LYS A  24      21.578  49.802  17.076  1.00  0.00          H   
TER     356      LYS A  24
ENDMDL
MODEL        4
ATOM      1  N   LYS A   1      -4.723  50.383  -8.480  1.00  0.00          N   
ATOM      2  CA  LYS A   1      -5.934  50.133  -7.660  1.00  0.00          C   
ATOM      3  C   LYS A   1      -5.617  49.696  -6.188  1.00  0.00          C   
ATOM      4  O   LYS A   1      -4.934  48.730  -5.994  1.00  0.00          O   
ATOM      5  CB  LYS A   1      -6.834  49.083  -8.296  1.00  0.00          C   
ATOM      6  CG  LYS A   1      -8.289  49.149  -7.908  1.00  0.00          C   
ATOM      7  CD  LYS A   1      -9.095  47.897  -8.393  1.00  0.00          C   
ATOM      8  CE  LYS A   1      -9.461  47.879  -9.833  1.00  0.00          C   
ATOM      9  NZ  LYS A   1     -10.331  49.020 -10.152  1.00  0.00          N   
ATOM     10  HA  LYS A   1      -6.554  51.027  -7.691  1.00  0.00          H   
ATOM     11  HB3 LYS A   1      -6.477  48.078  -8.082  1.00  0.00          H   
ATOM     12  HB2 LYS A   1      -6.736  49.194  -9.374  1.00  0.00          H   
ATOM     13  HG3 LYS A   1      -8.803  50.050  -8.229  1.00  0.00          H   
ATOM     14  HG2 LYS A   1      -8.261  49.169  -6.813  1.00  0.00          H   
ATOM     15  HD3 LYS A   1     -10.033  47.835  -7.833  1.00  0.00          H   
ATOM     16  HD2 LYS A   1      -8.573  46.990  -8.094  1.00  0.00          H   
ATOM     17  HE3 LYS A   1      -9.925  46.926 -10.100  1.00  0.00          H   
ATOM     18  HE2 LYS A   1      -8.556  47.938 -10.431  1.00  0.00          H   
ATOM     19  HZ1 LYS A   1      -9.730  49.826 -10.219  1.00  0.00          H   
ATOM     20  HZ2 LYS A   1     -10.748  48.824 -11.054  1.00  0.00          H   
ATOM     21  HZ3 LYS A   1     -11.074  49.352  -9.564  1.00  0.00          H   
ATOM     22  H   LYS A   1      -4.165  50.993  -7.909  1.00  0.00          H   
ATOM     23  N   LYS A   2      -6.280  50.331  -5.219  1.00  0.00          N   
ATOM     24  CA  LYS A   2      -6.197  50.064  -3.746  1.00  0.00          C   
ATOM     25  C   LYS A   2      -6.360  48.598  -3.407  1.00  0.00          C   
ATOM     26  O   LYS A   2      -7.225  47.920  -3.911  1.00  0.00          O   
ATOM     27  CB  LYS A   2      -7.201  50.988  -2.974  1.00  0.00          C   
ATOM     28  CG  LYS A   2      -7.092  50.803  -1.454  1.00  0.00          C   
ATOM     29  CD  LYS A   2      -7.865  52.026  -0.786  1.00  0.00          C   
ATOM     30  CE  LYS A   2      -8.408  51.715   0.600  1.00  0.00          C   
ATOM     31  NZ  LYS A   2      -7.271  51.376   1.478  1.00  0.00          N   
ATOM     32  H   LYS A   2      -6.711  51.199  -5.515  1.00  0.00          H   
ATOM     33  HA  LYS A   2      -5.179  50.316  -3.449  1.00  0.00          H   
ATOM     34  HB3 LYS A   2      -8.235  50.737  -3.228  1.00  0.00          H   
ATOM     35  HB2 LYS A   2      -6.950  52.029  -3.169  1.00  0.00          H   
ATOM     36  HG3 LYS A   2      -6.051  50.882  -1.155  1.00  0.00          H   
ATOM     37  HG2 LYS A   2      -7.614  49.926  -1.073  1.00  0.00          H   
ATOM     38  HD3 LYS A   2      -8.700  52.456  -1.323  1.00  0.00          H   
ATOM     39  HD2 LYS A   2      -7.176  52.873  -0.790  1.00  0.00          H   
ATOM     40  HE3 LYS A   2      -9.148  50.923   0.635  1.00  0.00          H   
ATOM     41  HE2 LYS A   2      -8.944  52.613   0.919  1.00  0.00          H   
ATOM     42  HZ1 LYS A   2      -7.598  51.336   2.437  1.00  0.00          H   
ATOM     43  HZ2 LYS A   2      -6.917  50.451   1.283  1.00  0.00          H   
ATOM     44  HZ3 LYS A   2      -6.619  52.151   1.523  1.00  0.00          H   
ATOM     45  N   PRO A   3      -5.397  48.147  -2.595  1.00  0.00          N   
ATOM     46  CA  PRO A   3      -5.363  46.729  -2.224  1.00  0.00          C   
ATOM     47  C   PRO A   3      -6.615  46.339  -1.419  1.00  0.00          C   
ATOM     48  O   PRO A   3      -7.179  47.190  -0.656  1.00  0.00          O   
ATOM     49  CB  PRO A   3      -4.061  46.497  -1.411  1.00  0.00          C   
ATOM     50  CG  PRO A   3      -3.194  47.590  -2.087  1.00  0.00          C   
ATOM     51  CD  PRO A   3      -4.186  48.803  -2.210  1.00  0.00          C   
ATOM     52  HA  PRO A   3      -5.305  46.121  -3.120  1.00  0.00          H   
ATOM     53  HB3 PRO A   3      -4.132  46.768  -0.358  1.00  0.00          H   
ATOM     54  HB2 PRO A   3      -3.714  45.468  -1.440  1.00  0.00          H   
ATOM     55  HG3 PRO A   3      -2.332  47.818  -1.470  1.00  0.00          H   
ATOM     56  HG2 PRO A   3      -2.977  47.197  -3.079  1.00  0.00          H   
ATOM     57  HD3 PRO A   3      -4.231  49.398  -1.301  1.00  0.00          H   
ATOM     58  HD2 PRO A   3      -3.710  49.444  -2.950  1.00  0.00          H   
ATOM     59  N   GLY A   4      -7.080  45.099  -1.626  1.00  0.00          N   
ATOM     60  CA  GLY A   4      -8.097  44.487  -0.818  1.00  0.00          C   
ATOM     61  C   GLY A   4      -7.739  44.365   0.660  1.00  0.00          C   
ATOM     62  O   GLY A   4      -6.583  44.048   0.959  1.00  0.00          O   
ATOM     63  H   GLY A   4      -6.602  44.475  -2.254  1.00  0.00          H   
ATOM     64  HA3 GLY A   4      -8.127  43.508  -1.286  1.00  0.00          H   
ATOM     65  HA2 GLY A   4      -9.099  44.894  -0.941  1.00  0.00          H   
ATOM     66  N   ALA A   5      -8.749  44.402   1.538  1.00  0.00          N   
ATOM     67  CA  ALA A   5      -8.582  44.519   2.976  1.00  0.00          C   
ATOM     68  C   ALA A   5      -7.685  43.449   3.613  1.00  0.00          C   
ATOM     69  O   ALA A   5      -6.826  43.774   4.458  1.00  0.00          O   
ATOM     70  CB  ALA A   5      -9.943  44.325   3.656  1.00  0.00          C   
ATOM     71  H   ALA A   5      -9.648  44.692   1.188  1.00  0.00          H   
ATOM     72  HA  ALA A   5      -8.220  45.534   3.127  1.00  0.00          H   
ATOM     73  HB1 ALA A   5     -10.576  45.146   3.321  1.00  0.00          H   
ATOM     74  HB2 ALA A   5     -10.521  43.440   3.398  1.00  0.00          H   
ATOM     75  HB3 ALA A   5      -9.808  44.421   4.734  1.00  0.00          H   
ATOM     76  N   SER A   6      -7.788  42.175   3.242  1.00  0.00          N   
ATOM     77  CA  SER A   6      -6.803  41.108   3.659  1.00  0.00          C   
ATOM     78  C   SER A   6      -5.414  41.115   3.001  1.00  0.00          C   
ATOM     79  O   SER A   6      -4.389  40.926   3.680  1.00  0.00          O   
ATOM     80  CB  SER A   6      -7.440  39.741   3.672  1.00  0.00          C   
ATOM     81  OG  SER A   6      -8.597  39.690   4.519  1.00  0.00          O   
ATOM     82  H   SER A   6      -8.521  42.021   2.573  1.00  0.00          H   
ATOM     83  HA  SER A   6      -6.554  41.327   4.695  1.00  0.00          H   
ATOM     84  HB3 SER A   6      -6.782  38.968   4.075  1.00  0.00          H   
ATOM     85  HB2 SER A   6      -7.753  39.561   2.648  1.00  0.00          H   
ATOM     86  HG  SER A   6      -8.951  38.815   4.331  1.00  0.00          H   
ATOM     87  N   LEU A   7      -5.349  41.374   1.692  1.00  0.00          N   
ATOM     88  CA  LEU A   7      -3.991  41.658   1.072  1.00  0.00          C   
ATOM     89  C   LEU A   7      -3.202  42.854   1.632  1.00  0.00          C   
ATOM     90  O   LEU A   7      -2.008  42.801   1.833  1.00  0.00          O   
ATOM     91  CB  LEU A   7      -4.050  41.795  -0.462  1.00  0.00          C   
ATOM     92  CG  LEU A   7      -2.694  41.809  -1.156  1.00  0.00          C   
ATOM     93  CD1 LEU A   7      -2.022  40.501  -0.987  1.00  0.00          C   
ATOM     94  CD2 LEU A   7      -2.805  42.069  -2.646  1.00  0.00          C   
ATOM     95  H   LEU A   7      -6.184  41.613   1.189  1.00  0.00          H   
ATOM     96  HA  LEU A   7      -3.396  40.782   1.323  1.00  0.00          H   
ATOM     97  HB3 LEU A   7      -4.518  42.786  -0.561  1.00  0.00          H   
ATOM     98  HB2 LEU A   7      -4.630  41.043  -0.982  1.00  0.00          H   
ATOM     99  HG  LEU A   7      -2.083  42.569  -0.676  1.00  0.00          H   
ATOM    100 HD11 LEU A   7      -1.737  40.423   0.056  1.00  0.00          H   
ATOM    101 HD12 LEU A   7      -2.683  39.695  -1.291  1.00  0.00          H   
ATOM    102 HD13 LEU A   7      -1.104  40.393  -1.559  1.00  0.00          H   
ATOM    103 HD21 LEU A   7      -1.790  42.379  -2.901  1.00  0.00          H   
ATOM    104 HD22 LEU A   7      -3.260  41.312  -3.285  1.00  0.00          H   
ATOM    105 HD23 LEU A   7      -3.503  42.894  -2.796  1.00  0.00          H   
ATOM    106  N   ALA A   8      -3.905  43.901   2.009  1.00  0.00          N   
ATOM    107  CA  ALA A   8      -3.378  45.072   2.725  1.00  0.00          C   
ATOM    108  C   ALA A   8      -2.963  44.746   4.208  1.00  0.00          C   
ATOM    109  O   ALA A   8      -2.094  45.461   4.785  1.00  0.00          O   
ATOM    110  CB  ALA A   8      -4.534  46.141   2.646  1.00  0.00          C   
ATOM    111  H   ALA A   8      -4.893  43.942   1.778  1.00  0.00          H   
ATOM    112  HA  ALA A   8      -2.433  45.425   2.295  1.00  0.00          H   
ATOM    113  HB1 ALA A   8      -4.810  46.504   1.659  1.00  0.00          H   
ATOM    114  HB2 ALA A   8      -5.433  45.783   3.156  1.00  0.00          H   
ATOM    115  HB3 ALA A   8      -4.258  46.963   3.311  1.00  0.00          H   
ATOM    116  N   ALA A   9      -3.661  43.848   4.888  1.00  0.00          N   
ATOM    117  CA  ALA A   9      -3.294  43.315   6.227  1.00  0.00          C   
ATOM    118  C   ALA A   9      -2.029  42.523   6.048  1.00  0.00          C   
ATOM    119  O   ALA A   9      -1.110  42.697   6.837  1.00  0.00          O   
ATOM    120  CB  ALA A   9      -4.464  42.548   6.832  1.00  0.00          C   
ATOM    121  H   ALA A   9      -4.393  43.364   4.392  1.00  0.00          H   
ATOM    122  HA  ALA A   9      -3.137  44.192   6.861  1.00  0.00          H   
ATOM    123  HB1 ALA A   9      -4.687  41.661   6.243  1.00  0.00          H   
ATOM    124  HB2 ALA A   9      -4.197  42.222   7.833  1.00  0.00          H   
ATOM    125  HB3 ALA A   9      -5.354  43.180   6.866  1.00  0.00          H   
ATOM    126  N   LEU A  10      -1.912  41.661   4.996  1.00  0.00          N   
ATOM    127  CA  LEU A  10      -0.662  40.956   4.682  1.00  0.00          C   
ATOM    128  C   LEU A  10       0.491  41.899   4.277  1.00  0.00          C   
ATOM    129  O   LEU A  10       1.518  41.784   4.884  1.00  0.00          O   
ATOM    130  CB  LEU A  10      -0.877  39.916   3.630  1.00  0.00          C   
ATOM    131  CG  LEU A  10       0.342  39.094   3.261  1.00  0.00          C   
ATOM    132  CD1 LEU A  10       0.678  38.113   4.400  1.00  0.00          C   
ATOM    133  CD2 LEU A  10       0.144  38.297   1.969  1.00  0.00          C   
ATOM    134  H   LEU A  10      -2.798  41.412   4.590  1.00  0.00          H   
ATOM    135  HA  LEU A  10      -0.353  40.428   5.580  1.00  0.00          H   
ATOM    136  HB3 LEU A  10      -1.181  40.364   2.676  1.00  0.00          H   
ATOM    137  HB2 LEU A  10      -1.676  39.224   3.901  1.00  0.00          H   
ATOM    138  HG  LEU A  10       1.181  39.775   3.251  1.00  0.00          H   
ATOM    139 HD11 LEU A  10      -0.248  37.781   4.879  1.00  0.00          H   
ATOM    140 HD12 LEU A  10       1.279  37.313   3.965  1.00  0.00          H   
ATOM    141 HD13 LEU A  10       1.306  38.577   5.154  1.00  0.00          H   
ATOM    142 HD21 LEU A  10      -0.104  39.042   1.219  1.00  0.00          H   
ATOM    143 HD22 LEU A  10       1.039  37.719   1.766  1.00  0.00          H   
ATOM    144 HD23 LEU A  10      -0.697  37.603   2.020  1.00  0.00          H   
ATOM    145  N   GLN A  11       0.306  42.815   3.389  1.00  0.00          N   
ATOM    146  CA  GLN A  11       1.255  43.864   2.945  1.00  0.00          C   
ATOM    147  C   GLN A  11       1.918  44.593   4.157  1.00  0.00          C   
ATOM    148  O   GLN A  11       3.154  44.602   4.358  1.00  0.00          O   
ATOM    149  CB  GLN A  11       0.562  44.858   2.035  1.00  0.00          C   
ATOM    150  CG  GLN A  11       0.730  44.550   0.554  1.00  0.00          C   
ATOM    151  CD  GLN A  11      -0.411  44.995  -0.397  1.00  0.00          C   
ATOM    152  NE2 GLN A  11      -0.273  44.835  -1.700  1.00  0.00          N   
ATOM    153  OE1 GLN A  11      -1.353  45.688   0.000  1.00  0.00          O   
ATOM    154  H   GLN A  11      -0.485  42.755   2.750  1.00  0.00          H   
ATOM    155  HA  GLN A  11       2.083  43.448   2.373  1.00  0.00          H   
ATOM    156  HB3 GLN A  11       0.989  45.855   2.179  1.00  0.00          H   
ATOM    157  HB2 GLN A  11      -0.478  44.989   2.325  1.00  0.00          H   
ATOM    158  HG3 GLN A  11       0.749  43.473   0.436  1.00  0.00          H   
ATOM    159  HG2 GLN A  11       1.651  44.984   0.175  1.00  0.00          H   
ATOM    160 HE21 GLN A  11       0.632  44.467  -1.934  1.00  0.00          H   
ATOM    161 HE22 GLN A  11      -0.891  45.308  -2.334  1.00  0.00          H   
ATOM    162  N   ALA A  12       1.023  45.134   5.075  1.00  0.00          N   
ATOM    163  CA  ALA A  12       1.421  45.689   6.378  1.00  0.00          C   
ATOM    164  C   ALA A  12       2.417  44.849   7.144  1.00  0.00          C   
ATOM    165  O   ALA A  12       3.555  45.278   7.431  1.00  0.00          O   
ATOM    166  CB  ALA A  12       0.157  45.946   7.202  1.00  0.00          C   
ATOM    167  H   ALA A  12       0.029  45.009   5.014  1.00  0.00          H   
ATOM    168  HA  ALA A  12       1.902  46.657   6.259  1.00  0.00          H   
ATOM    169  HB1 ALA A  12       0.433  46.546   8.062  1.00  0.00          H   
ATOM    170  HB2 ALA A  12      -0.554  46.495   6.586  1.00  0.00          H   
ATOM    171  HB3 ALA A  12      -0.344  45.005   7.442  1.00  0.00          H   
ATOM    172  N   LEU A  13       2.036  43.574   7.432  1.00  0.00          N   
ATOM    173  CA  LEU A  13       2.984  42.707   8.183  1.00  0.00          C   
ATOM    174  C   LEU A  13       4.255  42.379   7.352  1.00  0.00          C   
ATOM    175  O   LEU A  13       5.370  42.276   7.908  1.00  0.00          O   
ATOM    176  CB  LEU A  13       2.305  41.386   8.628  1.00  0.00          C   
ATOM    177  CG  LEU A  13       3.166  40.426   9.429  1.00  0.00          C   
ATOM    178  CD1 LEU A  13       3.653  40.972  10.785  1.00  0.00          C   
ATOM    179  CD2 LEU A  13       2.468  39.102   9.686  1.00  0.00          C   
ATOM    180  H   LEU A  13       1.059  43.350   7.308  1.00  0.00          H   
ATOM    181  HA  LEU A  13       3.322  43.251   9.070  1.00  0.00          H   
ATOM    182  HB3 LEU A  13       2.025  40.870   7.706  1.00  0.00          H   
ATOM    183  HB2 LEU A  13       1.387  41.621   9.182  1.00  0.00          H   
ATOM    184  HG  LEU A  13       4.051  40.179   8.836  1.00  0.00          H   
ATOM    185 HD11 LEU A  13       4.278  40.239  11.296  1.00  0.00          H   
ATOM    186 HD12 LEU A  13       4.348  41.801  10.662  1.00  0.00          H   
ATOM    187 HD13 LEU A  13       2.844  41.359  11.402  1.00  0.00          H   
ATOM    188 HD21 LEU A  13       1.550  39.285  10.243  1.00  0.00          H   
ATOM    189 HD22 LEU A  13       2.188  38.663   8.735  1.00  0.00          H   
ATOM    190 HD23 LEU A  13       3.137  38.501  10.304  1.00  0.00          H   
ATOM    191  N   GLN A  14       4.202  42.155   6.051  1.00  0.00          N   
ATOM    192  CA  GLN A  14       5.390  41.894   5.186  1.00  0.00          C   
ATOM    193  C   GLN A  14       6.433  43.059   5.297  1.00  0.00          C   
ATOM    194  O   GLN A  14       7.635  42.748   5.361  1.00  0.00          O   
ATOM    195  CB  GLN A  14       4.999  41.588   3.702  1.00  0.00          C   
ATOM    196  CG  GLN A  14       4.503  40.134   3.595  1.00  0.00          C   
ATOM    197  CD  GLN A  14       3.779  39.730   2.279  1.00  0.00          C   
ATOM    198  NE2 GLN A  14       3.361  38.520   2.130  1.00  0.00          N   
ATOM    199  OE1 GLN A  14       3.485  40.605   1.486  1.00  0.00          O   
ATOM    200  H   GLN A  14       3.310  42.194   5.579  1.00  0.00          H   
ATOM    201  HA  GLN A  14       5.809  40.967   5.578  1.00  0.00          H   
ATOM    202  HB3 GLN A  14       5.774  41.823   2.982  1.00  0.00          H   
ATOM    203  HB2 GLN A  14       4.138  42.190   3.429  1.00  0.00          H   
ATOM    204  HG3 GLN A  14       3.828  39.939   4.436  1.00  0.00          H   
ATOM    205  HG2 GLN A  14       5.402  39.525   3.652  1.00  0.00          H   
ATOM    206 HE21 GLN A  14       3.034  38.081   1.278  1.00  0.00          H   
ATOM    207 HE22 GLN A  14       3.521  37.872   2.896  1.00  0.00          H   
ATOM    208  N   ALA A  15       5.966  44.309   5.284  1.00  0.00          N   
ATOM    209  CA  ALA A  15       6.672  45.502   5.644  1.00  0.00          C   
ATOM    210  C   ALA A  15       7.315  45.548   7.067  1.00  0.00          C   
ATOM    211  O   ALA A  15       8.475  45.842   7.213  1.00  0.00          O   
ATOM    212  CB  ALA A  15       5.786  46.712   5.382  1.00  0.00          C   
ATOM    213  H   ALA A  15       4.967  44.466   5.292  1.00  0.00          H   
ATOM    214  HA  ALA A  15       7.476  45.675   4.928  1.00  0.00          H   
ATOM    215  HB1 ALA A  15       6.110  47.100   4.420  1.00  0.00          H   
ATOM    216  HB2 ALA A  15       4.733  46.475   5.216  1.00  0.00          H   
ATOM    217  HB3 ALA A  15       5.878  47.395   6.220  1.00  0.00          H   
ATOM    218  N   LEU A  16       6.518  45.327   8.128  1.00  0.00          N   
ATOM    219  CA  LEU A  16       7.049  45.183   9.523  1.00  0.00          C   
ATOM    220  C   LEU A  16       8.145  44.094   9.544  1.00  0.00          C   
ATOM    221  O   LEU A  16       9.196  44.439  10.049  1.00  0.00          O   
ATOM    222  CB  LEU A  16       5.879  44.906  10.534  1.00  0.00          C   
ATOM    223  CG  LEU A  16       6.329  44.984  11.991  1.00  0.00          C   
ATOM    224  CD1 LEU A  16       6.985  46.340  12.345  1.00  0.00          C   
ATOM    225  CD2 LEU A  16       5.084  44.582  12.801  1.00  0.00          C   
ATOM    226  H   LEU A  16       5.527  45.187   7.991  1.00  0.00          H   
ATOM    227  HA  LEU A  16       7.530  46.138   9.732  1.00  0.00          H   
ATOM    228  HB3 LEU A  16       5.353  43.999  10.238  1.00  0.00          H   
ATOM    229  HB2 LEU A  16       5.142  45.676  10.300  1.00  0.00          H   
ATOM    230  HG  LEU A  16       6.999  44.137  12.149  1.00  0.00          H   
ATOM    231 HD11 LEU A  16       6.516  46.704  13.262  1.00  0.00          H   
ATOM    232 HD12 LEU A  16       8.050  46.139  12.461  1.00  0.00          H   
ATOM    233 HD13 LEU A  16       6.818  47.090  11.576  1.00  0.00          H   
ATOM    234 HD21 LEU A  16       4.280  45.169  12.347  1.00  0.00          H   
ATOM    235 HD22 LEU A  16       4.940  43.512  12.685  1.00  0.00          H   
ATOM    236 HD23 LEU A  16       5.191  44.826  13.850  1.00  0.00          H   
ATOM    237  N   GLN A  17       7.926  42.975   8.896  1.00  0.00          N   
ATOM    238  CA  GLN A  17       8.948  41.884   8.820  1.00  0.00          C   
ATOM    239  C   GLN A  17      10.272  42.252   8.136  1.00  0.00          C   
ATOM    240  O   GLN A  17      11.314  42.004   8.747  1.00  0.00          O   
ATOM    241  CB  GLN A  17       8.247  40.560   8.347  1.00  0.00          C   
ATOM    242  CG  GLN A  17       7.537  39.853   9.508  1.00  0.00          C   
ATOM    243  CD  GLN A  17       6.420  38.896   9.072  1.00  0.00          C   
ATOM    244  NE2 GLN A  17       6.196  37.810   9.770  1.00  0.00          N   
ATOM    245  OE1 GLN A  17       5.686  39.160   8.134  1.00  0.00          O   
ATOM    246  H   GLN A  17       7.039  42.704   8.500  1.00  0.00          H   
ATOM    247  HA  GLN A  17       9.163  41.692   9.866  1.00  0.00          H   
ATOM    248  HB3 GLN A  17       9.055  39.898   8.033  1.00  0.00          H   
ATOM    249  HB2 GLN A  17       7.621  40.751   7.478  1.00  0.00          H   
ATOM    250  HG3 GLN A  17       7.025  40.536  10.172  1.00  0.00          H   
ATOM    251  HG2 GLN A  17       8.321  39.344  10.078  1.00  0.00          H   
ATOM    252 HE21 GLN A  17       6.839  37.478  10.474  1.00  0.00          H   
ATOM    253 HE22 GLN A  17       5.515  37.148   9.434  1.00  0.00          H   
ATOM    254  N   ALA A  18      10.268  42.985   7.047  1.00  0.00          N   
ATOM    255  CA  ALA A  18      11.406  43.529   6.389  1.00  0.00          C   
ATOM    256  C   ALA A  18      12.179  44.621   7.166  1.00  0.00          C   
ATOM    257  O   ALA A  18      13.419  44.791   7.117  1.00  0.00          O   
ATOM    258  CB  ALA A  18      10.853  44.067   5.115  1.00  0.00          C   
ATOM    259  H   ALA A  18       9.377  43.280   6.676  1.00  0.00          H   
ATOM    260  HA  ALA A  18      12.090  42.744   6.078  1.00  0.00          H   
ATOM    261  HB1 ALA A  18      10.625  43.234   4.457  1.00  0.00          H   
ATOM    262  HB2 ALA A  18       9.964  44.673   5.281  1.00  0.00          H   
ATOM    263  HB3 ALA A  18      11.558  44.734   4.621  1.00  0.00          H   
ATOM    264  N   ALA A  19      11.388  45.351   7.953  1.00  0.00          N   
ATOM    265  CA  ALA A  19      11.936  46.300   8.871  1.00  0.00          C   
ATOM    266  C   ALA A  19      12.731  45.642   9.996  1.00  0.00          C   
ATOM    267  O   ALA A  19      13.859  45.997  10.347  1.00  0.00          O   
ATOM    268  CB  ALA A  19      10.865  47.301   9.403  1.00  0.00          C   
ATOM    269  H   ALA A  19      10.442  45.379   7.584  1.00  0.00          H   
ATOM    270  HA  ALA A  19      12.604  46.899   8.261  1.00  0.00          H   
ATOM    271  HB1 ALA A  19      11.350  48.067  10.001  1.00  0.00          H   
ATOM    272  HB2 ALA A  19      10.163  47.607   8.624  1.00  0.00          H   
ATOM    273  HB3 ALA A  19      10.333  46.682  10.130  1.00  0.00          H   
ATOM    274  N   GLN A  20      12.023  44.754  10.727  1.00  0.00          N   
ATOM    275  CA  GLN A  20      12.506  43.914  11.874  1.00  0.00          C   
ATOM    276  C   GLN A  20      13.641  42.907  11.640  1.00  0.00          C   
ATOM    277  O   GLN A  20      14.466  42.686  12.513  1.00  0.00          O   
ATOM    278  CB  GLN A  20      11.307  43.218  12.477  1.00  0.00          C   
ATOM    279  CG  GLN A  20      10.344  44.193  13.305  1.00  0.00          C   
ATOM    280  CD  GLN A  20       9.170  43.441  13.984  1.00  0.00          C   
ATOM    281  NE2 GLN A  20       8.414  44.136  14.802  1.00  0.00          N   
ATOM    282  OE1 GLN A  20       8.946  42.277  13.925  1.00  0.00          O   
ATOM    283  H   GLN A  20      11.051  44.690  10.462  1.00  0.00          H   
ATOM    284  HA  GLN A  20      12.879  44.631  12.609  1.00  0.00          H   
ATOM    285  HB3 GLN A  20      11.744  42.576  13.236  1.00  0.00          H   
ATOM    286  HB2 GLN A  20      10.761  42.557  11.803  1.00  0.00          H   
ATOM    287  HG3 GLN A  20      10.012  44.923  12.575  1.00  0.00          H   
ATOM    288  HG2 GLN A  20      10.928  44.657  14.100  1.00  0.00          H   
ATOM    289 HE21 GLN A  20       8.481  45.142  14.924  1.00  0.00          H   
ATOM    290 HE22 GLN A  20       7.732  43.676  15.381  1.00  0.00          H   
ATOM    291  N   ALA A  21      13.777  42.448  10.408  1.00  0.00          N   
ATOM    292  CA  ALA A  21      14.886  41.731   9.782  1.00  0.00          C   
ATOM    293  C   ALA A  21      16.171  42.560   9.909  1.00  0.00          C   
ATOM    294  O   ALA A  21      17.181  41.949  10.346  1.00  0.00          O   
ATOM    295  CB  ALA A  21      14.543  41.335   8.347  1.00  0.00          C   
ATOM    296  H   ALA A  21      12.977  42.413   9.796  1.00  0.00          H   
ATOM    297  HA  ALA A  21      14.994  40.790  10.323  1.00  0.00          H   
ATOM    298  HB1 ALA A  21      13.613  40.765   8.324  1.00  0.00          H   
ATOM    299  HB2 ALA A  21      14.553  42.224   7.715  1.00  0.00          H   
ATOM    300  HB3 ALA A  21      15.247  40.556   8.059  1.00  0.00          H   
ATOM    301  N   ALA A  22      16.128  43.862   9.609  1.00  0.00          N   
ATOM    302  CA  ALA A  22      17.304  44.740   9.791  1.00  0.00          C   
ATOM    303  C   ALA A  22      17.506  45.335  11.187  1.00  0.00          C   
ATOM    304  O   ALA A  22      18.673  45.538  11.488  1.00  0.00          O   
ATOM    305  CB  ALA A  22      17.129  45.888   8.812  1.00  0.00          C   
ATOM    306  H   ALA A  22      15.277  44.274   9.262  1.00  0.00          H   
ATOM    307  HA  ALA A  22      18.174  44.126   9.557  1.00  0.00          H   
ATOM    308  HB1 ALA A  22      16.243  46.465   9.081  1.00  0.00          H   
ATOM    309  HB2 ALA A  22      17.982  46.553   8.966  1.00  0.00          H   
ATOM    310  HB3 ALA A  22      17.178  45.509   7.787  1.00  0.00          H   
ATOM    311  N   LYS A  23      16.503  45.532  12.032  1.00  0.00          N   
ATOM    312  CA  LYS A  23      16.582  45.914  13.518  1.00  0.00          C   
ATOM    313  C   LYS A  23      15.173  45.775  14.171  1.00  0.00          C   
ATOM    314  O   LYS A  23      14.133  46.001  13.512  1.00  0.00          O   
ATOM    315  CB  LYS A  23      16.969  47.433  13.697  1.00  0.00          C   
ATOM    316  CG  LYS A  23      17.446  47.819  15.143  1.00  0.00          C   
ATOM    317  CD  LYS A  23      18.175  49.181  15.113  1.00  0.00          C   
ATOM    318  CE  LYS A  23      17.209  50.384  14.881  1.00  0.00          C   
ATOM    319  NZ  LYS A  23      17.983  51.562  14.390  1.00  0.00          N   
ATOM    320  H   LYS A  23      15.634  45.294  11.571  1.00  0.00          H   
ATOM    321  HA  LYS A  23      17.371  45.304  13.981  1.00  0.00          H   
ATOM    322  HB3 LYS A  23      16.158  48.084  13.385  1.00  0.00          H   
ATOM    323  HB2 LYS A  23      17.731  47.663  12.947  1.00  0.00          H   
ATOM    324  HG3 LYS A  23      18.232  47.103  15.369  1.00  0.00          H   
ATOM    325  HG2 LYS A  23      16.634  47.777  15.864  1.00  0.00          H   
ATOM    326  HD3 LYS A  23      18.967  49.019  14.387  1.00  0.00          H   
ATOM    327  HD2 LYS A  23      18.539  49.291  16.132  1.00  0.00          H   
ATOM    328  HE3 LYS A  23      16.643  50.449  15.807  1.00  0.00          H   
ATOM    329  HE2 LYS A  23      16.548  50.086  14.064  1.00  0.00          H   
ATOM    330  HZ1 LYS A  23      18.723  51.834  15.032  1.00  0.00          H   
ATOM    331  HZ2 LYS A  23      18.414  51.366  13.498  1.00  0.00          H   
ATOM    332  HZ3 LYS A  23      17.352  52.354  14.309  1.00  0.00          H   
ATOM    333  N   LYS A  24      15.096  45.395  15.427  1.00  0.00          N   
ATOM    334  CA  LYS A  24      13.889  45.203  16.158  1.00  0.00          C   
ATOM    335  C   LYS A  24      14.115  45.507  17.685  1.00  0.00          C   
ATOM    336  CB  LYS A  24      13.476  43.756  15.919  1.00  0.00          C   
ATOM    337  CG  LYS A  24      12.217  43.354  16.729  1.00  0.00          C   
ATOM    338  CD  LYS A  24      11.724  41.999  16.375  1.00  0.00          C   
ATOM    339  CE  LYS A  24      10.607  41.634  17.321  1.00  0.00          C   
ATOM    340  NZ  LYS A  24      10.113  40.256  17.143  1.00  0.00          N   
ATOM    341  O   LYS A  24      13.218  46.016  18.351  1.00  0.00          O   
ATOM    342  OXT LYS A  24      15.198  45.138  18.194  1.00  0.00          O   
ATOM    343  H   LYS A  24      15.983  45.197  15.875  1.00  0.00          H   
ATOM    344  HA  LYS A  24      13.055  45.781  15.744  1.00  0.00          H   
ATOM    345  HB3 LYS A  24      14.233  43.087  16.319  1.00  0.00          H   
ATOM    346  HB2 LYS A  24      13.378  43.567  14.846  1.00  0.00          H   
ATOM    347  HG3 LYS A  24      11.356  43.968  16.444  1.00  0.00          H   
ATOM    348  HG2 LYS A  24      12.395  43.391  17.797  1.00  0.00          H   
ATOM    349  HD3 LYS A  24      12.537  41.278  16.478  1.00  0.00          H   
ATOM    350  HD2 LYS A  24      11.454  41.948  15.321  1.00  0.00          H   
ATOM    351  HE3 LYS A  24       9.824  42.377  17.166  1.00  0.00          H   
ATOM    352  HE2 LYS A  24      10.927  41.762  18.356  1.00  0.00          H   
ATOM    353  HZ1 LYS A  24      10.797  39.659  17.582  1.00  0.00          H   
ATOM    354  HZ2 LYS A  24       9.223  40.102  17.599  1.00  0.00          H   
ATOM    355  HZ3 LYS A  24      10.060  40.008  16.168  1.00  0.00          H   
TER     356      LYS A  24
ENDMDL
MODEL        5
ATOM      1  N   LYS A   1     -20.435  34.042   7.522  1.00  0.00          N   
ATOM      2  CA  LYS A   1     -19.107  33.717   8.106  1.00  0.00          C   
ATOM      3  C   LYS A   1     -18.177  34.900   7.936  1.00  0.00          C   
ATOM      4  O   LYS A   1     -18.056  35.398   6.852  1.00  0.00          O   
ATOM      5  CB  LYS A   1     -18.445  32.439   7.561  1.00  0.00          C   
ATOM      6  CG  LYS A   1     -17.118  32.153   8.356  1.00  0.00          C   
ATOM      7  CD  LYS A   1     -16.557  30.790   7.994  1.00  0.00          C   
ATOM      8  CE  LYS A   1     -15.235  30.414   8.760  1.00  0.00          C   
ATOM      9  NZ  LYS A   1     -14.855  29.054   8.500  1.00  0.00          N   
ATOM     10  HA  LYS A   1     -19.221  33.531   9.179  1.00  0.00          H   
ATOM     11  HB3 LYS A   1     -18.174  32.601   6.513  1.00  0.00          H   
ATOM     12  HB2 LYS A   1     -19.118  31.591   7.719  1.00  0.00          H   
ATOM     13  HG3 LYS A   1     -17.460  32.204   9.384  1.00  0.00          H   
ATOM     14  HG2 LYS A   1     -16.358  32.934   8.233  1.00  0.00          H   
ATOM     15  HD3 LYS A   1     -16.211  30.815   6.956  1.00  0.00          H   
ATOM     16  HD2 LYS A   1     -17.271  30.006   8.222  1.00  0.00          H   
ATOM     17  HE3 LYS A   1     -15.366  30.578   9.829  1.00  0.00          H   
ATOM     18  HE2 LYS A   1     -14.473  31.085   8.351  1.00  0.00          H   
ATOM     19  HZ1 LYS A   1     -14.716  28.848   7.529  1.00  0.00          H   
ATOM     20  HZ2 LYS A   1     -13.934  28.847   8.880  1.00  0.00          H   
ATOM     21  HZ3 LYS A   1     -15.536  28.384   8.829  1.00  0.00          H   
ATOM     22  H   LYS A   1     -20.899  34.649   8.183  1.00  0.00          H   
ATOM     23  N   LYS A   2     -17.538  35.413   8.981  1.00  0.00          N   
ATOM     24  CA  LYS A   2     -16.893  36.776   8.950  1.00  0.00          C   
ATOM     25  C   LYS A   2     -15.373  36.675   8.750  1.00  0.00          C   
ATOM     26  O   LYS A   2     -14.797  35.731   9.362  1.00  0.00          O   
ATOM     27  CB  LYS A   2     -17.257  37.532  10.297  1.00  0.00          C   
ATOM     28  CG  LYS A   2     -16.538  38.899  10.394  1.00  0.00          C   
ATOM     29  CD  LYS A   2     -17.040  39.783  11.511  1.00  0.00          C   
ATOM     30  CE  LYS A   2     -16.508  41.223  11.563  1.00  0.00          C   
ATOM     31  NZ  LYS A   2     -15.052  41.291  11.853  1.00  0.00          N   
ATOM     32  H   LYS A   2     -17.475  34.853   9.822  1.00  0.00          H   
ATOM     33  HA  LYS A   2     -17.305  37.345   8.114  1.00  0.00          H   
ATOM     34  HB3 LYS A   2     -17.094  36.926  11.190  1.00  0.00          H   
ATOM     35  HB2 LYS A   2     -18.328  37.756  10.221  1.00  0.00          H   
ATOM     36  HG3 LYS A   2     -16.738  39.392   9.440  1.00  0.00          H   
ATOM     37  HG2 LYS A   2     -15.452  38.743  10.359  1.00  0.00          H   
ATOM     38  HD3 LYS A   2     -16.899  39.375  12.515  1.00  0.00          H   
ATOM     39  HD2 LYS A   2     -18.101  39.893  11.321  1.00  0.00          H   
ATOM     40  HE3 LYS A   2     -16.988  41.690  12.419  1.00  0.00          H   
ATOM     41  HE2 LYS A   2     -16.684  41.810  10.662  1.00  0.00          H   
ATOM     42  HZ1 LYS A   2     -14.822  40.631  12.585  1.00  0.00          H   
ATOM     43  HZ2 LYS A   2     -14.602  40.893  11.036  1.00  0.00          H   
ATOM     44  HZ3 LYS A   2     -14.743  42.218  12.079  1.00  0.00          H   
ATOM     45  N   PRO A   3     -14.740  37.265   7.685  1.00  0.00          N   
ATOM     46  CA  PRO A   3     -13.367  37.044   7.226  1.00  0.00          C   
ATOM     47  C   PRO A   3     -12.178  37.338   8.257  1.00  0.00          C   
ATOM     48  O   PRO A   3     -12.325  37.981   9.339  1.00  0.00          O   
ATOM     49  CB  PRO A   3     -13.144  37.974   5.990  1.00  0.00          C   
ATOM     50  CG  PRO A   3     -14.530  38.282   5.547  1.00  0.00          C   
ATOM     51  CD  PRO A   3     -15.387  38.157   6.737  1.00  0.00          C   
ATOM     52  HA  PRO A   3     -13.207  36.006   6.931  1.00  0.00          H   
ATOM     53  HB3 PRO A   3     -12.544  38.834   6.268  1.00  0.00          H   
ATOM     54  HB2 PRO A   3     -12.584  37.514   5.169  1.00  0.00          H   
ATOM     55  HG3 PRO A   3     -14.609  39.233   5.017  1.00  0.00          H   
ATOM     56  HG2 PRO A   3     -14.848  37.470   4.888  1.00  0.00          H   
ATOM     57  HD3 PRO A   3     -15.386  39.124   7.240  1.00  0.00          H   
ATOM     58  HD2 PRO A   3     -16.404  37.799   6.536  1.00  0.00          H   
ATOM     59  N   GLY A   4     -11.052  36.710   8.012  1.00  0.00          N   
ATOM     60  CA  GLY A   4      -9.852  36.873   8.880  1.00  0.00          C   
ATOM     61  C   GLY A   4      -9.117  38.199   8.581  1.00  0.00          C   
ATOM     62  O   GLY A   4      -9.720  39.190   8.067  1.00  0.00          O   
ATOM     63  H   GLY A   4     -10.903  36.239   7.136  1.00  0.00          H   
ATOM     64  HA3 GLY A   4      -9.208  36.001   8.852  1.00  0.00          H   
ATOM     65  HA2 GLY A   4     -10.168  36.938   9.920  1.00  0.00          H   
ATOM     66  N   ALA A   5      -7.868  38.323   9.027  1.00  0.00          N   
ATOM     67  CA  ALA A   5      -6.979  39.310   8.460  1.00  0.00          C   
ATOM     68  C   ALA A   5      -6.983  39.295   6.892  1.00  0.00          C   
ATOM     69  O   ALA A   5      -7.136  38.279   6.247  1.00  0.00          O   
ATOM     70  CB  ALA A   5      -5.538  39.298   9.054  1.00  0.00          C   
ATOM     71  H   ALA A   5      -7.464  37.543   9.519  1.00  0.00          H   
ATOM     72  HA  ALA A   5      -7.411  40.277   8.734  1.00  0.00          H   
ATOM     73  HB1 ALA A   5      -5.507  39.131  10.128  1.00  0.00          H   
ATOM     74  HB2 ALA A   5      -5.084  38.472   8.513  1.00  0.00          H   
ATOM     75  HB3 ALA A   5      -4.975  40.216   8.855  1.00  0.00          H   
ATOM     76  N   SER A   6      -6.735  40.467   6.301  1.00  0.00          N   
ATOM     77  CA  SER A   6      -6.856  40.591   4.841  1.00  0.00          C   
ATOM     78  C   SER A   6      -5.613  41.083   4.151  1.00  0.00          C   
ATOM     79  O   SER A   6      -4.740  41.748   4.777  1.00  0.00          O   
ATOM     80  CB  SER A   6      -8.088  41.302   4.401  1.00  0.00          C   
ATOM     81  OG  SER A   6      -8.214  41.552   3.053  1.00  0.00          O   
ATOM     82  H   SER A   6      -6.356  41.194   6.879  1.00  0.00          H   
ATOM     83  HA  SER A   6      -6.857  39.572   4.447  1.00  0.00          H   
ATOM     84  HB3 SER A   6      -8.113  42.290   4.862  1.00  0.00          H   
ATOM     85  HB2 SER A   6      -9.012  40.775   4.655  1.00  0.00          H   
ATOM     86  HG  SER A   6      -8.440  40.689   2.699  1.00  0.00          H   
ATOM     87  N   LEU A   7      -5.445  40.809   2.887  1.00  0.00          N   
ATOM     88  CA  LEU A   7      -4.310  41.121   2.016  1.00  0.00          C   
ATOM     89  C   LEU A   7      -3.595  42.471   2.360  1.00  0.00          C   
ATOM     90  O   LEU A   7      -2.384  42.502   2.413  1.00  0.00          O   
ATOM     91  CB  LEU A   7      -4.743  41.103   0.567  1.00  0.00          C   
ATOM     92  CG  LEU A   7      -5.328  39.799   0.119  1.00  0.00          C   
ATOM     93  CD1 LEU A   7      -5.953  39.913  -1.328  1.00  0.00          C   
ATOM     94  CD2 LEU A   7      -4.256  38.735  -0.006  1.00  0.00          C   
ATOM     95  H   LEU A   7      -6.132  40.315   2.334  1.00  0.00          H   
ATOM     96  HA  LEU A   7      -3.579  40.323   2.142  1.00  0.00          H   
ATOM     97  HB3 LEU A   7      -3.907  41.361  -0.083  1.00  0.00          H   
ATOM     98  HB2 LEU A   7      -5.471  41.900   0.400  1.00  0.00          H   
ATOM     99  HG  LEU A   7      -6.136  39.518   0.802  1.00  0.00          H   
ATOM    100 HD11 LEU A   7      -5.135  40.218  -1.984  1.00  0.00          H   
ATOM    101 HD12 LEU A   7      -6.274  38.928  -1.645  1.00  0.00          H   
ATOM    102 HD13 LEU A   7      -6.734  40.664  -1.409  1.00  0.00          H   
ATOM    103 HD21 LEU A   7      -4.728  37.796  -0.291  1.00  0.00          H   
ATOM    104 HD22 LEU A   7      -3.641  38.864  -0.895  1.00  0.00          H   
ATOM    105 HD23 LEU A   7      -3.748  38.579   0.956  1.00  0.00          H   
ATOM    106  N   ALA A   8      -4.290  43.583   2.523  1.00  0.00          N   
ATOM    107  CA  ALA A   8      -3.694  44.866   2.800  1.00  0.00          C   
ATOM    108  C   ALA A   8      -2.906  44.912   4.118  1.00  0.00          C   
ATOM    109  O   ALA A   8      -1.720  45.334   4.195  1.00  0.00          O   
ATOM    110  CB  ALA A   8      -4.744  45.955   2.553  1.00  0.00          C   
ATOM    111  H   ALA A   8      -5.304  43.587   2.529  1.00  0.00          H   
ATOM    112  HA  ALA A   8      -2.959  45.078   2.027  1.00  0.00          H   
ATOM    113  HB1 ALA A   8      -5.592  45.778   3.221  1.00  0.00          H   
ATOM    114  HB2 ALA A   8      -4.426  46.995   2.644  1.00  0.00          H   
ATOM    115  HB3 ALA A   8      -5.093  45.824   1.532  1.00  0.00          H   
ATOM    116  N   ALA A   9      -3.606  44.595   5.232  1.00  0.00          N   
ATOM    117  CA  ALA A   9      -2.932  44.366   6.488  1.00  0.00          C   
ATOM    118  C   ALA A   9      -1.790  43.383   6.427  1.00  0.00          C   
ATOM    119  O   ALA A   9      -0.715  43.556   7.069  1.00  0.00          O   
ATOM    120  CB  ALA A   9      -4.025  43.961   7.436  1.00  0.00          C   
ATOM    121  H   ALA A   9      -4.504  44.119   5.182  1.00  0.00          H   
ATOM    122  HA  ALA A   9      -2.551  45.333   6.821  1.00  0.00          H   
ATOM    123  HB1 ALA A   9      -4.611  43.110   7.073  1.00  0.00          H   
ATOM    124  HB2 ALA A   9      -3.579  43.716   8.400  1.00  0.00          H   
ATOM    125  HB3 ALA A   9      -4.771  44.723   7.643  1.00  0.00          H   
ATOM    126  N   LEU A  10      -1.855  42.322   5.589  1.00  0.00          N   
ATOM    127  CA  LEU A  10      -0.720  41.396   5.343  1.00  0.00          C   
ATOM    128  C   LEU A  10       0.444  42.041   4.501  1.00  0.00          C   
ATOM    129  O   LEU A  10       1.564  41.623   4.639  1.00  0.00          O   
ATOM    130  CB  LEU A  10      -1.280  39.958   4.968  1.00  0.00          C   
ATOM    131  CG  LEU A  10      -2.266  39.252   5.903  1.00  0.00          C   
ATOM    132  CD1 LEU A  10      -2.726  37.858   5.419  1.00  0.00          C   
ATOM    133  CD2 LEU A  10      -1.794  39.278   7.367  1.00  0.00          C   
ATOM    134  H   LEU A  10      -2.737  42.199   5.118  1.00  0.00          H   
ATOM    135  HA  LEU A  10      -0.341  41.206   6.342  1.00  0.00          H   
ATOM    136  HB3 LEU A  10      -0.371  39.364   4.851  1.00  0.00          H   
ATOM    137  HB2 LEU A  10      -1.721  40.059   3.971  1.00  0.00          H   
ATOM    138  HG  LEU A  10      -3.217  39.784   5.913  1.00  0.00          H   
ATOM    139 HD11 LEU A  10      -3.740  37.554   5.700  1.00  0.00          H   
ATOM    140 HD12 LEU A  10      -2.688  37.824   4.339  1.00  0.00          H   
ATOM    141 HD13 LEU A  10      -2.058  37.104   5.838  1.00  0.00          H   
ATOM    142 HD21 LEU A  10      -2.721  39.109   7.912  1.00  0.00          H   
ATOM    143 HD22 LEU A  10      -1.122  38.429   7.538  1.00  0.00          H   
ATOM    144 HD23 LEU A  10      -1.372  40.225   7.692  1.00  0.00          H   
ATOM    145  N   GLN A  11       0.201  42.993   3.591  1.00  0.00          N   
ATOM    146  CA  GLN A  11       1.230  43.744   2.969  1.00  0.00          C   
ATOM    147  C   GLN A  11       1.951  44.693   3.962  1.00  0.00          C   
ATOM    148  O   GLN A  11       3.164  44.824   3.914  1.00  0.00          O   
ATOM    149  CB  GLN A  11       0.732  44.490   1.699  1.00  0.00          C   
ATOM    150  CG  GLN A  11       1.769  44.832   0.694  1.00  0.00          C   
ATOM    151  CD  GLN A  11       2.743  43.678   0.343  1.00  0.00          C   
ATOM    152  NE2 GLN A  11       2.276  42.653  -0.360  1.00  0.00          N   
ATOM    153  OE1 GLN A  11       3.950  43.604   0.677  1.00  0.00          O   
ATOM    154  H   GLN A  11      -0.765  43.154   3.321  1.00  0.00          H   
ATOM    155  HA  GLN A  11       1.893  42.943   2.641  1.00  0.00          H   
ATOM    156  HB3 GLN A  11       0.266  45.433   1.973  1.00  0.00          H   
ATOM    157  HB2 GLN A  11       0.057  43.824   1.153  1.00  0.00          H   
ATOM    158  HG3 GLN A  11       2.364  45.652   1.088  1.00  0.00          H   
ATOM    159  HG2 GLN A  11       1.241  45.058  -0.238  1.00  0.00          H   
ATOM    160 HE21 GLN A  11       1.308  42.449  -0.193  1.00  0.00          H   
ATOM    161 HE22 GLN A  11       2.907  41.866  -0.255  1.00  0.00          H   
ATOM    162  N   ALA A  12       1.249  45.320   4.932  1.00  0.00          N   
ATOM    163  CA  ALA A  12       1.809  45.957   6.097  1.00  0.00          C   
ATOM    164  C   ALA A  12       2.633  44.961   6.950  1.00  0.00          C   
ATOM    165  O   ALA A  12       3.741  45.367   7.386  1.00  0.00          O   
ATOM    166  CB  ALA A  12       0.723  46.718   6.915  1.00  0.00          C   
ATOM    167  H   ALA A  12       0.252  45.274   4.840  1.00  0.00          H   
ATOM    168  HA  ALA A  12       2.427  46.786   5.776  1.00  0.00          H   
ATOM    169  HB1 ALA A  12      -0.187  46.163   7.137  1.00  0.00          H   
ATOM    170  HB2 ALA A  12       1.069  47.181   7.834  1.00  0.00          H   
ATOM    171  HB3 ALA A  12       0.453  47.591   6.328  1.00  0.00          H   
ATOM    172  N   LEU A  13       2.140  43.738   7.098  1.00  0.00          N   
ATOM    173  CA  LEU A  13       2.877  42.732   8.010  1.00  0.00          C   
ATOM    174  C   LEU A  13       4.232  42.320   7.369  1.00  0.00          C   
ATOM    175  O   LEU A  13       5.269  42.295   8.090  1.00  0.00          O   
ATOM    176  CB  LEU A  13       2.068  41.476   8.361  1.00  0.00          C   
ATOM    177  CG  LEU A  13       2.701  40.406   9.134  1.00  0.00          C   
ATOM    178  CD1 LEU A  13       3.218  40.776  10.512  1.00  0.00          C   
ATOM    179  CD2 LEU A  13       1.873  39.108   9.123  1.00  0.00          C   
ATOM    180  H   LEU A  13       1.235  43.521   6.701  1.00  0.00          H   
ATOM    181  HA  LEU A  13       3.054  43.299   8.921  1.00  0.00          H   
ATOM    182  HB3 LEU A  13       1.860  40.995   7.409  1.00  0.00          H   
ATOM    183  HB2 LEU A  13       1.169  41.761   8.902  1.00  0.00          H   
ATOM    184  HG  LEU A  13       3.611  40.206   8.571  1.00  0.00          H   
ATOM    185 HD11 LEU A  13       3.630  41.793  10.500  1.00  0.00          H   
ATOM    186 HD12 LEU A  13       2.374  40.726  11.188  1.00  0.00          H   
ATOM    187 HD13 LEU A  13       3.859  40.028  10.976  1.00  0.00          H   
ATOM    188 HD21 LEU A  13       2.334  38.413   9.834  1.00  0.00          H   
ATOM    189 HD22 LEU A  13       0.878  39.256   9.526  1.00  0.00          H   
ATOM    190 HD23 LEU A  13       1.853  38.681   8.130  1.00  0.00          H   
ATOM    191  N   GLN A  14       4.223  42.042   6.052  1.00  0.00          N   
ATOM    192  CA  GLN A  14       5.366  41.885   5.205  1.00  0.00          C   
ATOM    193  C   GLN A  14       6.359  43.090   5.357  1.00  0.00          C   
ATOM    194  O   GLN A  14       7.591  42.907   5.252  1.00  0.00          O   
ATOM    195  CB  GLN A  14       5.003  41.728   3.703  1.00  0.00          C   
ATOM    196  CG  GLN A  14       4.859  40.277   3.306  1.00  0.00          C   
ATOM    197  CD  GLN A  14       4.530  40.126   1.882  1.00  0.00          C   
ATOM    198  NE2 GLN A  14       3.287  40.132   1.517  1.00  0.00          N   
ATOM    199  OE1 GLN A  14       5.341  40.308   0.974  1.00  0.00          O   
ATOM    200  H   GLN A  14       3.346  42.159   5.558  1.00  0.00          H   
ATOM    201  HA  GLN A  14       5.780  40.924   5.517  1.00  0.00          H   
ATOM    202  HB3 GLN A  14       5.833  42.122   3.130  1.00  0.00          H   
ATOM    203  HB2 GLN A  14       4.038  42.202   3.495  1.00  0.00          H   
ATOM    204  HG3 GLN A  14       4.035  39.912   3.924  1.00  0.00          H   
ATOM    205  HG2 GLN A  14       5.820  39.808   3.533  1.00  0.00          H   
ATOM    206 HE21 GLN A  14       2.556  40.038   2.206  1.00  0.00          H   
ATOM    207 HE22 GLN A  14       3.076  39.793   0.590  1.00  0.00          H   
ATOM    208  N   ALA A  15       5.916  44.354   5.663  1.00  0.00          N   
ATOM    209  CA  ALA A  15       6.704  45.585   5.685  1.00  0.00          C   
ATOM    210  C   ALA A  15       7.398  45.835   7.045  1.00  0.00          C   
ATOM    211  O   ALA A  15       8.620  46.016   7.165  1.00  0.00          O   
ATOM    212  CB  ALA A  15       5.880  46.768   5.245  1.00  0.00          C   
ATOM    213  H   ALA A  15       4.998  44.440   6.066  1.00  0.00          H   
ATOM    214  HA  ALA A  15       7.483  45.485   4.933  1.00  0.00          H   
ATOM    215  HB1 ALA A  15       6.490  47.669   5.208  1.00  0.00          H   
ATOM    216  HB2 ALA A  15       5.446  46.658   4.244  1.00  0.00          H   
ATOM    217  HB3 ALA A  15       5.030  47.021   5.868  1.00  0.00          H   
ATOM    218  N   LEU A  16       6.541  45.719   8.064  1.00  0.00          N   
ATOM    219  CA  LEU A  16       6.956  45.567   9.492  1.00  0.00          C   
ATOM    220  C   LEU A  16       7.979  44.365   9.828  1.00  0.00          C   
ATOM    221  O   LEU A  16       8.896  44.539  10.671  1.00  0.00          O   
ATOM    222  CB  LEU A  16       5.677  45.379  10.355  1.00  0.00          C   
ATOM    223  CG  LEU A  16       4.747  46.664  10.533  1.00  0.00          C   
ATOM    224  CD1 LEU A  16       3.544  46.192  11.285  1.00  0.00          C   
ATOM    225  CD2 LEU A  16       5.546  47.770  11.253  1.00  0.00          C   
ATOM    226  H   LEU A  16       5.560  45.598   7.868  1.00  0.00          H   
ATOM    227  HA  LEU A  16       7.437  46.513   9.755  1.00  0.00          H   
ATOM    228  HB3 LEU A  16       6.025  45.062  11.332  1.00  0.00          H   
ATOM    229  HB2 LEU A  16       5.082  44.603   9.876  1.00  0.00          H   
ATOM    230  HG  LEU A  16       4.397  47.004   9.558  1.00  0.00          H   
ATOM    231 HD11 LEU A  16       3.887  45.751  12.224  1.00  0.00          H   
ATOM    232 HD12 LEU A  16       2.742  46.885  11.531  1.00  0.00          H   
ATOM    233 HD13 LEU A  16       3.072  45.365  10.754  1.00  0.00          H   
ATOM    234 HD21 LEU A  16       6.348  47.993  10.553  1.00  0.00          H   
ATOM    235 HD22 LEU A  16       4.961  48.681  11.413  1.00  0.00          H   
ATOM    236 HD23 LEU A  16       5.838  47.352  12.209  1.00  0.00          H   
ATOM    237  N   GLN A  17       7.920  43.220   9.162  1.00  0.00          N   
ATOM    238  CA  GLN A  17       8.960  42.258   9.202  1.00  0.00          C   
ATOM    239  C   GLN A  17      10.150  42.558   8.239  1.00  0.00          C   
ATOM    240  O   GLN A  17      11.256  42.361   8.809  1.00  0.00          O   
ATOM    241  CB  GLN A  17       8.481  40.823   9.011  1.00  0.00          C   
ATOM    242  CG  GLN A  17       8.020  40.223  10.385  1.00  0.00          C   
ATOM    243  CD  GLN A  17       9.078  40.373  11.462  1.00  0.00          C   
ATOM    244  NE2 GLN A  17       8.922  41.307  12.325  1.00  0.00          N   
ATOM    245  OE1 GLN A  17      10.096  39.677  11.552  1.00  0.00          O   
ATOM    246  H   GLN A  17       7.207  43.131   8.450  1.00  0.00          H   
ATOM    247  HA  GLN A  17       9.518  42.312  10.137  1.00  0.00          H   
ATOM    248  HB3 GLN A  17       9.339  40.237   8.681  1.00  0.00          H   
ATOM    249  HB2 GLN A  17       7.669  40.708   8.297  1.00  0.00          H   
ATOM    250  HG3 GLN A  17       7.717  39.193  10.179  1.00  0.00          H   
ATOM    251  HG2 GLN A  17       7.134  40.767  10.721  1.00  0.00          H   
ATOM    252 HE21 GLN A  17       8.003  41.711  12.419  1.00  0.00          H   
ATOM    253 HE22 GLN A  17       9.516  41.216  13.127  1.00  0.00          H   
ATOM    254  N   ALA A  18      10.076  43.062   7.021  1.00  0.00          N   
ATOM    255  CA  ALA A  18      11.235  43.602   6.333  1.00  0.00          C   
ATOM    256  C   ALA A  18      11.962  44.760   7.049  1.00  0.00          C   
ATOM    257  O   ALA A  18      13.141  44.723   6.904  1.00  0.00          O   
ATOM    258  CB  ALA A  18      10.795  44.033   4.929  1.00  0.00          C   
ATOM    259  H   ALA A  18       9.148  43.371   6.749  1.00  0.00          H   
ATOM    260  HA  ALA A  18      12.034  42.873   6.232  1.00  0.00          H   
ATOM    261  HB1 ALA A  18      10.445  43.085   4.522  1.00  0.00          H   
ATOM    262  HB2 ALA A  18       9.981  44.764   4.952  1.00  0.00          H   
ATOM    263  HB3 ALA A  18      11.652  44.410   4.376  1.00  0.00          H   
ATOM    264  N   ALA A  19      11.368  45.676   7.833  1.00  0.00          N   
ATOM    265  CA  ALA A  19      11.983  46.573   8.789  1.00  0.00          C   
ATOM    266  C   ALA A  19      12.743  45.819   9.922  1.00  0.00          C   
ATOM    267  O   ALA A  19      14.003  45.917   9.987  1.00  0.00          O   
ATOM    268  CB  ALA A  19      10.851  47.379   9.428  1.00  0.00          C   
ATOM    269  H   ALA A  19      10.361  45.720   7.819  1.00  0.00          H   
ATOM    270  HA  ALA A  19      12.719  47.218   8.298  1.00  0.00          H   
ATOM    271  HB1 ALA A  19      10.353  47.988   8.670  1.00  0.00          H   
ATOM    272  HB2 ALA A  19      10.042  46.733   9.768  1.00  0.00          H   
ATOM    273  HB3 ALA A  19      11.209  47.966  10.273  1.00  0.00          H   
ATOM    274  N   GLN A  20      12.111  44.950  10.726  1.00  0.00          N   
ATOM    275  CA  GLN A  20      12.855  44.254  11.787  1.00  0.00          C   
ATOM    276  C   GLN A  20      13.958  43.311  11.233  1.00  0.00          C   
ATOM    277  O   GLN A  20      14.837  42.939  11.988  1.00  0.00          O   
ATOM    278  CB  GLN A  20      11.845  43.678  12.797  1.00  0.00          C   
ATOM    279  CG  GLN A  20      12.421  42.729  13.949  1.00  0.00          C   
ATOM    280  CD  GLN A  20      11.304  42.186  14.782  1.00  0.00          C   
ATOM    281  NE2 GLN A  20      10.784  42.868  15.782  1.00  0.00          N   
ATOM    282  OE1 GLN A  20      10.646  41.168  14.526  1.00  0.00          O   
ATOM    283  H   GLN A  20      11.099  44.918  10.754  1.00  0.00          H   
ATOM    284  HA  GLN A  20      13.454  45.014  12.293  1.00  0.00          H   
ATOM    285  HB3 GLN A  20      11.119  43.055  12.272  1.00  0.00          H   
ATOM    286  HB2 GLN A  20      11.305  44.450  13.336  1.00  0.00          H   
ATOM    287  HG3 GLN A  20      13.126  43.274  14.565  1.00  0.00          H   
ATOM    288  HG2 GLN A  20      12.973  41.909  13.488  1.00  0.00          H   
ATOM    289 HE21 GLN A  20      11.141  43.762  16.089  1.00  0.00          H   
ATOM    290 HE22 GLN A  20       9.982  42.385  16.163  1.00  0.00          H   
ATOM    291  N   ALA A  21      13.957  42.840   9.960  1.00  0.00          N   
ATOM    292  CA  ALA A  21      15.119  42.080   9.389  1.00  0.00          C   
ATOM    293  C   ALA A  21      16.299  42.922   8.843  1.00  0.00          C   
ATOM    294  O   ALA A  21      17.262  42.322   8.359  1.00  0.00          O   
ATOM    295  CB  ALA A  21      14.681  40.938   8.481  1.00  0.00          C   
ATOM    296  H   ALA A  21      13.168  43.106   9.389  1.00  0.00          H   
ATOM    297  HA  ALA A  21      15.598  41.510  10.185  1.00  0.00          H   
ATOM    298  HB1 ALA A  21      15.498  40.293   8.149  1.00  0.00          H   
ATOM    299  HB2 ALA A  21      13.787  40.406   8.784  1.00  0.00          H   
ATOM    300  HB3 ALA A  21      14.316  41.432   7.569  1.00  0.00          H   
ATOM    301  N   ALA A  22      16.267  44.262   8.774  1.00  0.00          N   
ATOM    302  CA  ALA A  22      17.492  45.056   8.430  1.00  0.00          C   
ATOM    303  C   ALA A  22      17.714  46.173   9.462  1.00  0.00          C   
ATOM    304  O   ALA A  22      17.689  47.348   9.165  1.00  0.00          O   
ATOM    305  CB  ALA A  22      17.276  45.629   7.040  1.00  0.00          C   
ATOM    306  H   ALA A  22      15.541  44.817   9.200  1.00  0.00          H   
ATOM    307  HA  ALA A  22      18.339  44.378   8.556  1.00  0.00          H   
ATOM    308  HB1 ALA A  22      18.178  46.187   6.773  1.00  0.00          H   
ATOM    309  HB2 ALA A  22      17.117  44.801   6.362  1.00  0.00          H   
ATOM    310  HB3 ALA A  22      16.449  46.330   7.090  1.00  0.00          H   
ATOM    311  N   LYS A  23      18.049  45.744  10.687  1.00  0.00          N   
ATOM    312  CA  LYS A  23      18.549  46.647  11.715  1.00  0.00          C   
ATOM    313  C   LYS A  23      19.912  47.328  11.417  1.00  0.00          C   
ATOM    314  O   LYS A  23      20.766  46.829  10.726  1.00  0.00          O   
ATOM    315  CB  LYS A  23      18.583  45.885  13.070  1.00  0.00          C   
ATOM    316  CG  LYS A  23      17.204  45.599  13.656  1.00  0.00          C   
ATOM    317  CD  LYS A  23      17.271  45.575  15.173  1.00  0.00          C   
ATOM    318  CE  LYS A  23      15.835  45.098  15.653  1.00  0.00          C   
ATOM    319  NZ  LYS A  23      16.011  44.591  17.081  1.00  0.00          N   
ATOM    320  H   LYS A  23      18.326  44.785  10.825  1.00  0.00          H   
ATOM    321  HA  LYS A  23      17.900  47.513  11.828  1.00  0.00          H   
ATOM    322  HB3 LYS A  23      19.134  46.505  13.774  1.00  0.00          H   
ATOM    323  HB2 LYS A  23      19.138  44.962  12.923  1.00  0.00          H   
ATOM    324  HG3 LYS A  23      16.897  44.605  13.334  1.00  0.00          H   
ATOM    325  HG2 LYS A  23      16.528  46.380  13.323  1.00  0.00          H   
ATOM    326  HD3 LYS A  23      17.464  46.571  15.558  1.00  0.00          H   
ATOM    327  HD2 LYS A  23      18.057  44.894  15.520  1.00  0.00          H   
ATOM    328  HE3 LYS A  23      15.497  44.272  15.036  1.00  0.00          H   
ATOM    329  HE2 LYS A  23      15.214  45.986  15.576  1.00  0.00          H   
ATOM    330  HZ1 LYS A  23      16.542  43.750  16.971  1.00  0.00          H   
ATOM    331  HZ2 LYS A  23      16.437  45.203  17.763  1.00  0.00          H   
ATOM    332  HZ3 LYS A  23      15.093  44.358  17.435  1.00  0.00          H   
ATOM    333  N   LYS A  24      20.168  48.489  12.085  1.00  0.00          N   
ATOM    334  CA  LYS A  24      21.474  49.044  12.033  1.00  0.00          C   
ATOM    335  C   LYS A  24      21.879  49.755  13.285  1.00  0.00          C   
ATOM    336  CB  LYS A  24      21.753  49.863  10.774  1.00  0.00          C   
ATOM    337  CG  LYS A  24      23.200  50.304  10.601  1.00  0.00          C   
ATOM    338  CD  LYS A  24      24.089  49.175  10.121  1.00  0.00          C   
ATOM    339  CE  LYS A  24      25.541  49.663   9.915  1.00  0.00          C   
ATOM    340  NZ  LYS A  24      26.307  48.603   9.308  1.00  0.00          N   
ATOM    341  O   LYS A  24      22.921  49.390  13.857  1.00  0.00          O   
ATOM    342  OXT LYS A  24      21.242  50.783  13.661  1.00  0.00          O   
ATOM    343  H   LYS A  24      19.522  48.933  12.725  1.00  0.00          H   
ATOM    344  HA  LYS A  24      22.173  48.203  12.102  1.00  0.00          H   
ATOM    345  HB3 LYS A  24      21.125  50.755  10.778  1.00  0.00          H   
ATOM    346  HB2 LYS A  24      21.372  49.344   9.895  1.00  0.00          H   
ATOM    347  HG3 LYS A  24      23.620  50.715  11.517  1.00  0.00          H   
ATOM    348  HG2 LYS A  24      23.059  51.054   9.809  1.00  0.00          H   
ATOM    349  HD3 LYS A  24      23.703  48.761   9.192  1.00  0.00          H   
ATOM    350  HD2 LYS A  24      24.028  48.419  10.908  1.00  0.00          H   
ATOM    351  HE3 LYS A  24      26.085  50.045  10.778  1.00  0.00          H   
ATOM    352  HE2 LYS A  24      25.477  50.476   9.194  1.00  0.00          H   
ATOM    353  HZ1 LYS A  24      26.205  47.821   9.937  1.00  0.00          H   
ATOM    354  HZ2 LYS A  24      25.859  48.303   8.452  1.00  0.00          H   
ATOM    355  HZ3 LYS A  24      27.283  48.846   9.248  1.00  0.00          H   
TER     356      LYS A  24
ENDMDL
MODEL        6
ATOM      1  N   LYS A   1      -6.451  35.541  -6.083  1.00  0.00          N   
ATOM      2  CA  LYS A   1      -6.238  36.819  -5.307  1.00  0.00          C   
ATOM      3  C   LYS A   1      -6.797  36.733  -3.859  1.00  0.00          C   
ATOM      4  O   LYS A   1      -7.971  36.453  -3.588  1.00  0.00          O   
ATOM      5  CB  LYS A   1      -6.686  38.083  -6.132  1.00  0.00          C   
ATOM      6  CG  LYS A   1      -5.742  39.266  -5.866  1.00  0.00          C   
ATOM      7  CD  LYS A   1      -6.293  40.519  -6.549  1.00  0.00          C   
ATOM      8  CE  LYS A   1      -5.172  41.572  -6.449  1.00  0.00          C   
ATOM      9  NZ  LYS A   1      -5.501  42.836  -7.030  1.00  0.00          N   
ATOM     10  HA  LYS A   1      -5.155  36.938  -5.295  1.00  0.00          H   
ATOM     11  HB3 LYS A   1      -7.720  38.349  -5.883  1.00  0.00          H   
ATOM     12  HB2 LYS A   1      -6.520  37.791  -7.166  1.00  0.00          H   
ATOM     13  HG3 LYS A   1      -4.754  39.053  -6.264  1.00  0.00          H   
ATOM     14  HG2 LYS A   1      -5.800  39.540  -4.809  1.00  0.00          H   
ATOM     15  HD3 LYS A   1      -7.182  40.864  -6.023  1.00  0.00          H   
ATOM     16  HD2 LYS A   1      -6.445  40.316  -7.613  1.00  0.00          H   
ATOM     17  HE3 LYS A   1      -4.206  41.268  -6.862  1.00  0.00          H   
ATOM     18  HE2 LYS A   1      -5.039  41.740  -5.382  1.00  0.00          H   
ATOM     19  HZ1 LYS A   1      -6.234  43.312  -6.540  1.00  0.00          H   
ATOM     20  HZ2 LYS A   1      -4.724  43.473  -7.090  1.00  0.00          H   
ATOM     21  HZ3 LYS A   1      -5.850  42.613  -7.950  1.00  0.00          H   
ATOM     22  H   LYS A   1      -7.434  35.367  -6.244  1.00  0.00          H   
ATOM     23  N   LYS A   2      -5.861  37.044  -2.928  1.00  0.00          N   
ATOM     24  CA  LYS A   2      -6.106  37.225  -1.509  1.00  0.00          C   
ATOM     25  C   LYS A   2      -7.059  38.470  -1.402  1.00  0.00          C   
ATOM     26  O   LYS A   2      -6.674  39.488  -1.963  1.00  0.00          O   
ATOM     27  CB  LYS A   2      -4.743  37.498  -0.824  1.00  0.00          C   
ATOM     28  CG  LYS A   2      -5.026  37.293   0.703  1.00  0.00          C   
ATOM     29  CD  LYS A   2      -3.696  37.774   1.504  1.00  0.00          C   
ATOM     30  CE  LYS A   2      -3.982  37.949   2.989  1.00  0.00          C   
ATOM     31  NZ  LYS A   2      -4.286  36.642   3.658  1.00  0.00          N   
ATOM     32  H   LYS A   2      -4.933  37.335  -3.209  1.00  0.00          H   
ATOM     33  HA  LYS A   2      -6.583  36.310  -1.157  1.00  0.00          H   
ATOM     34  HB3 LYS A   2      -4.398  38.523  -0.979  1.00  0.00          H   
ATOM     35  HB2 LYS A   2      -4.002  36.765  -1.142  1.00  0.00          H   
ATOM     36  HG3 LYS A   2      -5.305  36.267   0.949  1.00  0.00          H   
ATOM     37  HG2 LYS A   2      -5.815  37.991   0.995  1.00  0.00          H   
ATOM     38  HD3 LYS A   2      -3.476  38.758   1.112  1.00  0.00          H   
ATOM     39  HD2 LYS A   2      -2.949  36.981   1.491  1.00  0.00          H   
ATOM     40  HE3 LYS A   2      -4.889  38.543   3.009  1.00  0.00          H   
ATOM     41  HE2 LYS A   2      -3.154  38.399   3.542  1.00  0.00          H   
ATOM     42  HZ1 LYS A   2      -4.308  36.622   4.662  1.00  0.00          H   
ATOM     43  HZ2 LYS A   2      -5.227  36.404   3.409  1.00  0.00          H   
ATOM     44  HZ3 LYS A   2      -3.724  35.902   3.260  1.00  0.00          H   
ATOM     45  N   PRO A   3      -8.282  38.270  -0.811  1.00  0.00          N   
ATOM     46  CA  PRO A   3      -9.318  39.306  -0.625  1.00  0.00          C   
ATOM     47  C   PRO A   3      -8.774  40.618   0.023  1.00  0.00          C   
ATOM     48  O   PRO A   3      -7.883  40.647   0.842  1.00  0.00          O   
ATOM     49  CB  PRO A   3     -10.485  38.647   0.151  1.00  0.00          C   
ATOM     50  CG  PRO A   3     -10.144  37.171   0.149  1.00  0.00          C   
ATOM     51  CD  PRO A   3      -8.583  37.138   0.042  1.00  0.00          C   
ATOM     52  HA  PRO A   3      -9.735  39.607  -1.590  1.00  0.00          H   
ATOM     53  HB3 PRO A   3     -10.398  39.023   1.159  1.00  0.00          H   
ATOM     54  HB2 PRO A   3     -11.431  38.778  -0.368  1.00  0.00          H   
ATOM     55  HG3 PRO A   3     -10.645  36.667   0.983  1.00  0.00          H   
ATOM     56  HG2 PRO A   3     -10.479  36.790  -0.814  1.00  0.00          H   
ATOM     57  HD3 PRO A   3      -8.276  37.204   1.084  1.00  0.00          H   
ATOM     58  HD2 PRO A   3      -8.276  36.176  -0.374  1.00  0.00          H   
ATOM     59  N   GLY A   4      -9.270  41.823  -0.414  1.00  0.00          N   
ATOM     60  CA  GLY A   4      -8.634  43.162  -0.465  1.00  0.00          C   
ATOM     61  C   GLY A   4      -8.165  43.566   0.943  1.00  0.00          C   
ATOM     62  O   GLY A   4      -6.943  43.694   1.179  1.00  0.00          O   
ATOM     63  H   GLY A   4     -10.110  41.807  -0.963  1.00  0.00          H   
ATOM     64  HA3 GLY A   4      -9.360  43.881  -0.847  1.00  0.00          H   
ATOM     65  HA2 GLY A   4      -7.779  43.121  -1.143  1.00  0.00          H   
ATOM     66  N   ALA A   5      -9.060  43.792   1.919  1.00  0.00          N   
ATOM     67  CA  ALA A   5      -8.814  44.042   3.359  1.00  0.00          C   
ATOM     68  C   ALA A   5      -7.729  43.160   4.021  1.00  0.00          C   
ATOM     69  O   ALA A   5      -6.853  43.577   4.817  1.00  0.00          O   
ATOM     70  CB  ALA A   5     -10.167  44.095   4.123  1.00  0.00          C   
ATOM     71  H   ALA A   5     -10.032  43.793   1.654  1.00  0.00          H   
ATOM     72  HA  ALA A   5      -8.327  45.014   3.384  1.00  0.00          H   
ATOM     73  HB1 ALA A   5     -10.934  44.753   3.707  1.00  0.00          H   
ATOM     74  HB2 ALA A   5     -10.576  43.077   4.142  1.00  0.00          H   
ATOM     75  HB3 ALA A   5      -9.843  44.373   5.121  1.00  0.00          H   
ATOM     76  N   SER A   6      -7.800  41.840   3.743  1.00  0.00          N   
ATOM     77  CA  SER A   6      -6.807  40.962   4.226  1.00  0.00          C   
ATOM     78  C   SER A   6      -5.422  41.107   3.567  1.00  0.00          C   
ATOM     79  O   SER A   6      -4.434  41.044   4.290  1.00  0.00          O   
ATOM     80  CB  SER A   6      -7.303  39.612   4.307  1.00  0.00          C   
ATOM     81  OG  SER A   6      -7.408  38.972   3.040  1.00  0.00          O   
ATOM     82  H   SER A   6      -8.616  41.483   3.277  1.00  0.00          H   
ATOM     83  HA  SER A   6      -6.575  41.288   5.244  1.00  0.00          H   
ATOM     84  HB3 SER A   6      -8.219  39.525   4.872  1.00  0.00          H   
ATOM     85  HB2 SER A   6      -6.508  39.210   4.939  1.00  0.00          H   
ATOM     86  HG  SER A   6      -7.638  39.716   2.489  1.00  0.00          H   
ATOM     87  N   LEU A   7      -5.346  41.421   2.309  1.00  0.00          N   
ATOM     88  CA  LEU A   7      -3.993  41.703   1.619  1.00  0.00          C   
ATOM     89  C   LEU A   7      -3.490  43.004   2.184  1.00  0.00          C   
ATOM     90  O   LEU A   7      -2.304  43.113   2.379  1.00  0.00          O   
ATOM     91  CB  LEU A   7      -4.102  41.620   0.077  1.00  0.00          C   
ATOM     92  CG  LEU A   7      -2.813  41.908  -0.749  1.00  0.00          C   
ATOM     93  CD1 LEU A   7      -1.643  40.994  -0.305  1.00  0.00          C   
ATOM     94  CD2 LEU A   7      -3.146  41.776  -2.230  1.00  0.00          C   
ATOM     95  H   LEU A   7      -6.164  41.548   1.725  1.00  0.00          H   
ATOM     96  HA  LEU A   7      -3.320  40.919   1.995  1.00  0.00          H   
ATOM     97  HB3 LEU A   7      -4.803  42.422  -0.147  1.00  0.00          H   
ATOM     98  HB2 LEU A   7      -4.467  40.663  -0.302  1.00  0.00          H   
ATOM     99  HG  LEU A   7      -2.453  42.935  -0.707  1.00  0.00          H   
ATOM    100 HD11 LEU A   7      -1.940  39.951  -0.313  1.00  0.00          H   
ATOM    101 HD12 LEU A   7      -0.808  41.005  -1.021  1.00  0.00          H   
ATOM    102 HD13 LEU A   7      -1.255  41.271   0.672  1.00  0.00          H   
ATOM    103 HD21 LEU A   7      -3.584  40.784  -2.328  1.00  0.00          H   
ATOM    104 HD22 LEU A   7      -3.851  42.570  -2.452  1.00  0.00          H   
ATOM    105 HD23 LEU A   7      -2.213  41.994  -2.761  1.00  0.00          H   
ATOM    106  N   ALA A   8      -4.308  44.026   2.426  1.00  0.00          N   
ATOM    107  CA  ALA A   8      -3.802  45.140   3.154  1.00  0.00          C   
ATOM    108  C   ALA A   8      -3.098  44.831   4.459  1.00  0.00          C   
ATOM    109  O   ALA A   8      -1.904  45.094   4.673  1.00  0.00          O   
ATOM    110  CB  ALA A   8      -4.964  46.146   3.309  1.00  0.00          C   
ATOM    111  H   ALA A   8      -5.286  43.861   2.264  1.00  0.00          H   
ATOM    112  HA  ALA A   8      -3.008  45.493   2.499  1.00  0.00          H   
ATOM    113  HB1 ALA A   8      -5.790  45.635   3.798  1.00  0.00          H   
ATOM    114  HB2 ALA A   8      -4.509  46.925   3.921  1.00  0.00          H   
ATOM    115  HB3 ALA A   8      -5.351  46.465   2.332  1.00  0.00          H   
ATOM    116  N   ALA A   9      -3.739  44.143   5.449  1.00  0.00          N   
ATOM    117  CA  ALA A   9      -3.062  43.539   6.598  1.00  0.00          C   
ATOM    118  C   ALA A   9      -1.876  42.664   6.315  1.00  0.00          C   
ATOM    119  O   ALA A   9      -0.918  42.709   7.058  1.00  0.00          O   
ATOM    120  CB  ALA A   9      -4.042  42.740   7.472  1.00  0.00          C   
ATOM    121  H   ALA A   9      -4.738  44.013   5.416  1.00  0.00          H   
ATOM    122  HA  ALA A   9      -2.796  44.401   7.205  1.00  0.00          H   
ATOM    123  HB1 ALA A   9      -4.367  41.859   6.937  1.00  0.00          H   
ATOM    124  HB2 ALA A   9      -3.664  42.541   8.473  1.00  0.00          H   
ATOM    125  HB3 ALA A   9      -4.934  43.360   7.601  1.00  0.00          H   
ATOM    126  N   LEU A  10      -1.866  41.787   5.272  1.00  0.00          N   
ATOM    127  CA  LEU A  10      -0.631  41.032   4.869  1.00  0.00          C   
ATOM    128  C   LEU A  10       0.479  41.948   4.342  1.00  0.00          C   
ATOM    129  O   LEU A  10       1.606  41.722   4.822  1.00  0.00          O   
ATOM    130  CB  LEU A  10      -1.017  39.905   3.943  1.00  0.00          C   
ATOM    131  CG  LEU A  10       0.193  39.003   3.508  1.00  0.00          C   
ATOM    132  CD1 LEU A  10       1.057  38.468   4.708  1.00  0.00          C   
ATOM    133  CD2 LEU A  10      -0.403  37.871   2.710  1.00  0.00          C   
ATOM    134  H   LEU A  10      -2.719  41.676   4.726  1.00  0.00          H   
ATOM    135  HA  LEU A  10      -0.192  40.776   5.830  1.00  0.00          H   
ATOM    136  HB3 LEU A  10      -1.604  40.212   3.076  1.00  0.00          H   
ATOM    137  HB2 LEU A  10      -1.710  39.278   4.505  1.00  0.00          H   
ATOM    138  HG  LEU A  10       0.870  39.561   2.853  1.00  0.00          H   
ATOM    139 HD11 LEU A  10       1.413  39.196   5.442  1.00  0.00          H   
ATOM    140 HD12 LEU A  10       0.509  37.684   5.229  1.00  0.00          H   
ATOM    141 HD13 LEU A  10       1.974  37.983   4.384  1.00  0.00          H   
ATOM    142 HD21 LEU A  10      -1.028  38.189   1.877  1.00  0.00          H   
ATOM    143 HD22 LEU A  10       0.387  37.238   2.292  1.00  0.00          H   
ATOM    144 HD23 LEU A  10      -0.998  37.227   3.367  1.00  0.00          H   
ATOM    145  N   GLN A  11       0.267  42.851   3.343  1.00  0.00          N   
ATOM    146  CA  GLN A  11       1.352  43.784   2.866  1.00  0.00          C   
ATOM    147  C   GLN A  11       1.851  44.763   3.994  1.00  0.00          C   
ATOM    148  O   GLN A  11       2.996  45.089   4.131  1.00  0.00          O   
ATOM    149  CB  GLN A  11       0.883  44.549   1.567  1.00  0.00          C   
ATOM    150  CG  GLN A  11       0.416  43.595   0.435  1.00  0.00          C   
ATOM    151  CD  GLN A  11      -0.050  44.319  -0.787  1.00  0.00          C   
ATOM    152  NE2 GLN A  11      -0.607  43.652  -1.790  1.00  0.00          N   
ATOM    153  OE1 GLN A  11       0.106  45.529  -1.040  1.00  0.00          O   
ATOM    154  H   GLN A  11      -0.696  43.007   3.097  1.00  0.00          H   
ATOM    155  HA  GLN A  11       2.275  43.269   2.602  1.00  0.00          H   
ATOM    156  HB3 GLN A  11       1.611  45.309   1.276  1.00  0.00          H   
ATOM    157  HB2 GLN A  11       0.028  45.146   1.908  1.00  0.00          H   
ATOM    158  HG3 GLN A  11      -0.448  43.001   0.725  1.00  0.00          H   
ATOM    159  HG2 GLN A  11       1.258  42.968   0.143  1.00  0.00          H   
ATOM    160 HE21 GLN A  11      -0.644  42.648  -1.771  1.00  0.00          H   
ATOM    161 HE22 GLN A  11      -0.980  44.178  -2.572  1.00  0.00          H   
ATOM    162  N   ALA A  12       1.004  45.094   5.018  1.00  0.00          N   
ATOM    163  CA  ALA A  12       1.400  45.737   6.205  1.00  0.00          C   
ATOM    164  C   ALA A  12       2.374  44.910   6.977  1.00  0.00          C   
ATOM    165  O   ALA A  12       3.476  45.354   7.277  1.00  0.00          O   
ATOM    166  CB  ALA A  12       0.185  46.172   6.990  1.00  0.00          C   
ATOM    167  H   ALA A  12       0.009  45.026   4.845  1.00  0.00          H   
ATOM    168  HA  ALA A  12       1.920  46.664   5.958  1.00  0.00          H   
ATOM    169  HB1 ALA A  12      -0.432  46.863   6.425  1.00  0.00          H   
ATOM    170  HB2 ALA A  12      -0.457  45.329   7.234  1.00  0.00          H   
ATOM    171  HB3 ALA A  12       0.489  46.591   7.952  1.00  0.00          H   
ATOM    172  N   LEU A  13       1.983  43.717   7.345  1.00  0.00          N   
ATOM    173  CA  LEU A  13       2.879  42.806   8.110  1.00  0.00          C   
ATOM    174  C   LEU A  13       4.191  42.514   7.331  1.00  0.00          C   
ATOM    175  O   LEU A  13       5.199  42.709   8.037  1.00  0.00          O   
ATOM    176  CB  LEU A  13       2.078  41.568   8.441  1.00  0.00          C   
ATOM    177  CG  LEU A  13       3.052  40.510   9.042  1.00  0.00          C   
ATOM    178  CD1 LEU A  13       3.644  41.090  10.358  1.00  0.00          C   
ATOM    179  CD2 LEU A  13       2.283  39.265   9.345  1.00  0.00          C   
ATOM    180  H   LEU A  13       1.000  43.513   7.213  1.00  0.00          H   
ATOM    181  HA  LEU A  13       3.184  43.298   9.026  1.00  0.00          H   
ATOM    182  HB3 LEU A  13       1.673  41.126   7.527  1.00  0.00          H   
ATOM    183  HB2 LEU A  13       1.302  41.852   9.150  1.00  0.00          H   
ATOM    184  HG  LEU A  13       3.837  40.253   8.321  1.00  0.00          H   
ATOM    185 HD11 LEU A  13       4.127  40.261  10.892  1.00  0.00          H   
ATOM    186 HD12 LEU A  13       4.415  41.846  10.217  1.00  0.00          H   
ATOM    187 HD13 LEU A  13       2.789  41.349  10.979  1.00  0.00          H   
ATOM    188 HD21 LEU A  13       2.903  38.503   9.786  1.00  0.00          H   
ATOM    189 HD22 LEU A  13       1.410  39.551   9.934  1.00  0.00          H   
ATOM    190 HD23 LEU A  13       1.942  38.973   8.353  1.00  0.00          H   
ATOM    191  N   GLN A  14       4.206  42.123   6.030  1.00  0.00          N   
ATOM    192  CA  GLN A  14       5.350  41.888   5.198  1.00  0.00          C   
ATOM    193  C   GLN A  14       6.345  43.010   5.237  1.00  0.00          C   
ATOM    194  O   GLN A  14       7.475  42.763   5.633  1.00  0.00          O   
ATOM    195  CB  GLN A  14       4.958  41.639   3.707  1.00  0.00          C   
ATOM    196  CG  GLN A  14       4.475  40.264   3.506  1.00  0.00          C   
ATOM    197  CD  GLN A  14       4.293  39.976   2.015  1.00  0.00          C   
ATOM    198  NE2 GLN A  14       4.976  39.046   1.459  1.00  0.00          N   
ATOM    199  OE1 GLN A  14       3.513  40.540   1.275  1.00  0.00          O   
ATOM    200  H   GLN A  14       3.317  42.095   5.561  1.00  0.00          H   
ATOM    201  HA  GLN A  14       5.864  40.978   5.535  1.00  0.00          H   
ATOM    202  HB3 GLN A  14       5.886  41.650   3.124  1.00  0.00          H   
ATOM    203  HB2 GLN A  14       4.262  42.388   3.325  1.00  0.00          H   
ATOM    204  HG3 GLN A  14       3.550  39.983   4.001  1.00  0.00          H   
ATOM    205  HG2 GLN A  14       5.207  39.567   3.922  1.00  0.00          H   
ATOM    206 HE21 GLN A  14       5.678  38.581   2.016  1.00  0.00          H   
ATOM    207 HE22 GLN A  14       5.002  39.085   0.444  1.00  0.00          H   
ATOM    208  N   ALA A  15       5.917  44.308   5.154  1.00  0.00          N   
ATOM    209  CA  ALA A  15       6.765  45.456   5.271  1.00  0.00          C   
ATOM    210  C   ALA A  15       7.306  45.734   6.680  1.00  0.00          C   
ATOM    211  O   ALA A  15       8.494  45.951   6.732  1.00  0.00          O   
ATOM    212  CB  ALA A  15       5.928  46.606   4.706  1.00  0.00          C   
ATOM    213  H   ALA A  15       5.006  44.454   4.745  1.00  0.00          H   
ATOM    214  HA  ALA A  15       7.689  45.260   4.727  1.00  0.00          H   
ATOM    215  HB1 ALA A  15       5.545  46.469   3.691  1.00  0.00          H   
ATOM    216  HB2 ALA A  15       4.991  46.786   5.243  1.00  0.00          H   
ATOM    217  HB3 ALA A  15       6.574  47.483   4.805  1.00  0.00          H   
ATOM    218  N   LEU A  16       6.555  45.471   7.757  1.00  0.00          N   
ATOM    219  CA  LEU A  16       7.046  45.371   9.179  1.00  0.00          C   
ATOM    220  C   LEU A  16       8.166  44.329   9.335  1.00  0.00          C   
ATOM    221  O   LEU A  16       9.216  44.681   9.919  1.00  0.00          O   
ATOM    222  CB  LEU A  16       5.891  45.174  10.121  1.00  0.00          C   
ATOM    223  CG  LEU A  16       5.116  46.435  10.491  1.00  0.00          C   
ATOM    224  CD1 LEU A  16       4.009  45.969  11.356  1.00  0.00          C   
ATOM    225  CD2 LEU A  16       5.799  47.559  11.311  1.00  0.00          C   
ATOM    226  H   LEU A  16       5.606  45.176   7.572  1.00  0.00          H   
ATOM    227  HA  LEU A  16       7.531  46.321   9.417  1.00  0.00          H   
ATOM    228  HB3 LEU A  16       6.390  44.861  11.042  1.00  0.00          H   
ATOM    229  HB2 LEU A  16       5.291  44.304   9.874  1.00  0.00          H   
ATOM    230  HG  LEU A  16       4.618  46.936   9.654  1.00  0.00          H   
ATOM    231 HD11 LEU A  16       3.448  45.206  10.812  1.00  0.00          H   
ATOM    232 HD12 LEU A  16       4.395  45.708  12.342  1.00  0.00          H   
ATOM    233 HD13 LEU A  16       3.297  46.775  11.546  1.00  0.00          H   
ATOM    234 HD21 LEU A  16       6.439  48.038  10.583  1.00  0.00          H   
ATOM    235 HD22 LEU A  16       5.035  48.288  11.595  1.00  0.00          H   
ATOM    236 HD23 LEU A  16       6.338  47.080  12.130  1.00  0.00          H   
ATOM    237  N   GLN A  17       7.967  43.123   8.777  1.00  0.00          N   
ATOM    238  CA  GLN A  17       8.884  42.008   8.877  1.00  0.00          C   
ATOM    239  C   GLN A  17      10.134  42.408   8.077  1.00  0.00          C   
ATOM    240  O   GLN A  17      11.221  42.354   8.716  1.00  0.00          O   
ATOM    241  CB  GLN A  17       8.384  40.628   8.435  1.00  0.00          C   
ATOM    242  CG  GLN A  17       7.164  40.232   9.174  1.00  0.00          C   
ATOM    243  CD  GLN A  17       7.169  38.757   9.539  1.00  0.00          C   
ATOM    244  NE2 GLN A  17       6.144  38.191  10.122  1.00  0.00          N   
ATOM    245  OE1 GLN A  17       8.079  38.058   9.182  1.00  0.00          O   
ATOM    246  H   GLN A  17       7.127  43.016   8.225  1.00  0.00          H   
ATOM    247  HA  GLN A  17       9.169  41.882   9.913  1.00  0.00          H   
ATOM    248  HB3 GLN A  17       9.101  39.859   8.723  1.00  0.00          H   
ATOM    249  HB2 GLN A  17       8.251  40.615   7.350  1.00  0.00          H   
ATOM    250  HG3 GLN A  17       6.265  40.451   8.593  1.00  0.00          H   
ATOM    251  HG2 GLN A  17       7.088  40.813  10.088  1.00  0.00          H   
ATOM    252 HE21 GLN A  17       5.309  38.757  10.151  1.00  0.00          H   
ATOM    253 HE22 GLN A  17       6.192  37.189  10.101  1.00  0.00          H   
ATOM    254  N   ALA A  18      10.060  42.831   6.809  1.00  0.00          N   
ATOM    255  CA  ALA A  18      11.145  43.232   5.968  1.00  0.00          C   
ATOM    256  C   ALA A  18      12.064  44.363   6.590  1.00  0.00          C   
ATOM    257  O   ALA A  18      13.313  44.248   6.561  1.00  0.00          O   
ATOM    258  CB  ALA A  18      10.513  43.790   4.699  1.00  0.00          C   
ATOM    259  H   ALA A  18       9.146  42.841   6.370  1.00  0.00          H   
ATOM    260  HA  ALA A  18      11.736  42.366   5.695  1.00  0.00          H   
ATOM    261  HB1 ALA A  18       9.802  43.071   4.294  1.00  0.00          H   
ATOM    262  HB2 ALA A  18       9.890  44.663   4.888  1.00  0.00          H   
ATOM    263  HB3 ALA A  18      11.264  43.973   3.938  1.00  0.00          H   
ATOM    264  N   ALA A  19      11.446  45.325   7.333  1.00  0.00          N   
ATOM    265  CA  ALA A  19      12.099  46.476   7.947  1.00  0.00          C   
ATOM    266  C   ALA A  19      13.089  46.077   9.013  1.00  0.00          C   
ATOM    267  O   ALA A  19      14.291  46.383   9.026  1.00  0.00          O   
ATOM    268  CB  ALA A  19      11.090  47.517   8.414  1.00  0.00          C   
ATOM    269  H   ALA A  19      10.441  45.277   7.407  1.00  0.00          H   
ATOM    270  HA  ALA A  19      12.642  46.974   7.146  1.00  0.00          H   
ATOM    271  HB1 ALA A  19      11.533  48.418   8.846  1.00  0.00          H   
ATOM    272  HB2 ALA A  19      10.417  47.772   7.606  1.00  0.00          H   
ATOM    273  HB3 ALA A  19      10.534  47.131   9.260  1.00  0.00          H   
ATOM    274  N   GLN A  20      12.615  45.208   9.936  1.00  0.00          N   
ATOM    275  CA  GLN A  20      13.370  44.378  10.909  1.00  0.00          C   
ATOM    276  C   GLN A  20      14.437  43.467  10.240  1.00  0.00          C   
ATOM    277  O   GLN A  20      15.549  43.437  10.792  1.00  0.00          O   
ATOM    278  CB  GLN A  20      12.482  43.509  11.874  1.00  0.00          C   
ATOM    279  CG  GLN A  20      13.346  43.006  13.067  1.00  0.00          C   
ATOM    280  CD  GLN A  20      13.847  44.187  13.875  1.00  0.00          C   
ATOM    281  NE2 GLN A  20      15.051  44.210  14.422  1.00  0.00          N   
ATOM    282  OE1 GLN A  20      13.072  45.122  14.140  1.00  0.00          O   
ATOM    283  H   GLN A  20      11.614  45.013   9.917  1.00  0.00          H   
ATOM    284  HA  GLN A  20      13.905  45.055  11.578  1.00  0.00          H   
ATOM    285  HB3 GLN A  20      12.076  42.686  11.298  1.00  0.00          H   
ATOM    286  HB2 GLN A  20      11.641  44.124  12.202  1.00  0.00          H   
ATOM    287  HG3 GLN A  20      14.172  42.414  12.671  1.00  0.00          H   
ATOM    288  HG2 GLN A  20      12.759  42.357  13.719  1.00  0.00          H   
ATOM    289 HE21 GLN A  20      15.720  43.463  14.365  1.00  0.00          H   
ATOM    290 HE22 GLN A  20      15.265  44.865  15.160  1.00  0.00          H   
ATOM    291  N   ALA A  21      14.224  42.941   9.012  1.00  0.00          N   
ATOM    292  CA  ALA A  21      15.191  42.063   8.274  1.00  0.00          C   
ATOM    293  C   ALA A  21      16.322  42.855   7.639  1.00  0.00          C   
ATOM    294  O   ALA A  21      17.443  42.311   7.519  1.00  0.00          O   
ATOM    295  CB  ALA A  21      14.456  41.128   7.294  1.00  0.00          C   
ATOM    296  H   ALA A  21      13.303  42.968   8.590  1.00  0.00          H   
ATOM    297  HA  ALA A  21      15.722  41.492   9.038  1.00  0.00          H   
ATOM    298  HB1 ALA A  21      15.114  40.447   6.743  1.00  0.00          H   
ATOM    299  HB2 ALA A  21      13.875  40.387   7.850  1.00  0.00          H   
ATOM    300  HB3 ALA A  21      13.818  41.694   6.618  1.00  0.00          H   
ATOM    301  N   ALA A  22      16.071  44.056   7.270  1.00  0.00          N   
ATOM    302  CA  ALA A  22      17.176  44.939   6.832  1.00  0.00          C   
ATOM    303  C   ALA A  22      18.080  45.489   7.962  1.00  0.00          C   
ATOM    304  O   ALA A  22      19.009  46.236   7.638  1.00  0.00          O   
ATOM    305  CB  ALA A  22      16.684  45.983   5.837  1.00  0.00          C   
ATOM    306  H   ALA A  22      15.177  44.483   7.472  1.00  0.00          H   
ATOM    307  HA  ALA A  22      17.718  44.300   6.131  1.00  0.00          H   
ATOM    308  HB1 ALA A  22      17.631  46.304   5.405  1.00  0.00          H   
ATOM    309  HB2 ALA A  22      16.052  45.472   5.107  1.00  0.00          H   
ATOM    310  HB3 ALA A  22      16.179  46.768   6.394  1.00  0.00          H   
ATOM    311  N   LYS A  23      18.027  45.110   9.255  1.00  0.00          N   
ATOM    312  CA  LYS A  23      18.892  45.584  10.326  1.00  0.00          C   
ATOM    313  C   LYS A  23      19.994  44.510  10.417  1.00  0.00          C   
ATOM    314  O   LYS A  23      19.781  43.359  10.871  1.00  0.00          O   
ATOM    315  CB  LYS A  23      18.083  45.823  11.633  1.00  0.00          C   
ATOM    316  CG  LYS A  23      16.969  46.879  11.409  1.00  0.00          C   
ATOM    317  CD  LYS A  23      16.392  47.396  12.731  1.00  0.00          C   
ATOM    318  CE  LYS A  23      15.149  48.200  12.704  1.00  0.00          C   
ATOM    319  NZ  LYS A  23      15.379  49.549  12.090  1.00  0.00          N   
ATOM    320  H   LYS A  23      17.395  44.348   9.461  1.00  0.00          H   
ATOM    321  HA  LYS A  23      19.299  46.532   9.957  1.00  0.00          H   
ATOM    322  HB3 LYS A  23      18.677  46.206  12.465  1.00  0.00          H   
ATOM    323  HB2 LYS A  23      17.645  44.886  11.962  1.00  0.00          H   
ATOM    324  HG3 LYS A  23      16.182  46.394  10.829  1.00  0.00          H   
ATOM    325  HG2 LYS A  23      17.430  47.690  10.845  1.00  0.00          H   
ATOM    326  HD3 LYS A  23      17.132  48.041  13.212  1.00  0.00          H   
ATOM    327  HD2 LYS A  23      16.174  46.537  13.356  1.00  0.00          H   
ATOM    328  HE3 LYS A  23      14.856  48.507  13.703  1.00  0.00          H   
ATOM    329  HE2 LYS A  23      14.489  47.591  12.086  1.00  0.00          H   
ATOM    330  HZ1 LYS A  23      16.248  49.926  12.454  1.00  0.00          H   
ATOM    331  HZ2 LYS A  23      15.419  49.514  11.080  1.00  0.00          H   
ATOM    332  HZ3 LYS A  23      14.645  50.221  12.283  1.00  0.00          H   
ATOM    333  N   LYS A  24      21.177  44.932   9.938  1.00  0.00          N   
ATOM    334  CA  LYS A  24      22.240  43.954   9.894  1.00  0.00          C   
ATOM    335  C   LYS A  24      23.509  44.531  10.458  1.00  0.00          C   
ATOM    336  CB  LYS A  24      22.465  43.429   8.421  1.00  0.00          C   
ATOM    337  CG  LYS A  24      21.164  42.943   7.717  1.00  0.00          C   
ATOM    338  CD  LYS A  24      21.397  42.301   6.347  1.00  0.00          C   
ATOM    339  CE  LYS A  24      20.081  41.834   5.643  1.00  0.00          C   
ATOM    340  NZ  LYS A  24      19.462  40.623   6.362  1.00  0.00          N   
ATOM    341  O   LYS A  24      24.218  43.739  11.143  1.00  0.00          O   
ATOM    342  OXT LYS A  24      24.075  45.454   9.858  1.00  0.00          O   
ATOM    343  H   LYS A  24      21.312  45.803   9.446  1.00  0.00          H   
ATOM    344  HA  LYS A  24      21.993  43.174  10.614  1.00  0.00          H   
ATOM    345  HB3 LYS A  24      23.141  42.577   8.367  1.00  0.00          H   
ATOM    346  HB2 LYS A  24      22.968  44.207   7.853  1.00  0.00          H   
ATOM    347  HG3 LYS A  24      20.474  43.780   7.674  1.00  0.00          H   
ATOM    348  HG2 LYS A  24      20.782  42.144   8.356  1.00  0.00          H   
ATOM    349  HD3 LYS A  24      21.981  41.390   6.477  1.00  0.00          H   
ATOM    350  HD2 LYS A  24      22.002  42.954   5.720  1.00  0.00          H   
ATOM    351  HE3 LYS A  24      20.346  41.420   4.675  1.00  0.00          H   
ATOM    352  HE2 LYS A  24      19.335  42.631   5.588  1.00  0.00          H   
ATOM    353  HZ1 LYS A  24      19.009  40.709   7.261  1.00  0.00          H   
ATOM    354  HZ2 LYS A  24      18.738  40.294   5.740  1.00  0.00          H   
ATOM    355  HZ3 LYS A  24      20.077  39.828   6.347  1.00  0.00          H   
TER     356      LYS A  24
ENDMDL
MODEL        7
ATOM      1  N   LYS A   1      -3.311  42.259  -9.525  1.00  0.00          N   
ATOM      2  CA  LYS A   1      -3.635  41.671  -8.247  1.00  0.00          C   
ATOM      3  C   LYS A   1      -4.655  42.448  -7.429  1.00  0.00          C   
ATOM      4  O   LYS A   1      -4.458  43.601  -7.100  1.00  0.00          O   
ATOM      5  CB  LYS A   1      -2.273  41.484  -7.492  1.00  0.00          C   
ATOM      6  CG  LYS A   1      -2.292  40.548  -6.251  1.00  0.00          C   
ATOM      7  CD  LYS A   1      -0.815  40.201  -5.932  1.00  0.00          C   
ATOM      8  CE  LYS A   1      -0.837  39.288  -4.749  1.00  0.00          C   
ATOM      9  NZ  LYS A   1      -1.337  39.954  -3.527  1.00  0.00          N   
ATOM     10  HA  LYS A   1      -4.037  40.678  -8.420  1.00  0.00          H   
ATOM     11  HB3 LYS A   1      -1.792  42.444  -7.290  1.00  0.00          H   
ATOM     12  HB2 LYS A   1      -1.549  41.185  -8.252  1.00  0.00          H   
ATOM     13  HG3 LYS A   1      -2.854  39.701  -6.634  1.00  0.00          H   
ATOM     14  HG2 LYS A   1      -2.768  41.010  -5.374  1.00  0.00          H   
ATOM     15  HD3 LYS A   1      -0.198  41.084  -5.726  1.00  0.00          H   
ATOM     16  HD2 LYS A   1      -0.329  39.688  -6.766  1.00  0.00          H   
ATOM     17  HE3 LYS A   1       0.141  38.870  -4.500  1.00  0.00          H   
ATOM     18  HE2 LYS A   1      -1.399  38.384  -4.989  1.00  0.00          H   
ATOM     19  HZ1 LYS A   1      -0.995  40.913  -3.532  1.00  0.00          H   
ATOM     20  HZ2 LYS A   1      -2.342  39.965  -3.536  1.00  0.00          H   
ATOM     21  HZ3 LYS A   1      -0.919  39.540  -2.716  1.00  0.00          H   
ATOM     22  H   LYS A   1      -4.148  42.433 -10.067  1.00  0.00          H   
ATOM     23  N   LYS A   2      -5.774  41.793  -7.208  1.00  0.00          N   
ATOM     24  CA  LYS A   2      -7.048  42.298  -6.624  1.00  0.00          C   
ATOM     25  C   LYS A   2      -6.856  42.882  -5.236  1.00  0.00          C   
ATOM     26  O   LYS A   2      -6.453  42.147  -4.298  1.00  0.00          O   
ATOM     27  CB  LYS A   2      -8.166  41.176  -6.628  1.00  0.00          C   
ATOM     28  CG  LYS A   2      -9.575  41.736  -6.239  1.00  0.00          C   
ATOM     29  CD  LYS A   2     -10.518  40.509  -6.187  1.00  0.00          C   
ATOM     30  CE  LYS A   2     -11.955  40.964  -6.077  1.00  0.00          C   
ATOM     31  NZ  LYS A   2     -12.895  39.901  -6.521  1.00  0.00          N   
ATOM     32  H   LYS A   2      -5.818  40.863  -7.601  1.00  0.00          H   
ATOM     33  HA  LYS A   2      -7.523  43.080  -7.223  1.00  0.00          H   
ATOM     34  HB3 LYS A   2      -7.881  40.404  -5.914  1.00  0.00          H   
ATOM     35  HB2 LYS A   2      -8.162  40.790  -7.651  1.00  0.00          H   
ATOM     36  HG3 LYS A   2      -9.829  42.391  -7.076  1.00  0.00          H   
ATOM     37  HG2 LYS A   2      -9.521  42.157  -5.237  1.00  0.00          H   
ATOM     38  HD3 LYS A   2     -10.202  39.907  -5.346  1.00  0.00          H   
ATOM     39  HD2 LYS A   2     -10.477  39.976  -7.129  1.00  0.00          H   
ATOM     40  HE3 LYS A   2     -12.078  41.835  -6.712  1.00  0.00          H   
ATOM     41  HE2 LYS A   2     -12.055  41.329  -5.049  1.00  0.00          H   
ATOM     42  HZ1 LYS A   2     -12.769  39.032  -6.026  1.00  0.00          H   
ATOM     43  HZ2 LYS A   2     -13.850  40.136  -6.312  1.00  0.00          H   
ATOM     44  HZ3 LYS A   2     -12.750  39.823  -7.527  1.00  0.00          H   
ATOM     45  N   PRO A   3      -7.210  44.190  -5.012  1.00  0.00          N   
ATOM     46  CA  PRO A   3      -7.169  45.010  -3.799  1.00  0.00          C   
ATOM     47  C   PRO A   3      -7.997  44.287  -2.639  1.00  0.00          C   
ATOM     48  O   PRO A   3      -8.899  43.458  -2.831  1.00  0.00          O   
ATOM     49  CB  PRO A   3      -7.858  46.439  -4.135  1.00  0.00          C   
ATOM     50  CG  PRO A   3      -7.649  46.476  -5.684  1.00  0.00          C   
ATOM     51  CD  PRO A   3      -7.700  45.041  -6.137  1.00  0.00          C   
ATOM     52  HA  PRO A   3      -6.131  45.128  -3.478  1.00  0.00          H   
ATOM     53  HB3 PRO A   3      -8.916  46.353  -3.880  1.00  0.00          H   
ATOM     54  HB2 PRO A   3      -7.445  47.269  -3.556  1.00  0.00          H   
ATOM     55  HG3 PRO A   3      -8.435  47.041  -6.186  1.00  0.00          H   
ATOM     56  HG2 PRO A   3      -6.723  46.931  -6.022  1.00  0.00          H   
ATOM     57  HD3 PRO A   3      -8.717  44.705  -6.357  1.00  0.00          H   
ATOM     58  HD2 PRO A   3      -7.124  45.034  -7.061  1.00  0.00          H   
ATOM     59  N   GLY A   4      -7.745  44.713  -1.355  1.00  0.00          N   
ATOM     60  CA  GLY A   4      -8.648  44.316  -0.255  1.00  0.00          C   
ATOM     61  C   GLY A   4      -8.037  44.612   1.138  1.00  0.00          C   
ATOM     62  O   GLY A   4      -6.894  44.899   1.346  1.00  0.00          O   
ATOM     63  H   GLY A   4      -7.204  45.536  -1.115  1.00  0.00          H   
ATOM     64  HA3 GLY A   4      -8.829  43.238  -0.286  1.00  0.00          H   
ATOM     65  HA2 GLY A   4      -9.588  44.851  -0.363  1.00  0.00          H   
ATOM     66  N   ALA A   5      -8.912  44.409   2.091  1.00  0.00          N   
ATOM     67  CA  ALA A   5      -8.708  44.412   3.557  1.00  0.00          C   
ATOM     68  C   ALA A   5      -7.732  43.335   4.051  1.00  0.00          C   
ATOM     69  O   ALA A   5      -6.718  43.673   4.729  1.00  0.00          O   
ATOM     70  CB  ALA A   5     -10.041  44.404   4.166  1.00  0.00          C   
ATOM     71  H   ALA A   5      -9.792  43.990   1.823  1.00  0.00          H   
ATOM     72  HA  ALA A   5      -8.200  45.361   3.757  1.00  0.00          H   
ATOM     73  HB1 ALA A   5     -10.529  45.371   4.011  1.00  0.00          H   
ATOM     74  HB2 ALA A   5     -10.718  43.691   3.682  1.00  0.00          H   
ATOM     75  HB3 ALA A   5      -9.935  44.364   5.245  1.00  0.00          H   
ATOM     76  N   SER A   6      -7.934  42.064   3.646  1.00  0.00          N   
ATOM     77  CA  SER A   6      -6.989  40.974   3.892  1.00  0.00          C   
ATOM     78  C   SER A   6      -5.638  41.251   3.188  1.00  0.00          C   
ATOM     79  O   SER A   6      -4.600  41.022   3.835  1.00  0.00          O   
ATOM     80  CB  SER A   6      -7.452  39.555   3.627  1.00  0.00          C   
ATOM     81  OG  SER A   6      -7.523  39.231   2.220  1.00  0.00          O   
ATOM     82  H   SER A   6      -8.784  41.809   3.156  1.00  0.00          H   
ATOM     83  HA  SER A   6      -6.706  40.940   4.944  1.00  0.00          H   
ATOM     84  HB3 SER A   6      -8.397  39.324   4.118  1.00  0.00          H   
ATOM     85  HB2 SER A   6      -6.770  38.817   4.049  1.00  0.00          H   
ATOM     86  HG  SER A   6      -7.908  38.355   2.143  1.00  0.00          H   
ATOM     87  N   LEU A   7      -5.648  41.853   1.935  1.00  0.00          N   
ATOM     88  CA  LEU A   7      -4.465  42.300   1.300  1.00  0.00          C   
ATOM     89  C   LEU A   7      -3.687  43.330   2.095  1.00  0.00          C   
ATOM     90  O   LEU A   7      -2.491  43.110   2.312  1.00  0.00          O   
ATOM     91  CB  LEU A   7      -4.772  42.670  -0.114  1.00  0.00          C   
ATOM     92  CG  LEU A   7      -3.512  42.967  -0.909  1.00  0.00          C   
ATOM     93  CD1 LEU A   7      -2.863  41.617  -1.068  1.00  0.00          C   
ATOM     94  CD2 LEU A   7      -3.828  43.551  -2.281  1.00  0.00          C   
ATOM     95  H   LEU A   7      -6.510  41.952   1.417  1.00  0.00          H   
ATOM     96  HA  LEU A   7      -3.754  41.470   1.276  1.00  0.00          H   
ATOM     97  HB3 LEU A   7      -5.386  43.577  -0.114  1.00  0.00          H   
ATOM     98  HB2 LEU A   7      -5.322  41.924  -0.691  1.00  0.00          H   
ATOM     99  HG  LEU A   7      -2.756  43.584  -0.432  1.00  0.00          H   
ATOM    100 HD11 LEU A   7      -3.434  40.964  -1.722  1.00  0.00          H   
ATOM    101 HD12 LEU A   7      -1.893  41.821  -1.510  1.00  0.00          H   
ATOM    102 HD13 LEU A   7      -2.610  41.164  -0.112  1.00  0.00          H   
ATOM    103 HD21 LEU A   7      -4.172  44.576  -2.188  1.00  0.00          H   
ATOM    104 HD22 LEU A   7      -2.952  43.611  -2.930  1.00  0.00          H   
ATOM    105 HD23 LEU A   7      -4.600  42.911  -2.716  1.00  0.00          H   
ATOM    106  N   ALA A   8      -4.398  44.437   2.532  1.00  0.00          N   
ATOM    107  CA  ALA A   8      -3.781  45.454   3.381  1.00  0.00          C   
ATOM    108  C   ALA A   8      -3.109  44.929   4.673  1.00  0.00          C   
ATOM    109  O   ALA A   8      -1.963  45.232   4.877  1.00  0.00          O   
ATOM    110  CB  ALA A   8      -4.754  46.596   3.593  1.00  0.00          C   
ATOM    111  H   ALA A   8      -5.405  44.510   2.528  1.00  0.00          H   
ATOM    112  HA  ALA A   8      -2.945  45.869   2.823  1.00  0.00          H   
ATOM    113  HB1 ALA A   8      -5.225  46.930   2.671  1.00  0.00          H   
ATOM    114  HB2 ALA A   8      -5.567  46.144   4.164  1.00  0.00          H   
ATOM    115  HB3 ALA A   8      -4.292  47.401   4.172  1.00  0.00          H   
ATOM    116  N   ALA A   9      -3.825  44.153   5.519  1.00  0.00          N   
ATOM    117  CA  ALA A   9      -3.211  43.485   6.653  1.00  0.00          C   
ATOM    118  C   ALA A   9      -1.919  42.697   6.322  1.00  0.00          C   
ATOM    119  O   ALA A   9      -0.926  42.947   7.024  1.00  0.00          O   
ATOM    120  CB  ALA A   9      -4.248  42.568   7.229  1.00  0.00          C   
ATOM    121  H   ALA A   9      -4.751  43.883   5.227  1.00  0.00          H   
ATOM    122  HA  ALA A   9      -2.978  44.243   7.410  1.00  0.00          H   
ATOM    123  HB1 ALA A   9      -4.585  41.854   6.475  1.00  0.00          H   
ATOM    124  HB2 ALA A   9      -3.910  42.100   8.145  1.00  0.00          H   
ATOM    125  HB3 ALA A   9      -5.171  43.124   7.420  1.00  0.00          H   
ATOM    126  N   LEU A  10      -1.905  41.902   5.222  1.00  0.00          N   
ATOM    127  CA  LEU A  10      -0.733  41.059   4.842  1.00  0.00          C   
ATOM    128  C   LEU A  10       0.465  41.926   4.395  1.00  0.00          C   
ATOM    129  O   LEU A  10       1.601  41.769   4.796  1.00  0.00          O   
ATOM    130  CB  LEU A  10      -1.248  39.912   3.828  1.00  0.00          C   
ATOM    131  CG  LEU A  10      -2.200  38.913   4.547  1.00  0.00          C   
ATOM    132  CD1 LEU A  10      -3.184  38.163   3.620  1.00  0.00          C   
ATOM    133  CD2 LEU A  10      -1.363  37.807   5.124  1.00  0.00          C   
ATOM    134  H   LEU A  10      -2.687  41.822   4.595  1.00  0.00          H   
ATOM    135  HA  LEU A  10      -0.296  40.483   5.659  1.00  0.00          H   
ATOM    136  HB3 LEU A  10      -0.325  39.404   3.536  1.00  0.00          H   
ATOM    137  HB2 LEU A  10      -1.762  40.268   2.942  1.00  0.00          H   
ATOM    138  HG  LEU A  10      -2.654  39.458   5.388  1.00  0.00          H   
ATOM    139 HD11 LEU A  10      -2.709  37.508   2.893  1.00  0.00          H   
ATOM    140 HD12 LEU A  10      -3.881  37.541   4.182  1.00  0.00          H   
ATOM    141 HD13 LEU A  10      -3.847  38.884   3.138  1.00  0.00          H   
ATOM    142 HD21 LEU A  10      -1.945  37.262   5.861  1.00  0.00          H   
ATOM    143 HD22 LEU A  10      -1.036  37.129   4.338  1.00  0.00          H   
ATOM    144 HD23 LEU A  10      -0.490  38.062   5.724  1.00  0.00          H   
ATOM    145  N   GLN A  11       0.156  42.945   3.576  1.00  0.00          N   
ATOM    146  CA  GLN A  11       1.159  43.969   3.180  1.00  0.00          C   
ATOM    147  C   GLN A  11       1.790  44.668   4.413  1.00  0.00          C   
ATOM    148  O   GLN A  11       3.014  44.768   4.383  1.00  0.00          O   
ATOM    149  CB  GLN A  11       0.635  44.983   2.217  1.00  0.00          C   
ATOM    150  CG  GLN A  11       0.589  44.538   0.768  1.00  0.00          C   
ATOM    151  CD  GLN A  11       0.298  45.755  -0.095  1.00  0.00          C   
ATOM    152  NE2 GLN A  11       0.896  45.852  -1.217  1.00  0.00          N   
ATOM    153  OE1 GLN A  11      -0.622  46.546   0.083  1.00  0.00          O   
ATOM    154  H   GLN A  11      -0.731  43.017   3.104  1.00  0.00          H   
ATOM    155  HA  GLN A  11       2.008  43.498   2.702  1.00  0.00          H   
ATOM    156  HB3 GLN A  11       1.302  45.852   2.243  1.00  0.00          H   
ATOM    157  HB2 GLN A  11      -0.364  45.228   2.566  1.00  0.00          H   
ATOM    158  HG3 GLN A  11      -0.151  43.745   0.619  1.00  0.00          H   
ATOM    159  HG2 GLN A  11       1.575  44.201   0.449  1.00  0.00          H   
ATOM    160 HE21 GLN A  11       1.386  45.007  -1.481  1.00  0.00          H   
ATOM    161 HE22 GLN A  11       0.546  46.492  -1.919  1.00  0.00          H   
ATOM    162  N   ALA A  12       1.024  45.023   5.460  1.00  0.00          N   
ATOM    163  CA  ALA A  12       1.528  45.537   6.702  1.00  0.00          C   
ATOM    164  C   ALA A  12       2.360  44.569   7.522  1.00  0.00          C   
ATOM    165  O   ALA A  12       3.373  45.048   8.067  1.00  0.00          O   
ATOM    166  CB  ALA A  12       0.331  46.177   7.470  1.00  0.00          C   
ATOM    167  H   ALA A  12       0.015  44.931   5.417  1.00  0.00          H   
ATOM    168  HA  ALA A  12       2.205  46.374   6.520  1.00  0.00          H   
ATOM    169  HB1 ALA A  12       0.728  46.221   8.485  1.00  0.00          H   
ATOM    170  HB2 ALA A  12      -0.011  47.061   6.945  1.00  0.00          H   
ATOM    171  HB3 ALA A  12      -0.526  45.506   7.571  1.00  0.00          H   
ATOM    172  N   LEU A  13       2.096  43.286   7.617  1.00  0.00          N   
ATOM    173  CA  LEU A  13       3.028  42.367   8.248  1.00  0.00          C   
ATOM    174  C   LEU A  13       4.275  42.111   7.358  1.00  0.00          C   
ATOM    175  O   LEU A  13       5.320  41.910   7.928  1.00  0.00          O   
ATOM    176  CB  LEU A  13       2.297  41.066   8.459  1.00  0.00          C   
ATOM    177  CG  LEU A  13       3.067  39.891   9.056  1.00  0.00          C   
ATOM    178  CD1 LEU A  13       3.674  40.296  10.399  1.00  0.00          C   
ATOM    179  CD2 LEU A  13       2.044  38.766   9.215  1.00  0.00          C   
ATOM    180  H   LEU A  13       1.211  43.061   7.183  1.00  0.00          H   
ATOM    181  HA  LEU A  13       3.258  42.777   9.226  1.00  0.00          H   
ATOM    182  HB3 LEU A  13       1.918  40.624   7.540  1.00  0.00          H   
ATOM    183  HB2 LEU A  13       1.470  41.225   9.148  1.00  0.00          H   
ATOM    184  HG  LEU A  13       3.880  39.648   8.357  1.00  0.00          H   
ATOM    185 HD11 LEU A  13       4.221  41.235  10.322  1.00  0.00          H   
ATOM    186 HD12 LEU A  13       2.969  40.432  11.213  1.00  0.00          H   
ATOM    187 HD13 LEU A  13       4.397  39.585  10.806  1.00  0.00          H   
ATOM    188 HD21 LEU A  13       1.569  38.536   8.258  1.00  0.00          H   
ATOM    189 HD22 LEU A  13       2.643  37.950   9.615  1.00  0.00          H   
ATOM    190 HD23 LEU A  13       1.273  38.989   9.954  1.00  0.00          H   
ATOM    191  N   GLN A  14       4.138  42.037   6.009  1.00  0.00          N   
ATOM    192  CA  GLN A  14       5.335  42.054   5.184  1.00  0.00          C   
ATOM    193  C   GLN A  14       6.167  43.314   5.256  1.00  0.00          C   
ATOM    194  O   GLN A  14       7.348  43.244   5.344  1.00  0.00          O   
ATOM    195  CB  GLN A  14       5.061  41.534   3.717  1.00  0.00          C   
ATOM    196  CG  GLN A  14       4.654  40.070   3.570  1.00  0.00          C   
ATOM    197  CD  GLN A  14       5.892  39.250   3.197  1.00  0.00          C   
ATOM    198  NE2 GLN A  14       5.738  38.460   2.203  1.00  0.00          N   
ATOM    199  OE1 GLN A  14       6.909  39.254   3.834  1.00  0.00          O   
ATOM    200  H   GLN A  14       3.215  42.083   5.612  1.00  0.00          H   
ATOM    201  HA  GLN A  14       6.050  41.332   5.589  1.00  0.00          H   
ATOM    202  HB3 GLN A  14       5.972  41.735   3.152  1.00  0.00          H   
ATOM    203  HB2 GLN A  14       4.264  42.186   3.374  1.00  0.00          H   
ATOM    204  HG3 GLN A  14       3.928  40.033   2.757  1.00  0.00          H   
ATOM    205  HG2 GLN A  14       4.320  39.520   4.449  1.00  0.00          H   
ATOM    206 HE21 GLN A  14       4.858  38.355   1.723  1.00  0.00          H   
ATOM    207 HE22 GLN A  14       6.476  37.794   2.023  1.00  0.00          H   
ATOM    208  N   ALA A  15       5.636  44.548   5.372  1.00  0.00          N   
ATOM    209  CA  ALA A  15       6.323  45.703   5.787  1.00  0.00          C   
ATOM    210  C   ALA A  15       7.072  45.605   7.079  1.00  0.00          C   
ATOM    211  O   ALA A  15       8.185  46.152   7.182  1.00  0.00          O   
ATOM    212  CB  ALA A  15       5.296  46.892   5.788  1.00  0.00          C   
ATOM    213  H   ALA A  15       4.653  44.688   5.214  1.00  0.00          H   
ATOM    214  HA  ALA A  15       6.988  45.924   4.940  1.00  0.00          H   
ATOM    215  HB1 ALA A  15       4.842  46.934   6.772  1.00  0.00          H   
ATOM    216  HB2 ALA A  15       5.830  47.826   5.608  1.00  0.00          H   
ATOM    217  HB3 ALA A  15       4.542  46.811   4.996  1.00  0.00          H   
ATOM    218  N   LEU A  16       6.472  44.921   8.100  1.00  0.00          N   
ATOM    219  CA  LEU A  16       7.052  44.650   9.400  1.00  0.00          C   
ATOM    220  C   LEU A  16       8.085  43.526   9.399  1.00  0.00          C   
ATOM    221  O   LEU A  16       9.057  43.664  10.123  1.00  0.00          O   
ATOM    222  CB  LEU A  16       5.911  44.336  10.420  1.00  0.00          C   
ATOM    223  CG  LEU A  16       6.424  44.180  11.842  1.00  0.00          C   
ATOM    224  CD1 LEU A  16       7.069  45.442  12.224  1.00  0.00          C   
ATOM    225  CD2 LEU A  16       5.252  43.962  12.842  1.00  0.00          C   
ATOM    226  H   LEU A  16       5.602  44.435   7.910  1.00  0.00          H   
ATOM    227  HA  LEU A  16       7.592  45.526   9.763  1.00  0.00          H   
ATOM    228  HB3 LEU A  16       5.343  43.438  10.173  1.00  0.00          H   
ATOM    229  HB2 LEU A  16       5.150  45.112  10.365  1.00  0.00          H   
ATOM    230  HG  LEU A  16       7.098  43.332  11.946  1.00  0.00          H   
ATOM    231 HD11 LEU A  16       6.375  46.258  12.002  1.00  0.00          H   
ATOM    232 HD12 LEU A  16       7.297  45.460  13.289  1.00  0.00          H   
ATOM    233 HD13 LEU A  16       7.970  45.630  11.627  1.00  0.00          H   
ATOM    234 HD21 LEU A  16       5.593  44.041  13.874  1.00  0.00          H   
ATOM    235 HD22 LEU A  16       4.469  44.712  12.693  1.00  0.00          H   
ATOM    236 HD23 LEU A  16       4.817  42.993  12.624  1.00  0.00          H   
ATOM    237  N   GLN A  17       7.934  42.604   8.529  1.00  0.00          N   
ATOM    238  CA  GLN A  17       8.918  41.546   8.250  1.00  0.00          C   
ATOM    239  C   GLN A  17      10.150  42.072   7.495  1.00  0.00          C   
ATOM    240  O   GLN A  17      11.279  41.803   7.872  1.00  0.00          O   
ATOM    241  CB  GLN A  17       8.185  40.403   7.557  1.00  0.00          C   
ATOM    242  CG  GLN A  17       7.544  39.406   8.549  1.00  0.00          C   
ATOM    243  CD  GLN A  17       6.458  38.550   7.870  1.00  0.00          C   
ATOM    244  NE2 GLN A  17       5.922  37.604   8.592  1.00  0.00          N   
ATOM    245  OE1 GLN A  17       5.972  38.806   6.794  1.00  0.00          O   
ATOM    246  H   GLN A  17       7.052  42.482   8.052  1.00  0.00          H   
ATOM    247  HA  GLN A  17       9.270  41.186   9.225  1.00  0.00          H   
ATOM    248  HB3 GLN A  17       8.849  39.775   6.953  1.00  0.00          H   
ATOM    249  HB2 GLN A  17       7.518  40.821   6.814  1.00  0.00          H   
ATOM    250  HG3 GLN A  17       7.094  39.932   9.391  1.00  0.00          H   
ATOM    251  HG2 GLN A  17       8.290  38.710   8.926  1.00  0.00          H   
ATOM    252 HE21 GLN A  17       6.243  37.433   9.531  1.00  0.00          H   
ATOM    253 HE22 GLN A  17       5.120  37.118   8.218  1.00  0.00          H   
ATOM    254  N   ALA A  18      10.022  42.983   6.521  1.00  0.00          N   
ATOM    255  CA  ALA A  18      11.074  43.651   5.759  1.00  0.00          C   
ATOM    256  C   ALA A  18      11.925  44.543   6.643  1.00  0.00          C   
ATOM    257  O   ALA A  18      13.175  44.429   6.632  1.00  0.00          O   
ATOM    258  CB  ALA A  18      10.418  44.463   4.655  1.00  0.00          C   
ATOM    259  H   ALA A  18       9.103  43.141   6.116  1.00  0.00          H   
ATOM    260  HA  ALA A  18      11.751  42.927   5.304  1.00  0.00          H   
ATOM    261  HB1 ALA A  18      11.170  44.933   4.029  1.00  0.00          H   
ATOM    262  HB2 ALA A  18       9.791  43.791   4.066  1.00  0.00          H   
ATOM    263  HB3 ALA A  18       9.813  45.300   4.998  1.00  0.00          H   
ATOM    264  N   ALA A  19      11.328  45.402   7.513  1.00  0.00          N   
ATOM    265  CA  ALA A  19      12.072  46.321   8.451  1.00  0.00          C   
ATOM    266  C   ALA A  19      13.016  45.593   9.336  1.00  0.00          C   
ATOM    267  O   ALA A  19      14.070  46.180   9.651  1.00  0.00          O   
ATOM    268  CB  ALA A  19      11.037  47.123   9.286  1.00  0.00          C   
ATOM    269  H   ALA A  19      10.359  45.666   7.427  1.00  0.00          H   
ATOM    270  HA  ALA A  19      12.589  47.110   7.902  1.00  0.00          H   
ATOM    271  HB1 ALA A  19      10.678  46.531  10.122  1.00  0.00          H   
ATOM    272  HB2 ALA A  19      11.523  48.012   9.676  1.00  0.00          H   
ATOM    273  HB3 ALA A  19      10.200  47.469   8.666  1.00  0.00          H   
ATOM    274  N   GLN A  20      12.743  44.303   9.699  1.00  0.00          N   
ATOM    275  CA  GLN A  20      13.620  43.519  10.568  1.00  0.00          C   
ATOM    276  C   GLN A  20      14.450  42.338   9.933  1.00  0.00          C   
ATOM    277  O   GLN A  20      14.733  41.400  10.655  1.00  0.00          O   
ATOM    278  CB  GLN A  20      12.760  43.102  11.787  1.00  0.00          C   
ATOM    279  CG  GLN A  20      11.886  41.808  11.644  1.00  0.00          C   
ATOM    280  CD  GLN A  20      10.794  41.876  12.714  1.00  0.00          C   
ATOM    281  NE2 GLN A  20       9.740  42.647  12.602  1.00  0.00          N   
ATOM    282  OE1 GLN A  20      10.948  41.219  13.763  1.00  0.00          O   
ATOM    283  H   GLN A  20      11.976  43.900   9.188  1.00  0.00          H   
ATOM    284  HA  GLN A  20      14.400  44.188  10.925  1.00  0.00          H   
ATOM    285  HB3 GLN A  20      12.085  43.922  12.021  1.00  0.00          H   
ATOM    286  HB2 GLN A  20      13.494  42.853  12.562  1.00  0.00          H   
ATOM    287  HG3 GLN A  20      12.528  40.989  11.957  1.00  0.00          H   
ATOM    288  HG2 GLN A  20      11.454  41.653  10.649  1.00  0.00          H   
ATOM    289 HE21 GLN A  20       9.577  43.111  11.716  1.00  0.00          H   
ATOM    290 HE22 GLN A  20       9.200  42.751  13.447  1.00  0.00          H   
ATOM    291  N   ALA A  21      14.850  42.492   8.687  1.00  0.00          N   
ATOM    292  CA  ALA A  21      15.706  41.534   8.024  1.00  0.00          C   
ATOM    293  C   ALA A  21      17.200  41.793   8.055  1.00  0.00          C   
ATOM    294  O   ALA A  21      17.601  42.965   8.203  1.00  0.00          O   
ATOM    295  CB  ALA A  21      15.236  41.351   6.583  1.00  0.00          C   
ATOM    296  H   ALA A  21      14.788  43.382   8.217  1.00  0.00          H   
ATOM    297  HA  ALA A  21      15.590  40.614   8.595  1.00  0.00          H   
ATOM    298  HB1 ALA A  21      15.615  40.408   6.198  1.00  0.00          H   
ATOM    299  HB2 ALA A  21      14.147  41.253   6.544  1.00  0.00          H   
ATOM    300  HB3 ALA A  21      15.523  42.173   5.921  1.00  0.00          H   
ATOM    301  N   ALA A  22      18.016  40.741   7.882  1.00  0.00          N   
ATOM    302  CA  ALA A  22      19.470  40.786   7.774  1.00  0.00          C   
ATOM    303  C   ALA A  22      20.041  41.319   6.452  1.00  0.00          C   
ATOM    304  O   ALA A  22      19.553  40.974   5.382  1.00  0.00          O   
ATOM    305  CB  ALA A  22      20.019  39.353   8.044  1.00  0.00          C   
ATOM    306  H   ALA A  22      17.625  39.823   7.729  1.00  0.00          H   
ATOM    307  HA  ALA A  22      19.863  41.527   8.470  1.00  0.00          H   
ATOM    308  HB1 ALA A  22      19.692  38.542   7.388  1.00  0.00          H   
ATOM    309  HB2 ALA A  22      21.095  39.447   7.904  1.00  0.00          H   
ATOM    310  HB3 ALA A  22      19.984  39.161   9.108  1.00  0.00          H   
ATOM    311  N   LYS A  23      21.059  42.180   6.614  1.00  0.00          N   
ATOM    312  CA  LYS A  23      21.535  43.072   5.544  1.00  0.00          C   
ATOM    313  C   LYS A  23      22.027  42.331   4.284  1.00  0.00          C   
ATOM    314  O   LYS A  23      22.696  41.325   4.372  1.00  0.00          O   
ATOM    315  CB  LYS A  23      22.605  43.992   6.162  1.00  0.00          C   
ATOM    316  CG  LYS A  23      23.417  44.815   5.067  1.00  0.00          C   
ATOM    317  CD  LYS A  23      24.589  45.517   5.730  1.00  0.00          C   
ATOM    318  CE  LYS A  23      25.441  46.358   4.756  1.00  0.00          C   
ATOM    319  NZ  LYS A  23      24.580  47.375   4.047  1.00  0.00          N   
ATOM    320  H   LYS A  23      21.306  42.419   7.562  1.00  0.00          H   
ATOM    321  HA  LYS A  23      20.688  43.661   5.209  1.00  0.00          H   
ATOM    322  HB3 LYS A  23      23.363  43.359   6.618  1.00  0.00          H   
ATOM    323  HB2 LYS A  23      22.110  44.626   6.900  1.00  0.00          H   
ATOM    324  HG3 LYS A  23      22.726  45.526   4.601  1.00  0.00          H   
ATOM    325  HG2 LYS A  23      23.806  44.099   4.357  1.00  0.00          H   
ATOM    326  HD3 LYS A  23      25.178  44.773   6.276  1.00  0.00          H   
ATOM    327  HD2 LYS A  23      24.143  46.198   6.463  1.00  0.00          H   
ATOM    328  HE3 LYS A  23      25.912  45.681   4.051  1.00  0.00          H   
ATOM    329  HE2 LYS A  23      26.267  46.765   5.343  1.00  0.00          H   
ATOM    330  HZ1 LYS A  23      25.177  47.960   3.463  1.00  0.00          H   
ATOM    331  HZ2 LYS A  23      23.891  46.947   3.446  1.00  0.00          H   
ATOM    332  HZ3 LYS A  23      24.175  48.030   4.690  1.00  0.00          H   
ATOM    333  N   LYS A  24      21.538  42.839   3.175  1.00  0.00          N   
ATOM    334  CA  LYS A  24      21.777  42.302   1.819  1.00  0.00          C   
ATOM    335  C   LYS A  24      23.108  42.772   1.088  1.00  0.00          C   
ATOM    336  CB  LYS A  24      20.536  42.453   0.882  1.00  0.00          C   
ATOM    337  CG  LYS A  24      19.612  41.312   1.127  1.00  0.00          C   
ATOM    338  CD  LYS A  24      18.339  41.260   0.224  1.00  0.00          C   
ATOM    339  CE  LYS A  24      17.294  40.325   0.745  1.00  0.00          C   
ATOM    340  NZ  LYS A  24      16.473  40.857   1.875  1.00  0.00          N   
ATOM    341  O   LYS A  24      23.925  41.902   0.750  1.00  0.00          O   
ATOM    342  OXT LYS A  24      23.324  44.023   1.012  1.00  0.00          O   
ATOM    343  H   LYS A  24      21.005  43.689   3.308  1.00  0.00          H   
ATOM    344  HA  LYS A  24      21.905  41.249   2.068  1.00  0.00          H   
ATOM    345  HB3 LYS A  24      20.831  42.376  -0.163  1.00  0.00          H   
ATOM    346  HB2 LYS A  24      20.034  43.411   1.059  1.00  0.00          H   
ATOM    347  HG3 LYS A  24      19.271  41.273   2.165  1.00  0.00          H   
ATOM    348  HG2 LYS A  24      20.081  40.362   0.892  1.00  0.00          H   
ATOM    349  HD3 LYS A  24      18.518  41.019  -0.820  1.00  0.00          H   
ATOM    350  HD2 LYS A  24      17.911  42.256   0.148  1.00  0.00          H   
ATOM    351  HE3 LYS A  24      17.759  39.376   1.015  1.00  0.00          H   
ATOM    352  HE2 LYS A  24      16.629  40.177  -0.103  1.00  0.00          H   
ATOM    353  HZ1 LYS A  24      15.945  40.111   2.297  1.00  0.00          H   
ATOM    354  HZ2 LYS A  24      17.063  41.300   2.560  1.00  0.00          H   
ATOM    355  HZ3 LYS A  24      15.838  41.608   1.610  1.00  0.00          H   
TER     356      LYS A  24
ENDMDL
MODEL        8
ATOM      1  N   LYS A   1      -3.602  49.763  -7.479  1.00  0.00          N   
ATOM      2  CA  LYS A   1      -4.808  50.405  -6.841  1.00  0.00          C   
ATOM      3  C   LYS A   1      -4.890  50.179  -5.330  1.00  0.00          C   
ATOM      4  O   LYS A   1      -4.189  49.352  -4.806  1.00  0.00          O   
ATOM      5  CB  LYS A   1      -6.165  50.142  -7.587  1.00  0.00          C   
ATOM      6  CG  LYS A   1      -6.530  51.105  -8.743  1.00  0.00          C   
ATOM      7  CD  LYS A   1      -7.838  50.593  -9.336  1.00  0.00          C   
ATOM      8  CE  LYS A   1      -8.577  51.364 -10.359  1.00  0.00          C   
ATOM      9  NZ  LYS A   1      -9.739  50.647 -10.830  1.00  0.00          N   
ATOM     10  HA  LYS A   1      -4.618  51.472  -6.948  1.00  0.00          H   
ATOM     11  HB3 LYS A   1      -6.943  50.162  -6.826  1.00  0.00          H   
ATOM     12  HB2 LYS A   1      -6.146  49.128  -7.986  1.00  0.00          H   
ATOM     13  HG3 LYS A   1      -5.800  51.107  -9.547  1.00  0.00          H   
ATOM     14  HG2 LYS A   1      -6.639  52.162  -8.484  1.00  0.00          H   
ATOM     15  HD3 LYS A   1      -8.569  50.460  -8.540  1.00  0.00          H   
ATOM     16  HD2 LYS A   1      -7.509  49.662  -9.796  1.00  0.00          H   
ATOM     17  HE3 LYS A   1      -7.951  51.572 -11.228  1.00  0.00          H   
ATOM     18  HE2 LYS A   1      -8.877  52.286  -9.858  1.00  0.00          H   
ATOM     19  HZ1 LYS A   1     -10.386  51.400 -10.982  1.00  0.00          H   
ATOM     20  HZ2 LYS A   1      -9.487  50.087 -11.633  1.00  0.00          H   
ATOM     21  HZ3 LYS A   1     -10.136  50.142 -10.057  1.00  0.00          H   
ATOM     22  H   LYS A   1      -3.741  48.772  -7.322  1.00  0.00          H   
ATOM     23  N   LYS A   2      -5.822  50.912  -4.642  1.00  0.00          N   
ATOM     24  CA  LYS A   2      -6.013  50.703  -3.193  1.00  0.00          C   
ATOM     25  C   LYS A   2      -6.564  49.292  -2.849  1.00  0.00          C   
ATOM     26  O   LYS A   2      -7.680  48.915  -3.232  1.00  0.00          O   
ATOM     27  CB  LYS A   2      -6.892  51.814  -2.690  1.00  0.00          C   
ATOM     28  CG  LYS A   2      -7.130  51.986  -1.206  1.00  0.00          C   
ATOM     29  CD  LYS A   2      -5.858  52.337  -0.389  1.00  0.00          C   
ATOM     30  CE  LYS A   2      -6.211  53.056   0.880  1.00  0.00          C   
ATOM     31  NZ  LYS A   2      -7.085  52.232   1.782  1.00  0.00          N   
ATOM     32  H   LYS A   2      -6.380  51.621  -5.106  1.00  0.00          H   
ATOM     33  HA  LYS A   2      -5.041  50.865  -2.709  1.00  0.00          H   
ATOM     34  HB3 LYS A   2      -7.887  51.666  -3.121  1.00  0.00          H   
ATOM     35  HB2 LYS A   2      -6.559  52.817  -2.939  1.00  0.00          H   
ATOM     36  HG3 LYS A   2      -7.741  51.157  -0.830  1.00  0.00          H   
ATOM     37  HG2 LYS A   2      -7.775  52.856  -1.088  1.00  0.00          H   
ATOM     38  HD3 LYS A   2      -5.288  53.057  -0.967  1.00  0.00          H   
ATOM     39  HD2 LYS A   2      -5.396  51.367  -0.193  1.00  0.00          H   
ATOM     40  HE3 LYS A   2      -6.816  53.909   0.577  1.00  0.00          H   
ATOM     41  HE2 LYS A   2      -5.283  53.349   1.379  1.00  0.00          H   
ATOM     42  HZ1 LYS A   2      -8.041  52.106   1.498  1.00  0.00          H   
ATOM     43  HZ2 LYS A   2      -6.690  51.314   1.918  1.00  0.00          H   
ATOM     44  HZ3 LYS A   2      -7.066  52.694   2.680  1.00  0.00          H   
ATOM     45  N   PRO A   3      -5.873  48.457  -2.020  1.00  0.00          N   
ATOM     46  CA  PRO A   3      -6.343  47.168  -1.507  1.00  0.00          C   
ATOM     47  C   PRO A   3      -7.387  47.234  -0.415  1.00  0.00          C   
ATOM     48  O   PRO A   3      -7.423  48.211   0.332  1.00  0.00          O   
ATOM     49  CB  PRO A   3      -5.051  46.445  -1.101  1.00  0.00          C   
ATOM     50  CG  PRO A   3      -4.134  47.550  -0.596  1.00  0.00          C   
ATOM     51  CD  PRO A   3      -4.519  48.689  -1.434  1.00  0.00          C   
ATOM     52  HA  PRO A   3      -6.691  46.567  -2.342  1.00  0.00          H   
ATOM     53  HB3 PRO A   3      -5.215  45.625  -0.409  1.00  0.00          H   
ATOM     54  HB2 PRO A   3      -4.711  46.055  -2.065  1.00  0.00          H   
ATOM     55  HG3 PRO A   3      -4.232  47.626   0.490  1.00  0.00          H   
ATOM     56  HG2 PRO A   3      -3.119  47.200  -0.788  1.00  0.00          H   
ATOM     57  HD3 PRO A   3      -4.473  49.602  -0.839  1.00  0.00          H   
ATOM     58  HD2 PRO A   3      -3.777  48.768  -2.234  1.00  0.00          H   
ATOM     59  N   GLY A   4      -8.313  46.256  -0.362  1.00  0.00          N   
ATOM     60  CA  GLY A   4      -9.128  45.880   0.845  1.00  0.00          C   
ATOM     61  C   GLY A   4      -8.384  45.560   2.160  1.00  0.00          C   
ATOM     62  O   GLY A   4      -7.139  45.357   2.102  1.00  0.00          O   
ATOM     63  H   GLY A   4      -8.411  45.609  -1.128  1.00  0.00          H   
ATOM     64  HA3 GLY A   4      -9.796  45.076   0.534  1.00  0.00          H   
ATOM     65  HA2 GLY A   4      -9.773  46.741   1.019  1.00  0.00          H   
ATOM     66  N   ALA A   5      -9.108  45.549   3.278  1.00  0.00          N   
ATOM     67  CA  ALA A   5      -8.690  45.440   4.693  1.00  0.00          C   
ATOM     68  C   ALA A   5      -7.722  44.290   5.026  1.00  0.00          C   
ATOM     69  O   ALA A   5      -6.796  44.418   5.841  1.00  0.00          O   
ATOM     70  CB  ALA A   5      -9.901  45.358   5.565  1.00  0.00          C   
ATOM     71  H   ALA A   5     -10.103  45.705   3.126  1.00  0.00          H   
ATOM     72  HA  ALA A   5      -8.154  46.344   4.992  1.00  0.00          H   
ATOM     73  HB1 ALA A   5     -10.428  44.417   5.418  1.00  0.00          H   
ATOM     74  HB2 ALA A   5      -9.576  45.276   6.601  1.00  0.00          H   
ATOM     75  HB3 ALA A   5     -10.686  46.087   5.381  1.00  0.00          H   
ATOM     76  N   SER A   6      -8.031  43.169   4.357  1.00  0.00          N   
ATOM     77  CA  SER A   6      -7.265  41.926   4.575  1.00  0.00          C   
ATOM     78  C   SER A   6      -5.825  41.898   3.928  1.00  0.00          C   
ATOM     79  O   SER A   6      -4.839  41.693   4.677  1.00  0.00          O   
ATOM     80  CB  SER A   6      -8.135  40.721   4.311  1.00  0.00          C   
ATOM     81  OG  SER A   6      -9.422  40.741   4.924  1.00  0.00          O   
ATOM     82  H   SER A   6      -8.895  43.195   3.832  1.00  0.00          H   
ATOM     83  HA  SER A   6      -7.090  41.946   5.644  1.00  0.00          H   
ATOM     84  HB3 SER A   6      -7.584  39.828   4.572  1.00  0.00          H   
ATOM     85  HB2 SER A   6      -8.291  40.561   3.245  1.00  0.00          H   
ATOM     86  HG  SER A   6      -9.940  39.964   4.718  1.00  0.00          H   
ATOM     87  N   LEU A   7      -5.714  42.238   2.661  1.00  0.00          N   
ATOM     88  CA  LEU A   7      -4.481  42.454   1.899  1.00  0.00          C   
ATOM     89  C   LEU A   7      -3.719  43.675   2.412  1.00  0.00          C   
ATOM     90  O   LEU A   7      -2.498  43.662   2.506  1.00  0.00          O   
ATOM     91  CB  LEU A   7      -4.811  42.523   0.418  1.00  0.00          C   
ATOM     92  CG  LEU A   7      -3.488  42.651  -0.468  1.00  0.00          C   
ATOM     93  CD1 LEU A   7      -2.569  41.390  -0.367  1.00  0.00          C   
ATOM     94  CD2 LEU A   7      -3.903  42.777  -1.955  1.00  0.00          C   
ATOM     95  H   LEU A   7      -6.548  42.459   2.148  1.00  0.00          H   
ATOM     96  HA  LEU A   7      -3.777  41.631   2.024  1.00  0.00          H   
ATOM     97  HB3 LEU A   7      -5.451  43.343   0.101  1.00  0.00          H   
ATOM     98  HB2 LEU A   7      -5.203  41.574   0.046  1.00  0.00          H   
ATOM     99  HG  LEU A   7      -2.903  43.521  -0.177  1.00  0.00          H   
ATOM    100 HD11 LEU A   7      -1.715  41.659  -0.985  1.00  0.00          H   
ATOM    101 HD12 LEU A   7      -2.400  41.158   0.684  1.00  0.00          H   
ATOM    102 HD13 LEU A   7      -3.069  40.523  -0.781  1.00  0.00          H   
ATOM    103 HD21 LEU A   7      -4.641  42.021  -2.206  1.00  0.00          H   
ATOM    104 HD22 LEU A   7      -4.429  43.723  -2.067  1.00  0.00          H   
ATOM    105 HD23 LEU A   7      -3.064  42.820  -2.652  1.00  0.00          H   
ATOM    106  N   ALA A   8      -4.389  44.724   2.869  1.00  0.00          N   
ATOM    107  CA  ALA A   8      -3.767  45.855   3.459  1.00  0.00          C   
ATOM    108  C   ALA A   8      -2.972  45.474   4.701  1.00  0.00          C   
ATOM    109  O   ALA A   8      -1.820  45.850   4.778  1.00  0.00          O   
ATOM    110  CB  ALA A   8      -4.750  47.049   3.554  1.00  0.00          C   
ATOM    111  H   ALA A   8      -5.390  44.659   2.775  1.00  0.00          H   
ATOM    112  HA  ALA A   8      -2.966  46.087   2.766  1.00  0.00          H   
ATOM    113  HB1 ALA A   8      -4.223  47.913   3.943  1.00  0.00          H   
ATOM    114  HB2 ALA A   8      -5.192  47.346   2.602  1.00  0.00          H   
ATOM    115  HB3 ALA A   8      -5.470  46.738   4.313  1.00  0.00          H   
ATOM    116  N   ALA A   9      -3.580  44.704   5.614  1.00  0.00          N   
ATOM    117  CA  ALA A   9      -2.956  44.143   6.788  1.00  0.00          C   
ATOM    118  C   ALA A   9      -1.854  43.097   6.524  1.00  0.00          C   
ATOM    119  O   ALA A   9      -0.901  43.004   7.326  1.00  0.00          O   
ATOM    120  CB  ALA A   9      -4.100  43.501   7.609  1.00  0.00          C   
ATOM    121  H   ALA A   9      -4.581  44.775   5.601  1.00  0.00          H   
ATOM    122  HA  ALA A   9      -2.544  44.995   7.330  1.00  0.00          H   
ATOM    123  HB1 ALA A   9      -4.899  44.212   7.841  1.00  0.00          H   
ATOM    124  HB2 ALA A   9      -4.521  42.644   7.070  1.00  0.00          H   
ATOM    125  HB3 ALA A   9      -3.693  43.108   8.535  1.00  0.00          H   
ATOM    126  N   LEU A  10      -1.905  42.284   5.465  1.00  0.00          N   
ATOM    127  CA  LEU A  10      -0.895  41.343   5.073  1.00  0.00          C   
ATOM    128  C   LEU A  10       0.320  42.036   4.394  1.00  0.00          C   
ATOM    129  O   LEU A  10       1.435  41.652   4.766  1.00  0.00          O   
ATOM    130  CB  LEU A  10      -1.529  40.321   4.114  1.00  0.00          C   
ATOM    131  CG  LEU A  10      -2.442  39.286   4.760  1.00  0.00          C   
ATOM    132  CD1 LEU A  10      -3.451  38.694   3.771  1.00  0.00          C   
ATOM    133  CD2 LEU A  10      -1.614  38.127   5.396  1.00  0.00          C   
ATOM    134  H   LEU A  10      -2.753  42.384   4.922  1.00  0.00          H   
ATOM    135  HA  LEU A  10      -0.604  40.829   5.998  1.00  0.00          H   
ATOM    136  HB3 LEU A  10      -0.723  39.841   3.565  1.00  0.00          H   
ATOM    137  HB2 LEU A  10      -2.074  40.887   3.355  1.00  0.00          H   
ATOM    138  HG  LEU A  10      -3.070  39.776   5.505  1.00  0.00          H   
ATOM    139 HD11 LEU A  10      -2.934  38.522   2.817  1.00  0.00          H   
ATOM    140 HD12 LEU A  10      -3.886  37.772   4.159  1.00  0.00          H   
ATOM    141 HD13 LEU A  10      -4.299  39.364   3.615  1.00  0.00          H   
ATOM    142 HD21 LEU A  10      -1.073  37.578   4.633  1.00  0.00          H   
ATOM    143 HD22 LEU A  10      -0.943  38.412   6.206  1.00  0.00          H   
ATOM    144 HD23 LEU A  10      -2.387  37.513   5.859  1.00  0.00          H   
ATOM    145  N   GLN A  11       0.106  43.060   3.567  1.00  0.00          N   
ATOM    146  CA  GLN A  11       1.199  43.941   3.057  1.00  0.00          C   
ATOM    147  C   GLN A  11       1.963  44.585   4.266  1.00  0.00          C   
ATOM    148  O   GLN A  11       3.220  44.572   4.333  1.00  0.00          O   
ATOM    149  CB  GLN A  11       0.709  45.043   2.164  1.00  0.00          C   
ATOM    150  CG  GLN A  11       0.418  44.477   0.759  1.00  0.00          C   
ATOM    151  CD  GLN A  11      -0.143  45.541  -0.226  1.00  0.00          C   
ATOM    152  NE2 GLN A  11      -0.064  45.150  -1.456  1.00  0.00          N   
ATOM    153  OE1 GLN A  11      -0.625  46.615   0.071  1.00  0.00          O   
ATOM    154  H   GLN A  11      -0.802  43.264   3.190  1.00  0.00          H   
ATOM    155  HA  GLN A  11       1.996  43.470   2.494  1.00  0.00          H   
ATOM    156  HB3 GLN A  11       1.446  45.840   2.122  1.00  0.00          H   
ATOM    157  HB2 GLN A  11      -0.172  45.501   2.628  1.00  0.00          H   
ATOM    158  HG3 GLN A  11      -0.301  43.662   0.827  1.00  0.00          H   
ATOM    159  HG2 GLN A  11       1.393  44.167   0.399  1.00  0.00          H   
ATOM    160 HE21 GLN A  11       0.304  44.228  -1.646  1.00  0.00          H   
ATOM    161 HE22 GLN A  11      -0.569  45.602  -2.214  1.00  0.00          H   
ATOM    162  N   ALA A  12       1.249  45.071   5.304  1.00  0.00          N   
ATOM    163  CA  ALA A  12       1.806  45.611   6.543  1.00  0.00          C   
ATOM    164  C   ALA A  12       2.550  44.621   7.385  1.00  0.00          C   
ATOM    165  O   ALA A  12       3.602  45.001   7.821  1.00  0.00          O   
ATOM    166  CB  ALA A  12       0.652  46.157   7.378  1.00  0.00          C   
ATOM    167  H   ALA A  12       0.248  45.025   5.236  1.00  0.00          H   
ATOM    168  HA  ALA A  12       2.462  46.446   6.276  1.00  0.00          H   
ATOM    169  HB1 ALA A  12      -0.124  45.393   7.448  1.00  0.00          H   
ATOM    170  HB2 ALA A  12       0.933  46.473   8.378  1.00  0.00          H   
ATOM    171  HB3 ALA A  12       0.282  47.013   6.819  1.00  0.00          H   
ATOM    172  N   LEU A  13       2.049  43.385   7.670  1.00  0.00          N   
ATOM    173  CA  LEU A  13       2.836  42.240   8.086  1.00  0.00          C   
ATOM    174  C   LEU A  13       4.134  41.968   7.334  1.00  0.00          C   
ATOM    175  O   LEU A  13       5.128  41.787   7.934  1.00  0.00          O   
ATOM    176  CB  LEU A  13       1.947  40.920   8.092  1.00  0.00          C   
ATOM    177  CG  LEU A  13       2.528  39.635   8.765  1.00  0.00          C   
ATOM    178  CD1 LEU A  13       3.024  39.875  10.237  1.00  0.00          C   
ATOM    179  CD2 LEU A  13       1.469  38.575   8.687  1.00  0.00          C   
ATOM    180  H   LEU A  13       1.123  43.232   7.303  1.00  0.00          H   
ATOM    181  HA  LEU A  13       3.116  42.417   9.135  1.00  0.00          H   
ATOM    182  HB3 LEU A  13       1.595  40.680   7.087  1.00  0.00          H   
ATOM    183  HB2 LEU A  13       0.983  41.093   8.573  1.00  0.00          H   
ATOM    184  HG  LEU A  13       3.328  39.273   8.120  1.00  0.00          H   
ATOM    185 HD11 LEU A  13       2.274  40.494  10.730  1.00  0.00          H   
ATOM    186 HD12 LEU A  13       3.127  38.873  10.657  1.00  0.00          H   
ATOM    187 HD13 LEU A  13       3.958  40.415  10.369  1.00  0.00          H   
ATOM    188 HD21 LEU A  13       1.814  37.743   9.306  1.00  0.00          H   
ATOM    189 HD22 LEU A  13       0.502  38.884   9.068  1.00  0.00          H   
ATOM    190 HD23 LEU A  13       1.463  38.279   7.642  1.00  0.00          H   
ATOM    191  N   GLN A  14       4.199  42.033   6.000  1.00  0.00          N   
ATOM    192  CA  GLN A  14       5.426  41.996   5.221  1.00  0.00          C   
ATOM    193  C   GLN A  14       6.415  43.083   5.366  1.00  0.00          C   
ATOM    194  O   GLN A  14       7.646  42.813   5.624  1.00  0.00          O   
ATOM    195  CB  GLN A  14       5.220  41.603   3.719  1.00  0.00          C   
ATOM    196  CG  GLN A  14       4.535  40.245   3.424  1.00  0.00          C   
ATOM    197  CD  GLN A  14       4.559  39.871   1.918  1.00  0.00          C   
ATOM    198  NE2 GLN A  14       5.335  38.871   1.566  1.00  0.00          N   
ATOM    199  OE1 GLN A  14       3.976  40.542   1.086  1.00  0.00          O   
ATOM    200  H   GLN A  14       3.347  42.285   5.512  1.00  0.00          H   
ATOM    201  HA  GLN A  14       5.888  41.097   5.650  1.00  0.00          H   
ATOM    202  HB3 GLN A  14       6.150  41.541   3.151  1.00  0.00          H   
ATOM    203  HB2 GLN A  14       4.644  42.410   3.267  1.00  0.00          H   
ATOM    204  HG3 GLN A  14       3.470  40.291   3.667  1.00  0.00          H   
ATOM    205  HG2 GLN A  14       5.000  39.445   4.000  1.00  0.00          H   
ATOM    206 HE21 GLN A  14       5.773  38.299   2.271  1.00  0.00          H   
ATOM    207 HE22 GLN A  14       5.533  38.680   0.589  1.00  0.00          H   
ATOM    208  N   ALA A  15       5.950  44.312   5.412  1.00  0.00          N   
ATOM    209  CA  ALA A  15       6.678  45.457   5.926  1.00  0.00          C   
ATOM    210  C   ALA A  15       7.201  45.266   7.438  1.00  0.00          C   
ATOM    211  O   ALA A  15       8.259  45.770   7.754  1.00  0.00          O   
ATOM    212  CB  ALA A  15       5.861  46.728   5.696  1.00  0.00          C   
ATOM    213  H   ALA A  15       5.010  44.537   5.141  1.00  0.00          H   
ATOM    214  HA  ALA A  15       7.529  45.634   5.276  1.00  0.00          H   
ATOM    215  HB1 ALA A  15       6.359  47.550   6.212  1.00  0.00          H   
ATOM    216  HB2 ALA A  15       5.649  47.025   4.672  1.00  0.00          H   
ATOM    217  HB3 ALA A  15       4.978  46.507   6.291  1.00  0.00          H   
ATOM    218  N   LEU A  16       6.530  44.513   8.323  1.00  0.00          N   
ATOM    219  CA  LEU A  16       7.058  44.043   9.643  1.00  0.00          C   
ATOM    220  C   LEU A  16       8.228  43.046   9.651  1.00  0.00          C   
ATOM    221  O   LEU A  16       9.224  43.154  10.375  1.00  0.00          O   
ATOM    222  CB  LEU A  16       5.858  43.720  10.598  1.00  0.00          C   
ATOM    223  CG  LEU A  16       6.255  43.372  12.036  1.00  0.00          C   
ATOM    224  CD1 LEU A  16       6.801  44.698  12.593  1.00  0.00          C   
ATOM    225  CD2 LEU A  16       5.035  42.928  12.833  1.00  0.00          C   
ATOM    226  H   LEU A  16       5.602  44.230   8.046  1.00  0.00          H   
ATOM    227  HA  LEU A  16       7.457  44.900  10.186  1.00  0.00          H   
ATOM    228  HB3 LEU A  16       5.383  42.774  10.325  1.00  0.00          H   
ATOM    229  HB2 LEU A  16       5.150  44.534  10.585  1.00  0.00          H   
ATOM    230  HG  LEU A  16       7.008  42.584  12.011  1.00  0.00          H   
ATOM    231 HD11 LEU A  16       5.933  45.346  12.634  1.00  0.00          H   
ATOM    232 HD12 LEU A  16       7.098  44.470  13.621  1.00  0.00          H   
ATOM    233 HD13 LEU A  16       7.696  45.066  12.094  1.00  0.00          H   
ATOM    234 HD21 LEU A  16       4.584  41.994  12.509  1.00  0.00          H   
ATOM    235 HD22 LEU A  16       5.381  42.842  13.856  1.00  0.00          H   
ATOM    236 HD23 LEU A  16       4.251  43.685  12.757  1.00  0.00          H   
ATOM    237  N   GLN A  17       8.062  42.027   8.760  1.00  0.00          N   
ATOM    238  CA  GLN A  17       9.153  41.020   8.484  1.00  0.00          C   
ATOM    239  C   GLN A  17      10.450  41.753   7.970  1.00  0.00          C   
ATOM    240  O   GLN A  17      11.533  41.335   8.370  1.00  0.00          O   
ATOM    241  CB  GLN A  17       8.635  40.019   7.454  1.00  0.00          C   
ATOM    242  CG  GLN A  17       7.524  39.063   7.982  1.00  0.00          C   
ATOM    243  CD  GLN A  17       6.545  38.566   6.984  1.00  0.00          C   
ATOM    244  NE2 GLN A  17       5.649  37.730   7.390  1.00  0.00          N   
ATOM    245  OE1 GLN A  17       6.424  38.806   5.814  1.00  0.00          O   
ATOM    246  H   GLN A  17       7.182  41.915   8.275  1.00  0.00          H   
ATOM    247  HA  GLN A  17       9.438  40.471   9.380  1.00  0.00          H   
ATOM    248  HB3 GLN A  17       9.464  39.443   7.051  1.00  0.00          H   
ATOM    249  HB2 GLN A  17       8.210  40.546   6.591  1.00  0.00          H   
ATOM    250  HG3 GLN A  17       6.895  39.536   8.741  1.00  0.00          H   
ATOM    251  HG2 GLN A  17       7.980  38.203   8.485  1.00  0.00          H   
ATOM    252 HE21 GLN A  17       5.475  37.411   8.327  1.00  0.00          H   
ATOM    253 HE22 GLN A  17       4.979  37.434   6.697  1.00  0.00          H   
ATOM    254  N   ALA A  18      10.360  42.738   7.049  1.00  0.00          N   
ATOM    255  CA  ALA A  18      11.435  43.520   6.416  1.00  0.00          C   
ATOM    256  C   ALA A  18      12.138  44.393   7.513  1.00  0.00          C   
ATOM    257  O   ALA A  18      13.324  44.616   7.380  1.00  0.00          O   
ATOM    258  CB  ALA A  18      10.780  44.305   5.319  1.00  0.00          C   
ATOM    259  H   ALA A  18       9.476  42.954   6.621  1.00  0.00          H   
ATOM    260  HA  ALA A  18      12.172  42.831   5.994  1.00  0.00          H   
ATOM    261  HB1 ALA A  18      11.392  44.978   4.698  1.00  0.00          H   
ATOM    262  HB2 ALA A  18      10.365  43.651   4.558  1.00  0.00          H   
ATOM    263  HB3 ALA A  18       9.962  44.915   5.698  1.00  0.00          H   
ATOM    264  N   ALA A  19      11.433  44.908   8.550  1.00  0.00          N   
ATOM    265  CA  ALA A  19      11.943  45.838   9.595  1.00  0.00          C   
ATOM    266  C   ALA A  19      12.912  45.117  10.551  1.00  0.00          C   
ATOM    267  O   ALA A  19      12.644  45.025  11.757  1.00  0.00          O   
ATOM    268  CB  ALA A  19      10.763  46.513  10.217  1.00  0.00          C   
ATOM    269  H   ALA A  19      10.455  44.688   8.624  1.00  0.00          H   
ATOM    270  HA  ALA A  19      12.445  46.691   9.133  1.00  0.00          H   
ATOM    271  HB1 ALA A  19      10.323  47.194   9.485  1.00  0.00          H   
ATOM    272  HB2 ALA A  19      10.093  45.781  10.687  1.00  0.00          H   
ATOM    273  HB3 ALA A  19      11.129  46.960  11.135  1.00  0.00          H   
ATOM    274  N   GLN A  20      14.024  44.659  10.057  1.00  0.00          N   
ATOM    275  CA  GLN A  20      14.925  43.835  10.803  1.00  0.00          C   
ATOM    276  C   GLN A  20      15.864  44.892  11.483  1.00  0.00          C   
ATOM    277  O   GLN A  20      16.039  46.031  11.052  1.00  0.00          O   
ATOM    278  CB  GLN A  20      15.611  42.740   9.952  1.00  0.00          C   
ATOM    279  CG  GLN A  20      14.654  41.687   9.327  1.00  0.00          C   
ATOM    280  CD  GLN A  20      15.404  40.772   8.359  1.00  0.00          C   
ATOM    281  NE2 GLN A  20      14.760  40.439   7.245  1.00  0.00          N   
ATOM    282  OE1 GLN A  20      16.626  40.524   8.449  1.00  0.00          O   
ATOM    283  H   GLN A  20      14.164  44.844   9.076  1.00  0.00          H   
ATOM    284  HA  GLN A  20      14.294  43.388  11.574  1.00  0.00          H   
ATOM    285  HB3 GLN A  20      16.347  42.221  10.554  1.00  0.00          H   
ATOM    286  HB2 GLN A  20      16.193  43.242   9.181  1.00  0.00          H   
ATOM    287  HG3 GLN A  20      13.776  42.125   8.842  1.00  0.00          H   
ATOM    288  HG2 GLN A  20      14.234  41.085  10.138  1.00  0.00          H   
ATOM    289 HE21 GLN A  20      13.752  40.503   7.172  1.00  0.00          H   
ATOM    290 HE22 GLN A  20      15.249  39.773   6.664  1.00  0.00          H   
ATOM    291  N   ALA A  21      16.490  44.455  12.591  1.00  0.00          N   
ATOM    292  CA  ALA A  21      17.503  45.167  13.400  1.00  0.00          C   
ATOM    293  C   ALA A  21      18.881  45.216  12.640  1.00  0.00          C   
ATOM    294  O   ALA A  21      19.063  44.595  11.613  1.00  0.00          O   
ATOM    295  CB  ALA A  21      17.663  44.407  14.735  1.00  0.00          C   
ATOM    296  H   ALA A  21      16.229  43.525  12.877  1.00  0.00          H   
ATOM    297  HA  ALA A  21      17.104  46.152  13.585  1.00  0.00          H   
ATOM    298  HB1 ALA A  21      18.471  44.791  15.341  1.00  0.00          H   
ATOM    299  HB2 ALA A  21      16.739  44.531  15.303  1.00  0.00          H   
ATOM    300  HB3 ALA A  21      17.804  43.339  14.592  1.00  0.00          H   
ATOM    301  N   ALA A  22      19.722  46.152  13.100  1.00  0.00          N   
ATOM    302  CA  ALA A  22      20.990  46.411  12.435  1.00  0.00          C   
ATOM    303  C   ALA A  22      21.859  45.114  12.407  1.00  0.00          C   
ATOM    304  O   ALA A  22      22.242  44.590  13.459  1.00  0.00          O   
ATOM    305  CB  ALA A  22      21.736  47.545  13.228  1.00  0.00          C   
ATOM    306  H   ALA A  22      19.551  46.633  13.970  1.00  0.00          H   
ATOM    307  HA  ALA A  22      20.763  46.689  11.410  1.00  0.00          H   
ATOM    308  HB1 ALA A  22      22.032  47.150  14.197  1.00  0.00          H   
ATOM    309  HB2 ALA A  22      22.630  47.852  12.676  1.00  0.00          H   
ATOM    310  HB3 ALA A  22      21.082  48.405  13.372  1.00  0.00          H   
ATOM    311  N   LYS A  23      22.511  44.851  11.281  1.00  0.00          N   
ATOM    312  CA  LYS A  23      23.374  43.746  11.015  1.00  0.00          C   
ATOM    313  C   LYS A  23      24.703  43.821  11.725  1.00  0.00          C   
ATOM    314  O   LYS A  23      25.188  44.886  11.986  1.00  0.00          O   
ATOM    315  CB  LYS A  23      23.644  43.708   9.531  1.00  0.00          C   
ATOM    316  CG  LYS A  23      22.338  43.432   8.716  1.00  0.00          C   
ATOM    317  CD  LYS A  23      22.579  43.786   7.272  1.00  0.00          C   
ATOM    318  CE  LYS A  23      21.248  43.695   6.460  1.00  0.00          C   
ATOM    319  NZ  LYS A  23      21.547  43.864   5.039  1.00  0.00          N   
ATOM    320  H   LYS A  23      22.225  45.302  10.420  1.00  0.00          H   
ATOM    321  HA  LYS A  23      22.909  42.823  11.355  1.00  0.00          H   
ATOM    322  HB3 LYS A  23      24.344  42.913   9.271  1.00  0.00          H   
ATOM    323  HB2 LYS A  23      24.045  44.660   9.213  1.00  0.00          H   
ATOM    324  HG3 LYS A  23      21.480  43.995   9.085  1.00  0.00          H   
ATOM    325  HG2 LYS A  23      22.066  42.380   8.735  1.00  0.00          H   
ATOM    326  HD3 LYS A  23      23.226  43.038   6.811  1.00  0.00          H   
ATOM    327  HD2 LYS A  23      22.970  44.802   7.180  1.00  0.00          H   
ATOM    328  HE3 LYS A  23      20.691  44.510   6.904  1.00  0.00          H   
ATOM    329  HE2 LYS A  23      20.745  42.777   6.763  1.00  0.00          H   
ATOM    330  HZ1 LYS A  23      20.691  43.742   4.510  1.00  0.00          H   
ATOM    331  HZ2 LYS A  23      21.874  44.812   4.907  1.00  0.00          H   
ATOM    332  HZ3 LYS A  23      22.271  43.232   4.728  1.00  0.00          H   
ATOM    333  N   LYS A  24      25.360  42.699  11.919  1.00  0.00          N   
ATOM    334  CA  LYS A  24      26.636  42.589  12.564  1.00  0.00          C   
ATOM    335  C   LYS A  24      27.782  42.183  11.520  1.00  0.00          C   
ATOM    336  CB  LYS A  24      26.495  41.497  13.648  1.00  0.00          C   
ATOM    337  CG  LYS A  24      27.652  41.701  14.676  1.00  0.00          C   
ATOM    338  CD  LYS A  24      27.310  40.868  15.920  1.00  0.00          C   
ATOM    339  CE  LYS A  24      28.510  40.969  16.868  1.00  0.00          C   
ATOM    340  NZ  LYS A  24      28.156  40.341  18.117  1.00  0.00          N   
ATOM    341  O   LYS A  24      28.740  42.942  11.367  1.00  0.00          O   
ATOM    342  OXT LYS A  24      27.654  41.151  10.863  1.00  0.00          O   
ATOM    343  H   LYS A  24      25.041  41.926  11.355  1.00  0.00          H   
ATOM    344  HA  LYS A  24      26.749  43.533  13.094  1.00  0.00          H   
ATOM    345  HB3 LYS A  24      26.573  40.541  13.123  1.00  0.00          H   
ATOM    346  HB2 LYS A  24      25.554  41.595  14.196  1.00  0.00          H   
ATOM    347  HG3 LYS A  24      27.623  42.743  14.981  1.00  0.00          H   
ATOM    348  HG2 LYS A  24      28.563  41.449  14.135  1.00  0.00          H   
ATOM    349  HD3 LYS A  24      27.149  39.838  15.611  1.00  0.00          H   
ATOM    350  HD2 LYS A  24      26.543  41.430  16.456  1.00  0.00          H   
ATOM    351  HE3 LYS A  24      28.834  42.009  16.919  1.00  0.00          H   
ATOM    352  HE2 LYS A  24      29.394  40.490  16.454  1.00  0.00          H   
ATOM    353  HZ1 LYS A  24      27.804  39.418  17.900  1.00  0.00          H   
ATOM    354  HZ2 LYS A  24      28.954  40.348  18.728  1.00  0.00          H   
ATOM    355  HZ3 LYS A  24      27.466  40.863  18.654  1.00  0.00          H   
TER     356      LYS A  24
ENDMDL
MODEL        9
ATOM      1  N   LYS A   1      -9.252  26.606  14.078  1.00  0.00          N   
ATOM      2  CA  LYS A   1      -9.336  27.432  12.813  1.00  0.00          C   
ATOM      3  C   LYS A   1      -9.216  28.921  13.168  1.00  0.00          C   
ATOM      4  O   LYS A   1      -9.609  29.304  14.232  1.00  0.00          O   
ATOM      5  CB  LYS A   1     -10.600  27.352  11.867  1.00  0.00          C   
ATOM      6  CG  LYS A   1     -10.581  26.063  10.984  1.00  0.00          C   
ATOM      7  CD  LYS A   1     -11.745  25.974  10.047  1.00  0.00          C   
ATOM      8  CE  LYS A   1     -11.724  24.780   9.120  1.00  0.00          C   
ATOM      9  NZ  LYS A   1     -11.758  23.517   9.853  1.00  0.00          N   
ATOM     10  HA  LYS A   1      -8.396  27.216  12.293  1.00  0.00          H   
ATOM     11  HB3 LYS A   1     -10.663  28.125  11.104  1.00  0.00          H   
ATOM     12  HB2 LYS A   1     -11.455  27.378  12.535  1.00  0.00          H   
ATOM     13  HG3 LYS A   1     -10.599  25.190  11.643  1.00  0.00          H   
ATOM     14  HG2 LYS A   1      -9.674  25.960  10.387  1.00  0.00          H   
ATOM     15  HD3 LYS A   1     -11.636  26.850   9.407  1.00  0.00          H   
ATOM     16  HD2 LYS A   1     -12.725  26.007  10.522  1.00  0.00          H   
ATOM     17  HE3 LYS A   1     -10.792  24.722   8.548  1.00  0.00          H   
ATOM     18  HE2 LYS A   1     -12.592  24.821   8.469  1.00  0.00          H   
ATOM     19  HZ1 LYS A   1     -12.604  23.429  10.404  1.00  0.00          H   
ATOM     20  HZ2 LYS A   1     -11.636  22.774   9.184  1.00  0.00          H   
ATOM     21  HZ3 LYS A   1     -10.891  23.467  10.362  1.00  0.00          H   
ATOM     22  H   LYS A   1     -10.055  26.824  14.661  1.00  0.00          H   
ATOM     23  N   LYS A   2      -8.549  29.677  12.290  1.00  0.00          N   
ATOM     24  CA  LYS A   2      -8.377  31.081  12.564  1.00  0.00          C   
ATOM     25  C   LYS A   2      -8.638  31.784  11.195  1.00  0.00          C   
ATOM     26  O   LYS A   2      -8.034  31.341  10.166  1.00  0.00          O   
ATOM     27  CB  LYS A   2      -6.976  31.291  13.118  1.00  0.00          C   
ATOM     28  CG  LYS A   2      -6.817  32.815  13.328  1.00  0.00          C   
ATOM     29  CD  LYS A   2      -5.555  33.049  14.132  1.00  0.00          C   
ATOM     30  CE  LYS A   2      -5.366  34.552  14.554  1.00  0.00          C   
ATOM     31  NZ  LYS A   2      -4.824  35.444  13.512  1.00  0.00          N   
ATOM     32  H   LYS A   2      -8.137  29.230  11.475  1.00  0.00          H   
ATOM     33  HA  LYS A   2      -9.070  31.376  13.354  1.00  0.00          H   
ATOM     34  HB3 LYS A   2      -6.246  30.988  12.361  1.00  0.00          H   
ATOM     35  HB2 LYS A   2      -6.807  30.721  14.034  1.00  0.00          H   
ATOM     36  HG3 LYS A   2      -7.615  33.148  13.989  1.00  0.00          H   
ATOM     37  HG2 LYS A   2      -6.849  33.411  12.416  1.00  0.00          H   
ATOM     38  HD3 LYS A   2      -4.704  32.787  13.490  1.00  0.00          H   
ATOM     39  HD2 LYS A   2      -5.534  32.368  14.987  1.00  0.00          H   
ATOM     40  HE3 LYS A   2      -4.678  34.386  15.382  1.00  0.00          H   
ATOM     41  HE2 LYS A   2      -6.324  34.928  14.892  1.00  0.00          H   
ATOM     42  HZ1 LYS A   2      -5.510  35.671  12.799  1.00  0.00          H   
ATOM     43  HZ2 LYS A   2      -4.582  36.363  13.853  1.00  0.00          H   
ATOM     44  HZ3 LYS A   2      -3.938  35.199  13.096  1.00  0.00          H   
ATOM     45  N   PRO A   3      -9.478  32.862  11.144  1.00  0.00          N   
ATOM     46  CA  PRO A   3      -9.887  33.600   9.925  1.00  0.00          C   
ATOM     47  C   PRO A   3      -8.784  34.341   9.167  1.00  0.00          C   
ATOM     48  O   PRO A   3      -7.729  34.585   9.661  1.00  0.00          O   
ATOM     49  CB  PRO A   3     -10.979  34.512  10.354  1.00  0.00          C   
ATOM     50  CG  PRO A   3     -11.601  33.797  11.520  1.00  0.00          C   
ATOM     51  CD  PRO A   3     -10.404  33.133  12.243  1.00  0.00          C   
ATOM     52  HA  PRO A   3     -10.408  32.908   9.261  1.00  0.00          H   
ATOM     53  HB3 PRO A   3     -10.523  35.408  10.763  1.00  0.00          H   
ATOM     54  HB2 PRO A   3     -11.654  34.575   9.501  1.00  0.00          H   
ATOM     55  HG3 PRO A   3     -12.103  34.440  12.239  1.00  0.00          H   
ATOM     56  HG2 PRO A   3     -12.323  33.147  11.032  1.00  0.00          H   
ATOM     57  HD3 PRO A   3      -9.929  33.887  12.867  1.00  0.00          H   
ATOM     58  HD2 PRO A   3     -10.702  32.220  12.743  1.00  0.00          H   
ATOM     59  N   GLY A   4      -9.074  34.593   7.898  1.00  0.00          N   
ATOM     60  CA  GLY A   4      -8.116  35.207   7.008  1.00  0.00          C   
ATOM     61  C   GLY A   4      -7.829  36.717   7.238  1.00  0.00          C   
ATOM     62  O   GLY A   4      -8.718  37.529   7.448  1.00  0.00          O   
ATOM     63  H   GLY A   4     -10.046  34.510   7.623  1.00  0.00          H   
ATOM     64  HA3 GLY A   4      -8.354  34.953   5.974  1.00  0.00          H   
ATOM     65  HA2 GLY A   4      -7.207  34.625   7.196  1.00  0.00          H   
ATOM     66  N   ALA A   5      -6.551  37.107   7.189  1.00  0.00          N   
ATOM     67  CA  ALA A   5      -6.121  38.492   7.133  1.00  0.00          C   
ATOM     68  C   ALA A   5      -6.469  39.091   5.719  1.00  0.00          C   
ATOM     69  O   ALA A   5      -6.358  38.485   4.626  1.00  0.00          O   
ATOM     70  CB  ALA A   5      -4.654  38.531   7.371  1.00  0.00          C   
ATOM     71  H   ALA A   5      -5.801  36.432   7.236  1.00  0.00          H   
ATOM     72  HA  ALA A   5      -6.715  38.984   7.904  1.00  0.00          H   
ATOM     73  HB1 ALA A   5      -4.255  37.871   8.141  1.00  0.00          H   
ATOM     74  HB2 ALA A   5      -4.097  38.134   6.512  1.00  0.00          H   
ATOM     75  HB3 ALA A   5      -4.373  39.580   7.391  1.00  0.00          H   
ATOM     76  N   SER A   6      -6.923  40.326   5.794  1.00  0.00          N   
ATOM     77  CA  SER A   6      -6.997  41.133   4.620  1.00  0.00          C   
ATOM     78  C   SER A   6      -5.643  41.472   4.011  1.00  0.00          C   
ATOM     79  O   SER A   6      -4.688  41.613   4.751  1.00  0.00          O   
ATOM     80  CB  SER A   6      -7.837  42.359   5.031  1.00  0.00          C   
ATOM     81  OG  SER A   6      -7.129  43.216   5.894  1.00  0.00          O   
ATOM     82  H   SER A   6      -7.000  40.800   6.682  1.00  0.00          H   
ATOM     83  HA  SER A   6      -7.569  40.579   3.879  1.00  0.00          H   
ATOM     84  HB3 SER A   6      -8.707  42.030   5.595  1.00  0.00          H   
ATOM     85  HB2 SER A   6      -8.269  42.771   4.112  1.00  0.00          H   
ATOM     86  HG  SER A   6      -7.646  43.976   6.186  1.00  0.00          H   
ATOM     87  N   LEU A   7      -5.645  41.477   2.653  1.00  0.00          N   
ATOM     88  CA  LEU A   7      -4.482  41.810   1.764  1.00  0.00          C   
ATOM     89  C   LEU A   7      -3.673  43.038   2.085  1.00  0.00          C   
ATOM     90  O   LEU A   7      -2.453  42.974   2.113  1.00  0.00          O   
ATOM     91  CB  LEU A   7      -4.983  41.942   0.298  1.00  0.00          C   
ATOM     92  CG  LEU A   7      -3.924  42.246  -0.764  1.00  0.00          C   
ATOM     93  CD1 LEU A   7      -2.984  41.126  -0.797  1.00  0.00          C   
ATOM     94  CD2 LEU A   7      -4.588  42.341  -2.187  1.00  0.00          C   
ATOM     95  H   LEU A   7      -6.514  41.302   2.160  1.00  0.00          H   
ATOM     96  HA  LEU A   7      -3.803  40.956   1.784  1.00  0.00          H   
ATOM     97  HB3 LEU A   7      -5.808  42.651   0.376  1.00  0.00          H   
ATOM     98  HB2 LEU A   7      -5.387  40.953   0.048  1.00  0.00          H   
ATOM     99  HG  LEU A   7      -3.390  43.161  -0.517  1.00  0.00          H   
ATOM    100 HD11 LEU A   7      -3.463  40.196  -1.120  1.00  0.00          H   
ATOM    101 HD12 LEU A   7      -2.213  41.333  -1.538  1.00  0.00          H   
ATOM    102 HD13 LEU A   7      -2.426  41.016   0.133  1.00  0.00          H   
ATOM    103 HD21 LEU A   7      -5.268  41.522  -2.421  1.00  0.00          H   
ATOM    104 HD22 LEU A   7      -4.950  43.355  -2.359  1.00  0.00          H   
ATOM    105 HD23 LEU A   7      -3.827  42.309  -2.964  1.00  0.00          H   
ATOM    106  N   ALA A   8      -4.343  44.132   2.494  1.00  0.00          N   
ATOM    107  CA  ALA A   8      -3.755  45.275   3.223  1.00  0.00          C   
ATOM    108  C   ALA A   8      -3.017  44.930   4.547  1.00  0.00          C   
ATOM    109  O   ALA A   8      -1.872  45.366   4.739  1.00  0.00          O   
ATOM    110  CB  ALA A   8      -4.826  46.339   3.351  1.00  0.00          C   
ATOM    111  H   ALA A   8      -5.344  44.063   2.368  1.00  0.00          H   
ATOM    112  HA  ALA A   8      -3.026  45.825   2.629  1.00  0.00          H   
ATOM    113  HB1 ALA A   8      -4.468  47.235   3.852  1.00  0.00          H   
ATOM    114  HB2 ALA A   8      -5.250  46.602   2.383  1.00  0.00          H   
ATOM    115  HB3 ALA A   8      -5.646  45.890   3.912  1.00  0.00          H   
ATOM    116  N   ALA A   9      -3.654  44.126   5.455  1.00  0.00          N   
ATOM    117  CA  ALA A   9      -2.923  43.810   6.679  1.00  0.00          C   
ATOM    118  C   ALA A   9      -1.694  42.908   6.465  1.00  0.00          C   
ATOM    119  O   ALA A   9      -0.678  43.048   7.080  1.00  0.00          O   
ATOM    120  CB  ALA A   9      -3.900  43.141   7.665  1.00  0.00          C   
ATOM    121  H   ALA A   9      -4.320  43.455   5.110  1.00  0.00          H   
ATOM    122  HA  ALA A   9      -2.561  44.753   7.093  1.00  0.00          H   
ATOM    123  HB1 ALA A   9      -3.438  42.974   8.643  1.00  0.00          H   
ATOM    124  HB2 ALA A   9      -4.771  43.793   7.806  1.00  0.00          H   
ATOM    125  HB3 ALA A   9      -4.165  42.146   7.317  1.00  0.00          H   
ATOM    126  N   LEU A  10      -1.816  41.934   5.528  1.00  0.00          N   
ATOM    127  CA  LEU A  10      -0.747  41.057   4.958  1.00  0.00          C   
ATOM    128  C   LEU A  10       0.398  41.931   4.363  1.00  0.00          C   
ATOM    129  O   LEU A  10       1.584  41.750   4.792  1.00  0.00          O   
ATOM    130  CB  LEU A  10      -1.278  40.082   3.903  1.00  0.00          C   
ATOM    131  CG  LEU A  10      -2.341  39.189   4.488  1.00  0.00          C   
ATOM    132  CD1 LEU A  10      -2.840  38.304   3.371  1.00  0.00          C   
ATOM    133  CD2 LEU A  10      -1.804  38.410   5.651  1.00  0.00          C   
ATOM    134  H   LEU A  10      -2.755  41.780   5.181  1.00  0.00          H   
ATOM    135  HA  LEU A  10      -0.395  40.451   5.798  1.00  0.00          H   
ATOM    136  HB3 LEU A  10      -0.427  39.520   3.524  1.00  0.00          H   
ATOM    137  HB2 LEU A  10      -1.692  40.569   3.022  1.00  0.00          H   
ATOM    138  HG  LEU A  10      -3.180  39.745   4.915  1.00  0.00          H   
ATOM    139 HD11 LEU A  10      -3.591  37.634   3.794  1.00  0.00          H   
ATOM    140 HD12 LEU A  10      -3.277  38.946   2.614  1.00  0.00          H   
ATOM    141 HD13 LEU A  10      -2.014  37.707   2.983  1.00  0.00          H   
ATOM    142 HD21 LEU A  10      -1.745  38.996   6.569  1.00  0.00          H   
ATOM    143 HD22 LEU A  10      -2.492  37.581   5.847  1.00  0.00          H   
ATOM    144 HD23 LEU A  10      -0.817  37.974   5.462  1.00  0.00          H   
ATOM    145  N   GLN A  11       0.156  42.942   3.568  1.00  0.00          N   
ATOM    146  CA  GLN A  11       1.113  43.960   3.236  1.00  0.00          C   
ATOM    147  C   GLN A  11       1.604  44.856   4.353  1.00  0.00          C   
ATOM    148  O   GLN A  11       2.789  45.189   4.200  1.00  0.00          O   
ATOM    149  CB  GLN A  11       0.625  44.703   1.990  1.00  0.00          C   
ATOM    150  CG  GLN A  11       0.399  43.802   0.736  1.00  0.00          C   
ATOM    151  CD  GLN A  11      -0.251  44.563  -0.363  1.00  0.00          C   
ATOM    152  NE2 GLN A  11      -0.279  43.955  -1.520  1.00  0.00          N   
ATOM    153  OE1 GLN A  11      -0.819  45.624  -0.159  1.00  0.00          O   
ATOM    154  H   GLN A  11      -0.794  43.150   3.302  1.00  0.00          H   
ATOM    155  HA  GLN A  11       1.905  43.356   2.798  1.00  0.00          H   
ATOM    156  HB3 GLN A  11       1.214  45.526   1.602  1.00  0.00          H   
ATOM    157  HB2 GLN A  11      -0.310  45.182   2.275  1.00  0.00          H   
ATOM    158  HG3 GLN A  11      -0.214  42.928   0.917  1.00  0.00          H   
ATOM    159  HG2 GLN A  11       1.403  43.485   0.456  1.00  0.00          H   
ATOM    160 HE21 GLN A  11       0.136  43.029  -1.550  1.00  0.00          H   
ATOM    161 HE22 GLN A  11      -0.919  44.266  -2.234  1.00  0.00          H   
ATOM    162  N   ALA A  12       0.906  45.104   5.481  1.00  0.00          N   
ATOM    163  CA  ALA A  12       1.511  45.743   6.633  1.00  0.00          C   
ATOM    164  C   ALA A  12       2.505  44.808   7.370  1.00  0.00          C   
ATOM    165  O   ALA A  12       3.626  45.271   7.784  1.00  0.00          O   
ATOM    166  CB  ALA A  12       0.423  46.306   7.483  1.00  0.00          C   
ATOM    167  H   ALA A  12      -0.080  44.849   5.496  1.00  0.00          H   
ATOM    168  HA  ALA A  12       2.083  46.624   6.327  1.00  0.00          H   
ATOM    169  HB1 ALA A  12       0.702  46.795   8.414  1.00  0.00          H   
ATOM    170  HB2 ALA A  12      -0.051  47.078   6.884  1.00  0.00          H   
ATOM    171  HB3 ALA A  12      -0.265  45.509   7.763  1.00  0.00          H   
ATOM    172  N   LEU A  13       2.177  43.529   7.533  1.00  0.00          N   
ATOM    173  CA  LEU A  13       2.992  42.521   8.179  1.00  0.00          C   
ATOM    174  C   LEU A  13       4.295  42.264   7.367  1.00  0.00          C   
ATOM    175  O   LEU A  13       5.302  42.406   8.102  1.00  0.00          O   
ATOM    176  CB  LEU A  13       2.237  41.195   8.470  1.00  0.00          C   
ATOM    177  CG  LEU A  13       3.220  40.157   9.120  1.00  0.00          C   
ATOM    178  CD1 LEU A  13       3.957  40.475  10.435  1.00  0.00          C   
ATOM    179  CD2 LEU A  13       2.407  38.928   9.341  1.00  0.00          C   
ATOM    180  H   LEU A  13       1.233  43.319   7.262  1.00  0.00          H   
ATOM    181  HA  LEU A  13       3.328  42.895   9.149  1.00  0.00          H   
ATOM    182  HB3 LEU A  13       1.860  40.879   7.500  1.00  0.00          H   
ATOM    183  HB2 LEU A  13       1.326  41.372   9.041  1.00  0.00          H   
ATOM    184  HG  LEU A  13       3.979  40.012   8.356  1.00  0.00          H   
ATOM    185 HD11 LEU A  13       4.853  41.012  10.138  1.00  0.00          H   
ATOM    186 HD12 LEU A  13       3.388  40.951  11.227  1.00  0.00          H   
ATOM    187 HD13 LEU A  13       4.346  39.540  10.835  1.00  0.00          H   
ATOM    188 HD21 LEU A  13       1.901  38.652   8.413  1.00  0.00          H   
ATOM    189 HD22 LEU A  13       2.968  38.122   9.796  1.00  0.00          H   
ATOM    190 HD23 LEU A  13       1.616  39.249  10.013  1.00  0.00          H   
ATOM    191  N   GLN A  14       4.235  42.081   6.052  1.00  0.00          N   
ATOM    192  CA  GLN A  14       5.354  41.963   5.182  1.00  0.00          C   
ATOM    193  C   GLN A  14       6.203  43.226   5.097  1.00  0.00          C   
ATOM    194  O   GLN A  14       7.374  43.136   4.786  1.00  0.00          O   
ATOM    195  CB  GLN A  14       5.029  41.595   3.711  1.00  0.00          C   
ATOM    196  CG  GLN A  14       5.761  40.304   3.346  1.00  0.00          C   
ATOM    197  CD  GLN A  14       5.524  39.843   1.947  1.00  0.00          C   
ATOM    198  NE2 GLN A  14       6.062  40.474   1.000  1.00  0.00          N   
ATOM    199  OE1 GLN A  14       4.932  38.818   1.669  1.00  0.00          O   
ATOM    200  H   GLN A  14       3.337  42.041   5.595  1.00  0.00          H   
ATOM    201  HA  GLN A  14       6.017  41.211   5.629  1.00  0.00          H   
ATOM    202  HB3 GLN A  14       5.379  42.381   3.037  1.00  0.00          H   
ATOM    203  HB2 GLN A  14       3.964  41.440   3.533  1.00  0.00          H   
ATOM    204  HG3 GLN A  14       5.398  39.475   3.955  1.00  0.00          H   
ATOM    205  HG2 GLN A  14       6.820  40.344   3.576  1.00  0.00          H   
ATOM    206 HE21 GLN A  14       6.744  41.208   1.158  1.00  0.00          H   
ATOM    207 HE22 GLN A  14       5.975  40.136   0.055  1.00  0.00          H   
ATOM    208  N   ALA A  15       5.646  44.458   5.303  1.00  0.00          N   
ATOM    209  CA  ALA A  15       6.434  45.730   5.233  1.00  0.00          C   
ATOM    210  C   ALA A  15       7.313  45.966   6.495  1.00  0.00          C   
ATOM    211  O   ALA A  15       8.495  46.212   6.297  1.00  0.00          O   
ATOM    212  CB  ALA A  15       5.431  46.910   5.033  1.00  0.00          C   
ATOM    213  H   ALA A  15       4.653  44.517   5.487  1.00  0.00          H   
ATOM    214  HA  ALA A  15       6.997  45.664   4.294  1.00  0.00          H   
ATOM    215  HB1 ALA A  15       5.034  46.753   4.031  1.00  0.00          H   
ATOM    216  HB2 ALA A  15       4.633  46.769   5.765  1.00  0.00          H   
ATOM    217  HB3 ALA A  15       5.887  47.900   5.025  1.00  0.00          H   
ATOM    218  N   LEU A  16       6.770  45.771   7.731  1.00  0.00          N   
ATOM    219  CA  LEU A  16       7.546  45.590   8.958  1.00  0.00          C   
ATOM    220  C   LEU A  16       8.589  44.481   8.814  1.00  0.00          C   
ATOM    221  O   LEU A  16       9.768  44.786   9.042  1.00  0.00          O   
ATOM    222  CB  LEU A  16       6.496  45.413  10.068  1.00  0.00          C   
ATOM    223  CG  LEU A  16       6.963  45.173  11.575  1.00  0.00          C   
ATOM    224  CD1 LEU A  16       7.567  43.792  11.726  1.00  0.00          C   
ATOM    225  CD2 LEU A  16       7.882  46.270  12.019  1.00  0.00          C   
ATOM    226  H   LEU A  16       5.768  45.668   7.794  1.00  0.00          H   
ATOM    227  HA  LEU A  16       8.028  46.555   9.082  1.00  0.00          H   
ATOM    228  HB3 LEU A  16       5.884  44.555   9.788  1.00  0.00          H   
ATOM    229  HB2 LEU A  16       5.891  46.319  10.139  1.00  0.00          H   
ATOM    230  HG  LEU A  16       6.018  45.153  12.131  1.00  0.00          H   
ATOM    231 HD11 LEU A  16       7.343  43.458  12.731  1.00  0.00          H   
ATOM    232 HD12 LEU A  16       7.205  43.057  11.004  1.00  0.00          H   
ATOM    233 HD13 LEU A  16       8.637  43.873  11.538  1.00  0.00          H   
ATOM    234 HD21 LEU A  16       8.354  46.212  12.995  1.00  0.00          H   
ATOM    235 HD22 LEU A  16       8.676  46.321  11.270  1.00  0.00          H   
ATOM    236 HD23 LEU A  16       7.332  47.205  11.976  1.00  0.00          H   
ATOM    237  N   GLN A  17       8.286  43.338   8.223  1.00  0.00          N   
ATOM    238  CA  GLN A  17       9.249  42.311   7.996  1.00  0.00          C   
ATOM    239  C   GLN A  17      10.417  42.769   7.065  1.00  0.00          C   
ATOM    240  O   GLN A  17      11.575  42.378   7.248  1.00  0.00          O   
ATOM    241  CB  GLN A  17       8.575  40.936   7.436  1.00  0.00          C   
ATOM    242  CG  GLN A  17       7.759  40.249   8.546  1.00  0.00          C   
ATOM    243  CD  GLN A  17       7.004  38.964   8.045  1.00  0.00          C   
ATOM    244  NE2 GLN A  17       6.548  38.045   8.852  1.00  0.00          N   
ATOM    245  OE1 GLN A  17       6.867  38.746   6.852  1.00  0.00          O   
ATOM    246  H   GLN A  17       7.284  43.192   8.182  1.00  0.00          H   
ATOM    247  HA  GLN A  17       9.766  42.087   8.925  1.00  0.00          H   
ATOM    248  HB3 GLN A  17       9.304  40.202   7.106  1.00  0.00          H   
ATOM    249  HB2 GLN A  17       7.881  41.131   6.620  1.00  0.00          H   
ATOM    250  HG3 GLN A  17       7.002  40.921   8.951  1.00  0.00          H   
ATOM    251  HG2 GLN A  17       8.419  39.987   9.375  1.00  0.00          H   
ATOM    252 HE21 GLN A  17       6.633  38.374   9.796  1.00  0.00          H   
ATOM    253 HE22 GLN A  17       5.920  37.314   8.538  1.00  0.00          H   
ATOM    254  N   ALA A  18      10.063  43.494   6.011  1.00  0.00          N   
ATOM    255  CA  ALA A  18      11.060  44.083   5.093  1.00  0.00          C   
ATOM    256  C   ALA A  18      12.050  45.066   5.788  1.00  0.00          C   
ATOM    257  O   ALA A  18      13.270  44.907   5.598  1.00  0.00          O   
ATOM    258  CB  ALA A  18      10.284  44.695   3.953  1.00  0.00          C   
ATOM    259  H   ALA A  18       9.111  43.787   5.831  1.00  0.00          H   
ATOM    260  HA  ALA A  18      11.696  43.301   4.670  1.00  0.00          H   
ATOM    261  HB1 ALA A  18       9.567  45.411   4.354  1.00  0.00          H   
ATOM    262  HB2 ALA A  18      10.965  45.332   3.391  1.00  0.00          H   
ATOM    263  HB3 ALA A  18       9.829  43.895   3.358  1.00  0.00          H   
ATOM    264  N   ALA A  19      11.471  46.010   6.618  1.00  0.00          N   
ATOM    265  CA  ALA A  19      12.251  46.822   7.505  1.00  0.00          C   
ATOM    266  C   ALA A  19      13.217  46.118   8.475  1.00  0.00          C   
ATOM    267  O   ALA A  19      14.323  46.577   8.706  1.00  0.00          O   
ATOM    268  CB  ALA A  19      11.369  47.726   8.345  1.00  0.00          C   
ATOM    269  H   ALA A  19      10.461  46.048   6.709  1.00  0.00          H   
ATOM    270  HA  ALA A  19      12.855  47.533   6.940  1.00  0.00          H   
ATOM    271  HB1 ALA A  19      11.102  47.154   9.231  1.00  0.00          H   
ATOM    272  HB2 ALA A  19      12.067  48.531   8.590  1.00  0.00          H   
ATOM    273  HB3 ALA A  19      10.545  48.150   7.762  1.00  0.00          H   
ATOM    274  N   GLN A  20      12.921  44.895   8.886  1.00  0.00          N   
ATOM    275  CA  GLN A  20      13.674  44.138   9.853  1.00  0.00          C   
ATOM    276  C   GLN A  20      14.616  43.095   9.221  1.00  0.00          C   
ATOM    277  O   GLN A  20      15.322  42.451  10.011  1.00  0.00          O   
ATOM    278  CB  GLN A  20      12.717  43.309  10.751  1.00  0.00          C   
ATOM    279  CG  GLN A  20      11.962  44.276  11.667  1.00  0.00          C   
ATOM    280  CD  GLN A  20      10.980  43.422  12.560  1.00  0.00          C   
ATOM    281  NE2 GLN A  20      10.320  43.904  13.616  1.00  0.00          N   
ATOM    282  OE1 GLN A  20      10.968  42.181  12.442  1.00  0.00          O   
ATOM    283  H   GLN A  20      11.983  44.587   8.690  1.00  0.00          H   
ATOM    284  HA  GLN A  20      14.116  44.774  10.618  1.00  0.00          H   
ATOM    285  HB3 GLN A  20      13.256  42.652  11.433  1.00  0.00          H   
ATOM    286  HB2 GLN A  20      12.017  42.812  10.082  1.00  0.00          H   
ATOM    287  HG3 GLN A  20      11.351  44.961  11.059  1.00  0.00          H   
ATOM    288  HG2 GLN A  20      12.657  44.839  12.289  1.00  0.00          H   
ATOM    289 HE21 GLN A  20      10.387  44.898  13.774  1.00  0.00          H   
ATOM    290 HE22 GLN A  20       9.882  43.230  14.238  1.00  0.00          H   
ATOM    291  N   ALA A  21      14.595  42.836   7.885  1.00  0.00          N   
ATOM    292  CA  ALA A  21      15.243  41.761   7.154  1.00  0.00          C   
ATOM    293  C   ALA A  21      16.755  41.565   7.301  1.00  0.00          C   
ATOM    294  O   ALA A  21      17.148  40.399   7.003  1.00  0.00          O   
ATOM    295  CB  ALA A  21      14.985  42.044   5.679  1.00  0.00          C   
ATOM    296  H   ALA A  21      14.061  43.437   7.260  1.00  0.00          H   
ATOM    297  HA  ALA A  21      14.694  40.836   7.318  1.00  0.00          H   
ATOM    298  HB1 ALA A  21      13.932  42.241   5.524  1.00  0.00          H   
ATOM    299  HB2 ALA A  21      15.524  42.979   5.525  1.00  0.00          H   
ATOM    300  HB3 ALA A  21      15.311  41.322   4.930  1.00  0.00          H   
ATOM    301  N   ALA A  22      17.528  42.474   7.871  1.00  0.00          N   
ATOM    302  CA  ALA A  22      18.907  42.264   8.367  1.00  0.00          C   
ATOM    303  C   ALA A  22      19.113  41.186   9.456  1.00  0.00          C   
ATOM    304  O   ALA A  22      20.209  40.700   9.687  1.00  0.00          O   
ATOM    305  CB  ALA A  22      19.518  43.569   8.926  1.00  0.00          C   
ATOM    306  H   ALA A  22      17.127  43.385   8.061  1.00  0.00          H   
ATOM    307  HA  ALA A  22      19.507  41.887   7.543  1.00  0.00          H   
ATOM    308  HB1 ALA A  22      19.523  44.416   8.245  1.00  0.00          H   
ATOM    309  HB2 ALA A  22      18.971  43.871   9.820  1.00  0.00          H   
ATOM    310  HB3 ALA A  22      20.533  43.424   9.292  1.00  0.00          H   
ATOM    311  N   LYS A  23      17.973  40.738  10.058  1.00  0.00          N   
ATOM    312  CA  LYS A  23      17.967  39.720  11.121  1.00  0.00          C   
ATOM    313  C   LYS A  23      18.652  38.437  10.612  1.00  0.00          C   
ATOM    314  O   LYS A  23      18.569  37.998   9.510  1.00  0.00          O   
ATOM    315  CB  LYS A  23      16.552  39.554  11.735  1.00  0.00          C   
ATOM    316  CG  LYS A  23      15.585  38.956  10.744  1.00  0.00          C   
ATOM    317  CD  LYS A  23      14.161  38.768  11.407  1.00  0.00          C   
ATOM    318  CE  LYS A  23      13.356  40.033  11.361  1.00  0.00          C   
ATOM    319  NZ  LYS A  23      12.099  39.944  12.075  1.00  0.00          N   
ATOM    320  H   LYS A  23      17.077  41.018   9.671  1.00  0.00          H   
ATOM    321  HA  LYS A  23      18.671  40.151  11.836  1.00  0.00          H   
ATOM    322  HB3 LYS A  23      16.151  40.516  12.050  1.00  0.00          H   
ATOM    323  HB2 LYS A  23      16.627  38.970  12.652  1.00  0.00          H   
ATOM    324  HG3 LYS A  23      15.984  37.950  10.598  1.00  0.00          H   
ATOM    325  HG2 LYS A  23      15.566  39.501   9.801  1.00  0.00          H   
ATOM    326  HD3 LYS A  23      14.343  38.353  12.394  1.00  0.00          H   
ATOM    327  HD2 LYS A  23      13.586  38.116  10.750  1.00  0.00          H   
ATOM    328  HE3 LYS A  23      13.172  40.179  10.297  1.00  0.00          H   
ATOM    329  HE2 LYS A  23      13.997  40.816  11.750  1.00  0.00          H   
ATOM    330  HZ1 LYS A  23      11.450  39.310  11.614  1.00  0.00          H   
ATOM    331  HZ2 LYS A  23      12.157  39.546  12.991  1.00  0.00          H   
ATOM    332  HZ3 LYS A  23      11.621  40.826  12.156  1.00  0.00          H   
ATOM    333  N   LYS A  24      19.220  37.775  11.558  1.00  0.00          N   
ATOM    334  CA  LYS A  24      19.863  36.456  11.475  1.00  0.00          C   
ATOM    335  C   LYS A  24      18.932  35.413  12.070  1.00  0.00          C   
ATOM    336  CB  LYS A  24      21.253  36.409  12.083  1.00  0.00          C   
ATOM    337  CG  LYS A  24      22.168  37.398  11.444  1.00  0.00          C   
ATOM    338  CD  LYS A  24      22.335  37.270   9.962  1.00  0.00          C   
ATOM    339  CE  LYS A  24      23.463  38.124   9.535  1.00  0.00          C   
ATOM    340  NZ  LYS A  24      23.721  37.955   8.109  1.00  0.00          N   
ATOM    341  O   LYS A  24      18.089  34.867  11.305  1.00  0.00          O   
ATOM    342  OXT LYS A  24      18.867  35.224  13.330  1.00  0.00          O   
ATOM    343  H   LYS A  24      19.353  38.274  12.426  1.00  0.00          H   
ATOM    344  HA  LYS A  24      20.009  36.082  10.460  1.00  0.00          H   
ATOM    345  HB3 LYS A  24      21.807  35.468  12.066  1.00  0.00          H   
ATOM    346  HB2 LYS A  24      21.237  36.675  13.144  1.00  0.00          H   
ATOM    347  HG3 LYS A  24      23.088  37.273  12.013  1.00  0.00          H   
ATOM    348  HG2 LYS A  24      21.890  38.437  11.543  1.00  0.00          H   
ATOM    349  HD3 LYS A  24      21.438  37.592   9.427  1.00  0.00          H   
ATOM    350  HD2 LYS A  24      22.533  36.253   9.635  1.00  0.00          H   
ATOM    351  HE3 LYS A  24      24.379  37.763  10.009  1.00  0.00          H   
ATOM    352  HE2 LYS A  24      23.250  39.173   9.751  1.00  0.00          H   
ATOM    353  HZ1 LYS A  24      22.940  38.298   7.566  1.00  0.00          H   
ATOM    354  HZ2 LYS A  24      24.493  38.596   7.948  1.00  0.00          H   
ATOM    355  HZ3 LYS A  24      24.051  37.081   7.733  1.00  0.00          H   
TER     356      LYS A  24
ENDMDL
MODEL       10
ATOM      1  N   LYS A   1     -12.838  53.210   2.423  1.00  0.00          N   
ATOM      2  CA  LYS A   1     -12.743  51.922   3.099  1.00  0.00          C   
ATOM      3  C   LYS A   1     -11.392  51.274   2.808  1.00  0.00          C   
ATOM      4  O   LYS A   1     -10.991  51.153   1.649  1.00  0.00          O   
ATOM      5  CB  LYS A   1     -13.874  51.003   2.631  1.00  0.00          C   
ATOM      6  CG  LYS A   1     -13.885  49.717   3.463  1.00  0.00          C   
ATOM      7  CD  LYS A   1     -14.978  48.781   2.945  1.00  0.00          C   
ATOM      8  CE  LYS A   1     -15.097  47.570   3.872  1.00  0.00          C   
ATOM      9  NZ  LYS A   1     -15.746  47.985   5.148  1.00  0.00          N   
ATOM     10  HA  LYS A   1     -12.835  52.077   4.164  1.00  0.00          H   
ATOM     11  HB3 LYS A   1     -13.727  50.752   1.591  1.00  0.00          H   
ATOM     12  HB2 LYS A   1     -14.820  51.513   2.746  1.00  0.00          H   
ATOM     13  HG3 LYS A   1     -14.083  49.959   4.497  1.00  0.00          H   
ATOM     14  HG2 LYS A   1     -12.924  49.231   3.384  1.00  0.00          H   
ATOM     15  HD3 LYS A   1     -14.723  48.445   1.951  1.00  0.00          H   
ATOM     16  HD2 LYS A   1     -15.920  49.309   2.916  1.00  0.00          H   
ATOM     17  HE3 LYS A   1     -14.112  47.178   4.081  1.00  0.00          H   
ATOM     18  HE2 LYS A   1     -15.694  46.809   3.394  1.00  0.00          H   
ATOM     19  HZ1 LYS A   1     -16.392  47.237   5.469  1.00  0.00          H   
ATOM     20  HZ2 LYS A   1     -16.281  48.865   4.993  1.00  0.00          H   
ATOM     21  HZ3 LYS A   1     -15.018  48.146   5.871  1.00  0.00          H   
ATOM     22  H   LYS A   1     -13.244  53.267   1.533  1.00  0.00          H   
ATOM     23  N   LYS A   2     -10.705  50.857   3.868  1.00  0.00          N   
ATOM     24  CA  LYS A   2      -9.416  50.186   3.731  1.00  0.00          C   
ATOM     25  C   LYS A   2      -9.586  48.829   3.038  1.00  0.00          C   
ATOM     26  O   LYS A   2     -10.663  48.236   3.145  1.00  0.00          O   
ATOM     27  CB  LYS A   2      -8.763  49.995   5.107  1.00  0.00          C   
ATOM     28  CG  LYS A   2      -9.678  49.177   6.027  1.00  0.00          C   
ATOM     29  CD  LYS A   2      -8.932  48.819   7.313  1.00  0.00          C   
ATOM     30  CE  LYS A   2      -8.000  47.632   7.054  1.00  0.00          C   
ATOM     31  NZ  LYS A   2      -7.618  47.009   8.353  1.00  0.00          N   
ATOM     32  H   LYS A   2     -11.070  51.014   4.765  1.00  0.00          H   
ATOM     33  HA  LYS A   2      -8.771  50.806   3.126  1.00  0.00          H   
ATOM     34  HB3 LYS A   2      -8.583  50.960   5.553  1.00  0.00          H   
ATOM     35  HB2 LYS A   2      -7.823  49.476   4.985  1.00  0.00          H   
ATOM     36  HG3 LYS A   2      -9.978  48.270   5.522  1.00  0.00          H   
ATOM     37  HG2 LYS A   2     -10.556  49.759   6.268  1.00  0.00          H   
ATOM     38  HD3 LYS A   2      -9.643  48.553   8.080  1.00  0.00          H   
ATOM     39  HD2 LYS A   2      -8.351  49.669   7.640  1.00  0.00          H   
ATOM     40  HE3 LYS A   2      -7.112  47.975   6.544  1.00  0.00          H   
ATOM     41  HE2 LYS A   2      -8.509  46.905   6.440  1.00  0.00          H   
ATOM     42  HZ1 LYS A   2      -8.449  46.967   8.977  1.00  0.00          H   
ATOM     43  HZ2 LYS A   2      -6.873  47.577   8.803  1.00  0.00          H   
ATOM     44  HZ3 LYS A   2      -7.265  46.045   8.183  1.00  0.00          H   
ATOM     45  N   PRO A   3      -8.579  48.322   2.339  1.00  0.00          N   
ATOM     46  CA  PRO A   3      -8.666  46.967   1.702  1.00  0.00          C   
ATOM     47  C   PRO A   3      -9.085  45.896   2.709  1.00  0.00          C   
ATOM     48  O   PRO A   3      -9.314  46.201   3.881  1.00  0.00          O   
ATOM     49  CB  PRO A   3      -7.259  46.704   1.141  1.00  0.00          C   
ATOM     50  CG  PRO A   3      -6.366  47.668   1.842  1.00  0.00          C   
ATOM     51  CD  PRO A   3      -7.227  48.891   2.139  1.00  0.00          C   
ATOM     52  HA  PRO A   3      -9.375  46.994   0.887  1.00  0.00          H   
ATOM     53  HB3 PRO A   3      -7.241  46.901   0.080  1.00  0.00          H   
ATOM     54  HB2 PRO A   3      -6.948  45.687   1.338  1.00  0.00          H   
ATOM     55  HG3 PRO A   3      -5.544  47.953   1.203  1.00  0.00          H   
ATOM     56  HG2 PRO A   3      -5.997  47.229   2.760  1.00  0.00          H   
ATOM     57  HD3 PRO A   3      -7.232  49.569   1.301  1.00  0.00          H   
ATOM     58  HD2 PRO A   3      -6.881  49.388   3.035  1.00  0.00          H   
ATOM     59  N   GLY A   4      -9.138  44.645   2.257  1.00  0.00          N   
ATOM     60  CA  GLY A   4      -9.705  43.571   3.068  1.00  0.00          C   
ATOM     61  C   GLY A   4      -8.674  43.028   4.047  1.00  0.00          C   
ATOM     62  O   GLY A   4      -7.521  43.463   4.044  1.00  0.00          O   
ATOM     63  H   GLY A   4      -8.799  44.442   1.360  1.00  0.00          H   
ATOM     64  HA3 GLY A   4     -10.032  42.770   2.421  1.00  0.00          H   
ATOM     65  HA2 GLY A   4     -10.553  43.952   3.618  1.00  0.00          H   
ATOM     66  N   ALA A   5      -9.083  42.042   4.847  1.00  0.00          N   
ATOM     67  CA  ALA A   5      -8.282  41.630   5.992  1.00  0.00          C   
ATOM     68  C   ALA A   5      -6.960  41.058   5.521  1.00  0.00          C   
ATOM     69  O   ALA A   5      -5.954  41.747   5.615  1.00  0.00          O   
ATOM     70  CB  ALA A   5      -9.016  40.576   6.814  1.00  0.00          C   
ATOM     71  H   ALA A   5      -9.938  41.598   4.668  1.00  0.00          H   
ATOM     72  HA  ALA A   5      -8.090  42.491   6.617  1.00  0.00          H   
ATOM     73  HB1 ALA A   5      -9.253  39.731   6.185  1.00  0.00          H   
ATOM     74  HB2 ALA A   5      -9.929  40.997   7.209  1.00  0.00          H   
ATOM     75  HB3 ALA A   5      -8.387  40.251   7.630  1.00  0.00          H   
ATOM     76  N   SER A   6      -7.040  40.040   4.672  1.00  0.00          N   
ATOM     77  CA  SER A   6      -5.834  39.389   4.151  1.00  0.00          C   
ATOM     78  C   SER A   6      -4.890  40.379   3.464  1.00  0.00          C   
ATOM     79  O   SER A   6      -3.670  40.221   3.556  1.00  0.00          O   
ATOM     80  CB  SER A   6      -6.203  38.315   3.137  1.00  0.00          C   
ATOM     81  OG  SER A   6      -6.881  38.919   2.043  1.00  0.00          O   
ATOM     82  H   SER A   6      -7.920  39.719   4.387  1.00  0.00          H   
ATOM     83  HA  SER A   6      -5.311  38.921   4.971  1.00  0.00          H   
ATOM     84  HB3 SER A   6      -6.838  37.578   3.611  1.00  0.00          H   
ATOM     85  HB2 SER A   6      -5.310  37.833   2.776  1.00  0.00          H   
ATOM     86  HG  SER A   6      -7.055  38.278   1.436  1.00  0.00          H   
ATOM     87  N   LEU A   7      -5.455  41.437   2.872  1.00  0.00          N   
ATOM     88  CA  LEU A   7      -4.639  42.455   2.233  1.00  0.00          C   
ATOM     89  C   LEU A   7      -4.033  43.391   3.267  1.00  0.00          C   
ATOM     90  O   LEU A   7      -2.808  43.484   3.292  1.00  0.00          O   
ATOM     91  CB  LEU A   7      -5.489  43.270   1.252  1.00  0.00          C   
ATOM     92  CG  LEU A   7      -6.006  42.374   0.122  1.00  0.00          C   
ATOM     93  CD1 LEU A   7      -6.986  43.168  -0.744  1.00  0.00          C   
ATOM     94  CD2 LEU A   7      -4.838  41.912  -0.755  1.00  0.00          C   
ATOM     95  H   LEU A   7      -6.361  41.684   3.150  1.00  0.00          H   
ATOM     96  HA  LEU A   7      -3.840  41.974   1.693  1.00  0.00          H   
ATOM     97  HB3 LEU A   7      -4.888  44.062   0.833  1.00  0.00          H   
ATOM     98  HB2 LEU A   7      -6.328  43.700   1.780  1.00  0.00          H   
ATOM     99  HG  LEU A   7      -6.507  41.515   0.542  1.00  0.00          H   
ATOM    100 HD11 LEU A   7      -6.550  44.123  -0.998  1.00  0.00          H   
ATOM    101 HD12 LEU A   7      -7.903  43.325  -0.195  1.00  0.00          H   
ATOM    102 HD13 LEU A   7      -7.196  42.616  -1.648  1.00  0.00          H   
ATOM    103 HD21 LEU A   7      -4.183  42.748  -0.953  1.00  0.00          H   
ATOM    104 HD22 LEU A   7      -5.219  41.525  -1.687  1.00  0.00          H   
ATOM    105 HD23 LEU A   7      -4.287  41.136  -0.241  1.00  0.00          H   
ATOM    106  N   ALA A   8      -4.806  43.778   4.294  1.00  0.00          N   
ATOM    107  CA  ALA A   8      -4.243  44.625   5.346  1.00  0.00          C   
ATOM    108  C   ALA A   8      -3.116  43.906   6.073  1.00  0.00          C   
ATOM    109  O   ALA A   8      -1.960  44.302   5.961  1.00  0.00          O   
ATOM    110  CB  ALA A   8      -5.337  45.004   6.348  1.00  0.00          C   
ATOM    111  H   ALA A   8      -5.742  43.490   4.342  1.00  0.00          H   
ATOM    112  HA  ALA A   8      -3.854  45.527   4.899  1.00  0.00          H   
ATOM    113  HB1 ALA A   8      -6.120  45.546   5.837  1.00  0.00          H   
ATOM    114  HB2 ALA A   8      -4.915  45.628   7.123  1.00  0.00          H   
ATOM    115  HB3 ALA A   8      -5.748  44.109   6.789  1.00  0.00          H   
ATOM    116  N   ALA A   9      -3.442  42.788   6.719  1.00  0.00          N   
ATOM    117  CA  ALA A   9      -2.539  42.200   7.694  1.00  0.00          C   
ATOM    118  C   ALA A   9      -1.242  41.728   7.040  1.00  0.00          C   
ATOM    119  O   ALA A   9      -0.157  41.890   7.591  1.00  0.00          O   
ATOM    120  CB  ALA A   9      -3.223  41.016   8.381  1.00  0.00          C   
ATOM    121  H   ALA A   9      -4.254  42.311   6.475  1.00  0.00          H   
ATOM    122  HA  ALA A   9      -2.302  42.942   8.442  1.00  0.00          H   
ATOM    123  HB1 ALA A   9      -4.138  41.348   8.846  1.00  0.00          H   
ATOM    124  HB2 ALA A   9      -2.564  40.606   9.133  1.00  0.00          H   
ATOM    125  HB3 ALA A   9      -3.447  40.256   7.646  1.00  0.00          H   
ATOM    126  N   LEU A  10      -1.388  41.083   5.879  1.00  0.00          N   
ATOM    127  CA  LEU A  10      -0.245  40.653   5.085  1.00  0.00          C   
ATOM    128  C   LEU A  10       0.551  41.846   4.558  1.00  0.00          C   
ATOM    129  O   LEU A  10       1.784  41.820   4.575  1.00  0.00          O   
ATOM    130  CB  LEU A  10      -0.737  39.778   3.922  1.00  0.00          C   
ATOM    131  CG  LEU A  10       0.436  39.217   3.107  1.00  0.00          C   
ATOM    132  CD1 LEU A  10       1.275  38.272   3.971  1.00  0.00          C   
ATOM    133  CD2 LEU A  10      -0.104  38.446   1.899  1.00  0.00          C   
ATOM    134  H   LEU A  10      -2.292  40.900   5.545  1.00  0.00          H   
ATOM    135  HA  LEU A  10       0.401  40.061   5.715  1.00  0.00          H   
ATOM    136  HB3 LEU A  10      -1.362  40.376   3.274  1.00  0.00          H   
ATOM    137  HB2 LEU A  10      -1.319  38.957   4.315  1.00  0.00          H   
ATOM    138  HG  LEU A  10       1.054  40.033   2.766  1.00  0.00          H   
ATOM    139 HD11 LEU A  10       0.624  37.598   4.507  1.00  0.00          H   
ATOM    140 HD12 LEU A  10       1.856  38.848   4.677  1.00  0.00          H   
ATOM    141 HD13 LEU A  10       1.942  37.701   3.340  1.00  0.00          H   
ATOM    142 HD21 LEU A  10       0.696  37.876   1.450  1.00  0.00          H   
ATOM    143 HD22 LEU A  10      -0.500  39.143   1.176  1.00  0.00          H   
ATOM    144 HD23 LEU A  10      -0.888  37.777   2.221  1.00  0.00          H   
ATOM    145  N   GLN A  11      -0.165  42.872   4.077  1.00  0.00          N   
ATOM    146  CA  GLN A  11       0.517  44.089   3.606  1.00  0.00          C   
ATOM    147  C   GLN A  11       1.254  44.797   4.738  1.00  0.00          C   
ATOM    148  O   GLN A  11       2.327  45.362   4.517  1.00  0.00          O   
ATOM    149  CB  GLN A  11      -0.439  45.083   2.938  1.00  0.00          C   
ATOM    150  CG  GLN A  11      -0.953  44.495   1.616  1.00  0.00          C   
ATOM    151  CD  GLN A  11      -1.829  45.512   0.892  1.00  0.00          C   
ATOM    152  NE2 GLN A  11      -2.480  45.150  -0.181  1.00  0.00          N   
ATOM    153  OE1 GLN A  11      -1.923  46.665   1.313  1.00  0.00          O   
ATOM    154  H   GLN A  11      -1.127  42.914   4.295  1.00  0.00          H   
ATOM    155  HA  GLN A  11       1.250  43.790   2.873  1.00  0.00          H   
ATOM    156  HB3 GLN A  11       0.100  45.996   2.726  1.00  0.00          H   
ATOM    157  HB2 GLN A  11      -1.259  45.309   3.599  1.00  0.00          H   
ATOM    158  HG3 GLN A  11      -1.526  43.603   1.814  1.00  0.00          H   
ATOM    159  HG2 GLN A  11      -0.110  44.243   0.991  1.00  0.00          H   
ATOM    160 HE21 GLN A  11      -2.403  44.233  -0.515  1.00  0.00          H   
ATOM    161 HE22 GLN A  11      -3.048  45.797  -0.650  1.00  0.00          H   
ATOM    162  N   ALA A  12       0.659  44.786   5.934  1.00  0.00          N   
ATOM    163  CA  ALA A  12       1.340  45.298   7.110  1.00  0.00          C   
ATOM    164  C   ALA A  12       2.537  44.415   7.422  1.00  0.00          C   
ATOM    165  O   ALA A  12       3.654  44.763   7.055  1.00  0.00          O   
ATOM    166  CB  ALA A  12       0.383  45.330   8.303  1.00  0.00          C   
ATOM    167  H   ALA A  12      -0.199  44.320   6.037  1.00  0.00          H   
ATOM    168  HA  ALA A  12       1.685  46.301   6.908  1.00  0.00          H   
ATOM    169  HB1 ALA A  12       0.866  45.814   9.139  1.00  0.00          H   
ATOM    170  HB2 ALA A  12       0.114  44.321   8.577  1.00  0.00          H   
ATOM    171  HB3 ALA A  12      -0.508  45.880   8.034  1.00  0.00          H   
ATOM    172  N   LEU A  13       2.271  43.160   7.780  1.00  0.00          N   
ATOM    173  CA  LEU A  13       3.309  42.301   8.346  1.00  0.00          C   
ATOM    174  C   LEU A  13       4.504  42.167   7.413  1.00  0.00          C   
ATOM    175  O   LEU A  13       5.647  42.291   7.857  1.00  0.00          O   
ATOM    176  CB  LEU A  13       2.769  40.910   8.660  1.00  0.00          C   
ATOM    177  CG  LEU A  13       1.758  40.980   9.804  1.00  0.00          C   
ATOM    178  CD1 LEU A  13       1.078  39.622   9.925  1.00  0.00          C   
ATOM    179  CD2 LEU A  13       2.472  41.293  11.122  1.00  0.00          C   
ATOM    180  H   LEU A  13       1.371  42.803   7.649  1.00  0.00          H   
ATOM    181  HA  LEU A  13       3.654  42.752   9.263  1.00  0.00          H   
ATOM    182  HB3 LEU A  13       3.586  40.265   8.947  1.00  0.00          H   
ATOM    183  HB2 LEU A  13       2.286  40.508   7.781  1.00  0.00          H   
ATOM    184  HG  LEU A  13       1.021  41.741   9.597  1.00  0.00          H   
ATOM    185 HD11 LEU A  13       0.725  39.307   8.955  1.00  0.00          H   
ATOM    186 HD12 LEU A  13       0.243  39.696  10.606  1.00  0.00          H   
ATOM    187 HD13 LEU A  13       1.786  38.898  10.302  1.00  0.00          H   
ATOM    188 HD21 LEU A  13       2.729  42.342  11.151  1.00  0.00          H   
ATOM    189 HD22 LEU A  13       3.372  40.699  11.193  1.00  0.00          H   
ATOM    190 HD23 LEU A  13       1.819  41.059  11.950  1.00  0.00          H   
ATOM    191  N   GLN A  14       4.227  42.016   6.110  1.00  0.00          N   
ATOM    192  CA  GLN A  14       5.303  41.974   5.124  1.00  0.00          C   
ATOM    193  C   GLN A  14       6.030  43.320   5.119  1.00  0.00          C   
ATOM    194  O   GLN A  14       7.147  43.400   5.632  1.00  0.00          O   
ATOM    195  CB  GLN A  14       4.735  41.664   3.733  1.00  0.00          C   
ATOM    196  CG  GLN A  14       4.340  40.188   3.645  1.00  0.00          C   
ATOM    197  CD  GLN A  14       3.615  39.910   2.329  1.00  0.00          C   
ATOM    198  NE2 GLN A  14       3.648  38.707   1.824  1.00  0.00          N   
ATOM    199  OE1 GLN A  14       3.001  40.803   1.741  1.00  0.00          O   
ATOM    200  H   GLN A  14       3.292  42.005   5.811  1.00  0.00          H   
ATOM    201  HA  GLN A  14       6.003  41.198   5.400  1.00  0.00          H   
ATOM    202  HB3 GLN A  14       5.483  41.877   2.985  1.00  0.00          H   
ATOM    203  HB2 GLN A  14       3.865  42.280   3.556  1.00  0.00          H   
ATOM    204  HG3 GLN A  14       3.688  39.944   4.470  1.00  0.00          H   
ATOM    205  HG2 GLN A  14       5.230  39.578   3.699  1.00  0.00          H   
ATOM    206 HE21 GLN A  14       4.136  37.995   2.287  1.00  0.00          H   
ATOM    207 HE22 GLN A  14       3.182  38.516   0.982  1.00  0.00          H   
ATOM    208  N   ALA A  15       5.272  44.404   4.913  1.00  0.00          N   
ATOM    209  CA  ALA A  15       5.898  45.712   4.702  1.00  0.00          C   
ATOM    210  C   ALA A  15       6.706  46.148   5.930  1.00  0.00          C   
ATOM    211  O   ALA A  15       7.829  46.639   5.824  1.00  0.00          O   
ATOM    212  CB  ALA A  15       4.827  46.760   4.395  1.00  0.00          C   
ATOM    213  H   ALA A  15       4.309  44.378   5.141  1.00  0.00          H   
ATOM    214  HA  ALA A  15       6.565  45.642   3.855  1.00  0.00          H   
ATOM    215  HB1 ALA A  15       4.124  46.807   5.214  1.00  0.00          H   
ATOM    216  HB2 ALA A  15       4.306  46.489   3.488  1.00  0.00          H   
ATOM    217  HB3 ALA A  15       5.295  47.725   4.266  1.00  0.00          H   
ATOM    218  N   LEU A  16       6.097  45.926   7.092  1.00  0.00          N   
ATOM    219  CA  LEU A  16       6.700  46.141   8.399  1.00  0.00          C   
ATOM    220  C   LEU A  16       7.925  45.243   8.608  1.00  0.00          C   
ATOM    221  O   LEU A  16       8.991  45.744   8.974  1.00  0.00          O   
ATOM    222  CB  LEU A  16       5.625  45.829   9.461  1.00  0.00          C   
ATOM    223  CG  LEU A  16       4.576  46.951   9.604  1.00  0.00          C   
ATOM    224  CD1 LEU A  16       3.393  46.456  10.436  1.00  0.00          C   
ATOM    225  CD2 LEU A  16       5.148  48.214  10.263  1.00  0.00          C   
ATOM    226  H   LEU A  16       5.152  45.674   7.069  1.00  0.00          H   
ATOM    227  HA  LEU A  16       6.998  47.173   8.487  1.00  0.00          H   
ATOM    228  HB3 LEU A  16       6.106  45.679  10.418  1.00  0.00          H   
ATOM    229  HB2 LEU A  16       5.117  44.916   9.187  1.00  0.00          H   
ATOM    230  HG  LEU A  16       4.215  47.205   8.620  1.00  0.00          H   
ATOM    231 HD11 LEU A  16       2.546  47.108  10.278  1.00  0.00          H   
ATOM    232 HD12 LEU A  16       3.661  46.460  11.482  1.00  0.00          H   
ATOM    233 HD13 LEU A  16       3.135  45.451  10.135  1.00  0.00          H   
ATOM    234 HD21 LEU A  16       5.540  47.974  11.238  1.00  0.00          H   
ATOM    235 HD22 LEU A  16       4.360  48.945  10.368  1.00  0.00          H   
ATOM    236 HD23 LEU A  16       5.930  48.624   9.646  1.00  0.00          H   
ATOM    237  N   GLN A  17       7.831  43.973   8.210  1.00  0.00          N   
ATOM    238  CA  GLN A  17       8.975  43.051   8.279  1.00  0.00          C   
ATOM    239  C   GLN A  17      10.123  43.526   7.374  1.00  0.00          C   
ATOM    240  O   GLN A  17      11.181  43.885   7.895  1.00  0.00          O   
ATOM    241  CB  GLN A  17       8.517  41.649   7.857  1.00  0.00          C   
ATOM    242  CG  GLN A  17       9.649  40.634   8.024  1.00  0.00          C   
ATOM    243  CD  GLN A  17       9.173  39.247   7.609  1.00  0.00          C   
ATOM    244  NE2 GLN A  17       9.059  38.958   6.341  1.00  0.00          N   
ATOM    245  OE1 GLN A  17       8.899  38.402   8.461  1.00  0.00          O   
ATOM    246  H   GLN A  17       6.985  43.651   7.815  1.00  0.00          H   
ATOM    247  HA  GLN A  17       9.329  43.009   9.298  1.00  0.00          H   
ATOM    248  HB3 GLN A  17       8.208  41.671   6.823  1.00  0.00          H   
ATOM    249  HB2 GLN A  17       7.684  41.350   8.474  1.00  0.00          H   
ATOM    250  HG3 GLN A  17       9.957  40.610   9.060  1.00  0.00          H   
ATOM    251  HG2 GLN A  17      10.487  40.926   7.409  1.00  0.00          H   
ATOM    252 HE21 GLN A  17       9.279  39.630   5.663  1.00  0.00          H   
ATOM    253 HE22 GLN A  17       8.753  38.068   6.067  1.00  0.00          H   
ATOM    254  N   ALA A  18       9.764  43.967   6.175  1.00  0.00          N   
ATOM    255  CA  ALA A  18      10.717  44.552   5.228  1.00  0.00          C   
ATOM    256  C   ALA A  18      11.356  45.824   5.798  1.00  0.00          C   
ATOM    257  O   ALA A  18      12.543  46.064   5.567  1.00  0.00          O   
ATOM    258  CB  ALA A  18      10.017  44.877   3.906  1.00  0.00          C   
ATOM    259  H   ALA A  18       8.826  43.890   5.910  1.00  0.00          H   
ATOM    260  HA  ALA A  18      11.497  43.831   5.036  1.00  0.00          H   
ATOM    261  HB1 ALA A  18      10.748  45.222   3.189  1.00  0.00          H   
ATOM    262  HB2 ALA A  18       9.279  45.648   4.068  1.00  0.00          H   
ATOM    263  HB3 ALA A  18       9.533  43.988   3.527  1.00  0.00          H   
ATOM    264  N   ALA A  19      10.608  46.607   6.571  1.00  0.00          N   
ATOM    265  CA  ALA A  19      11.198  47.737   7.283  1.00  0.00          C   
ATOM    266  C   ALA A  19      12.150  47.201   8.348  1.00  0.00          C   
ATOM    267  O   ALA A  19      13.367  47.223   8.142  1.00  0.00          O   
ATOM    268  CB  ALA A  19      10.105  48.580   7.944  1.00  0.00          C   
ATOM    269  H   ALA A  19       9.730  46.288   6.837  1.00  0.00          H   
ATOM    270  HA  ALA A  19      11.751  48.350   6.587  1.00  0.00          H   
ATOM    271  HB1 ALA A  19       9.273  48.687   7.264  1.00  0.00          H   
ATOM    272  HB2 ALA A  19      10.501  49.555   8.185  1.00  0.00          H   
ATOM    273  HB3 ALA A  19       9.773  48.093   8.849  1.00  0.00          H   
ATOM    274  N   GLN A  20      11.619  46.446   9.302  1.00  0.00          N   
ATOM    275  CA  GLN A  20      12.347  46.281  10.559  1.00  0.00          C   
ATOM    276  C   GLN A  20      13.622  45.476  10.327  1.00  0.00          C   
ATOM    277  O   GLN A  20      14.701  45.840  10.798  1.00  0.00          O   
ATOM    278  CB  GLN A  20      11.470  45.567  11.589  1.00  0.00          C   
ATOM    279  CG  GLN A  20      12.077  45.738  12.983  1.00  0.00          C   
ATOM    280  CD  GLN A  20      11.024  45.459  14.050  1.00  0.00          C   
ATOM    281  NE2 GLN A  20      10.959  46.224  15.106  1.00  0.00          N   
ATOM    282  OE1 GLN A  20      10.242  44.519  13.919  1.00  0.00          O   
ATOM    283  H   GLN A  20      10.927  45.790   9.060  1.00  0.00          H   
ATOM    284  HA  GLN A  20      12.612  47.256  10.941  1.00  0.00          H   
ATOM    285  HB3 GLN A  20      11.418  44.515  11.350  1.00  0.00          H   
ATOM    286  HB2 GLN A  20      10.477  45.991  11.572  1.00  0.00          H   
ATOM    287  HG3 GLN A  20      12.437  46.751  13.095  1.00  0.00          H   
ATOM    288  HG2 GLN A  20      12.901  45.050  13.102  1.00  0.00          H   
ATOM    289 HE21 GLN A  20      11.584  46.973  15.208  1.00  0.00          H   
ATOM    290 HE22 GLN A  20      10.286  46.050  15.796  1.00  0.00          H   
ATOM    291  N   ALA A  21      13.473  44.364   9.617  1.00  0.00          N   
ATOM    292  CA  ALA A  21      14.599  43.523   9.238  1.00  0.00          C   
ATOM    293  C   ALA A  21      15.361  44.100   8.045  1.00  0.00          C   
ATOM    294  O   ALA A  21      16.590  44.068   8.008  1.00  0.00          O   
ATOM    295  CB  ALA A  21      14.087  42.126   8.880  1.00  0.00          C   
ATOM    296  H   ALA A  21      12.573  44.103   9.335  1.00  0.00          H   
ATOM    297  HA  ALA A  21      15.272  43.438  10.078  1.00  0.00          H   
ATOM    298  HB1 ALA A  21      13.557  42.166   7.940  1.00  0.00          H   
ATOM    299  HB2 ALA A  21      13.418  41.778   9.655  1.00  0.00          H   
ATOM    300  HB3 ALA A  21      14.923  41.447   8.794  1.00  0.00          H   
ATOM    301  N   ALA A  22      14.615  44.637   7.068  1.00  0.00          N   
ATOM    302  CA  ALA A  22      14.802  44.361   5.629  1.00  0.00          C   
ATOM    303  C   ALA A  22      15.682  43.154   5.275  1.00  0.00          C   
ATOM    304  O   ALA A  22      16.821  43.294   4.826  1.00  0.00          O   
ATOM    305  CB  ALA A  22      15.309  45.630   4.946  1.00  0.00          C   
ATOM    306  H   ALA A  22      14.001  45.367   7.309  1.00  0.00          H   
ATOM    307  HA  ALA A  22      13.826  44.154   5.220  1.00  0.00          H   
ATOM    308  HB1 ALA A  22      16.386  45.669   5.010  1.00  0.00          H   
ATOM    309  HB2 ALA A  22      14.887  46.496   5.434  1.00  0.00          H   
ATOM    310  HB3 ALA A  22      15.011  45.623   3.908  1.00  0.00          H   
ATOM    311  N   LYS A  23      15.121  41.971   5.494  1.00  0.00          N   
ATOM    312  CA  LYS A  23      15.507  40.787   4.732  1.00  0.00          C   
ATOM    313  C   LYS A  23      15.004  40.872   3.290  1.00  0.00          C   
ATOM    314  O   LYS A  23      15.725  40.515   2.356  1.00  0.00          O   
ATOM    315  CB  LYS A  23      14.925  39.536   5.395  1.00  0.00          C   
ATOM    316  CG  LYS A  23      15.563  38.288   4.783  1.00  0.00          C   
ATOM    317  CD  LYS A  23      15.008  37.040   5.472  1.00  0.00          C   
ATOM    318  CE  LYS A  23      15.903  35.840   5.157  1.00  0.00          C   
ATOM    319  NZ  LYS A  23      17.121  35.890   6.014  1.00  0.00          N   
ATOM    320  H   LYS A  23      14.421  41.895   6.176  1.00  0.00          H   
ATOM    321  HA  LYS A  23      16.583  40.708   4.725  1.00  0.00          H   
ATOM    322  HB3 LYS A  23      13.858  39.507   5.234  1.00  0.00          H   
ATOM    323  HB2 LYS A  23      15.129  39.564   6.456  1.00  0.00          H   
ATOM    324  HG3 LYS A  23      16.633  38.325   4.921  1.00  0.00          H   
ATOM    325  HG2 LYS A  23      15.337  38.248   3.728  1.00  0.00          H   
ATOM    326  HD3 LYS A  23      14.009  36.844   5.113  1.00  0.00          H   
ATOM    327  HD2 LYS A  23      14.981  37.201   6.541  1.00  0.00          H   
ATOM    328  HE3 LYS A  23      16.192  35.870   4.117  1.00  0.00          H   
ATOM    329  HE2 LYS A  23      15.362  34.926   5.355  1.00  0.00          H   
ATOM    330  HZ1 LYS A  23      17.341  36.879   6.246  1.00  0.00          H   
ATOM    331  HZ2 LYS A  23      17.922  35.466   5.501  1.00  0.00          H   
ATOM    332  HZ3 LYS A  23      16.951  35.359   6.891  1.00  0.00          H   
ATOM    333  N   LYS A  24      13.773  41.355   3.114  1.00  0.00          N   
ATOM    334  CA  LYS A  24      13.132  41.366   1.803  1.00  0.00          C   
ATOM    335  C   LYS A  24      13.621  42.556   0.985  1.00  0.00          C   
ATOM    336  CB  LYS A  24      11.612  41.444   1.973  1.00  0.00          C   
ATOM    337  CG  LYS A  24      10.921  41.273   0.616  1.00  0.00          C   
ATOM    338  CD  LYS A  24       9.406  41.392   0.795  1.00  0.00          C   
ATOM    339  CE  LYS A  24       8.705  41.066  -0.525  1.00  0.00          C   
ATOM    340  NZ  LYS A  24       7.271  41.464  -0.438  1.00  0.00          N   
ATOM    341  O   LYS A  24      13.326  43.675   1.370  1.00  0.00          O   
ATOM    342  OXT LYS A  24      14.283  42.330  -0.015  1.00  0.00          O   
ATOM    343  H   LYS A  24      13.288  41.714   3.887  1.00  0.00          H   
ATOM    344  HA  LYS A  24      13.380  40.452   1.283  1.00  0.00          H   
ATOM    345  HB3 LYS A  24      11.347  42.405   2.387  1.00  0.00          H   
ATOM    346  HB2 LYS A  24      11.284  40.662   2.643  1.00  0.00          H   
ATOM    347  HG3 LYS A  24      11.157  40.300   0.211  1.00  0.00          H   
ATOM    348  HG2 LYS A  24      11.266  42.040  -0.062  1.00  0.00          H   
ATOM    349  HD3 LYS A  24       9.156  42.399   1.093  1.00  0.00          H   
ATOM    350  HD2 LYS A  24       9.079  40.700   1.558  1.00  0.00          H   
ATOM    351  HE3 LYS A  24       8.772  40.005  -0.715  1.00  0.00          H   
ATOM    352  HE2 LYS A  24       9.180  41.607  -1.329  1.00  0.00          H   
ATOM    353  HZ1 LYS A  24       6.695  40.638  -0.177  1.00  0.00          H   
ATOM    354  HZ2 LYS A  24       6.956  41.827  -1.361  1.00  0.00          H   
ATOM    355  HZ3 LYS A  24       7.159  42.205   0.283  1.00  0.00          H   
TER     356      LYS A  24
ENDMDL
END
