# Supplementary material for: A glutamine-based single α-helix scaffold to target globular proteins
Source: Nat Commun. 2022 Nov 18;13:7073. doi: 10.1038/s41467-022-34793-6 (PMC9674830; doi:10.1038/s41467-022-34793-6)
Supplement: Supplementary file 5 — Supplementary Data 2 [file 41467_2022_34793_MOESM5_ESM.zip › P372ensembles/P372ensemble2.pdb]

MODEL        0
ATOM      1  N   LYS A   1      59.460  38.870  37.250  1.00  0.00          N   
ATOM      2  CA  LYS A   1      59.870  39.190  38.620  1.00  0.00          C   
ATOM      3  C   LYS A   1      61.350  38.850  38.830  1.00  0.00          C   
ATOM      4  O   LYS A   1      61.740  37.800  38.380  1.00  0.00          O   
ATOM      5  CB  LYS A   1      59.000  38.410  39.610  1.00  0.00          C   
ATOM      6  CG  LYS A   1      58.950  39.000  41.070  1.00  0.00          C   
ATOM      7  CD  LYS A   1      57.930  38.140  41.830  1.00  0.00          C   
ATOM      8  CE  LYS A   1      57.920  38.480  43.390  1.00  0.00          C   
ATOM      9  NZ  LYS A   1      58.760  37.560  44.160  1.00  0.00          N   
ATOM     10  HA  LYS A   1      59.650  40.260  38.710  1.00  0.00          H   
ATOM     11  HB3 LYS A   1      59.390  37.390  39.590  1.00  0.00          H   
ATOM     12  HB2 LYS A   1      58.000  38.380  39.190  1.00  0.00          H   
ATOM     13  HG3 LYS A   1      58.780  40.070  41.160  1.00  0.00          H   
ATOM     14  HG2 LYS A   1      59.950  38.750  41.440  1.00  0.00          H   
ATOM     15  HD3 LYS A   1      58.050  37.080  41.600  1.00  0.00          H   
ATOM     16  HD2 LYS A   1      56.930  38.480  41.540  1.00  0.00          H   
ATOM     17  HE3 LYS A   1      56.870  38.370  43.670  1.00  0.00          H   
ATOM     18  HE2 LYS A   1      58.210  39.530  43.440  1.00  0.00          H   
ATOM     19  HZ1 LYS A   1      58.770  36.600  43.840  1.00  0.00          H   
ATOM     20  HZ2 LYS A   1      59.720  37.860  44.170  1.00  0.00          H   
ATOM     21  HZ3 LYS A   1      58.510  37.640  45.140  1.00  0.00          H   
ATOM     22  H   LYS A   1      60.030  39.460  36.650  1.00  0.00          H   
ATOM     23  N   LYS A   2      62.150  39.790  39.390  1.00  0.00          N   
ATOM     24  CA  LYS A   2      63.590  39.580  39.600  1.00  0.00          C   
ATOM     25  C   LYS A   2      63.770  38.430  40.730  1.00  0.00          C   
ATOM     26  O   LYS A   2      62.880  38.280  41.560  1.00  0.00          O   
ATOM     27  CB  LYS A   2      64.340  40.890  39.950  1.00  0.00          C   
ATOM     28  CG  LYS A   2      64.310  42.000  38.900  1.00  0.00          C   
ATOM     29  CD  LYS A   2      64.630  41.470  37.490  1.00  0.00          C   
ATOM     30  CE  LYS A   2      65.440  42.450  36.630  1.00  0.00          C   
ATOM     31  NZ  LYS A   2      65.740  41.810  35.320  1.00  0.00          N   
ATOM     32  H   LYS A   2      61.740  40.630  39.770  1.00  0.00          H   
ATOM     33  HA  LYS A   2      64.000  39.210  38.660  1.00  0.00          H   
ATOM     34  HB3 LYS A   2      65.370  40.680  40.220  1.00  0.00          H   
ATOM     35  HB2 LYS A   2      64.000  41.250  40.920  1.00  0.00          H   
ATOM     36  HG3 LYS A   2      65.020  42.780  39.190  1.00  0.00          H   
ATOM     37  HG2 LYS A   2      63.300  42.400  38.880  1.00  0.00          H   
ATOM     38  HD3 LYS A   2      63.700  41.210  36.980  1.00  0.00          H   
ATOM     39  HD2 LYS A   2      65.190  40.540  37.420  1.00  0.00          H   
ATOM     40  HE3 LYS A   2      66.350  42.670  37.190  1.00  0.00          H   
ATOM     41  HE2 LYS A   2      64.840  43.360  36.570  1.00  0.00          H   
ATOM     42  HZ1 LYS A   2      66.030  42.600  34.750  1.00  0.00          H   
ATOM     43  HZ2 LYS A   2      66.530  41.190  35.400  1.00  0.00          H   
ATOM     44  HZ3 LYS A   2      64.930  41.330  34.950  1.00  0.00          H   
ATOM     45  N   PRO A   3      64.840  37.650  40.590  1.00  0.00          N   
ATOM     46  CA  PRO A   3      65.010  36.440  41.440  1.00  0.00          C   
ATOM     47  C   PRO A   3      65.550  36.780  42.840  1.00  0.00          C   
ATOM     48  O   PRO A   3      66.260  37.780  43.020  1.00  0.00          O   
ATOM     49  CB  PRO A   3      66.100  35.700  40.690  1.00  0.00          C   
ATOM     50  CG  PRO A   3      67.000  36.700  40.030  1.00  0.00          C   
ATOM     51  CD  PRO A   3      65.990  37.770  39.650  1.00  0.00          C   
ATOM     52  HA  PRO A   3      64.070  35.900  41.520  1.00  0.00          H   
ATOM     53  HB3 PRO A   3      66.660  35.100  41.420  1.00  0.00          H   
ATOM     54  HB2 PRO A   3      65.580  35.190  39.870  1.00  0.00          H   
ATOM     55  HG3 PRO A   3      67.790  37.100  40.670  1.00  0.00          H   
ATOM     56  HG2 PRO A   3      67.550  36.360  39.150  1.00  0.00          H   
ATOM     57  HD3 PRO A   3      66.500  38.730  39.730  1.00  0.00          H   
ATOM     58  HD2 PRO A   3      65.660  37.650  38.620  1.00  0.00          H   
ATOM     59  N   GLY A   4      65.320  35.880  43.790  1.00  0.00          N   
ATOM     60  CA  GLY A   4      65.620  36.040  45.180  1.00  0.00          C   
ATOM     61  C   GLY A   4      64.460  36.560  45.940  1.00  0.00          C   
ATOM     62  O   GLY A   4      63.380  36.870  45.370  1.00  0.00          O   
ATOM     63  H   GLY A   4      64.760  35.130  43.420  1.00  0.00          H   
ATOM     64  HA3 GLY A   4      66.400  36.770  45.390  1.00  0.00          H   
ATOM     65  HA2 GLY A   4      65.930  35.060  45.550  1.00  0.00          H   
ATOM     66  N   ALA A   5      64.670  36.710  47.260  1.00  0.00          N   
ATOM     67  CA  ALA A   5      63.900  37.500  48.220  1.00  0.00          C   
ATOM     68  C   ALA A   5      63.740  38.950  47.870  1.00  0.00          C   
ATOM     69  O   ALA A   5      64.500  39.570  47.130  1.00  0.00          O   
ATOM     70  CB  ALA A   5      64.620  37.320  49.550  1.00  0.00          C   
ATOM     71  H   ALA A   5      65.610  36.530  47.570  1.00  0.00          H   
ATOM     72  HA  ALA A   5      62.930  37.070  48.440  1.00  0.00          H   
ATOM     73  HB1 ALA A   5      65.610  37.770  49.440  1.00  0.00          H   
ATOM     74  HB2 ALA A   5      64.060  37.770  50.370  1.00  0.00          H   
ATOM     75  HB3 ALA A   5      64.780  36.260  49.750  1.00  0.00          H   
ATOM     76  N   SER A   6      62.630  39.580  48.290  1.00  0.00          N   
ATOM     77  CA  SER A   6      62.310  40.940  47.940  1.00  0.00          C   
ATOM     78  C   SER A   6      63.380  42.020  48.100  1.00  0.00          C   
ATOM     79  O   SER A   6      63.520  42.860  47.200  1.00  0.00          O   
ATOM     80  CB  SER A   6      61.010  41.380  48.590  1.00  0.00          C   
ATOM     81  OG  SER A   6      60.040  40.450  48.270  1.00  0.00          O   
ATOM     82  H   SER A   6      61.870  39.070  48.720  1.00  0.00          H   
ATOM     83  HA  SER A   6      62.100  40.900  46.870  1.00  0.00          H   
ATOM     84  HB3 SER A   6      60.640  42.360  48.290  1.00  0.00          H   
ATOM     85  HB2 SER A   6      61.250  41.440  49.650  1.00  0.00          H   
ATOM     86  HG  SER A   6      59.180  40.830  48.470  1.00  0.00          H   
ATOM     87  N   LEU A   7      64.100  41.970  49.210  1.00  0.00          N   
ATOM     88  CA  LEU A   7      65.220  42.950  49.430  1.00  0.00          C   
ATOM     89  C   LEU A   7      66.360  42.770  48.410  1.00  0.00          C   
ATOM     90  O   LEU A   7      66.810  43.770  47.820  1.00  0.00          O   
ATOM     91  CB  LEU A   7      65.690  42.900  50.880  1.00  0.00          C   
ATOM     92  CG  LEU A   7      64.660  43.250  52.050  1.00  0.00          C   
ATOM     93  CD1 LEU A   7      65.200  42.510  53.280  1.00  0.00          C   
ATOM     94  CD2 LEU A   7      64.520  44.740  52.360  1.00  0.00          C   
ATOM     95  H   LEU A   7      63.820  41.340  49.950  1.00  0.00          H   
ATOM     96  HA  LEU A   7      64.860  43.980  49.320  1.00  0.00          H   
ATOM     97  HB3 LEU A   7      66.540  43.560  51.000  1.00  0.00          H   
ATOM     98  HB2 LEU A   7      66.150  41.930  51.060  1.00  0.00          H   
ATOM     99  HG  LEU A   7      63.630  42.980  51.830  1.00  0.00          H   
ATOM    100 HD11 LEU A   7      65.210  41.450  53.000  1.00  0.00          H   
ATOM    101 HD12 LEU A   7      66.230  42.790  53.500  1.00  0.00          H   
ATOM    102 HD13 LEU A   7      64.470  42.640  54.080  1.00  0.00          H   
ATOM    103 HD21 LEU A   7      64.110  45.340  51.540  1.00  0.00          H   
ATOM    104 HD22 LEU A   7      63.730  44.850  53.120  1.00  0.00          H   
ATOM    105 HD23 LEU A   7      65.410  45.220  52.770  1.00  0.00          H   
ATOM    106  N   ALA A   8      66.840  41.550  48.150  1.00  0.00          N   
ATOM    107  CA  ALA A   8      67.800  41.310  47.080  1.00  0.00          C   
ATOM    108  C   ALA A   8      67.240  41.740  45.680  1.00  0.00          C   
ATOM    109  O   ALA A   8      67.900  42.480  44.930  1.00  0.00          O   
ATOM    110  CB  ALA A   8      68.040  39.810  47.070  1.00  0.00          C   
ATOM    111  H   ALA A   8      66.400  40.790  48.660  1.00  0.00          H   
ATOM    112  HA  ALA A   8      68.770  41.760  47.250  1.00  0.00          H   
ATOM    113  HB1 ALA A   8      68.760  39.560  47.860  1.00  0.00          H   
ATOM    114  HB2 ALA A   8      67.190  39.150  47.250  1.00  0.00          H   
ATOM    115  HB3 ALA A   8      68.530  39.520  46.140  1.00  0.00          H   
ATOM    116  N   ALA A   9      66.030  41.370  45.340  1.00  0.00          N   
ATOM    117  CA  ALA A   9      65.320  41.660  44.140  1.00  0.00          C   
ATOM    118  C   ALA A   9      65.180  43.140  43.950  1.00  0.00          C   
ATOM    119  O   ALA A   9      65.130  43.620  42.800  1.00  0.00          O   
ATOM    120  CB  ALA A   9      64.010  40.860  44.200  1.00  0.00          C   
ATOM    121  H   ALA A   9      65.520  40.820  46.020  1.00  0.00          H   
ATOM    122  HA  ALA A   9      65.970  41.180  43.400  1.00  0.00          H   
ATOM    123  HB1 ALA A   9      63.490  41.010  45.150  1.00  0.00          H   
ATOM    124  HB2 ALA A   9      63.360  40.940  43.330  1.00  0.00          H   
ATOM    125  HB3 ALA A   9      64.290  39.810  44.270  1.00  0.00          H   
ATOM    126  N   LEU A  10      65.050  43.910  45.010  1.00  0.00          N   
ATOM    127  CA  LEU A  10      65.010  45.320  44.870  1.00  0.00          C   
ATOM    128  C   LEU A  10      66.450  45.880  44.710  1.00  0.00          C   
ATOM    129  O   LEU A  10      66.690  46.740  43.870  1.00  0.00          O   
ATOM    130  CB  LEU A  10      64.160  45.930  46.110  1.00  0.00          C   
ATOM    131  CG  LEU A  10      63.970  47.410  46.110  1.00  0.00          C   
ATOM    132  CD1 LEU A  10      65.170  48.360  46.240  1.00  0.00          C   
ATOM    133  CD2 LEU A  10      63.130  47.840  44.940  1.00  0.00          C   
ATOM    134  H   LEU A  10      65.010  43.450  45.910  1.00  0.00          H   
ATOM    135  HA  LEU A  10      64.440  45.560  43.970  1.00  0.00          H   
ATOM    136  HB3 LEU A  10      64.620  45.700  47.070  1.00  0.00          H   
ATOM    137  HB2 LEU A  10      63.180  45.480  45.960  1.00  0.00          H   
ATOM    138  HG  LEU A  10      63.300  47.610  46.950  1.00  0.00          H   
ATOM    139 HD11 LEU A  10      66.070  47.960  46.710  1.00  0.00          H   
ATOM    140 HD12 LEU A  10      65.460  48.670  45.240  1.00  0.00          H   
ATOM    141 HD13 LEU A  10      64.880  49.290  46.730  1.00  0.00          H   
ATOM    142 HD21 LEU A  10      63.020  48.920  44.880  1.00  0.00          H   
ATOM    143 HD22 LEU A  10      63.580  47.520  44.000  1.00  0.00          H   
ATOM    144 HD23 LEU A  10      62.140  47.370  44.990  1.00  0.00          H   
ATOM    145  N   GLN A  11      67.330  45.340  45.580  1.00  0.00          N   
ATOM    146  CA  GLN A  11      68.730  45.790  45.490  1.00  0.00          C   
ATOM    147  C   GLN A  11      69.370  45.580  44.080  1.00  0.00          C   
ATOM    148  O   GLN A  11      70.040  46.460  43.640  1.00  0.00          O   
ATOM    149  CB  GLN A  11      69.540  45.210  46.740  1.00  0.00          C   
ATOM    150  CG  GLN A  11      69.200  45.850  48.100  1.00  0.00          C   
ATOM    151  CD  GLN A  11      69.510  45.020  49.330  1.00  0.00          C   
ATOM    152  NE2 GLN A  11      68.850  45.180  50.520  1.00  0.00          N   
ATOM    153  OE1 GLN A  11      70.500  44.280  49.310  1.00  0.00          O   
ATOM    154  H   GLN A  11      67.170  44.500  46.120  1.00  0.00          H   
ATOM    155  HA  GLN A  11      68.790  46.870  45.600  1.00  0.00          H   
ATOM    156  HB3 GLN A  11      70.610  45.280  46.570  1.00  0.00          H   
ATOM    157  HB2 GLN A  11      69.280  44.160  46.820  1.00  0.00          H   
ATOM    158  HG3 GLN A  11      68.150  46.120  48.160  1.00  0.00          H   
ATOM    159  HG2 GLN A  11      69.830  46.730  48.230  1.00  0.00          H   
ATOM    160 HE21 GLN A  11      67.950  45.630  50.610  1.00  0.00          H   
ATOM    161 HE22 GLN A  11      69.210  44.590  51.260  1.00  0.00          H   
ATOM    162  N   ALA A  12      69.040  44.560  43.370  1.00  0.00          N   
ATOM    163  CA  ALA A  12      69.470  44.250  41.990  1.00  0.00          C   
ATOM    164  C   ALA A  12      69.090  45.300  40.930  1.00  0.00          C   
ATOM    165  O   ALA A  12      70.010  45.710  40.150  1.00  0.00          O   
ATOM    166  CB  ALA A  12      69.030  42.850  41.690  1.00  0.00          C   
ATOM    167  H   ALA A  12      68.450  43.860  43.820  1.00  0.00          H   
ATOM    168  HA  ALA A  12      70.550  44.160  41.860  1.00  0.00          H   
ATOM    169  HB1 ALA A  12      69.420  42.530  40.720  1.00  0.00          H   
ATOM    170  HB2 ALA A  12      69.350  42.190  42.500  1.00  0.00          H   
ATOM    171  HB3 ALA A  12      67.940  42.910  41.630  1.00  0.00          H   
ATOM    172  N   LEU A  13      67.810  45.800  40.900  1.00  0.00          N   
ATOM    173  CA  LEU A  13      67.360  46.940  40.060  1.00  0.00          C   
ATOM    174  C   LEU A  13      67.880  48.260  40.620  1.00  0.00          C   
ATOM    175  O   LEU A  13      68.270  49.040  39.770  1.00  0.00          O   
ATOM    176  CB  LEU A  13      65.840  47.020  39.910  1.00  0.00          C   
ATOM    177  CG  LEU A  13      65.200  45.800  39.120  1.00  0.00          C   
ATOM    178  CD1 LEU A  13      63.680  45.840  39.170  1.00  0.00          C   
ATOM    179  CD2 LEU A  13      65.480  45.930  37.570  1.00  0.00          C   
ATOM    180  H   LEU A  13      67.230  45.440  41.650  1.00  0.00          H   
ATOM    181  HA  LEU A  13      67.820  46.770  39.090  1.00  0.00          H   
ATOM    182  HB3 LEU A  13      65.690  47.950  39.370  1.00  0.00          H   
ATOM    183  HB2 LEU A  13      65.420  47.220  40.890  1.00  0.00          H   
ATOM    184  HG  LEU A  13      65.510  44.840  39.530  1.00  0.00          H   
ATOM    185 HD11 LEU A  13      63.450  46.870  38.920  1.00  0.00          H   
ATOM    186 HD12 LEU A  13      63.230  45.150  38.450  1.00  0.00          H   
ATOM    187 HD13 LEU A  13      63.410  45.570  40.190  1.00  0.00          H   
ATOM    188 HD21 LEU A  13      64.700  45.430  37.000  1.00  0.00          H   
ATOM    189 HD22 LEU A  13      65.470  47.000  37.400  1.00  0.00          H   
ATOM    190 HD23 LEU A  13      66.430  45.400  37.480  1.00  0.00          H   
ATOM    191  N   GLN A  14      68.080  48.490  41.920  1.00  0.00          N   
ATOM    192  CA  GLN A  14      68.810  49.630  42.440  1.00  0.00          C   
ATOM    193  C   GLN A  14      70.280  49.690  42.050  1.00  0.00          C   
ATOM    194  O   GLN A  14      70.750  50.740  41.630  1.00  0.00          O   
ATOM    195  CB  GLN A  14      68.660  49.620  44.000  1.00  0.00          C   
ATOM    196  CG  GLN A  14      68.650  51.030  44.650  1.00  0.00          C   
ATOM    197  CD  GLN A  14      68.340  50.980  46.150  1.00  0.00          C   
ATOM    198  NE2 GLN A  14      67.070  51.030  46.500  1.00  0.00          N   
ATOM    199  OE1 GLN A  14      69.120  50.740  47.040  1.00  0.00          O   
ATOM    200  H   GLN A  14      67.700  47.760  42.500  1.00  0.00          H   
ATOM    201  HA  GLN A  14      68.320  50.520  42.050  1.00  0.00          H   
ATOM    202  HB3 GLN A  14      69.450  49.000  44.420  1.00  0.00          H   
ATOM    203  HB2 GLN A  14      67.660  49.200  44.170  1.00  0.00          H   
ATOM    204  HG3 GLN A  14      67.980  51.770  44.210  1.00  0.00          H   
ATOM    205  HG2 GLN A  14      69.700  51.310  44.560  1.00  0.00          H   
ATOM    206 HE21 GLN A  14      66.340  51.120  45.810  1.00  0.00          H   
ATOM    207 HE22 GLN A  14      66.730  50.940  47.440  1.00  0.00          H   
ATOM    208  N   ALA A  15      71.010  48.580  41.960  1.00  0.00          N   
ATOM    209  CA  ALA A  15      72.300  48.400  41.350  1.00  0.00          C   
ATOM    210  C   ALA A  15      72.260  48.560  39.800  1.00  0.00          C   
ATOM    211  O   ALA A  15      73.150  49.220  39.210  1.00  0.00          O   
ATOM    212  CB  ALA A  15      72.740  47.030  41.870  1.00  0.00          C   
ATOM    213  H   ALA A  15      70.660  47.780  42.470  1.00  0.00          H   
ATOM    214  HA  ALA A  15      72.920  49.130  41.870  1.00  0.00          H   
ATOM    215  HB1 ALA A  15      72.750  47.130  42.950  1.00  0.00          H   
ATOM    216  HB2 ALA A  15      72.110  46.200  41.540  1.00  0.00          H   
ATOM    217  HB3 ALA A  15      73.780  46.880  41.560  1.00  0.00          H   
ATOM    218  N   LEU A  16      71.260  48.000  39.080  1.00  0.00          N   
ATOM    219  CA  LEU A  16      71.010  48.280  37.590  1.00  0.00          C   
ATOM    220  C   LEU A  16      70.840  49.790  37.300  1.00  0.00          C   
ATOM    221  O   LEU A  16      71.520  50.370  36.440  1.00  0.00          O   
ATOM    222  CB  LEU A  16      69.800  47.460  37.100  1.00  0.00          C   
ATOM    223  CG  LEU A  16      69.400  47.680  35.640  1.00  0.00          C   
ATOM    224  CD1 LEU A  16      70.600  47.580  34.730  1.00  0.00          C   
ATOM    225  CD2 LEU A  16      68.270  46.690  35.230  1.00  0.00          C   
ATOM    226  H   LEU A  16      70.660  47.310  39.510  1.00  0.00          H   
ATOM    227  HA  LEU A  16      71.870  47.870  37.060  1.00  0.00          H   
ATOM    228  HB3 LEU A  16      68.890  47.740  37.620  1.00  0.00          H   
ATOM    229  HB2 LEU A  16      70.050  46.410  37.260  1.00  0.00          H   
ATOM    230  HG  LEU A  16      69.020  48.680  35.440  1.00  0.00          H   
ATOM    231 HD11 LEU A  16      71.030  48.580  34.600  1.00  0.00          H   
ATOM    232 HD12 LEU A  16      71.240  46.810  35.140  1.00  0.00          H   
ATOM    233 HD13 LEU A  16      70.260  47.260  33.740  1.00  0.00          H   
ATOM    234 HD21 LEU A  16      68.080  46.720  34.150  1.00  0.00          H   
ATOM    235 HD22 LEU A  16      68.460  45.620  35.320  1.00  0.00          H   
ATOM    236 HD23 LEU A  16      67.290  46.780  35.700  1.00  0.00          H   
ATOM    237  N   GLN A  17      70.090  50.480  38.140  1.00  0.00          N   
ATOM    238  CA  GLN A  17      69.850  51.950  38.150  1.00  0.00          C   
ATOM    239  C   GLN A  17      71.120  52.830  38.450  1.00  0.00          C   
ATOM    240  O   GLN A  17      71.200  53.910  37.870  1.00  0.00          O   
ATOM    241  CB  GLN A  17      68.830  52.360  39.230  1.00  0.00          C   
ATOM    242  CG  GLN A  17      67.430  52.020  38.720  1.00  0.00          C   
ATOM    243  CD  GLN A  17      66.490  52.020  39.920  1.00  0.00          C   
ATOM    244  NE2 GLN A  17      65.570  51.140  40.040  1.00  0.00          N   
ATOM    245  OE1 GLN A  17      66.430  52.890  40.750  1.00  0.00          O   
ATOM    246  H   GLN A  17      69.620  49.960  38.860  1.00  0.00          H   
ATOM    247  HA  GLN A  17      69.560  52.210  37.130  1.00  0.00          H   
ATOM    248  HB3 GLN A  17      69.000  53.390  39.530  1.00  0.00          H   
ATOM    249  HB2 GLN A  17      68.940  51.740  40.120  1.00  0.00          H   
ATOM    250  HG3 GLN A  17      67.250  51.030  38.300  1.00  0.00          H   
ATOM    251  HG2 GLN A  17      67.070  52.800  38.050  1.00  0.00          H   
ATOM    252 HE21 GLN A  17      65.480  50.400  39.350  1.00  0.00          H   
ATOM    253 HE22 GLN A  17      64.880  51.300  40.760  1.00  0.00          H   
ATOM    254  N   ALA A  18      72.100  52.240  39.220  1.00  0.00          N   
ATOM    255  CA  ALA A  18      73.390  52.870  39.430  1.00  0.00          C   
ATOM    256  C   ALA A  18      74.320  52.500  38.210  1.00  0.00          C   
ATOM    257  O   ALA A  18      75.130  53.380  37.850  1.00  0.00          O   
ATOM    258  CB  ALA A  18      73.910  52.550  40.800  1.00  0.00          C   
ATOM    259  H   ALA A  18      71.950  51.320  39.610  1.00  0.00          H   
ATOM    260  HA  ALA A  18      73.270  53.950  39.410  1.00  0.00          H   
ATOM    261  HB1 ALA A  18      73.800  51.510  41.100  1.00  0.00          H   
ATOM    262  HB2 ALA A  18      74.950  52.870  40.830  1.00  0.00          H   
ATOM    263  HB3 ALA A  18      73.440  53.160  41.570  1.00  0.00          H   
ATOM    264  N   ALA A  19      74.220  51.320  37.620  1.00  0.00          N   
ATOM    265  CA  ALA A  19      74.930  51.070  36.330  1.00  0.00          C   
ATOM    266  C   ALA A  19      74.340  51.860  35.190  1.00  0.00          C   
ATOM    267  O   ALA A  19      75.110  52.350  34.350  1.00  0.00          O   
ATOM    268  CB  ALA A  19      74.850  49.560  36.030  1.00  0.00          C   
ATOM    269  H   ALA A  19      73.700  50.570  38.040  1.00  0.00          H   
ATOM    270  HA  ALA A  19      75.960  51.440  36.370  1.00  0.00          H   
ATOM    271  HB1 ALA A  19      75.380  49.090  36.860  1.00  0.00          H   
ATOM    272  HB2 ALA A  19      73.810  49.290  35.830  1.00  0.00          H   
ATOM    273  HB3 ALA A  19      75.490  49.320  35.180  1.00  0.00          H   
ATOM    274  N   GLN A  20      73.090  52.170  35.150  1.00  0.00          N   
ATOM    275  CA  GLN A  20      72.480  53.040  34.180  1.00  0.00          C   
ATOM    276  C   GLN A  20      73.090  54.410  34.340  1.00  0.00          C   
ATOM    277  O   GLN A  20      73.420  55.090  33.380  1.00  0.00          O   
ATOM    278  CB  GLN A  20      70.960  53.110  34.210  1.00  0.00          C   
ATOM    279  CG  GLN A  20      70.270  51.850  33.590  1.00  0.00          C   
ATOM    280  CD  GLN A  20      68.730  52.080  33.370  1.00  0.00          C   
ATOM    281  NE2 GLN A  20      68.350  52.250  32.140  1.00  0.00          N   
ATOM    282  OE1 GLN A  20      67.860  52.050  34.230  1.00  0.00          O   
ATOM    283  H   GLN A  20      72.460  51.610  35.720  1.00  0.00          H   
ATOM    284  HA  GLN A  20      72.770  52.630  33.210  1.00  0.00          H   
ATOM    285  HB3 GLN A  20      70.660  53.970  33.610  1.00  0.00          H   
ATOM    286  HB2 GLN A  20      70.610  53.230  35.230  1.00  0.00          H   
ATOM    287  HG3 GLN A  20      70.390  51.040  34.310  1.00  0.00          H   
ATOM    288  HG2 GLN A  20      70.710  51.400  32.690  1.00  0.00          H   
ATOM    289 HE21 GLN A  20      68.970  52.140  31.350  1.00  0.00          H   
ATOM    290 HE22 GLN A  20      67.390  52.420  31.880  1.00  0.00          H   
ATOM    291  N   ALA A  21      73.290  54.950  35.560  1.00  0.00          N   
ATOM    292  CA  ALA A  21      74.070  56.150  35.800  1.00  0.00          C   
ATOM    293  C   ALA A  21      75.520  56.170  35.240  1.00  0.00          C   
ATOM    294  O   ALA A  21      75.940  57.180  34.740  1.00  0.00          O   
ATOM    295  CB  ALA A  21      74.020  56.570  37.260  1.00  0.00          C   
ATOM    296  H   ALA A  21      72.910  54.450  36.350  1.00  0.00          H   
ATOM    297  HA  ALA A  21      73.510  56.950  35.310  1.00  0.00          H   
ATOM    298  HB1 ALA A  21      74.690  57.420  37.390  1.00  0.00          H   
ATOM    299  HB2 ALA A  21      72.980  56.810  37.470  1.00  0.00          H   
ATOM    300  HB3 ALA A  21      74.200  55.660  37.840  1.00  0.00          H   
ATOM    301  N   ALA A  22      76.290  55.070  35.310  1.00  0.00          N   
ATOM    302  CA  ALA A  22      77.530  54.940  34.540  1.00  0.00          C   
ATOM    303  C   ALA A  22      77.390  54.860  32.970  1.00  0.00          C   
ATOM    304  O   ALA A  22      78.070  55.550  32.170  1.00  0.00          O   
ATOM    305  CB  ALA A  22      78.280  53.670  35.090  1.00  0.00          C   
ATOM    306  H   ALA A  22      75.880  54.260  35.760  1.00  0.00          H   
ATOM    307  HA  ALA A  22      78.200  55.790  34.700  1.00  0.00          H   
ATOM    308  HB1 ALA A  22      78.340  53.690  36.180  1.00  0.00          H   
ATOM    309  HB2 ALA A  22      77.830  52.730  34.780  1.00  0.00          H   
ATOM    310  HB3 ALA A  22      79.330  53.720  34.780  1.00  0.00          H   
ATOM    311  N   LYS A  23      76.470  54.050  32.530  1.00  0.00          N   
ATOM    312  CA  LYS A  23      76.190  53.640  31.130  1.00  0.00          C   
ATOM    313  C   LYS A  23      75.280  54.660  30.460  1.00  0.00          C   
ATOM    314  O   LYS A  23      74.340  54.300  29.720  1.00  0.00          O   
ATOM    315  CB  LYS A  23      75.730  52.170  31.000  1.00  0.00          C   
ATOM    316  CG  LYS A  23      76.840  51.180  31.570  1.00  0.00          C   
ATOM    317  CD  LYS A  23      76.670  49.750  31.130  1.00  0.00          C   
ATOM    318  CE  LYS A  23      76.690  49.450  29.610  1.00  0.00          C   
ATOM    319  NZ  LYS A  23      76.800  47.950  29.330  1.00  0.00          N   
ATOM    320  H   LYS A  23      75.990  53.590  33.280  1.00  0.00          H   
ATOM    321  HA  LYS A  23      77.120  53.740  30.590  1.00  0.00          H   
ATOM    322  HB3 LYS A  23      75.570  51.920  29.950  1.00  0.00          H   
ATOM    323  HB2 LYS A  23      74.770  52.040  31.480  1.00  0.00          H   
ATOM    324  HG3 LYS A  23      76.760  51.190  32.650  1.00  0.00          H   
ATOM    325  HG2 LYS A  23      77.840  51.570  31.360  1.00  0.00          H   
ATOM    326  HD3 LYS A  23      75.800  49.310  31.610  1.00  0.00          H   
ATOM    327  HD2 LYS A  23      77.430  49.170  31.660  1.00  0.00          H   
ATOM    328  HE3 LYS A  23      77.590  49.900  29.180  1.00  0.00          H   
ATOM    329  HE2 LYS A  23      75.770  49.860  29.190  1.00  0.00          H   
ATOM    330  HZ1 LYS A  23      76.800  47.730  28.340  1.00  0.00          H   
ATOM    331  HZ2 LYS A  23      77.560  47.480  29.800  1.00  0.00          H   
ATOM    332  HZ3 LYS A  23      75.900  47.610  29.640  1.00  0.00          H   
ATOM    333  N   LYS A  24      75.500  55.990  30.600  1.00  0.00          N   
ATOM    334  CA  LYS A  24      74.640  57.140  30.160  1.00  0.00          C   
ATOM    335  C   LYS A  24      74.730  57.380  28.640  1.00  0.00          C   
ATOM    336  CB  LYS A  24      75.080  58.380  30.970  1.00  0.00          C   
ATOM    337  CG  LYS A  24      76.490  59.020  30.650  1.00  0.00          C   
ATOM    338  CD  LYS A  24      76.710  60.090  31.720  1.00  0.00          C   
ATOM    339  CE  LYS A  24      78.120  60.650  31.560  1.00  0.00          C   
ATOM    340  NZ  LYS A  24      78.300  61.910  32.340  1.00  0.00          N   
ATOM    341  O   LYS A  24      75.870  57.380  28.080  1.00  0.00          O   
ATOM    342  OXT LYS A  24      73.650  57.520  28.000  1.00  0.00          O   
ATOM    343  H   LYS A  24      76.380  56.190  31.050  1.00  0.00          H   
ATOM    344  HA  LYS A  24      73.590  57.010  30.420  1.00  0.00          H   
ATOM    345  HB3 LYS A  24      74.950  58.160  32.020  1.00  0.00          H   
ATOM    346  HB2 LYS A  24      74.300  59.110  30.760  1.00  0.00          H   
ATOM    347  HG3 LYS A  24      76.470  59.390  29.620  1.00  0.00          H   
ATOM    348  HG2 LYS A  24      77.230  58.220  30.740  1.00  0.00          H   
ATOM    349  HD3 LYS A  24      76.670  59.630  32.710  1.00  0.00          H   
ATOM    350  HD2 LYS A  24      75.970  60.880  31.650  1.00  0.00          H   
ATOM    351  HE3 LYS A  24      78.350  60.850  30.510  1.00  0.00          H   
ATOM    352  HE2 LYS A  24      78.810  59.880  31.920  1.00  0.00          H   
ATOM    353  HZ1 LYS A  24      77.760  62.700  32.020  1.00  0.00          H   
ATOM    354  HZ2 LYS A  24      78.170  61.790  33.330  1.00  0.00          H   
ATOM    355  HZ3 LYS A  24      79.240  62.230  32.200  1.00  0.00          H   
TER     356      LYS A  24
ENDMDL
MODEL        1
ATOM      1  N   LYS A   1      64.819  27.051  39.014  1.00  0.00          N   
ATOM      2  CA  LYS A   1      63.692  27.942  38.629  1.00  0.00          C   
ATOM      3  C   LYS A   1      63.994  29.427  38.932  1.00  0.00          C   
ATOM      4  O   LYS A   1      64.537  29.731  40.009  1.00  0.00          O   
ATOM      5  CB  LYS A   1      62.329  27.619  39.289  1.00  0.00          C   
ATOM      6  CG  LYS A   1      61.127  28.503  38.783  1.00  0.00          C   
ATOM      7  CD  LYS A   1      59.886  28.334  39.636  1.00  0.00          C   
ATOM      8  CE  LYS A   1      58.892  29.347  39.104  1.00  0.00          C   
ATOM      9  NZ  LYS A   1      57.491  29.043  39.571  1.00  0.00          N   
ATOM     10  HA  LYS A   1      63.485  27.889  37.557  1.00  0.00          H   
ATOM     11  HB3 LYS A   1      62.416  27.656  40.382  1.00  0.00          H   
ATOM     12  HB2 LYS A   1      61.983  26.619  39.030  1.00  0.00          H   
ATOM     13  HG3 LYS A   1      60.998  28.166  37.757  1.00  0.00          H   
ATOM     14  HG2 LYS A   1      61.440  29.545  38.815  1.00  0.00          H   
ATOM     15  HD3 LYS A   1      60.108  28.550  40.679  1.00  0.00          H   
ATOM     16  HD2 LYS A   1      59.581  27.313  39.451  1.00  0.00          H   
ATOM     17  HE3 LYS A   1      58.952  29.262  38.014  1.00  0.00          H   
ATOM     18  HE2 LYS A   1      59.169  30.367  39.376  1.00  0.00          H   
ATOM     19  HZ1 LYS A   1      57.417  29.007  40.581  1.00  0.00          H   
ATOM     20  HZ2 LYS A   1      56.896  29.818  39.307  1.00  0.00          H   
ATOM     21  HZ3 LYS A   1      57.087  28.214  39.177  1.00  0.00          H   
ATOM     22  H   LYS A   1      65.630  27.329  38.495  1.00  0.00          H   
ATOM     23  N   LYS A   2      63.703  30.433  38.029  1.00  0.00          N   
ATOM     24  CA  LYS A   2      63.804  31.882  38.304  1.00  0.00          C   
ATOM     25  C   LYS A   2      63.120  32.234  39.622  1.00  0.00          C   
ATOM     26  O   LYS A   2      61.978  31.858  39.819  1.00  0.00          O   
ATOM     27  CB  LYS A   2      63.332  32.639  37.097  1.00  0.00          C   
ATOM     28  CG  LYS A   2      64.341  32.559  35.941  1.00  0.00          C   
ATOM     29  CD  LYS A   2      63.735  33.175  34.667  1.00  0.00          C   
ATOM     30  CE  LYS A   2      64.584  33.092  33.440  1.00  0.00          C   
ATOM     31  NZ  LYS A   2      63.910  33.599  32.272  1.00  0.00          N   
ATOM     32  H   LYS A   2      63.320  30.205  37.122  1.00  0.00          H   
ATOM     33  HA  LYS A   2      64.865  32.100  38.425  1.00  0.00          H   
ATOM     34  HB3 LYS A   2      63.096  33.664  37.358  1.00  0.00          H   
ATOM     35  HB2 LYS A   2      62.355  32.249  36.781  1.00  0.00          H   
ATOM     36  HG3 LYS A   2      64.591  31.536  35.682  1.00  0.00          H   
ATOM     37  HG2 LYS A   2      65.320  33.016  36.070  1.00  0.00          H   
ATOM     38  HD3 LYS A   2      63.547  34.236  34.873  1.00  0.00          H   
ATOM     39  HD2 LYS A   2      62.906  32.505  34.417  1.00  0.00          H   
ATOM     40  HE3 LYS A   2      64.896  32.070  33.213  1.00  0.00          H   
ATOM     41  HE2 LYS A   2      65.465  33.698  33.627  1.00  0.00          H   
ATOM     42  HZ1 LYS A   2      64.574  33.652  31.521  1.00  0.00          H   
ATOM     43  HZ2 LYS A   2      63.225  32.927  31.958  1.00  0.00          H   
ATOM     44  HZ3 LYS A   2      63.434  34.474  32.462  1.00  0.00          H   
ATOM     45  N   PRO A   3      63.799  33.009  40.501  1.00  0.00          N   
ATOM     46  CA  PRO A   3      63.270  33.213  41.858  1.00  0.00          C   
ATOM     47  C   PRO A   3      62.132  34.217  41.899  1.00  0.00          C   
ATOM     48  O   PRO A   3      61.849  34.870  40.907  1.00  0.00          O   
ATOM     49  CB  PRO A   3      64.452  33.483  42.691  1.00  0.00          C   
ATOM     50  CG  PRO A   3      65.438  34.164  41.743  1.00  0.00          C   
ATOM     51  CD  PRO A   3      65.124  33.579  40.367  1.00  0.00          C   
ATOM     52  HA  PRO A   3      62.760  32.300  42.179  1.00  0.00          H   
ATOM     53  HB3 PRO A   3      64.270  34.178  43.507  1.00  0.00          H   
ATOM     54  HB2 PRO A   3      64.768  32.470  42.929  1.00  0.00          H   
ATOM     55  HG3 PRO A   3      65.358  35.244  41.825  1.00  0.00          H   
ATOM     56  HG2 PRO A   3      66.464  33.868  41.977  1.00  0.00          H   
ATOM     57  HD3 PRO A   3      65.194  34.340  39.585  1.00  0.00          H   
ATOM     58  HD2 PRO A   3      65.897  32.866  40.061  1.00  0.00          H   
ATOM     59  N   GLY A   4      61.487  34.250  43.027  1.00  0.00          N   
ATOM     60  CA  GLY A   4      60.281  35.111  43.346  1.00  0.00          C   
ATOM     61  C   GLY A   4      60.578  36.614  43.573  1.00  0.00          C   
ATOM     62  O   GLY A   4      61.683  37.085  43.179  1.00  0.00          O   
ATOM     63  H   GLY A   4      61.841  33.612  43.722  1.00  0.00          H   
ATOM     64  HA3 GLY A   4      59.790  34.735  44.245  1.00  0.00          H   
ATOM     65  HA2 GLY A   4      59.630  35.027  42.471  1.00  0.00          H   
ATOM     66  N   ALA A   5      59.645  37.321  44.189  1.00  0.00          N   
ATOM     67  CA  ALA A   5      59.797  38.722  44.674  1.00  0.00          C   
ATOM     68  C   ALA A   5      60.542  38.744  46.052  1.00  0.00          C   
ATOM     69  O   ALA A   5      60.248  38.005  47.043  1.00  0.00          O   
ATOM     70  CB  ALA A   5      58.422  39.369  44.898  1.00  0.00          C   
ATOM     71  H   ALA A   5      58.737  36.876  44.223  1.00  0.00          H   
ATOM     72  HA  ALA A   5      60.453  39.215  43.960  1.00  0.00          H   
ATOM     73  HB1 ALA A   5      57.923  39.030  45.812  1.00  0.00          H   
ATOM     74  HB2 ALA A   5      58.601  40.420  45.150  1.00  0.00          H   
ATOM     75  HB3 ALA A   5      57.671  39.155  44.146  1.00  0.00          H   
ATOM     76  N   SER A   6      61.509  39.646  46.182  1.00  0.00          N   
ATOM     77  CA  SER A   6      62.403  39.792  47.382  1.00  0.00          C   
ATOM     78  C   SER A   6      63.186  41.096  47.415  1.00  0.00          C   
ATOM     79  O   SER A   6      63.268  41.776  46.416  1.00  0.00          O   
ATOM     80  CB  SER A   6      63.380  38.559  47.378  1.00  0.00          C   
ATOM     81  OG  SER A   6      64.366  38.661  46.355  1.00  0.00          O   
ATOM     82  H   SER A   6      61.679  40.261  45.396  1.00  0.00          H   
ATOM     83  HA  SER A   6      61.773  39.735  48.275  1.00  0.00          H   
ATOM     84  HB3 SER A   6      62.907  37.584  47.287  1.00  0.00          H   
ATOM     85  HB2 SER A   6      63.810  38.572  48.383  1.00  0.00          H   
ATOM     86  HG  SER A   6      64.037  38.102  45.647  1.00  0.00          H   
ATOM     87  N   LEU A   7      63.818  41.394  48.566  1.00  0.00          N   
ATOM     88  CA  LEU A   7      64.712  42.542  48.669  1.00  0.00          C   
ATOM     89  C   LEU A   7      65.911  42.527  47.794  1.00  0.00          C   
ATOM     90  O   LEU A   7      66.342  43.539  47.312  1.00  0.00          O   
ATOM     91  CB  LEU A   7      65.120  42.735  50.156  1.00  0.00          C   
ATOM     92  CG  LEU A   7      65.561  44.200  50.570  1.00  0.00          C   
ATOM     93  CD1 LEU A   7      64.434  45.231  50.677  1.00  0.00          C   
ATOM     94  CD2 LEU A   7      66.366  44.125  51.881  1.00  0.00          C   
ATOM     95  H   LEU A   7      63.626  40.814  49.365  1.00  0.00          H   
ATOM     96  HA  LEU A   7      64.174  43.459  48.449  1.00  0.00          H   
ATOM     97  HB3 LEU A   7      65.963  42.044  50.276  1.00  0.00          H   
ATOM     98  HB2 LEU A   7      64.278  42.517  50.821  1.00  0.00          H   
ATOM     99  HG  LEU A   7      66.249  44.485  49.780  1.00  0.00          H   
ATOM    100 HD11 LEU A   7      64.015  45.275  49.670  1.00  0.00          H   
ATOM    101 HD12 LEU A   7      63.617  44.891  51.314  1.00  0.00          H   
ATOM    102 HD13 LEU A   7      64.817  46.177  51.057  1.00  0.00          H   
ATOM    103 HD21 LEU A   7      65.742  43.633  52.633  1.00  0.00          H   
ATOM    104 HD22 LEU A   7      67.279  43.598  51.634  1.00  0.00          H   
ATOM    105 HD23 LEU A   7      66.579  45.097  52.331  1.00  0.00          H   
ATOM    106  N   ALA A   8      66.370  41.289  47.503  1.00  0.00          N   
ATOM    107  CA  ALA A   8      67.508  41.041  46.660  1.00  0.00          C   
ATOM    108  C   ALA A   8      67.134  41.424  45.199  1.00  0.00          C   
ATOM    109  O   ALA A   8      67.986  42.006  44.543  1.00  0.00          O   
ATOM    110  CB  ALA A   8      67.936  39.542  46.655  1.00  0.00          C   
ATOM    111  H   ALA A   8      65.886  40.504  47.913  1.00  0.00          H   
ATOM    112  HA  ALA A   8      68.292  41.706  47.027  1.00  0.00          H   
ATOM    113  HB1 ALA A   8      67.125  38.904  46.304  1.00  0.00          H   
ATOM    114  HB2 ALA A   8      68.792  39.381  45.991  1.00  0.00          H   
ATOM    115  HB3 ALA A   8      68.283  39.141  47.606  1.00  0.00          H   
ATOM    116  N   ALA A   9      65.878  41.265  44.760  1.00  0.00          N   
ATOM    117  CA  ALA A   9      65.436  41.744  43.465  1.00  0.00          C   
ATOM    118  C   ALA A   9      65.423  43.241  43.340  1.00  0.00          C   
ATOM    119  O   ALA A   9      65.855  43.793  42.315  1.00  0.00          O   
ATOM    120  CB  ALA A   9      64.044  41.098  43.255  1.00  0.00          C   
ATOM    121  H   ALA A   9      65.201  40.735  45.275  1.00  0.00          H   
ATOM    122  HA  ALA A   9      66.124  41.413  42.686  1.00  0.00          H   
ATOM    123  HB1 ALA A   9      64.002  40.022  43.441  1.00  0.00          H   
ATOM    124  HB2 ALA A   9      63.382  41.488  44.033  1.00  0.00          H   
ATOM    125  HB3 ALA A   9      63.687  41.348  42.261  1.00  0.00          H   
ATOM    126  N   LEU A  10      64.958  43.961  44.388  1.00  0.00          N   
ATOM    127  CA  LEU A  10      65.017  45.457  44.544  1.00  0.00          C   
ATOM    128  C   LEU A  10      66.501  45.926  44.562  1.00  0.00          C   
ATOM    129  O   LEU A  10      66.802  46.949  43.886  1.00  0.00          O   
ATOM    130  CB  LEU A  10      64.156  45.898  45.790  1.00  0.00          C   
ATOM    131  CG  LEU A  10      62.695  45.723  45.604  1.00  0.00          C   
ATOM    132  CD1 LEU A  10      62.054  45.913  47.049  1.00  0.00          C   
ATOM    133  CD2 LEU A  10      61.979  46.835  44.804  1.00  0.00          C   
ATOM    134  H   LEU A  10      64.606  43.403  45.150  1.00  0.00          H   
ATOM    135  HA  LEU A  10      64.636  45.943  43.648  1.00  0.00          H   
ATOM    136  HB3 LEU A  10      64.428  46.935  45.985  1.00  0.00          H   
ATOM    137  HB2 LEU A  10      64.491  45.330  46.650  1.00  0.00          H   
ATOM    138  HG  LEU A  10      62.550  44.714  45.204  1.00  0.00          H   
ATOM    139 HD11 LEU A  10      60.960  45.853  47.050  1.00  0.00          H   
ATOM    140 HD12 LEU A  10      62.479  45.197  47.759  1.00  0.00          H   
ATOM    141 HD13 LEU A  10      62.312  46.905  47.431  1.00  0.00          H   
ATOM    142 HD21 LEU A  10      60.912  46.669  44.903  1.00  0.00          H   
ATOM    143 HD22 LEU A  10      62.364  47.819  45.065  1.00  0.00          H   
ATOM    144 HD23 LEU A  10      62.246  46.579  43.773  1.00  0.00          H   
ATOM    145  N   GLN A  11      67.382  45.260  45.314  1.00  0.00          N   
ATOM    146  CA  GLN A  11      68.769  45.756  45.303  1.00  0.00          C   
ATOM    147  C   GLN A  11      69.444  45.504  43.948  1.00  0.00          C   
ATOM    148  O   GLN A  11      70.308  46.310  43.514  1.00  0.00          O   
ATOM    149  CB  GLN A  11      69.469  45.270  46.634  1.00  0.00          C   
ATOM    150  CG  GLN A  11      68.892  45.985  47.833  1.00  0.00          C   
ATOM    151  CD  GLN A  11      69.501  45.758  49.249  1.00  0.00          C   
ATOM    152  NE2 GLN A  11      69.234  46.465  50.291  1.00  0.00          N   
ATOM    153  OE1 GLN A  11      70.338  44.891  49.496  1.00  0.00          O   
ATOM    154  H   GLN A  11      67.088  44.552  45.967  1.00  0.00          H   
ATOM    155  HA  GLN A  11      68.819  46.843  45.360  1.00  0.00          H   
ATOM    156  HB3 GLN A  11      70.543  45.451  46.595  1.00  0.00          H   
ATOM    157  HB2 GLN A  11      69.431  44.189  46.778  1.00  0.00          H   
ATOM    158  HG3 GLN A  11      67.839  45.720  47.824  1.00  0.00          H   
ATOM    159  HG2 GLN A  11      69.026  47.067  47.760  1.00  0.00          H   
ATOM    160 HE21 GLN A  11      68.520  47.179  50.226  1.00  0.00          H   
ATOM    161 HE22 GLN A  11      69.725  46.124  51.093  1.00  0.00          H   
ATOM    162  N   ALA A  12      69.129  44.426  43.217  1.00  0.00          N   
ATOM    163  CA  ALA A  12      69.559  44.209  41.861  1.00  0.00          C   
ATOM    164  C   ALA A  12      69.129  45.361  40.911  1.00  0.00          C   
ATOM    165  O   ALA A  12      69.980  45.907  40.261  1.00  0.00          O   
ATOM    166  CB  ALA A  12      68.923  42.888  41.380  1.00  0.00          C   
ATOM    167  H   ALA A  12      68.464  43.748  43.559  1.00  0.00          H   
ATOM    168  HA  ALA A  12      70.647  44.117  41.830  1.00  0.00          H   
ATOM    169  HB1 ALA A  12      67.897  42.778  41.740  1.00  0.00          H   
ATOM    170  HB2 ALA A  12      68.921  42.863  40.285  1.00  0.00          H   
ATOM    171  HB3 ALA A  12      69.506  42.051  41.749  1.00  0.00          H   
ATOM    172  N   LEU A  13      67.848  45.638  40.923  1.00  0.00          N   
ATOM    173  CA  LEU A  13      67.324  46.701  40.189  1.00  0.00          C   
ATOM    174  C   LEU A  13      67.856  48.028  40.683  1.00  0.00          C   
ATOM    175  O   LEU A  13      68.314  48.798  39.817  1.00  0.00          O   
ATOM    176  CB  LEU A  13      65.803  46.837  40.473  1.00  0.00          C   
ATOM    177  CG  LEU A  13      65.134  47.794  39.440  1.00  0.00          C   
ATOM    178  CD1 LEU A  13      65.129  47.361  37.989  1.00  0.00          C   
ATOM    179  CD2 LEU A  13      63.680  48.149  39.822  1.00  0.00          C   
ATOM    180  H   LEU A  13      67.244  44.928  41.311  1.00  0.00          H   
ATOM    181  HA  LEU A  13      67.470  46.528  39.121  1.00  0.00          H   
ATOM    182  HB3 LEU A  13      65.646  47.291  41.451  1.00  0.00          H   
ATOM    183  HB2 LEU A  13      65.308  45.864  40.377  1.00  0.00          H   
ATOM    184  HG  LEU A  13      65.647  48.762  39.407  1.00  0.00          H   
ATOM    185 HD11 LEU A  13      64.914  46.301  37.859  1.00  0.00          H   
ATOM    186 HD12 LEU A  13      64.346  47.941  37.483  1.00  0.00          H   
ATOM    187 HD13 LEU A  13      66.138  47.531  37.610  1.00  0.00          H   
ATOM    188 HD21 LEU A  13      63.240  48.808  39.069  1.00  0.00          H   
ATOM    189 HD22 LEU A  13      63.060  47.269  39.986  1.00  0.00          H   
ATOM    190 HD23 LEU A  13      63.774  48.761  40.724  1.00  0.00          H   
ATOM    191  N   GLN A  14      68.014  48.335  41.963  1.00  0.00          N   
ATOM    192  CA  GLN A  14      68.732  49.544  42.499  1.00  0.00          C   
ATOM    193  C   GLN A  14      70.183  49.655  41.964  1.00  0.00          C   
ATOM    194  O   GLN A  14      70.617  50.752  41.701  1.00  0.00          O   
ATOM    195  CB  GLN A  14      68.642  49.605  44.031  1.00  0.00          C   
ATOM    196  CG  GLN A  14      67.255  50.112  44.476  1.00  0.00          C   
ATOM    197  CD  GLN A  14      67.070  50.076  45.970  1.00  0.00          C   
ATOM    198  NE2 GLN A  14      65.909  50.456  46.412  1.00  0.00          N   
ATOM    199  OE1 GLN A  14      67.930  49.618  46.778  1.00  0.00          O   
ATOM    200  H   GLN A  14      67.627  47.695  42.634  1.00  0.00          H   
ATOM    201  HA  GLN A  14      68.192  50.397  42.085  1.00  0.00          H   
ATOM    202  HB3 GLN A  14      69.433  50.294  44.332  1.00  0.00          H   
ATOM    203  HB2 GLN A  14      68.833  48.613  44.429  1.00  0.00          H   
ATOM    204  HG3 GLN A  14      66.474  49.500  44.039  1.00  0.00          H   
ATOM    205  HG2 GLN A  14      67.123  51.126  44.088  1.00  0.00          H   
ATOM    206 HE21 GLN A  14      65.129  50.737  45.847  1.00  0.00          H   
ATOM    207 HE22 GLN A  14      65.685  50.424  47.395  1.00  0.00          H   
ATOM    208  N   ALA A  15      70.945  48.569  41.855  1.00  0.00          N   
ATOM    209  CA  ALA A  15      72.301  48.592  41.268  1.00  0.00          C   
ATOM    210  C   ALA A  15      72.286  48.862  39.729  1.00  0.00          C   
ATOM    211  O   ALA A  15      73.153  49.525  39.150  1.00  0.00          O   
ATOM    212  CB  ALA A  15      72.930  47.229  41.590  1.00  0.00          C   
ATOM    213  H   ALA A  15      70.695  47.709  42.317  1.00  0.00          H   
ATOM    214  HA  ALA A  15      72.814  49.412  41.773  1.00  0.00          H   
ATOM    215  HB1 ALA A  15      72.639  46.476  40.866  1.00  0.00          H   
ATOM    216  HB2 ALA A  15      74.017  47.289  41.577  1.00  0.00          H   
ATOM    217  HB3 ALA A  15      72.587  47.012  42.606  1.00  0.00          H   
ATOM    218  N   LEU A  16      71.299  48.287  39.074  1.00  0.00          N   
ATOM    219  CA  LEU A  16      71.000  48.534  37.622  1.00  0.00          C   
ATOM    220  C   LEU A  16      70.521  49.983  37.396  1.00  0.00          C   
ATOM    221  O   LEU A  16      70.986  50.637  36.440  1.00  0.00          O   
ATOM    222  CB  LEU A  16      69.928  47.510  37.196  1.00  0.00          C   
ATOM    223  CG  LEU A  16      70.384  46.017  37.002  1.00  0.00          C   
ATOM    224  CD1 LEU A  16      69.115  45.120  36.763  1.00  0.00          C   
ATOM    225  CD2 LEU A  16      71.137  45.867  35.702  1.00  0.00          C   
ATOM    226  H   LEU A  16      70.739  47.604  39.569  1.00  0.00          H   
ATOM    227  HA  LEU A  16      71.879  48.391  36.988  1.00  0.00          H   
ATOM    228  HB3 LEU A  16      69.532  47.871  36.244  1.00  0.00          H   
ATOM    229  HB2 LEU A  16      69.065  47.598  37.859  1.00  0.00          H   
ATOM    230  HG  LEU A  16      70.986  45.590  37.807  1.00  0.00          H   
ATOM    231 HD11 LEU A  16      69.333  44.080  36.495  1.00  0.00          H   
ATOM    232 HD12 LEU A  16      68.554  45.059  37.692  1.00  0.00          H   
ATOM    233 HD13 LEU A  16      68.576  45.442  35.873  1.00  0.00          H   
ATOM    234 HD21 LEU A  16      70.567  46.164  34.818  1.00  0.00          H   
ATOM    235 HD22 LEU A  16      71.971  46.549  35.846  1.00  0.00          H   
ATOM    236 HD23 LEU A  16      71.508  44.851  35.627  1.00  0.00          H   
ATOM    237  N   GLN A  17      69.661  50.611  38.185  1.00  0.00          N   
ATOM    238  CA  GLN A  17      69.247  51.995  38.113  1.00  0.00          C   
ATOM    239  C   GLN A  17      70.303  52.996  38.514  1.00  0.00          C   
ATOM    240  O   GLN A  17      70.350  54.075  37.913  1.00  0.00          O   
ATOM    241  CB  GLN A  17      67.970  52.154  38.997  1.00  0.00          C   
ATOM    242  CG  GLN A  17      66.736  51.481  38.412  1.00  0.00          C   
ATOM    243  CD  GLN A  17      65.469  51.663  39.387  1.00  0.00          C   
ATOM    244  NE2 GLN A  17      64.359  51.541  38.655  1.00  0.00          N   
ATOM    245  OE1 GLN A  17      65.475  52.029  40.525  1.00  0.00          O   
ATOM    246  H   GLN A  17      69.245  50.055  38.924  1.00  0.00          H   
ATOM    247  HA  GLN A  17      68.918  52.246  37.113  1.00  0.00          H   
ATOM    248  HB3 GLN A  17      67.837  53.236  39.002  1.00  0.00          H   
ATOM    249  HB2 GLN A  17      68.195  51.729  39.984  1.00  0.00          H   
ATOM    250  HG3 GLN A  17      66.947  50.416  38.289  1.00  0.00          H   
ATOM    251  HG2 GLN A  17      66.532  51.936  37.448  1.00  0.00          H   
ATOM    252 HE21 GLN A  17      64.394  51.437  37.647  1.00  0.00          H   
ATOM    253 HE22 GLN A  17      63.500  51.403  39.167  1.00  0.00          H   
ATOM    254  N   ALA A  18      71.268  52.644  39.378  1.00  0.00          N   
ATOM    255  CA  ALA A  18      72.443  53.481  39.685  1.00  0.00          C   
ATOM    256  C   ALA A  18      73.414  53.603  38.529  1.00  0.00          C   
ATOM    257  O   ALA A  18      74.198  54.558  38.469  1.00  0.00          O   
ATOM    258  CB  ALA A  18      73.061  52.980  40.897  1.00  0.00          C   
ATOM    259  H   ALA A  18      71.226  51.755  39.845  1.00  0.00          H   
ATOM    260  HA  ALA A  18      71.935  54.396  39.997  1.00  0.00          H   
ATOM    261  HB1 ALA A  18      74.024  53.459  41.091  1.00  0.00          H   
ATOM    262  HB2 ALA A  18      72.464  53.210  41.783  1.00  0.00          H   
ATOM    263  HB3 ALA A  18      73.299  51.916  40.800  1.00  0.00          H   
ATOM    264  N   ALA A  19      73.270  52.647  37.623  1.00  0.00          N   
ATOM    265  CA  ALA A  19      74.037  52.607  36.330  1.00  0.00          C   
ATOM    266  C   ALA A  19      73.288  53.044  35.092  1.00  0.00          C   
ATOM    267  O   ALA A  19      73.770  52.885  33.952  1.00  0.00          O   
ATOM    268  CB  ALA A  19      74.388  51.117  36.094  1.00  0.00          C   
ATOM    269  H   ALA A  19      72.657  51.886  37.878  1.00  0.00          H   
ATOM    270  HA  ALA A  19      74.961  53.176  36.430  1.00  0.00          H   
ATOM    271  HB1 ALA A  19      73.468  50.552  35.937  1.00  0.00          H   
ATOM    272  HB2 ALA A  19      74.985  50.973  35.190  1.00  0.00          H   
ATOM    273  HB3 ALA A  19      74.946  50.772  36.965  1.00  0.00          H   
ATOM    274  N   GLN A  20      71.957  53.358  35.291  1.00  0.00          N   
ATOM    275  CA  GLN A  20      71.091  53.418  34.066  1.00  0.00          C   
ATOM    276  C   GLN A  20      71.059  52.125  33.170  1.00  0.00          C   
ATOM    277  O   GLN A  20      71.134  52.232  31.981  1.00  0.00          O   
ATOM    278  CB  GLN A  20      71.284  54.778  33.314  1.00  0.00          C   
ATOM    279  CG  GLN A  20      70.761  56.060  34.020  1.00  0.00          C   
ATOM    280  CD  GLN A  20      71.575  56.429  35.258  1.00  0.00          C   
ATOM    281  NE2 GLN A  20      71.025  56.780  36.341  1.00  0.00          N   
ATOM    282  OE1 GLN A  20      72.790  56.557  35.279  1.00  0.00          O   
ATOM    283  H   GLN A  20      71.577  53.655  36.182  1.00  0.00          H   
ATOM    284  HA  GLN A  20      70.107  53.590  34.501  1.00  0.00          H   
ATOM    285  HB3 GLN A  20      70.743  54.636  32.372  1.00  0.00          H   
ATOM    286  HB2 GLN A  20      72.335  54.909  33.038  1.00  0.00          H   
ATOM    287  HG3 GLN A  20      69.713  55.953  34.296  1.00  0.00          H   
ATOM    288  HG2 GLN A  20      70.975  56.868  33.318  1.00  0.00          H   
ATOM    289 HE21 GLN A  20      70.031  56.848  36.522  1.00  0.00          H   
ATOM    290 HE22 GLN A  20      71.623  56.908  37.142  1.00  0.00          H   
ATOM    291  N   ALA A  21      70.962  50.941  33.845  1.00  0.00          N   
ATOM    292  CA  ALA A  21      70.912  49.633  33.133  1.00  0.00          C   
ATOM    293  C   ALA A  21      69.495  49.040  33.296  1.00  0.00          C   
ATOM    294  O   ALA A  21      69.259  47.873  32.956  1.00  0.00          O   
ATOM    295  CB  ALA A  21      71.996  48.733  33.627  1.00  0.00          C   
ATOM    296  H   ALA A  21      70.997  50.868  34.847  1.00  0.00          H   
ATOM    297  HA  ALA A  21      71.023  49.874  32.077  1.00  0.00          H   
ATOM    298  HB1 ALA A  21      71.860  48.650  34.705  1.00  0.00          H   
ATOM    299  HB2 ALA A  21      71.996  47.760  33.123  1.00  0.00          H   
ATOM    300  HB3 ALA A  21      72.907  49.274  33.414  1.00  0.00          H   
ATOM    301  N   ALA A  22      68.533  49.776  33.850  1.00  0.00          N   
ATOM    302  CA  ALA A  22      67.123  49.429  33.977  1.00  0.00          C   
ATOM    303  C   ALA A  22      66.407  50.750  33.950  1.00  0.00          C   
ATOM    304  O   ALA A  22      66.853  51.782  34.501  1.00  0.00          O   
ATOM    305  CB  ALA A  22      66.793  48.598  35.195  1.00  0.00          C   
ATOM    306  H   ALA A  22      68.743  50.679  34.243  1.00  0.00          H   
ATOM    307  HA  ALA A  22      66.852  48.770  33.145  1.00  0.00          H   
ATOM    308  HB1 ALA A  22      67.265  49.104  36.042  1.00  0.00          H   
ATOM    309  HB2 ALA A  22      65.723  48.473  35.330  1.00  0.00          H   
ATOM    310  HB3 ALA A  22      67.254  47.617  35.085  1.00  0.00          H   
ATOM    311  N   LYS A  23      65.160  50.686  33.345  1.00  0.00          N   
ATOM    312  CA  LYS A  23      64.226  51.833  33.386  1.00  0.00          C   
ATOM    313  C   LYS A  23      63.877  52.135  34.873  1.00  0.00          C   
ATOM    314  O   LYS A  23      63.598  51.277  35.700  1.00  0.00          O   
ATOM    315  CB  LYS A  23      62.978  51.648  32.458  1.00  0.00          C   
ATOM    316  CG  LYS A  23      62.173  52.914  32.219  1.00  0.00          C   
ATOM    317  CD  LYS A  23      60.844  52.721  31.426  1.00  0.00          C   
ATOM    318  CE  LYS A  23      59.755  51.848  32.033  1.00  0.00          C   
ATOM    319  NZ  LYS A  23      58.839  52.543  33.005  1.00  0.00          N   
ATOM    320  H   LYS A  23      64.784  49.767  33.178  1.00  0.00          H   
ATOM    321  HA  LYS A  23      64.856  52.655  33.039  1.00  0.00          H   
ATOM    322  HB3 LYS A  23      62.374  50.819  32.847  1.00  0.00          H   
ATOM    323  HB2 LYS A  23      63.224  51.432  31.417  1.00  0.00          H   
ATOM    324  HG3 LYS A  23      62.866  53.615  31.738  1.00  0.00          H   
ATOM    325  HG2 LYS A  23      61.965  53.287  33.227  1.00  0.00          H   
ATOM    326  HD3 LYS A  23      61.178  52.153  30.565  1.00  0.00          H   
ATOM    327  HD2 LYS A  23      60.493  53.713  31.124  1.00  0.00          H   
ATOM    328  HE3 LYS A  23      60.190  50.957  32.481  1.00  0.00          H   
ATOM    329  HE2 LYS A  23      59.184  51.529  31.160  1.00  0.00          H   
ATOM    330  HZ1 LYS A  23      58.024  51.984  33.232  1.00  0.00          H   
ATOM    331  HZ2 LYS A  23      59.292  52.747  33.891  1.00  0.00          H   
ATOM    332  HZ3 LYS A  23      58.480  53.389  32.603  1.00  0.00          H   
ATOM    333  N   LYS A  24      63.877  53.455  35.192  1.00  0.00          N   
ATOM    334  CA  LYS A  24      63.444  54.043  36.508  1.00  0.00          C   
ATOM    335  C   LYS A  24      62.559  55.269  36.196  1.00  0.00          C   
ATOM    336  CB  LYS A  24      64.688  54.619  37.296  1.00  0.00          C   
ATOM    337  CG  LYS A  24      64.323  55.162  38.678  1.00  0.00          C   
ATOM    338  CD  LYS A  24      65.575  55.568  39.492  1.00  0.00          C   
ATOM    339  CE  LYS A  24      65.323  56.012  40.962  1.00  0.00          C   
ATOM    340  NZ  LYS A  24      66.531  56.606  41.523  1.00  0.00          N   
ATOM    341  O   LYS A  24      63.053  56.263  35.611  1.00  0.00          O   
ATOM    342  OXT LYS A  24      61.374  55.220  36.600  1.00  0.00          O   
ATOM    343  H   LYS A  24      64.023  54.167  34.479  1.00  0.00          H   
ATOM    344  HA  LYS A  24      62.858  53.313  37.076  1.00  0.00          H   
ATOM    345  HB3 LYS A  24      65.149  55.436  36.733  1.00  0.00          H   
ATOM    346  HB2 LYS A  24      65.369  53.809  37.546  1.00  0.00          H   
ATOM    347  HG3 LYS A  24      63.822  54.423  39.299  1.00  0.00          H   
ATOM    348  HG2 LYS A  24      63.672  56.021  38.567  1.00  0.00          H   
ATOM    349  HD3 LYS A  24      66.116  56.404  39.056  1.00  0.00          H   
ATOM    350  HD2 LYS A  24      66.252  54.724  39.511  1.00  0.00          H   
ATOM    351  HE3 LYS A  24      65.006  55.156  41.546  1.00  0.00          H   
ATOM    352  HE2 LYS A  24      64.585  56.806  40.923  1.00  0.00          H   
ATOM    353  HZ1 LYS A  24      66.413  56.694  42.524  1.00  0.00          H   
ATOM    354  HZ2 LYS A  24      67.385  56.101  41.323  1.00  0.00          H   
ATOM    355  HZ3 LYS A  24      66.684  57.484  41.047  1.00  0.00          H   
TER     356      LYS A  24
ENDMDL
MODEL        2
ATOM      1  N   LYS A   1      56.346  34.579  55.802  1.00  0.00          N   
ATOM      2  CA  LYS A   1      56.918  35.152  54.515  1.00  0.00          C   
ATOM      3  C   LYS A   1      56.010  36.129  53.872  1.00  0.00          C   
ATOM      4  O   LYS A   1      55.060  35.681  53.256  1.00  0.00          O   
ATOM      5  CB  LYS A   1      57.253  34.018  53.508  1.00  0.00          C   
ATOM      6  CG  LYS A   1      58.049  34.458  52.232  1.00  0.00          C   
ATOM      7  CD  LYS A   1      59.494  34.892  52.370  1.00  0.00          C   
ATOM      8  CE  LYS A   1      60.604  33.977  52.943  1.00  0.00          C   
ATOM      9  NZ  LYS A   1      60.803  32.910  51.953  1.00  0.00          N   
ATOM     10  HA  LYS A   1      57.877  35.594  54.794  1.00  0.00          H   
ATOM     11  HB3 LYS A   1      56.411  33.375  53.283  1.00  0.00          H   
ATOM     12  HB2 LYS A   1      57.944  33.396  54.061  1.00  0.00          H   
ATOM     13  HG3 LYS A   1      57.510  35.309  51.810  1.00  0.00          H   
ATOM     14  HG2 LYS A   1      57.992  33.700  51.448  1.00  0.00          H   
ATOM     15  HD3 LYS A   1      59.467  35.618  53.174  1.00  0.00          H   
ATOM     16  HD2 LYS A   1      59.914  35.228  51.418  1.00  0.00          H   
ATOM     17  HE3 LYS A   1      60.357  33.560  53.918  1.00  0.00          H   
ATOM     18  HE2 LYS A   1      61.485  34.603  53.010  1.00  0.00          H   
ATOM     19  HZ1 LYS A   1      60.066  32.216  51.926  1.00  0.00          H   
ATOM     20  HZ2 LYS A   1      60.805  33.300  51.023  1.00  0.00          H   
ATOM     21  HZ3 LYS A   1      61.702  32.467  52.065  1.00  0.00          H   
ATOM     22  H   LYS A   1      56.468  35.213  56.578  1.00  0.00          H   
ATOM     23  N   LYS A   2      56.232  37.395  54.046  1.00  0.00          N   
ATOM     24  CA  LYS A   2      55.314  38.448  53.445  1.00  0.00          C   
ATOM     25  C   LYS A   2      55.262  38.329  51.899  1.00  0.00          C   
ATOM     26  O   LYS A   2      56.311  38.125  51.267  1.00  0.00          O   
ATOM     27  CB  LYS A   2      55.891  39.845  53.877  1.00  0.00          C   
ATOM     28  CG  LYS A   2      55.079  41.054  53.453  1.00  0.00          C   
ATOM     29  CD  LYS A   2      55.717  42.396  53.824  1.00  0.00          C   
ATOM     30  CE  LYS A   2      55.030  43.613  53.137  1.00  0.00          C   
ATOM     31  NZ  LYS A   2      55.514  44.872  53.690  1.00  0.00          N   
ATOM     32  H   LYS A   2      57.108  37.721  54.422  1.00  0.00          H   
ATOM     33  HA  LYS A   2      54.337  38.282  53.916  1.00  0.00          H   
ATOM     34  HB3 LYS A   2      56.855  39.901  53.364  1.00  0.00          H   
ATOM     35  HB2 LYS A   2      56.060  39.794  54.950  1.00  0.00          H   
ATOM     36  HG3 LYS A   2      54.082  41.014  53.894  1.00  0.00          H   
ATOM     37  HG2 LYS A   2      55.015  41.114  52.363  1.00  0.00          H   
ATOM     38  HD3 LYS A   2      56.711  42.439  53.392  1.00  0.00          H   
ATOM     39  HD2 LYS A   2      55.715  42.521  54.905  1.00  0.00          H   
ATOM     40  HE3 LYS A   2      53.958  43.612  53.339  1.00  0.00          H   
ATOM     41  HE2 LYS A   2      55.307  43.647  52.087  1.00  0.00          H   
ATOM     42  HZ1 LYS A   2      54.918  45.602  53.322  1.00  0.00          H   
ATOM     43  HZ2 LYS A   2      55.335  44.918  54.680  1.00  0.00          H   
ATOM     44  HZ3 LYS A   2      56.438  45.104  53.359  1.00  0.00          H   
ATOM     45  N   PRO A   3      54.161  38.631  51.193  1.00  0.00          N   
ATOM     46  CA  PRO A   3      54.142  38.541  49.718  1.00  0.00          C   
ATOM     47  C   PRO A   3      55.033  39.561  49.067  1.00  0.00          C   
ATOM     48  O   PRO A   3      55.468  40.597  49.615  1.00  0.00          O   
ATOM     49  CB  PRO A   3      52.750  38.748  49.255  1.00  0.00          C   
ATOM     50  CG  PRO A   3      52.051  39.472  50.406  1.00  0.00          C   
ATOM     51  CD  PRO A   3      52.828  39.036  51.673  1.00  0.00          C   
ATOM     52  HA  PRO A   3      54.422  37.546  49.359  1.00  0.00          H   
ATOM     53  HB3 PRO A   3      52.569  39.352  48.363  1.00  0.00          H   
ATOM     54  HB2 PRO A   3      52.334  37.755  49.089  1.00  0.00          H   
ATOM     55  HG3 PRO A   3      52.150  40.547  50.272  1.00  0.00          H   
ATOM     56  HG2 PRO A   3      51.068  39.035  50.580  1.00  0.00          H   
ATOM     57  HD3 PRO A   3      52.757  39.995  52.177  1.00  0.00          H   
ATOM     58  HD2 PRO A   3      52.374  38.203  52.190  1.00  0.00          H   
ATOM     59  N   GLY A   4      55.082  39.424  47.730  1.00  0.00          N   
ATOM     60  CA  GLY A   4      55.860  40.299  46.786  1.00  0.00          C   
ATOM     61  C   GLY A   4      57.308  39.767  46.462  1.00  0.00          C   
ATOM     62  O   GLY A   4      57.767  38.798  47.071  1.00  0.00          O   
ATOM     63  H   GLY A   4      54.698  38.613  47.264  1.00  0.00          H   
ATOM     64  HA3 GLY A   4      56.063  41.271  47.228  1.00  0.00          H   
ATOM     65  HA2 GLY A   4      55.354  40.323  45.821  1.00  0.00          H   
ATOM     66  N   ALA A   5      57.989  40.500  45.595  1.00  0.00          N   
ATOM     67  CA  ALA A   5      59.406  40.309  45.345  1.00  0.00          C   
ATOM     68  C   ALA A   5      60.325  40.496  46.592  1.00  0.00          C   
ATOM     69  O   ALA A   5      60.012  41.160  47.588  1.00  0.00          O   
ATOM     70  CB  ALA A   5      59.739  41.331  44.278  1.00  0.00          C   
ATOM     71  H   ALA A   5      57.592  41.354  45.238  1.00  0.00          H   
ATOM     72  HA  ALA A   5      59.668  39.344  44.916  1.00  0.00          H   
ATOM     73  HB1 ALA A   5      59.491  42.361  44.551  1.00  0.00          H   
ATOM     74  HB2 ALA A   5      60.782  41.391  43.972  1.00  0.00          H   
ATOM     75  HB3 ALA A   5      59.115  41.100  43.423  1.00  0.00          H   
ATOM     76  N   SER A   6      61.458  39.802  46.552  1.00  0.00          N   
ATOM     77  CA  SER A   6      62.519  39.901  47.590  1.00  0.00          C   
ATOM     78  C   SER A   6      63.293  41.256  47.689  1.00  0.00          C   
ATOM     79  O   SER A   6      63.285  42.048  46.760  1.00  0.00          O   
ATOM     80  CB  SER A   6      63.607  38.783  47.401  1.00  0.00          C   
ATOM     81  OG  SER A   6      64.205  38.873  46.052  1.00  0.00          O   
ATOM     82  H   SER A   6      61.658  39.082  45.869  1.00  0.00          H   
ATOM     83  HA  SER A   6      62.099  39.775  48.598  1.00  0.00          H   
ATOM     84  HB3 SER A   6      63.090  37.829  47.495  1.00  0.00          H   
ATOM     85  HB2 SER A   6      64.366  38.826  48.182  1.00  0.00          H   
ATOM     86  HG  SER A   6      64.798  38.136  45.880  1.00  0.00          H   
ATOM     87  N   LEU A   7      63.982  41.481  48.826  1.00  0.00          N   
ATOM     88  CA  LEU A   7      64.998  42.521  48.969  1.00  0.00          C   
ATOM     89  C   LEU A   7      66.092  42.449  47.889  1.00  0.00          C   
ATOM     90  O   LEU A   7      66.342  43.450  47.171  1.00  0.00          O   
ATOM     91  CB  LEU A   7      65.529  42.559  50.436  1.00  0.00          C   
ATOM     92  CG  LEU A   7      66.526  43.717  50.707  1.00  0.00          C   
ATOM     93  CD1 LEU A   7      65.980  45.143  50.473  1.00  0.00          C   
ATOM     94  CD2 LEU A   7      66.869  43.660  52.170  1.00  0.00          C   
ATOM     95  H   LEU A   7      63.975  40.803  49.576  1.00  0.00          H   
ATOM     96  HA  LEU A   7      64.525  43.485  48.808  1.00  0.00          H   
ATOM     97  HB3 LEU A   7      65.893  41.566  50.684  1.00  0.00          H   
ATOM     98  HB2 LEU A   7      64.712  42.654  51.154  1.00  0.00          H   
ATOM     99  HG  LEU A   7      67.478  43.568  50.188  1.00  0.00          H   
ATOM    100 HD11 LEU A   7      65.697  45.337  49.440  1.00  0.00          H   
ATOM    101 HD12 LEU A   7      65.088  45.334  51.071  1.00  0.00          H   
ATOM    102 HD13 LEU A   7      66.804  45.827  50.647  1.00  0.00          H   
ATOM    103 HD21 LEU A   7      65.992  43.583  52.810  1.00  0.00          H   
ATOM    104 HD22 LEU A   7      67.497  42.798  52.419  1.00  0.00          H   
ATOM    105 HD23 LEU A   7      67.535  44.478  52.457  1.00  0.00          H   
ATOM    106  N   ALA A   8      66.645  41.271  47.651  1.00  0.00          N   
ATOM    107  CA  ALA A   8      67.544  40.956  46.548  1.00  0.00          C   
ATOM    108  C   ALA A   8      67.159  41.414  45.107  1.00  0.00          C   
ATOM    109  O   ALA A   8      67.989  41.875  44.348  1.00  0.00          O   
ATOM    110  CB  ALA A   8      67.826  39.480  46.504  1.00  0.00          C   
ATOM    111  H   ALA A   8      66.359  40.464  48.183  1.00  0.00          H   
ATOM    112  HA  ALA A   8      68.564  41.307  46.709  1.00  0.00          H   
ATOM    113  HB1 ALA A   8      66.863  38.998  46.334  1.00  0.00          H   
ATOM    114  HB2 ALA A   8      68.562  39.304  45.721  1.00  0.00          H   
ATOM    115  HB3 ALA A   8      68.156  39.075  47.457  1.00  0.00          H   
ATOM    116  N   ALA A   9      65.890  41.152  44.705  1.00  0.00          N   
ATOM    117  CA  ALA A   9      65.277  41.701  43.483  1.00  0.00          C   
ATOM    118  C   ALA A   9      65.268  43.251  43.349  1.00  0.00          C   
ATOM    119  O   ALA A   9      65.398  43.823  42.243  1.00  0.00          O   
ATOM    120  CB  ALA A   9      63.799  41.273  43.330  1.00  0.00          C   
ATOM    121  H   ALA A   9      65.363  40.454  45.214  1.00  0.00          H   
ATOM    122  HA  ALA A   9      65.825  41.372  42.601  1.00  0.00          H   
ATOM    123  HB1 ALA A   9      63.298  41.546  44.268  1.00  0.00          H   
ATOM    124  HB2 ALA A   9      63.251  41.821  42.565  1.00  0.00          H   
ATOM    125  HB3 ALA A   9      63.699  40.192  43.211  1.00  0.00          H   
ATOM    126  N   LEU A  10      64.976  43.904  44.466  1.00  0.00          N   
ATOM    127  CA  LEU A  10      65.086  45.380  44.596  1.00  0.00          C   
ATOM    128  C   LEU A  10      66.492  45.877  44.581  1.00  0.00          C   
ATOM    129  O   LEU A  10      66.715  46.855  43.914  1.00  0.00          O   
ATOM    130  CB  LEU A  10      64.232  45.788  45.836  1.00  0.00          C   
ATOM    131  CG  LEU A  10      64.185  47.221  46.192  1.00  0.00          C   
ATOM    132  CD1 LEU A  10      63.721  48.120  44.991  1.00  0.00          C   
ATOM    133  CD2 LEU A  10      63.297  47.510  47.406  1.00  0.00          C   
ATOM    134  H   LEU A  10      64.766  43.289  45.231  1.00  0.00          H   
ATOM    135  HA  LEU A  10      64.595  45.904  43.781  1.00  0.00          H   
ATOM    136  HB3 LEU A  10      64.619  45.316  46.740  1.00  0.00          H   
ATOM    137  HB2 LEU A  10      63.175  45.511  45.730  1.00  0.00          H   
ATOM    138  HG  LEU A  10      65.199  47.557  46.409  1.00  0.00          H   
ATOM    139 HD11 LEU A  10      63.827  49.133  45.351  1.00  0.00          H   
ATOM    140 HD12 LEU A  10      64.410  47.956  44.153  1.00  0.00          H   
ATOM    141 HD13 LEU A  10      62.741  47.862  44.589  1.00  0.00          H   
ATOM    142 HD21 LEU A  10      62.310  47.058  47.296  1.00  0.00          H   
ATOM    143 HD22 LEU A  10      63.723  47.044  48.290  1.00  0.00          H   
ATOM    144 HD23 LEU A  10      63.247  48.572  47.637  1.00  0.00          H   
ATOM    145  N   GLN A  11      67.384  45.187  45.263  1.00  0.00          N   
ATOM    146  CA  GLN A  11      68.813  45.544  45.250  1.00  0.00          C   
ATOM    147  C   GLN A  11      69.285  45.452  43.757  1.00  0.00          C   
ATOM    148  O   GLN A  11      69.975  46.322  43.200  1.00  0.00          O   
ATOM    149  CB  GLN A  11      69.682  44.685  46.167  1.00  0.00          C   
ATOM    150  CG  GLN A  11      69.373  45.180  47.607  1.00  0.00          C   
ATOM    151  CD  GLN A  11      70.152  44.357  48.523  1.00  0.00          C   
ATOM    152  NE2 GLN A  11      71.222  44.884  49.022  1.00  0.00          N   
ATOM    153  OE1 GLN A  11      69.985  43.150  48.754  1.00  0.00          O   
ATOM    154  H   GLN A  11      67.129  44.436  45.892  1.00  0.00          H   
ATOM    155  HA  GLN A  11      68.884  46.569  45.583  1.00  0.00          H   
ATOM    156  HB3 GLN A  11      70.728  44.796  45.893  1.00  0.00          H   
ATOM    157  HB2 GLN A  11      69.372  43.640  46.100  1.00  0.00          H   
ATOM    158  HG3 GLN A  11      68.324  45.086  47.887  1.00  0.00          H   
ATOM    159  HG2 GLN A  11      69.672  46.221  47.682  1.00  0.00          H   
ATOM    160 HE21 GLN A  11      71.398  45.841  48.751  1.00  0.00          H   
ATOM    161 HE22 GLN A  11      71.850  44.301  49.563  1.00  0.00          H   
ATOM    162  N   ALA A  12      68.893  44.398  43.020  1.00  0.00          N   
ATOM    163  CA  ALA A  12      69.205  44.192  41.572  1.00  0.00          C   
ATOM    164  C   ALA A  12      68.775  45.445  40.788  1.00  0.00          C   
ATOM    165  O   ALA A  12      69.547  46.079  40.059  1.00  0.00          O   
ATOM    166  CB  ALA A  12      68.420  43.038  40.951  1.00  0.00          C   
ATOM    167  H   ALA A  12      68.293  43.725  43.482  1.00  0.00          H   
ATOM    168  HA  ALA A  12      70.257  44.044  41.345  1.00  0.00          H   
ATOM    169  HB1 ALA A  12      67.418  43.388  40.713  1.00  0.00          H   
ATOM    170  HB2 ALA A  12      68.785  42.538  40.053  1.00  0.00          H   
ATOM    171  HB3 ALA A  12      68.302  42.258  41.696  1.00  0.00          H   
ATOM    172  N   LEU A  13      67.530  45.813  40.981  1.00  0.00          N   
ATOM    173  CA  LEU A  13      66.918  47.010  40.295  1.00  0.00          C   
ATOM    174  C   LEU A  13      67.642  48.346  40.701  1.00  0.00          C   
ATOM    175  O   LEU A  13      67.880  49.248  39.838  1.00  0.00          O   
ATOM    176  CB  LEU A  13      65.382  46.985  40.699  1.00  0.00          C   
ATOM    177  CG  LEU A  13      64.489  48.147  40.267  1.00  0.00          C   
ATOM    178  CD1 LEU A  13      64.439  48.274  38.712  1.00  0.00          C   
ATOM    179  CD2 LEU A  13      63.049  47.862  40.777  1.00  0.00          C   
ATOM    180  H   LEU A  13      66.881  45.228  41.490  1.00  0.00          H   
ATOM    181  HA  LEU A  13      66.949  46.825  39.218  1.00  0.00          H   
ATOM    182  HB3 LEU A  13      65.361  46.924  41.790  1.00  0.00          H   
ATOM    183  HB2 LEU A  13      64.971  46.065  40.284  1.00  0.00          H   
ATOM    184  HG  LEU A  13      64.862  49.052  40.760  1.00  0.00          H   
ATOM    185 HD11 LEU A  13      65.443  48.499  38.348  1.00  0.00          H   
ATOM    186 HD12 LEU A  13      64.005  47.364  38.297  1.00  0.00          H   
ATOM    187 HD13 LEU A  13      63.806  49.125  38.475  1.00  0.00          H   
ATOM    188 HD21 LEU A  13      62.590  47.112  40.133  1.00  0.00          H   
ATOM    189 HD22 LEU A  13      63.037  47.526  41.811  1.00  0.00          H   
ATOM    190 HD23 LEU A  13      62.429  48.758  40.742  1.00  0.00          H   
ATOM    191  N   GLN A  14      68.038  48.405  41.988  1.00  0.00          N   
ATOM    192  CA  GLN A  14      68.778  49.553  42.471  1.00  0.00          C   
ATOM    193  C   GLN A  14      70.257  49.586  41.921  1.00  0.00          C   
ATOM    194  O   GLN A  14      70.838  50.635  41.915  1.00  0.00          O   
ATOM    195  CB  GLN A  14      68.667  49.671  43.987  1.00  0.00          C   
ATOM    196  CG  GLN A  14      67.312  50.269  44.287  1.00  0.00          C   
ATOM    197  CD  GLN A  14      66.987  50.441  45.772  1.00  0.00          C   
ATOM    198  NE2 GLN A  14      65.758  50.784  46.021  1.00  0.00          N   
ATOM    199  OE1 GLN A  14      67.664  50.098  46.710  1.00  0.00          O   
ATOM    200  H   GLN A  14      67.680  47.715  42.626  1.00  0.00          H   
ATOM    201  HA  GLN A  14      68.372  50.459  42.019  1.00  0.00          H   
ATOM    202  HB3 GLN A  14      69.439  50.379  44.278  1.00  0.00          H   
ATOM    203  HB2 GLN A  14      68.763  48.670  44.420  1.00  0.00          H   
ATOM    204  HG3 GLN A  14      66.495  49.631  43.938  1.00  0.00          H   
ATOM    205  HG2 GLN A  14      67.186  51.258  43.856  1.00  0.00          H   
ATOM    206 HE21 GLN A  14      65.071  50.834  45.289  1.00  0.00          H   
ATOM    207 HE22 GLN A  14      65.572  50.824  47.010  1.00  0.00          H   
ATOM    208  N   ALA A  15      70.786  48.539  41.331  1.00  0.00          N   
ATOM    209  CA  ALA A  15      72.128  48.537  40.803  1.00  0.00          C   
ATOM    210  C   ALA A  15      72.147  48.936  39.380  1.00  0.00          C   
ATOM    211  O   ALA A  15      73.034  49.755  39.057  1.00  0.00          O   
ATOM    212  CB  ALA A  15      72.819  47.163  40.936  1.00  0.00          C   
ATOM    213  H   ALA A  15      70.240  47.695  41.263  1.00  0.00          H   
ATOM    214  HA  ALA A  15      72.715  49.252  41.373  1.00  0.00          H   
ATOM    215  HB1 ALA A  15      72.248  46.431  40.365  1.00  0.00          H   
ATOM    216  HB2 ALA A  15      73.790  47.237  40.443  1.00  0.00          H   
ATOM    217  HB3 ALA A  15      72.941  46.930  41.994  1.00  0.00          H   
ATOM    218  N   LEU A  16      71.218  48.514  38.533  1.00  0.00          N   
ATOM    219  CA  LEU A  16      70.853  49.122  37.216  1.00  0.00          C   
ATOM    220  C   LEU A  16      70.699  50.589  37.301  1.00  0.00          C   
ATOM    221  O   LEU A  16      71.201  51.316  36.465  1.00  0.00          O   
ATOM    222  CB  LEU A  16      69.516  48.544  36.682  1.00  0.00          C   
ATOM    223  CG  LEU A  16      69.534  47.103  36.184  1.00  0.00          C   
ATOM    224  CD1 LEU A  16      68.320  46.706  35.309  1.00  0.00          C   
ATOM    225  CD2 LEU A  16      70.835  46.703  35.492  1.00  0.00          C   
ATOM    226  H   LEU A  16      70.494  47.971  38.980  1.00  0.00          H   
ATOM    227  HA  LEU A  16      71.698  48.977  36.544  1.00  0.00          H   
ATOM    228  HB3 LEU A  16      69.331  49.150  35.799  1.00  0.00          H   
ATOM    229  HB2 LEU A  16      68.728  48.636  37.423  1.00  0.00          H   
ATOM    230  HG  LEU A  16      69.561  46.458  37.060  1.00  0.00          H   
ATOM    231 HD11 LEU A  16      67.429  47.006  35.845  1.00  0.00          H   
ATOM    232 HD12 LEU A  16      68.309  47.215  34.353  1.00  0.00          H   
ATOM    233 HD13 LEU A  16      68.222  45.628  35.145  1.00  0.00          H   
ATOM    234 HD21 LEU A  16      71.607  46.735  36.258  1.00  0.00          H   
ATOM    235 HD22 LEU A  16      70.796  45.650  35.234  1.00  0.00          H   
ATOM    236 HD23 LEU A  16      71.037  47.340  34.630  1.00  0.00          H   
ATOM    237  N   GLN A  17      70.035  51.071  38.363  1.00  0.00          N   
ATOM    238  CA  GLN A  17      69.917  52.447  38.729  1.00  0.00          C   
ATOM    239  C   GLN A  17      71.248  53.135  39.043  1.00  0.00          C   
ATOM    240  O   GLN A  17      71.391  54.322  38.621  1.00  0.00          O   
ATOM    241  CB  GLN A  17      68.939  52.533  39.883  1.00  0.00          C   
ATOM    242  CG  GLN A  17      67.502  52.506  39.365  1.00  0.00          C   
ATOM    243  CD  GLN A  17      66.519  52.492  40.434  1.00  0.00          C   
ATOM    244  NE2 GLN A  17      66.032  51.394  41.019  1.00  0.00          N   
ATOM    245  OE1 GLN A  17      66.091  53.535  40.822  1.00  0.00          O   
ATOM    246  H   GLN A  17      69.619  50.389  38.977  1.00  0.00          H   
ATOM    247  HA  GLN A  17      69.473  53.010  37.911  1.00  0.00          H   
ATOM    248  HB3 GLN A  17      69.200  53.465  40.391  1.00  0.00          H   
ATOM    249  HB2 GLN A  17      69.039  51.693  40.574  1.00  0.00          H   
ATOM    250  HG3 GLN A  17      67.358  51.591  38.787  1.00  0.00          H   
ATOM    251  HG2 GLN A  17      67.416  53.394  38.734  1.00  0.00          H   
ATOM    252 HE21 GLN A  17      66.441  50.513  40.758  1.00  0.00          H   
ATOM    253 HE22 GLN A  17      65.484  51.482  41.865  1.00  0.00          H   
ATOM    254  N   ALA A  18      72.223  52.463  39.609  1.00  0.00          N   
ATOM    255  CA  ALA A  18      73.537  53.069  40.005  1.00  0.00          C   
ATOM    256  C   ALA A  18      74.480  53.133  38.764  1.00  0.00          C   
ATOM    257  O   ALA A  18      75.663  53.384  38.959  1.00  0.00          O   
ATOM    258  CB  ALA A  18      74.064  52.249  41.221  1.00  0.00          C   
ATOM    259  H   ALA A  18      72.066  51.490  39.848  1.00  0.00          H   
ATOM    260  HA  ALA A  18      73.274  54.112  40.203  1.00  0.00          H   
ATOM    261  HB1 ALA A  18      73.352  52.279  42.041  1.00  0.00          H   
ATOM    262  HB2 ALA A  18      74.174  51.204  40.930  1.00  0.00          H   
ATOM    263  HB3 ALA A  18      75.073  52.487  41.550  1.00  0.00          H   
ATOM    264  N   ALA A  19      74.035  52.539  37.631  1.00  0.00          N   
ATOM    265  CA  ALA A  19      75.022  52.366  36.514  1.00  0.00          C   
ATOM    266  C   ALA A  19      75.441  53.732  35.865  1.00  0.00          C   
ATOM    267  O   ALA A  19      74.991  54.787  36.329  1.00  0.00          O   
ATOM    268  CB  ALA A  19      74.383  51.467  35.474  1.00  0.00          C   
ATOM    269  H   ALA A  19      73.045  52.397  37.505  1.00  0.00          H   
ATOM    270  HA  ALA A  19      75.943  51.849  36.787  1.00  0.00          H   
ATOM    271  HB1 ALA A  19      75.116  50.885  34.919  1.00  0.00          H   
ATOM    272  HB2 ALA A  19      73.851  50.695  36.034  1.00  0.00          H   
ATOM    273  HB3 ALA A  19      73.835  52.093  34.766  1.00  0.00          H   
ATOM    274  N   GLN A  20      76.204  53.670  34.797  1.00  0.00          N   
ATOM    275  CA  GLN A  20      76.709  54.799  34.067  1.00  0.00          C   
ATOM    276  C   GLN A  20      75.961  55.000  32.707  1.00  0.00          C   
ATOM    277  O   GLN A  20      75.661  54.034  32.005  1.00  0.00          O   
ATOM    278  CB  GLN A  20      78.311  54.719  33.926  1.00  0.00          C   
ATOM    279  CG  GLN A  20      79.010  54.921  35.250  1.00  0.00          C   
ATOM    280  CD  GLN A  20      80.498  54.947  34.992  1.00  0.00          C   
ATOM    281  NE2 GLN A  20      81.308  53.968  35.145  1.00  0.00          N   
ATOM    282  OE1 GLN A  20      80.999  55.932  34.487  1.00  0.00          O   
ATOM    283  H   GLN A  20      76.203  52.741  34.400  1.00  0.00          H   
ATOM    284  HA  GLN A  20      76.636  55.722  34.635  1.00  0.00          H   
ATOM    285  HB3 GLN A  20      78.635  55.532  33.275  1.00  0.00          H   
ATOM    286  HB2 GLN A  20      78.666  53.768  33.530  1.00  0.00          H   
ATOM    287  HG3 GLN A  20      78.683  54.212  36.005  1.00  0.00          H   
ATOM    288  HG2 GLN A  20      78.681  55.850  35.717  1.00  0.00          H   
ATOM    289 HE21 GLN A  20      81.032  53.060  35.497  1.00  0.00          H   
ATOM    290 HE22 GLN A  20      82.266  54.256  34.977  1.00  0.00          H   
ATOM    291  N   ALA A  21      75.875  56.288  32.324  1.00  0.00          N   
ATOM    292  CA  ALA A  21      75.425  56.630  30.955  1.00  0.00          C   
ATOM    293  C   ALA A  21      76.620  56.429  30.047  1.00  0.00          C   
ATOM    294  O   ALA A  21      76.380  55.964  28.949  1.00  0.00          O   
ATOM    295  CB  ALA A  21      74.793  58.062  30.808  1.00  0.00          C   
ATOM    296  H   ALA A  21      76.312  57.035  32.850  1.00  0.00          H   
ATOM    297  HA  ALA A  21      74.679  55.897  30.659  1.00  0.00          H   
ATOM    298  HB1 ALA A  21      74.572  58.322  29.770  1.00  0.00          H   
ATOM    299  HB2 ALA A  21      73.800  58.031  31.258  1.00  0.00          H   
ATOM    300  HB3 ALA A  21      75.436  58.806  31.271  1.00  0.00          H   
ATOM    301  N   ALA A  22      77.817  56.896  30.456  1.00  0.00          N   
ATOM    302  CA  ALA A  22      79.134  56.673  30.032  1.00  0.00          C   
ATOM    303  C   ALA A  22      79.437  55.102  29.801  1.00  0.00          C   
ATOM    304  O   ALA A  22      78.768  54.207  30.383  1.00  0.00          O   
ATOM    305  CB  ALA A  22      80.144  57.319  30.962  1.00  0.00          C   
ATOM    306  H   ALA A  22      77.786  57.320  31.371  1.00  0.00          H   
ATOM    307  HA  ALA A  22      79.375  57.164  29.091  1.00  0.00          H   
ATOM    308  HB1 ALA A  22      81.179  57.184  30.660  1.00  0.00          H   
ATOM    309  HB2 ALA A  22      79.892  58.375  30.874  1.00  0.00          H   
ATOM    310  HB3 ALA A  22      80.172  56.941  31.989  1.00  0.00          H   
ATOM    311  N   LYS A  23      80.348  54.799  28.821  1.00  0.00          N   
ATOM    312  CA  LYS A  23      80.742  53.423  28.584  1.00  0.00          C   
ATOM    313  C   LYS A  23      81.794  52.807  29.519  1.00  0.00          C   
ATOM    314  O   LYS A  23      82.927  53.249  29.545  1.00  0.00          O   
ATOM    315  CB  LYS A  23      81.245  53.297  27.112  1.00  0.00          C   
ATOM    316  CG  LYS A  23      81.478  51.905  26.430  1.00  0.00          C   
ATOM    317  CD  LYS A  23      82.884  51.415  26.840  1.00  0.00          C   
ATOM    318  CE  LYS A  23      83.106  50.085  26.205  1.00  0.00          C   
ATOM    319  NZ  LYS A  23      84.475  49.554  26.457  1.00  0.00          N   
ATOM    320  H   LYS A  23      80.698  55.570  28.279  1.00  0.00          H   
ATOM    321  HA  LYS A  23      79.888  52.734  28.566  1.00  0.00          H   
ATOM    322  HB3 LYS A  23      82.218  53.780  27.197  1.00  0.00          H   
ATOM    323  HB2 LYS A  23      80.660  53.939  26.461  1.00  0.00          H   
ATOM    324  HG3 LYS A  23      81.352  52.128  25.362  1.00  0.00          H   
ATOM    325  HG2 LYS A  23      80.708  51.212  26.744  1.00  0.00          H   
ATOM    326  HD3 LYS A  23      82.917  51.444  27.928  1.00  0.00          H   
ATOM    327  HD2 LYS A  23      83.686  52.066  26.484  1.00  0.00          H   
ATOM    328  HE3 LYS A  23      83.034  50.168  25.117  1.00  0.00          H   
ATOM    329  HE2 LYS A  23      82.338  49.376  26.513  1.00  0.00          H   
ATOM    330  HZ1 LYS A  23      84.756  49.649  27.414  1.00  0.00          H   
ATOM    331  HZ2 LYS A  23      84.443  48.544  26.356  1.00  0.00          H   
ATOM    332  HZ3 LYS A  23      85.230  49.921  25.892  1.00  0.00          H   
ATOM    333  N   LYS A  24      81.378  51.882  30.407  1.00  0.00          N   
ATOM    334  CA  LYS A  24      82.150  51.140  31.421  1.00  0.00          C   
ATOM    335  C   LYS A  24      82.881  49.929  30.919  1.00  0.00          C   
ATOM    336  CB  LYS A  24      81.118  50.898  32.619  1.00  0.00          C   
ATOM    337  CG  LYS A  24      81.887  50.409  33.908  1.00  0.00          C   
ATOM    338  CD  LYS A  24      81.883  48.870  33.958  1.00  0.00          C   
ATOM    339  CE  LYS A  24      82.810  48.529  35.093  1.00  0.00          C   
ATOM    340  NZ  LYS A  24      82.768  47.083  35.279  1.00  0.00          N   
ATOM    341  O   LYS A  24      84.062  49.756  31.357  1.00  0.00          O   
ATOM    342  OXT LYS A  24      82.324  49.218  30.094  1.00  0.00          O   
ATOM    343  H   LYS A  24      80.427  51.549  30.324  1.00  0.00          H   
ATOM    344  HA  LYS A  24      82.915  51.814  31.785  1.00  0.00          H   
ATOM    345  HB3 LYS A  24      80.452  50.143  32.194  1.00  0.00          H   
ATOM    346  HB2 LYS A  24      80.391  51.666  32.842  1.00  0.00          H   
ATOM    347  HG3 LYS A  24      81.285  50.757  34.754  1.00  0.00          H   
ATOM    348  HG2 LYS A  24      82.895  50.824  33.926  1.00  0.00          H   
ATOM    349  HD3 LYS A  24      82.259  48.451  33.032  1.00  0.00          H   
ATOM    350  HD2 LYS A  24      80.873  48.498  34.182  1.00  0.00          H   
ATOM    351  HE3 LYS A  24      82.504  48.958  36.054  1.00  0.00          H   
ATOM    352  HE2 LYS A  24      83.821  48.847  34.849  1.00  0.00          H   
ATOM    353  HZ1 LYS A  24      81.806  46.762  35.399  1.00  0.00          H   
ATOM    354  HZ2 LYS A  24      83.142  46.587  34.495  1.00  0.00          H   
ATOM    355  HZ3 LYS A  24      83.255  46.725  36.082  1.00  0.00          H   
TER     356      LYS A  24
ENDMDL
MODEL        3
ATOM      1  N   LYS A   1      52.083  37.912  61.609  1.00  0.00          N   
ATOM      2  CA  LYS A   1      52.616  38.843  60.579  1.00  0.00          C   
ATOM      3  C   LYS A   1      53.266  40.052  61.225  1.00  0.00          C   
ATOM      4  O   LYS A   1      52.586  40.671  62.002  1.00  0.00          O   
ATOM      5  CB  LYS A   1      51.525  39.259  59.642  1.00  0.00          C   
ATOM      6  CG  LYS A   1      51.988  40.062  58.429  1.00  0.00          C   
ATOM      7  CD  LYS A   1      50.840  40.416  57.462  1.00  0.00          C   
ATOM      8  CE  LYS A   1      50.333  39.220  56.794  1.00  0.00          C   
ATOM      9  NZ  LYS A   1      49.434  39.578  55.727  1.00  0.00          N   
ATOM     10  HA  LYS A   1      53.434  38.419  59.986  1.00  0.00          H   
ATOM     11  HB3 LYS A   1      50.763  39.688  60.285  1.00  0.00          H   
ATOM     12  HB2 LYS A   1      51.135  38.336  59.226  1.00  0.00          H   
ATOM     13  HG3 LYS A   1      52.812  39.542  57.946  1.00  0.00          H   
ATOM     14  HG2 LYS A   1      52.264  41.000  58.909  1.00  0.00          H   
ATOM     15  HD3 LYS A   1      51.154  41.130  56.697  1.00  0.00          H   
ATOM     16  HD2 LYS A   1      50.039  40.925  58.004  1.00  0.00          H   
ATOM     17  HE3 LYS A   1      49.794  38.536  57.452  1.00  0.00          H   
ATOM     18  HE2 LYS A   1      51.202  38.661  56.443  1.00  0.00          H   
ATOM     19  HZ1 LYS A   1      49.907  39.834  54.869  1.00  0.00          H   
ATOM     20  HZ2 LYS A   1      48.982  38.716  55.507  1.00  0.00          H   
ATOM     21  HZ3 LYS A   1      48.818  40.354  55.943  1.00  0.00          H   
ATOM     22  H   LYS A   1      52.858  37.759  62.240  1.00  0.00          H   
ATOM     23  N   LYS A   2      54.521  40.448  60.943  1.00  0.00          N   
ATOM     24  CA  LYS A   2      55.087  41.751  61.453  1.00  0.00          C   
ATOM     25  C   LYS A   2      54.869  42.859  60.410  1.00  0.00          C   
ATOM     26  O   LYS A   2      54.866  42.601  59.229  1.00  0.00          O   
ATOM     27  CB  LYS A   2      56.588  41.628  61.641  1.00  0.00          C   
ATOM     28  CG  LYS A   2      56.923  40.594  62.752  1.00  0.00          C   
ATOM     29  CD  LYS A   2      58.377  40.155  62.744  1.00  0.00          C   
ATOM     30  CE  LYS A   2      59.277  41.354  63.122  1.00  0.00          C   
ATOM     31  NZ  LYS A   2      60.682  40.979  62.998  1.00  0.00          N   
ATOM     32  H   LYS A   2      55.035  39.829  60.332  1.00  0.00          H   
ATOM     33  HA  LYS A   2      54.602  41.911  62.415  1.00  0.00          H   
ATOM     34  HB3 LYS A   2      56.996  42.596  61.934  1.00  0.00          H   
ATOM     35  HB2 LYS A   2      56.973  41.306  60.666  1.00  0.00          H   
ATOM     36  HG3 LYS A   2      56.363  39.678  62.532  1.00  0.00          H   
ATOM     37  HG2 LYS A   2      56.722  40.943  63.759  1.00  0.00          H   
ATOM     38  HD3 LYS A   2      58.584  39.887  61.715  1.00  0.00          H   
ATOM     39  HD2 LYS A   2      58.580  39.323  63.415  1.00  0.00          H   
ATOM     40  HE3 LYS A   2      59.050  41.802  64.088  1.00  0.00          H   
ATOM     41  HE2 LYS A   2      58.971  42.119  62.398  1.00  0.00          H   
ATOM     42  HZ1 LYS A   2      60.928  40.670  62.064  1.00  0.00          H   
ATOM     43  HZ2 LYS A   2      61.239  41.734  63.368  1.00  0.00          H   
ATOM     44  HZ3 LYS A   2      60.941  40.276  63.676  1.00  0.00          H   
ATOM     45  N   PRO A   3      54.786  44.110  60.873  1.00  0.00          N   
ATOM     46  CA  PRO A   3      54.934  45.351  60.039  1.00  0.00          C   
ATOM     47  C   PRO A   3      55.964  45.247  58.866  1.00  0.00          C   
ATOM     48  O   PRO A   3      55.634  45.565  57.684  1.00  0.00          O   
ATOM     49  CB  PRO A   3      55.280  46.542  60.966  1.00  0.00          C   
ATOM     50  CG  PRO A   3      54.663  46.087  62.293  1.00  0.00          C   
ATOM     51  CD  PRO A   3      54.881  44.558  62.295  1.00  0.00          C   
ATOM     52  HA  PRO A   3      53.953  45.585  59.629  1.00  0.00          H   
ATOM     53  HB3 PRO A   3      56.349  46.625  61.151  1.00  0.00          H   
ATOM     54  HB2 PRO A   3      54.752  47.443  60.640  1.00  0.00          H   
ATOM     55  HG3 PRO A   3      55.185  46.552  63.135  1.00  0.00          H   
ATOM     56  HG2 PRO A   3      53.603  46.329  62.284  1.00  0.00          H   
ATOM     57  HD3 PRO A   3      55.908  44.449  62.662  1.00  0.00          H   
ATOM     58  HD2 PRO A   3      54.177  44.009  62.915  1.00  0.00          H   
ATOM     59  N   GLY A   4      57.170  44.826  59.193  1.00  0.00          N   
ATOM     60  CA  GLY A   4      58.309  44.860  58.290  1.00  0.00          C   
ATOM     61  C   GLY A   4      58.372  43.759  57.225  1.00  0.00          C   
ATOM     62  O   GLY A   4      59.078  44.083  56.282  1.00  0.00          O   
ATOM     63  H   GLY A   4      57.240  44.599  60.172  1.00  0.00          H   
ATOM     64  HA3 GLY A   4      59.247  44.739  58.839  1.00  0.00          H   
ATOM     65  HA2 GLY A   4      58.253  45.855  57.835  1.00  0.00          H   
ATOM     66  N   ALA A   5      57.710  42.612  57.400  1.00  0.00          N   
ATOM     67  CA  ALA A   5      57.675  41.429  56.538  1.00  0.00          C   
ATOM     68  C   ALA A   5      57.232  41.719  55.067  1.00  0.00          C   
ATOM     69  O   ALA A   5      57.521  40.826  54.240  1.00  0.00          O   
ATOM     70  CB  ALA A   5      56.775  40.414  57.148  1.00  0.00          C   
ATOM     71  H   ALA A   5      57.108  42.634  58.214  1.00  0.00          H   
ATOM     72  HA  ALA A   5      58.674  41.001  56.491  1.00  0.00          H   
ATOM     73  HB1 ALA A   5      55.724  40.700  57.137  1.00  0.00          H   
ATOM     74  HB2 ALA A   5      56.823  39.534  56.516  1.00  0.00          H   
ATOM     75  HB3 ALA A   5      57.189  40.153  58.125  1.00  0.00          H   
ATOM     76  N   SER A   6      56.532  42.772  54.730  1.00  0.00          N   
ATOM     77  CA  SER A   6      56.062  43.249  53.463  1.00  0.00          C   
ATOM     78  C   SER A   6      57.175  43.570  52.430  1.00  0.00          C   
ATOM     79  O   SER A   6      56.975  43.517  51.183  1.00  0.00          O   
ATOM     80  CB  SER A   6      55.102  44.381  53.775  1.00  0.00          C   
ATOM     81  OG  SER A   6      55.841  45.441  54.231  1.00  0.00          O   
ATOM     82  H   SER A   6      56.312  43.417  55.485  1.00  0.00          H   
ATOM     83  HA  SER A   6      55.430  42.499  52.975  1.00  0.00          H   
ATOM     84  HB3 SER A   6      54.431  44.125  54.589  1.00  0.00          H   
ATOM     85  HB2 SER A   6      54.643  44.593  52.806  1.00  0.00          H   
ATOM     86  HG  SER A   6      55.981  46.014  53.470  1.00  0.00          H   
ATOM     87  N   LEU A   7      58.396  43.828  52.912  1.00  0.00          N   
ATOM     88  CA  LEU A   7      59.627  43.977  52.127  1.00  0.00          C   
ATOM     89  C   LEU A   7      60.062  42.623  51.440  1.00  0.00          C   
ATOM     90  O   LEU A   7      60.478  41.663  52.138  1.00  0.00          O   
ATOM     91  CB  LEU A   7      60.611  44.598  53.074  1.00  0.00          C   
ATOM     92  CG  LEU A   7      61.852  45.197  52.343  1.00  0.00          C   
ATOM     93  CD1 LEU A   7      61.525  46.429  51.452  1.00  0.00          C   
ATOM     94  CD2 LEU A   7      62.816  45.707  53.366  1.00  0.00          C   
ATOM     95  H   LEU A   7      58.468  43.947  53.914  1.00  0.00          H   
ATOM     96  HA  LEU A   7      59.431  44.705  51.340  1.00  0.00          H   
ATOM     97  HB3 LEU A   7      60.970  43.920  53.844  1.00  0.00          H   
ATOM     98  HB2 LEU A   7      60.093  45.371  53.635  1.00  0.00          H   
ATOM     99  HG  LEU A   7      62.361  44.441  51.740  1.00  0.00          H   
ATOM    100 HD11 LEU A   7      62.435  46.747  50.951  1.00  0.00          H   
ATOM    101 HD12 LEU A   7      60.831  46.243  50.635  1.00  0.00          H   
ATOM    102 HD13 LEU A   7      61.092  47.241  52.049  1.00  0.00          H   
ATOM    103 HD21 LEU A   7      62.318  46.473  53.961  1.00  0.00          H   
ATOM    104 HD22 LEU A   7      63.141  44.787  53.854  1.00  0.00          H   
ATOM    105 HD23 LEU A   7      63.699  46.142  52.890  1.00  0.00          H   
ATOM    106  N   ALA A   8      59.955  42.591  50.123  1.00  0.00          N   
ATOM    107  CA  ALA A   8      60.451  41.551  49.222  1.00  0.00          C   
ATOM    108  C   ALA A   8      61.998  41.320  49.440  1.00  0.00          C   
ATOM    109  O   ALA A   8      62.692  42.287  49.629  1.00  0.00          O   
ATOM    110  CB  ALA A   8      60.194  41.943  47.747  1.00  0.00          C   
ATOM    111  H   ALA A   8      59.693  43.489  49.739  1.00  0.00          H   
ATOM    112  HA  ALA A   8      59.943  40.607  49.440  1.00  0.00          H   
ATOM    113  HB1 ALA A   8      60.761  41.390  46.993  1.00  0.00          H   
ATOM    114  HB2 ALA A   8      59.165  41.721  47.447  1.00  0.00          H   
ATOM    115  HB3 ALA A   8      60.326  43.014  47.658  1.00  0.00          H   
ATOM    116  N   ALA A   9      62.457  40.039  49.512  1.00  0.00          N   
ATOM    117  CA  ALA A   9      63.831  39.696  49.763  1.00  0.00          C   
ATOM    118  C   ALA A   9      64.766  40.254  48.647  1.00  0.00          C   
ATOM    119  O   ALA A   9      65.993  40.365  48.817  1.00  0.00          O   
ATOM    120  CB  ALA A   9      63.780  38.147  49.894  1.00  0.00          C   
ATOM    121  H   ALA A   9      61.885  39.259  49.218  1.00  0.00          H   
ATOM    122  HA  ALA A   9      64.176  40.109  50.706  1.00  0.00          H   
ATOM    123  HB1 ALA A   9      63.375  37.664  49.012  1.00  0.00          H   
ATOM    124  HB2 ALA A   9      64.781  37.769  50.111  1.00  0.00          H   
ATOM    125  HB3 ALA A   9      63.162  37.764  50.711  1.00  0.00          H   
ATOM    126  N   LEU A  10      64.208  40.474  47.435  1.00  0.00          N   
ATOM    127  CA  LEU A  10      64.983  40.989  46.324  1.00  0.00          C   
ATOM    128  C   LEU A  10      64.499  42.378  45.973  1.00  0.00          C   
ATOM    129  O   LEU A  10      63.264  42.614  45.922  1.00  0.00          O   
ATOM    130  CB  LEU A  10      64.989  39.945  45.165  1.00  0.00          C   
ATOM    131  CG  LEU A  10      65.320  38.503  45.516  1.00  0.00          C   
ATOM    132  CD1 LEU A  10      64.761  37.569  44.337  1.00  0.00          C   
ATOM    133  CD2 LEU A  10      66.738  38.198  45.795  1.00  0.00          C   
ATOM    134  H   LEU A  10      63.212  40.354  47.292  1.00  0.00          H   
ATOM    135  HA  LEU A  10      66.024  40.943  46.641  1.00  0.00          H   
ATOM    136  HB3 LEU A  10      65.647  40.218  44.342  1.00  0.00          H   
ATOM    137  HB2 LEU A  10      64.007  40.081  44.704  1.00  0.00          H   
ATOM    138  HG  LEU A  10      64.879  38.227  46.472  1.00  0.00          H   
ATOM    139 HD11 LEU A  10      65.427  37.485  43.476  1.00  0.00          H   
ATOM    140 HD12 LEU A  10      64.644  36.640  44.897  1.00  0.00          H   
ATOM    141 HD13 LEU A  10      63.828  37.896  43.880  1.00  0.00          H   
ATOM    142 HD21 LEU A  10      67.100  38.678  46.701  1.00  0.00          H   
ATOM    143 HD22 LEU A  10      66.931  37.125  45.822  1.00  0.00          H   
ATOM    144 HD23 LEU A  10      67.307  38.617  44.959  1.00  0.00          H   
ATOM    145  N   GLN A  11      65.448  43.279  45.644  1.00  0.00          N   
ATOM    146  CA  GLN A  11      65.255  44.787  45.703  1.00  0.00          C   
ATOM    147  C   GLN A  11      65.997  45.606  44.570  1.00  0.00          C   
ATOM    148  O   GLN A  11      67.178  45.319  44.319  1.00  0.00          O   
ATOM    149  CB  GLN A  11      65.717  45.235  47.073  1.00  0.00          C   
ATOM    150  CG  GLN A  11      64.784  44.999  48.293  1.00  0.00          C   
ATOM    151  CD  GLN A  11      65.415  45.275  49.637  1.00  0.00          C   
ATOM    152  NE2 GLN A  11      64.626  45.554  50.680  1.00  0.00          N   
ATOM    153  OE1 GLN A  11      66.586  45.198  49.844  1.00  0.00          O   
ATOM    154  H   GLN A  11      66.391  42.966  45.481  1.00  0.00          H   
ATOM    155  HA  GLN A  11      64.192  44.998  45.698  1.00  0.00          H   
ATOM    156  HB3 GLN A  11      65.930  46.295  47.008  1.00  0.00          H   
ATOM    157  HB2 GLN A  11      66.731  44.838  47.204  1.00  0.00          H   
ATOM    158  HG3 GLN A  11      64.374  43.996  48.260  1.00  0.00          H   
ATOM    159  HG2 GLN A  11      63.953  45.706  48.237  1.00  0.00          H   
ATOM    160 HE21 GLN A  11      63.632  45.666  50.596  1.00  0.00          H   
ATOM    161 HE22 GLN A  11      65.145  45.837  51.502  1.00  0.00          H   
ATOM    162  N   ALA A  12      65.372  46.625  43.938  1.00  0.00          N   
ATOM    163  CA  ALA A  12      65.800  47.267  42.665  1.00  0.00          C   
ATOM    164  C   ALA A  12      67.245  47.818  42.690  1.00  0.00          C   
ATOM    165  O   ALA A  12      67.650  48.529  43.636  1.00  0.00          O   
ATOM    166  CB  ALA A  12      64.890  48.399  42.357  1.00  0.00          C   
ATOM    167  H   ALA A  12      64.481  46.946  44.284  1.00  0.00          H   
ATOM    168  HA  ALA A  12      65.681  46.591  41.823  1.00  0.00          H   
ATOM    169  HB1 ALA A  12      63.836  48.144  42.265  1.00  0.00          H   
ATOM    170  HB2 ALA A  12      65.146  49.185  43.069  1.00  0.00          H   
ATOM    171  HB3 ALA A  12      65.191  48.802  41.389  1.00  0.00          H   
ATOM    172  N   LEU A  13      67.905  47.683  41.574  1.00  0.00          N   
ATOM    173  CA  LEU A  13      69.237  48.258  41.346  1.00  0.00          C   
ATOM    174  C   LEU A  13      69.122  49.728  40.929  1.00  0.00          C   
ATOM    175  O   LEU A  13      68.212  50.062  40.211  1.00  0.00          O   
ATOM    176  CB  LEU A  13      70.036  47.465  40.227  1.00  0.00          C   
ATOM    177  CG  LEU A  13      70.216  46.000  40.495  1.00  0.00          C   
ATOM    178  CD1 LEU A  13      70.959  45.261  39.385  1.00  0.00          C   
ATOM    179  CD2 LEU A  13      71.064  45.825  41.846  1.00  0.00          C   
ATOM    180  H   LEU A  13      67.447  47.338  40.732  1.00  0.00          H   
ATOM    181  HA  LEU A  13      69.688  48.210  42.340  1.00  0.00          H   
ATOM    182  HB3 LEU A  13      70.998  47.983  40.151  1.00  0.00          H   
ATOM    183  HB2 LEU A  13      69.526  47.445  39.260  1.00  0.00          H   
ATOM    184  HG  LEU A  13      69.222  45.578  40.596  1.00  0.00          H   
ATOM    185 HD11 LEU A  13      71.769  45.972  39.199  1.00  0.00          H   
ATOM    186 HD12 LEU A  13      71.225  44.265  39.753  1.00  0.00          H   
ATOM    187 HD13 LEU A  13      70.344  45.259  38.486  1.00  0.00          H   
ATOM    188 HD21 LEU A  13      71.215  44.783  42.096  1.00  0.00          H   
ATOM    189 HD22 LEU A  13      72.057  46.283  41.874  1.00  0.00          H   
ATOM    190 HD23 LEU A  13      70.529  46.278  42.678  1.00  0.00          H   
ATOM    191  N   GLN A  14      70.005  50.615  41.498  1.00  0.00          N   
ATOM    192  CA  GLN A  14      69.976  52.064  41.287  1.00  0.00          C   
ATOM    193  C   GLN A  14      70.247  52.481  39.814  1.00  0.00          C   
ATOM    194  O   GLN A  14      69.466  53.245  39.259  1.00  0.00          O   
ATOM    195  CB  GLN A  14      70.946  52.689  42.261  1.00  0.00          C   
ATOM    196  CG  GLN A  14      70.505  52.648  43.732  1.00  0.00          C   
ATOM    197  CD  GLN A  14      71.667  53.168  44.638  1.00  0.00          C   
ATOM    198  NE2 GLN A  14      72.623  52.238  44.800  1.00  0.00          N   
ATOM    199  OE1 GLN A  14      71.783  54.310  45.095  1.00  0.00          O   
ATOM    200  H   GLN A  14      70.754  50.225  42.054  1.00  0.00          H   
ATOM    201  HA  GLN A  14      68.977  52.460  41.487  1.00  0.00          H   
ATOM    202  HB3 GLN A  14      70.978  53.757  42.042  1.00  0.00          H   
ATOM    203  HB2 GLN A  14      71.921  52.201  42.131  1.00  0.00          H   
ATOM    204  HG3 GLN A  14      70.358  51.593  43.969  1.00  0.00          H   
ATOM    205  HG2 GLN A  14      69.605  53.248  43.868  1.00  0.00          H   
ATOM    206 HE21 GLN A  14      72.521  51.428  44.193  1.00  0.00          H   
ATOM    207 HE22 GLN A  14      73.336  52.453  45.475  1.00  0.00          H   
ATOM    208  N   ALA A  15      71.247  51.914  39.179  1.00  0.00          N   
ATOM    209  CA  ALA A  15      71.733  52.240  37.829  1.00  0.00          C   
ATOM    210  C   ALA A  15      71.086  51.410  36.747  1.00  0.00          C   
ATOM    211  O   ALA A  15      70.302  50.526  36.975  1.00  0.00          O   
ATOM    212  CB  ALA A  15      73.231  52.055  37.868  1.00  0.00          C   
ATOM    213  H   ALA A  15      71.748  51.224  39.716  1.00  0.00          H   
ATOM    214  HA  ALA A  15      71.520  53.297  37.681  1.00  0.00          H   
ATOM    215  HB1 ALA A  15      73.649  52.567  38.729  1.00  0.00          H   
ATOM    216  HB2 ALA A  15      73.470  50.999  37.961  1.00  0.00          H   
ATOM    217  HB3 ALA A  15      73.648  52.486  36.954  1.00  0.00          H   
ATOM    218  N   LEU A  16      71.298  51.864  35.533  1.00  0.00          N   
ATOM    219  CA  LEU A  16      70.593  51.506  34.331  1.00  0.00          C   
ATOM    220  C   LEU A  16      71.514  51.073  33.237  1.00  0.00          C   
ATOM    221  O   LEU A  16      72.535  51.738  33.075  1.00  0.00          O   
ATOM    222  CB  LEU A  16      69.668  52.705  34.005  1.00  0.00          C   
ATOM    223  CG  LEU A  16      68.655  53.076  35.096  1.00  0.00          C   
ATOM    224  CD1 LEU A  16      67.833  54.246  34.509  1.00  0.00          C   
ATOM    225  CD2 LEU A  16      67.636  51.968  35.300  1.00  0.00          C   
ATOM    226  H   LEU A  16      72.085  52.490  35.485  1.00  0.00          H   
ATOM    227  HA  LEU A  16      69.976  50.631  34.540  1.00  0.00          H   
ATOM    228  HB3 LEU A  16      69.124  52.480  33.088  1.00  0.00          H   
ATOM    229  HB2 LEU A  16      70.307  53.573  33.831  1.00  0.00          H   
ATOM    230  HG  LEU A  16      69.154  53.349  36.027  1.00  0.00          H   
ATOM    231 HD11 LEU A  16      68.544  55.078  34.457  1.00  0.00          H   
ATOM    232 HD12 LEU A  16      67.403  53.836  33.602  1.00  0.00          H   
ATOM    233 HD13 LEU A  16      67.064  54.457  35.252  1.00  0.00          H   
ATOM    234 HD21 LEU A  16      68.180  51.022  35.369  1.00  0.00          H   
ATOM    235 HD22 LEU A  16      67.049  52.143  36.197  1.00  0.00          H   
ATOM    236 HD23 LEU A  16      67.041  51.956  34.390  1.00  0.00          H   
ATOM    237  N   GLN A  17      71.086  50.152  32.394  1.00  0.00          N   
ATOM    238  CA  GLN A  17      71.670  49.634  31.167  1.00  0.00          C   
ATOM    239  C   GLN A  17      71.220  50.485  29.938  1.00  0.00          C   
ATOM    240  O   GLN A  17      70.179  51.128  29.872  1.00  0.00          O   
ATOM    241  CB  GLN A  17      71.297  48.101  30.985  1.00  0.00          C   
ATOM    242  CG  GLN A  17      71.672  47.188  32.199  1.00  0.00          C   
ATOM    243  CD  GLN A  17      71.261  45.682  32.028  1.00  0.00          C   
ATOM    244  NE2 GLN A  17      71.446  44.802  33.004  1.00  0.00          N   
ATOM    245  OE1 GLN A  17      70.869  45.227  30.966  1.00  0.00          O   
ATOM    246  H   GLN A  17      70.204  49.721  32.610  1.00  0.00          H   
ATOM    247  HA  GLN A  17      72.755  49.586  31.133  1.00  0.00          H   
ATOM    248  HB3 GLN A  17      71.798  47.712  30.103  1.00  0.00          H   
ATOM    249  HB2 GLN A  17      70.210  48.030  30.857  1.00  0.00          H   
ATOM    250  HG3 GLN A  17      71.085  47.471  33.067  1.00  0.00          H   
ATOM    251  HG2 GLN A  17      72.743  47.302  32.380  1.00  0.00          H   
ATOM    252 HE21 GLN A  17      71.771  45.075  33.915  1.00  0.00          H   
ATOM    253 HE22 GLN A  17      70.871  43.977  32.977  1.00  0.00          H   
ATOM    254  N   ALA A  18      72.005  50.370  28.835  1.00  0.00          N   
ATOM    255  CA  ALA A  18      71.705  51.024  27.544  1.00  0.00          C   
ATOM    256  C   ALA A  18      70.432  50.359  26.889  1.00  0.00          C   
ATOM    257  O   ALA A  18      70.122  49.213  27.072  1.00  0.00          O   
ATOM    258  CB  ALA A  18      72.939  50.941  26.641  1.00  0.00          C   
ATOM    259  H   ALA A  18      72.791  49.746  28.894  1.00  0.00          H   
ATOM    260  HA  ALA A  18      71.436  52.066  27.733  1.00  0.00          H   
ATOM    261  HB1 ALA A  18      73.895  51.151  27.111  1.00  0.00          H   
ATOM    262  HB2 ALA A  18      72.930  49.982  26.117  1.00  0.00          H   
ATOM    263  HB3 ALA A  18      72.800  51.708  25.877  1.00  0.00          H   
ATOM    264  N   ALA A  19      69.757  51.069  26.011  1.00  0.00          N   
ATOM    265  CA  ALA A  19      68.864  50.570  24.976  1.00  0.00          C   
ATOM    266  C   ALA A  19      69.572  49.660  23.889  1.00  0.00          C   
ATOM    267  O   ALA A  19      70.806  49.509  23.981  1.00  0.00          O   
ATOM    268  CB  ALA A  19      68.222  51.858  24.336  1.00  0.00          C   
ATOM    269  H   ALA A  19      70.092  51.952  25.660  1.00  0.00          H   
ATOM    270  HA  ALA A  19      68.031  50.042  25.460  1.00  0.00          H   
ATOM    271  HB1 ALA A  19      68.839  52.147  23.489  1.00  0.00          H   
ATOM    272  HB2 ALA A  19      67.254  51.710  23.873  1.00  0.00          H   
ATOM    273  HB3 ALA A  19      68.091  52.631  25.104  1.00  0.00          H   
ATOM    274  N   GLN A  20      68.833  49.130  22.891  1.00  0.00          N   
ATOM    275  CA  GLN A  20      69.387  48.537  21.685  1.00  0.00          C   
ATOM    276  C   GLN A  20      70.175  49.541  20.850  1.00  0.00          C   
ATOM    277  O   GLN A  20      69.764  50.714  20.775  1.00  0.00          O   
ATOM    278  CB  GLN A  20      68.219  47.937  20.879  1.00  0.00          C   
ATOM    279  CG  GLN A  20      67.689  46.574  21.326  1.00  0.00          C   
ATOM    280  CD  GLN A  20      66.708  45.932  20.338  1.00  0.00          C   
ATOM    281  NE2 GLN A  20      65.447  45.965  20.648  1.00  0.00          N   
ATOM    282  OE1 GLN A  20      67.178  45.334  19.373  1.00  0.00          O   
ATOM    283  H   GLN A  20      67.832  49.202  22.952  1.00  0.00          H   
ATOM    284  HA  GLN A  20      70.103  47.767  21.959  1.00  0.00          H   
ATOM    285  HB3 GLN A  20      68.583  47.817  19.848  1.00  0.00          H   
ATOM    286  HB2 GLN A  20      67.360  48.605  20.923  1.00  0.00          H   
ATOM    287  HG3 GLN A  20      67.267  46.655  22.334  1.00  0.00          H   
ATOM    288  HG2 GLN A  20      68.539  45.891  21.313  1.00  0.00          H   
ATOM    289 HE21 GLN A  20      65.133  46.264  21.561  1.00  0.00          H   
ATOM    290 HE22 GLN A  20      64.856  45.362  20.088  1.00  0.00          H   
ATOM    291  N   ALA A  21      71.230  49.210  20.146  1.00  0.00          N   
ATOM    292  CA  ALA A  21      72.098  50.084  19.430  1.00  0.00          C   
ATOM    293  C   ALA A  21      71.821  50.216  17.910  1.00  0.00          C   
ATOM    294  O   ALA A  21      70.930  49.565  17.366  1.00  0.00          O   
ATOM    295  CB  ALA A  21      73.547  49.558  19.728  1.00  0.00          C   
ATOM    296  H   ALA A  21      71.433  48.225  20.062  1.00  0.00          H   
ATOM    297  HA  ALA A  21      72.052  51.106  19.803  1.00  0.00          H   
ATOM    298  HB1 ALA A  21      73.761  48.579  19.308  1.00  0.00          H   
ATOM    299  HB2 ALA A  21      74.358  50.169  19.333  1.00  0.00          H   
ATOM    300  HB3 ALA A  21      73.667  49.495  20.806  1.00  0.00          H   
ATOM    301  N   ALA A  22      72.659  51.074  17.352  1.00  0.00          N   
ATOM    302  CA  ALA A  22      72.607  51.685  16.023  1.00  0.00          C   
ATOM    303  C   ALA A  22      72.765  50.658  14.847  1.00  0.00          C   
ATOM    304  O   ALA A  22      73.569  50.902  13.922  1.00  0.00          O   
ATOM    305  CB  ALA A  22      73.682  52.712  15.986  1.00  0.00          C   
ATOM    306  H   ALA A  22      73.299  51.519  17.996  1.00  0.00          H   
ATOM    307  HA  ALA A  22      71.622  52.113  15.863  1.00  0.00          H   
ATOM    308  HB1 ALA A  22      73.510  53.570  16.628  1.00  0.00          H   
ATOM    309  HB2 ALA A  22      74.653  52.242  16.157  1.00  0.00          H   
ATOM    310  HB3 ALA A  22      73.767  53.217  15.016  1.00  0.00          H   
ATOM    311  N   LYS A  23      72.044  49.520  14.867  1.00  0.00          N   
ATOM    312  CA  LYS A  23      72.172  48.517  13.841  1.00  0.00          C   
ATOM    313  C   LYS A  23      71.979  49.156  12.449  1.00  0.00          C   
ATOM    314  O   LYS A  23      70.809  49.468  12.124  1.00  0.00          O   
ATOM    315  CB  LYS A  23      71.223  47.438  14.098  1.00  0.00          C   
ATOM    316  CG  LYS A  23      71.695  46.144  13.487  1.00  0.00          C   
ATOM    317  CD  LYS A  23      70.754  45.035  13.900  1.00  0.00          C   
ATOM    318  CE  LYS A  23      71.083  43.658  13.288  1.00  0.00          C   
ATOM    319  NZ  LYS A  23      70.330  43.397  12.046  1.00  0.00          N   
ATOM    320  H   LYS A  23      71.423  49.379  15.641  1.00  0.00          H   
ATOM    321  HA  LYS A  23      73.168  48.089  13.951  1.00  0.00          H   
ATOM    322  HB3 LYS A  23      70.262  47.726  13.678  1.00  0.00          H   
ATOM    323  HB2 LYS A  23      70.999  47.331  15.158  1.00  0.00          H   
ATOM    324  HG3 LYS A  23      72.619  45.873  13.999  1.00  0.00          H   
ATOM    325  HG2 LYS A  23      71.797  46.287  12.416  1.00  0.00          H   
ATOM    326  HD3 LYS A  23      69.792  45.362  13.507  1.00  0.00          H   
ATOM    327  HD2 LYS A  23      70.776  44.985  14.984  1.00  0.00          H   
ATOM    328  HE3 LYS A  23      70.624  42.915  13.939  1.00  0.00          H   
ATOM    329  HE2 LYS A  23      72.165  43.550  13.149  1.00  0.00          H   
ATOM    330  HZ1 LYS A  23      70.565  42.469  11.719  1.00  0.00          H   
ATOM    331  HZ2 LYS A  23      69.341  43.482  12.224  1.00  0.00          H   
ATOM    332  HZ3 LYS A  23      70.566  44.081  11.349  1.00  0.00          H   
ATOM    333  N   LYS A  24      72.978  49.081  11.606  1.00  0.00          N   
ATOM    334  CA  LYS A  24      73.020  49.550  10.224  1.00  0.00          C   
ATOM    335  C   LYS A  24      72.263  48.738   9.140  1.00  0.00          C   
ATOM    336  CB  LYS A  24      74.471  49.678   9.779  1.00  0.00          C   
ATOM    337  CG  LYS A  24      74.691  50.309   8.392  1.00  0.00          C   
ATOM    338  CD  LYS A  24      76.154  50.471   7.948  1.00  0.00          C   
ATOM    339  CE  LYS A  24      76.241  50.874   6.487  1.00  0.00          C   
ATOM    340  NZ  LYS A  24      77.582  50.666   5.975  1.00  0.00          N   
ATOM    341  O   LYS A  24      72.141  47.500   9.228  1.00  0.00          O   
ATOM    342  OXT LYS A  24      71.782  49.490   8.308  1.00  0.00          O   
ATOM    343  H   LYS A  24      73.798  48.638  11.991  1.00  0.00          H   
ATOM    344  HA  LYS A  24      72.649  50.568  10.173  1.00  0.00          H   
ATOM    345  HB3 LYS A  24      74.969  48.698   9.798  1.00  0.00          H   
ATOM    346  HB2 LYS A  24      75.072  50.224  10.512  1.00  0.00          H   
ATOM    347  HG3 LYS A  24      74.408  51.364   8.527  1.00  0.00          H   
ATOM    348  HG2 LYS A  24      74.069  49.884   7.617  1.00  0.00          H   
ATOM    349  HD3 LYS A  24      76.567  49.479   8.140  1.00  0.00          H   
ATOM    350  HD2 LYS A  24      76.608  51.305   8.490  1.00  0.00          H   
ATOM    351  HE3 LYS A  24      75.892  51.889   6.289  1.00  0.00          H   
ATOM    352  HE2 LYS A  24      75.416  50.324   6.027  1.00  0.00          H   
ATOM    353  HZ1 LYS A  24      77.588  50.504   4.986  1.00  0.00          H   
ATOM    354  HZ2 LYS A  24      78.059  51.507   6.256  1.00  0.00          H   
ATOM    355  HZ3 LYS A  24      78.053  49.881   6.422  1.00  0.00          H   
TER     356      LYS A  24
ENDMDL
MODEL        4
ATOM      1  N   LYS A   1      59.659  38.289  39.659  1.00  0.00          N   
ATOM      2  CA  LYS A   1      60.879  38.546  40.463  1.00  0.00          C   
ATOM      3  C   LYS A   1      61.915  37.499  40.405  1.00  0.00          C   
ATOM      4  O   LYS A   1      61.688  36.282  40.290  1.00  0.00          O   
ATOM      5  CB  LYS A   1      60.527  38.988  41.867  1.00  0.00          C   
ATOM      6  CG  LYS A   1      59.895  37.895  42.766  1.00  0.00          C   
ATOM      7  CD  LYS A   1      59.895  38.154  44.254  1.00  0.00          C   
ATOM      8  CE  LYS A   1      59.503  36.837  44.901  1.00  0.00          C   
ATOM      9  NZ  LYS A   1      59.296  36.905  46.363  1.00  0.00          N   
ATOM     10  HA  LYS A   1      61.376  39.419  40.038  1.00  0.00          H   
ATOM     11  HB3 LYS A   1      59.904  39.888  41.958  1.00  0.00          H   
ATOM     12  HB2 LYS A   1      61.447  39.310  42.367  1.00  0.00          H   
ATOM     13  HG3 LYS A   1      60.448  36.978  42.530  1.00  0.00          H   
ATOM     14  HG2 LYS A   1      58.855  37.692  42.543  1.00  0.00          H   
ATOM     15  HD3 LYS A   1      59.101  38.891  44.394  1.00  0.00          H   
ATOM     16  HD2 LYS A   1      60.837  38.581  44.592  1.00  0.00          H   
ATOM     17  HE3 LYS A   1      60.284  36.094  44.715  1.00  0.00          H   
ATOM     18  HE2 LYS A   1      58.571  36.482  44.466  1.00  0.00          H   
ATOM     19  HZ1 LYS A   1      59.947  37.504  46.871  1.00  0.00          H   
ATOM     20  HZ2 LYS A   1      58.378  37.273  46.572  1.00  0.00          H   
ATOM     21  HZ3 LYS A   1      59.513  36.032  46.820  1.00  0.00          H   
ATOM     22  H   LYS A   1      59.176  37.449  39.927  1.00  0.00          H   
ATOM     23  N   LYS A   2      63.160  37.972  40.327  1.00  0.00          N   
ATOM     24  CA  LYS A   2      64.414  37.186  40.420  1.00  0.00          C   
ATOM     25  C   LYS A   2      64.312  36.146  41.507  1.00  0.00          C   
ATOM     26  O   LYS A   2      63.792  36.432  42.546  1.00  0.00          O   
ATOM     27  CB  LYS A   2      65.630  38.098  40.640  1.00  0.00          C   
ATOM     28  CG  LYS A   2      66.967  37.487  40.090  1.00  0.00          C   
ATOM     29  CD  LYS A   2      68.009  38.551  39.853  1.00  0.00          C   
ATOM     30  CE  LYS A   2      67.609  39.361  38.622  1.00  0.00          C   
ATOM     31  NZ  LYS A   2      68.792  39.802  37.978  1.00  0.00          N   
ATOM     32  H   LYS A   2      63.297  38.978  40.421  1.00  0.00          H   
ATOM     33  HA  LYS A   2      64.440  36.626  39.478  1.00  0.00          H   
ATOM     34  HB3 LYS A   2      65.780  38.289  41.709  1.00  0.00          H   
ATOM     35  HB2 LYS A   2      65.426  39.085  40.228  1.00  0.00          H   
ATOM     36  HG3 LYS A   2      66.667  37.103  39.111  1.00  0.00          H   
ATOM     37  HG2 LYS A   2      67.381  36.699  40.721  1.00  0.00          H   
ATOM     38  HD3 LYS A   2      68.981  38.095  39.671  1.00  0.00          H   
ATOM     39  HD2 LYS A   2      68.110  39.200  40.723  1.00  0.00          H   
ATOM     40  HE3 LYS A   2      67.062  40.231  38.962  1.00  0.00          H   
ATOM     41  HE2 LYS A   2      67.061  38.754  37.893  1.00  0.00          H   
ATOM     42  HZ1 LYS A   2      69.554  39.865  38.643  1.00  0.00          H   
ATOM     43  HZ2 LYS A   2      69.032  39.141  37.259  1.00  0.00          H   
ATOM     44  HZ3 LYS A   2      68.732  40.730  37.576  1.00  0.00          H   
ATOM     45  N   PRO A   3      64.811  34.948  41.309  1.00  0.00          N   
ATOM     46  CA  PRO A   3      64.806  33.926  42.330  1.00  0.00          C   
ATOM     47  C   PRO A   3      65.469  34.311  43.669  1.00  0.00          C   
ATOM     48  O   PRO A   3      66.196  35.266  43.716  1.00  0.00          O   
ATOM     49  CB  PRO A   3      65.374  32.673  41.766  1.00  0.00          C   
ATOM     50  CG  PRO A   3      65.416  32.949  40.210  1.00  0.00          C   
ATOM     51  CD  PRO A   3      65.512  34.445  40.146  1.00  0.00          C   
ATOM     52  HA  PRO A   3      63.764  33.639  42.470  1.00  0.00          H   
ATOM     53  HB3 PRO A   3      66.385  32.584  42.161  1.00  0.00          H   
ATOM     54  HB2 PRO A   3      64.815  31.766  42.006  1.00  0.00          H   
ATOM     55  HG3 PRO A   3      66.324  32.485  39.825  1.00  0.00          H   
ATOM     56  HG2 PRO A   3      64.584  32.523  39.658  1.00  0.00          H   
ATOM     57  HD3 PRO A   3      66.552  34.700  40.295  1.00  0.00          H   
ATOM     58  HD2 PRO A   3      65.014  34.738  39.226  1.00  0.00          H   
ATOM     59  N   GLY A   4      65.087  33.693  44.797  1.00  0.00          N   
ATOM     60  CA  GLY A   4      65.611  33.894  46.128  1.00  0.00          C   
ATOM     61  C   GLY A   4      64.802  35.036  46.893  1.00  0.00          C   
ATOM     62  O   GLY A   4      63.592  35.235  46.677  1.00  0.00          O   
ATOM     63  H   GLY A   4      64.364  32.998  44.736  1.00  0.00          H   
ATOM     64  HA3 GLY A   4      66.666  34.137  46.108  1.00  0.00          H   
ATOM     65  HA2 GLY A   4      65.540  33.014  46.758  1.00  0.00          H   
ATOM     66  N   ALA A   5      65.455  35.657  47.815  1.00  0.00          N   
ATOM     67  CA  ALA A   5      64.812  36.606  48.766  1.00  0.00          C   
ATOM     68  C   ALA A   5      64.642  38.017  48.190  1.00  0.00          C   
ATOM     69  O   ALA A   5      65.553  38.635  47.639  1.00  0.00          O   
ATOM     70  CB  ALA A   5      65.467  36.529  50.197  1.00  0.00          C   
ATOM     71  H   ALA A   5      66.397  35.327  47.993  1.00  0.00          H   
ATOM     72  HA  ALA A   5      63.788  36.246  48.869  1.00  0.00          H   
ATOM     73  HB1 ALA A   5      65.499  35.456  50.396  1.00  0.00          H   
ATOM     74  HB2 ALA A   5      66.431  37.024  50.119  1.00  0.00          H   
ATOM     75  HB3 ALA A   5      64.840  37.070  50.903  1.00  0.00          H   
ATOM     76  N   SER A   6      63.485  38.597  48.509  1.00  0.00          N   
ATOM     77  CA  SER A   6      62.860  39.662  47.609  1.00  0.00          C   
ATOM     78  C   SER A   6      63.631  40.941  47.563  1.00  0.00          C   
ATOM     79  O   SER A   6      63.848  41.546  46.455  1.00  0.00          O   
ATOM     80  CB  SER A   6      61.382  39.926  48.010  1.00  0.00          C   
ATOM     81  OG  SER A   6      60.682  38.704  48.062  1.00  0.00          O   
ATOM     82  H   SER A   6      62.885  38.115  49.154  1.00  0.00          H   
ATOM     83  HA  SER A   6      62.882  39.352  46.565  1.00  0.00          H   
ATOM     84  HB3 SER A   6      60.977  40.690  47.346  1.00  0.00          H   
ATOM     85  HB2 SER A   6      61.429  40.248  49.049  1.00  0.00          H   
ATOM     86  HG  SER A   6      60.482  38.429  48.952  1.00  0.00          H   
ATOM     87  N   LEU A   7      64.325  41.287  48.644  1.00  0.00          N   
ATOM     88  CA  LEU A   7      65.197  42.480  48.812  1.00  0.00          C   
ATOM     89  C   LEU A   7      66.345  42.512  47.844  1.00  0.00          C   
ATOM     90  O   LEU A   7      66.579  43.521  47.201  1.00  0.00          O   
ATOM     91  CB  LEU A   7      65.532  42.526  50.317  1.00  0.00          C   
ATOM     92  CG  LEU A   7      66.131  43.869  50.701  1.00  0.00          C   
ATOM     93  CD1 LEU A   7      65.163  44.986  50.607  1.00  0.00          C   
ATOM     94  CD2 LEU A   7      66.636  43.722  52.128  1.00  0.00          C   
ATOM     95  H   LEU A   7      64.137  40.727  49.461  1.00  0.00          H   
ATOM     96  HA  LEU A   7      64.608  43.365  48.586  1.00  0.00          H   
ATOM     97  HB3 LEU A   7      66.208  41.720  50.622  1.00  0.00          H   
ATOM     98  HB2 LEU A   7      64.604  42.374  50.873  1.00  0.00          H   
ATOM     99  HG  LEU A   7      66.980  44.197  50.101  1.00  0.00          H   
ATOM    100 HD11 LEU A   7      64.322  44.660  51.221  1.00  0.00          H   
ATOM    101 HD12 LEU A   7      65.597  45.941  50.926  1.00  0.00          H   
ATOM    102 HD13 LEU A   7      64.755  45.137  49.601  1.00  0.00          H   
ATOM    103 HD21 LEU A   7      67.026  44.717  52.338  1.00  0.00          H   
ATOM    104 HD22 LEU A   7      65.814  43.514  52.817  1.00  0.00          H   
ATOM    105 HD23 LEU A   7      67.478  43.044  52.234  1.00  0.00          H   
ATOM    106  N   ALA A   8      67.085  41.412  47.697  1.00  0.00          N   
ATOM    107  CA  ALA A   8      68.239  41.302  46.818  1.00  0.00          C   
ATOM    108  C   ALA A   8      67.863  41.618  45.334  1.00  0.00          C   
ATOM    109  O   ALA A   8      68.574  42.235  44.511  1.00  0.00          O   
ATOM    110  CB  ALA A   8      68.974  39.986  46.933  1.00  0.00          C   
ATOM    111  H   ALA A   8      66.776  40.585  48.182  1.00  0.00          H   
ATOM    112  HA  ALA A   8      68.997  42.037  47.097  1.00  0.00          H   
ATOM    113  HB1 ALA A   8      69.695  39.885  46.127  1.00  0.00          H   
ATOM    114  HB2 ALA A   8      69.561  39.983  47.848  1.00  0.00          H   
ATOM    115  HB3 ALA A   8      68.292  39.145  46.851  1.00  0.00          H   
ATOM    116  N   ALA A   9      66.655  41.125  44.932  1.00  0.00          N   
ATOM    117  CA  ALA A   9      66.114  41.491  43.615  1.00  0.00          C   
ATOM    118  C   ALA A   9      65.745  42.974  43.435  1.00  0.00          C   
ATOM    119  O   ALA A   9      65.853  43.681  42.391  1.00  0.00          O   
ATOM    120  CB  ALA A   9      64.927  40.598  43.384  1.00  0.00          C   
ATOM    121  H   ALA A   9      66.120  40.560  45.584  1.00  0.00          H   
ATOM    122  HA  ALA A   9      66.827  41.183  42.856  1.00  0.00          H   
ATOM    123  HB1 ALA A   9      65.144  39.537  43.259  1.00  0.00          H   
ATOM    124  HB2 ALA A   9      64.331  40.672  44.295  1.00  0.00          H   
ATOM    125  HB3 ALA A   9      64.524  40.994  42.457  1.00  0.00          H   
ATOM    126  N   LEU A  10      65.475  43.685  44.540  1.00  0.00          N   
ATOM    127  CA  LEU A  10      65.206  45.121  44.528  1.00  0.00          C   
ATOM    128  C   LEU A  10      66.553  45.928  44.601  1.00  0.00          C   
ATOM    129  O   LEU A  10      66.686  46.902  43.838  1.00  0.00          O   
ATOM    130  CB  LEU A  10      64.259  45.580  45.594  1.00  0.00          C   
ATOM    131  CG  LEU A  10      62.742  45.331  45.161  1.00  0.00          C   
ATOM    132  CD1 LEU A  10      61.919  45.032  46.378  1.00  0.00          C   
ATOM    133  CD2 LEU A  10      62.262  46.463  44.314  1.00  0.00          C   
ATOM    134  H   LEU A  10      65.163  43.144  45.337  1.00  0.00          H   
ATOM    135  HA  LEU A  10      64.791  45.344  43.545  1.00  0.00          H   
ATOM    136  HB3 LEU A  10      64.287  46.661  45.704  1.00  0.00          H   
ATOM    137  HB2 LEU A  10      64.434  45.194  46.602  1.00  0.00          H   
ATOM    138  HG  LEU A  10      62.653  44.447  44.537  1.00  0.00          H   
ATOM    139 HD11 LEU A  10      62.013  45.773  47.169  1.00  0.00          H   
ATOM    140 HD12 LEU A  10      60.861  45.002  46.120  1.00  0.00          H   
ATOM    141 HD13 LEU A  10      62.251  44.055  46.729  1.00  0.00          H   
ATOM    142 HD21 LEU A  10      61.211  46.277  44.066  1.00  0.00          H   
ATOM    143 HD22 LEU A  10      62.488  47.463  44.665  1.00  0.00          H   
ATOM    144 HD23 LEU A  10      62.720  46.415  43.324  1.00  0.00          H   
ATOM    145  N   GLN A  11      67.467  45.499  45.432  1.00  0.00          N   
ATOM    146  CA  GLN A  11      68.886  46.006  45.391  1.00  0.00          C   
ATOM    147  C   GLN A  11      69.601  45.835  44.038  1.00  0.00          C   
ATOM    148  O   GLN A  11      70.327  46.671  43.561  1.00  0.00          O   
ATOM    149  CB  GLN A  11      69.649  45.201  46.431  1.00  0.00          C   
ATOM    150  CG  GLN A  11      69.244  45.578  47.860  1.00  0.00          C   
ATOM    151  CD  GLN A  11      69.971  44.776  48.930  1.00  0.00          C   
ATOM    152  NE2 GLN A  11      69.734  45.001  50.170  1.00  0.00          N   
ATOM    153  OE1 GLN A  11      70.704  43.846  48.599  1.00  0.00          O   
ATOM    154  H   GLN A  11      67.226  44.698  45.991  1.00  0.00          H   
ATOM    155  HA  GLN A  11      68.822  47.078  45.588  1.00  0.00          H   
ATOM    156  HB3 GLN A  11      70.721  45.411  46.330  1.00  0.00          H   
ATOM    157  HB2 GLN A  11      69.509  44.121  46.313  1.00  0.00          H   
ATOM    158  HG3 GLN A  11      68.183  45.496  48.084  1.00  0.00          H   
ATOM    159  HG2 GLN A  11      69.471  46.623  48.065  1.00  0.00          H   
ATOM    160 HE21 GLN A  11      69.217  45.831  50.410  1.00  0.00          H   
ATOM    161 HE22 GLN A  11      70.098  44.369  50.870  1.00  0.00          H   
ATOM    162  N   ALA A  12      69.209  44.798  43.279  1.00  0.00          N   
ATOM    163  CA  ALA A  12      69.706  44.531  41.928  1.00  0.00          C   
ATOM    164  C   ALA A  12      69.198  45.606  40.980  1.00  0.00          C   
ATOM    165  O   ALA A  12      69.994  46.164  40.223  1.00  0.00          O   
ATOM    166  CB  ALA A  12      69.298  43.106  41.456  1.00  0.00          C   
ATOM    167  H   ALA A  12      68.685  44.008  43.631  1.00  0.00          H   
ATOM    168  HA  ALA A  12      70.799  44.527  41.893  1.00  0.00          H   
ATOM    169  HB1 ALA A  12      68.223  42.937  41.447  1.00  0.00          H   
ATOM    170  HB2 ALA A  12      69.512  43.045  40.396  1.00  0.00          H   
ATOM    171  HB3 ALA A  12      69.813  42.349  42.056  1.00  0.00          H   
ATOM    172  N   LEU A  13      67.852  45.765  40.998  1.00  0.00          N   
ATOM    173  CA  LEU A  13      67.120  46.847  40.260  1.00  0.00          C   
ATOM    174  C   LEU A  13      67.656  48.194  40.728  1.00  0.00          C   
ATOM    175  O   LEU A  13      67.922  49.030  39.856  1.00  0.00          O   
ATOM    176  CB  LEU A  13      65.588  46.812  40.485  1.00  0.00          C   
ATOM    177  CG  LEU A  13      64.888  45.691  39.623  1.00  0.00          C   
ATOM    178  CD1 LEU A  13      63.559  45.431  40.335  1.00  0.00          C   
ATOM    179  CD2 LEU A  13      64.687  46.091  38.166  1.00  0.00          C   
ATOM    180  H   LEU A  13      67.294  45.155  41.585  1.00  0.00          H   
ATOM    181  HA  LEU A  13      67.285  46.726  39.189  1.00  0.00          H   
ATOM    182  HB3 LEU A  13      65.162  47.812  40.341  1.00  0.00          H   
ATOM    183  HB2 LEU A  13      65.454  46.607  41.552  1.00  0.00          H   
ATOM    184  HG  LEU A  13      65.412  44.734  39.657  1.00  0.00          H   
ATOM    185 HD11 LEU A  13      62.954  44.780  39.715  1.00  0.00          H   
ATOM    186 HD12 LEU A  13      63.610  45.001  41.335  1.00  0.00          H   
ATOM    187 HD13 LEU A  13      63.042  46.390  40.316  1.00  0.00          H   
ATOM    188 HD21 LEU A  13      64.136  45.351  37.574  1.00  0.00          H   
ATOM    189 HD22 LEU A  13      64.252  47.083  38.028  1.00  0.00          H   
ATOM    190 HD23 LEU A  13      65.715  46.068  37.801  1.00  0.00          H   
ATOM    191  N   GLN A  14      68.051  48.328  41.965  1.00  0.00          N   
ATOM    192  CA  GLN A  14      68.711  49.566  42.506  1.00  0.00          C   
ATOM    193  C   GLN A  14      70.105  49.788  41.892  1.00  0.00          C   
ATOM    194  O   GLN A  14      70.460  50.911  41.488  1.00  0.00          O   
ATOM    195  CB  GLN A  14      68.690  49.637  44.031  1.00  0.00          C   
ATOM    196  CG  GLN A  14      69.195  50.965  44.602  1.00  0.00          C   
ATOM    197  CD  GLN A  14      69.065  51.227  46.056  1.00  0.00          C   
ATOM    198  NE2 GLN A  14      69.735  52.180  46.616  1.00  0.00          N   
ATOM    199  OE1 GLN A  14      68.252  50.570  46.701  1.00  0.00          O   
ATOM    200  H   GLN A  14      67.671  47.629  42.575  1.00  0.00          H   
ATOM    201  HA  GLN A  14      68.088  50.410  42.207  1.00  0.00          H   
ATOM    202  HB3 GLN A  14      69.262  48.809  44.450  1.00  0.00          H   
ATOM    203  HB2 GLN A  14      67.645  49.477  44.319  1.00  0.00          H   
ATOM    204  HG3 GLN A  14      68.773  51.775  44.004  1.00  0.00          H   
ATOM    205  HG2 GLN A  14      70.238  51.119  44.335  1.00  0.00          H   
ATOM    206 HE21 GLN A  14      70.473  52.579  46.054  1.00  0.00          H   
ATOM    207 HE22 GLN A  14      69.592  52.356  47.601  1.00  0.00          H   
ATOM    208  N   ALA A  15      70.935  48.690  41.836  1.00  0.00          N   
ATOM    209  CA  ALA A  15      72.189  48.659  41.167  1.00  0.00          C   
ATOM    210  C   ALA A  15      72.073  48.976  39.664  1.00  0.00          C   
ATOM    211  O   ALA A  15      72.829  49.812  39.120  1.00  0.00          O   
ATOM    212  CB  ALA A  15      72.820  47.252  41.352  1.00  0.00          C   
ATOM    213  H   ALA A  15      70.527  47.840  42.173  1.00  0.00          H   
ATOM    214  HA  ALA A  15      72.855  49.385  41.612  1.00  0.00          H   
ATOM    215  HB1 ALA A  15      72.704  46.873  42.375  1.00  0.00          H   
ATOM    216  HB2 ALA A  15      72.404  46.526  40.649  1.00  0.00          H   
ATOM    217  HB3 ALA A  15      73.844  47.396  41.011  1.00  0.00          H   
ATOM    218  N   LEU A  16      70.955  48.474  38.975  1.00  0.00          N   
ATOM    219  CA  LEU A  16      70.580  48.949  37.575  1.00  0.00          C   
ATOM    220  C   LEU A  16      70.127  50.432  37.490  1.00  0.00          C   
ATOM    221  O   LEU A  16      70.506  51.114  36.522  1.00  0.00          O   
ATOM    222  CB  LEU A  16      69.468  48.061  37.003  1.00  0.00          C   
ATOM    223  CG  LEU A  16      70.052  46.794  36.335  1.00  0.00          C   
ATOM    224  CD1 LEU A  16      68.878  45.832  36.032  1.00  0.00          C   
ATOM    225  CD2 LEU A  16      70.925  47.020  35.080  1.00  0.00          C   
ATOM    226  H   LEU A  16      70.483  47.666  39.350  1.00  0.00          H   
ATOM    227  HA  LEU A  16      71.461  48.912  36.938  1.00  0.00          H   
ATOM    228  HB3 LEU A  16      68.957  48.614  36.201  1.00  0.00          H   
ATOM    229  HB2 LEU A  16      68.701  47.852  37.743  1.00  0.00          H   
ATOM    230  HG  LEU A  16      70.575  46.242  37.125  1.00  0.00          H   
ATOM    231 HD11 LEU A  16      68.372  45.629  36.966  1.00  0.00          H   
ATOM    232 HD12 LEU A  16      68.185  46.374  35.383  1.00  0.00          H   
ATOM    233 HD13 LEU A  16      69.280  44.871  35.683  1.00  0.00          H   
ATOM    234 HD21 LEU A  16      71.965  47.179  35.371  1.00  0.00          H   
ATOM    235 HD22 LEU A  16      70.887  46.221  34.344  1.00  0.00          H   
ATOM    236 HD23 LEU A  16      70.626  47.907  34.532  1.00  0.00          H   
ATOM    237  N   GLN A  17      69.321  50.922  38.460  1.00  0.00          N   
ATOM    238  CA  GLN A  17      68.856  52.340  38.556  1.00  0.00          C   
ATOM    239  C   GLN A  17      70.037  53.280  38.762  1.00  0.00          C   
ATOM    240  O   GLN A  17      70.160  54.315  38.143  1.00  0.00          O   
ATOM    241  CB  GLN A  17      67.744  52.378  39.689  1.00  0.00          C   
ATOM    242  CG  GLN A  17      67.180  53.810  39.892  1.00  0.00          C   
ATOM    243  CD  GLN A  17      67.754  54.542  41.096  1.00  0.00          C   
ATOM    244  NE2 GLN A  17      67.766  53.995  42.327  1.00  0.00          N   
ATOM    245  OE1 GLN A  17      68.263  55.650  40.951  1.00  0.00          O   
ATOM    246  H   GLN A  17      69.093  50.329  39.236  1.00  0.00          H   
ATOM    247  HA  GLN A  17      68.399  52.602  37.608  1.00  0.00          H   
ATOM    248  HB3 GLN A  17      68.201  52.066  40.633  1.00  0.00          H   
ATOM    249  HB2 GLN A  17      66.990  51.693  39.307  1.00  0.00          H   
ATOM    250  HG3 GLN A  17      66.117  53.722  40.137  1.00  0.00          H   
ATOM    251  HG2 GLN A  17      67.410  54.408  39.015  1.00  0.00          H   
ATOM    252 HE21 GLN A  17      67.161  53.225  42.566  1.00  0.00          H   
ATOM    253 HE22 GLN A  17      68.242  54.490  43.067  1.00  0.00          H   
ATOM    254  N   ALA A  18      71.032  52.909  39.601  1.00  0.00          N   
ATOM    255  CA  ALA A  18      72.317  53.546  39.833  1.00  0.00          C   
ATOM    256  C   ALA A  18      73.309  53.418  38.574  1.00  0.00          C   
ATOM    257  O   ALA A  18      73.990  54.390  38.176  1.00  0.00          O   
ATOM    258  CB  ALA A  18      72.740  53.031  41.250  1.00  0.00          C   
ATOM    259  H   ALA A  18      70.902  52.126  40.224  1.00  0.00          H   
ATOM    260  HA  ALA A  18      72.179  54.615  39.977  1.00  0.00          H   
ATOM    261  HB1 ALA A  18      73.001  51.981  41.080  1.00  0.00          H   
ATOM    262  HB2 ALA A  18      73.631  53.493  41.687  1.00  0.00          H   
ATOM    263  HB3 ALA A  18      71.912  53.252  41.912  1.00  0.00          H   
ATOM    264  N   ALA A  19      73.469  52.265  37.924  1.00  0.00          N   
ATOM    265  CA  ALA A  19      73.985  52.122  36.640  1.00  0.00          C   
ATOM    266  C   ALA A  19      73.427  53.074  35.549  1.00  0.00          C   
ATOM    267  O   ALA A  19      74.160  53.731  34.813  1.00  0.00          O   
ATOM    268  CB  ALA A  19      74.101  50.625  36.341  1.00  0.00          C   
ATOM    269  H   ALA A  19      73.037  51.445  38.327  1.00  0.00          H   
ATOM    270  HA  ALA A  19      75.013  52.388  36.865  1.00  0.00          H   
ATOM    271  HB1 ALA A  19      74.868  50.522  35.585  1.00  0.00          H   
ATOM    272  HB2 ALA A  19      74.496  50.023  37.158  1.00  0.00          H   
ATOM    273  HB3 ALA A  19      73.161  50.223  35.958  1.00  0.00          H   
ATOM    274  N   GLN A  20      72.120  53.293  35.497  1.00  0.00          N   
ATOM    275  CA  GLN A  20      71.460  54.348  34.722  1.00  0.00          C   
ATOM    276  C   GLN A  20      71.740  55.705  35.166  1.00  0.00          C   
ATOM    277  O   GLN A  20      71.863  56.632  34.310  1.00  0.00          O   
ATOM    278  CB  GLN A  20      69.967  53.940  34.560  1.00  0.00          C   
ATOM    279  CG  GLN A  20      69.021  54.810  33.804  1.00  0.00          C   
ATOM    280  CD  GLN A  20      67.914  54.073  33.139  1.00  0.00          C   
ATOM    281  NE2 GLN A  20      66.876  54.697  32.729  1.00  0.00          N   
ATOM    282  OE1 GLN A  20      67.865  52.868  33.055  1.00  0.00          O   
ATOM    283  H   GLN A  20      71.598  52.755  36.171  1.00  0.00          H   
ATOM    284  HA  GLN A  20      71.818  54.258  33.698  1.00  0.00          H   
ATOM    285  HB3 GLN A  20      69.562  53.804  35.562  1.00  0.00          H   
ATOM    286  HB2 GLN A  20      69.977  52.971  34.084  1.00  0.00          H   
ATOM    287  HG3 GLN A  20      69.558  55.310  32.992  1.00  0.00          H   
ATOM    288  HG2 GLN A  20      68.753  55.515  34.589  1.00  0.00          H   
ATOM    289 HE21 GLN A  20      66.808  55.643  33.055  1.00  0.00          H   
ATOM    290 HE22 GLN A  20      66.131  54.161  32.303  1.00  0.00          H   
ATOM    291  N   ALA A  21      71.882  55.912  36.512  1.00  0.00          N   
ATOM    292  CA  ALA A  21      72.242  57.225  37.034  1.00  0.00          C   
ATOM    293  C   ALA A  21      73.709  57.589  36.751  1.00  0.00          C   
ATOM    294  O   ALA A  21      73.944  58.818  36.559  1.00  0.00          O   
ATOM    295  CB  ALA A  21      71.822  57.309  38.529  1.00  0.00          C   
ATOM    296  H   ALA A  21      71.542  55.232  37.177  1.00  0.00          H   
ATOM    297  HA  ALA A  21      71.663  57.961  36.483  1.00  0.00          H   
ATOM    298  HB1 ALA A  21      70.758  57.166  38.713  1.00  0.00          H   
ATOM    299  HB2 ALA A  21      72.303  56.611  39.221  1.00  0.00          H   
ATOM    300  HB3 ALA A  21      72.037  58.315  38.885  1.00  0.00          H   
ATOM    301  N   ALA A  22      74.642  56.578  36.569  1.00  0.00          N   
ATOM    302  CA  ALA A  22      76.043  56.771  36.022  1.00  0.00          C   
ATOM    303  C   ALA A  22      76.044  56.328  34.482  1.00  0.00          C   
ATOM    304  O   ALA A  22      76.637  55.304  34.100  1.00  0.00          O   
ATOM    305  CB  ALA A  22      77.024  55.910  36.889  1.00  0.00          C   
ATOM    306  H   ALA A  22      74.269  55.643  36.687  1.00  0.00          H   
ATOM    307  HA  ALA A  22      76.269  57.831  36.068  1.00  0.00          H   
ATOM    308  HB1 ALA A  22      77.988  56.001  36.386  1.00  0.00          H   
ATOM    309  HB2 ALA A  22      77.126  56.360  37.878  1.00  0.00          H   
ATOM    310  HB3 ALA A  22      76.694  54.873  36.984  1.00  0.00          H   
ATOM    311  N   LYS A  23      75.522  57.198  33.623  1.00  0.00          N   
ATOM    312  CA  LYS A  23      75.230  56.864  32.277  1.00  0.00          C   
ATOM    313  C   LYS A  23      76.471  56.516  31.389  1.00  0.00          C   
ATOM    314  O   LYS A  23      77.498  57.249  31.421  1.00  0.00          O   
ATOM    315  CB  LYS A  23      74.300  57.986  31.659  1.00  0.00          C   
ATOM    316  CG  LYS A  23      73.619  57.622  30.352  1.00  0.00          C   
ATOM    317  CD  LYS A  23      72.702  58.757  29.770  1.00  0.00          C   
ATOM    318  CE  LYS A  23      73.594  59.761  28.971  1.00  0.00          C   
ATOM    319  NZ  LYS A  23      72.739  60.607  28.180  1.00  0.00          N   
ATOM    320  H   LYS A  23      75.157  58.066  33.982  1.00  0.00          H   
ATOM    321  HA  LYS A  23      74.655  55.934  32.287  1.00  0.00          H   
ATOM    322  HB3 LYS A  23      74.904  58.897  31.618  1.00  0.00          H   
ATOM    323  HB2 LYS A  23      73.536  58.203  32.394  1.00  0.00          H   
ATOM    324  HG3 LYS A  23      72.946  56.775  30.514  1.00  0.00          H   
ATOM    325  HG2 LYS A  23      74.318  57.207  29.619  1.00  0.00          H   
ATOM    326  HD3 LYS A  23      72.077  59.183  30.549  1.00  0.00          H   
ATOM    327  HD2 LYS A  23      71.994  58.230  29.128  1.00  0.00          H   
ATOM    328  HE3 LYS A  23      74.211  59.204  28.279  1.00  0.00          H   
ATOM    329  HE2 LYS A  23      74.237  60.356  29.622  1.00  0.00          H   
ATOM    330  HZ1 LYS A  23      72.057  60.055  27.686  1.00  0.00          H   
ATOM    331  HZ2 LYS A  23      72.106  61.216  28.681  1.00  0.00          H   
ATOM    332  HZ3 LYS A  23      73.290  61.138  27.526  1.00  0.00          H   
ATOM    333  N   LYS A  24      76.380  55.455  30.561  1.00  0.00          N   
ATOM    334  CA  LYS A  24      77.292  55.019  29.489  1.00  0.00          C   
ATOM    335  C   LYS A  24      76.643  55.073  28.118  1.00  0.00          C   
ATOM    336  CB  LYS A  24      77.773  53.578  29.847  1.00  0.00          C   
ATOM    337  CG  LYS A  24      78.443  53.489  31.266  1.00  0.00          C   
ATOM    338  CD  LYS A  24      79.619  54.412  31.458  1.00  0.00          C   
ATOM    339  CE  LYS A  24      80.401  54.323  32.728  1.00  0.00          C   
ATOM    340  NZ  LYS A  24      79.740  54.954  33.868  1.00  0.00          N   
ATOM    341  O   LYS A  24      75.535  54.634  27.891  1.00  0.00          O   
ATOM    342  OXT LYS A  24      77.258  55.703  27.230  1.00  0.00          O   
ATOM    343  H   LYS A  24      75.576  54.885  30.781  1.00  0.00          H   
ATOM    344  HA  LYS A  24      78.151  55.672  29.365  1.00  0.00          H   
ATOM    345  HB3 LYS A  24      78.391  53.137  29.068  1.00  0.00          H   
ATOM    346  HB2 LYS A  24      76.841  53.018  29.854  1.00  0.00          H   
ATOM    347  HG3 LYS A  24      78.736  52.467  31.514  1.00  0.00          H   
ATOM    348  HG2 LYS A  24      77.753  53.760  32.059  1.00  0.00          H   
ATOM    349  HD3 LYS A  24      79.353  55.465  31.419  1.00  0.00          H   
ATOM    350  HD2 LYS A  24      80.278  54.168  30.623  1.00  0.00          H   
ATOM    351  HE3 LYS A  24      81.309  54.889  32.581  1.00  0.00          H   
ATOM    352  HE2 LYS A  24      80.670  53.299  33.002  1.00  0.00          H   
ATOM    353  HZ1 LYS A  24      80.225  54.915  34.757  1.00  0.00          H   
ATOM    354  HZ2 LYS A  24      79.566  55.933  33.712  1.00  0.00          H   
ATOM    355  HZ3 LYS A  24      78.946  54.423  34.187  1.00  0.00          H   
TER     356      LYS A  24
ENDMDL
MODEL        5
ATOM      1  N   LYS A   1      60.072  40.254  36.045  1.00  0.00          N   
ATOM      2  CA  LYS A   1      60.605  39.960  37.366  1.00  0.00          C   
ATOM      3  C   LYS A   1      60.656  38.495  37.586  1.00  0.00          C   
ATOM      4  O   LYS A   1      59.638  37.813  37.710  1.00  0.00          O   
ATOM      5  CB  LYS A   1      59.835  40.683  38.567  1.00  0.00          C   
ATOM      6  CG  LYS A   1      60.436  40.504  39.946  1.00  0.00          C   
ATOM      7  CD  LYS A   1      59.781  41.393  41.057  1.00  0.00          C   
ATOM      8  CE  LYS A   1      58.445  40.881  41.349  1.00  0.00          C   
ATOM      9  NZ  LYS A   1      58.455  39.565  42.005  1.00  0.00          N   
ATOM     10  HA  LYS A   1      61.641  40.293  37.368  1.00  0.00          H   
ATOM     11  HB3 LYS A   1      58.812  40.316  38.681  1.00  0.00          H   
ATOM     12  HB2 LYS A   1      59.871  41.723  38.243  1.00  0.00          H   
ATOM     13  HG3 LYS A   1      61.463  40.851  39.792  1.00  0.00          H   
ATOM     14  HG2 LYS A   1      60.436  39.435  40.139  1.00  0.00          H   
ATOM     15  HD3 LYS A   1      59.540  42.419  40.768  1.00  0.00          H   
ATOM     16  HD2 LYS A   1      60.492  41.321  41.887  1.00  0.00          H   
ATOM     17  HE3 LYS A   1      57.903  40.768  40.410  1.00  0.00          H   
ATOM     18  HE2 LYS A   1      57.880  41.579  41.958  1.00  0.00          H   
ATOM     19  HZ1 LYS A   1      57.534  39.374  42.356  1.00  0.00          H   
ATOM     20  HZ2 LYS A   1      58.736  38.835  41.370  1.00  0.00          H   
ATOM     21  HZ3 LYS A   1      59.106  39.595  42.771  1.00  0.00          H   
ATOM     22  H   LYS A   1      60.485  39.631  35.359  1.00  0.00          H   
ATOM     23  N   LYS A   2      61.841  37.934  37.710  1.00  0.00          N   
ATOM     24  CA  LYS A   2      62.239  36.527  37.896  1.00  0.00          C   
ATOM     25  C   LYS A   2      61.903  36.096  39.330  1.00  0.00          C   
ATOM     26  O   LYS A   2      61.690  36.984  40.187  1.00  0.00          O   
ATOM     27  CB  LYS A   2      63.742  36.321  37.654  1.00  0.00          C   
ATOM     28  CG  LYS A   2      64.154  36.790  36.255  1.00  0.00          C   
ATOM     29  CD  LYS A   2      65.594  36.575  35.778  1.00  0.00          C   
ATOM     30  CE  LYS A   2      66.623  37.050  36.819  1.00  0.00          C   
ATOM     31  NZ  LYS A   2      67.959  36.736  36.342  1.00  0.00          N   
ATOM     32  H   LYS A   2      62.598  38.601  37.738  1.00  0.00          H   
ATOM     33  HA  LYS A   2      61.645  35.951  37.192  1.00  0.00          H   
ATOM     34  HB3 LYS A   2      63.998  35.268  37.744  1.00  0.00          H   
ATOM     35  HB2 LYS A   2      64.262  36.905  38.420  1.00  0.00          H   
ATOM     36  HG3 LYS A   2      64.035  37.872  36.182  1.00  0.00          H   
ATOM     37  HG2 LYS A   2      63.493  36.384  35.489  1.00  0.00          H   
ATOM     38  HD3 LYS A   2      65.758  37.107  34.842  1.00  0.00          H   
ATOM     39  HD2 LYS A   2      65.846  35.529  35.625  1.00  0.00          H   
ATOM     40  HE3 LYS A   2      66.340  36.633  37.787  1.00  0.00          H   
ATOM     41  HE2 LYS A   2      66.461  38.131  36.861  1.00  0.00          H   
ATOM     42  HZ1 LYS A   2      68.126  37.236  35.477  1.00  0.00          H   
ATOM     43  HZ2 LYS A   2      68.635  36.955  37.063  1.00  0.00          H   
ATOM     44  HZ3 LYS A   2      67.993  35.765  36.081  1.00  0.00          H   
ATOM     45  N   PRO A   3      61.797  34.797  39.689  1.00  0.00          N   
ATOM     46  CA  PRO A   3      61.701  34.329  41.073  1.00  0.00          C   
ATOM     47  C   PRO A   3      62.806  34.923  41.967  1.00  0.00          C   
ATOM     48  O   PRO A   3      63.868  35.456  41.526  1.00  0.00          O   
ATOM     49  CB  PRO A   3      61.768  32.821  41.036  1.00  0.00          C   
ATOM     50  CG  PRO A   3      61.441  32.393  39.638  1.00  0.00          C   
ATOM     51  CD  PRO A   3      61.863  33.639  38.818  1.00  0.00          C   
ATOM     52  HA  PRO A   3      60.714  34.654  41.369  1.00  0.00          H   
ATOM     53  HB3 PRO A   3      62.748  32.443  41.310  1.00  0.00          H   
ATOM     54  HB2 PRO A   3      60.980  32.424  41.682  1.00  0.00          H   
ATOM     55  HG3 PRO A   3      61.758  31.457  39.178  1.00  0.00          H   
ATOM     56  HG2 PRO A   3      60.358  32.298  39.530  1.00  0.00          H   
ATOM     57  HD3 PRO A   3      62.885  33.468  38.474  1.00  0.00          H   
ATOM     58  HD2 PRO A   3      61.222  33.828  37.956  1.00  0.00          H   
ATOM     59  N   GLY A   4      62.652  34.770  43.292  1.00  0.00          N   
ATOM     60  CA  GLY A   4      63.640  35.177  44.351  1.00  0.00          C   
ATOM     61  C   GLY A   4      63.097  36.247  45.309  1.00  0.00          C   
ATOM     62  O   GLY A   4      62.075  36.812  44.983  1.00  0.00          O   
ATOM     63  H   GLY A   4      61.874  34.182  43.552  1.00  0.00          H   
ATOM     64  HA3 GLY A   4      64.560  35.467  43.834  1.00  0.00          H   
ATOM     65  HA2 GLY A   4      63.827  34.257  44.891  1.00  0.00          H   
ATOM     66  N   ALA A   5      63.875  36.539  46.353  1.00  0.00          N   
ATOM     67  CA  ALA A   5      63.600  37.528  47.354  1.00  0.00          C   
ATOM     68  C   ALA A   5      63.416  38.938  46.754  1.00  0.00          C   
ATOM     69  O   ALA A   5      64.229  39.362  45.930  1.00  0.00          O   
ATOM     70  CB  ALA A   5      64.793  37.489  48.361  1.00  0.00          C   
ATOM     71  H   ALA A   5      64.732  36.046  46.544  1.00  0.00          H   
ATOM     72  HA  ALA A   5      62.685  37.192  47.843  1.00  0.00          H   
ATOM     73  HB1 ALA A   5      64.667  38.113  49.246  1.00  0.00          H   
ATOM     74  HB2 ALA A   5      65.005  36.450  48.622  1.00  0.00          H   
ATOM     75  HB3 ALA A   5      65.736  37.698  47.860  1.00  0.00          H   
ATOM     76  N   SER A   6      62.450  39.689  47.255  1.00  0.00          N   
ATOM     77  CA  SER A   6      62.229  41.114  46.897  1.00  0.00          C   
ATOM     78  C   SER A   6      63.367  42.087  47.399  1.00  0.00          C   
ATOM     79  O   SER A   6      63.728  42.973  46.681  1.00  0.00          O   
ATOM     80  CB  SER A   6      60.969  41.696  47.573  1.00  0.00          C   
ATOM     81  OG  SER A   6      60.683  40.950  48.735  1.00  0.00          O   
ATOM     82  H   SER A   6      61.985  39.339  48.077  1.00  0.00          H   
ATOM     83  HA  SER A   6      62.311  41.263  45.824  1.00  0.00          H   
ATOM     84  HB3 SER A   6      60.113  41.735  46.906  1.00  0.00          H   
ATOM     85  HB2 SER A   6      61.135  42.684  47.992  1.00  0.00          H   
ATOM     86  HG  SER A   6      59.867  41.291  49.116  1.00  0.00          H   
ATOM     87  N   LEU A   7      64.020  41.838  48.534  1.00  0.00          N   
ATOM     88  CA  LEU A   7      65.199  42.715  48.927  1.00  0.00          C   
ATOM     89  C   LEU A   7      66.268  42.502  47.903  1.00  0.00          C   
ATOM     90  O   LEU A   7      66.874  43.434  47.479  1.00  0.00          O   
ATOM     91  CB  LEU A   7      65.749  42.295  50.215  1.00  0.00          C   
ATOM     92  CG  LEU A   7      65.091  42.894  51.461  1.00  0.00          C   
ATOM     93  CD1 LEU A   7      65.641  42.390  52.828  1.00  0.00          C   
ATOM     94  CD2 LEU A   7      65.246  44.430  51.469  1.00  0.00          C   
ATOM     95  H   LEU A   7      63.651  41.173  49.207  1.00  0.00          H   
ATOM     96  HA  LEU A   7      64.883  43.757  48.906  1.00  0.00          H   
ATOM     97  HB3 LEU A   7      66.814  42.552  50.221  1.00  0.00          H   
ATOM     98  HB2 LEU A   7      65.718  41.211  50.303  1.00  0.00          H   
ATOM     99  HG  LEU A   7      64.041  42.593  51.408  1.00  0.00          H   
ATOM    100 HD11 LEU A   7      65.368  41.346  52.950  1.00  0.00          H   
ATOM    101 HD12 LEU A   7      66.727  42.481  52.810  1.00  0.00          H   
ATOM    102 HD13 LEU A   7      65.263  42.913  53.704  1.00  0.00          H   
ATOM    103 HD21 LEU A   7      66.313  44.638  51.369  1.00  0.00          H   
ATOM    104 HD22 LEU A   7      64.685  44.720  50.588  1.00  0.00          H   
ATOM    105 HD23 LEU A   7      64.868  44.998  52.323  1.00  0.00          H   
ATOM    106  N   ALA A   8      66.577  41.289  47.438  1.00  0.00          N   
ATOM    107  CA  ALA A   8      67.618  41.090  46.374  1.00  0.00          C   
ATOM    108  C   ALA A   8      67.130  41.463  44.916  1.00  0.00          C   
ATOM    109  O   ALA A   8      67.844  42.043  44.092  1.00  0.00          O   
ATOM    110  CB  ALA A   8      68.000  39.605  46.416  1.00  0.00          C   
ATOM    111  H   ALA A   8      65.980  40.534  47.746  1.00  0.00          H   
ATOM    112  HA  ALA A   8      68.475  41.694  46.646  1.00  0.00          H   
ATOM    113  HB1 ALA A   8      68.846  39.408  45.752  1.00  0.00          H   
ATOM    114  HB2 ALA A   8      68.398  39.363  47.396  1.00  0.00          H   
ATOM    115  HB3 ALA A   8      67.113  39.062  46.107  1.00  0.00          H   
ATOM    116  N   ALA A   9      65.840  41.380  44.710  1.00  0.00          N   
ATOM    117  CA  ALA A   9      65.167  41.959  43.522  1.00  0.00          C   
ATOM    118  C   ALA A   9      65.140  43.525  43.402  1.00  0.00          C   
ATOM    119  O   ALA A   9      65.552  44.062  42.362  1.00  0.00          O   
ATOM    120  CB  ALA A   9      63.755  41.361  43.370  1.00  0.00          C   
ATOM    121  H   ALA A   9      65.252  40.808  45.291  1.00  0.00          H   
ATOM    122  HA  ALA A   9      65.774  41.616  42.682  1.00  0.00          H   
ATOM    123  HB1 ALA A   9      63.149  41.831  44.151  1.00  0.00          H   
ATOM    124  HB2 ALA A   9      63.338  41.627  42.392  1.00  0.00          H   
ATOM    125  HB3 ALA A   9      63.812  40.283  43.425  1.00  0.00          H   
ATOM    126  N   LEU A  10      64.746  44.136  44.512  1.00  0.00          N   
ATOM    127  CA  LEU A  10      64.958  45.546  44.724  1.00  0.00          C   
ATOM    128  C   LEU A  10      66.429  45.848  44.599  1.00  0.00          C   
ATOM    129  O   LEU A  10      66.769  46.870  43.960  1.00  0.00          O   
ATOM    130  CB  LEU A  10      64.319  46.121  45.968  1.00  0.00          C   
ATOM    131  CG  LEU A  10      64.447  47.667  46.018  1.00  0.00          C   
ATOM    132  CD1 LEU A  10      63.707  48.407  44.916  1.00  0.00          C   
ATOM    133  CD2 LEU A  10      63.827  48.108  47.351  1.00  0.00          C   
ATOM    134  H   LEU A  10      64.429  43.603  45.302  1.00  0.00          H   
ATOM    135  HA  LEU A  10      64.461  46.059  43.899  1.00  0.00          H   
ATOM    136  HB3 LEU A  10      64.937  45.704  46.766  1.00  0.00          H   
ATOM    137  HB2 LEU A  10      63.300  45.785  46.123  1.00  0.00          H   
ATOM    138  HG  LEU A  10      65.495  47.950  46.104  1.00  0.00          H   
ATOM    139 HD11 LEU A  10      64.159  48.198  43.957  1.00  0.00          H   
ATOM    140 HD12 LEU A  10      62.699  48.005  44.836  1.00  0.00          H   
ATOM    141 HD13 LEU A  10      63.721  49.497  44.958  1.00  0.00          H   
ATOM    142 HD21 LEU A  10      62.787  47.782  47.435  1.00  0.00          H   
ATOM    143 HD22 LEU A  10      64.355  47.797  48.259  1.00  0.00          H   
ATOM    144 HD23 LEU A  10      63.834  49.185  47.225  1.00  0.00          H   
ATOM    145  N   GLN A  11      67.379  45.155  45.171  1.00  0.00          N   
ATOM    146  CA  GLN A  11      68.786  45.434  45.065  1.00  0.00          C   
ATOM    147  C   GLN A  11      69.239  45.394  43.595  1.00  0.00          C   
ATOM    148  O   GLN A  11      69.868  46.336  43.168  1.00  0.00          O   
ATOM    149  CB  GLN A  11      69.668  44.459  45.880  1.00  0.00          C   
ATOM    150  CG  GLN A  11      71.156  44.863  45.928  1.00  0.00          C   
ATOM    151  CD  GLN A  11      72.000  44.057  46.938  1.00  0.00          C   
ATOM    152  NE2 GLN A  11      73.149  43.636  46.486  1.00  0.00          N   
ATOM    153  OE1 GLN A  11      71.664  43.801  48.132  1.00  0.00          O   
ATOM    154  H   GLN A  11      67.092  44.397  45.762  1.00  0.00          H   
ATOM    155  HA  GLN A  11      68.860  46.459  45.442  1.00  0.00          H   
ATOM    156  HB3 GLN A  11      69.558  43.444  45.500  1.00  0.00          H   
ATOM    157  HB2 GLN A  11      69.281  44.662  46.874  1.00  0.00          H   
ATOM    158  HG3 GLN A  11      71.266  45.923  46.143  1.00  0.00          H   
ATOM    159  HG2 GLN A  11      71.482  44.700  44.899  1.00  0.00          H   
ATOM    160 HE21 GLN A  11      73.363  43.811  45.519  1.00  0.00          H   
ATOM    161 HE22 GLN A  11      73.656  42.943  47.024  1.00  0.00          H   
ATOM    162  N   ALA A  12      68.926  44.379  42.785  1.00  0.00          N   
ATOM    163  CA  ALA A  12      69.236  44.304  41.376  1.00  0.00          C   
ATOM    164  C   ALA A  12      68.545  45.444  40.564  1.00  0.00          C   
ATOM    165  O   ALA A  12      69.297  45.946  39.647  1.00  0.00          O   
ATOM    166  CB  ALA A  12      68.758  42.905  40.922  1.00  0.00          C   
ATOM    167  H   ALA A  12      68.477  43.561  43.174  1.00  0.00          H   
ATOM    168  HA  ALA A  12      70.324  44.309  41.269  1.00  0.00          H   
ATOM    169  HB1 ALA A  12      68.907  42.780  39.855  1.00  0.00          H   
ATOM    170  HB2 ALA A  12      69.455  42.189  41.367  1.00  0.00          H   
ATOM    171  HB3 ALA A  12      67.705  42.760  41.132  1.00  0.00          H   
ATOM    172  N   LEU A  13      67.343  45.885  40.916  1.00  0.00          N   
ATOM    173  CA  LEU A  13      66.764  47.057  40.245  1.00  0.00          C   
ATOM    174  C   LEU A  13      67.640  48.278  40.682  1.00  0.00          C   
ATOM    175  O   LEU A  13      68.045  49.044  39.778  1.00  0.00          O   
ATOM    176  CB  LEU A  13      65.305  47.313  40.715  1.00  0.00          C   
ATOM    177  CG  LEU A  13      64.581  48.576  40.071  1.00  0.00          C   
ATOM    178  CD1 LEU A  13      64.452  48.457  38.559  1.00  0.00          C   
ATOM    179  CD2 LEU A  13      63.190  48.564  40.584  1.00  0.00          C   
ATOM    180  H   LEU A  13      66.878  45.361  41.651  1.00  0.00          H   
ATOM    181  HA  LEU A  13      66.896  46.910  39.177  1.00  0.00          H   
ATOM    182  HB3 LEU A  13      65.412  47.447  41.785  1.00  0.00          H   
ATOM    183  HB2 LEU A  13      64.647  46.453  40.560  1.00  0.00          H   
ATOM    184  HG  LEU A  13      65.041  49.527  40.345  1.00  0.00          H   
ATOM    185 HD11 LEU A  13      65.441  48.352  38.121  1.00  0.00          H   
ATOM    186 HD12 LEU A  13      63.858  47.613  38.204  1.00  0.00          H   
ATOM    187 HD13 LEU A  13      63.945  49.328  38.146  1.00  0.00          H   
ATOM    188 HD21 LEU A  13      62.651  47.619  40.486  1.00  0.00          H   
ATOM    189 HD22 LEU A  13      63.324  48.669  41.661  1.00  0.00          H   
ATOM    190 HD23 LEU A  13      62.553  49.340  40.151  1.00  0.00          H   
ATOM    191  N   GLN A  14      68.081  48.430  41.964  1.00  0.00          N   
ATOM    192  CA  GLN A  14      68.768  49.617  42.417  1.00  0.00          C   
ATOM    193  C   GLN A  14      70.207  49.644  41.916  1.00  0.00          C   
ATOM    194  O   GLN A  14      70.571  50.707  41.483  1.00  0.00          O   
ATOM    195  CB  GLN A  14      68.643  49.596  44.000  1.00  0.00          C   
ATOM    196  CG  GLN A  14      67.355  50.096  44.618  1.00  0.00          C   
ATOM    197  CD  GLN A  14      67.146  49.813  46.137  1.00  0.00          C   
ATOM    198  NE2 GLN A  14      66.284  50.570  46.864  1.00  0.00          N   
ATOM    199  OE1 GLN A  14      67.855  49.028  46.715  1.00  0.00          O   
ATOM    200  H   GLN A  14      67.782  47.765  42.659  1.00  0.00          H   
ATOM    201  HA  GLN A  14      68.248  50.551  42.161  1.00  0.00          H   
ATOM    202  HB3 GLN A  14      69.507  50.154  44.364  1.00  0.00          H   
ATOM    203  HB2 GLN A  14      68.800  48.553  44.277  1.00  0.00          H   
ATOM    204  HG3 GLN A  14      66.539  49.475  44.239  1.00  0.00          H   
ATOM    205  HG2 GLN A  14      67.235  51.172  44.509  1.00  0.00          H   
ATOM    206 HE21 GLN A  14      65.757  51.356  46.504  1.00  0.00          H   
ATOM    207 HE22 GLN A  14      66.100  50.249  47.803  1.00  0.00          H   
ATOM    208  N   ALA A  15      70.873  48.495  41.786  1.00  0.00          N   
ATOM    209  CA  ALA A  15      72.181  48.241  41.105  1.00  0.00          C   
ATOM    210  C   ALA A  15      72.076  48.572  39.659  1.00  0.00          C   
ATOM    211  O   ALA A  15      73.060  49.101  39.087  1.00  0.00          O   
ATOM    212  CB  ALA A  15      72.402  46.755  41.140  1.00  0.00          C   
ATOM    213  H   ALA A  15      70.513  47.619  42.147  1.00  0.00          H   
ATOM    214  HA  ALA A  15      72.921  48.859  41.617  1.00  0.00          H   
ATOM    215  HB1 ALA A  15      73.308  46.516  40.577  1.00  0.00          H   
ATOM    216  HB2 ALA A  15      72.458  46.336  42.136  1.00  0.00          H   
ATOM    217  HB3 ALA A  15      71.613  46.230  40.590  1.00  0.00          H   
ATOM    218  N   LEU A  16      71.019  48.201  38.889  1.00  0.00          N   
ATOM    219  CA  LEU A  16      70.883  48.605  37.504  1.00  0.00          C   
ATOM    220  C   LEU A  16      70.651  50.049  37.260  1.00  0.00          C   
ATOM    221  O   LEU A  16      71.486  50.711  36.639  1.00  0.00          O   
ATOM    222  CB  LEU A  16      69.763  47.675  36.929  1.00  0.00          C   
ATOM    223  CG  LEU A  16      69.465  47.940  35.458  1.00  0.00          C   
ATOM    224  CD1 LEU A  16      70.689  47.869  34.553  1.00  0.00          C   
ATOM    225  CD2 LEU A  16      68.284  47.138  34.871  1.00  0.00          C   
ATOM    226  H   LEU A  16      70.311  47.622  39.311  1.00  0.00          H   
ATOM    227  HA  LEU A  16      71.822  48.317  37.027  1.00  0.00          H   
ATOM    228  HB3 LEU A  16      68.823  47.899  37.436  1.00  0.00          H   
ATOM    229  HB2 LEU A  16      69.879  46.600  37.088  1.00  0.00          H   
ATOM    230  HG  LEU A  16      69.148  48.976  35.400  1.00  0.00          H   
ATOM    231 HD11 LEU A  16      70.325  48.008  33.540  1.00  0.00          H   
ATOM    232 HD12 LEU A  16      71.493  48.549  34.844  1.00  0.00          H   
ATOM    233 HD13 LEU A  16      71.119  46.868  34.686  1.00  0.00          H   
ATOM    234 HD21 LEU A  16      68.060  47.610  33.916  1.00  0.00          H   
ATOM    235 HD22 LEU A  16      68.515  46.074  34.843  1.00  0.00          H   
ATOM    236 HD23 LEU A  16      67.405  47.262  35.521  1.00  0.00          H   
ATOM    237  N   GLN A  17      69.622  50.714  37.928  1.00  0.00          N   
ATOM    238  CA  GLN A  17      69.445  52.193  37.902  1.00  0.00          C   
ATOM    239  C   GLN A  17      70.789  52.981  38.295  1.00  0.00          C   
ATOM    240  O   GLN A  17      71.101  53.979  37.673  1.00  0.00          O   
ATOM    241  CB  GLN A  17      68.253  52.594  38.829  1.00  0.00          C   
ATOM    242  CG  GLN A  17      66.833  52.178  38.403  1.00  0.00          C   
ATOM    243  CD  GLN A  17      65.812  52.519  39.491  1.00  0.00          C   
ATOM    244  NE2 GLN A  17      64.592  52.801  39.122  1.00  0.00          N   
ATOM    245  OE1 GLN A  17      66.035  52.360  40.716  1.00  0.00          O   
ATOM    246  H   GLN A  17      69.004  50.147  38.498  1.00  0.00          H   
ATOM    247  HA  GLN A  17      69.258  52.562  36.890  1.00  0.00          H   
ATOM    248  HB3 GLN A  17      68.388  53.619  39.183  1.00  0.00          H   
ATOM    249  HB2 GLN A  17      68.471  51.970  39.696  1.00  0.00          H   
ATOM    250  HG3 GLN A  17      66.904  51.114  38.159  1.00  0.00          H   
ATOM    251  HG2 GLN A  17      66.539  52.770  37.538  1.00  0.00          H   
ATOM    252 HE21 GLN A  17      64.330  52.868  38.149  1.00  0.00          H   
ATOM    253 HE22 GLN A  17      63.891  52.983  39.829  1.00  0.00          H   
ATOM    254  N   ALA A  18      71.597  52.508  39.239  1.00  0.00          N   
ATOM    255  CA  ALA A  18      72.841  53.224  39.571  1.00  0.00          C   
ATOM    256  C   ALA A  18      73.905  52.939  38.486  1.00  0.00          C   
ATOM    257  O   ALA A  18      74.616  53.891  38.177  1.00  0.00          O   
ATOM    258  CB  ALA A  18      73.369  52.658  40.900  1.00  0.00          C   
ATOM    259  H   ALA A  18      71.265  51.791  39.871  1.00  0.00          H   
ATOM    260  HA  ALA A  18      72.700  54.294  39.685  1.00  0.00          H   
ATOM    261  HB1 ALA A  18      73.294  51.572  40.983  1.00  0.00          H   
ATOM    262  HB2 ALA A  18      74.414  52.972  40.957  1.00  0.00          H   
ATOM    263  HB3 ALA A  18      72.848  53.123  41.742  1.00  0.00          H   
ATOM    264  N   ALA A  19      74.035  51.727  37.856  1.00  0.00          N   
ATOM    265  CA  ALA A  19      74.842  51.483  36.664  1.00  0.00          C   
ATOM    266  C   ALA A  19      74.415  52.287  35.423  1.00  0.00          C   
ATOM    267  O   ALA A  19      75.199  52.818  34.684  1.00  0.00          O   
ATOM    268  CB  ALA A  19      74.745  50.042  36.246  1.00  0.00          C   
ATOM    269  H   ALA A  19      73.286  51.075  38.074  1.00  0.00          H   
ATOM    270  HA  ALA A  19      75.896  51.627  36.925  1.00  0.00          H   
ATOM    271  HB1 ALA A  19      73.712  49.802  35.993  1.00  0.00          H   
ATOM    272  HB2 ALA A  19      75.380  49.893  35.373  1.00  0.00          H   
ATOM    273  HB3 ALA A  19      74.995  49.439  37.111  1.00  0.00          H   
ATOM    274  N   GLN A  20      73.174  52.679  35.431  1.00  0.00          N   
ATOM    275  CA  GLN A  20      72.426  53.485  34.397  1.00  0.00          C   
ATOM    276  C   GLN A  20      72.763  54.942  34.596  1.00  0.00          C   
ATOM    277  O   GLN A  20      73.153  55.649  33.683  1.00  0.00          O   
ATOM    278  CB  GLN A  20      70.926  53.112  34.275  1.00  0.00          C   
ATOM    279  CG  GLN A  20      70.752  51.645  33.776  1.00  0.00          C   
ATOM    280  CD  GLN A  20      69.293  51.252  33.612  1.00  0.00          C   
ATOM    281  NE2 GLN A  20      69.029  50.278  32.843  1.00  0.00          N   
ATOM    282  OE1 GLN A  20      68.443  51.874  34.216  1.00  0.00          O   
ATOM    283  H   GLN A  20      72.652  52.295  36.204  1.00  0.00          H   
ATOM    284  HA  GLN A  20      72.853  53.169  33.446  1.00  0.00          H   
ATOM    285  HB3 GLN A  20      70.460  53.808  33.581  1.00  0.00          H   
ATOM    286  HB2 GLN A  20      70.421  53.299  35.233  1.00  0.00          H   
ATOM    287  HG3 GLN A  20      71.249  50.902  34.396  1.00  0.00          H   
ATOM    288  HG2 GLN A  20      71.218  51.613  32.795  1.00  0.00          H   
ATOM    289 HE21 GLN A  20      69.781  49.794  32.368  1.00  0.00          H   
ATOM    290 HE22 GLN A  20      68.076  49.937  32.824  1.00  0.00          H   
ATOM    291  N   ALA A  21      72.839  55.399  35.884  1.00  0.00          N   
ATOM    292  CA  ALA A  21      73.204  56.794  36.184  1.00  0.00          C   
ATOM    293  C   ALA A  21      74.746  57.043  36.042  1.00  0.00          C   
ATOM    294  O   ALA A  21      75.235  58.207  35.923  1.00  0.00          O   
ATOM    295  CB  ALA A  21      72.699  57.072  37.597  1.00  0.00          C   
ATOM    296  H   ALA A  21      72.552  54.775  36.621  1.00  0.00          H   
ATOM    297  HA  ALA A  21      72.690  57.532  35.555  1.00  0.00          H   
ATOM    298  HB1 ALA A  21      72.908  58.107  37.879  1.00  0.00          H   
ATOM    299  HB2 ALA A  21      71.662  56.868  37.847  1.00  0.00          H   
ATOM    300  HB3 ALA A  21      73.196  56.473  38.358  1.00  0.00          H   
ATOM    301  N   ALA A  22      75.589  56.002  36.195  1.00  0.00          N   
ATOM    302  CA  ALA A  22      77.065  56.031  36.124  1.00  0.00          C   
ATOM    303  C   ALA A  22      77.514  56.207  34.666  1.00  0.00          C   
ATOM    304  O   ALA A  22      78.372  56.968  34.354  1.00  0.00          O   
ATOM    305  CB  ALA A  22      77.535  54.822  36.854  1.00  0.00          C   
ATOM    306  H   ALA A  22      75.156  55.105  36.344  1.00  0.00          H   
ATOM    307  HA  ALA A  22      77.538  56.831  36.689  1.00  0.00          H   
ATOM    308  HB1 ALA A  22      77.424  54.854  37.938  1.00  0.00          H   
ATOM    309  HB2 ALA A  22      76.978  53.905  36.652  1.00  0.00          H   
ATOM    310  HB3 ALA A  22      78.606  54.713  36.645  1.00  0.00          H   
ATOM    311  N   LYS A  23      76.913  55.491  33.710  1.00  0.00          N   
ATOM    312  CA  LYS A  23      77.281  55.478  32.273  1.00  0.00          C   
ATOM    313  C   LYS A  23      77.155  56.852  31.547  1.00  0.00          C   
ATOM    314  O   LYS A  23      76.189  57.580  31.810  1.00  0.00          O   
ATOM    315  CB  LYS A  23      76.586  54.258  31.582  1.00  0.00          C   
ATOM    316  CG  LYS A  23      76.988  54.094  30.175  1.00  0.00          C   
ATOM    317  CD  LYS A  23      76.473  52.753  29.535  1.00  0.00          C   
ATOM    318  CE  LYS A  23      76.666  52.646  28.034  1.00  0.00          C   
ATOM    319  NZ  LYS A  23      78.090  52.663  27.605  1.00  0.00          N   
ATOM    320  H   LYS A  23      76.135  54.903  33.970  1.00  0.00          H   
ATOM    321  HA  LYS A  23      78.362  55.333  32.245  1.00  0.00          H   
ATOM    322  HB3 LYS A  23      75.510  54.430  31.548  1.00  0.00          H   
ATOM    323  HB2 LYS A  23      76.793  53.349  32.144  1.00  0.00          H   
ATOM    324  HG3 LYS A  23      78.073  53.982  30.147  1.00  0.00          H   
ATOM    325  HG2 LYS A  23      76.830  54.986  29.576  1.00  0.00          H   
ATOM    326  HD3 LYS A  23      75.391  52.595  29.576  1.00  0.00          H   
ATOM    327  HD2 LYS A  23      76.937  51.892  30.018  1.00  0.00          H   
ATOM    328  HE3 LYS A  23      76.171  53.494  27.548  1.00  0.00          H   
ATOM    329  HE2 LYS A  23      76.193  51.705  27.757  1.00  0.00          H   
ATOM    330  HZ1 LYS A  23      78.482  53.601  27.591  1.00  0.00          H   
ATOM    331  HZ2 LYS A  23      78.588  52.078  28.256  1.00  0.00          H   
ATOM    332  HZ3 LYS A  23      78.179  52.173  26.723  1.00  0.00          H   
ATOM    333  N   LYS A  24      78.139  57.188  30.753  1.00  0.00          N   
ATOM    334  CA  LYS A  24      78.230  58.429  29.914  1.00  0.00          C   
ATOM    335  C   LYS A  24      77.444  58.185  28.593  1.00  0.00          C   
ATOM    336  CB  LYS A  24      79.711  58.925  29.849  1.00  0.00          C   
ATOM    337  CG  LYS A  24      80.355  59.510  31.119  1.00  0.00          C   
ATOM    338  CD  LYS A  24      80.805  58.429  32.075  1.00  0.00          C   
ATOM    339  CE  LYS A  24      81.024  59.057  33.448  1.00  0.00          C   
ATOM    340  NZ  LYS A  24      79.803  59.221  34.245  1.00  0.00          N   
ATOM    341  O   LYS A  24      76.638  59.088  28.192  1.00  0.00          O   
ATOM    342  OXT LYS A  24      77.593  57.109  28.017  1.00  0.00          O   
ATOM    343  H   LYS A  24      78.854  56.495  30.560  1.00  0.00          H   
ATOM    344  HA  LYS A  24      77.608  59.157  30.444  1.00  0.00          H   
ATOM    345  HB3 LYS A  24      79.614  59.758  29.151  1.00  0.00          H   
ATOM    346  HB2 LYS A  24      80.399  58.184  29.437  1.00  0.00          H   
ATOM    347  HG3 LYS A  24      79.517  60.072  31.524  1.00  0.00          H   
ATOM    348  HG2 LYS A  24      81.251  60.120  30.931  1.00  0.00          H   
ATOM    349  HD3 LYS A  24      81.762  58.041  31.736  1.00  0.00          H   
ATOM    350  HD2 LYS A  24      80.054  57.644  32.172  1.00  0.00          H   
ATOM    351  HE3 LYS A  24      81.669  59.932  33.352  1.00  0.00          H   
ATOM    352  HE2 LYS A  24      81.683  58.333  33.923  1.00  0.00          H   
ATOM    353  HZ1 LYS A  24      80.006  59.126  35.230  1.00  0.00          H   
ATOM    354  HZ2 LYS A  24      79.360  60.108  34.104  1.00  0.00          H   
ATOM    355  HZ3 LYS A  24      79.111  58.506  34.023  1.00  0.00          H   
TER     356      LYS A  24
ENDMDL
MODEL        6
ATOM      1  N   LYS A   1      51.776  35.563  50.015  1.00  0.00          N   
ATOM      2  CA  LYS A   1      52.998  36.142  49.354  1.00  0.00          C   
ATOM      3  C   LYS A   1      53.096  37.645  49.548  1.00  0.00          C   
ATOM      4  O   LYS A   1      52.207  38.420  49.236  1.00  0.00          O   
ATOM      5  CB  LYS A   1      53.094  35.814  47.844  1.00  0.00          C   
ATOM      6  CG  LYS A   1      54.508  35.872  47.306  1.00  0.00          C   
ATOM      7  CD  LYS A   1      54.461  35.393  45.847  1.00  0.00          C   
ATOM      8  CE  LYS A   1      55.872  35.281  45.288  1.00  0.00          C   
ATOM      9  NZ  LYS A   1      55.874  35.090  43.806  1.00  0.00          N   
ATOM     10  HA  LYS A   1      53.833  35.661  49.856  1.00  0.00          H   
ATOM     11  HB3 LYS A   1      52.467  36.554  47.345  1.00  0.00          H   
ATOM     12  HB2 LYS A   1      52.675  34.831  47.625  1.00  0.00          H   
ATOM     13  HG3 LYS A   1      55.127  35.246  47.953  1.00  0.00          H   
ATOM     14  HG2 LYS A   1      54.955  36.868  47.378  1.00  0.00          H   
ATOM     15  HD3 LYS A   1      53.899  36.061  45.187  1.00  0.00          H   
ATOM     16  HD2 LYS A   1      54.035  34.392  45.806  1.00  0.00          H   
ATOM     17  HE3 LYS A   1      56.358  34.396  45.703  1.00  0.00          H   
ATOM     18  HE2 LYS A   1      56.410  36.199  45.529  1.00  0.00          H   
ATOM     19  HZ1 LYS A   1      55.506  34.226  43.433  1.00  0.00          H   
ATOM     20  HZ2 LYS A   1      55.361  35.815  43.316  1.00  0.00          H   
ATOM     21  HZ3 LYS A   1      56.850  35.185  43.568  1.00  0.00          H   
ATOM     22  H   LYS A   1      51.719  34.625  49.661  1.00  0.00          H   
ATOM     23  N   LYS A   2      54.234  38.044  50.176  1.00  0.00          N   
ATOM     24  CA  LYS A   2      54.414  39.482  50.506  1.00  0.00          C   
ATOM     25  C   LYS A   2      54.458  40.364  49.231  1.00  0.00          C   
ATOM     26  O   LYS A   2      55.133  39.930  48.294  1.00  0.00          O   
ATOM     27  CB  LYS A   2      55.670  39.624  51.382  1.00  0.00          C   
ATOM     28  CG  LYS A   2      55.295  39.344  52.848  1.00  0.00          C   
ATOM     29  CD  LYS A   2      56.572  39.110  53.730  1.00  0.00          C   
ATOM     30  CE  LYS A   2      56.234  39.072  55.210  1.00  0.00          C   
ATOM     31  NZ  LYS A   2      57.451  38.910  55.956  1.00  0.00          N   
ATOM     32  H   LYS A   2      54.939  37.377  50.473  1.00  0.00          H   
ATOM     33  HA  LYS A   2      53.543  39.746  51.117  1.00  0.00          H   
ATOM     34  HB3 LYS A   2      56.095  40.624  51.393  1.00  0.00          H   
ATOM     35  HB2 LYS A   2      56.430  38.910  51.073  1.00  0.00          H   
ATOM     36  HG3 LYS A   2      54.622  38.515  53.073  1.00  0.00          H   
ATOM     37  HG2 LYS A   2      54.846  40.256  53.236  1.00  0.00          H   
ATOM     38  HD3 LYS A   2      57.304  39.889  53.521  1.00  0.00          H   
ATOM     39  HD2 LYS A   2      57.124  38.247  53.352  1.00  0.00          H   
ATOM     40  HE3 LYS A   2      55.649  38.169  55.394  1.00  0.00          H   
ATOM     41  HE2 LYS A   2      55.584  39.896  55.505  1.00  0.00          H   
ATOM     42  HZ1 LYS A   2      57.193  38.758  56.916  1.00  0.00          H   
ATOM     43  HZ2 LYS A   2      58.011  38.153  55.582  1.00  0.00          H   
ATOM     44  HZ3 LYS A   2      58.013  39.745  55.970  1.00  0.00          H   
ATOM     45  N   PRO A   3      53.831  41.511  49.328  1.00  0.00          N   
ATOM     46  CA  PRO A   3      53.575  42.373  48.133  1.00  0.00          C   
ATOM     47  C   PRO A   3      54.964  42.779  47.478  1.00  0.00          C   
ATOM     48  O   PRO A   3      56.065  42.529  48.003  1.00  0.00          O   
ATOM     49  CB  PRO A   3      52.885  43.683  48.634  1.00  0.00          C   
ATOM     50  CG  PRO A   3      53.069  43.592  50.195  1.00  0.00          C   
ATOM     51  CD  PRO A   3      53.172  42.125  50.469  1.00  0.00          C   
ATOM     52  HA  PRO A   3      52.970  41.779  47.456  1.00  0.00          H   
ATOM     53  HB3 PRO A   3      53.381  44.585  48.278  1.00  0.00          H   
ATOM     54  HB2 PRO A   3      51.827  43.621  48.394  1.00  0.00          H   
ATOM     55  HG3 PRO A   3      54.018  44.098  50.380  1.00  0.00          H   
ATOM     56  HG2 PRO A   3      52.313  44.128  50.777  1.00  0.00          H   
ATOM     57  HD3 PRO A   3      53.659  41.869  51.409  1.00  0.00          H   
ATOM     58  HD2 PRO A   3      52.158  41.732  50.540  1.00  0.00          H   
ATOM     59  N   GLY A   4      54.914  43.188  46.206  1.00  0.00          N   
ATOM     60  CA  GLY A   4      56.016  43.533  45.368  1.00  0.00          C   
ATOM     61  C   GLY A   4      56.879  42.379  44.789  1.00  0.00          C   
ATOM     62  O   GLY A   4      56.615  41.165  44.927  1.00  0.00          O   
ATOM     63  H   GLY A   4      53.995  43.321  45.800  1.00  0.00          H   
ATOM     64  HA3 GLY A   4      56.681  44.069  46.054  1.00  0.00          H   
ATOM     65  HA2 GLY A   4      55.623  44.207  44.615  1.00  0.00          H   
ATOM     66  N   ALA A   5      58.081  42.755  44.312  1.00  0.00          N   
ATOM     67  CA  ALA A   5      59.113  41.842  43.919  1.00  0.00          C   
ATOM     68  C   ALA A   5      59.979  41.452  45.083  1.00  0.00          C   
ATOM     69  O   ALA A   5      59.972  42.087  46.135  1.00  0.00          O   
ATOM     70  CB  ALA A   5      59.932  42.406  42.727  1.00  0.00          C   
ATOM     71  H   ALA A   5      58.097  43.735  44.098  1.00  0.00          H   
ATOM     72  HA  ALA A   5      58.709  40.875  43.592  1.00  0.00          H   
ATOM     73  HB1 ALA A   5      59.366  42.571  41.804  1.00  0.00          H   
ATOM     74  HB2 ALA A   5      60.448  43.314  43.035  1.00  0.00          H   
ATOM     75  HB3 ALA A   5      60.688  41.666  42.463  1.00  0.00          H   
ATOM     76  N   SER A   6      60.806  40.386  44.958  1.00  0.00          N   
ATOM     77  CA  SER A   6      61.689  39.855  46.009  1.00  0.00          C   
ATOM     78  C   SER A   6      62.741  40.901  46.384  1.00  0.00          C   
ATOM     79  O   SER A   6      63.090  41.651  45.525  1.00  0.00          O   
ATOM     80  CB  SER A   6      62.196  38.523  45.455  1.00  0.00          C   
ATOM     81  OG  SER A   6      62.976  38.704  44.257  1.00  0.00          O   
ATOM     82  H   SER A   6      60.941  40.023  44.023  1.00  0.00          H   
ATOM     83  HA  SER A   6      61.024  39.731  46.861  1.00  0.00          H   
ATOM     84  HB3 SER A   6      61.328  37.894  45.252  1.00  0.00          H   
ATOM     85  HB2 SER A   6      62.816  38.021  46.192  1.00  0.00          H   
ATOM     86  HG  SER A   6      63.496  37.899  44.164  1.00  0.00          H   
ATOM     87  N   LEU A   7      63.265  40.834  47.557  1.00  0.00          N   
ATOM     88  CA  LEU A   7      64.451  41.680  47.944  1.00  0.00          C   
ATOM     89  C   LEU A   7      65.576  41.546  46.887  1.00  0.00          C   
ATOM     90  O   LEU A   7      66.144  42.548  46.439  1.00  0.00          O   
ATOM     91  CB  LEU A   7      64.955  41.229  49.341  1.00  0.00          C   
ATOM     92  CG  LEU A   7      64.172  41.814  50.569  1.00  0.00          C   
ATOM     93  CD1 LEU A   7      62.983  40.990  51.009  1.00  0.00          C   
ATOM     94  CD2 LEU A   7      65.016  42.188  51.727  1.00  0.00          C   
ATOM     95  H   LEU A   7      62.960  40.181  48.254  1.00  0.00          H   
ATOM     96  HA  LEU A   7      64.204  42.737  48.040  1.00  0.00          H   
ATOM     97  HB3 LEU A   7      65.932  41.683  49.472  1.00  0.00          H   
ATOM     98  HB2 LEU A   7      65.010  40.141  49.407  1.00  0.00          H   
ATOM     99  HG  LEU A   7      63.816  42.802  50.267  1.00  0.00          H   
ATOM    100 HD11 LEU A   7      62.309  40.779  50.190  1.00  0.00          H   
ATOM    101 HD12 LEU A   7      63.377  40.015  51.293  1.00  0.00          H   
ATOM    102 HD13 LEU A   7      62.473  41.500  51.832  1.00  0.00          H   
ATOM    103 HD21 LEU A   7      65.869  42.745  51.347  1.00  0.00          H   
ATOM    104 HD22 LEU A   7      64.411  42.846  52.361  1.00  0.00          H   
ATOM    105 HD23 LEU A   7      65.374  41.234  52.118  1.00  0.00          H   
ATOM    106  N   ALA A   8      65.938  40.344  46.480  1.00  0.00          N   
ATOM    107  CA  ALA A   8      66.961  40.270  45.475  1.00  0.00          C   
ATOM    108  C   ALA A   8      66.707  40.961  44.118  1.00  0.00          C   
ATOM    109  O   ALA A   8      67.672  41.525  43.656  1.00  0.00          O   
ATOM    110  CB  ALA A   8      67.140  38.776  45.239  1.00  0.00          C   
ATOM    111  H   ALA A   8      65.299  39.601  46.726  1.00  0.00          H   
ATOM    112  HA  ALA A   8      67.888  40.702  45.851  1.00  0.00          H   
ATOM    113  HB1 ALA A   8      67.271  38.191  46.145  1.00  0.00          H   
ATOM    114  HB2 ALA A   8      66.439  38.379  44.504  1.00  0.00          H   
ATOM    115  HB3 ALA A   8      68.092  38.679  44.728  1.00  0.00          H   
ATOM    116  N   ALA A   9      65.484  40.959  43.611  1.00  0.00          N   
ATOM    117  CA  ALA A   9      65.042  41.790  42.467  1.00  0.00          C   
ATOM    118  C   ALA A   9      65.219  43.302  42.710  1.00  0.00          C   
ATOM    119  O   ALA A   9      65.637  44.114  41.833  1.00  0.00          O   
ATOM    120  CB  ALA A   9      63.637  41.442  42.068  1.00  0.00          C   
ATOM    121  H   ALA A   9      64.685  40.760  44.206  1.00  0.00          H   
ATOM    122  HA  ALA A   9      65.683  41.518  41.629  1.00  0.00          H   
ATOM    123  HB1 ALA A   9      63.005  41.560  42.947  1.00  0.00          H   
ATOM    124  HB2 ALA A   9      63.225  41.926  41.185  1.00  0.00          H   
ATOM    125  HB3 ALA A   9      63.640  40.350  42.041  1.00  0.00          H   
ATOM    126  N   LEU A  10      64.675  43.783  43.919  1.00  0.00          N   
ATOM    127  CA  LEU A  10      64.780  45.170  44.346  1.00  0.00          C   
ATOM    128  C   LEU A  10      66.292  45.608  44.582  1.00  0.00          C   
ATOM    129  O   LEU A  10      66.699  46.757  44.175  1.00  0.00          O   
ATOM    130  CB  LEU A  10      64.001  45.441  45.660  1.00  0.00          C   
ATOM    131  CG  LEU A  10      62.472  45.186  45.662  1.00  0.00          C   
ATOM    132  CD1 LEU A  10      62.107  45.408  47.095  1.00  0.00          C   
ATOM    133  CD2 LEU A  10      61.692  46.122  44.802  1.00  0.00          C   
ATOM    134  H   LEU A  10      64.184  43.111  44.479  1.00  0.00          H   
ATOM    135  HA  LEU A  10      64.300  45.841  43.631  1.00  0.00          H   
ATOM    136  HB3 LEU A  10      64.155  46.493  45.913  1.00  0.00          H   
ATOM    137  HB2 LEU A  10      64.399  44.849  46.492  1.00  0.00          H   
ATOM    138  HG  LEU A  10      62.240  44.181  45.327  1.00  0.00          H   
ATOM    139 HD11 LEU A  10      61.022  45.313  47.155  1.00  0.00          H   
ATOM    140 HD12 LEU A  10      62.526  44.590  47.678  1.00  0.00          H   
ATOM    141 HD13 LEU A  10      62.472  46.332  47.539  1.00  0.00          H   
ATOM    142 HD21 LEU A  10      61.830  45.944  43.731  1.00  0.00          H   
ATOM    143 HD22 LEU A  10      60.621  45.959  44.915  1.00  0.00          H   
ATOM    144 HD23 LEU A  10      61.944  47.158  45.044  1.00  0.00          H   
ATOM    145  N   GLN A  11      67.167  44.739  45.126  1.00  0.00          N   
ATOM    146  CA  GLN A  11      68.653  44.896  45.130  1.00  0.00          C   
ATOM    147  C   GLN A  11      69.244  44.996  43.679  1.00  0.00          C   
ATOM    148  O   GLN A  11      69.961  45.948  43.388  1.00  0.00          O   
ATOM    149  CB  GLN A  11      69.495  43.825  45.869  1.00  0.00          C   
ATOM    150  CG  GLN A  11      69.390  43.912  47.375  1.00  0.00          C   
ATOM    151  CD  GLN A  11      69.931  42.710  48.103  1.00  0.00          C   
ATOM    152  NE2 GLN A  11      69.680  42.687  49.357  1.00  0.00          N   
ATOM    153  OE1 GLN A  11      70.491  41.801  47.513  1.00  0.00          O   
ATOM    154  H   GLN A  11      66.760  43.860  45.406  1.00  0.00          H   
ATOM    155  HA  GLN A  11      68.884  45.858  45.594  1.00  0.00          H   
ATOM    156  HB3 GLN A  11      70.568  43.967  45.751  1.00  0.00          H   
ATOM    157  HB2 GLN A  11      69.226  42.878  45.422  1.00  0.00          H   
ATOM    158  HG3 GLN A  11      68.340  43.942  47.678  1.00  0.00          H   
ATOM    159  HG2 GLN A  11      69.823  44.826  47.775  1.00  0.00          H   
ATOM    160 HE21 GLN A  11      69.215  43.486  49.761  1.00  0.00          H   
ATOM    161 HE22 GLN A  11      69.811  41.926  50.012  1.00  0.00          H   
ATOM    162  N   ALA A  12      68.919  44.087  42.741  1.00  0.00          N   
ATOM    163  CA  ALA A  12      69.250  44.122  41.311  1.00  0.00          C   
ATOM    164  C   ALA A  12      68.843  45.423  40.623  1.00  0.00          C   
ATOM    165  O   ALA A  12      69.586  45.877  39.756  1.00  0.00          O   
ATOM    166  CB  ALA A  12      68.654  42.861  40.742  1.00  0.00          C   
ATOM    167  H   ALA A  12      68.224  43.402  42.995  1.00  0.00          H   
ATOM    168  HA  ALA A  12      70.338  44.076  41.275  1.00  0.00          H   
ATOM    169  HB1 ALA A  12      67.576  42.800  40.907  1.00  0.00          H   
ATOM    170  HB2 ALA A  12      68.732  42.754  39.662  1.00  0.00          H   
ATOM    171  HB3 ALA A  12      69.256  42.091  41.219  1.00  0.00          H   
ATOM    172  N   LEU A  13      67.686  45.950  40.922  1.00  0.00          N   
ATOM    173  CA  LEU A  13      67.070  47.167  40.325  1.00  0.00          C   
ATOM    174  C   LEU A  13      67.748  48.458  40.681  1.00  0.00          C   
ATOM    175  O   LEU A  13      67.979  49.266  39.823  1.00  0.00          O   
ATOM    176  CB  LEU A  13      65.626  47.224  40.763  1.00  0.00          C   
ATOM    177  CG  LEU A  13      64.835  48.375  40.216  1.00  0.00          C   
ATOM    178  CD1 LEU A  13      64.791  48.421  38.645  1.00  0.00          C   
ATOM    179  CD2 LEU A  13      63.378  48.098  40.632  1.00  0.00          C   
ATOM    180  H   LEU A  13      67.087  45.402  41.521  1.00  0.00          H   
ATOM    181  HA  LEU A  13      67.060  47.026  39.254  1.00  0.00          H   
ATOM    182  HB3 LEU A  13      65.396  47.127  41.827  1.00  0.00          H   
ATOM    183  HB2 LEU A  13      65.164  46.388  40.230  1.00  0.00          H   
ATOM    184  HG  LEU A  13      65.279  49.308  40.581  1.00  0.00          H   
ATOM    185 HD11 LEU A  13      64.200  49.276  38.324  1.00  0.00          H   
ATOM    186 HD12 LEU A  13      65.818  48.524  38.319  1.00  0.00          H   
ATOM    187 HD13 LEU A  13      64.340  47.546  38.177  1.00  0.00          H   
ATOM    188 HD21 LEU A  13      62.763  48.980  40.413  1.00  0.00          H   
ATOM    189 HD22 LEU A  13      62.898  47.239  40.184  1.00  0.00          H   
ATOM    190 HD23 LEU A  13      63.309  48.014  41.719  1.00  0.00          H   
ATOM    191  N   GLN A  14      68.118  48.574  41.933  1.00  0.00          N   
ATOM    192  CA  GLN A  14      68.898  49.657  42.395  1.00  0.00          C   
ATOM    193  C   GLN A  14      70.373  49.455  41.900  1.00  0.00          C   
ATOM    194  O   GLN A  14      70.938  50.421  41.430  1.00  0.00          O   
ATOM    195  CB  GLN A  14      68.683  49.764  43.855  1.00  0.00          C   
ATOM    196  CG  GLN A  14      67.235  50.217  44.143  1.00  0.00          C   
ATOM    197  CD  GLN A  14      66.866  50.159  45.651  1.00  0.00          C   
ATOM    198  NE2 GLN A  14      66.073  51.050  46.089  1.00  0.00          N   
ATOM    199  OE1 GLN A  14      67.291  49.345  46.437  1.00  0.00          O   
ATOM    200  H   GLN A  14      67.863  47.847  42.576  1.00  0.00          H   
ATOM    201  HA  GLN A  14      68.380  50.489  41.920  1.00  0.00          H   
ATOM    202  HB3 GLN A  14      69.281  50.558  44.295  1.00  0.00          H   
ATOM    203  HB2 GLN A  14      68.931  48.824  44.351  1.00  0.00          H   
ATOM    204  HG3 GLN A  14      66.486  49.646  43.581  1.00  0.00          H   
ATOM    205  HG2 GLN A  14      67.101  51.243  43.808  1.00  0.00          H   
ATOM    206 HE21 GLN A  14      65.649  51.650  45.397  1.00  0.00          H   
ATOM    207 HE22 GLN A  14      65.643  50.797  46.967  1.00  0.00          H   
ATOM    208  N   ALA A  15      70.917  48.286  41.895  1.00  0.00          N   
ATOM    209  CA  ALA A  15      72.283  47.990  41.347  1.00  0.00          C   
ATOM    210  C   ALA A  15      72.437  48.221  39.847  1.00  0.00          C   
ATOM    211  O   ALA A  15      73.297  48.878  39.351  1.00  0.00          O   
ATOM    212  CB  ALA A  15      72.687  46.533  41.760  1.00  0.00          C   
ATOM    213  H   ALA A  15      70.359  47.518  42.245  1.00  0.00          H   
ATOM    214  HA  ALA A  15      73.012  48.643  41.838  1.00  0.00          H   
ATOM    215  HB1 ALA A  15      72.789  46.461  42.843  1.00  0.00          H   
ATOM    216  HB2 ALA A  15      71.967  45.893  41.241  1.00  0.00          H   
ATOM    217  HB3 ALA A  15      73.685  46.268  41.430  1.00  0.00          H   
ATOM    218  N   LEU A  16      71.421  47.696  39.013  1.00  0.00          N   
ATOM    219  CA  LEU A  16      71.421  47.921  37.626  1.00  0.00          C   
ATOM    220  C   LEU A  16      71.453  49.423  37.230  1.00  0.00          C   
ATOM    221  O   LEU A  16      72.208  49.884  36.359  1.00  0.00          O   
ATOM    222  CB  LEU A  16      70.207  47.225  36.975  1.00  0.00          C   
ATOM    223  CG  LEU A  16      69.991  47.332  35.447  1.00  0.00          C   
ATOM    224  CD1 LEU A  16      69.327  48.615  35.024  1.00  0.00          C   
ATOM    225  CD2 LEU A  16      71.186  47.087  34.465  1.00  0.00          C   
ATOM    226  H   LEU A  16      70.749  47.077  39.450  1.00  0.00          H   
ATOM    227  HA  LEU A  16      72.339  47.498  37.219  1.00  0.00          H   
ATOM    228  HB3 LEU A  16      69.284  47.553  37.460  1.00  0.00          H   
ATOM    229  HB2 LEU A  16      70.215  46.149  37.120  1.00  0.00          H   
ATOM    230  HG  LEU A  16      69.157  46.665  35.205  1.00  0.00          H   
ATOM    231 HD11 LEU A  16      68.875  48.415  34.047  1.00  0.00          H   
ATOM    232 HD12 LEU A  16      68.499  48.839  35.698  1.00  0.00          H   
ATOM    233 HD13 LEU A  16      70.061  49.415  34.934  1.00  0.00          H   
ATOM    234 HD21 LEU A  16      71.891  47.912  34.587  1.00  0.00          H   
ATOM    235 HD22 LEU A  16      71.614  46.101  34.679  1.00  0.00          H   
ATOM    236 HD23 LEU A  16      70.833  46.968  33.442  1.00  0.00          H   
ATOM    237  N   GLN A  17      70.554  50.161  37.828  1.00  0.00          N   
ATOM    238  CA  GLN A  17      70.412  51.609  37.451  1.00  0.00          C   
ATOM    239  C   GLN A  17      71.653  52.397  37.830  1.00  0.00          C   
ATOM    240  O   GLN A  17      72.069  53.220  37.020  1.00  0.00          O   
ATOM    241  CB  GLN A  17      69.135  52.174  38.044  1.00  0.00          C   
ATOM    242  CG  GLN A  17      67.903  51.493  37.416  1.00  0.00          C   
ATOM    243  CD  GLN A  17      66.624  52.065  37.858  1.00  0.00          C   
ATOM    244  NE2 GLN A  17      66.064  51.577  38.938  1.00  0.00          N   
ATOM    245  OE1 GLN A  17      65.974  52.887  37.145  1.00  0.00          O   
ATOM    246  H   GLN A  17      69.967  49.716  38.515  1.00  0.00          H   
ATOM    247  HA  GLN A  17      70.397  51.644  36.361  1.00  0.00          H   
ATOM    248  HB3 GLN A  17      69.095  53.267  37.931  1.00  0.00          H   
ATOM    249  HB2 GLN A  17      69.149  51.975  39.106  1.00  0.00          H   
ATOM    250  HG3 GLN A  17      67.893  50.420  37.615  1.00  0.00          H   
ATOM    251  HG2 GLN A  17      67.943  51.699  36.349  1.00  0.00          H   
ATOM    252 HE21 GLN A  17      66.590  50.957  39.545  1.00  0.00          H   
ATOM    253 HE22 GLN A  17      65.203  51.962  39.299  1.00  0.00          H   
ATOM    254  N   ALA A  18      72.220  52.127  39.037  1.00  0.00          N   
ATOM    255  CA  ALA A  18      73.574  52.562  39.459  1.00  0.00          C   
ATOM    256  C   ALA A  18      74.732  52.237  38.559  1.00  0.00          C   
ATOM    257  O   ALA A  18      75.371  53.103  38.089  1.00  0.00          O   
ATOM    258  CB  ALA A  18      73.824  52.075  40.922  1.00  0.00          C   
ATOM    259  H   ALA A  18      71.825  51.405  39.625  1.00  0.00          H   
ATOM    260  HA  ALA A  18      73.464  53.645  39.555  1.00  0.00          H   
ATOM    261  HB1 ALA A  18      74.719  52.605  41.267  1.00  0.00          H   
ATOM    262  HB2 ALA A  18      73.031  52.425  41.585  1.00  0.00          H   
ATOM    263  HB3 ALA A  18      73.970  51.002  41.032  1.00  0.00          H   
ATOM    264  N   ALA A  19      74.898  50.950  38.232  1.00  0.00          N   
ATOM    265  CA  ALA A  19      75.733  50.569  37.129  1.00  0.00          C   
ATOM    266  C   ALA A  19      75.582  51.391  35.874  1.00  0.00          C   
ATOM    267  O   ALA A  19      76.577  51.918  35.386  1.00  0.00          O   
ATOM    268  CB  ALA A  19      75.473  49.077  36.821  1.00  0.00          C   
ATOM    269  H   ALA A  19      74.416  50.195  38.703  1.00  0.00          H   
ATOM    270  HA  ALA A  19      76.780  50.691  37.436  1.00  0.00          H   
ATOM    271  HB1 ALA A  19      75.785  48.413  37.628  1.00  0.00          H   
ATOM    272  HB2 ALA A  19      74.401  48.950  36.685  1.00  0.00          H   
ATOM    273  HB3 ALA A  19      76.035  48.782  35.935  1.00  0.00          H   
ATOM    274  N   GLN A  20      74.338  51.626  35.429  1.00  0.00          N   
ATOM    275  CA  GLN A  20      74.030  52.474  34.231  1.00  0.00          C   
ATOM    276  C   GLN A  20      74.027  53.947  34.506  1.00  0.00          C   
ATOM    277  O   GLN A  20      73.123  54.706  34.144  1.00  0.00          O   
ATOM    278  CB  GLN A  20      72.902  51.874  33.417  1.00  0.00          C   
ATOM    279  CG  GLN A  20      73.183  50.451  32.972  1.00  0.00          C   
ATOM    280  CD  GLN A  20      72.083  49.820  32.108  1.00  0.00          C   
ATOM    281  NE2 GLN A  20      72.447  48.746  31.440  1.00  0.00          N   
ATOM    282  OE1 GLN A  20      70.943  50.300  32.042  1.00  0.00          O   
ATOM    283  H   GLN A  20      73.541  51.354  35.984  1.00  0.00          H   
ATOM    284  HA  GLN A  20      74.851  52.354  33.513  1.00  0.00          H   
ATOM    285  HB3 GLN A  20      72.709  52.482  32.541  1.00  0.00          H   
ATOM    286  HB2 GLN A  20      71.955  51.794  33.948  1.00  0.00          H   
ATOM    287  HG3 GLN A  20      73.270  49.742  33.788  1.00  0.00          H   
ATOM    288  HG2 GLN A  20      74.092  50.421  32.367  1.00  0.00          H   
ATOM    289 HE21 GLN A  20      73.368  48.427  31.685  1.00  0.00          H   
ATOM    290 HE22 GLN A  20      71.843  48.342  30.730  1.00  0.00          H   
ATOM    291  N   ALA A  21      75.002  54.393  35.307  1.00  0.00          N   
ATOM    292  CA  ALA A  21      75.401  55.768  35.580  1.00  0.00          C   
ATOM    293  C   ALA A  21      74.115  56.536  36.106  1.00  0.00          C   
ATOM    294  O   ALA A  21      73.682  57.547  35.560  1.00  0.00          O   
ATOM    295  CB  ALA A  21      76.052  56.379  34.292  1.00  0.00          C   
ATOM    296  H   ALA A  21      75.763  53.739  35.466  1.00  0.00          H   
ATOM    297  HA  ALA A  21      76.106  55.865  36.401  1.00  0.00          H   
ATOM    298  HB1 ALA A  21      76.148  57.455  34.435  1.00  0.00          H   
ATOM    299  HB2 ALA A  21      77.030  55.978  34.053  1.00  0.00          H   
ATOM    300  HB3 ALA A  21      75.407  56.265  33.418  1.00  0.00          H   
ATOM    301  N   ALA A  22      73.523  55.932  37.122  1.00  0.00          N   
ATOM    302  CA  ALA A  22      72.273  56.193  37.733  1.00  0.00          C   
ATOM    303  C   ALA A  22      70.970  56.163  36.932  1.00  0.00          C   
ATOM    304  O   ALA A  22      69.879  56.433  37.477  1.00  0.00          O   
ATOM    305  CB  ALA A  22      72.484  57.384  38.633  1.00  0.00          C   
ATOM    306  H   ALA A  22      73.953  55.088  37.485  1.00  0.00          H   
ATOM    307  HA  ALA A  22      72.130  55.436  38.513  1.00  0.00          H   
ATOM    308  HB1 ALA A  22      71.577  57.421  39.230  1.00  0.00          H   
ATOM    309  HB2 ALA A  22      73.387  57.368  39.243  1.00  0.00          H   
ATOM    310  HB3 ALA A  22      72.398  58.289  38.030  1.00  0.00          H   
ATOM    311  N   LYS A  23      71.039  55.798  35.661  1.00  0.00          N   
ATOM    312  CA  LYS A  23      70.027  55.812  34.716  1.00  0.00          C   
ATOM    313  C   LYS A  23      69.255  57.168  34.708  1.00  0.00          C   
ATOM    314  O   LYS A  23      68.084  57.263  34.863  1.00  0.00          O   
ATOM    315  CB  LYS A  23      69.095  54.583  34.929  1.00  0.00          C   
ATOM    316  CG  LYS A  23      68.002  54.269  33.915  1.00  0.00          C   
ATOM    317  CD  LYS A  23      68.567  54.158  32.483  1.00  0.00          C   
ATOM    318  CE  LYS A  23      69.246  52.765  32.297  1.00  0.00          C   
ATOM    319  NZ  LYS A  23      69.755  52.604  30.968  1.00  0.00          N   
ATOM    320  H   LYS A  23      71.969  55.503  35.407  1.00  0.00          H   
ATOM    321  HA  LYS A  23      70.487  55.782  33.722  1.00  0.00          H   
ATOM    322  HB3 LYS A  23      68.548  54.675  35.868  1.00  0.00          H   
ATOM    323  HB2 LYS A  23      69.705  53.671  34.976  1.00  0.00          H   
ATOM    324  HG3 LYS A  23      67.216  54.990  34.081  1.00  0.00          H   
ATOM    325  HG2 LYS A  23      67.545  53.328  34.219  1.00  0.00          H   
ATOM    326  HD3 LYS A  23      69.157  55.062  32.316  1.00  0.00          H   
ATOM    327  HD2 LYS A  23      67.752  54.196  31.766  1.00  0.00          H   
ATOM    328  HE3 LYS A  23      68.514  51.986  32.506  1.00  0.00          H   
ATOM    329  HE2 LYS A  23      70.063  52.628  33.004  1.00  0.00          H   
ATOM    330  HZ1 LYS A  23      68.982  52.666  30.316  1.00  0.00          H   
ATOM    331  HZ2 LYS A  23      70.348  53.366  30.668  1.00  0.00          H   
ATOM    332  HZ3 LYS A  23      70.217  51.715  30.889  1.00  0.00          H   
ATOM    333  N   LYS A  24      70.037  58.227  34.440  1.00  0.00          N   
ATOM    334  CA  LYS A  24      69.666  59.620  34.588  1.00  0.00          C   
ATOM    335  C   LYS A  24      69.082  60.126  33.272  1.00  0.00          C   
ATOM    336  CB  LYS A  24      70.845  60.436  35.056  1.00  0.00          C   
ATOM    337  CG  LYS A  24      70.768  62.004  34.956  1.00  0.00          C   
ATOM    338  CD  LYS A  24      71.979  62.667  35.646  1.00  0.00          C   
ATOM    339  CE  LYS A  24      72.020  64.180  35.193  1.00  0.00          C   
ATOM    340  NZ  LYS A  24      72.333  64.419  33.753  1.00  0.00          N   
ATOM    341  O   LYS A  24      69.548  59.815  32.169  1.00  0.00          O   
ATOM    342  OXT LYS A  24      68.085  60.908  33.469  1.00  0.00          O   
ATOM    343  H   LYS A  24      70.984  58.075  34.102  1.00  0.00          H   
ATOM    344  HA  LYS A  24      68.860  59.649  35.324  1.00  0.00          H   
ATOM    345  HB3 LYS A  24      71.712  60.228  34.425  1.00  0.00          H   
ATOM    346  HB2 LYS A  24      71.078  60.089  36.065  1.00  0.00          H   
ATOM    347  HG3 LYS A  24      69.903  62.350  35.520  1.00  0.00          H   
ATOM    348  HG2 LYS A  24      70.731  62.275  33.898  1.00  0.00          H   
ATOM    349  HD3 LYS A  24      72.962  62.293  35.392  1.00  0.00          H   
ATOM    350  HD2 LYS A  24      71.880  62.605  36.729  1.00  0.00          H   
ATOM    351  HE3 LYS A  24      72.738  64.799  35.720  1.00  0.00          H   
ATOM    352  HE2 LYS A  24      71.057  64.637  35.419  1.00  0.00          H   
ATOM    353  HZ1 LYS A  24      73.216  64.017  33.482  1.00  0.00          H   
ATOM    354  HZ2 LYS A  24      71.648  63.973  33.160  1.00  0.00          H   
ATOM    355  HZ3 LYS A  24      72.264  65.400  33.540  1.00  0.00          H   
TER     356      LYS A  24
ENDMDL
MODEL        7
ATOM      1  N   LYS A   1      59.659  38.289  39.659  1.00  0.00          N   
ATOM      2  CA  LYS A   1      60.879  38.546  40.463  1.00  0.00          C   
ATOM      3  C   LYS A   1      61.915  37.499  40.405  1.00  0.00          C   
ATOM      4  O   LYS A   1      61.688  36.282  40.290  1.00  0.00          O   
ATOM      5  CB  LYS A   1      60.527  38.988  41.867  1.00  0.00          C   
ATOM      6  CG  LYS A   1      59.895  37.895  42.766  1.00  0.00          C   
ATOM      7  CD  LYS A   1      59.895  38.154  44.254  1.00  0.00          C   
ATOM      8  CE  LYS A   1      59.503  36.837  44.901  1.00  0.00          C   
ATOM      9  NZ  LYS A   1      59.296  36.905  46.363  1.00  0.00          N   
ATOM     10  HA  LYS A   1      61.376  39.419  40.038  1.00  0.00          H   
ATOM     11  HB3 LYS A   1      59.904  39.888  41.958  1.00  0.00          H   
ATOM     12  HB2 LYS A   1      61.447  39.310  42.367  1.00  0.00          H   
ATOM     13  HG3 LYS A   1      60.448  36.978  42.530  1.00  0.00          H   
ATOM     14  HG2 LYS A   1      58.855  37.692  42.543  1.00  0.00          H   
ATOM     15  HD3 LYS A   1      59.101  38.891  44.394  1.00  0.00          H   
ATOM     16  HD2 LYS A   1      60.837  38.581  44.592  1.00  0.00          H   
ATOM     17  HE3 LYS A   1      60.284  36.094  44.715  1.00  0.00          H   
ATOM     18  HE2 LYS A   1      58.571  36.482  44.466  1.00  0.00          H   
ATOM     19  HZ1 LYS A   1      59.947  37.504  46.871  1.00  0.00          H   
ATOM     20  HZ2 LYS A   1      58.378  37.273  46.572  1.00  0.00          H   
ATOM     21  HZ3 LYS A   1      59.513  36.032  46.820  1.00  0.00          H   
ATOM     22  H   LYS A   1      59.176  37.449  39.927  1.00  0.00          H   
ATOM     23  N   LYS A   2      63.160  37.972  40.327  1.00  0.00          N   
ATOM     24  CA  LYS A   2      64.414  37.186  40.420  1.00  0.00          C   
ATOM     25  C   LYS A   2      64.312  36.146  41.507  1.00  0.00          C   
ATOM     26  O   LYS A   2      63.792  36.432  42.546  1.00  0.00          O   
ATOM     27  CB  LYS A   2      65.630  38.098  40.640  1.00  0.00          C   
ATOM     28  CG  LYS A   2      66.967  37.487  40.090  1.00  0.00          C   
ATOM     29  CD  LYS A   2      68.009  38.551  39.853  1.00  0.00          C   
ATOM     30  CE  LYS A   2      67.609  39.361  38.622  1.00  0.00          C   
ATOM     31  NZ  LYS A   2      68.792  39.802  37.978  1.00  0.00          N   
ATOM     32  H   LYS A   2      63.297  38.978  40.421  1.00  0.00          H   
ATOM     33  HA  LYS A   2      64.440  36.626  39.478  1.00  0.00          H   
ATOM     34  HB3 LYS A   2      65.780  38.289  41.709  1.00  0.00          H   
ATOM     35  HB2 LYS A   2      65.426  39.085  40.228  1.00  0.00          H   
ATOM     36  HG3 LYS A   2      66.667  37.103  39.111  1.00  0.00          H   
ATOM     37  HG2 LYS A   2      67.381  36.699  40.721  1.00  0.00          H   
ATOM     38  HD3 LYS A   2      68.981  38.095  39.671  1.00  0.00          H   
ATOM     39  HD2 LYS A   2      68.110  39.200  40.723  1.00  0.00          H   
ATOM     40  HE3 LYS A   2      67.062  40.231  38.962  1.00  0.00          H   
ATOM     41  HE2 LYS A   2      67.061  38.754  37.893  1.00  0.00          H   
ATOM     42  HZ1 LYS A   2      69.554  39.865  38.643  1.00  0.00          H   
ATOM     43  HZ2 LYS A   2      69.032  39.141  37.259  1.00  0.00          H   
ATOM     44  HZ3 LYS A   2      68.732  40.730  37.576  1.00  0.00          H   
ATOM     45  N   PRO A   3      64.811  34.948  41.309  1.00  0.00          N   
ATOM     46  CA  PRO A   3      64.806  33.926  42.330  1.00  0.00          C   
ATOM     47  C   PRO A   3      65.469  34.311  43.669  1.00  0.00          C   
ATOM     48  O   PRO A   3      66.196  35.266  43.716  1.00  0.00          O   
ATOM     49  CB  PRO A   3      65.374  32.673  41.766  1.00  0.00          C   
ATOM     50  CG  PRO A   3      65.416  32.949  40.210  1.00  0.00          C   
ATOM     51  CD  PRO A   3      65.512  34.445  40.146  1.00  0.00          C   
ATOM     52  HA  PRO A   3      63.764  33.639  42.470  1.00  0.00          H   
ATOM     53  HB3 PRO A   3      66.385  32.584  42.161  1.00  0.00          H   
ATOM     54  HB2 PRO A   3      64.815  31.766  42.006  1.00  0.00          H   
ATOM     55  HG3 PRO A   3      66.324  32.485  39.825  1.00  0.00          H   
ATOM     56  HG2 PRO A   3      64.584  32.523  39.658  1.00  0.00          H   
ATOM     57  HD3 PRO A   3      66.552  34.700  40.295  1.00  0.00          H   
ATOM     58  HD2 PRO A   3      65.014  34.738  39.226  1.00  0.00          H   
ATOM     59  N   GLY A   4      65.087  33.693  44.797  1.00  0.00          N   
ATOM     60  CA  GLY A   4      65.611  33.894  46.128  1.00  0.00          C   
ATOM     61  C   GLY A   4      64.802  35.036  46.893  1.00  0.00          C   
ATOM     62  O   GLY A   4      63.592  35.235  46.677  1.00  0.00          O   
ATOM     63  H   GLY A   4      64.364  32.998  44.736  1.00  0.00          H   
ATOM     64  HA3 GLY A   4      66.666  34.137  46.108  1.00  0.00          H   
ATOM     65  HA2 GLY A   4      65.540  33.014  46.758  1.00  0.00          H   
ATOM     66  N   ALA A   5      65.455  35.657  47.815  1.00  0.00          N   
ATOM     67  CA  ALA A   5      64.812  36.606  48.766  1.00  0.00          C   
ATOM     68  C   ALA A   5      64.642  38.017  48.190  1.00  0.00          C   
ATOM     69  O   ALA A   5      65.553  38.635  47.639  1.00  0.00          O   
ATOM     70  CB  ALA A   5      65.467  36.529  50.197  1.00  0.00          C   
ATOM     71  H   ALA A   5      66.397  35.327  47.993  1.00  0.00          H   
ATOM     72  HA  ALA A   5      63.788  36.246  48.869  1.00  0.00          H   
ATOM     73  HB1 ALA A   5      65.499  35.456  50.396  1.00  0.00          H   
ATOM     74  HB2 ALA A   5      66.431  37.024  50.119  1.00  0.00          H   
ATOM     75  HB3 ALA A   5      64.840  37.070  50.903  1.00  0.00          H   
ATOM     76  N   SER A   6      63.485  38.597  48.509  1.00  0.00          N   
ATOM     77  CA  SER A   6      62.860  39.662  47.609  1.00  0.00          C   
ATOM     78  C   SER A   6      63.631  40.941  47.563  1.00  0.00          C   
ATOM     79  O   SER A   6      63.848  41.546  46.455  1.00  0.00          O   
ATOM     80  CB  SER A   6      61.382  39.926  48.010  1.00  0.00          C   
ATOM     81  OG  SER A   6      60.682  38.704  48.062  1.00  0.00          O   
ATOM     82  H   SER A   6      62.885  38.115  49.154  1.00  0.00          H   
ATOM     83  HA  SER A   6      62.882  39.352  46.565  1.00  0.00          H   
ATOM     84  HB3 SER A   6      60.977  40.690  47.346  1.00  0.00          H   
ATOM     85  HB2 SER A   6      61.429  40.248  49.049  1.00  0.00          H   
ATOM     86  HG  SER A   6      60.482  38.429  48.952  1.00  0.00          H   
ATOM     87  N   LEU A   7      64.325  41.287  48.644  1.00  0.00          N   
ATOM     88  CA  LEU A   7      65.197  42.480  48.812  1.00  0.00          C   
ATOM     89  C   LEU A   7      66.345  42.512  47.844  1.00  0.00          C   
ATOM     90  O   LEU A   7      66.579  43.521  47.201  1.00  0.00          O   
ATOM     91  CB  LEU A   7      65.532  42.526  50.317  1.00  0.00          C   
ATOM     92  CG  LEU A   7      66.131  43.869  50.701  1.00  0.00          C   
ATOM     93  CD1 LEU A   7      65.163  44.986  50.607  1.00  0.00          C   
ATOM     94  CD2 LEU A   7      66.636  43.722  52.128  1.00  0.00          C   
ATOM     95  H   LEU A   7      64.137  40.727  49.461  1.00  0.00          H   
ATOM     96  HA  LEU A   7      64.608  43.365  48.586  1.00  0.00          H   
ATOM     97  HB3 LEU A   7      66.208  41.720  50.622  1.00  0.00          H   
ATOM     98  HB2 LEU A   7      64.604  42.374  50.873  1.00  0.00          H   
ATOM     99  HG  LEU A   7      66.980  44.197  50.101  1.00  0.00          H   
ATOM    100 HD11 LEU A   7      64.322  44.660  51.221  1.00  0.00          H   
ATOM    101 HD12 LEU A   7      65.597  45.941  50.926  1.00  0.00          H   
ATOM    102 HD13 LEU A   7      64.755  45.137  49.601  1.00  0.00          H   
ATOM    103 HD21 LEU A   7      67.026  44.717  52.338  1.00  0.00          H   
ATOM    104 HD22 LEU A   7      65.814  43.514  52.817  1.00  0.00          H   
ATOM    105 HD23 LEU A   7      67.478  43.044  52.234  1.00  0.00          H   
ATOM    106  N   ALA A   8      67.085  41.412  47.697  1.00  0.00          N   
ATOM    107  CA  ALA A   8      68.239  41.302  46.818  1.00  0.00          C   
ATOM    108  C   ALA A   8      67.863  41.618  45.334  1.00  0.00          C   
ATOM    109  O   ALA A   8      68.574  42.235  44.511  1.00  0.00          O   
ATOM    110  CB  ALA A   8      68.974  39.986  46.933  1.00  0.00          C   
ATOM    111  H   ALA A   8      66.776  40.585  48.182  1.00  0.00          H   
ATOM    112  HA  ALA A   8      68.997  42.037  47.097  1.00  0.00          H   
ATOM    113  HB1 ALA A   8      69.695  39.885  46.127  1.00  0.00          H   
ATOM    114  HB2 ALA A   8      69.561  39.983  47.848  1.00  0.00          H   
ATOM    115  HB3 ALA A   8      68.292  39.145  46.851  1.00  0.00          H   
ATOM    116  N   ALA A   9      66.655  41.125  44.932  1.00  0.00          N   
ATOM    117  CA  ALA A   9      66.114  41.491  43.615  1.00  0.00          C   
ATOM    118  C   ALA A   9      65.745  42.974  43.435  1.00  0.00          C   
ATOM    119  O   ALA A   9      65.853  43.681  42.391  1.00  0.00          O   
ATOM    120  CB  ALA A   9      64.927  40.598  43.384  1.00  0.00          C   
ATOM    121  H   ALA A   9      66.120  40.560  45.584  1.00  0.00          H   
ATOM    122  HA  ALA A   9      66.827  41.183  42.856  1.00  0.00          H   
ATOM    123  HB1 ALA A   9      65.144  39.537  43.259  1.00  0.00          H   
ATOM    124  HB2 ALA A   9      64.331  40.672  44.295  1.00  0.00          H   
ATOM    125  HB3 ALA A   9      64.524  40.994  42.457  1.00  0.00          H   
ATOM    126  N   LEU A  10      65.475  43.685  44.540  1.00  0.00          N   
ATOM    127  CA  LEU A  10      65.206  45.121  44.528  1.00  0.00          C   
ATOM    128  C   LEU A  10      66.553  45.928  44.601  1.00  0.00          C   
ATOM    129  O   LEU A  10      66.686  46.902  43.838  1.00  0.00          O   
ATOM    130  CB  LEU A  10      64.259  45.580  45.594  1.00  0.00          C   
ATOM    131  CG  LEU A  10      62.742  45.331  45.161  1.00  0.00          C   
ATOM    132  CD1 LEU A  10      61.919  45.032  46.378  1.00  0.00          C   
ATOM    133  CD2 LEU A  10      62.262  46.463  44.314  1.00  0.00          C   
ATOM    134  H   LEU A  10      65.163  43.144  45.337  1.00  0.00          H   
ATOM    135  HA  LEU A  10      64.791  45.344  43.545  1.00  0.00          H   
ATOM    136  HB3 LEU A  10      64.287  46.661  45.704  1.00  0.00          H   
ATOM    137  HB2 LEU A  10      64.434  45.194  46.602  1.00  0.00          H   
ATOM    138  HG  LEU A  10      62.653  44.447  44.537  1.00  0.00          H   
ATOM    139 HD11 LEU A  10      62.013  45.773  47.169  1.00  0.00          H   
ATOM    140 HD12 LEU A  10      60.861  45.002  46.120  1.00  0.00          H   
ATOM    141 HD13 LEU A  10      62.251  44.055  46.729  1.00  0.00          H   
ATOM    142 HD21 LEU A  10      61.211  46.277  44.066  1.00  0.00          H   
ATOM    143 HD22 LEU A  10      62.488  47.463  44.665  1.00  0.00          H   
ATOM    144 HD23 LEU A  10      62.720  46.415  43.324  1.00  0.00          H   
ATOM    145  N   GLN A  11      67.467  45.499  45.432  1.00  0.00          N   
ATOM    146  CA  GLN A  11      68.886  46.006  45.391  1.00  0.00          C   
ATOM    147  C   GLN A  11      69.601  45.835  44.038  1.00  0.00          C   
ATOM    148  O   GLN A  11      70.327  46.671  43.561  1.00  0.00          O   
ATOM    149  CB  GLN A  11      69.649  45.201  46.431  1.00  0.00          C   
ATOM    150  CG  GLN A  11      69.244  45.578  47.860  1.00  0.00          C   
ATOM    151  CD  GLN A  11      69.971  44.776  48.930  1.00  0.00          C   
ATOM    152  NE2 GLN A  11      69.734  45.001  50.170  1.00  0.00          N   
ATOM    153  OE1 GLN A  11      70.704  43.846  48.599  1.00  0.00          O   
ATOM    154  H   GLN A  11      67.226  44.698  45.991  1.00  0.00          H   
ATOM    155  HA  GLN A  11      68.822  47.078  45.588  1.00  0.00          H   
ATOM    156  HB3 GLN A  11      70.721  45.411  46.330  1.00  0.00          H   
ATOM    157  HB2 GLN A  11      69.509  44.121  46.313  1.00  0.00          H   
ATOM    158  HG3 GLN A  11      68.183  45.496  48.084  1.00  0.00          H   
ATOM    159  HG2 GLN A  11      69.471  46.623  48.065  1.00  0.00          H   
ATOM    160 HE21 GLN A  11      69.217  45.831  50.410  1.00  0.00          H   
ATOM    161 HE22 GLN A  11      70.098  44.369  50.870  1.00  0.00          H   
ATOM    162  N   ALA A  12      69.209  44.798  43.279  1.00  0.00          N   
ATOM    163  CA  ALA A  12      69.706  44.531  41.928  1.00  0.00          C   
ATOM    164  C   ALA A  12      69.198  45.606  40.980  1.00  0.00          C   
ATOM    165  O   ALA A  12      69.994  46.164  40.223  1.00  0.00          O   
ATOM    166  CB  ALA A  12      69.298  43.106  41.456  1.00  0.00          C   
ATOM    167  H   ALA A  12      68.685  44.008  43.631  1.00  0.00          H   
ATOM    168  HA  ALA A  12      70.799  44.527  41.893  1.00  0.00          H   
ATOM    169  HB1 ALA A  12      68.223  42.937  41.447  1.00  0.00          H   
ATOM    170  HB2 ALA A  12      69.512  43.045  40.396  1.00  0.00          H   
ATOM    171  HB3 ALA A  12      69.813  42.349  42.056  1.00  0.00          H   
ATOM    172  N   LEU A  13      67.852  45.765  40.998  1.00  0.00          N   
ATOM    173  CA  LEU A  13      67.120  46.847  40.260  1.00  0.00          C   
ATOM    174  C   LEU A  13      67.656  48.194  40.728  1.00  0.00          C   
ATOM    175  O   LEU A  13      67.922  49.030  39.856  1.00  0.00          O   
ATOM    176  CB  LEU A  13      65.588  46.812  40.485  1.00  0.00          C   
ATOM    177  CG  LEU A  13      64.888  45.691  39.623  1.00  0.00          C   
ATOM    178  CD1 LEU A  13      63.559  45.431  40.335  1.00  0.00          C   
ATOM    179  CD2 LEU A  13      64.687  46.091  38.166  1.00  0.00          C   
ATOM    180  H   LEU A  13      67.294  45.155  41.585  1.00  0.00          H   
ATOM    181  HA  LEU A  13      67.285  46.726  39.189  1.00  0.00          H   
ATOM    182  HB3 LEU A  13      65.162  47.812  40.341  1.00  0.00          H   
ATOM    183  HB2 LEU A  13      65.454  46.607  41.552  1.00  0.00          H   
ATOM    184  HG  LEU A  13      65.412  44.734  39.657  1.00  0.00          H   
ATOM    185 HD11 LEU A  13      62.954  44.780  39.715  1.00  0.00          H   
ATOM    186 HD12 LEU A  13      63.610  45.001  41.335  1.00  0.00          H   
ATOM    187 HD13 LEU A  13      63.042  46.390  40.316  1.00  0.00          H   
ATOM    188 HD21 LEU A  13      64.136  45.351  37.574  1.00  0.00          H   
ATOM    189 HD22 LEU A  13      64.252  47.083  38.028  1.00  0.00          H   
ATOM    190 HD23 LEU A  13      65.715  46.068  37.801  1.00  0.00          H   
ATOM    191  N   GLN A  14      68.051  48.328  41.965  1.00  0.00          N   
ATOM    192  CA  GLN A  14      68.711  49.566  42.506  1.00  0.00          C   
ATOM    193  C   GLN A  14      70.105  49.788  41.892  1.00  0.00          C   
ATOM    194  O   GLN A  14      70.460  50.911  41.488  1.00  0.00          O   
ATOM    195  CB  GLN A  14      68.690  49.637  44.031  1.00  0.00          C   
ATOM    196  CG  GLN A  14      69.195  50.965  44.602  1.00  0.00          C   
ATOM    197  CD  GLN A  14      69.065  51.227  46.056  1.00  0.00          C   
ATOM    198  NE2 GLN A  14      69.735  52.180  46.616  1.00  0.00          N   
ATOM    199  OE1 GLN A  14      68.252  50.570  46.701  1.00  0.00          O   
ATOM    200  H   GLN A  14      67.671  47.629  42.575  1.00  0.00          H   
ATOM    201  HA  GLN A  14      68.088  50.410  42.207  1.00  0.00          H   
ATOM    202  HB3 GLN A  14      69.262  48.809  44.450  1.00  0.00          H   
ATOM    203  HB2 GLN A  14      67.645  49.477  44.319  1.00  0.00          H   
ATOM    204  HG3 GLN A  14      68.773  51.775  44.004  1.00  0.00          H   
ATOM    205  HG2 GLN A  14      70.238  51.119  44.335  1.00  0.00          H   
ATOM    206 HE21 GLN A  14      70.473  52.579  46.054  1.00  0.00          H   
ATOM    207 HE22 GLN A  14      69.592  52.356  47.601  1.00  0.00          H   
ATOM    208  N   ALA A  15      70.935  48.690  41.836  1.00  0.00          N   
ATOM    209  CA  ALA A  15      72.189  48.659  41.167  1.00  0.00          C   
ATOM    210  C   ALA A  15      72.073  48.976  39.664  1.00  0.00          C   
ATOM    211  O   ALA A  15      72.829  49.812  39.120  1.00  0.00          O   
ATOM    212  CB  ALA A  15      72.820  47.252  41.352  1.00  0.00          C   
ATOM    213  H   ALA A  15      70.527  47.840  42.173  1.00  0.00          H   
ATOM    214  HA  ALA A  15      72.855  49.385  41.612  1.00  0.00          H   
ATOM    215  HB1 ALA A  15      72.704  46.873  42.375  1.00  0.00          H   
ATOM    216  HB2 ALA A  15      72.404  46.526  40.649  1.00  0.00          H   
ATOM    217  HB3 ALA A  15      73.844  47.396  41.011  1.00  0.00          H   
ATOM    218  N   LEU A  16      70.955  48.474  38.975  1.00  0.00          N   
ATOM    219  CA  LEU A  16      70.580  48.949  37.575  1.00  0.00          C   
ATOM    220  C   LEU A  16      70.127  50.432  37.490  1.00  0.00          C   
ATOM    221  O   LEU A  16      70.506  51.114  36.522  1.00  0.00          O   
ATOM    222  CB  LEU A  16      69.468  48.061  37.003  1.00  0.00          C   
ATOM    223  CG  LEU A  16      70.052  46.794  36.335  1.00  0.00          C   
ATOM    224  CD1 LEU A  16      68.878  45.832  36.032  1.00  0.00          C   
ATOM    225  CD2 LEU A  16      70.925  47.020  35.080  1.00  0.00          C   
ATOM    226  H   LEU A  16      70.483  47.666  39.350  1.00  0.00          H   
ATOM    227  HA  LEU A  16      71.461  48.912  36.938  1.00  0.00          H   
ATOM    228  HB3 LEU A  16      68.957  48.614  36.201  1.00  0.00          H   
ATOM    229  HB2 LEU A  16      68.701  47.852  37.743  1.00  0.00          H   
ATOM    230  HG  LEU A  16      70.575  46.242  37.125  1.00  0.00          H   
ATOM    231 HD11 LEU A  16      68.372  45.629  36.966  1.00  0.00          H   
ATOM    232 HD12 LEU A  16      68.185  46.374  35.383  1.00  0.00          H   
ATOM    233 HD13 LEU A  16      69.280  44.871  35.683  1.00  0.00          H   
ATOM    234 HD21 LEU A  16      71.965  47.179  35.371  1.00  0.00          H   
ATOM    235 HD22 LEU A  16      70.887  46.221  34.344  1.00  0.00          H   
ATOM    236 HD23 LEU A  16      70.626  47.907  34.532  1.00  0.00          H   
ATOM    237  N   GLN A  17      69.321  50.922  38.460  1.00  0.00          N   
ATOM    238  CA  GLN A  17      68.856  52.340  38.556  1.00  0.00          C   
ATOM    239  C   GLN A  17      70.037  53.280  38.762  1.00  0.00          C   
ATOM    240  O   GLN A  17      70.160  54.315  38.143  1.00  0.00          O   
ATOM    241  CB  GLN A  17      67.744  52.378  39.689  1.00  0.00          C   
ATOM    242  CG  GLN A  17      67.180  53.810  39.892  1.00  0.00          C   
ATOM    243  CD  GLN A  17      67.754  54.542  41.096  1.00  0.00          C   
ATOM    244  NE2 GLN A  17      67.766  53.995  42.327  1.00  0.00          N   
ATOM    245  OE1 GLN A  17      68.263  55.650  40.951  1.00  0.00          O   
ATOM    246  H   GLN A  17      69.093  50.329  39.236  1.00  0.00          H   
ATOM    247  HA  GLN A  17      68.399  52.602  37.608  1.00  0.00          H   
ATOM    248  HB3 GLN A  17      68.201  52.066  40.633  1.00  0.00          H   
ATOM    249  HB2 GLN A  17      66.990  51.693  39.307  1.00  0.00          H   
ATOM    250  HG3 GLN A  17      66.117  53.722  40.137  1.00  0.00          H   
ATOM    251  HG2 GLN A  17      67.410  54.408  39.015  1.00  0.00          H   
ATOM    252 HE21 GLN A  17      67.161  53.225  42.566  1.00  0.00          H   
ATOM    253 HE22 GLN A  17      68.242  54.490  43.067  1.00  0.00          H   
ATOM    254  N   ALA A  18      71.032  52.909  39.601  1.00  0.00          N   
ATOM    255  CA  ALA A  18      72.317  53.546  39.833  1.00  0.00          C   
ATOM    256  C   ALA A  18      73.309  53.418  38.574  1.00  0.00          C   
ATOM    257  O   ALA A  18      73.990  54.390  38.176  1.00  0.00          O   
ATOM    258  CB  ALA A  18      72.740  53.031  41.250  1.00  0.00          C   
ATOM    259  H   ALA A  18      70.902  52.126  40.224  1.00  0.00          H   
ATOM    260  HA  ALA A  18      72.179  54.615  39.977  1.00  0.00          H   
ATOM    261  HB1 ALA A  18      73.001  51.981  41.080  1.00  0.00          H   
ATOM    262  HB2 ALA A  18      73.631  53.493  41.687  1.00  0.00          H   
ATOM    263  HB3 ALA A  18      71.912  53.252  41.912  1.00  0.00          H   
ATOM    264  N   ALA A  19      73.469  52.265  37.924  1.00  0.00          N   
ATOM    265  CA  ALA A  19      73.985  52.122  36.640  1.00  0.00          C   
ATOM    266  C   ALA A  19      73.427  53.074  35.549  1.00  0.00          C   
ATOM    267  O   ALA A  19      74.160  53.731  34.813  1.00  0.00          O   
ATOM    268  CB  ALA A  19      74.101  50.625  36.341  1.00  0.00          C   
ATOM    269  H   ALA A  19      73.037  51.445  38.327  1.00  0.00          H   
ATOM    270  HA  ALA A  19      75.013  52.388  36.865  1.00  0.00          H   
ATOM    271  HB1 ALA A  19      74.868  50.522  35.585  1.00  0.00          H   
ATOM    272  HB2 ALA A  19      74.496  50.023  37.158  1.00  0.00          H   
ATOM    273  HB3 ALA A  19      73.161  50.223  35.958  1.00  0.00          H   
ATOM    274  N   GLN A  20      72.120  53.293  35.497  1.00  0.00          N   
ATOM    275  CA  GLN A  20      71.460  54.348  34.722  1.00  0.00          C   
ATOM    276  C   GLN A  20      71.740  55.705  35.166  1.00  0.00          C   
ATOM    277  O   GLN A  20      71.863  56.632  34.310  1.00  0.00          O   
ATOM    278  CB  GLN A  20      69.967  53.940  34.560  1.00  0.00          C   
ATOM    279  CG  GLN A  20      69.021  54.810  33.804  1.00  0.00          C   
ATOM    280  CD  GLN A  20      67.914  54.073  33.139  1.00  0.00          C   
ATOM    281  NE2 GLN A  20      66.876  54.697  32.729  1.00  0.00          N   
ATOM    282  OE1 GLN A  20      67.865  52.868  33.055  1.00  0.00          O   
ATOM    283  H   GLN A  20      71.598  52.755  36.171  1.00  0.00          H   
ATOM    284  HA  GLN A  20      71.818  54.258  33.698  1.00  0.00          H   
ATOM    285  HB3 GLN A  20      69.562  53.804  35.562  1.00  0.00          H   
ATOM    286  HB2 GLN A  20      69.977  52.971  34.084  1.00  0.00          H   
ATOM    287  HG3 GLN A  20      69.558  55.310  32.992  1.00  0.00          H   
ATOM    288  HG2 GLN A  20      68.753  55.515  34.589  1.00  0.00          H   
ATOM    289 HE21 GLN A  20      66.808  55.643  33.055  1.00  0.00          H   
ATOM    290 HE22 GLN A  20      66.131  54.161  32.303  1.00  0.00          H   
ATOM    291  N   ALA A  21      71.882  55.912  36.512  1.00  0.00          N   
ATOM    292  CA  ALA A  21      72.242  57.225  37.034  1.00  0.00          C   
ATOM    293  C   ALA A  21      73.709  57.589  36.751  1.00  0.00          C   
ATOM    294  O   ALA A  21      73.944  58.818  36.559  1.00  0.00          O   
ATOM    295  CB  ALA A  21      71.822  57.309  38.529  1.00  0.00          C   
ATOM    296  H   ALA A  21      71.542  55.232  37.177  1.00  0.00          H   
ATOM    297  HA  ALA A  21      71.663  57.961  36.483  1.00  0.00          H   
ATOM    298  HB1 ALA A  21      70.758  57.166  38.713  1.00  0.00          H   
ATOM    299  HB2 ALA A  21      72.303  56.611  39.221  1.00  0.00          H   
ATOM    300  HB3 ALA A  21      72.037  58.315  38.885  1.00  0.00          H   
ATOM    301  N   ALA A  22      74.642  56.578  36.569  1.00  0.00          N   
ATOM    302  CA  ALA A  22      76.043  56.771  36.022  1.00  0.00          C   
ATOM    303  C   ALA A  22      76.044  56.328  34.482  1.00  0.00          C   
ATOM    304  O   ALA A  22      76.637  55.304  34.100  1.00  0.00          O   
ATOM    305  CB  ALA A  22      77.024  55.910  36.889  1.00  0.00          C   
ATOM    306  H   ALA A  22      74.269  55.643  36.687  1.00  0.00          H   
ATOM    307  HA  ALA A  22      76.269  57.831  36.068  1.00  0.00          H   
ATOM    308  HB1 ALA A  22      77.988  56.001  36.386  1.00  0.00          H   
ATOM    309  HB2 ALA A  22      77.126  56.360  37.878  1.00  0.00          H   
ATOM    310  HB3 ALA A  22      76.694  54.873  36.984  1.00  0.00          H   
ATOM    311  N   LYS A  23      75.522  57.198  33.623  1.00  0.00          N   
ATOM    312  CA  LYS A  23      75.230  56.864  32.277  1.00  0.00          C   
ATOM    313  C   LYS A  23      76.471  56.516  31.389  1.00  0.00          C   
ATOM    314  O   LYS A  23      77.498  57.249  31.421  1.00  0.00          O   
ATOM    315  CB  LYS A  23      74.300  57.986  31.659  1.00  0.00          C   
ATOM    316  CG  LYS A  23      73.619  57.622  30.352  1.00  0.00          C   
ATOM    317  CD  LYS A  23      72.702  58.757  29.770  1.00  0.00          C   
ATOM    318  CE  LYS A  23      73.594  59.761  28.971  1.00  0.00          C   
ATOM    319  NZ  LYS A  23      72.739  60.607  28.180  1.00  0.00          N   
ATOM    320  H   LYS A  23      75.157  58.066  33.982  1.00  0.00          H   
ATOM    321  HA  LYS A  23      74.655  55.934  32.287  1.00  0.00          H   
ATOM    322  HB3 LYS A  23      74.904  58.897  31.618  1.00  0.00          H   
ATOM    323  HB2 LYS A  23      73.536  58.203  32.394  1.00  0.00          H   
ATOM    324  HG3 LYS A  23      72.946  56.775  30.514  1.00  0.00          H   
ATOM    325  HG2 LYS A  23      74.318  57.207  29.619  1.00  0.00          H   
ATOM    326  HD3 LYS A  23      72.077  59.183  30.549  1.00  0.00          H   
ATOM    327  HD2 LYS A  23      71.994  58.230  29.128  1.00  0.00          H   
ATOM    328  HE3 LYS A  23      74.211  59.204  28.279  1.00  0.00          H   
ATOM    329  HE2 LYS A  23      74.237  60.356  29.622  1.00  0.00          H   
ATOM    330  HZ1 LYS A  23      72.057  60.055  27.686  1.00  0.00          H   
ATOM    331  HZ2 LYS A  23      72.106  61.216  28.681  1.00  0.00          H   
ATOM    332  HZ3 LYS A  23      73.290  61.138  27.526  1.00  0.00          H   
ATOM    333  N   LYS A  24      76.380  55.455  30.561  1.00  0.00          N   
ATOM    334  CA  LYS A  24      77.292  55.019  29.489  1.00  0.00          C   
ATOM    335  C   LYS A  24      76.643  55.073  28.118  1.00  0.00          C   
ATOM    336  CB  LYS A  24      77.773  53.578  29.847  1.00  0.00          C   
ATOM    337  CG  LYS A  24      78.443  53.489  31.266  1.00  0.00          C   
ATOM    338  CD  LYS A  24      79.619  54.412  31.458  1.00  0.00          C   
ATOM    339  CE  LYS A  24      80.401  54.323  32.728  1.00  0.00          C   
ATOM    340  NZ  LYS A  24      79.740  54.954  33.868  1.00  0.00          N   
ATOM    341  O   LYS A  24      75.535  54.634  27.891  1.00  0.00          O   
ATOM    342  OXT LYS A  24      77.258  55.703  27.230  1.00  0.00          O   
ATOM    343  H   LYS A  24      75.576  54.885  30.781  1.00  0.00          H   
ATOM    344  HA  LYS A  24      78.151  55.672  29.365  1.00  0.00          H   
ATOM    345  HB3 LYS A  24      78.391  53.137  29.068  1.00  0.00          H   
ATOM    346  HB2 LYS A  24      76.841  53.018  29.854  1.00  0.00          H   
ATOM    347  HG3 LYS A  24      78.736  52.467  31.514  1.00  0.00          H   
ATOM    348  HG2 LYS A  24      77.753  53.760  32.059  1.00  0.00          H   
ATOM    349  HD3 LYS A  24      79.353  55.465  31.419  1.00  0.00          H   
ATOM    350  HD2 LYS A  24      80.278  54.168  30.623  1.00  0.00          H   
ATOM    351  HE3 LYS A  24      81.309  54.889  32.581  1.00  0.00          H   
ATOM    352  HE2 LYS A  24      80.670  53.299  33.002  1.00  0.00          H   
ATOM    353  HZ1 LYS A  24      80.225  54.915  34.757  1.00  0.00          H   
ATOM    354  HZ2 LYS A  24      79.566  55.933  33.712  1.00  0.00          H   
ATOM    355  HZ3 LYS A  24      78.946  54.423  34.187  1.00  0.00          H   
TER     356      LYS A  24
ENDMDL
MODEL        8
ATOM      1  N   LYS A   1      73.277  41.866  57.647  1.00  0.00          N   
ATOM      2  CA  LYS A   1      72.231  40.849  57.700  1.00  0.00          C   
ATOM      3  C   LYS A   1      71.746  40.433  56.257  1.00  0.00          C   
ATOM      4  O   LYS A   1      71.726  41.292  55.363  1.00  0.00          O   
ATOM      5  CB  LYS A   1      71.127  41.325  58.657  1.00  0.00          C   
ATOM      6  CG  LYS A   1      69.919  40.374  58.711  1.00  0.00          C   
ATOM      7  CD  LYS A   1      68.829  40.956  59.624  1.00  0.00          C   
ATOM      8  CE  LYS A   1      67.488  40.227  59.448  1.00  0.00          C   
ATOM      9  NZ  LYS A   1      66.541  40.580  60.523  1.00  0.00          N   
ATOM     10  HA  LYS A   1      72.588  39.995  58.274  1.00  0.00          H   
ATOM     11  HB3 LYS A   1      70.747  42.315  58.377  1.00  0.00          H   
ATOM     12  HB2 LYS A   1      71.506  41.263  59.674  1.00  0.00          H   
ATOM     13  HG3 LYS A   1      70.197  39.379  59.080  1.00  0.00          H   
ATOM     14  HG2 LYS A   1      69.448  40.225  57.741  1.00  0.00          H   
ATOM     15  HD3 LYS A   1      68.664  41.972  59.266  1.00  0.00          H   
ATOM     16  HD2 LYS A   1      69.290  41.011  60.603  1.00  0.00          H   
ATOM     17  HE3 LYS A   1      67.652  39.152  59.570  1.00  0.00          H   
ATOM     18  HE2 LYS A   1      67.096  40.494  58.464  1.00  0.00          H   
ATOM     19  HZ1 LYS A   1      65.581  40.281  60.443  1.00  0.00          H   
ATOM     20  HZ2 LYS A   1      66.853  40.296  61.441  1.00  0.00          H   
ATOM     21  HZ3 LYS A   1      66.313  41.569  60.460  1.00  0.00          H   
ATOM     22  H   LYS A   1      72.811  42.749  57.436  1.00  0.00          H   
ATOM     23  N   LYS A   2      71.374  39.119  56.164  1.00  0.00          N   
ATOM     24  CA  LYS A   2      70.952  38.634  54.819  1.00  0.00          C   
ATOM     25  C   LYS A   2      69.577  39.152  54.351  1.00  0.00          C   
ATOM     26  O   LYS A   2      68.627  39.189  55.118  1.00  0.00          O   
ATOM     27  CB  LYS A   2      70.989  37.009  54.974  1.00  0.00          C   
ATOM     28  CG  LYS A   2      70.686  36.293  53.650  1.00  0.00          C   
ATOM     29  CD  LYS A   2      71.037  34.818  53.564  1.00  0.00          C   
ATOM     30  CE  LYS A   2      69.902  34.018  54.070  1.00  0.00          C   
ATOM     31  NZ  LYS A   2      70.269  32.667  54.471  1.00  0.00          N   
ATOM     32  H   LYS A   2      71.434  38.500  56.949  1.00  0.00          H   
ATOM     33  HA  LYS A   2      71.701  38.989  54.105  1.00  0.00          H   
ATOM     34  HB3 LYS A   2      70.440  36.686  55.860  1.00  0.00          H   
ATOM     35  HB2 LYS A   2      72.053  36.814  55.106  1.00  0.00          H   
ATOM     36  HG3 LYS A   2      71.331  36.831  52.950  1.00  0.00          H   
ATOM     37  HG2 LYS A   2      69.647  36.464  53.353  1.00  0.00          H   
ATOM     38  HD3 LYS A   2      71.931  34.690  54.181  1.00  0.00          H   
ATOM     39  HD2 LYS A   2      71.256  34.557  52.528  1.00  0.00          H   
ATOM     40  HE3 LYS A   2      69.131  33.948  53.296  1.00  0.00          H   
ATOM     41  HE2 LYS A   2      69.454  34.488  54.944  1.00  0.00          H   
ATOM     42  HZ1 LYS A   2      70.935  32.697  55.235  1.00  0.00          H   
ATOM     43  HZ2 LYS A   2      69.413  32.210  54.736  1.00  0.00          H   
ATOM     44  HZ3 LYS A   2      70.656  32.157  53.690  1.00  0.00          H   
ATOM     45  N   PRO A   3      69.385  39.413  53.075  1.00  0.00          N   
ATOM     46  CA  PRO A   3      68.161  39.981  52.568  1.00  0.00          C   
ATOM     47  C   PRO A   3      67.179  38.901  52.086  1.00  0.00          C   
ATOM     48  O   PRO A   3      67.635  37.784  51.676  1.00  0.00          O   
ATOM     49  CB  PRO A   3      68.500  40.900  51.413  1.00  0.00          C   
ATOM     50  CG  PRO A   3      69.755  40.257  50.819  1.00  0.00          C   
ATOM     51  CD  PRO A   3      70.405  39.640  52.098  1.00  0.00          C   
ATOM     52  HA  PRO A   3      67.657  40.623  53.281  1.00  0.00          H   
ATOM     53  HB3 PRO A   3      67.679  41.118  50.734  1.00  0.00          H   
ATOM     54  HB2 PRO A   3      68.833  41.833  51.853  1.00  0.00          H   
ATOM     55  HG3 PRO A   3      69.388  39.473  50.161  1.00  0.00          H   
ATOM     56  HG2 PRO A   3      70.425  40.875  50.214  1.00  0.00          H   
ATOM     57  HD3 PRO A   3      70.854  38.678  51.846  1.00  0.00          H   
ATOM     58  HD2 PRO A   3      71.198  40.328  52.392  1.00  0.00          H   
ATOM     59  N   GLY A   4      65.876  39.248  52.094  1.00  0.00          N   
ATOM     60  CA  GLY A   4      64.790  38.450  51.491  1.00  0.00          C   
ATOM     61  C   GLY A   4      64.640  38.417  49.984  1.00  0.00          C   
ATOM     62  O   GLY A   4      65.222  39.326  49.444  1.00  0.00          O   
ATOM     63  H   GLY A   4      65.602  40.109  52.561  1.00  0.00          H   
ATOM     64  HA3 GLY A   4      63.872  38.810  51.944  1.00  0.00          H   
ATOM     65  HA2 GLY A   4      64.824  37.403  51.813  1.00  0.00          H   
ATOM     66  N   ALA A   5      63.834  37.576  49.346  1.00  0.00          N   
ATOM     67  CA  ALA A   5      63.656  37.485  47.902  1.00  0.00          C   
ATOM     68  C   ALA A   5      63.349  38.842  47.287  1.00  0.00          C   
ATOM     69  O   ALA A   5      64.093  39.237  46.353  1.00  0.00          O   
ATOM     70  CB  ALA A   5      62.626  36.383  47.504  1.00  0.00          C   
ATOM     71  H   ALA A   5      63.265  36.973  49.925  1.00  0.00          H   
ATOM     72  HA  ALA A   5      64.631  37.176  47.527  1.00  0.00          H   
ATOM     73  HB1 ALA A   5      61.633  36.749  47.789  1.00  0.00          H   
ATOM     74  HB2 ALA A   5      62.650  36.039  46.475  1.00  0.00          H   
ATOM     75  HB3 ALA A   5      62.761  35.454  48.060  1.00  0.00          H   
ATOM     76  N   SER A   6      62.373  39.598  47.883  1.00  0.00          N   
ATOM     77  CA  SER A   6      62.066  40.932  47.325  1.00  0.00          C   
ATOM     78  C   SER A   6      63.052  42.012  47.538  1.00  0.00          C   
ATOM     79  O   SER A   6      63.152  42.907  46.715  1.00  0.00          O   
ATOM     80  CB  SER A   6      60.688  41.370  47.847  1.00  0.00          C   
ATOM     81  OG  SER A   6      60.746  41.712  49.235  1.00  0.00          O   
ATOM     82  H   SER A   6      61.825  39.162  48.618  1.00  0.00          H   
ATOM     83  HA  SER A   6      61.907  40.788  46.259  1.00  0.00          H   
ATOM     84  HB3 SER A   6      59.926  40.643  47.581  1.00  0.00          H   
ATOM     85  HB2 SER A   6      60.336  42.284  47.378  1.00  0.00          H   
ATOM     86  HG  SER A   6      59.831  41.528  49.472  1.00  0.00          H   
ATOM     87  N   LEU A   7      63.914  41.950  48.573  1.00  0.00          N   
ATOM     88  CA  LEU A   7      64.936  42.893  48.883  1.00  0.00          C   
ATOM     89  C   LEU A   7      66.281  42.635  48.041  1.00  0.00          C   
ATOM     90  O   LEU A   7      66.724  43.543  47.399  1.00  0.00          O   
ATOM     91  CB  LEU A   7      65.170  42.878  50.423  1.00  0.00          C   
ATOM     92  CG  LEU A   7      66.263  43.889  50.837  1.00  0.00          C   
ATOM     93  CD1 LEU A   7      65.941  45.317  50.407  1.00  0.00          C   
ATOM     94  CD2 LEU A   7      66.343  43.821  52.375  1.00  0.00          C   
ATOM     95  H   LEU A   7      63.726  41.278  49.301  1.00  0.00          H   
ATOM     96  HA  LEU A   7      64.563  43.865  48.572  1.00  0.00          H   
ATOM     97  HB3 LEU A   7      65.282  41.892  50.858  1.00  0.00          H   
ATOM     98  HB2 LEU A   7      64.311  43.323  50.917  1.00  0.00          H   
ATOM     99  HG  LEU A   7      67.209  43.609  50.371  1.00  0.00          H   
ATOM    100 HD11 LEU A   7      64.973  45.642  50.787  1.00  0.00          H   
ATOM    101 HD12 LEU A   7      66.623  46.019  50.876  1.00  0.00          H   
ATOM    102 HD13 LEU A   7      65.984  45.482  49.325  1.00  0.00          H   
ATOM    103 HD21 LEU A   7      66.647  42.816  52.683  1.00  0.00          H   
ATOM    104 HD22 LEU A   7      67.054  44.569  52.740  1.00  0.00          H   
ATOM    105 HD23 LEU A   7      65.380  44.071  52.820  1.00  0.00          H   
ATOM    106  N   ALA A   8      66.748  41.382  47.866  1.00  0.00          N   
ATOM    107  CA  ALA A   8      67.669  40.939  46.795  1.00  0.00          C   
ATOM    108  C   ALA A   8      67.151  41.418  45.420  1.00  0.00          C   
ATOM    109  O   ALA A   8      67.969  41.995  44.697  1.00  0.00          O   
ATOM    110  CB  ALA A   8      67.689  39.394  46.887  1.00  0.00          C   
ATOM    111  H   ALA A   8      66.327  40.662  48.436  1.00  0.00          H   
ATOM    112  HA  ALA A   8      68.696  41.304  46.884  1.00  0.00          H   
ATOM    113  HB1 ALA A   8      66.673  39.026  47.042  1.00  0.00          H   
ATOM    114  HB2 ALA A   8      68.059  38.930  45.975  1.00  0.00          H   
ATOM    115  HB3 ALA A   8      68.344  39.075  47.705  1.00  0.00          H   
ATOM    116  N   ALA A   9      65.890  41.237  45.014  1.00  0.00          N   
ATOM    117  CA  ALA A   9      65.319  41.703  43.778  1.00  0.00          C   
ATOM    118  C   ALA A   9      65.275  43.203  43.690  1.00  0.00          C   
ATOM    119  O   ALA A   9      65.680  43.700  42.662  1.00  0.00          O   
ATOM    120  CB  ALA A   9      63.931  41.030  43.694  1.00  0.00          C   
ATOM    121  H   ALA A   9      65.218  40.728  45.568  1.00  0.00          H   
ATOM    122  HA  ALA A   9      65.904  41.344  42.934  1.00  0.00          H   
ATOM    123  HB1 ALA A   9      63.495  41.432  42.787  1.00  0.00          H   
ATOM    124  HB2 ALA A   9      64.000  39.941  43.605  1.00  0.00          H   
ATOM    125  HB3 ALA A   9      63.419  41.325  44.610  1.00  0.00          H   
ATOM    126  N   LEU A  10      64.837  43.924  44.731  1.00  0.00          N   
ATOM    127  CA  LEU A  10      64.919  45.376  44.801  1.00  0.00          C   
ATOM    128  C   LEU A  10      66.398  45.813  44.723  1.00  0.00          C   
ATOM    129  O   LEU A  10      66.637  46.619  43.847  1.00  0.00          O   
ATOM    130  CB  LEU A  10      64.287  45.816  46.075  1.00  0.00          C   
ATOM    131  CG  LEU A  10      64.371  47.325  46.242  1.00  0.00          C   
ATOM    132  CD1 LEU A  10      63.673  48.198  45.138  1.00  0.00          C   
ATOM    133  CD2 LEU A  10      63.877  47.634  47.663  1.00  0.00          C   
ATOM    134  H   LEU A  10      64.548  43.437  45.568  1.00  0.00          H   
ATOM    135  HA  LEU A  10      64.368  45.766  43.946  1.00  0.00          H   
ATOM    136  HB3 LEU A  10      64.795  45.371  46.933  1.00  0.00          H   
ATOM    137  HB2 LEU A  10      63.213  45.617  46.005  1.00  0.00          H   
ATOM    138  HG  LEU A  10      65.369  47.752  46.137  1.00  0.00          H   
ATOM    139 HD11 LEU A  10      62.632  47.871  45.058  1.00  0.00          H   
ATOM    140 HD12 LEU A  10      63.772  49.259  45.368  1.00  0.00          H   
ATOM    141 HD13 LEU A  10      64.122  47.928  44.186  1.00  0.00          H   
ATOM    142 HD21 LEU A  10      63.944  48.713  47.836  1.00  0.00          H   
ATOM    143 HD22 LEU A  10      62.875  47.228  47.754  1.00  0.00          H   
ATOM    144 HD23 LEU A  10      64.497  47.164  48.423  1.00  0.00          H   
ATOM    145  N   GLN A  11      67.385  45.232  45.495  1.00  0.00          N   
ATOM    146  CA  GLN A  11      68.838  45.601  45.417  1.00  0.00          C   
ATOM    147  C   GLN A  11      69.525  45.408  44.049  1.00  0.00          C   
ATOM    148  O   GLN A  11      70.375  46.260  43.685  1.00  0.00          O   
ATOM    149  CB  GLN A  11      69.670  44.837  46.456  1.00  0.00          C   
ATOM    150  CG  GLN A  11      69.713  45.495  47.858  1.00  0.00          C   
ATOM    151  CD  GLN A  11      70.280  44.558  48.889  1.00  0.00          C   
ATOM    152  NE2 GLN A  11      69.957  45.003  50.110  1.00  0.00          N   
ATOM    153  OE1 GLN A  11      70.954  43.571  48.661  1.00  0.00          O   
ATOM    154  H   GLN A  11      67.144  44.545  46.191  1.00  0.00          H   
ATOM    155  HA  GLN A  11      68.957  46.661  45.608  1.00  0.00          H   
ATOM    156  HB3 GLN A  11      70.708  44.781  46.123  1.00  0.00          H   
ATOM    157  HB2 GLN A  11      69.232  43.837  46.503  1.00  0.00          H   
ATOM    158  HG3 GLN A  11      68.705  45.799  48.148  1.00  0.00          H   
ATOM    159  HG2 GLN A  11      70.344  46.388  47.807  1.00  0.00          H   
ATOM    160 HE21 GLN A  11      69.499  45.904  50.162  1.00  0.00          H   
ATOM    161 HE22 GLN A  11      70.320  44.453  50.875  1.00  0.00          H   
ATOM    162  N   ALA A  12      68.980  44.469  43.190  1.00  0.00          N   
ATOM    163  CA  ALA A  12      69.404  44.293  41.780  1.00  0.00          C   
ATOM    164  C   ALA A  12      68.813  45.398  40.910  1.00  0.00          C   
ATOM    165  O   ALA A  12      69.467  45.995  40.078  1.00  0.00          O   
ATOM    166  CB  ALA A  12      68.884  42.960  41.399  1.00  0.00          C   
ATOM    167  H   ALA A  12      68.256  43.889  43.570  1.00  0.00          H   
ATOM    168  HA  ALA A  12      70.481  44.158  41.704  1.00  0.00          H   
ATOM    169  HB1 ALA A  12      69.333  42.667  40.451  1.00  0.00          H   
ATOM    170  HB2 ALA A  12      69.204  42.177  42.080  1.00  0.00          H   
ATOM    171  HB3 ALA A  12      67.796  42.855  41.349  1.00  0.00          H   
ATOM    172  N   LEU A  13      67.494  45.784  41.120  1.00  0.00          N   
ATOM    173  CA  LEU A  13      66.945  46.921  40.358  1.00  0.00          C   
ATOM    174  C   LEU A  13      67.729  48.216  40.731  1.00  0.00          C   
ATOM    175  O   LEU A  13      68.084  48.933  39.777  1.00  0.00          O   
ATOM    176  CB  LEU A  13      65.441  46.995  40.537  1.00  0.00          C   
ATOM    177  CG  LEU A  13      64.765  47.958  39.559  1.00  0.00          C   
ATOM    178  CD1 LEU A  13      64.988  47.805  38.011  1.00  0.00          C   
ATOM    179  CD2 LEU A  13      63.280  47.853  39.859  1.00  0.00          C   
ATOM    180  H   LEU A  13      66.975  45.385  41.881  1.00  0.00          H   
ATOM    181  HA  LEU A  13      67.200  46.911  39.298  1.00  0.00          H   
ATOM    182  HB3 LEU A  13      65.235  47.427  41.517  1.00  0.00          H   
ATOM    183  HB2 LEU A  13      64.914  46.040  40.595  1.00  0.00          H   
ATOM    184  HG  LEU A  13      65.092  48.973  39.741  1.00  0.00          H   
ATOM    185 HD11 LEU A  13      66.030  47.984  37.731  1.00  0.00          H   
ATOM    186 HD12 LEU A  13      64.655  46.797  37.766  1.00  0.00          H   
ATOM    187 HD13 LEU A  13      64.376  48.536  37.481  1.00  0.00          H   
ATOM    188 HD21 LEU A  13      62.891  46.916  39.450  1.00  0.00          H   
ATOM    189 HD22 LEU A  13      63.107  47.814  40.943  1.00  0.00          H   
ATOM    190 HD23 LEU A  13      62.769  48.735  39.483  1.00  0.00          H   
ATOM    191  N   GLN A  14      68.052  48.508  42.015  1.00  0.00          N   
ATOM    192  CA  GLN A  14      68.855  49.645  42.420  1.00  0.00          C   
ATOM    193  C   GLN A  14      70.253  49.637  41.816  1.00  0.00          C   
ATOM    194  O   GLN A  14      70.808  50.692  41.517  1.00  0.00          O   
ATOM    195  CB  GLN A  14      68.747  49.775  43.934  1.00  0.00          C   
ATOM    196  CG  GLN A  14      67.357  50.384  44.312  1.00  0.00          C   
ATOM    197  CD  GLN A  14      67.128  50.411  45.842  1.00  0.00          C   
ATOM    198  NE2 GLN A  14      66.363  51.324  46.360  1.00  0.00          N   
ATOM    199  OE1 GLN A  14      67.601  49.559  46.580  1.00  0.00          O   
ATOM    200  H   GLN A  14      67.666  47.839  42.672  1.00  0.00          H   
ATOM    201  HA  GLN A  14      68.426  50.510  41.912  1.00  0.00          H   
ATOM    202  HB3 GLN A  14      69.480  50.500  44.296  1.00  0.00          H   
ATOM    203  HB2 GLN A  14      68.865  48.792  44.387  1.00  0.00          H   
ATOM    204  HG3 GLN A  14      66.510  49.858  43.879  1.00  0.00          H   
ATOM    205  HG2 GLN A  14      67.354  51.389  43.901  1.00  0.00          H   
ATOM    206 HE21 GLN A  14      65.870  52.012  45.808  1.00  0.00          H   
ATOM    207 HE22 GLN A  14      66.138  51.147  47.335  1.00  0.00          H   
ATOM    208  N   ALA A  15      70.828  48.469  41.600  1.00  0.00          N   
ATOM    209  CA  ALA A  15      72.111  48.305  40.828  1.00  0.00          C   
ATOM    210  C   ALA A  15      72.000  48.847  39.420  1.00  0.00          C   
ATOM    211  O   ALA A  15      72.750  49.739  38.976  1.00  0.00          O   
ATOM    212  CB  ALA A  15      72.622  46.864  40.852  1.00  0.00          C   
ATOM    213  H   ALA A  15      70.285  47.642  41.792  1.00  0.00          H   
ATOM    214  HA  ALA A  15      72.923  48.902  41.260  1.00  0.00          H   
ATOM    215  HB1 ALA A  15      73.509  46.720  40.233  1.00  0.00          H   
ATOM    216  HB2 ALA A  15      72.792  46.568  41.896  1.00  0.00          H   
ATOM    217  HB3 ALA A  15      71.829  46.231  40.452  1.00  0.00          H   
ATOM    218  N   LEU A  16      70.999  48.277  38.684  1.00  0.00          N   
ATOM    219  CA  LEU A  16      70.779  48.501  37.274  1.00  0.00          C   
ATOM    220  C   LEU A  16      70.291  50.006  37.015  1.00  0.00          C   
ATOM    221  O   LEU A  16      70.776  50.631  36.066  1.00  0.00          O   
ATOM    222  CB  LEU A  16      69.787  47.460  36.756  1.00  0.00          C   
ATOM    223  CG  LEU A  16      69.655  47.313  35.220  1.00  0.00          C   
ATOM    224  CD1 LEU A  16      70.810  46.653  34.481  1.00  0.00          C   
ATOM    225  CD2 LEU A  16      68.384  46.538  34.847  1.00  0.00          C   
ATOM    226  H   LEU A  16      70.504  47.532  39.166  1.00  0.00          H   
ATOM    227  HA  LEU A  16      71.733  48.357  36.759  1.00  0.00          H   
ATOM    228  HB3 LEU A  16      68.814  47.737  37.157  1.00  0.00          H   
ATOM    229  HB2 LEU A  16      70.000  46.489  37.196  1.00  0.00          H   
ATOM    230  HG  LEU A  16      69.520  48.287  34.742  1.00  0.00          H   
ATOM    231 HD11 LEU A  16      70.893  45.631  34.836  1.00  0.00          H   
ATOM    232 HD12 LEU A  16      70.653  46.622  33.405  1.00  0.00          H   
ATOM    233 HD13 LEU A  16      71.784  47.116  34.668  1.00  0.00          H   
ATOM    234 HD21 LEU A  16      68.304  46.355  33.782  1.00  0.00          H   
ATOM    235 HD22 LEU A  16      68.387  45.601  35.418  1.00  0.00          H   
ATOM    236 HD23 LEU A  16      67.523  47.147  35.130  1.00  0.00          H   
ATOM    237  N   GLN A  17      69.488  50.572  37.972  1.00  0.00          N   
ATOM    238  CA  GLN A  17      69.132  52.000  38.046  1.00  0.00          C   
ATOM    239  C   GLN A  17      70.434  52.897  38.098  1.00  0.00          C   
ATOM    240  O   GLN A  17      70.488  53.928  37.460  1.00  0.00          O   
ATOM    241  CB  GLN A  17      68.137  52.408  39.213  1.00  0.00          C   
ATOM    242  CG  GLN A  17      66.746  51.746  38.985  1.00  0.00          C   
ATOM    243  CD  GLN A  17      65.507  52.431  39.533  1.00  0.00          C   
ATOM    244  NE2 GLN A  17      64.319  52.238  39.037  1.00  0.00          N   
ATOM    245  OE1 GLN A  17      65.620  53.248  40.428  1.00  0.00          O   
ATOM    246  H   GLN A  17      69.036  49.881  38.558  1.00  0.00          H   
ATOM    247  HA  GLN A  17      68.586  52.326  37.158  1.00  0.00          H   
ATOM    248  HB3 GLN A  17      68.126  53.490  39.349  1.00  0.00          H   
ATOM    249  HB2 GLN A  17      68.579  52.091  40.162  1.00  0.00          H   
ATOM    250  HG3 GLN A  17      66.813  50.773  39.488  1.00  0.00          H   
ATOM    251  HG2 GLN A  17      66.605  51.529  37.929  1.00  0.00          H   
ATOM    252 HE21 GLN A  17      64.214  51.443  38.414  1.00  0.00          H   
ATOM    253 HE22 GLN A  17      63.556  52.826  39.316  1.00  0.00          H   
ATOM    254  N   ALA A  18      71.440  52.515  38.915  1.00  0.00          N   
ATOM    255  CA  ALA A  18      72.711  53.288  39.116  1.00  0.00          C   
ATOM    256  C   ALA A  18      73.539  53.387  37.853  1.00  0.00          C   
ATOM    257  O   ALA A  18      73.971  54.469  37.462  1.00  0.00          O   
ATOM    258  CB  ALA A  18      73.540  52.624  40.289  1.00  0.00          C   
ATOM    259  H   ALA A  18      71.345  51.641  39.411  1.00  0.00          H   
ATOM    260  HA  ALA A  18      72.436  54.302  39.418  1.00  0.00          H   
ATOM    261  HB1 ALA A  18      74.263  53.311  40.725  1.00  0.00          H   
ATOM    262  HB2 ALA A  18      72.976  52.293  41.161  1.00  0.00          H   
ATOM    263  HB3 ALA A  18      73.973  51.685  39.942  1.00  0.00          H   
ATOM    264  N   ALA A  19      73.701  52.236  37.185  1.00  0.00          N   
ATOM    265  CA  ALA A  19      74.167  52.114  35.827  1.00  0.00          C   
ATOM    266  C   ALA A  19      73.351  52.741  34.699  1.00  0.00          C   
ATOM    267  O   ALA A  19      73.725  52.788  33.535  1.00  0.00          O   
ATOM    268  CB  ALA A  19      74.381  50.637  35.445  1.00  0.00          C   
ATOM    269  H   ALA A  19      73.315  51.387  37.584  1.00  0.00          H   
ATOM    270  HA  ALA A  19      75.122  52.643  35.762  1.00  0.00          H   
ATOM    271  HB1 ALA A  19      74.924  50.423  34.526  1.00  0.00          H   
ATOM    272  HB2 ALA A  19      74.985  50.103  36.179  1.00  0.00          H   
ATOM    273  HB3 ALA A  19      73.362  50.264  35.366  1.00  0.00          H   
ATOM    274  N   GLN A  20      72.231  53.313  35.056  1.00  0.00          N   
ATOM    275  CA  GLN A  20      71.204  54.008  34.235  1.00  0.00          C   
ATOM    276  C   GLN A  20      70.723  53.153  33.145  1.00  0.00          C   
ATOM    277  O   GLN A  20      70.600  53.648  32.073  1.00  0.00          O   
ATOM    278  CB  GLN A  20      71.655  55.489  33.810  1.00  0.00          C   
ATOM    279  CG  GLN A  20      71.747  56.290  35.041  1.00  0.00          C   
ATOM    280  CD  GLN A  20      72.396  57.611  34.620  1.00  0.00          C   
ATOM    281  NE2 GLN A  20      73.149  58.207  35.501  1.00  0.00          N   
ATOM    282  OE1 GLN A  20      72.292  58.127  33.505  1.00  0.00          O   
ATOM    283  H   GLN A  20      72.084  53.342  36.054  1.00  0.00          H   
ATOM    284  HA  GLN A  20      70.297  54.020  34.852  1.00  0.00          H   
ATOM    285  HB3 GLN A  20      70.933  55.988  33.176  1.00  0.00          H   
ATOM    286  HB2 GLN A  20      72.624  55.397  33.303  1.00  0.00          H   
ATOM    287  HG3 GLN A  20      72.450  55.793  35.713  1.00  0.00          H   
ATOM    288  HG2 GLN A  20      70.801  56.515  35.528  1.00  0.00          H   
ATOM    289 HE21 GLN A  20      73.252  57.744  36.393  1.00  0.00          H   
ATOM    290 HE22 GLN A  20      73.832  58.924  35.260  1.00  0.00          H   
ATOM    291  N   ALA A  21      70.470  51.889  33.443  1.00  0.00          N   
ATOM    292  CA  ALA A  21      70.240  50.856  32.407  1.00  0.00          C   
ATOM    293  C   ALA A  21      69.009  49.985  32.690  1.00  0.00          C   
ATOM    294  O   ALA A  21      68.673  49.103  31.856  1.00  0.00          O   
ATOM    295  CB  ALA A  21      71.521  50.009  32.397  1.00  0.00          C   
ATOM    296  H   ALA A  21      70.423  51.576  34.403  1.00  0.00          H   
ATOM    297  HA  ALA A  21      70.036  51.280  31.427  1.00  0.00          H   
ATOM    298  HB1 ALA A  21      72.349  50.572  31.962  1.00  0.00          H   
ATOM    299  HB2 ALA A  21      71.829  49.602  33.359  1.00  0.00          H   
ATOM    300  HB3 ALA A  21      71.406  49.147  31.741  1.00  0.00          H   
ATOM    301  N   ALA A  22      68.250  50.295  33.741  1.00  0.00          N   
ATOM    302  CA  ALA A  22      66.939  49.798  34.093  1.00  0.00          C   
ATOM    303  C   ALA A  22      65.767  50.344  33.294  1.00  0.00          C   
ATOM    304  O   ALA A  22      65.789  51.438  32.763  1.00  0.00          O   
ATOM    305  CB  ALA A  22      66.633  49.998  35.555  1.00  0.00          C   
ATOM    306  H   ALA A  22      68.579  51.148  34.165  1.00  0.00          H   
ATOM    307  HA  ALA A  22      66.883  48.724  33.894  1.00  0.00          H   
ATOM    308  HB1 ALA A  22      65.576  49.799  35.693  1.00  0.00          H   
ATOM    309  HB2 ALA A  22      67.261  49.409  36.226  1.00  0.00          H   
ATOM    310  HB3 ALA A  22      66.749  51.046  35.835  1.00  0.00          H   
ATOM    311  N   LYS A  23      64.680  49.606  33.173  1.00  0.00          N   
ATOM    312  CA  LYS A  23      63.477  50.161  32.479  1.00  0.00          C   
ATOM    313  C   LYS A  23      62.784  51.223  33.332  1.00  0.00          C   
ATOM    314  O   LYS A  23      62.886  51.207  34.586  1.00  0.00          O   
ATOM    315  CB  LYS A  23      62.580  49.033  32.030  1.00  0.00          C   
ATOM    316  CG  LYS A  23      63.195  47.866  31.211  1.00  0.00          C   
ATOM    317  CD  LYS A  23      62.054  46.845  31.008  1.00  0.00          C   
ATOM    318  CE  LYS A  23      62.235  45.788  29.932  1.00  0.00          C   
ATOM    319  NZ  LYS A  23      63.301  44.818  30.199  1.00  0.00          N   
ATOM    320  H   LYS A  23      64.730  48.644  33.464  1.00  0.00          H   
ATOM    321  HA  LYS A  23      63.830  50.610  31.552  1.00  0.00          H   
ATOM    322  HB3 LYS A  23      61.811  49.454  31.394  1.00  0.00          H   
ATOM    323  HB2 LYS A  23      62.034  48.666  32.902  1.00  0.00          H   
ATOM    324  HG3 LYS A  23      64.025  47.430  31.775  1.00  0.00          H   
ATOM    325  HG2 LYS A  23      63.638  48.238  30.298  1.00  0.00          H   
ATOM    326  HD3 LYS A  23      61.136  47.433  30.907  1.00  0.00          H   
ATOM    327  HD2 LYS A  23      61.865  46.308  31.938  1.00  0.00          H   
ATOM    328  HE3 LYS A  23      62.314  46.228  28.939  1.00  0.00          H   
ATOM    329  HE2 LYS A  23      61.299  45.224  29.890  1.00  0.00          H   
ATOM    330  HZ1 LYS A  23      64.162  45.336  30.297  1.00  0.00          H   
ATOM    331  HZ2 LYS A  23      63.305  44.341  31.096  1.00  0.00          H   
ATOM    332  HZ3 LYS A  23      63.480  44.109  29.513  1.00  0.00          H   
ATOM    333  N   LYS A  24      61.905  52.070  32.862  1.00  0.00          N   
ATOM    334  CA  LYS A  24      61.347  53.251  33.552  1.00  0.00          C   
ATOM    335  C   LYS A  24      60.289  52.950  34.608  1.00  0.00          C   
ATOM    336  CB  LYS A  24      60.778  54.288  32.547  1.00  0.00          C   
ATOM    337  CG  LYS A  24      61.951  54.801  31.553  1.00  0.00          C   
ATOM    338  CD  LYS A  24      61.288  55.591  30.495  1.00  0.00          C   
ATOM    339  CE  LYS A  24      62.152  55.952  29.302  1.00  0.00          C   
ATOM    340  NZ  LYS A  24      61.616  57.141  28.601  1.00  0.00          N   
ATOM    341  O   LYS A  24      59.492  51.985  34.439  1.00  0.00          O   
ATOM    342  OXT LYS A  24      60.357  53.594  35.661  1.00  0.00          O   
ATOM    343  H   LYS A  24      61.621  51.978  31.894  1.00  0.00          H   
ATOM    344  HA  LYS A  24      62.061  53.759  34.184  1.00  0.00          H   
ATOM    345  HB3 LYS A  24      60.442  55.120  33.169  1.00  0.00          H   
ATOM    346  HB2 LYS A  24      60.090  53.814  31.847  1.00  0.00          H   
ATOM    347  HG3 LYS A  24      62.537  53.969  31.157  1.00  0.00          H   
ATOM    348  HG2 LYS A  24      62.610  55.393  32.178  1.00  0.00          H   
ATOM    349  HD3 LYS A  24      61.006  56.559  30.924  1.00  0.00          H   
ATOM    350  HD2 LYS A  24      60.422  55.111  30.039  1.00  0.00          H   
ATOM    351  HE3 LYS A  24      62.104  55.012  28.744  1.00  0.00          H   
ATOM    352  HE2 LYS A  24      63.171  56.193  29.597  1.00  0.00          H   
ATOM    353  HZ1 LYS A  24      60.723  56.993  28.150  1.00  0.00          H   
ATOM    354  HZ2 LYS A  24      61.685  57.991  29.135  1.00  0.00          H   
ATOM    355  HZ3 LYS A  24      62.113  57.328  27.745  1.00  0.00          H   
TER     356      LYS A  24
ENDMDL
MODEL        9
ATOM      1  N   LYS A   1      49.603  40.916  46.064  1.00  0.00          N   
ATOM      2  CA  LYS A   1      49.565  39.500  46.684  1.00  0.00          C   
ATOM      3  C   LYS A   1      50.779  39.238  47.591  1.00  0.00          C   
ATOM      4  O   LYS A   1      51.634  40.096  47.635  1.00  0.00          O   
ATOM      5  CB  LYS A   1      49.417  38.304  45.677  1.00  0.00          C   
ATOM      6  CG  LYS A   1      50.654  38.140  44.710  1.00  0.00          C   
ATOM      7  CD  LYS A   1      50.599  36.867  43.793  1.00  0.00          C   
ATOM      8  CE  LYS A   1      51.966  36.561  43.144  1.00  0.00          C   
ATOM      9  NZ  LYS A   1      51.977  35.304  42.340  1.00  0.00          N   
ATOM     10  HA  LYS A   1      48.675  39.463  47.310  1.00  0.00          H   
ATOM     11  HB3 LYS A   1      48.533  38.358  45.046  1.00  0.00          H   
ATOM     12  HB2 LYS A   1      49.256  37.367  46.215  1.00  0.00          H   
ATOM     13  HG3 LYS A   1      51.560  38.013  45.306  1.00  0.00          H   
ATOM     14  HG2 LYS A   1      50.707  39.047  44.097  1.00  0.00          H   
ATOM     15  HD3 LYS A   1      49.842  37.166  43.062  1.00  0.00          H   
ATOM     16  HD2 LYS A   1      50.259  36.107  44.494  1.00  0.00          H   
ATOM     17  HE3 LYS A   1      52.645  36.488  43.992  1.00  0.00          H   
ATOM     18  HE2 LYS A   1      52.379  37.400  42.590  1.00  0.00          H   
ATOM     19  HZ1 LYS A   1      52.871  34.914  42.081  1.00  0.00          H   
ATOM     20  HZ2 LYS A   1      51.466  34.598  42.857  1.00  0.00          H   
ATOM     21  HZ3 LYS A   1      51.421  35.422  41.505  1.00  0.00          H   
ATOM     22  H   LYS A   1      48.658  41.018  45.714  1.00  0.00          H   
ATOM     23  N   LYS A   2      50.891  38.112  48.285  1.00  0.00          N   
ATOM     24  CA  LYS A   2      52.002  37.915  49.258  1.00  0.00          C   
ATOM     25  C   LYS A   2      53.383  37.819  48.526  1.00  0.00          C   
ATOM     26  O   LYS A   2      53.434  37.345  47.374  1.00  0.00          O   
ATOM     27  CB  LYS A   2      51.658  36.634  50.142  1.00  0.00          C   
ATOM     28  CG  LYS A   2      50.592  36.728  51.247  1.00  0.00          C   
ATOM     29  CD  LYS A   2      50.280  35.330  51.801  1.00  0.00          C   
ATOM     30  CE  LYS A   2      51.227  34.755  52.855  1.00  0.00          C   
ATOM     31  NZ  LYS A   2      51.020  33.383  53.389  1.00  0.00          N   
ATOM     32  H   LYS A   2      50.129  37.459  48.262  1.00  0.00          H   
ATOM     33  HA  LYS A   2      51.998  38.725  49.985  1.00  0.00          H   
ATOM     34  HB3 LYS A   2      52.600  36.482  50.670  1.00  0.00          H   
ATOM     35  HB2 LYS A   2      51.492  35.732  49.542  1.00  0.00          H   
ATOM     36  HG3 LYS A   2      49.739  37.123  50.696  1.00  0.00          H   
ATOM     37  HG2 LYS A   2      50.926  37.430  52.003  1.00  0.00          H   
ATOM     38  HD3 LYS A   2      50.391  34.590  51.012  1.00  0.00          H   
ATOM     39  HD2 LYS A   2      49.316  35.423  52.319  1.00  0.00          H   
ATOM     40  HE3 LYS A   2      51.429  35.520  53.603  1.00  0.00          H   
ATOM     41  HE2 LYS A   2      52.183  34.614  52.349  1.00  0.00          H   
ATOM     42  HZ1 LYS A   2      51.668  33.058  54.096  1.00  0.00          H   
ATOM     43  HZ2 LYS A   2      50.078  33.422  53.733  1.00  0.00          H   
ATOM     44  HZ3 LYS A   2      51.002  32.675  52.673  1.00  0.00          H   
ATOM     45  N   PRO A   3      54.491  38.272  49.087  1.00  0.00          N   
ATOM     46  CA  PRO A   3      55.803  38.329  48.481  1.00  0.00          C   
ATOM     47  C   PRO A   3      56.394  37.048  47.935  1.00  0.00          C   
ATOM     48  O   PRO A   3      56.162  35.996  48.434  1.00  0.00          O   
ATOM     49  CB  PRO A   3      56.772  38.703  49.656  1.00  0.00          C   
ATOM     50  CG  PRO A   3      55.987  39.611  50.485  1.00  0.00          C   
ATOM     51  CD  PRO A   3      54.538  39.164  50.263  1.00  0.00          C   
ATOM     52  HA  PRO A   3      55.817  38.991  47.612  1.00  0.00          H   
ATOM     53  HB3 PRO A   3      56.881  37.853  50.322  1.00  0.00          H   
ATOM     54  HB2 PRO A   3      57.757  39.033  49.340  1.00  0.00          H   
ATOM     55  HG3 PRO A   3      56.393  39.492  51.494  1.00  0.00          H   
ATOM     56  HG2 PRO A   3      56.086  40.631  50.132  1.00  0.00          H   
ATOM     57  HD3 PRO A   3      54.225  38.610  51.148  1.00  0.00          H   
ATOM     58  HD2 PRO A   3      53.830  39.996  50.181  1.00  0.00          H   
ATOM     59  N   GLY A   4      57.152  37.180  46.860  1.00  0.00          N   
ATOM     60  CA  GLY A   4      57.843  35.966  46.301  1.00  0.00          C   
ATOM     61  C   GLY A   4      59.296  36.293  46.011  1.00  0.00          C   
ATOM     62  O   GLY A   4      59.955  35.437  45.316  1.00  0.00          O   
ATOM     63  H   GLY A   4      57.421  38.085  46.500  1.00  0.00          H   
ATOM     64  HA3 GLY A   4      57.422  35.762  45.310  1.00  0.00          H   
ATOM     65  HA2 GLY A   4      57.744  35.108  46.965  1.00  0.00          H   
ATOM     66  N   ALA A   5      59.714  37.537  46.267  1.00  0.00          N   
ATOM     67  CA  ALA A   5      61.031  38.140  45.936  1.00  0.00          C   
ATOM     68  C   ALA A   5      61.776  38.796  47.118  1.00  0.00          C   
ATOM     69  O   ALA A   5      61.148  39.541  47.801  1.00  0.00          O   
ATOM     70  CB  ALA A   5      60.862  39.064  44.727  1.00  0.00          C   
ATOM     71  H   ALA A   5      59.004  38.181  46.589  1.00  0.00          H   
ATOM     72  HA  ALA A   5      61.658  37.330  45.558  1.00  0.00          H   
ATOM     73  HB1 ALA A   5      60.722  40.086  45.078  1.00  0.00          H   
ATOM     74  HB2 ALA A   5      61.730  39.110  44.080  1.00  0.00          H   
ATOM     75  HB3 ALA A   5      59.982  38.717  44.173  1.00  0.00          H   
ATOM     76  N   SER A   6      63.071  38.534  47.396  1.00  0.00          N   
ATOM     77  CA  SER A   6      63.824  39.026  48.540  1.00  0.00          C   
ATOM     78  C   SER A   6      64.218  40.509  48.365  1.00  0.00          C   
ATOM     79  O   SER A   6      64.179  41.153  47.354  1.00  0.00          O   
ATOM     80  CB  SER A   6      65.022  38.101  48.754  1.00  0.00          C   
ATOM     81  OG  SER A   6      66.084  38.383  47.864  1.00  0.00          O   
ATOM     82  H   SER A   6      63.617  37.997  46.741  1.00  0.00          H   
ATOM     83  HA  SER A   6      63.177  38.893  49.411  1.00  0.00          H   
ATOM     84  HB3 SER A   6      64.723  37.053  48.705  1.00  0.00          H   
ATOM     85  HB2 SER A   6      65.379  38.128  49.789  1.00  0.00          H   
ATOM     86  HG  SER A   6      66.730  37.684  48.018  1.00  0.00          H   
ATOM     87  N   LEU A   7      64.823  41.090  49.384  1.00  0.00          N   
ATOM     88  CA  LEU A   7      65.552  42.319  49.333  1.00  0.00          C   
ATOM     89  C   LEU A   7      66.496  42.356  48.162  1.00  0.00          C   
ATOM     90  O   LEU A   7      66.731  43.358  47.538  1.00  0.00          O   
ATOM     91  CB  LEU A   7      66.302  42.539  50.686  1.00  0.00          C   
ATOM     92  CG  LEU A   7      66.983  43.873  50.783  1.00  0.00          C   
ATOM     93  CD1 LEU A   7      65.963  45.013  50.602  1.00  0.00          C   
ATOM     94  CD2 LEU A   7      67.635  43.998  52.215  1.00  0.00          C   
ATOM     95  H   LEU A   7      64.841  40.570  50.252  1.00  0.00          H   
ATOM     96  HA  LEU A   7      64.827  43.121  49.209  1.00  0.00          H   
ATOM     97  HB3 LEU A   7      67.024  41.747  50.884  1.00  0.00          H   
ATOM     98  HB2 LEU A   7      65.633  42.439  51.540  1.00  0.00          H   
ATOM     99  HG  LEU A   7      67.737  44.044  50.010  1.00  0.00          H   
ATOM    100 HD11 LEU A   7      65.650  44.916  49.563  1.00  0.00          H   
ATOM    101 HD12 LEU A   7      65.070  44.854  51.220  1.00  0.00          H   
ATOM    102 HD13 LEU A   7      66.383  46.008  50.769  1.00  0.00          H   
ATOM    103 HD21 LEU A   7      68.048  44.998  52.267  1.00  0.00          H   
ATOM    104 HD22 LEU A   7      66.886  43.811  52.985  1.00  0.00          H   
ATOM    105 HD23 LEU A   7      68.474  43.334  52.470  1.00  0.00          H   
ATOM    106  N   ALA A   8      67.223  41.335  47.878  1.00  0.00          N   
ATOM    107  CA  ALA A   8      68.245  41.189  46.812  1.00  0.00          C   
ATOM    108  C   ALA A   8      67.571  41.429  45.476  1.00  0.00          C   
ATOM    109  O   ALA A   8      68.308  41.942  44.652  1.00  0.00          O   
ATOM    110  CB  ALA A   8      69.066  39.959  46.990  1.00  0.00          C   
ATOM    111  H   ALA A   8      67.174  40.529  48.481  1.00  0.00          H   
ATOM    112  HA  ALA A   8      68.955  42.002  46.986  1.00  0.00          H   
ATOM    113  HB1 ALA A   8      68.721  39.171  46.311  1.00  0.00          H   
ATOM    114  HB2 ALA A   8      70.118  40.070  46.744  1.00  0.00          H   
ATOM    115  HB3 ALA A   8      69.047  39.504  47.977  1.00  0.00          H   
ATOM    116  N   ALA A   9      66.278  41.189  45.221  1.00  0.00          N   
ATOM    117  CA  ALA A   9      65.626  41.428  43.929  1.00  0.00          C   
ATOM    118  C   ALA A   9      65.436  42.962  43.790  1.00  0.00          C   
ATOM    119  O   ALA A   9      65.651  43.473  42.685  1.00  0.00          O   
ATOM    120  CB  ALA A   9      64.267  40.741  43.911  1.00  0.00          C   
ATOM    121  H   ALA A   9      65.750  40.889  46.036  1.00  0.00          H   
ATOM    122  HA  ALA A   9      66.211  41.053  43.098  1.00  0.00          H   
ATOM    123  HB1 ALA A   9      63.514  41.353  44.412  1.00  0.00          H   
ATOM    124  HB2 ALA A   9      63.983  40.637  42.858  1.00  0.00          H   
ATOM    125  HB3 ALA A   9      64.338  39.776  44.418  1.00  0.00          H   
ATOM    126  N   LEU A  10      65.131  43.737  44.851  1.00  0.00          N   
ATOM    127  CA  LEU A  10      65.095  45.182  44.882  1.00  0.00          C   
ATOM    128  C   LEU A  10      66.450  45.772  44.601  1.00  0.00          C   
ATOM    129  O   LEU A  10      66.601  46.711  43.854  1.00  0.00          O   
ATOM    130  CB  LEU A  10      64.550  45.765  46.200  1.00  0.00          C   
ATOM    131  CG  LEU A  10      64.559  47.317  46.519  1.00  0.00          C   
ATOM    132  CD1 LEU A  10      63.762  48.040  45.434  1.00  0.00          C   
ATOM    133  CD2 LEU A  10      63.940  47.525  47.829  1.00  0.00          C   
ATOM    134  H   LEU A  10      65.109  43.221  45.726  1.00  0.00          H   
ATOM    135  HA  LEU A  10      64.404  45.530  44.106  1.00  0.00          H   
ATOM    136  HB3 LEU A  10      65.164  45.402  47.028  1.00  0.00          H   
ATOM    137  HB2 LEU A  10      63.545  45.390  46.384  1.00  0.00          H   
ATOM    138  HG  LEU A  10      65.574  47.711  46.562  1.00  0.00          H   
ATOM    139 HD11 LEU A  10      64.294  47.906  44.495  1.00  0.00          H   
ATOM    140 HD12 LEU A  10      62.739  47.662  45.459  1.00  0.00          H   
ATOM    141 HD13 LEU A  10      63.734  49.122  45.585  1.00  0.00          H   
ATOM    142 HD21 LEU A  10      64.410  46.903  48.588  1.00  0.00          H   
ATOM    143 HD22 LEU A  10      63.927  48.590  48.063  1.00  0.00          H   
ATOM    144 HD23 LEU A  10      62.893  47.230  47.789  1.00  0.00          H   
ATOM    145  N   GLN A  11      67.471  45.287  45.279  1.00  0.00          N   
ATOM    146  CA  GLN A  11      68.892  45.765  45.159  1.00  0.00          C   
ATOM    147  C   GLN A  11      69.554  45.460  43.855  1.00  0.00          C   
ATOM    148  O   GLN A  11      70.359  46.174  43.394  1.00  0.00          O   
ATOM    149  CB  GLN A  11      69.620  45.229  46.384  1.00  0.00          C   
ATOM    150  CG  GLN A  11      69.316  46.184  47.551  1.00  0.00          C   
ATOM    151  CD  GLN A  11      69.799  45.618  48.833  1.00  0.00          C   
ATOM    152  NE2 GLN A  11      69.432  46.154  49.976  1.00  0.00          N   
ATOM    153  OE1 GLN A  11      70.521  44.627  48.893  1.00  0.00          O   
ATOM    154  H   GLN A  11      67.203  44.562  45.917  1.00  0.00          H   
ATOM    155  HA  GLN A  11      68.921  46.855  45.191  1.00  0.00          H   
ATOM    156  HB3 GLN A  11      70.691  45.306  46.233  1.00  0.00          H   
ATOM    157  HB2 GLN A  11      69.245  44.235  46.587  1.00  0.00          H   
ATOM    158  HG3 GLN A  11      68.236  46.199  47.726  1.00  0.00          H   
ATOM    159  HG2 GLN A  11      69.629  47.212  47.353  1.00  0.00          H   
ATOM    160 HE21 GLN A  11      68.747  46.898  49.987  1.00  0.00          H   
ATOM    161 HE22 GLN A  11      69.848  45.748  50.810  1.00  0.00          H   
ATOM    162  N   ALA A  12      69.165  44.356  43.208  1.00  0.00          N   
ATOM    163  CA  ALA A  12      69.525  44.107  41.815  1.00  0.00          C   
ATOM    164  C   ALA A  12      68.847  45.127  40.884  1.00  0.00          C   
ATOM    165  O   ALA A  12      69.309  45.465  39.829  1.00  0.00          O   
ATOM    166  CB  ALA A  12      69.065  42.720  41.487  1.00  0.00          C   
ATOM    167  H   ALA A  12      68.614  43.724  43.759  1.00  0.00          H   
ATOM    168  HA  ALA A  12      70.613  44.065  41.737  1.00  0.00          H   
ATOM    169  HB1 ALA A  12      69.287  42.524  40.445  1.00  0.00          H   
ATOM    170  HB2 ALA A  12      69.625  42.001  42.089  1.00  0.00          H   
ATOM    171  HB3 ALA A  12      68.007  42.544  41.700  1.00  0.00          H   
ATOM    172  N   LEU A  13      67.563  45.637  41.122  1.00  0.00          N   
ATOM    173  CA  LEU A  13      66.968  46.789  40.406  1.00  0.00          C   
ATOM    174  C   LEU A  13      67.630  48.115  40.839  1.00  0.00          C   
ATOM    175  O   LEU A  13      67.755  48.987  39.963  1.00  0.00          O   
ATOM    176  CB  LEU A  13      65.428  46.739  40.601  1.00  0.00          C   
ATOM    177  CG  LEU A  13      64.754  45.528  39.915  1.00  0.00          C   
ATOM    178  CD1 LEU A  13      63.388  45.152  40.654  1.00  0.00          C   
ATOM    179  CD2 LEU A  13      64.419  45.787  38.481  1.00  0.00          C   
ATOM    180  H   LEU A  13      67.056  45.095  41.807  1.00  0.00          H   
ATOM    181  HA  LEU A  13      67.120  46.732  39.322  1.00  0.00          H   
ATOM    182  HB3 LEU A  13      65.008  47.712  40.333  1.00  0.00          H   
ATOM    183  HB2 LEU A  13      65.280  46.507  41.653  1.00  0.00          H   
ATOM    184  HG  LEU A  13      65.353  44.618  39.913  1.00  0.00          H   
ATOM    185 HD11 LEU A  13      62.977  46.058  41.073  1.00  0.00          H   
ATOM    186 HD12 LEU A  13      62.655  44.616  40.049  1.00  0.00          H   
ATOM    187 HD13 LEU A  13      63.659  44.611  41.557  1.00  0.00          H   
ATOM    188 HD21 LEU A  13      64.073  44.909  37.929  1.00  0.00          H   
ATOM    189 HD22 LEU A  13      63.731  46.621  38.321  1.00  0.00          H   
ATOM    190 HD23 LEU A  13      65.301  46.024  37.892  1.00  0.00          H   
ATOM    191  N   GLN A  14      67.986  48.364  42.081  1.00  0.00          N   
ATOM    192  CA  GLN A  14      68.829  49.575  42.420  1.00  0.00          C   
ATOM    193  C   GLN A  14      70.277  49.578  41.824  1.00  0.00          C   
ATOM    194  O   GLN A  14      70.829  50.679  41.627  1.00  0.00          O   
ATOM    195  CB  GLN A  14      68.824  49.938  43.985  1.00  0.00          C   
ATOM    196  CG  GLN A  14      67.375  50.280  44.516  1.00  0.00          C   
ATOM    197  CD  GLN A  14      67.332  50.729  45.937  1.00  0.00          C   
ATOM    198  NE2 GLN A  14      67.346  51.976  46.178  1.00  0.00          N   
ATOM    199  OE1 GLN A  14      67.333  49.843  46.851  1.00  0.00          O   
ATOM    200  H   GLN A  14      67.638  47.736  42.791  1.00  0.00          H   
ATOM    201  HA  GLN A  14      68.350  50.407  41.894  1.00  0.00          H   
ATOM    202  HB3 GLN A  14      69.446  50.822  44.075  1.00  0.00          H   
ATOM    203  HB2 GLN A  14      69.254  49.127  44.585  1.00  0.00          H   
ATOM    204  HG3 GLN A  14      66.677  49.441  44.482  1.00  0.00          H   
ATOM    205  HG2 GLN A  14      66.910  51.025  43.873  1.00  0.00          H   
ATOM    206 HE21 GLN A  14      67.432  52.668  45.446  1.00  0.00          H   
ATOM    207 HE22 GLN A  14      67.333  52.138  47.172  1.00  0.00          H   
ATOM    208  N   ALA A  15      70.873  48.391  41.526  1.00  0.00          N   
ATOM    209  CA  ALA A  15      72.197  48.281  40.767  1.00  0.00          C   
ATOM    210  C   ALA A  15      72.273  49.022  39.382  1.00  0.00          C   
ATOM    211  O   ALA A  15      73.321  49.491  39.023  1.00  0.00          O   
ATOM    212  CB  ALA A  15      72.369  46.783  40.451  1.00  0.00          C   
ATOM    213  H   ALA A  15      70.418  47.531  41.800  1.00  0.00          H   
ATOM    214  HA  ALA A  15      73.008  48.695  41.374  1.00  0.00          H   
ATOM    215  HB1 ALA A  15      71.682  46.427  39.680  1.00  0.00          H   
ATOM    216  HB2 ALA A  15      73.337  46.679  39.967  1.00  0.00          H   
ATOM    217  HB3 ALA A  15      72.356  46.256  41.403  1.00  0.00          H   
ATOM    218  N   LEU A  16      71.118  49.145  38.790  1.00  0.00          N   
ATOM    219  CA  LEU A  16      70.779  49.667  37.506  1.00  0.00          C   
ATOM    220  C   LEU A  16      70.644  51.182  37.617  1.00  0.00          C   
ATOM    221  O   LEU A  16      70.554  51.810  36.558  1.00  0.00          O   
ATOM    222  CB  LEU A  16      69.479  49.006  36.991  1.00  0.00          C   
ATOM    223  CG  LEU A  16      69.583  47.478  36.926  1.00  0.00          C   
ATOM    224  CD1 LEU A  16      68.336  46.852  36.240  1.00  0.00          C   
ATOM    225  CD2 LEU A  16      70.838  46.996  36.188  1.00  0.00          C   
ATOM    226  H   LEU A  16      70.375  49.075  39.466  1.00  0.00          H   
ATOM    227  HA  LEU A  16      71.495  49.478  36.707  1.00  0.00          H   
ATOM    228  HB3 LEU A  16      69.299  49.375  35.973  1.00  0.00          H   
ATOM    229  HB2 LEU A  16      68.656  49.336  37.624  1.00  0.00          H   
ATOM    230  HG  LEU A  16      69.595  47.154  37.967  1.00  0.00          H   
ATOM    231 HD11 LEU A  16      68.535  45.780  36.156  1.00  0.00          H   
ATOM    232 HD12 LEU A  16      67.455  46.949  36.863  1.00  0.00          H   
ATOM    233 HD13 LEU A  16      68.175  47.347  35.282  1.00  0.00          H   
ATOM    234 HD21 LEU A  16      71.711  47.191  36.822  1.00  0.00          H   
ATOM    235 HD22 LEU A  16      70.846  45.936  35.948  1.00  0.00          H   
ATOM    236 HD23 LEU A  16      70.962  47.617  35.302  1.00  0.00          H   
ATOM    237  N   GLN A  17      70.856  51.818  38.810  1.00  0.00          N   
ATOM    238  CA  GLN A  17      70.604  53.235  39.187  1.00  0.00          C   
ATOM    239  C   GLN A  17      71.745  53.980  39.876  1.00  0.00          C   
ATOM    240  O   GLN A  17      71.682  55.154  40.136  1.00  0.00          O   
ATOM    241  CB  GLN A  17      69.384  53.335  40.100  1.00  0.00          C   
ATOM    242  CG  GLN A  17      68.108  52.761  39.451  1.00  0.00          C   
ATOM    243  CD  GLN A  17      66.897  53.223  40.244  1.00  0.00          C   
ATOM    244  NE2 GLN A  17      65.752  53.437  39.612  1.00  0.00          N   
ATOM    245  OE1 GLN A  17      66.868  53.320  41.478  1.00  0.00          O   
ATOM    246  H   GLN A  17      71.078  51.203  39.583  1.00  0.00          H   
ATOM    247  HA  GLN A  17      70.468  53.783  38.255  1.00  0.00          H   
ATOM    248  HB3 GLN A  17      69.173  54.398  40.217  1.00  0.00          H   
ATOM    249  HB2 GLN A  17      69.458  52.829  41.059  1.00  0.00          H   
ATOM    250  HG3 GLN A  17      68.164  51.678  39.323  1.00  0.00          H   
ATOM    251  HG2 GLN A  17      67.912  53.152  38.451  1.00  0.00          H   
ATOM    252 HE21 GLN A  17      65.698  53.340  38.605  1.00  0.00          H   
ATOM    253 HE22 GLN A  17      64.913  53.502  40.173  1.00  0.00          H   
ATOM    254  N   ALA A  18      72.827  53.245  40.258  1.00  0.00          N   
ATOM    255  CA  ALA A  18      73.795  53.744  41.211  1.00  0.00          C   
ATOM    256  C   ALA A  18      74.518  55.053  40.751  1.00  0.00          C   
ATOM    257  O   ALA A  18      75.025  55.842  41.559  1.00  0.00          O   
ATOM    258  CB  ALA A  18      74.726  52.519  41.394  1.00  0.00          C   
ATOM    259  H   ALA A  18      72.888  52.296  39.910  1.00  0.00          H   
ATOM    260  HA  ALA A  18      73.336  54.037  42.162  1.00  0.00          H   
ATOM    261  HB1 ALA A  18      74.108  51.787  41.931  1.00  0.00          H   
ATOM    262  HB2 ALA A  18      74.961  52.080  40.429  1.00  0.00          H   
ATOM    263  HB3 ALA A  18      75.619  52.868  41.892  1.00  0.00          H   
ATOM    264  N   ALA A  19      74.484  55.321  39.460  1.00  0.00          N   
ATOM    265  CA  ALA A  19      75.185  56.432  38.818  1.00  0.00          C   
ATOM    266  C   ALA A  19      74.391  57.757  38.933  1.00  0.00          C   
ATOM    267  O   ALA A  19      74.927  58.875  38.717  1.00  0.00          O   
ATOM    268  CB  ALA A  19      75.336  56.031  37.331  1.00  0.00          C   
ATOM    269  H   ALA A  19      73.907  54.773  38.838  1.00  0.00          H   
ATOM    270  HA  ALA A  19      76.152  56.512  39.304  1.00  0.00          H   
ATOM    271  HB1 ALA A  19      75.846  55.067  37.186  1.00  0.00          H   
ATOM    272  HB2 ALA A  19      74.369  55.813  36.898  1.00  0.00          H   
ATOM    273  HB3 ALA A  19      75.924  56.823  36.855  1.00  0.00          H   
ATOM    274  N   GLN A  20      73.104  57.680  39.312  1.00  0.00          N   
ATOM    275  CA  GLN A  20      72.150  58.799  39.699  1.00  0.00          C   
ATOM    276  C   GLN A  20      72.103  58.820  41.227  1.00  0.00          C   
ATOM    277  O   GLN A  20      72.088  59.896  41.830  1.00  0.00          O   
ATOM    278  CB  GLN A  20      70.785  58.654  38.961  1.00  0.00          C   
ATOM    279  CG  GLN A  20      70.860  58.560  37.442  1.00  0.00          C   
ATOM    280  CD  GLN A  20      71.491  59.801  36.735  1.00  0.00          C   
ATOM    281  NE2 GLN A  20      71.654  59.697  35.477  1.00  0.00          N   
ATOM    282  OE1 GLN A  20      71.918  60.770  37.344  1.00  0.00          O   
ATOM    283  H   GLN A  20      72.736  56.766  39.530  1.00  0.00          H   
ATOM    284  HA  GLN A  20      72.586  59.745  39.389  1.00  0.00          H   
ATOM    285  HB3 GLN A  20      70.214  59.564  39.159  1.00  0.00          H   
ATOM    286  HB2 GLN A  20      70.257  57.759  39.298  1.00  0.00          H   
ATOM    287  HG3 GLN A  20      69.846  58.404  37.055  1.00  0.00          H   
ATOM    288  HG2 GLN A  20      71.421  57.708  37.068  1.00  0.00          H   
ATOM    289 HE21 GLN A  20      71.623  58.808  34.993  1.00  0.00          H   
ATOM    290 HE22 GLN A  20      72.191  60.477  35.111  1.00  0.00          H   
ATOM    291  N   ALA A  21      72.313  57.695  41.932  1.00  0.00          N   
ATOM    292  CA  ALA A  21      72.288  57.614  43.385  1.00  0.00          C   
ATOM    293  C   ALA A  21      73.592  58.145  44.019  1.00  0.00          C   
ATOM    294  O   ALA A  21      73.438  58.774  45.110  1.00  0.00          O   
ATOM    295  CB  ALA A  21      72.145  56.072  43.782  1.00  0.00          C   
ATOM    296  H   ALA A  21      72.323  56.765  41.550  1.00  0.00          H   
ATOM    297  HA  ALA A  21      71.371  58.095  43.711  1.00  0.00          H   
ATOM    298  HB1 ALA A  21      73.106  55.566  43.647  1.00  0.00          H   
ATOM    299  HB2 ALA A  21      71.826  55.898  44.809  1.00  0.00          H   
ATOM    300  HB3 ALA A  21      71.458  55.756  42.997  1.00  0.00          H   
ATOM    301  N   ALA A  22      74.703  57.940  43.328  1.00  0.00          N   
ATOM    302  CA  ALA A  22      75.921  58.704  43.656  1.00  0.00          C   
ATOM    303  C   ALA A  22      75.745  60.190  43.574  1.00  0.00          C   
ATOM    304  O   ALA A  22      75.364  60.768  42.529  1.00  0.00          O   
ATOM    305  CB  ALA A  22      77.103  58.159  42.818  1.00  0.00          C   
ATOM    306  H   ALA A  22      74.658  57.469  42.431  1.00  0.00          H   
ATOM    307  HA  ALA A  22      76.133  58.508  44.701  1.00  0.00          H   
ATOM    308  HB1 ALA A  22      77.209  57.074  42.879  1.00  0.00          H   
ATOM    309  HB2 ALA A  22      76.810  58.411  41.795  1.00  0.00          H   
ATOM    310  HB3 ALA A  22      78.033  58.677  43.053  1.00  0.00          H   
ATOM    311  N   LYS A  23      76.126  60.906  44.630  1.00  0.00          N   
ATOM    312  CA  LYS A  23      76.223  62.370  44.519  1.00  0.00          C   
ATOM    313  C   LYS A  23      77.466  62.805  43.700  1.00  0.00          C   
ATOM    314  O   LYS A  23      78.346  62.023  43.367  1.00  0.00          O   
ATOM    315  CB  LYS A  23      76.192  62.905  45.971  1.00  0.00          C   
ATOM    316  CG  LYS A  23      74.771  63.219  46.534  1.00  0.00          C   
ATOM    317  CD  LYS A  23      74.112  61.982  47.205  1.00  0.00          C   
ATOM    318  CE  LYS A  23      74.587  61.633  48.678  1.00  0.00          C   
ATOM    319  NZ  LYS A  23      73.514  61.035  49.480  1.00  0.00          N   
ATOM    320  H   LYS A  23      76.588  60.383  45.372  1.00  0.00          H   
ATOM    321  HA  LYS A  23      75.374  62.707  43.928  1.00  0.00          H   
ATOM    322  HB3 LYS A  23      76.691  63.867  46.013  1.00  0.00          H   
ATOM    323  HB2 LYS A  23      76.739  62.275  46.675  1.00  0.00          H   
ATOM    324  HG3 LYS A  23      74.125  63.458  45.688  1.00  0.00          H   
ATOM    325  HG2 LYS A  23      74.832  64.050  47.239  1.00  0.00          H   
ATOM    326  HD3 LYS A  23      74.146  61.045  46.657  1.00  0.00          H   
ATOM    327  HD2 LYS A  23      73.062  62.286  47.226  1.00  0.00          H   
ATOM    328  HE3 LYS A  23      74.749  62.609  49.126  1.00  0.00          H   
ATOM    329  HE2 LYS A  23      75.490  61.019  48.657  1.00  0.00          H   
ATOM    330  HZ1 LYS A  23      72.775  61.706  49.662  1.00  0.00          H   
ATOM    331  HZ2 LYS A  23      73.163  60.180  49.076  1.00  0.00          H   
ATOM    332  HZ3 LYS A  23      73.946  60.859  50.372  1.00  0.00          H   
ATOM    333  N   LYS A  24      77.526  64.095  43.173  1.00  0.00          N   
ATOM    334  CA  LYS A  24      78.416  64.587  42.092  1.00  0.00          C   
ATOM    335  C   LYS A  24      79.763  65.105  42.632  1.00  0.00          C   
ATOM    336  CB  LYS A  24      77.702  65.595  41.164  1.00  0.00          C   
ATOM    337  CG  LYS A  24      78.427  65.903  39.862  1.00  0.00          C   
ATOM    338  CD  LYS A  24      78.493  64.768  38.882  1.00  0.00          C   
ATOM    339  CE  LYS A  24      77.182  64.531  38.036  1.00  0.00          C   
ATOM    340  NZ  LYS A  24      77.482  63.571  36.962  1.00  0.00          N   
ATOM    341  O   LYS A  24      80.720  64.784  41.956  1.00  0.00          O   
ATOM    342  OXT LYS A  24      79.811  65.700  43.710  1.00  0.00          O   
ATOM    343  H   LYS A  24      76.749  64.701  43.377  1.00  0.00          H   
ATOM    344  HA  LYS A  24      78.692  63.676  41.580  1.00  0.00          H   
ATOM    345  HB3 LYS A  24      77.581  66.459  41.817  1.00  0.00          H   
ATOM    346  HB2 LYS A  24      76.733  65.169  40.930  1.00  0.00          H   
ATOM    347  HG3 LYS A  24      79.433  66.245  40.117  1.00  0.00          H   
ATOM    348  HG2 LYS A  24      77.913  66.701  39.320  1.00  0.00          H   
ATOM    349  HD3 LYS A  24      78.572  63.765  39.303  1.00  0.00          H   
ATOM    350  HD2 LYS A  24      79.397  64.925  38.300  1.00  0.00          H   
ATOM    351  HE3 LYS A  24      76.853  65.490  37.633  1.00  0.00          H   
ATOM    352  HE2 LYS A  24      76.548  64.116  38.811  1.00  0.00          H   
ATOM    353  HZ1 LYS A  24      78.289  63.819  36.414  1.00  0.00          H   
ATOM    354  HZ2 LYS A  24      77.671  62.628  37.247  1.00  0.00          H   
ATOM    355  HZ3 LYS A  24      76.737  63.543  36.286  1.00  0.00          H   
TER     356      LYS A  24
ENDMDL
MODEL       10
ATOM      1  N   LYS A   1      80.014  47.100  53.245  1.00  0.00          N   
ATOM      2  CA  LYS A   1      78.765  47.863  53.017  1.00  0.00          C   
ATOM      3  C   LYS A   1      77.783  47.365  54.083  1.00  0.00          C   
ATOM      4  O   LYS A   1      77.444  46.199  54.081  1.00  0.00          O   
ATOM      5  CB  LYS A   1      78.227  47.563  51.600  1.00  0.00          C   
ATOM      6  CG  LYS A   1      76.814  48.163  51.313  1.00  0.00          C   
ATOM      7  CD  LYS A   1      76.547  48.393  49.855  1.00  0.00          C   
ATOM      8  CE  LYS A   1      75.280  49.242  49.712  1.00  0.00          C   
ATOM      9  NZ  LYS A   1      74.842  49.453  48.323  1.00  0.00          N   
ATOM     10  HA  LYS A   1      78.912  48.935  53.150  1.00  0.00          H   
ATOM     11  HB3 LYS A   1      78.203  46.488  51.434  1.00  0.00          H   
ATOM     12  HB2 LYS A   1      78.932  48.058  50.930  1.00  0.00          H   
ATOM     13  HG3 LYS A   1      76.784  49.034  51.960  1.00  0.00          H   
ATOM     14  HG2 LYS A   1      76.084  47.446  51.681  1.00  0.00          H   
ATOM     15  HD3 LYS A   1      76.388  47.476  49.282  1.00  0.00          H   
ATOM     16  HD2 LYS A   1      77.351  48.987  49.407  1.00  0.00          H   
ATOM     17  HE3 LYS A   1      75.354  50.190  50.241  1.00  0.00          H   
ATOM     18  HE2 LYS A   1      74.481  48.767  50.273  1.00  0.00          H   
ATOM     19  HZ1 LYS A   1      75.674  49.737  47.828  1.00  0.00          H   
ATOM     20  HZ2 LYS A   1      74.552  48.637  47.812  1.00  0.00          H   
ATOM     21  HZ3 LYS A   1      74.148  50.184  48.273  1.00  0.00          H   
ATOM     22  H   LYS A   1      80.702  47.449  52.594  1.00  0.00          H   
ATOM     23  N   LYS A   2      77.302  48.258  54.947  1.00  0.00          N   
ATOM     24  CA  LYS A   2      76.106  47.937  55.790  1.00  0.00          C   
ATOM     25  C   LYS A   2      74.808  47.583  55.018  1.00  0.00          C   
ATOM     26  O   LYS A   2      74.468  48.225  54.034  1.00  0.00          O   
ATOM     27  CB  LYS A   2      75.897  49.147  56.715  1.00  0.00          C   
ATOM     28  CG  LYS A   2      77.036  49.436  57.714  1.00  0.00          C   
ATOM     29  CD  LYS A   2      76.686  50.707  58.422  1.00  0.00          C   
ATOM     30  CE  LYS A   2      77.526  50.903  59.661  1.00  0.00          C   
ATOM     31  NZ  LYS A   2      77.123  50.001  60.698  1.00  0.00          N   
ATOM     32  H   LYS A   2      77.769  49.145  55.024  1.00  0.00          H   
ATOM     33  HA  LYS A   2      76.322  47.137  56.491  1.00  0.00          H   
ATOM     34  HB3 LYS A   2      75.023  48.879  57.297  1.00  0.00          H   
ATOM     35  HB2 LYS A   2      75.522  49.995  56.139  1.00  0.00          H   
ATOM     36  HG3 LYS A   2      77.938  49.669  57.143  1.00  0.00          H   
ATOM     37  HG2 LYS A   2      77.097  48.603  58.403  1.00  0.00          H   
ATOM     38  HD3 LYS A   2      75.629  50.806  58.672  1.00  0.00          H   
ATOM     39  HD2 LYS A   2      76.850  51.597  57.815  1.00  0.00          H   
ATOM     40  HE3 LYS A   2      77.474  51.929  60.032  1.00  0.00          H   
ATOM     41  HE2 LYS A   2      78.553  50.595  59.437  1.00  0.00          H   
ATOM     42  HZ1 LYS A   2      77.549  50.264  61.576  1.00  0.00          H   
ATOM     43  HZ2 LYS A   2      76.152  50.064  60.969  1.00  0.00          H   
ATOM     44  HZ3 LYS A   2      77.335  49.038  60.477  1.00  0.00          H   
ATOM     45  N   PRO A   3      74.049  46.554  55.487  1.00  0.00          N   
ATOM     46  CA  PRO A   3      72.713  46.201  55.008  1.00  0.00          C   
ATOM     47  C   PRO A   3      71.700  47.181  55.391  1.00  0.00          C   
ATOM     48  O   PRO A   3      71.583  47.730  56.497  1.00  0.00          O   
ATOM     49  CB  PRO A   3      72.470  44.922  55.761  1.00  0.00          C   
ATOM     50  CG  PRO A   3      73.212  44.988  57.061  1.00  0.00          C   
ATOM     51  CD  PRO A   3      74.394  45.808  56.749  1.00  0.00          C   
ATOM     52  HA  PRO A   3      72.685  46.091  53.924  1.00  0.00          H   
ATOM     53  HB3 PRO A   3      71.431  44.614  55.815  1.00  0.00          H   
ATOM     54  HB2 PRO A   3      72.974  44.136  55.194  1.00  0.00          H   
ATOM     55  HG3 PRO A   3      72.700  45.507  57.867  1.00  0.00          H   
ATOM     56  HG2 PRO A   3      73.486  43.991  57.411  1.00  0.00          H   
ATOM     57  HD3 PRO A   3      74.746  46.455  57.547  1.00  0.00          H   
ATOM     58  HD2 PRO A   3      75.186  45.157  56.358  1.00  0.00          H   
ATOM     59  N   GLY A   4      70.871  47.517  54.456  1.00  0.00          N   
ATOM     60  CA  GLY A   4      69.658  48.320  54.599  1.00  0.00          C   
ATOM     61  C   GLY A   4      68.442  47.431  54.628  1.00  0.00          C   
ATOM     62  O   GLY A   4      68.552  46.226  54.864  1.00  0.00          O   
ATOM     63  H   GLY A   4      70.951  47.108  53.537  1.00  0.00          H   
ATOM     64  HA3 GLY A   4      69.627  48.978  53.733  1.00  0.00          H   
ATOM     65  HA2 GLY A   4      69.709  48.897  55.526  1.00  0.00          H   
ATOM     66  N   ALA A   5      67.252  47.875  54.261  1.00  0.00          N   
ATOM     67  CA  ALA A   5      66.080  47.044  54.214  1.00  0.00          C   
ATOM     68  C   ALA A   5      65.910  46.301  52.882  1.00  0.00          C   
ATOM     69  O   ALA A   5      65.244  45.250  52.902  1.00  0.00          O   
ATOM     70  CB  ALA A   5      64.859  47.934  54.533  1.00  0.00          C   
ATOM     71  H   ALA A   5      67.196  48.823  53.917  1.00  0.00          H   
ATOM     72  HA  ALA A   5      66.059  46.269  54.975  1.00  0.00          H   
ATOM     73  HB1 ALA A   5      63.970  47.324  54.701  1.00  0.00          H   
ATOM     74  HB2 ALA A   5      64.993  48.560  55.421  1.00  0.00          H   
ATOM     75  HB3 ALA A   5      64.677  48.543  53.643  1.00  0.00          H   
ATOM     76  N   SER A   6      66.477  46.807  51.779  1.00  0.00          N   
ATOM     77  CA  SER A   6      66.209  46.272  50.422  1.00  0.00          C   
ATOM     78  C   SER A   6      66.554  44.759  50.410  1.00  0.00          C   
ATOM     79  O   SER A   6      67.690  44.345  50.687  1.00  0.00          O   
ATOM     80  CB  SER A   6      67.032  46.898  49.359  1.00  0.00          C   
ATOM     81  OG  SER A   6      66.485  48.159  49.119  1.00  0.00          O   
ATOM     82  H   SER A   6      67.078  47.601  51.925  1.00  0.00          H   
ATOM     83  HA  SER A   6      65.183  46.490  50.160  1.00  0.00          H   
ATOM     84  HB3 SER A   6      67.001  46.255  48.478  1.00  0.00          H   
ATOM     85  HB2 SER A   6      68.074  46.880  49.667  1.00  0.00          H   
ATOM     86  HG  SER A   6      66.946  48.565  48.383  1.00  0.00          H   
ATOM     87  N   LEU A   7      65.570  43.930  50.115  1.00  0.00          N   
ATOM     88  CA  LEU A   7      65.781  42.539  49.689  1.00  0.00          C   
ATOM     89  C   LEU A   7      66.533  42.413  48.238  1.00  0.00          C   
ATOM     90  O   LEU A   7      66.840  43.443  47.599  1.00  0.00          O   
ATOM     91  CB  LEU A   7      64.379  41.853  49.777  1.00  0.00          C   
ATOM     92  CG  LEU A   7      63.961  41.709  51.224  1.00  0.00          C   
ATOM     93  CD1 LEU A   7      62.455  41.405  51.254  1.00  0.00          C   
ATOM     94  CD2 LEU A   7      64.572  40.493  51.877  1.00  0.00          C   
ATOM     95  H   LEU A   7      64.660  44.347  50.195  1.00  0.00          H   
ATOM     96  HA  LEU A   7      66.494  42.119  50.400  1.00  0.00          H   
ATOM     97  HB3 LEU A   7      64.461  40.830  49.385  1.00  0.00          H   
ATOM     98  HB2 LEU A   7      63.643  42.395  49.186  1.00  0.00          H   
ATOM     99  HG  LEU A   7      64.305  42.531  51.868  1.00  0.00          H   
ATOM    100 HD11 LEU A   7      61.877  42.260  50.899  1.00  0.00          H   
ATOM    101 HD12 LEU A   7      62.216  40.674  50.489  1.00  0.00          H   
ATOM    102 HD13 LEU A   7      62.079  41.226  52.252  1.00  0.00          H   
ATOM    103 HD21 LEU A   7      64.501  39.579  51.292  1.00  0.00          H   
ATOM    104 HD22 LEU A   7      65.616  40.777  52.017  1.00  0.00          H   
ATOM    105 HD23 LEU A   7      64.056  40.406  52.835  1.00  0.00          H   
ATOM    106  N   ALA A   8      67.004  41.230  47.825  1.00  0.00          N   
ATOM    107  CA  ALA A   8      67.855  41.083  46.688  1.00  0.00          C   
ATOM    108  C   ALA A   8      67.396  41.546  45.264  1.00  0.00          C   
ATOM    109  O   ALA A   8      68.174  42.179  44.572  1.00  0.00          O   
ATOM    110  CB  ALA A   8      68.326  39.633  46.606  1.00  0.00          C   
ATOM    111  H   ALA A   8      66.752  40.359  48.269  1.00  0.00          H   
ATOM    112  HA  ALA A   8      68.791  41.592  46.953  1.00  0.00          H   
ATOM    113  HB1 ALA A   8      69.189  39.628  45.937  1.00  0.00          H   
ATOM    114  HB2 ALA A   8      68.716  39.348  47.588  1.00  0.00          H   
ATOM    115  HB3 ALA A   8      67.560  38.940  46.264  1.00  0.00          H   
ATOM    116  N   ALA A   9      66.143  41.170  44.914  1.00  0.00          N   
ATOM    117  CA  ALA A   9      65.534  41.591  43.634  1.00  0.00          C   
ATOM    118  C   ALA A   9      65.434  43.131  43.561  1.00  0.00          C   
ATOM    119  O   ALA A   9      65.964  43.682  42.587  1.00  0.00          O   
ATOM    120  CB  ALA A   9      64.188  40.923  43.415  1.00  0.00          C   
ATOM    121  H   ALA A   9      65.566  40.591  45.499  1.00  0.00          H   
ATOM    122  HA  ALA A   9      66.162  41.238  42.811  1.00  0.00          H   
ATOM    123  HB1 ALA A   9      64.310  39.861  43.184  1.00  0.00          H   
ATOM    124  HB2 ALA A   9      63.654  41.035  44.356  1.00  0.00          H   
ATOM    125  HB3 ALA A   9      63.648  41.473  42.653  1.00  0.00          H   
ATOM    126  N   LEU A  10      64.912  43.773  44.587  1.00  0.00          N   
ATOM    127  CA  LEU A  10      64.921  45.249  44.705  1.00  0.00          C   
ATOM    128  C   LEU A  10      66.423  45.820  44.639  1.00  0.00          C   
ATOM    129  O   LEU A  10      66.686  46.786  43.906  1.00  0.00          O   
ATOM    130  CB  LEU A  10      64.228  45.658  46.014  1.00  0.00          C   
ATOM    131  CG  LEU A  10      64.390  47.135  46.381  1.00  0.00          C   
ATOM    132  CD1 LEU A  10      63.760  48.003  45.282  1.00  0.00          C   
ATOM    133  CD2 LEU A  10      63.477  47.262  47.637  1.00  0.00          C   
ATOM    134  H   LEU A  10      64.454  43.203  45.284  1.00  0.00          H   
ATOM    135  HA  LEU A  10      64.432  45.656  43.833  1.00  0.00          H   
ATOM    136  HB3 LEU A  10      64.661  45.069  46.817  1.00  0.00          H   
ATOM    137  HB2 LEU A  10      63.176  45.362  45.930  1.00  0.00          H   
ATOM    138  HG  LEU A  10      65.440  47.318  46.605  1.00  0.00          H   
ATOM    139 HD11 LEU A  10      62.917  47.506  44.806  1.00  0.00          H   
ATOM    140 HD12 LEU A  10      63.357  48.865  45.805  1.00  0.00          H   
ATOM    141 HD13 LEU A  10      64.570  48.412  44.674  1.00  0.00          H   
ATOM    142 HD21 LEU A  10      63.405  48.258  48.087  1.00  0.00          H   
ATOM    143 HD22 LEU A  10      62.461  46.982  47.356  1.00  0.00          H   
ATOM    144 HD23 LEU A  10      63.810  46.571  48.413  1.00  0.00          H   
ATOM    145  N   GLN A  11      67.361  45.228  45.393  1.00  0.00          N   
ATOM    146  CA  GLN A  11      68.749  45.609  45.492  1.00  0.00          C   
ATOM    147  C   GLN A  11      69.415  45.631  44.139  1.00  0.00          C   
ATOM    148  O   GLN A  11      70.089  46.571  43.715  1.00  0.00          O   
ATOM    149  CB  GLN A  11      69.504  44.802  46.559  1.00  0.00          C   
ATOM    150  CG  GLN A  11      71.043  45.010  46.473  1.00  0.00          C   
ATOM    151  CD  GLN A  11      71.685  44.398  47.819  1.00  0.00          C   
ATOM    152  NE2 GLN A  11      72.615  45.102  48.473  1.00  0.00          N   
ATOM    153  OE1 GLN A  11      71.122  43.433  48.365  1.00  0.00          O   
ATOM    154  H   GLN A  11      66.970  44.587  46.067  1.00  0.00          H   
ATOM    155  HA  GLN A  11      68.761  46.631  45.858  1.00  0.00          H   
ATOM    156  HB3 GLN A  11      69.236  43.752  46.445  1.00  0.00          H   
ATOM    157  HB2 GLN A  11      69.181  45.231  47.506  1.00  0.00          H   
ATOM    158  HG3 GLN A  11      71.231  46.082  46.395  1.00  0.00          H   
ATOM    159  HG2 GLN A  11      71.502  44.409  45.679  1.00  0.00          H   
ATOM    160 HE21 GLN A  11      73.082  45.910  48.075  1.00  0.00          H   
ATOM    161 HE22 GLN A  11      72.726  44.971  49.463  1.00  0.00          H   
ATOM    162  N   ALA A  12      69.245  44.512  43.384  1.00  0.00          N   
ATOM    163  CA  ALA A  12      69.738  44.297  41.987  1.00  0.00          C   
ATOM    164  C   ALA A  12      69.228  45.388  41.127  1.00  0.00          C   
ATOM    165  O   ALA A  12      69.997  46.065  40.398  1.00  0.00          O   
ATOM    166  CB  ALA A  12      69.258  42.938  41.538  1.00  0.00          C   
ATOM    167  H   ALA A  12      68.654  43.769  43.710  1.00  0.00          H   
ATOM    168  HA  ALA A  12      70.822  44.304  41.898  1.00  0.00          H   
ATOM    169  HB1 ALA A  12      68.264  42.741  41.923  1.00  0.00          H   
ATOM    170  HB2 ALA A  12      69.310  43.003  40.447  1.00  0.00          H   
ATOM    171  HB3 ALA A  12      69.996  42.208  41.863  1.00  0.00          H   
ATOM    172  N   LEU A  13      67.897  45.593  41.194  1.00  0.00          N   
ATOM    173  CA  LEU A  13      67.193  46.746  40.492  1.00  0.00          C   
ATOM    174  C   LEU A  13      67.771  48.094  40.767  1.00  0.00          C   
ATOM    175  O   LEU A  13      68.096  48.811  39.847  1.00  0.00          O   
ATOM    176  CB  LEU A  13      65.698  46.639  40.716  1.00  0.00          C   
ATOM    177  CG  LEU A  13      64.785  47.547  39.839  1.00  0.00          C   
ATOM    178  CD1 LEU A  13      65.030  47.413  38.282  1.00  0.00          C   
ATOM    179  CD2 LEU A  13      63.390  47.101  40.070  1.00  0.00          C   
ATOM    180  H   LEU A  13      67.378  44.861  41.641  1.00  0.00          H   
ATOM    181  HA  LEU A  13      67.344  46.633  39.422  1.00  0.00          H   
ATOM    182  HB3 LEU A  13      65.492  46.823  41.765  1.00  0.00          H   
ATOM    183  HB2 LEU A  13      65.475  45.592  40.461  1.00  0.00          H   
ATOM    184  HG  LEU A  13      64.840  48.596  40.110  1.00  0.00          H   
ATOM    185 HD11 LEU A  13      66.020  47.795  38.019  1.00  0.00          H   
ATOM    186 HD12 LEU A  13      64.967  46.348  38.080  1.00  0.00          H   
ATOM    187 HD13 LEU A  13      64.204  47.931  37.792  1.00  0.00          H   
ATOM    188 HD21 LEU A  13      62.732  47.752  39.507  1.00  0.00          H   
ATOM    189 HD22 LEU A  13      63.239  46.028  39.891  1.00  0.00          H   
ATOM    190 HD23 LEU A  13      63.168  47.327  41.111  1.00  0.00          H   
ATOM    191  N   GLN A  14      68.099  48.420  42.042  1.00  0.00          N   
ATOM    192  CA  GLN A  14      68.764  49.676  42.430  1.00  0.00          C   
ATOM    193  C   GLN A  14      70.106  49.868  41.786  1.00  0.00          C   
ATOM    194  O   GLN A  14      70.442  51.011  41.439  1.00  0.00          O   
ATOM    195  CB  GLN A  14      68.718  49.657  43.923  1.00  0.00          C   
ATOM    196  CG  GLN A  14      67.485  50.367  44.447  1.00  0.00          C   
ATOM    197  CD  GLN A  14      67.425  50.495  45.964  1.00  0.00          C   
ATOM    198  NE2 GLN A  14      66.695  51.449  46.500  1.00  0.00          N   
ATOM    199  OE1 GLN A  14      68.035  49.783  46.751  1.00  0.00          O   
ATOM    200  H   GLN A  14      67.624  47.873  42.748  1.00  0.00          H   
ATOM    201  HA  GLN A  14      68.211  50.592  42.219  1.00  0.00          H   
ATOM    202  HB3 GLN A  14      69.522  50.303  44.294  1.00  0.00          H   
ATOM    203  HB2 GLN A  14      68.735  48.661  44.362  1.00  0.00          H   
ATOM    204  HG3 GLN A  14      66.515  49.927  44.206  1.00  0.00          H   
ATOM    205  HG2 GLN A  14      67.470  51.425  44.167  1.00  0.00          H   
ATOM    206 HE21 GLN A  14      66.164  52.026  45.863  1.00  0.00          H   
ATOM    207 HE22 GLN A  14      66.442  51.282  47.462  1.00  0.00          H   
ATOM    208  N   ALA A  15      70.876  48.787  41.521  1.00  0.00          N   
ATOM    209  CA  ALA A  15      72.148  48.808  40.742  1.00  0.00          C   
ATOM    210  C   ALA A  15      71.950  48.972  39.210  1.00  0.00          C   
ATOM    211  O   ALA A  15      72.779  49.562  38.526  1.00  0.00          O   
ATOM    212  CB  ALA A  15      72.938  47.553  40.987  1.00  0.00          C   
ATOM    213  H   ALA A  15      70.493  47.962  41.961  1.00  0.00          H   
ATOM    214  HA  ALA A  15      72.727  49.653  41.102  1.00  0.00          H   
ATOM    215  HB1 ALA A  15      72.359  46.765  40.497  1.00  0.00          H   
ATOM    216  HB2 ALA A  15      73.947  47.694  40.612  1.00  0.00          H   
ATOM    217  HB3 ALA A  15      72.990  47.247  42.030  1.00  0.00          H   
ATOM    218  N   LEU A  16      70.824  48.485  38.742  1.00  0.00          N   
ATOM    219  CA  LEU A  16      70.315  48.628  37.362  1.00  0.00          C   
ATOM    220  C   LEU A  16      69.685  49.976  37.068  1.00  0.00          C   
ATOM    221  O   LEU A  16      69.891  50.625  36.019  1.00  0.00          O   
ATOM    222  CB  LEU A  16      69.461  47.409  36.988  1.00  0.00          C   
ATOM    223  CG  LEU A  16      68.780  47.611  35.631  1.00  0.00          C   
ATOM    224  CD1 LEU A  16      69.743  47.657  34.389  1.00  0.00          C   
ATOM    225  CD2 LEU A  16      67.944  46.363  35.382  1.00  0.00          C   
ATOM    226  H   LEU A  16      70.253  47.935  39.367  1.00  0.00          H   
ATOM    227  HA  LEU A  16      71.170  48.708  36.687  1.00  0.00          H   
ATOM    228  HB3 LEU A  16      68.692  47.393  37.766  1.00  0.00          H   
ATOM    229  HB2 LEU A  16      70.060  46.503  37.007  1.00  0.00          H   
ATOM    230  HG  LEU A  16      68.139  48.493  35.631  1.00  0.00          H   
ATOM    231 HD11 LEU A  16      70.467  46.849  34.540  1.00  0.00          H   
ATOM    232 HD12 LEU A  16      69.259  47.483  33.429  1.00  0.00          H   
ATOM    233 HD13 LEU A  16      70.217  48.627  34.316  1.00  0.00          H   
ATOM    234 HD21 LEU A  16      68.579  45.471  35.363  1.00  0.00          H   
ATOM    235 HD22 LEU A  16      67.137  46.187  36.100  1.00  0.00          H   
ATOM    236 HD23 LEU A  16      67.467  46.429  34.406  1.00  0.00          H   
ATOM    237  N   GLN A  17      68.956  50.565  38.035  1.00  0.00          N   
ATOM    238  CA  GLN A  17      68.469  51.944  37.992  1.00  0.00          C   
ATOM    239  C   GLN A  17      69.564  52.990  38.108  1.00  0.00          C   
ATOM    240  O   GLN A  17      69.545  53.989  37.354  1.00  0.00          O   
ATOM    241  CB  GLN A  17      67.316  52.122  39.038  1.00  0.00          C   
ATOM    242  CG  GLN A  17      65.997  51.382  38.603  1.00  0.00          C   
ATOM    243  CD  GLN A  17      64.879  51.412  39.671  1.00  0.00          C   
ATOM    244  NE2 GLN A  17      63.777  50.940  39.172  1.00  0.00          N   
ATOM    245  OE1 GLN A  17      65.022  51.837  40.862  1.00  0.00          O   
ATOM    246  H   GLN A  17      68.639  50.004  38.818  1.00  0.00          H   
ATOM    247  HA  GLN A  17      68.053  52.089  36.987  1.00  0.00          H   
ATOM    248  HB3 GLN A  17      67.084  53.172  39.260  1.00  0.00          H   
ATOM    249  HB2 GLN A  17      67.745  51.710  39.951  1.00  0.00          H   
ATOM    250  HG3 GLN A  17      66.232  50.362  38.302  1.00  0.00          H   
ATOM    251  HG2 GLN A  17      65.620  51.775  37.670  1.00  0.00          H   
ATOM    252 HE21 GLN A  17      63.634  50.593  38.237  1.00  0.00          H   
ATOM    253 HE22 GLN A  17      62.947  51.014  39.747  1.00  0.00          H   
ATOM    254  N   ALA A  18      70.613  52.699  38.888  1.00  0.00          N   
ATOM    255  CA  ALA A  18      71.810  53.521  39.015  1.00  0.00          C   
ATOM    256  C   ALA A  18      72.558  53.550  37.630  1.00  0.00          C   
ATOM    257  O   ALA A  18      72.950  54.626  37.109  1.00  0.00          O   
ATOM    258  CB  ALA A  18      72.695  52.986  40.015  1.00  0.00          C   
ATOM    259  H   ALA A  18      70.555  51.845  39.429  1.00  0.00          H   
ATOM    260  HA  ALA A  18      71.523  54.538  39.291  1.00  0.00          H   
ATOM    261  HB1 ALA A  18      72.809  51.912  39.877  1.00  0.00          H   
ATOM    262  HB2 ALA A  18      73.700  53.340  39.794  1.00  0.00          H   
ATOM    263  HB3 ALA A  18      72.278  53.203  41.007  1.00  0.00          H   
ATOM    264  N   ALA A  19      72.659  52.385  36.869  1.00  0.00          N   
ATOM    265  CA  ALA A  19      73.109  52.284  35.460  1.00  0.00          C   
ATOM    266  C   ALA A  19      72.210  52.863  34.378  1.00  0.00          C   
ATOM    267  O   ALA A  19      71.957  52.234  33.364  1.00  0.00          O   
ATOM    268  CB  ALA A  19      73.375  50.760  35.199  1.00  0.00          C   
ATOM    269  H   ALA A  19      72.464  51.509  37.335  1.00  0.00          H   
ATOM    270  HA  ALA A  19      74.048  52.828  35.293  1.00  0.00          H   
ATOM    271  HB1 ALA A  19      72.516  50.207  34.815  1.00  0.00          H   
ATOM    272  HB2 ALA A  19      74.146  50.643  34.439  1.00  0.00          H   
ATOM    273  HB3 ALA A  19      73.834  50.406  36.120  1.00  0.00          H   
ATOM    274  N   GLN A  20      71.930  54.142  34.465  1.00  0.00          N   
ATOM    275  CA  GLN A  20      71.105  54.869  33.554  1.00  0.00          C   
ATOM    276  C   GLN A  20      71.851  56.197  33.232  1.00  0.00          C   
ATOM    277  O   GLN A  20      72.864  56.485  33.818  1.00  0.00          O   
ATOM    278  CB  GLN A  20      69.633  55.039  34.063  1.00  0.00          C   
ATOM    279  CG  GLN A  20      68.838  53.684  33.875  1.00  0.00          C   
ATOM    280  CD  GLN A  20      67.414  53.732  34.394  1.00  0.00          C   
ATOM    281  NE2 GLN A  20      66.588  52.773  34.290  1.00  0.00          N   
ATOM    282  OE1 GLN A  20      66.927  54.862  34.703  1.00  0.00          O   
ATOM    283  H   GLN A  20      72.221  54.677  35.272  1.00  0.00          H   
ATOM    284  HA  GLN A  20      71.019  54.287  32.640  1.00  0.00          H   
ATOM    285  HB3 GLN A  20      69.116  55.798  33.487  1.00  0.00          H   
ATOM    286  HB2 GLN A  20      69.652  55.405  35.091  1.00  0.00          H   
ATOM    287  HG3 GLN A  20      69.296  52.875  34.438  1.00  0.00          H   
ATOM    288  HG2 GLN A  20      68.796  53.326  32.849  1.00  0.00          H   
ATOM    289 HE21 GLN A  20      66.954  51.847  34.142  1.00  0.00          H   
ATOM    290 HE22 GLN A  20      65.596  52.935  34.378  1.00  0.00          H   
ATOM    291  N   ALA A  21      71.277  56.980  32.277  1.00  0.00          N   
ATOM    292  CA  ALA A  21      71.896  58.237  31.894  1.00  0.00          C   
ATOM    293  C   ALA A  21      71.391  59.390  32.808  1.00  0.00          C   
ATOM    294  O   ALA A  21      70.510  59.158  33.645  1.00  0.00          O   
ATOM    295  CB  ALA A  21      71.445  58.591  30.505  1.00  0.00          C   
ATOM    296  H   ALA A  21      70.525  56.565  31.753  1.00  0.00          H   
ATOM    297  HA  ALA A  21      72.976  58.205  31.873  1.00  0.00          H   
ATOM    298  HB1 ALA A  21      71.542  59.670  30.366  1.00  0.00          H   
ATOM    299  HB2 ALA A  21      72.153  58.164  29.809  1.00  0.00          H   
ATOM    300  HB3 ALA A  21      70.413  58.354  30.216  1.00  0.00          H   
ATOM    301  N   ALA A  22      71.903  60.604  32.661  1.00  0.00          N   
ATOM    302  CA  ALA A  22      71.749  61.685  33.592  1.00  0.00          C   
ATOM    303  C   ALA A  22      70.270  62.120  33.762  1.00  0.00          C   
ATOM    304  O   ALA A  22      69.615  62.347  32.725  1.00  0.00          O   
ATOM    305  CB  ALA A  22      72.730  62.800  33.118  1.00  0.00          C   
ATOM    306  H   ALA A  22      72.683  60.745  32.027  1.00  0.00          H   
ATOM    307  HA  ALA A  22      72.096  61.298  34.557  1.00  0.00          H   
ATOM    308  HB1 ALA A  22      73.727  62.347  33.179  1.00  0.00          H   
ATOM    309  HB2 ALA A  22      72.583  63.029  32.065  1.00  0.00          H   
ATOM    310  HB3 ALA A  22      72.734  63.664  33.779  1.00  0.00          H   
ATOM    311  N   LYS A  23      69.792  62.209  34.961  1.00  0.00          N   
ATOM    312  CA  LYS A  23      68.374  62.519  35.290  1.00  0.00          C   
ATOM    313  C   LYS A  23      68.359  63.860  36.053  1.00  0.00          C   
ATOM    314  O   LYS A  23      69.103  64.014  37.023  1.00  0.00          O   
ATOM    315  CB  LYS A  23      67.875  61.442  36.297  1.00  0.00          C   
ATOM    316  CG  LYS A  23      67.693  60.010  35.681  1.00  0.00          C   
ATOM    317  CD  LYS A  23      67.290  59.014  36.805  1.00  0.00          C   
ATOM    318  CE  LYS A  23      65.873  59.221  37.247  1.00  0.00          C   
ATOM    319  NZ  LYS A  23      65.624  58.418  38.433  1.00  0.00          N   
ATOM    320  H   LYS A  23      70.380  62.016  35.758  1.00  0.00          H   
ATOM    321  HA  LYS A  23      67.877  62.465  34.322  1.00  0.00          H   
ATOM    322  HB3 LYS A  23      66.948  61.701  36.801  1.00  0.00          H   
ATOM    323  HB2 LYS A  23      68.617  61.336  37.088  1.00  0.00          H   
ATOM    324  HG3 LYS A  23      68.637  59.658  35.264  1.00  0.00          H   
ATOM    325  HG2 LYS A  23      66.982  60.184  34.872  1.00  0.00          H   
ATOM    326  HD3 LYS A  23      68.017  59.005  37.616  1.00  0.00          H   
ATOM    327  HD2 LYS A  23      67.331  57.995  36.428  1.00  0.00          H   
ATOM    328  HE3 LYS A  23      65.150  58.978  36.470  1.00  0.00          H   
ATOM    329  HE2 LYS A  23      65.569  60.235  37.498  1.00  0.00          H   
ATOM    330  HZ1 LYS A  23      65.984  57.490  38.276  1.00  0.00          H   
ATOM    331  HZ2 LYS A  23      66.124  58.778  39.221  1.00  0.00          H   
ATOM    332  HZ3 LYS A  23      64.634  58.376  38.634  1.00  0.00          H   
ATOM    333  N   LYS A  24      67.441  64.757  35.533  1.00  0.00          N   
ATOM    334  CA  LYS A  24      67.220  66.047  36.162  1.00  0.00          C   
ATOM    335  C   LYS A  24      65.931  66.145  37.045  1.00  0.00          C   
ATOM    336  CB  LYS A  24      67.205  67.082  34.939  1.00  0.00          C   
ATOM    337  CG  LYS A  24      68.525  67.151  34.157  1.00  0.00          C   
ATOM    338  CD  LYS A  24      68.702  68.411  33.281  1.00  0.00          C   
ATOM    339  CE  LYS A  24      70.137  68.348  32.757  1.00  0.00          C   
ATOM    340  NZ  LYS A  24      70.494  69.652  32.094  1.00  0.00          N   
ATOM    341  O   LYS A  24      65.410  65.081  37.444  1.00  0.00          O   
ATOM    342  OXT LYS A  24      65.525  67.292  37.175  1.00  0.00          O   
ATOM    343  H   LYS A  24      66.827  64.521  34.779  1.00  0.00          H   
ATOM    344  HA  LYS A  24      68.056  66.268  36.830  1.00  0.00          H   
ATOM    345  HB3 LYS A  24      67.120  68.067  35.399  1.00  0.00          H   
ATOM    346  HB2 LYS A  24      66.360  66.923  34.256  1.00  0.00          H   
ATOM    347  HG3 LYS A  24      68.677  66.216  33.620  1.00  0.00          H   
ATOM    348  HG2 LYS A  24      69.367  67.232  34.840  1.00  0.00          H   
ATOM    349  HD3 LYS A  24      68.568  69.290  33.912  1.00  0.00          H   
ATOM    350  HD2 LYS A  24      67.927  68.408  32.517  1.00  0.00          H   
ATOM    351  HE3 LYS A  24      70.304  67.534  32.046  1.00  0.00          H   
ATOM    352  HE2 LYS A  24      70.814  68.230  33.594  1.00  0.00          H   
ATOM    353  HZ1 LYS A  24      69.890  70.002  31.369  1.00  0.00          H   
ATOM    354  HZ2 LYS A  24      70.474  70.363  32.818  1.00  0.00          H   
ATOM    355  HZ3 LYS A  24      71.461  69.630  31.808  1.00  0.00          H   
TER     356      LYS A  24
ENDMDL
MODEL       11
ATOM      1  N   LYS A   1      64.190  23.478  26.677  1.00  0.00          N   
ATOM      2  CA  LYS A   1      64.443  24.557  27.756  1.00  0.00          C   
ATOM      3  C   LYS A   1      63.086  24.894  28.467  1.00  0.00          C   
ATOM      4  O   LYS A   1      62.125  25.203  27.837  1.00  0.00          O   
ATOM      5  CB  LYS A   1      65.061  25.918  27.210  1.00  0.00          C   
ATOM      6  CG  LYS A   1      65.501  26.962  28.294  1.00  0.00          C   
ATOM      7  CD  LYS A   1      66.271  28.116  27.519  1.00  0.00          C   
ATOM      8  CE  LYS A   1      66.239  29.345  28.358  1.00  0.00          C   
ATOM      9  NZ  LYS A   1      66.863  30.549  27.723  1.00  0.00          N   
ATOM     10  HA  LYS A   1      65.136  24.087  28.455  1.00  0.00          H   
ATOM     11  HB3 LYS A   1      64.353  26.414  26.552  1.00  0.00          H   
ATOM     12  HB2 LYS A   1      65.945  25.556  26.686  1.00  0.00          H   
ATOM     13  HG3 LYS A   1      66.154  26.496  29.035  1.00  0.00          H   
ATOM     14  HG2 LYS A   1      64.566  27.305  28.742  1.00  0.00          H   
ATOM     15  HD3 LYS A   1      65.825  28.354  26.552  1.00  0.00          H   
ATOM     16  HD2 LYS A   1      67.291  27.772  27.391  1.00  0.00          H   
ATOM     17  HE3 LYS A   1      66.690  29.120  29.328  1.00  0.00          H   
ATOM     18  HE2 LYS A   1      65.203  29.560  28.612  1.00  0.00          H   
ATOM     19  HZ1 LYS A   1      66.333  30.741  26.887  1.00  0.00          H   
ATOM     20  HZ2 LYS A   1      66.845  31.318  28.378  1.00  0.00          H   
ATOM     21  HZ3 LYS A   1      67.805  30.426  27.406  1.00  0.00          H   
ATOM     22  H   LYS A   1      63.960  22.597  27.114  1.00  0.00          H   
ATOM     23  N   LYS A   2      63.044  24.661  29.781  1.00  0.00          N   
ATOM     24  CA  LYS A   2      61.916  25.028  30.694  1.00  0.00          C   
ATOM     25  C   LYS A   2      61.587  26.587  30.681  1.00  0.00          C   
ATOM     26  O   LYS A   2      62.444  27.409  30.508  1.00  0.00          O   
ATOM     27  CB  LYS A   2      62.422  24.497  32.058  1.00  0.00          C   
ATOM     28  CG  LYS A   2      61.910  23.092  32.395  1.00  0.00          C   
ATOM     29  CD  LYS A   2      62.254  22.762  33.897  1.00  0.00          C   
ATOM     30  CE  LYS A   2      61.505  21.486  34.433  1.00  0.00          C   
ATOM     31  NZ  LYS A   2      61.801  21.203  35.827  1.00  0.00          N   
ATOM     32  H   LYS A   2      63.929  24.486  30.233  1.00  0.00          H   
ATOM     33  HA  LYS A   2      61.079  24.420  30.354  1.00  0.00          H   
ATOM     34  HB3 LYS A   2      62.060  25.229  32.791  1.00  0.00          H   
ATOM     35  HB2 LYS A   2      63.512  24.608  32.042  1.00  0.00          H   
ATOM     36  HG3 LYS A   2      62.380  22.377  31.726  1.00  0.00          H   
ATOM     37  HG2 LYS A   2      60.837  23.022  32.201  1.00  0.00          H   
ATOM     38  HD3 LYS A   2      61.902  23.638  34.449  1.00  0.00          H   
ATOM     39  HD2 LYS A   2      63.340  22.713  34.023  1.00  0.00          H   
ATOM     40  HE3 LYS A   2      61.556  20.570  33.835  1.00  0.00          H   
ATOM     41  HE2 LYS A   2      60.452  21.744  34.412  1.00  0.00          H   
ATOM     42  HZ1 LYS A   2      61.379  20.339  36.136  1.00  0.00          H   
ATOM     43  HZ2 LYS A   2      62.809  21.133  35.859  1.00  0.00          H   
ATOM     44  HZ3 LYS A   2      61.453  21.938  36.424  1.00  0.00          H   
ATOM     45  N   PRO A   3      60.393  27.000  31.144  1.00  0.00          N   
ATOM     46  CA  PRO A   3      60.228  28.371  31.486  1.00  0.00          C   
ATOM     47  C   PRO A   3      61.065  28.948  32.683  1.00  0.00          C   
ATOM     48  O   PRO A   3      61.669  28.180  33.452  1.00  0.00          O   
ATOM     49  CB  PRO A   3      58.768  28.445  31.688  1.00  0.00          C   
ATOM     50  CG  PRO A   3      58.341  27.083  32.183  1.00  0.00          C   
ATOM     51  CD  PRO A   3      59.335  26.140  31.455  1.00  0.00          C   
ATOM     52  HA  PRO A   3      60.516  28.927  30.606  1.00  0.00          H   
ATOM     53  HB3 PRO A   3      58.382  29.309  32.243  1.00  0.00          H   
ATOM     54  HB2 PRO A   3      58.305  28.584  30.711  1.00  0.00          H   
ATOM     55  HG3 PRO A   3      58.414  27.060  33.267  1.00  0.00          H   
ATOM     56  HG2 PRO A   3      57.300  26.899  31.935  1.00  0.00          H   
ATOM     57  HD3 PRO A   3      59.646  25.457  32.258  1.00  0.00          H   
ATOM     58  HD2 PRO A   3      58.834  25.674  30.616  1.00  0.00          H   
ATOM     59  N   GLY A   4      61.100  30.282  32.777  1.00  0.00          N   
ATOM     60  CA  GLY A   4      61.854  31.112  33.757  1.00  0.00          C   
ATOM     61  C   GLY A   4      60.951  31.523  34.913  1.00  0.00          C   
ATOM     62  O   GLY A   4      59.768  31.652  34.679  1.00  0.00          O   
ATOM     63  H   GLY A   4      60.593  30.831  32.091  1.00  0.00          H   
ATOM     64  HA3 GLY A   4      62.353  31.981  33.338  1.00  0.00          H   
ATOM     65  HA2 GLY A   4      62.707  30.540  34.121  1.00  0.00          H   
ATOM     66  N   ALA A   5      61.583  31.914  36.026  1.00  0.00          N   
ATOM     67  CA  ALA A   5      60.898  32.294  37.258  1.00  0.00          C   
ATOM     68  C   ALA A   5      61.308  33.603  37.881  1.00  0.00          C   
ATOM     69  O   ALA A   5      62.476  33.967  37.916  1.00  0.00          O   
ATOM     70  CB  ALA A   5      61.077  31.216  38.358  1.00  0.00          C   
ATOM     71  H   ALA A   5      62.528  31.609  36.213  1.00  0.00          H   
ATOM     72  HA  ALA A   5      59.838  32.406  37.081  1.00  0.00          H   
ATOM     73  HB1 ALA A   5      62.133  31.013  38.533  1.00  0.00          H   
ATOM     74  HB2 ALA A   5      60.420  31.444  39.202  1.00  0.00          H   
ATOM     75  HB3 ALA A   5      60.758  30.290  37.862  1.00  0.00          H   
ATOM     76  N   SER A   6      60.354  34.285  38.552  1.00  0.00          N   
ATOM     77  CA  SER A   6      60.507  35.435  39.463  1.00  0.00          C   
ATOM     78  C   SER A   6      60.801  35.008  40.890  1.00  0.00          C   
ATOM     79  O   SER A   6      60.076  34.107  41.355  1.00  0.00          O   
ATOM     80  CB  SER A   6      59.235  36.364  39.311  1.00  0.00          C   
ATOM     81  OG  SER A   6      59.556  37.573  39.935  1.00  0.00          O   
ATOM     82  H   SER A   6      59.450  33.841  38.608  1.00  0.00          H   
ATOM     83  HA  SER A   6      61.296  36.072  39.059  1.00  0.00          H   
ATOM     84  HB3 SER A   6      58.379  35.868  39.764  1.00  0.00          H   
ATOM     85  HB2 SER A   6      58.993  36.432  38.243  1.00  0.00          H   
ATOM     86  HG  SER A   6      58.796  38.173  39.920  1.00  0.00          H   
ATOM     87  N   LEU A   7      61.861  35.553  41.514  1.00  0.00          N   
ATOM     88  CA  LEU A   7      62.241  35.305  42.827  1.00  0.00          C   
ATOM     89  C   LEU A   7      61.144  35.672  43.830  1.00  0.00          C   
ATOM     90  O   LEU A   7      60.534  36.671  43.573  1.00  0.00          O   
ATOM     91  CB  LEU A   7      63.605  35.976  43.067  1.00  0.00          C   
ATOM     92  CG  LEU A   7      64.712  35.306  42.311  1.00  0.00          C   
ATOM     93  CD1 LEU A   7      65.922  36.166  42.592  1.00  0.00          C   
ATOM     94  CD2 LEU A   7      65.060  33.888  42.828  1.00  0.00          C   
ATOM     95  H   LEU A   7      62.293  36.337  41.033  1.00  0.00          H   
ATOM     96  HA  LEU A   7      62.423  34.229  42.851  1.00  0.00          H   
ATOM     97  HB3 LEU A   7      63.830  35.951  44.133  1.00  0.00          H   
ATOM     98  HB2 LEU A   7      63.444  36.993  42.693  1.00  0.00          H   
ATOM     99  HG  LEU A   7      64.512  35.200  41.246  1.00  0.00          H   
ATOM    100 HD11 LEU A   7      66.768  35.746  42.043  1.00  0.00          H   
ATOM    101 HD12 LEU A   7      65.755  37.177  42.222  1.00  0.00          H   
ATOM    102 HD13 LEU A   7      66.160  36.298  43.657  1.00  0.00          H   
ATOM    103 HD21 LEU A   7      65.576  34.074  43.771  1.00  0.00          H   
ATOM    104 HD22 LEU A   7      64.145  33.307  42.936  1.00  0.00          H   
ATOM    105 HD23 LEU A   7      65.820  33.505  42.145  1.00  0.00          H   
ATOM    106  N   ALA A   8      60.953  34.933  44.936  1.00  0.00          N   
ATOM    107  CA  ALA A   8      60.038  35.321  45.974  1.00  0.00          C   
ATOM    108  C   ALA A   8      60.364  36.664  46.574  1.00  0.00          C   
ATOM    109  O   ALA A   8      59.494  37.485  46.732  1.00  0.00          O   
ATOM    110  CB  ALA A   8      60.118  34.152  46.982  1.00  0.00          C   
ATOM    111  H   ALA A   8      61.446  34.055  45.030  1.00  0.00          H   
ATOM    112  HA  ALA A   8      59.051  35.393  45.523  1.00  0.00          H   
ATOM    113  HB1 ALA A   8      60.132  33.237  46.402  1.00  0.00          H   
ATOM    114  HB2 ALA A   8      61.083  34.249  47.494  1.00  0.00          H   
ATOM    115  HB3 ALA A   8      59.258  34.246  47.642  1.00  0.00          H   
ATOM    116  N   ALA A   9      61.662  36.893  46.704  1.00  0.00          N   
ATOM    117  CA  ALA A   9      62.135  38.173  47.191  1.00  0.00          C   
ATOM    118  C   ALA A   9      63.103  38.897  46.192  1.00  0.00          C   
ATOM    119  O   ALA A   9      63.864  38.188  45.461  1.00  0.00          O   
ATOM    120  CB  ALA A   9      62.722  37.856  48.532  1.00  0.00          C   
ATOM    121  H   ALA A   9      62.364  36.219  46.418  1.00  0.00          H   
ATOM    122  HA  ALA A   9      61.226  38.759  47.332  1.00  0.00          H   
ATOM    123  HB1 ALA A   9      62.995  38.801  49.014  1.00  0.00          H   
ATOM    124  HB2 ALA A   9      61.995  37.325  49.155  1.00  0.00          H   
ATOM    125  HB3 ALA A   9      63.653  37.321  48.337  1.00  0.00          H   
ATOM    126  N   LEU A  10      63.115  40.213  46.092  1.00  0.00          N   
ATOM    127  CA  LEU A  10      63.869  41.029  45.112  1.00  0.00          C   
ATOM    128  C   LEU A  10      64.482  42.348  45.691  1.00  0.00          C   
ATOM    129  O   LEU A  10      63.760  43.255  46.159  1.00  0.00          O   
ATOM    130  CB  LEU A  10      62.932  41.460  43.972  1.00  0.00          C   
ATOM    131  CG  LEU A  10      62.332  40.331  43.104  1.00  0.00          C   
ATOM    132  CD1 LEU A  10      61.183  40.971  42.203  1.00  0.00          C   
ATOM    133  CD2 LEU A  10      63.437  39.733  42.269  1.00  0.00          C   
ATOM    134  H   LEU A  10      62.296  40.635  46.523  1.00  0.00          H   
ATOM    135  HA  LEU A  10      64.700  40.415  44.775  1.00  0.00          H   
ATOM    136  HB3 LEU A  10      63.446  42.105  43.266  1.00  0.00          H   
ATOM    137  HB2 LEU A  10      62.071  41.997  44.357  1.00  0.00          H   
ATOM    138  HG  LEU A  10      61.846  39.599  43.743  1.00  0.00          H   
ATOM    139 HD11 LEU A  10      61.595  41.754  41.557  1.00  0.00          H   
ATOM    140 HD12 LEU A  10      60.795  40.113  41.645  1.00  0.00          H   
ATOM    141 HD13 LEU A  10      60.345  41.256  42.834  1.00  0.00          H   
ATOM    142 HD21 LEU A  10      63.862  40.459  41.581  1.00  0.00          H   
ATOM    143 HD22 LEU A  10      64.234  39.371  42.910  1.00  0.00          H   
ATOM    144 HD23 LEU A  10      63.161  38.813  41.751  1.00  0.00          H   
ATOM    145  N   GLN A  11      65.799  42.450  45.639  1.00  0.00          N   
ATOM    146  CA  GLN A  11      66.579  43.530  46.279  1.00  0.00          C   
ATOM    147  C   GLN A  11      66.629  44.732  45.297  1.00  0.00          C   
ATOM    148  O   GLN A  11      66.569  44.614  44.070  1.00  0.00          O   
ATOM    149  CB  GLN A  11      67.941  43.032  46.692  1.00  0.00          C   
ATOM    150  CG  GLN A  11      67.836  41.947  47.747  1.00  0.00          C   
ATOM    151  CD  GLN A  11      69.148  41.418  48.271  1.00  0.00          C   
ATOM    152  NE2 GLN A  11      69.182  40.325  49.011  1.00  0.00          N   
ATOM    153  OE1 GLN A  11      70.296  41.909  48.038  1.00  0.00          O   
ATOM    154  H   GLN A  11      66.372  41.672  45.335  1.00  0.00          H   
ATOM    155  HA  GLN A  11      66.083  43.799  47.204  1.00  0.00          H   
ATOM    156  HB3 GLN A  11      68.354  43.938  47.131  1.00  0.00          H   
ATOM    157  HB2 GLN A  11      68.583  42.811  45.838  1.00  0.00          H   
ATOM    158  HG3 GLN A  11      67.206  41.145  47.341  1.00  0.00          H   
ATOM    159  HG2 GLN A  11      67.277  42.371  48.588  1.00  0.00          H   
ATOM    160 HE21 GLN A  11      68.286  39.881  49.192  1.00  0.00          H   
ATOM    161 HE22 GLN A  11      70.080  40.005  49.337  1.00  0.00          H   
ATOM    162  N   ALA A  12      66.743  45.967  45.783  1.00  0.00          N   
ATOM    163  CA  ALA A  12      66.657  47.177  45.051  1.00  0.00          C   
ATOM    164  C   ALA A  12      67.824  47.464  44.093  1.00  0.00          C   
ATOM    165  O   ALA A  12      68.968  47.151  44.386  1.00  0.00          O   
ATOM    166  CB  ALA A  12      66.391  48.305  46.049  1.00  0.00          C   
ATOM    167  H   ALA A  12      66.916  46.124  46.771  1.00  0.00          H   
ATOM    168  HA  ALA A  12      65.793  47.038  44.394  1.00  0.00          H   
ATOM    169  HB1 ALA A  12      66.137  49.246  45.546  1.00  0.00          H   
ATOM    170  HB2 ALA A  12      65.507  48.003  46.609  1.00  0.00          H   
ATOM    171  HB3 ALA A  12      67.232  48.367  46.742  1.00  0.00          H   
ATOM    172  N   LEU A  13      67.582  48.047  42.878  1.00  0.00          N   
ATOM    173  CA  LEU A  13      68.653  48.322  41.881  1.00  0.00          C   
ATOM    174  C   LEU A  13      68.632  49.840  41.648  1.00  0.00          C   
ATOM    175  O   LEU A  13      67.558  50.427  41.765  1.00  0.00          O   
ATOM    176  CB  LEU A  13      68.363  47.436  40.649  1.00  0.00          C   
ATOM    177  CG  LEU A  13      68.628  45.906  40.798  1.00  0.00          C   
ATOM    178  CD1 LEU A  13      68.249  45.195  39.497  1.00  0.00          C   
ATOM    179  CD2 LEU A  13      70.131  45.606  40.930  1.00  0.00          C   
ATOM    180  H   LEU A  13      66.709  48.521  42.746  1.00  0.00          H   
ATOM    181  HA  LEU A  13      69.664  48.025  42.171  1.00  0.00          H   
ATOM    182  HB3 LEU A  13      68.999  47.745  39.823  1.00  0.00          H   
ATOM    183  HB2 LEU A  13      67.287  47.445  40.478  1.00  0.00          H   
ATOM    184  HG  LEU A  13      68.120  45.579  41.710  1.00  0.00          H   
ATOM    185 HD11 LEU A  13      67.202  45.204  39.185  1.00  0.00          H   
ATOM    186 HD12 LEU A  13      68.899  45.577  38.705  1.00  0.00          H   
ATOM    187 HD13 LEU A  13      68.616  44.175  39.635  1.00  0.00          H   
ATOM    188 HD21 LEU A  13      70.157  44.523  41.087  1.00  0.00          H   
ATOM    189 HD22 LEU A  13      70.642  45.952  40.028  1.00  0.00          H   
ATOM    190 HD23 LEU A  13      70.567  46.060  41.820  1.00  0.00          H   
ATOM    191  N   GLN A  14      69.791  50.442  41.345  1.00  0.00          N   
ATOM    192  CA  GLN A  14      70.063  51.879  41.197  1.00  0.00          C   
ATOM    193  C   GLN A  14      71.093  51.985  40.098  1.00  0.00          C   
ATOM    194  O   GLN A  14      71.898  51.032  39.881  1.00  0.00          O   
ATOM    195  CB  GLN A  14      70.593  52.436  42.547  1.00  0.00          C   
ATOM    196  CG  GLN A  14      69.707  52.084  43.777  1.00  0.00          C   
ATOM    197  CD  GLN A  14      70.302  52.648  45.093  1.00  0.00          C   
ATOM    198  NE2 GLN A  14      69.520  52.749  46.187  1.00  0.00          N   
ATOM    199  OE1 GLN A  14      71.421  52.978  45.215  1.00  0.00          O   
ATOM    200  H   GLN A  14      70.565  49.797  41.267  1.00  0.00          H   
ATOM    201  HA  GLN A  14      69.159  52.456  40.994  1.00  0.00          H   
ATOM    202  HB3 GLN A  14      70.794  53.513  42.514  1.00  0.00          H   
ATOM    203  HB2 GLN A  14      71.556  51.970  42.746  1.00  0.00          H   
ATOM    204  HG3 GLN A  14      69.591  51.009  43.840  1.00  0.00          H   
ATOM    205  HG2 GLN A  14      68.729  52.546  43.618  1.00  0.00          H   
ATOM    206 HE21 GLN A  14      68.543  52.484  46.134  1.00  0.00          H   
ATOM    207 HE22 GLN A  14      69.943  53.094  47.034  1.00  0.00          H   
ATOM    208  N   ALA A  15      71.210  53.131  39.441  1.00  0.00          N   
ATOM    209  CA  ALA A  15      72.232  53.358  38.463  1.00  0.00          C   
ATOM    210  C   ALA A  15      73.514  54.027  39.039  1.00  0.00          C   
ATOM    211  O   ALA A  15      73.650  54.093  40.248  1.00  0.00          O   
ATOM    212  CB  ALA A  15      71.537  54.256  37.421  1.00  0.00          C   
ATOM    213  H   ALA A  15      70.636  53.930  39.685  1.00  0.00          H   
ATOM    214  HA  ALA A  15      72.581  52.447  37.968  1.00  0.00          H   
ATOM    215  HB1 ALA A  15      70.593  53.875  37.017  1.00  0.00          H   
ATOM    216  HB2 ALA A  15      71.404  55.270  37.804  1.00  0.00          H   
ATOM    217  HB3 ALA A  15      72.219  54.341  36.575  1.00  0.00          H   
ATOM    218  N   LEU A  16      74.441  54.552  38.208  1.00  0.00          N   
ATOM    219  CA  LEU A  16      75.628  55.346  38.610  1.00  0.00          C   
ATOM    220  C   LEU A  16      75.261  56.693  39.337  1.00  0.00          C   
ATOM    221  O   LEU A  16      74.171  57.250  39.163  1.00  0.00          O   
ATOM    222  CB  LEU A  16      76.514  55.680  37.466  1.00  0.00          C   
ATOM    223  CG  LEU A  16      77.303  54.455  36.916  1.00  0.00          C   
ATOM    224  CD1 LEU A  16      77.957  54.879  35.583  1.00  0.00          C   
ATOM    225  CD2 LEU A  16      78.463  53.885  37.756  1.00  0.00          C   
ATOM    226  H   LEU A  16      74.158  54.657  37.248  1.00  0.00          H   
ATOM    227  HA  LEU A  16      76.239  54.806  39.340  1.00  0.00          H   
ATOM    228  HB3 LEU A  16      77.285  56.388  37.727  1.00  0.00          H   
ATOM    229  HB2 LEU A  16      75.835  56.060  36.700  1.00  0.00          H   
ATOM    230  HG  LEU A  16      76.531  53.712  36.671  1.00  0.00          H   
ATOM    231 HD11 LEU A  16      77.151  55.183  34.912  1.00  0.00          H   
ATOM    232 HD12 LEU A  16      78.611  55.721  35.768  1.00  0.00          H   
ATOM    233 HD13 LEU A  16      78.479  54.082  35.068  1.00  0.00          H   
ATOM    234 HD21 LEU A  16      79.155  54.693  38.033  1.00  0.00          H   
ATOM    235 HD22 LEU A  16      78.172  53.401  38.694  1.00  0.00          H   
ATOM    236 HD23 LEU A  16      79.065  53.169  37.199  1.00  0.00          H   
ATOM    237  N   GLN A  17      76.187  57.246  40.127  1.00  0.00          N   
ATOM    238  CA  GLN A  17      76.086  58.564  40.707  1.00  0.00          C   
ATOM    239  C   GLN A  17      75.900  59.673  39.620  1.00  0.00          C   
ATOM    240  O   GLN A  17      76.600  59.597  38.609  1.00  0.00          O   
ATOM    241  CB  GLN A  17      77.235  58.739  41.723  1.00  0.00          C   
ATOM    242  CG  GLN A  17      77.350  60.165  42.310  1.00  0.00          C   
ATOM    243  CD  GLN A  17      78.560  60.364  43.154  1.00  0.00          C   
ATOM    244  NE2 GLN A  17      79.121  61.523  43.088  1.00  0.00          N   
ATOM    245  OE1 GLN A  17      79.024  59.506  43.890  1.00  0.00          O   
ATOM    246  H   GLN A  17      77.104  56.828  40.177  1.00  0.00          H   
ATOM    247  HA  GLN A  17      75.179  58.512  41.310  1.00  0.00          H   
ATOM    248  HB3 GLN A  17      78.203  58.551  41.279  1.00  0.00          H   
ATOM    249  HB2 GLN A  17      77.254  57.939  42.469  1.00  0.00          H   
ATOM    250  HG3 GLN A  17      76.395  60.263  42.822  1.00  0.00          H   
ATOM    251  HG2 GLN A  17      77.348  60.921  41.525  1.00  0.00          H   
ATOM    252 HE21 GLN A  17      78.578  62.260  42.674  1.00  0.00          H   
ATOM    253 HE22 GLN A  17      80.037  61.675  43.500  1.00  0.00          H   
ATOM    254  N   ALA A  18      74.925  60.555  39.767  1.00  0.00          N   
ATOM    255  CA  ALA A  18      74.511  61.510  38.793  1.00  0.00          C   
ATOM    256  C   ALA A  18      75.649  62.514  38.466  1.00  0.00          C   
ATOM    257  O   ALA A  18      76.418  62.935  39.339  1.00  0.00          O   
ATOM    258  CB  ALA A  18      73.290  62.230  39.287  1.00  0.00          C   
ATOM    259  H   ALA A  18      74.446  60.594  40.672  1.00  0.00          H   
ATOM    260  HA  ALA A  18      74.323  60.895  37.899  1.00  0.00          H   
ATOM    261  HB1 ALA A  18      72.502  61.539  39.591  1.00  0.00          H   
ATOM    262  HB2 ALA A  18      73.611  62.797  40.159  1.00  0.00          H   
ATOM    263  HB3 ALA A  18      72.929  62.967  38.561  1.00  0.00          H   
ATOM    264  N   ALA A  19      75.774  63.039  37.223  1.00  0.00          N   
ATOM    265  CA  ALA A  19      76.702  64.045  36.765  1.00  0.00          C   
ATOM    266  C   ALA A  19      76.120  65.384  37.205  1.00  0.00          C   
ATOM    267  O   ALA A  19      75.002  65.807  36.818  1.00  0.00          O   
ATOM    268  CB  ALA A  19      76.682  63.948  35.242  1.00  0.00          C   
ATOM    269  H   ALA A  19      75.189  62.721  36.463  1.00  0.00          H   
ATOM    270  HA  ALA A  19      77.689  63.774  37.149  1.00  0.00          H   
ATOM    271  HB1 ALA A  19      76.720  62.927  34.898  1.00  0.00          H   
ATOM    272  HB2 ALA A  19      75.711  64.311  34.902  1.00  0.00          H   
ATOM    273  HB3 ALA A  19      77.459  64.587  34.779  1.00  0.00          H   
ATOM    274  N   GLN A  20      76.965  66.149  37.923  1.00  0.00          N   
ATOM    275  CA  GLN A  20      76.537  67.408  38.482  1.00  0.00          C   
ATOM    276  C   GLN A  20      76.432  68.605  37.457  1.00  0.00          C   
ATOM    277  O   GLN A  20      77.190  68.736  36.491  1.00  0.00          O   
ATOM    278  CB  GLN A  20      77.466  67.789  39.631  1.00  0.00          C   
ATOM    279  CG  GLN A  20      76.782  68.473  40.771  1.00  0.00          C   
ATOM    280  CD  GLN A  20      75.833  67.497  41.471  1.00  0.00          C   
ATOM    281  NE2 GLN A  20      74.588  67.618  41.118  1.00  0.00          N   
ATOM    282  OE1 GLN A  20      76.231  66.572  42.233  1.00  0.00          O   
ATOM    283  H   GLN A  20      77.874  65.768  38.129  1.00  0.00          H   
ATOM    284  HA  GLN A  20      75.538  67.288  38.881  1.00  0.00          H   
ATOM    285  HB3 GLN A  20      78.159  68.547  39.276  1.00  0.00          H   
ATOM    286  HB2 GLN A  20      78.079  66.968  40.016  1.00  0.00          H   
ATOM    287  HG3 GLN A  20      76.122  69.228  40.356  1.00  0.00          H   
ATOM    288  HG2 GLN A  20      77.473  68.837  41.549  1.00  0.00          H   
ATOM    289 HE21 GLN A  20      74.372  68.277  40.393  1.00  0.00          H   
ATOM    290 HE22 GLN A  20      73.887  67.047  41.581  1.00  0.00          H   
ATOM    291  N   ALA A  21      75.519  69.520  37.807  1.00  0.00          N   
ATOM    292  CA  ALA A  21      75.156  70.601  36.908  1.00  0.00          C   
ATOM    293  C   ALA A  21      76.076  71.838  37.003  1.00  0.00          C   
ATOM    294  O   ALA A  21      76.973  71.914  37.818  1.00  0.00          O   
ATOM    295  CB  ALA A  21      73.676  70.956  37.249  1.00  0.00          C   
ATOM    296  H   ALA A  21      74.938  69.269  38.593  1.00  0.00          H   
ATOM    297  HA  ALA A  21      75.158  70.151  35.910  1.00  0.00          H   
ATOM    298  HB1 ALA A  21      73.723  71.682  38.066  1.00  0.00          H   
ATOM    299  HB2 ALA A  21      73.180  71.484  36.434  1.00  0.00          H   
ATOM    300  HB3 ALA A  21      73.023  70.143  37.514  1.00  0.00          H   
ATOM    301  N   ALA A  22      75.805  72.811  36.140  1.00  0.00          N   
ATOM    302  CA  ALA A  22      76.602  74.043  35.968  1.00  0.00          C   
ATOM    303  C   ALA A  22      76.632  74.849  37.240  1.00  0.00          C   
ATOM    304  O   ALA A  22      75.664  74.831  38.058  1.00  0.00          O   
ATOM    305  CB  ALA A  22      76.009  74.860  34.791  1.00  0.00          C   
ATOM    306  H   ALA A  22      75.112  72.627  35.427  1.00  0.00          H   
ATOM    307  HA  ALA A  22      77.609  73.730  35.687  1.00  0.00          H   
ATOM    308  HB1 ALA A  22      75.917  74.234  33.901  1.00  0.00          H   
ATOM    309  HB2 ALA A  22      74.981  75.141  35.041  1.00  0.00          H   
ATOM    310  HB3 ALA A  22      76.572  75.793  34.710  1.00  0.00          H   
ATOM    311  N   LYS A  23      77.772  75.523  37.467  1.00  0.00          N   
ATOM    312  CA  LYS A  23      77.991  76.435  38.592  1.00  0.00          C   
ATOM    313  C   LYS A  23      77.078  77.651  38.482  1.00  0.00          C   
ATOM    314  O   LYS A  23      76.400  77.845  37.421  1.00  0.00          O   
ATOM    315  CB  LYS A  23      79.486  76.803  38.547  1.00  0.00          C   
ATOM    316  CG  LYS A  23      80.425  75.661  39.005  1.00  0.00          C   
ATOM    317  CD  LYS A  23      81.837  76.303  39.404  1.00  0.00          C   
ATOM    318  CE  LYS A  23      82.436  76.948  38.160  1.00  0.00          C   
ATOM    319  NZ  LYS A  23      83.693  77.518  38.330  1.00  0.00          N   
ATOM    320  H   LYS A  23      78.434  75.396  36.710  1.00  0.00          H   
ATOM    321  HA  LYS A  23      77.771  75.954  39.543  1.00  0.00          H   
ATOM    322  HB3 LYS A  23      79.599  77.623  39.255  1.00  0.00          H   
ATOM    323  HB2 LYS A  23      79.789  77.128  37.550  1.00  0.00          H   
ATOM    324  HG3 LYS A  23      80.458  74.928  38.198  1.00  0.00          H   
ATOM    325  HG2 LYS A  23      80.045  75.261  39.943  1.00  0.00          H   
ATOM    326  HD3 LYS A  23      82.555  75.526  39.662  1.00  0.00          H   
ATOM    327  HD2 LYS A  23      81.717  77.037  40.203  1.00  0.00          H   
ATOM    328  HE3 LYS A  23      81.757  77.656  37.674  1.00  0.00          H   
ATOM    329  HE2 LYS A  23      82.592  76.158  37.419  1.00  0.00          H   
ATOM    330  HZ1 LYS A  23      83.654  78.275  39.005  1.00  0.00          H   
ATOM    331  HZ2 LYS A  23      84.306  76.781  38.638  1.00  0.00          H   
ATOM    332  HZ3 LYS A  23      84.119  77.907  37.508  1.00  0.00          H   
ATOM    333  N   LYS A  24      77.058  78.508  39.535  1.00  0.00          N   
ATOM    334  CA  LYS A  24      76.192  79.635  39.719  1.00  0.00          C   
ATOM    335  C   LYS A  24      76.285  80.722  38.605  1.00  0.00          C   
ATOM    336  CB  LYS A  24      76.372  80.084  41.126  1.00  0.00          C   
ATOM    337  CG  LYS A  24      75.522  81.270  41.601  1.00  0.00          C   
ATOM    338  CD  LYS A  24      73.981  81.020  41.666  1.00  0.00          C   
ATOM    339  CE  LYS A  24      73.288  82.227  42.389  1.00  0.00          C   
ATOM    340  NZ  LYS A  24      71.882  82.403  42.118  1.00  0.00          N   
ATOM    341  O   LYS A  24      77.405  81.144  38.209  1.00  0.00          O   
ATOM    342  OXT LYS A  24      75.228  81.004  38.005  1.00  0.00          O   
ATOM    343  H   LYS A  24      77.737  78.255  40.240  1.00  0.00          H   
ATOM    344  HA  LYS A  24      75.209  79.195  39.604  1.00  0.00          H   
ATOM    345  HB3 LYS A  24      77.435  80.301  41.228  1.00  0.00          H   
ATOM    346  HB2 LYS A  24      76.162  79.256  41.805  1.00  0.00          H   
ATOM    347  HG3 LYS A  24      75.761  82.174  41.051  1.00  0.00          H   
ATOM    348  HG2 LYS A  24      75.870  81.485  42.603  1.00  0.00          H   
ATOM    349  HD3 LYS A  24      73.782  80.124  42.259  1.00  0.00          H   
ATOM    350  HD2 LYS A  24      73.546  80.838  40.683  1.00  0.00          H   
ATOM    351  HE3 LYS A  24      73.799  83.103  41.994  1.00  0.00          H   
ATOM    352  HE2 LYS A  24      73.437  82.225  43.472  1.00  0.00          H   
ATOM    353  HZ1 LYS A  24      71.784  83.027  41.320  1.00  0.00          H   
ATOM    354  HZ2 LYS A  24      71.318  81.574  41.943  1.00  0.00          H   
ATOM    355  HZ3 LYS A  24      71.464  82.815  42.933  1.00  0.00          H   
TER     356      LYS A  24
ENDMDL
MODEL       12
ATOM      1  N   LYS A   1      75.032  48.337  54.592  1.00  0.00          N   
ATOM      2  CA  LYS A   1      74.051  48.882  55.580  1.00  0.00          C   
ATOM      3  C   LYS A   1      72.625  48.606  55.073  1.00  0.00          C   
ATOM      4  O   LYS A   1      72.366  49.195  54.054  1.00  0.00          O   
ATOM      5  CB  LYS A   1      74.221  50.367  56.039  1.00  0.00          C   
ATOM      6  CG  LYS A   1      75.379  50.433  57.023  1.00  0.00          C   
ATOM      7  CD  LYS A   1      75.341  51.682  57.834  1.00  0.00          C   
ATOM      8  CE  LYS A   1      76.389  51.738  58.895  1.00  0.00          C   
ATOM      9  NZ  LYS A   1      77.760  51.952  58.438  1.00  0.00          N   
ATOM     10  HA  LYS A   1      74.198  48.264  56.463  1.00  0.00          H   
ATOM     11  HB3 LYS A   1      73.279  50.614  56.529  1.00  0.00          H   
ATOM     12  HB2 LYS A   1      74.375  51.017  55.179  1.00  0.00          H   
ATOM     13  HG3 LYS A   1      76.274  50.406  56.397  1.00  0.00          H   
ATOM     14  HG2 LYS A   1      75.462  49.598  57.709  1.00  0.00          H   
ATOM     15  HD3 LYS A   1      74.347  51.744  58.284  1.00  0.00          H   
ATOM     16  HD2 LYS A   1      75.360  52.560  57.199  1.00  0.00          H   
ATOM     17  HE3 LYS A   1      76.447  50.808  59.463  1.00  0.00          H   
ATOM     18  HE2 LYS A   1      76.126  52.540  59.586  1.00  0.00          H   
ATOM     19  HZ1 LYS A   1      78.036  51.219  57.800  1.00  0.00          H   
ATOM     20  HZ2 LYS A   1      77.811  52.814  57.918  1.00  0.00          H   
ATOM     21  HZ3 LYS A   1      78.422  51.924  59.197  1.00  0.00          H   
ATOM     22  H   LYS A   1      74.765  47.400  54.313  1.00  0.00          H   
ATOM     23  N   LYS A   2      71.787  47.841  55.878  1.00  0.00          N   
ATOM     24  CA  LYS A   2      70.493  47.284  55.388  1.00  0.00          C   
ATOM     25  C   LYS A   2      69.547  48.360  54.822  1.00  0.00          C   
ATOM     26  O   LYS A   2      69.504  49.477  55.357  1.00  0.00          O   
ATOM     27  CB  LYS A   2      69.831  46.602  56.610  1.00  0.00          C   
ATOM     28  CG  LYS A   2      70.626  45.393  57.164  1.00  0.00          C   
ATOM     29  CD  LYS A   2      69.956  44.515  58.199  1.00  0.00          C   
ATOM     30  CE  LYS A   2      71.041  43.893  59.131  1.00  0.00          C   
ATOM     31  NZ  LYS A   2      70.370  43.099  60.206  1.00  0.00          N   
ATOM     32  H   LYS A   2      72.051  47.744  56.852  1.00  0.00          H   
ATOM     33  HA  LYS A   2      70.628  46.573  54.573  1.00  0.00          H   
ATOM     34  HB3 LYS A   2      68.860  46.195  56.329  1.00  0.00          H   
ATOM     35  HB2 LYS A   2      69.517  47.275  57.402  1.00  0.00          H   
ATOM     36  HG3 LYS A   2      71.543  45.736  57.634  1.00  0.00          H   
ATOM     37  HG2 LYS A   2      71.035  44.811  56.338  1.00  0.00          H   
ATOM     38  HD3 LYS A   2      69.392  43.768  57.631  1.00  0.00          H   
ATOM     39  HD2 LYS A   2      69.241  45.064  58.805  1.00  0.00          H   
ATOM     40  HE3 LYS A   2      71.685  44.576  59.676  1.00  0.00          H   
ATOM     41  HE2 LYS A   2      71.676  43.238  58.540  1.00  0.00          H   
ATOM     42  HZ1 LYS A   2      70.944  42.425  60.685  1.00  0.00          H   
ATOM     43  HZ2 LYS A   2      69.912  43.667  60.906  1.00  0.00          H   
ATOM     44  HZ3 LYS A   2      69.544  42.678  59.799  1.00  0.00          H   
ATOM     45  N   PRO A   3      68.866  48.156  53.669  1.00  0.00          N   
ATOM     46  CA  PRO A   3      67.857  48.986  53.080  1.00  0.00          C   
ATOM     47  C   PRO A   3      66.438  48.911  53.817  1.00  0.00          C   
ATOM     48  O   PRO A   3      66.187  47.871  54.363  1.00  0.00          O   
ATOM     49  CB  PRO A   3      67.690  48.574  51.564  1.00  0.00          C   
ATOM     50  CG  PRO A   3      67.952  47.107  51.689  1.00  0.00          C   
ATOM     51  CD  PRO A   3      69.096  47.086  52.750  1.00  0.00          C   
ATOM     52  HA  PRO A   3      68.027  50.066  53.155  1.00  0.00          H   
ATOM     53  HB3 PRO A   3      66.735  48.904  51.172  1.00  0.00          H   
ATOM     54  HB2 PRO A   3      68.532  49.093  51.113  1.00  0.00          H   
ATOM     55  HG3 PRO A   3      67.055  46.558  51.987  1.00  0.00          H   
ATOM     56  HG2 PRO A   3      68.367  46.800  50.729  1.00  0.00          H   
ATOM     57  HD3 PRO A   3      69.063  46.109  53.235  1.00  0.00          H   
ATOM     58  HD2 PRO A   3      70.077  47.211  52.304  1.00  0.00          H   
ATOM     59  N   GLY A   4      65.607  49.890  53.670  1.00  0.00          N   
ATOM     60  CA  GLY A   4      64.150  49.826  54.004  1.00  0.00          C   
ATOM     61  C   GLY A   4      63.215  49.572  52.848  1.00  0.00          C   
ATOM     62  O   GLY A   4      63.285  50.135  51.759  1.00  0.00          O   
ATOM     63  H   GLY A   4      65.988  50.790  53.396  1.00  0.00          H   
ATOM     64  HA3 GLY A   4      63.905  50.698  54.612  1.00  0.00          H   
ATOM     65  HA2 GLY A   4      64.042  48.949  54.637  1.00  0.00          H   
ATOM     66  N   ALA A   5      62.292  48.653  53.058  1.00  0.00          N   
ATOM     67  CA  ALA A   5      61.329  48.130  52.089  1.00  0.00          C   
ATOM     68  C   ALA A   5      61.928  47.590  50.755  1.00  0.00          C   
ATOM     69  O   ALA A   5      61.534  48.008  49.669  1.00  0.00          O   
ATOM     70  CB  ALA A   5      60.201  49.162  51.854  1.00  0.00          C   
ATOM     71  H   ALA A   5      62.242  48.373  54.029  1.00  0.00          H   
ATOM     72  HA  ALA A   5      60.922  47.262  52.606  1.00  0.00          H   
ATOM     73  HB1 ALA A   5      59.665  49.244  52.792  1.00  0.00          H   
ATOM     74  HB2 ALA A   5      60.567  50.114  51.496  1.00  0.00          H   
ATOM     75  HB3 ALA A   5      59.564  48.729  51.067  1.00  0.00          H   
ATOM     76  N   SER A   6      63.050  46.803  50.739  1.00  0.00          N   
ATOM     77  CA  SER A   6      63.656  46.263  49.529  1.00  0.00          C   
ATOM     78  C   SER A   6      64.343  44.922  49.817  1.00  0.00          C   
ATOM     79  O   SER A   6      65.259  44.868  50.712  1.00  0.00          O   
ATOM     80  CB  SER A   6      64.654  47.331  49.138  1.00  0.00          C   
ATOM     81  OG  SER A   6      65.354  46.909  48.012  1.00  0.00          O   
ATOM     82  H   SER A   6      63.495  46.677  51.640  1.00  0.00          H   
ATOM     83  HA  SER A   6      62.917  46.145  48.733  1.00  0.00          H   
ATOM     84  HB3 SER A   6      65.334  47.573  49.960  1.00  0.00          H   
ATOM     85  HB2 SER A   6      64.175  48.279  48.868  1.00  0.00          H   
ATOM     86  HG  SER A   6      65.610  47.688  47.513  1.00  0.00          H   
ATOM     87  N   LEU A   7      63.890  43.886  49.126  1.00  0.00          N   
ATOM     88  CA  LEU A   7      64.601  42.558  48.972  1.00  0.00          C   
ATOM     89  C   LEU A   7      65.523  42.416  47.771  1.00  0.00          C   
ATOM     90  O   LEU A   7      65.551  43.338  46.916  1.00  0.00          O   
ATOM     91  CB  LEU A   7      63.510  41.498  48.893  1.00  0.00          C   
ATOM     92  CG  LEU A   7      62.660  41.123  50.158  1.00  0.00          C   
ATOM     93  CD1 LEU A   7      62.049  42.320  50.928  1.00  0.00          C   
ATOM     94  CD2 LEU A   7      61.603  40.205  49.686  1.00  0.00          C   
ATOM     95  H   LEU A   7      63.184  44.090  48.430  1.00  0.00          H   
ATOM     96  HA  LEU A   7      65.234  42.313  49.821  1.00  0.00          H   
ATOM     97  HB3 LEU A   7      63.914  40.538  48.582  1.00  0.00          H   
ATOM     98  HB2 LEU A   7      62.864  41.890  48.110  1.00  0.00          H   
ATOM     99  HG  LEU A   7      63.302  40.591  50.864  1.00  0.00          H   
ATOM    100 HD11 LEU A   7      61.605  41.871  51.807  1.00  0.00          H   
ATOM    101 HD12 LEU A   7      62.744  43.067  51.316  1.00  0.00          H   
ATOM    102 HD13 LEU A   7      61.266  42.788  50.337  1.00  0.00          H   
ATOM    103 HD21 LEU A   7      61.145  39.753  50.568  1.00  0.00          H   
ATOM    104 HD22 LEU A   7      60.800  40.748  49.182  1.00  0.00          H   
ATOM    105 HD23 LEU A   7      62.087  39.343  49.227  1.00  0.00          H   
ATOM    106  N   ALA A   8      66.107  41.292  47.556  1.00  0.00          N   
ATOM    107  CA  ALA A   8      67.340  41.140  46.710  1.00  0.00          C   
ATOM    108  C   ALA A   8      67.131  41.427  45.161  1.00  0.00          C   
ATOM    109  O   ALA A   8      68.028  41.999  44.598  1.00  0.00          O   
ATOM    110  CB  ALA A   8      67.982  39.817  46.977  1.00  0.00          C   
ATOM    111  H   ALA A   8      65.984  40.674  48.342  1.00  0.00          H   
ATOM    112  HA  ALA A   8      68.053  41.876  47.057  1.00  0.00          H   
ATOM    113  HB1 ALA A   8      68.125  39.650  48.044  1.00  0.00          H   
ATOM    114  HB2 ALA A   8      67.365  39.023  46.541  1.00  0.00          H   
ATOM    115  HB3 ALA A   8      68.990  39.889  46.563  1.00  0.00          H   
ATOM    116  N   ALA A   9      65.936  41.073  44.661  1.00  0.00          N   
ATOM    117  CA  ALA A   9      65.557  41.481  43.307  1.00  0.00          C   
ATOM    118  C   ALA A   9      65.485  43.062  43.090  1.00  0.00          C   
ATOM    119  O   ALA A   9      65.866  43.590  41.979  1.00  0.00          O   
ATOM    120  CB  ALA A   9      64.161  40.851  42.971  1.00  0.00          C   
ATOM    121  H   ALA A   9      65.232  40.539  45.153  1.00  0.00          H   
ATOM    122  HA  ALA A   9      66.277  41.103  42.582  1.00  0.00          H   
ATOM    123  HB1 ALA A   9      64.130  39.760  42.988  1.00  0.00          H   
ATOM    124  HB2 ALA A   9      63.376  41.211  43.644  1.00  0.00          H   
ATOM    125  HB3 ALA A   9      63.947  41.143  41.952  1.00  0.00          H   
ATOM    126  N   LEU A  10      65.196  43.783  44.189  1.00  0.00          N   
ATOM    127  CA  LEU A  10      65.104  45.235  44.164  1.00  0.00          C   
ATOM    128  C   LEU A  10      66.422  45.891  44.521  1.00  0.00          C   
ATOM    129  O   LEU A  10      66.804  46.879  43.965  1.00  0.00          O   
ATOM    130  CB  LEU A  10      63.818  45.666  44.974  1.00  0.00          C   
ATOM    131  CG  LEU A  10      63.608  47.207  45.135  1.00  0.00          C   
ATOM    132  CD1 LEU A  10      63.507  48.033  43.903  1.00  0.00          C   
ATOM    133  CD2 LEU A  10      62.350  47.586  45.977  1.00  0.00          C   
ATOM    134  H   LEU A  10      65.214  43.350  45.099  1.00  0.00          H   
ATOM    135  HA  LEU A  10      64.845  45.465  43.134  1.00  0.00          H   
ATOM    136  HB3 LEU A  10      64.012  45.271  45.970  1.00  0.00          H   
ATOM    137  HB2 LEU A  10      62.892  45.309  44.519  1.00  0.00          H   
ATOM    138  HG  LEU A  10      64.523  47.565  45.612  1.00  0.00          H   
ATOM    139 HD11 LEU A  10      63.117  49.032  44.099  1.00  0.00          H   
ATOM    140 HD12 LEU A  10      64.517  48.043  43.484  1.00  0.00          H   
ATOM    141 HD13 LEU A  10      62.868  47.435  43.263  1.00  0.00          H   
ATOM    142 HD21 LEU A  10      61.345  47.403  45.599  1.00  0.00          H   
ATOM    143 HD22 LEU A  10      62.378  47.136  46.963  1.00  0.00          H   
ATOM    144 HD23 LEU A  10      62.373  48.672  46.118  1.00  0.00          H   
ATOM    145  N   GLN A  11      67.148  45.297  45.441  1.00  0.00          N   
ATOM    146  CA  GLN A  11      68.574  45.630  45.529  1.00  0.00          C   
ATOM    147  C   GLN A  11      69.344  45.370  44.250  1.00  0.00          C   
ATOM    148  O   GLN A  11      70.119  46.297  43.887  1.00  0.00          O   
ATOM    149  CB  GLN A  11      69.187  44.799  46.699  1.00  0.00          C   
ATOM    150  CG  GLN A  11      68.682  45.304  48.053  1.00  0.00          C   
ATOM    151  CD  GLN A  11      69.281  44.643  49.285  1.00  0.00          C   
ATOM    152  NE2 GLN A  11      70.353  45.135  49.897  1.00  0.00          N   
ATOM    153  OE1 GLN A  11      68.734  43.727  49.818  1.00  0.00          O   
ATOM    154  H   GLN A  11      66.882  44.380  45.749  1.00  0.00          H   
ATOM    155  HA  GLN A  11      68.729  46.705  45.639  1.00  0.00          H   
ATOM    156  HB3 GLN A  11      70.272  44.913  46.661  1.00  0.00          H   
ATOM    157  HB2 GLN A  11      68.905  43.745  46.660  1.00  0.00          H   
ATOM    158  HG3 GLN A  11      67.622  45.116  48.160  1.00  0.00          H   
ATOM    159  HG2 GLN A  11      68.967  46.362  48.071  1.00  0.00          H   
ATOM    160 HE21 GLN A  11      70.840  45.928  49.506  1.00  0.00          H   
ATOM    161 HE22 GLN A  11      70.751  44.618  50.675  1.00  0.00          H   
ATOM    162  N   ALA A  12      69.125  44.277  43.487  1.00  0.00          N   
ATOM    163  CA  ALA A  12      69.563  44.154  42.103  1.00  0.00          C   
ATOM    164  C   ALA A  12      69.127  45.245  41.200  1.00  0.00          C   
ATOM    165  O   ALA A  12      69.961  45.816  40.488  1.00  0.00          O   
ATOM    166  CB  ALA A  12      69.173  42.801  41.530  1.00  0.00          C   
ATOM    167  H   ALA A  12      68.453  43.602  43.815  1.00  0.00          H   
ATOM    168  HA  ALA A  12      70.646  44.237  42.001  1.00  0.00          H   
ATOM    169  HB1 ALA A  12      68.137  42.536  41.737  1.00  0.00          H   
ATOM    170  HB2 ALA A  12      69.432  42.809  40.473  1.00  0.00          H   
ATOM    171  HB3 ALA A  12      69.771  42.047  42.058  1.00  0.00          H   
ATOM    172  N   LEU A  13      67.847  45.591  41.191  1.00  0.00          N   
ATOM    173  CA  LEU A  13      67.250  46.659  40.311  1.00  0.00          C   
ATOM    174  C   LEU A  13      67.909  47.972  40.701  1.00  0.00          C   
ATOM    175  O   LEU A  13      68.219  48.764  39.850  1.00  0.00          O   
ATOM    176  CB  LEU A  13      65.732  46.742  40.477  1.00  0.00          C   
ATOM    177  CG  LEU A  13      65.072  47.897  39.799  1.00  0.00          C   
ATOM    178  CD1 LEU A  13      65.131  47.798  38.282  1.00  0.00          C   
ATOM    179  CD2 LEU A  13      63.610  48.161  40.152  1.00  0.00          C   
ATOM    180  H   LEU A  13      67.224  45.020  41.747  1.00  0.00          H   
ATOM    181  HA  LEU A  13      67.488  46.481  39.263  1.00  0.00          H   
ATOM    182  HB3 LEU A  13      65.474  46.862  41.532  1.00  0.00          H   
ATOM    183  HB2 LEU A  13      65.310  45.824  40.064  1.00  0.00          H   
ATOM    184  HG  LEU A  13      65.507  48.851  40.088  1.00  0.00          H   
ATOM    185 HD11 LEU A  13      64.451  47.019  37.932  1.00  0.00          H   
ATOM    186 HD12 LEU A  13      64.674  48.670  37.812  1.00  0.00          H   
ATOM    187 HD13 LEU A  13      66.148  47.639  37.937  1.00  0.00          H   
ATOM    188 HD21 LEU A  13      63.169  48.923  39.511  1.00  0.00          H   
ATOM    189 HD22 LEU A  13      62.986  47.283  40.258  1.00  0.00          H   
ATOM    190 HD23 LEU A  13      63.669  48.611  41.150  1.00  0.00          H   
ATOM    191  N   GLN A  14      68.072  48.341  42.000  1.00  0.00          N   
ATOM    192  CA  GLN A  14      68.678  49.603  42.471  1.00  0.00          C   
ATOM    193  C   GLN A  14      70.031  49.943  41.858  1.00  0.00          C   
ATOM    194  O   GLN A  14      70.252  51.108  41.470  1.00  0.00          O   
ATOM    195  CB  GLN A  14      68.715  49.647  43.982  1.00  0.00          C   
ATOM    196  CG  GLN A  14      67.422  50.321  44.502  1.00  0.00          C   
ATOM    197  CD  GLN A  14      67.219  50.276  45.988  1.00  0.00          C   
ATOM    198  NE2 GLN A  14      66.006  50.246  46.402  1.00  0.00          N   
ATOM    199  OE1 GLN A  14      68.204  50.086  46.725  1.00  0.00          O   
ATOM    200  H   GLN A  14      67.861  47.638  42.703  1.00  0.00          H   
ATOM    201  HA  GLN A  14      67.999  50.413  42.206  1.00  0.00          H   
ATOM    202  HB3 GLN A  14      69.522  50.304  44.320  1.00  0.00          H   
ATOM    203  HB2 GLN A  14      68.850  48.636  44.356  1.00  0.00          H   
ATOM    204  HG3 GLN A  14      66.565  49.876  44.000  1.00  0.00          H   
ATOM    205  HG2 GLN A  14      67.327  51.342  44.121  1.00  0.00          H   
ATOM    206 HE21 GLN A  14      65.249  50.251  45.742  1.00  0.00          H   
ATOM    207 HE22 GLN A  14      65.787  50.095  47.378  1.00  0.00          H   
ATOM    208  N   ALA A  15      70.851  48.911  41.522  1.00  0.00          N   
ATOM    209  CA  ALA A  15      72.171  49.082  40.874  1.00  0.00          C   
ATOM    210  C   ALA A  15      72.052  49.205  39.411  1.00  0.00          C   
ATOM    211  O   ALA A  15      72.967  49.785  38.792  1.00  0.00          O   
ATOM    212  CB  ALA A  15      73.047  47.870  41.337  1.00  0.00          C   
ATOM    213  H   ALA A  15      70.595  47.965  41.753  1.00  0.00          H   
ATOM    214  HA  ALA A  15      72.682  49.987  41.178  1.00  0.00          H   
ATOM    215  HB1 ALA A  15      73.416  48.177  42.309  1.00  0.00          H   
ATOM    216  HB2 ALA A  15      72.520  46.915  41.370  1.00  0.00          H   
ATOM    217  HB3 ALA A  15      73.933  47.743  40.718  1.00  0.00          H   
ATOM    218  N   LEU A  16      70.895  48.897  38.863  1.00  0.00          N   
ATOM    219  CA  LEU A  16      70.556  49.271  37.472  1.00  0.00          C   
ATOM    220  C   LEU A  16      69.907  50.679  37.422  1.00  0.00          C   
ATOM    221  O   LEU A  16      70.382  51.575  36.704  1.00  0.00          O   
ATOM    222  CB  LEU A  16      69.899  48.143  36.660  1.00  0.00          C   
ATOM    223  CG  LEU A  16      70.739  46.844  36.485  1.00  0.00          C   
ATOM    224  CD1 LEU A  16      69.937  46.021  35.411  1.00  0.00          C   
ATOM    225  CD2 LEU A  16      72.212  46.931  36.029  1.00  0.00          C   
ATOM    226  H   LEU A  16      70.179  48.493  39.447  1.00  0.00          H   
ATOM    227  HA  LEU A  16      71.509  49.467  36.979  1.00  0.00          H   
ATOM    228  HB3 LEU A  16      69.781  48.552  35.652  1.00  0.00          H   
ATOM    229  HB2 LEU A  16      68.941  47.916  37.119  1.00  0.00          H   
ATOM    230  HG  LEU A  16      70.728  46.296  37.428  1.00  0.00          H   
ATOM    231 HD11 LEU A  16      69.768  46.550  34.471  1.00  0.00          H   
ATOM    232 HD12 LEU A  16      70.435  45.108  35.077  1.00  0.00          H   
ATOM    233 HD13 LEU A  16      68.973  45.692  35.804  1.00  0.00          H   
ATOM    234 HD21 LEU A  16      72.800  47.401  36.812  1.00  0.00          H   
ATOM    235 HD22 LEU A  16      72.568  45.899  35.970  1.00  0.00          H   
ATOM    236 HD23 LEU A  16      72.206  47.337  35.021  1.00  0.00          H   
ATOM    237  N   GLN A  17      68.951  50.908  38.355  1.00  0.00          N   
ATOM    238  CA  GLN A  17      68.261  52.193  38.560  1.00  0.00          C   
ATOM    239  C   GLN A  17      69.292  53.282  38.814  1.00  0.00          C   
ATOM    240  O   GLN A  17      69.049  54.454  38.503  1.00  0.00          O   
ATOM    241  CB  GLN A  17      67.230  52.149  39.695  1.00  0.00          C   
ATOM    242  CG  GLN A  17      65.952  51.462  39.301  1.00  0.00          C   
ATOM    243  CD  GLN A  17      65.059  51.188  40.499  1.00  0.00          C   
ATOM    244  NE2 GLN A  17      63.777  50.988  40.262  1.00  0.00          N   
ATOM    245  OE1 GLN A  17      65.397  51.397  41.683  1.00  0.00          O   
ATOM    246  H   GLN A  17      68.715  50.084  38.895  1.00  0.00          H   
ATOM    247  HA  GLN A  17      67.760  52.444  37.622  1.00  0.00          H   
ATOM    248  HB3 GLN A  17      66.985  53.189  39.931  1.00  0.00          H   
ATOM    249  HB2 GLN A  17      67.719  51.662  40.533  1.00  0.00          H   
ATOM    250  HG3 GLN A  17      66.125  50.595  38.675  1.00  0.00          H   
ATOM    251  HG2 GLN A  17      65.427  52.125  38.606  1.00  0.00          H   
ATOM    252 HE21 GLN A  17      63.621  50.595  39.351  1.00  0.00          H   
ATOM    253 HE22 GLN A  17      63.105  50.848  41.007  1.00  0.00          H   
ATOM    254  N   ALA A  18      70.440  52.984  39.416  1.00  0.00          N   
ATOM    255  CA  ALA A  18      71.592  53.910  39.554  1.00  0.00          C   
ATOM    256  C   ALA A  18      72.289  54.351  38.194  1.00  0.00          C   
ATOM    257  O   ALA A  18      73.095  55.281  38.232  1.00  0.00          O   
ATOM    258  CB  ALA A  18      72.754  53.148  40.401  1.00  0.00          C   
ATOM    259  H   ALA A  18      70.514  52.100  39.898  1.00  0.00          H   
ATOM    260  HA  ALA A  18      71.255  54.757  40.148  1.00  0.00          H   
ATOM    261  HB1 ALA A  18      72.426  52.730  41.353  1.00  0.00          H   
ATOM    262  HB2 ALA A  18      73.076  52.255  39.862  1.00  0.00          H   
ATOM    263  HB3 ALA A  18      73.616  53.805  40.494  1.00  0.00          H   
ATOM    264  N   ALA A  19      72.165  53.647  37.102  1.00  0.00          N   
ATOM    265  CA  ALA A  19      73.034  53.748  35.979  1.00  0.00          C   
ATOM    266  C   ALA A  19      72.234  53.509  34.732  1.00  0.00          C   
ATOM    267  O   ALA A  19      72.802  53.371  33.640  1.00  0.00          O   
ATOM    268  CB  ALA A  19      74.139  52.728  36.098  1.00  0.00          C   
ATOM    269  H   ALA A  19      71.458  52.922  37.063  1.00  0.00          H   
ATOM    270  HA  ALA A  19      73.489  54.706  35.755  1.00  0.00          H   
ATOM    271  HB1 ALA A  19      74.652  52.583  35.148  1.00  0.00          H   
ATOM    272  HB2 ALA A  19      74.885  52.941  36.869  1.00  0.00          H   
ATOM    273  HB3 ALA A  19      73.806  51.727  36.362  1.00  0.00          H   
ATOM    274  N   GLN A  20      70.896  53.536  34.739  1.00  0.00          N   
ATOM    275  CA  GLN A  20      69.954  53.504  33.599  1.00  0.00          C   
ATOM    276  C   GLN A  20      68.728  54.366  33.855  1.00  0.00          C   
ATOM    277  O   GLN A  20      68.722  55.060  34.911  1.00  0.00          O   
ATOM    278  CB  GLN A  20      69.630  51.980  33.385  1.00  0.00          C   
ATOM    279  CG  GLN A  20      70.714  50.915  33.103  1.00  0.00          C   
ATOM    280  CD  GLN A  20      70.146  49.504  32.823  1.00  0.00          C   
ATOM    281  NE2 GLN A  20      70.918  48.617  32.225  1.00  0.00          N   
ATOM    282  OE1 GLN A  20      68.988  49.203  33.041  1.00  0.00          O   
ATOM    283  H   GLN A  20      70.485  53.615  35.654  1.00  0.00          H   
ATOM    284  HA  GLN A  20      70.448  54.027  32.779  1.00  0.00          H   
ATOM    285  HB3 GLN A  20      68.949  51.945  32.541  1.00  0.00          H   
ATOM    286  HB2 GLN A  20      69.055  51.646  34.248  1.00  0.00          H   
ATOM    287  HG3 GLN A  20      71.351  50.806  33.979  1.00  0.00          H   
ATOM    288  HG2 GLN A  20      71.319  51.264  32.264  1.00  0.00          H   
ATOM    289 HE21 GLN A  20      71.869  48.869  31.978  1.00  0.00          H   
ATOM    290 HE22 GLN A  20      70.444  47.836  31.813  1.00  0.00          H   
ATOM    291  N   ALA A  21      67.745  54.379  32.936  1.00  0.00          N   
ATOM    292  CA  ALA A  21      66.447  55.100  33.070  1.00  0.00          C   
ATOM    293  C   ALA A  21      65.377  54.268  33.895  1.00  0.00          C   
ATOM    294  O   ALA A  21      65.287  53.031  33.686  1.00  0.00          O   
ATOM    295  CB  ALA A  21      65.891  55.367  31.677  1.00  0.00          C   
ATOM    296  H   ALA A  21      67.941  53.822  32.116  1.00  0.00          H   
ATOM    297  HA  ALA A  21      66.605  56.061  33.572  1.00  0.00          H   
ATOM    298  HB1 ALA A  21      66.508  56.097  31.164  1.00  0.00          H   
ATOM    299  HB2 ALA A  21      65.860  54.467  31.063  1.00  0.00          H   
ATOM    300  HB3 ALA A  21      64.880  55.769  31.677  1.00  0.00          H   
ATOM    301  N   ALA A  22      64.668  54.937  34.885  1.00  0.00          N   
ATOM    302  CA  ALA A  22      63.793  54.243  35.852  1.00  0.00          C   
ATOM    303  C   ALA A  22      62.502  53.871  35.200  1.00  0.00          C   
ATOM    304  O   ALA A  22      61.860  54.702  34.542  1.00  0.00          O   
ATOM    305  CB  ALA A  22      63.400  55.095  37.073  1.00  0.00          C   
ATOM    306  H   ALA A  22      64.880  55.910  35.036  1.00  0.00          H   
ATOM    307  HA  ALA A  22      64.347  53.376  36.207  1.00  0.00          H   
ATOM    308  HB1 ALA A  22      62.860  54.457  37.783  1.00  0.00          H   
ATOM    309  HB2 ALA A  22      64.307  55.579  37.445  1.00  0.00          H   
ATOM    310  HB3 ALA A  22      62.777  55.922  36.767  1.00  0.00          H   
ATOM    311  N   LYS A  23      62.094  52.658  35.339  1.00  0.00          N   
ATOM    312  CA  LYS A  23      60.752  52.117  34.851  1.00  0.00          C   
ATOM    313  C   LYS A  23      59.556  52.280  35.794  1.00  0.00          C   
ATOM    314  O   LYS A  23      59.736  52.568  36.978  1.00  0.00          O   
ATOM    315  CB  LYS A  23      60.929  50.608  34.508  1.00  0.00          C   
ATOM    316  CG  LYS A  23      61.971  50.297  33.432  1.00  0.00          C   
ATOM    317  CD  LYS A  23      62.181  48.770  33.163  1.00  0.00          C   
ATOM    318  CE  LYS A  23      63.448  48.805  32.296  1.00  0.00          C   
ATOM    319  NZ  LYS A  23      63.966  47.421  32.229  1.00  0.00          N   
ATOM    320  H   LYS A  23      62.734  52.043  35.817  1.00  0.00          H   
ATOM    321  HA  LYS A  23      60.531  52.745  33.983  1.00  0.00          H   
ATOM    322  HB3 LYS A  23      60.001  50.111  34.245  1.00  0.00          H   
ATOM    323  HB2 LYS A  23      61.251  49.996  35.340  1.00  0.00          H   
ATOM    324  HG3 LYS A  23      62.917  50.726  33.773  1.00  0.00          H   
ATOM    325  HG2 LYS A  23      61.654  50.786  32.517  1.00  0.00          H   
ATOM    326  HD3 LYS A  23      61.291  48.371  32.674  1.00  0.00          H   
ATOM    327  HD2 LYS A  23      62.407  48.327  34.138  1.00  0.00          H   
ATOM    328  HE3 LYS A  23      64.191  49.516  32.689  1.00  0.00          H   
ATOM    329  HE2 LYS A  23      63.251  49.216  31.306  1.00  0.00          H   
ATOM    330  HZ1 LYS A  23      64.846  47.523  31.726  1.00  0.00          H   
ATOM    331  HZ2 LYS A  23      64.114  47.040  33.153  1.00  0.00          H   
ATOM    332  HZ3 LYS A  23      63.365  46.857  31.648  1.00  0.00          H   
ATOM    333  N   LYS A  24      58.344  52.214  35.314  1.00  0.00          N   
ATOM    334  CA  LYS A  24      57.045  52.591  36.004  1.00  0.00          C   
ATOM    335  C   LYS A  24      56.594  51.500  36.937  1.00  0.00          C   
ATOM    336  CB  LYS A  24      56.038  53.011  34.909  1.00  0.00          C   
ATOM    337  CG  LYS A  24      54.630  53.366  35.451  1.00  0.00          C   
ATOM    338  CD  LYS A  24      54.709  54.701  36.176  1.00  0.00          C   
ATOM    339  CE  LYS A  24      53.265  54.969  36.723  1.00  0.00          C   
ATOM    340  NZ  LYS A  24      53.056  56.343  37.218  1.00  0.00          N   
ATOM    341  O   LYS A  24      56.445  50.339  36.642  1.00  0.00          O   
ATOM    342  OXT LYS A  24      56.423  51.916  38.103  1.00  0.00          O   
ATOM    343  H   LYS A  24      58.281  52.050  34.314  1.00  0.00          H   
ATOM    344  HA  LYS A  24      57.292  53.489  36.576  1.00  0.00          H   
ATOM    345  HB3 LYS A  24      55.870  52.111  34.320  1.00  0.00          H   
ATOM    346  HB2 LYS A  24      56.506  53.820  34.349  1.00  0.00          H   
ATOM    347  HG3 LYS A  24      54.222  52.658  36.176  1.00  0.00          H   
ATOM    348  HG2 LYS A  24      53.996  53.458  34.569  1.00  0.00          H   
ATOM    349  HD3 LYS A  24      54.980  55.473  35.459  1.00  0.00          H   
ATOM    350  HD2 LYS A  24      55.425  54.586  36.983  1.00  0.00          H   
ATOM    351  HE3 LYS A  24      53.070  54.283  37.545  1.00  0.00          H   
ATOM    352  HE2 LYS A  24      52.503  54.749  35.976  1.00  0.00          H   
ATOM    353  HZ1 LYS A  24      52.181  56.504  37.703  1.00  0.00          H   
ATOM    354  HZ2 LYS A  24      53.776  56.668  37.848  1.00  0.00          H   
ATOM    355  HZ3 LYS A  24      52.981  57.043  36.494  1.00  0.00          H   
TER     356      LYS A  24
ENDMDL
MODEL       13
ATOM      1  N   LYS A   1      51.776  35.563  50.015  1.00  0.00          N   
ATOM      2  CA  LYS A   1      52.998  36.142  49.354  1.00  0.00          C   
ATOM      3  C   LYS A   1      53.096  37.645  49.548  1.00  0.00          C   
ATOM      4  O   LYS A   1      52.207  38.420  49.236  1.00  0.00          O   
ATOM      5  CB  LYS A   1      53.094  35.814  47.844  1.00  0.00          C   
ATOM      6  CG  LYS A   1      54.508  35.872  47.306  1.00  0.00          C   
ATOM      7  CD  LYS A   1      54.461  35.393  45.847  1.00  0.00          C   
ATOM      8  CE  LYS A   1      55.872  35.281  45.288  1.00  0.00          C   
ATOM      9  NZ  LYS A   1      55.874  35.090  43.806  1.00  0.00          N   
ATOM     10  HA  LYS A   1      53.833  35.661  49.856  1.00  0.00          H   
ATOM     11  HB3 LYS A   1      52.467  36.554  47.345  1.00  0.00          H   
ATOM     12  HB2 LYS A   1      52.675  34.831  47.625  1.00  0.00          H   
ATOM     13  HG3 LYS A   1      55.127  35.246  47.953  1.00  0.00          H   
ATOM     14  HG2 LYS A   1      54.955  36.868  47.378  1.00  0.00          H   
ATOM     15  HD3 LYS A   1      53.899  36.061  45.187  1.00  0.00          H   
ATOM     16  HD2 LYS A   1      54.035  34.392  45.806  1.00  0.00          H   
ATOM     17  HE3 LYS A   1      56.358  34.396  45.703  1.00  0.00          H   
ATOM     18  HE2 LYS A   1      56.410  36.199  45.529  1.00  0.00          H   
ATOM     19  HZ1 LYS A   1      55.506  34.226  43.433  1.00  0.00          H   
ATOM     20  HZ2 LYS A   1      55.361  35.815  43.316  1.00  0.00          H   
ATOM     21  HZ3 LYS A   1      56.850  35.185  43.568  1.00  0.00          H   
ATOM     22  H   LYS A   1      51.719  34.625  49.661  1.00  0.00          H   
ATOM     23  N   LYS A   2      54.234  38.044  50.176  1.00  0.00          N   
ATOM     24  CA  LYS A   2      54.414  39.482  50.506  1.00  0.00          C   
ATOM     25  C   LYS A   2      54.458  40.364  49.231  1.00  0.00          C   
ATOM     26  O   LYS A   2      55.133  39.930  48.294  1.00  0.00          O   
ATOM     27  CB  LYS A   2      55.670  39.624  51.382  1.00  0.00          C   
ATOM     28  CG  LYS A   2      55.295  39.344  52.848  1.00  0.00          C   
ATOM     29  CD  LYS A   2      56.572  39.110  53.730  1.00  0.00          C   
ATOM     30  CE  LYS A   2      56.234  39.072  55.210  1.00  0.00          C   
ATOM     31  NZ  LYS A   2      57.451  38.910  55.956  1.00  0.00          N   
ATOM     32  H   LYS A   2      54.939  37.377  50.473  1.00  0.00          H   
ATOM     33  HA  LYS A   2      53.543  39.746  51.117  1.00  0.00          H   
ATOM     34  HB3 LYS A   2      56.095  40.624  51.393  1.00  0.00          H   
ATOM     35  HB2 LYS A   2      56.430  38.910  51.073  1.00  0.00          H   
ATOM     36  HG3 LYS A   2      54.622  38.515  53.073  1.00  0.00          H   
ATOM     37  HG2 LYS A   2      54.846  40.256  53.236  1.00  0.00          H   
ATOM     38  HD3 LYS A   2      57.304  39.889  53.521  1.00  0.00          H   
ATOM     39  HD2 LYS A   2      57.124  38.247  53.352  1.00  0.00          H   
ATOM     40  HE3 LYS A   2      55.649  38.169  55.394  1.00  0.00          H   
ATOM     41  HE2 LYS A   2      55.584  39.896  55.505  1.00  0.00          H   
ATOM     42  HZ1 LYS A   2      57.193  38.758  56.916  1.00  0.00          H   
ATOM     43  HZ2 LYS A   2      58.011  38.153  55.582  1.00  0.00          H   
ATOM     44  HZ3 LYS A   2      58.013  39.745  55.970  1.00  0.00          H   
ATOM     45  N   PRO A   3      53.831  41.511  49.328  1.00  0.00          N   
ATOM     46  CA  PRO A   3      53.575  42.373  48.133  1.00  0.00          C   
ATOM     47  C   PRO A   3      54.964  42.779  47.478  1.00  0.00          C   
ATOM     48  O   PRO A   3      56.065  42.529  48.003  1.00  0.00          O   
ATOM     49  CB  PRO A   3      52.885  43.683  48.634  1.00  0.00          C   
ATOM     50  CG  PRO A   3      53.069  43.592  50.195  1.00  0.00          C   
ATOM     51  CD  PRO A   3      53.172  42.125  50.469  1.00  0.00          C   
ATOM     52  HA  PRO A   3      52.970  41.779  47.456  1.00  0.00          H   
ATOM     53  HB3 PRO A   3      53.381  44.585  48.278  1.00  0.00          H   
ATOM     54  HB2 PRO A   3      51.827  43.621  48.394  1.00  0.00          H   
ATOM     55  HG3 PRO A   3      54.018  44.098  50.380  1.00  0.00          H   
ATOM     56  HG2 PRO A   3      52.313  44.128  50.777  1.00  0.00          H   
ATOM     57  HD3 PRO A   3      53.659  41.869  51.409  1.00  0.00          H   
ATOM     58  HD2 PRO A   3      52.158  41.732  50.540  1.00  0.00          H   
ATOM     59  N   GLY A   4      54.914  43.188  46.206  1.00  0.00          N   
ATOM     60  CA  GLY A   4      56.016  43.533  45.368  1.00  0.00          C   
ATOM     61  C   GLY A   4      56.879  42.379  44.789  1.00  0.00          C   
ATOM     62  O   GLY A   4      56.615  41.165  44.927  1.00  0.00          O   
ATOM     63  H   GLY A   4      53.995  43.321  45.800  1.00  0.00          H   
ATOM     64  HA3 GLY A   4      56.681  44.069  46.054  1.00  0.00          H   
ATOM     65  HA2 GLY A   4      55.623  44.207  44.615  1.00  0.00          H   
ATOM     66  N   ALA A   5      58.081  42.755  44.312  1.00  0.00          N   
ATOM     67  CA  ALA A   5      59.113  41.842  43.919  1.00  0.00          C   
ATOM     68  C   ALA A   5      59.979  41.452  45.083  1.00  0.00          C   
ATOM     69  O   ALA A   5      59.972  42.087  46.135  1.00  0.00          O   
ATOM     70  CB  ALA A   5      59.932  42.406  42.727  1.00  0.00          C   
ATOM     71  H   ALA A   5      58.097  43.735  44.098  1.00  0.00          H   
ATOM     72  HA  ALA A   5      58.709  40.875  43.592  1.00  0.00          H   
ATOM     73  HB1 ALA A   5      59.366  42.571  41.804  1.00  0.00          H   
ATOM     74  HB2 ALA A   5      60.448  43.314  43.035  1.00  0.00          H   
ATOM     75  HB3 ALA A   5      60.688  41.666  42.463  1.00  0.00          H   
ATOM     76  N   SER A   6      60.806  40.386  44.958  1.00  0.00          N   
ATOM     77  CA  SER A   6      61.689  39.855  46.009  1.00  0.00          C   
ATOM     78  C   SER A   6      62.741  40.901  46.384  1.00  0.00          C   
ATOM     79  O   SER A   6      63.090  41.651  45.525  1.00  0.00          O   
ATOM     80  CB  SER A   6      62.196  38.523  45.455  1.00  0.00          C   
ATOM     81  OG  SER A   6      62.976  38.704  44.257  1.00  0.00          O   
ATOM     82  H   SER A   6      60.941  40.023  44.023  1.00  0.00          H   
ATOM     83  HA  SER A   6      61.024  39.731  46.861  1.00  0.00          H   
ATOM     84  HB3 SER A   6      61.328  37.894  45.252  1.00  0.00          H   
ATOM     85  HB2 SER A   6      62.816  38.021  46.192  1.00  0.00          H   
ATOM     86  HG  SER A   6      63.496  37.899  44.164  1.00  0.00          H   
ATOM     87  N   LEU A   7      63.265  40.834  47.557  1.00  0.00          N   
ATOM     88  CA  LEU A   7      64.451  41.680  47.944  1.00  0.00          C   
ATOM     89  C   LEU A   7      65.576  41.546  46.887  1.00  0.00          C   
ATOM     90  O   LEU A   7      66.144  42.548  46.439  1.00  0.00          O   
ATOM     91  CB  LEU A   7      64.955  41.229  49.341  1.00  0.00          C   
ATOM     92  CG  LEU A   7      64.172  41.814  50.569  1.00  0.00          C   
ATOM     93  CD1 LEU A   7      62.983  40.990  51.009  1.00  0.00          C   
ATOM     94  CD2 LEU A   7      65.016  42.188  51.727  1.00  0.00          C   
ATOM     95  H   LEU A   7      62.960  40.181  48.254  1.00  0.00          H   
ATOM     96  HA  LEU A   7      64.204  42.737  48.040  1.00  0.00          H   
ATOM     97  HB3 LEU A   7      65.932  41.683  49.472  1.00  0.00          H   
ATOM     98  HB2 LEU A   7      65.010  40.141  49.407  1.00  0.00          H   
ATOM     99  HG  LEU A   7      63.816  42.802  50.267  1.00  0.00          H   
ATOM    100 HD11 LEU A   7      62.309  40.779  50.190  1.00  0.00          H   
ATOM    101 HD12 LEU A   7      63.377  40.015  51.293  1.00  0.00          H   
ATOM    102 HD13 LEU A   7      62.473  41.500  51.832  1.00  0.00          H   
ATOM    103 HD21 LEU A   7      65.869  42.745  51.347  1.00  0.00          H   
ATOM    104 HD22 LEU A   7      64.411  42.846  52.361  1.00  0.00          H   
ATOM    105 HD23 LEU A   7      65.374  41.234  52.118  1.00  0.00          H   
ATOM    106  N   ALA A   8      65.938  40.344  46.480  1.00  0.00          N   
ATOM    107  CA  ALA A   8      66.961  40.270  45.475  1.00  0.00          C   
ATOM    108  C   ALA A   8      66.707  40.961  44.118  1.00  0.00          C   
ATOM    109  O   ALA A   8      67.672  41.525  43.656  1.00  0.00          O   
ATOM    110  CB  ALA A   8      67.140  38.776  45.239  1.00  0.00          C   
ATOM    111  H   ALA A   8      65.299  39.601  46.726  1.00  0.00          H   
ATOM    112  HA  ALA A   8      67.888  40.702  45.851  1.00  0.00          H   
ATOM    113  HB1 ALA A   8      67.271  38.191  46.145  1.00  0.00          H   
ATOM    114  HB2 ALA A   8      66.439  38.379  44.504  1.00  0.00          H   
ATOM    115  HB3 ALA A   8      68.092  38.679  44.728  1.00  0.00          H   
ATOM    116  N   ALA A   9      65.484  40.959  43.611  1.00  0.00          N   
ATOM    117  CA  ALA A   9      65.042  41.790  42.467  1.00  0.00          C   
ATOM    118  C   ALA A   9      65.219  43.302  42.710  1.00  0.00          C   
ATOM    119  O   ALA A   9      65.637  44.114  41.833  1.00  0.00          O   
ATOM    120  CB  ALA A   9      63.637  41.442  42.068  1.00  0.00          C   
ATOM    121  H   ALA A   9      64.685  40.760  44.206  1.00  0.00          H   
ATOM    122  HA  ALA A   9      65.683  41.518  41.629  1.00  0.00          H   
ATOM    123  HB1 ALA A   9      63.005  41.560  42.947  1.00  0.00          H   
ATOM    124  HB2 ALA A   9      63.225  41.926  41.185  1.00  0.00          H   
ATOM    125  HB3 ALA A   9      63.640  40.350  42.041  1.00  0.00          H   
ATOM    126  N   LEU A  10      64.675  43.783  43.919  1.00  0.00          N   
ATOM    127  CA  LEU A  10      64.780  45.170  44.346  1.00  0.00          C   
ATOM    128  C   LEU A  10      66.292  45.608  44.582  1.00  0.00          C   
ATOM    129  O   LEU A  10      66.699  46.757  44.175  1.00  0.00          O   
ATOM    130  CB  LEU A  10      64.001  45.441  45.660  1.00  0.00          C   
ATOM    131  CG  LEU A  10      62.472  45.186  45.662  1.00  0.00          C   
ATOM    132  CD1 LEU A  10      62.107  45.408  47.095  1.00  0.00          C   
ATOM    133  CD2 LEU A  10      61.692  46.122  44.802  1.00  0.00          C   
ATOM    134  H   LEU A  10      64.184  43.111  44.479  1.00  0.00          H   
ATOM    135  HA  LEU A  10      64.300  45.841  43.631  1.00  0.00          H   
ATOM    136  HB3 LEU A  10      64.155  46.493  45.913  1.00  0.00          H   
ATOM    137  HB2 LEU A  10      64.399  44.849  46.492  1.00  0.00          H   
ATOM    138  HG  LEU A  10      62.240  44.181  45.327  1.00  0.00          H   
ATOM    139 HD11 LEU A  10      61.022  45.313  47.155  1.00  0.00          H   
ATOM    140 HD12 LEU A  10      62.526  44.590  47.678  1.00  0.00          H   
ATOM    141 HD13 LEU A  10      62.472  46.332  47.539  1.00  0.00          H   
ATOM    142 HD21 LEU A  10      61.830  45.944  43.731  1.00  0.00          H   
ATOM    143 HD22 LEU A  10      60.621  45.959  44.915  1.00  0.00          H   
ATOM    144 HD23 LEU A  10      61.944  47.158  45.044  1.00  0.00          H   
ATOM    145  N   GLN A  11      67.167  44.739  45.126  1.00  0.00          N   
ATOM    146  CA  GLN A  11      68.653  44.896  45.130  1.00  0.00          C   
ATOM    147  C   GLN A  11      69.244  44.996  43.679  1.00  0.00          C   
ATOM    148  O   GLN A  11      69.961  45.948  43.388  1.00  0.00          O   
ATOM    149  CB  GLN A  11      69.495  43.825  45.869  1.00  0.00          C   
ATOM    150  CG  GLN A  11      69.390  43.912  47.375  1.00  0.00          C   
ATOM    151  CD  GLN A  11      69.931  42.710  48.103  1.00  0.00          C   
ATOM    152  NE2 GLN A  11      69.680  42.687  49.357  1.00  0.00          N   
ATOM    153  OE1 GLN A  11      70.491  41.801  47.513  1.00  0.00          O   
ATOM    154  H   GLN A  11      66.760  43.860  45.406  1.00  0.00          H   
ATOM    155  HA  GLN A  11      68.884  45.858  45.594  1.00  0.00          H   
ATOM    156  HB3 GLN A  11      70.568  43.967  45.751  1.00  0.00          H   
ATOM    157  HB2 GLN A  11      69.226  42.878  45.422  1.00  0.00          H   
ATOM    158  HG3 GLN A  11      68.340  43.942  47.678  1.00  0.00          H   
ATOM    159  HG2 GLN A  11      69.823  44.826  47.775  1.00  0.00          H   
ATOM    160 HE21 GLN A  11      69.215  43.486  49.761  1.00  0.00          H   
ATOM    161 HE22 GLN A  11      69.811  41.926  50.012  1.00  0.00          H   
ATOM    162  N   ALA A  12      68.919  44.087  42.741  1.00  0.00          N   
ATOM    163  CA  ALA A  12      69.250  44.122  41.311  1.00  0.00          C   
ATOM    164  C   ALA A  12      68.843  45.423  40.623  1.00  0.00          C   
ATOM    165  O   ALA A  12      69.586  45.877  39.756  1.00  0.00          O   
ATOM    166  CB  ALA A  12      68.654  42.861  40.742  1.00  0.00          C   
ATOM    167  H   ALA A  12      68.224  43.402  42.995  1.00  0.00          H   
ATOM    168  HA  ALA A  12      70.338  44.076  41.275  1.00  0.00          H   
ATOM    169  HB1 ALA A  12      67.576  42.800  40.907  1.00  0.00          H   
ATOM    170  HB2 ALA A  12      68.732  42.754  39.662  1.00  0.00          H   
ATOM    171  HB3 ALA A  12      69.256  42.091  41.219  1.00  0.00          H   
ATOM    172  N   LEU A  13      67.686  45.950  40.922  1.00  0.00          N   
ATOM    173  CA  LEU A  13      67.070  47.167  40.325  1.00  0.00          C   
ATOM    174  C   LEU A  13      67.748  48.458  40.681  1.00  0.00          C   
ATOM    175  O   LEU A  13      67.979  49.266  39.823  1.00  0.00          O   
ATOM    176  CB  LEU A  13      65.626  47.224  40.763  1.00  0.00          C   
ATOM    177  CG  LEU A  13      64.835  48.375  40.216  1.00  0.00          C   
ATOM    178  CD1 LEU A  13      64.791  48.421  38.645  1.00  0.00          C   
ATOM    179  CD2 LEU A  13      63.378  48.098  40.632  1.00  0.00          C   
ATOM    180  H   LEU A  13      67.087  45.402  41.521  1.00  0.00          H   
ATOM    181  HA  LEU A  13      67.060  47.026  39.254  1.00  0.00          H   
ATOM    182  HB3 LEU A  13      65.396  47.127  41.827  1.00  0.00          H   
ATOM    183  HB2 LEU A  13      65.164  46.388  40.230  1.00  0.00          H   
ATOM    184  HG  LEU A  13      65.279  49.308  40.581  1.00  0.00          H   
ATOM    185 HD11 LEU A  13      64.200  49.276  38.324  1.00  0.00          H   
ATOM    186 HD12 LEU A  13      65.818  48.524  38.319  1.00  0.00          H   
ATOM    187 HD13 LEU A  13      64.340  47.546  38.177  1.00  0.00          H   
ATOM    188 HD21 LEU A  13      62.763  48.980  40.413  1.00  0.00          H   
ATOM    189 HD22 LEU A  13      62.898  47.239  40.184  1.00  0.00          H   
ATOM    190 HD23 LEU A  13      63.309  48.014  41.719  1.00  0.00          H   
ATOM    191  N   GLN A  14      68.118  48.574  41.933  1.00  0.00          N   
ATOM    192  CA  GLN A  14      68.898  49.657  42.395  1.00  0.00          C   
ATOM    193  C   GLN A  14      70.373  49.455  41.900  1.00  0.00          C   
ATOM    194  O   GLN A  14      70.938  50.421  41.430  1.00  0.00          O   
ATOM    195  CB  GLN A  14      68.683  49.764  43.855  1.00  0.00          C   
ATOM    196  CG  GLN A  14      67.235  50.217  44.143  1.00  0.00          C   
ATOM    197  CD  GLN A  14      66.866  50.159  45.651  1.00  0.00          C   
ATOM    198  NE2 GLN A  14      66.073  51.050  46.089  1.00  0.00          N   
ATOM    199  OE1 GLN A  14      67.291  49.345  46.437  1.00  0.00          O   
ATOM    200  H   GLN A  14      67.863  47.847  42.576  1.00  0.00          H   
ATOM    201  HA  GLN A  14      68.380  50.489  41.920  1.00  0.00          H   
ATOM    202  HB3 GLN A  14      69.281  50.558  44.295  1.00  0.00          H   
ATOM    203  HB2 GLN A  14      68.931  48.824  44.351  1.00  0.00          H   
ATOM    204  HG3 GLN A  14      66.486  49.646  43.581  1.00  0.00          H   
ATOM    205  HG2 GLN A  14      67.101  51.243  43.808  1.00  0.00          H   
ATOM    206 HE21 GLN A  14      65.649  51.650  45.397  1.00  0.00          H   
ATOM    207 HE22 GLN A  14      65.643  50.797  46.967  1.00  0.00          H   
ATOM    208  N   ALA A  15      70.917  48.286  41.895  1.00  0.00          N   
ATOM    209  CA  ALA A  15      72.283  47.990  41.347  1.00  0.00          C   
ATOM    210  C   ALA A  15      72.437  48.221  39.847  1.00  0.00          C   
ATOM    211  O   ALA A  15      73.297  48.878  39.351  1.00  0.00          O   
ATOM    212  CB  ALA A  15      72.687  46.533  41.760  1.00  0.00          C   
ATOM    213  H   ALA A  15      70.359  47.518  42.245  1.00  0.00          H   
ATOM    214  HA  ALA A  15      73.012  48.643  41.838  1.00  0.00          H   
ATOM    215  HB1 ALA A  15      72.789  46.461  42.843  1.00  0.00          H   
ATOM    216  HB2 ALA A  15      71.967  45.893  41.241  1.00  0.00          H   
ATOM    217  HB3 ALA A  15      73.685  46.268  41.430  1.00  0.00          H   
ATOM    218  N   LEU A  16      71.421  47.696  39.013  1.00  0.00          N   
ATOM    219  CA  LEU A  16      71.421  47.921  37.626  1.00  0.00          C   
ATOM    220  C   LEU A  16      71.453  49.423  37.230  1.00  0.00          C   
ATOM    221  O   LEU A  16      72.208  49.884  36.359  1.00  0.00          O   
ATOM    222  CB  LEU A  16      70.207  47.225  36.975  1.00  0.00          C   
ATOM    223  CG  LEU A  16      69.991  47.332  35.447  1.00  0.00          C   
ATOM    224  CD1 LEU A  16      69.327  48.615  35.024  1.00  0.00          C   
ATOM    225  CD2 LEU A  16      71.186  47.087  34.465  1.00  0.00          C   
ATOM    226  H   LEU A  16      70.749  47.077  39.450  1.00  0.00          H   
ATOM    227  HA  LEU A  16      72.339  47.498  37.219  1.00  0.00          H   
ATOM    228  HB3 LEU A  16      69.284  47.553  37.460  1.00  0.00          H   
ATOM    229  HB2 LEU A  16      70.215  46.149  37.120  1.00  0.00          H   
ATOM    230  HG  LEU A  16      69.157  46.665  35.205  1.00  0.00          H   
ATOM    231 HD11 LEU A  16      68.875  48.415  34.047  1.00  0.00          H   
ATOM    232 HD12 LEU A  16      68.499  48.839  35.698  1.00  0.00          H   
ATOM    233 HD13 LEU A  16      70.061  49.415  34.934  1.00  0.00          H   
ATOM    234 HD21 LEU A  16      71.891  47.912  34.587  1.00  0.00          H   
ATOM    235 HD22 LEU A  16      71.614  46.101  34.679  1.00  0.00          H   
ATOM    236 HD23 LEU A  16      70.833  46.968  33.442  1.00  0.00          H   
ATOM    237  N   GLN A  17      70.554  50.161  37.828  1.00  0.00          N   
ATOM    238  CA  GLN A  17      70.412  51.609  37.451  1.00  0.00          C   
ATOM    239  C   GLN A  17      71.653  52.397  37.830  1.00  0.00          C   
ATOM    240  O   GLN A  17      72.069  53.220  37.020  1.00  0.00          O   
ATOM    241  CB  GLN A  17      69.135  52.174  38.044  1.00  0.00          C   
ATOM    242  CG  GLN A  17      67.903  51.493  37.416  1.00  0.00          C   
ATOM    243  CD  GLN A  17      66.624  52.065  37.858  1.00  0.00          C   
ATOM    244  NE2 GLN A  17      66.064  51.577  38.938  1.00  0.00          N   
ATOM    245  OE1 GLN A  17      65.974  52.887  37.145  1.00  0.00          O   
ATOM    246  H   GLN A  17      69.967  49.716  38.515  1.00  0.00          H   
ATOM    247  HA  GLN A  17      70.397  51.644  36.361  1.00  0.00          H   
ATOM    248  HB3 GLN A  17      69.095  53.267  37.931  1.00  0.00          H   
ATOM    249  HB2 GLN A  17      69.149  51.975  39.106  1.00  0.00          H   
ATOM    250  HG3 GLN A  17      67.893  50.420  37.615  1.00  0.00          H   
ATOM    251  HG2 GLN A  17      67.943  51.699  36.349  1.00  0.00          H   
ATOM    252 HE21 GLN A  17      66.590  50.957  39.545  1.00  0.00          H   
ATOM    253 HE22 GLN A  17      65.203  51.962  39.299  1.00  0.00          H   
ATOM    254  N   ALA A  18      72.220  52.127  39.037  1.00  0.00          N   
ATOM    255  CA  ALA A  18      73.574  52.562  39.459  1.00  0.00          C   
ATOM    256  C   ALA A  18      74.732  52.237  38.559  1.00  0.00          C   
ATOM    257  O   ALA A  18      75.371  53.103  38.089  1.00  0.00          O   
ATOM    258  CB  ALA A  18      73.824  52.075  40.922  1.00  0.00          C   
ATOM    259  H   ALA A  18      71.825  51.405  39.625  1.00  0.00          H   
ATOM    260  HA  ALA A  18      73.464  53.645  39.555  1.00  0.00          H   
ATOM    261  HB1 ALA A  18      74.719  52.605  41.267  1.00  0.00          H   
ATOM    262  HB2 ALA A  18      73.031  52.425  41.585  1.00  0.00          H   
ATOM    263  HB3 ALA A  18      73.970  51.002  41.032  1.00  0.00          H   
ATOM    264  N   ALA A  19      74.898  50.950  38.232  1.00  0.00          N   
ATOM    265  CA  ALA A  19      75.733  50.569  37.129  1.00  0.00          C   
ATOM    266  C   ALA A  19      75.582  51.391  35.874  1.00  0.00          C   
ATOM    267  O   ALA A  19      76.577  51.918  35.386  1.00  0.00          O   
ATOM    268  CB  ALA A  19      75.473  49.077  36.821  1.00  0.00          C   
ATOM    269  H   ALA A  19      74.416  50.195  38.703  1.00  0.00          H   
ATOM    270  HA  ALA A  19      76.780  50.691  37.436  1.00  0.00          H   
ATOM    271  HB1 ALA A  19      75.785  48.413  37.628  1.00  0.00          H   
ATOM    272  HB2 ALA A  19      74.401  48.950  36.685  1.00  0.00          H   
ATOM    273  HB3 ALA A  19      76.035  48.782  35.935  1.00  0.00          H   
ATOM    274  N   GLN A  20      74.338  51.626  35.429  1.00  0.00          N   
ATOM    275  CA  GLN A  20      74.030  52.474  34.231  1.00  0.00          C   
ATOM    276  C   GLN A  20      74.027  53.947  34.506  1.00  0.00          C   
ATOM    277  O   GLN A  20      73.123  54.706  34.144  1.00  0.00          O   
ATOM    278  CB  GLN A  20      72.902  51.874  33.417  1.00  0.00          C   
ATOM    279  CG  GLN A  20      73.183  50.451  32.972  1.00  0.00          C   
ATOM    280  CD  GLN A  20      72.083  49.820  32.108  1.00  0.00          C   
ATOM    281  NE2 GLN A  20      72.447  48.746  31.440  1.00  0.00          N   
ATOM    282  OE1 GLN A  20      70.943  50.300  32.042  1.00  0.00          O   
ATOM    283  H   GLN A  20      73.541  51.354  35.984  1.00  0.00          H   
ATOM    284  HA  GLN A  20      74.851  52.354  33.513  1.00  0.00          H   
ATOM    285  HB3 GLN A  20      72.709  52.482  32.541  1.00  0.00          H   
ATOM    286  HB2 GLN A  20      71.955  51.794  33.948  1.00  0.00          H   
ATOM    287  HG3 GLN A  20      73.270  49.742  33.788  1.00  0.00          H   
ATOM    288  HG2 GLN A  20      74.092  50.421  32.367  1.00  0.00          H   
ATOM    289 HE21 GLN A  20      73.368  48.427  31.685  1.00  0.00          H   
ATOM    290 HE22 GLN A  20      71.843  48.342  30.730  1.00  0.00          H   
ATOM    291  N   ALA A  21      75.002  54.393  35.307  1.00  0.00          N   
ATOM    292  CA  ALA A  21      75.401  55.768  35.580  1.00  0.00          C   
ATOM    293  C   ALA A  21      74.115  56.536  36.106  1.00  0.00          C   
ATOM    294  O   ALA A  21      73.682  57.547  35.560  1.00  0.00          O   
ATOM    295  CB  ALA A  21      76.052  56.379  34.292  1.00  0.00          C   
ATOM    296  H   ALA A  21      75.763  53.739  35.466  1.00  0.00          H   
ATOM    297  HA  ALA A  21      76.106  55.865  36.401  1.00  0.00          H   
ATOM    298  HB1 ALA A  21      76.148  57.455  34.435  1.00  0.00          H   
ATOM    299  HB2 ALA A  21      77.030  55.978  34.053  1.00  0.00          H   
ATOM    300  HB3 ALA A  21      75.407  56.265  33.418  1.00  0.00          H   
ATOM    301  N   ALA A  22      73.523  55.932  37.122  1.00  0.00          N   
ATOM    302  CA  ALA A  22      72.273  56.193  37.733  1.00  0.00          C   
ATOM    303  C   ALA A  22      70.970  56.163  36.932  1.00  0.00          C   
ATOM    304  O   ALA A  22      69.879  56.433  37.477  1.00  0.00          O   
ATOM    305  CB  ALA A  22      72.484  57.384  38.633  1.00  0.00          C   
ATOM    306  H   ALA A  22      73.953  55.088  37.485  1.00  0.00          H   
ATOM    307  HA  ALA A  22      72.130  55.436  38.513  1.00  0.00          H   
ATOM    308  HB1 ALA A  22      71.577  57.421  39.230  1.00  0.00          H   
ATOM    309  HB2 ALA A  22      73.387  57.368  39.243  1.00  0.00          H   
ATOM    310  HB3 ALA A  22      72.398  58.289  38.030  1.00  0.00          H   
ATOM    311  N   LYS A  23      71.039  55.798  35.661  1.00  0.00          N   
ATOM    312  CA  LYS A  23      70.027  55.812  34.716  1.00  0.00          C   
ATOM    313  C   LYS A  23      69.255  57.168  34.708  1.00  0.00          C   
ATOM    314  O   LYS A  23      68.084  57.263  34.863  1.00  0.00          O   
ATOM    315  CB  LYS A  23      69.095  54.583  34.929  1.00  0.00          C
[truncated: 233,711 more chars]
