# Supplementary material for: A glutamine-based single α-helix scaffold to target globular proteins
Source: Nat Commun. 2022 Nov 18;13:7073. doi: 10.1038/s41467-022-34793-6 (PMC9674830; doi:10.1038/s41467-022-34793-6)
Supplement: Supplementary file 5 — Supplementary Data 2 [file 41467_2022_34793_MOESM5_ESM.zip › P372ensembles/P372ensemble19.pdb]

MODEL        0
ATOM      1  N   LYS A   1       0.950  16.930  12.010  1.00  0.00          N   
ATOM      2  CA  LYS A   1       2.130  16.290  11.310  1.00  0.00          C   
ATOM      3  C   LYS A   1       2.360  14.880  11.910  1.00  0.00          C   
ATOM      4  O   LYS A   1       2.740  14.700  13.020  1.00  0.00          O   
ATOM      5  CB  LYS A   1       3.470  17.110  11.280  1.00  0.00          C   
ATOM      6  CG  LYS A   1       4.770  16.340  10.690  1.00  0.00          C   
ATOM      7  CD  LYS A   1       5.890  17.290  10.150  1.00  0.00          C   
ATOM      8  CE  LYS A   1       6.650  16.690   8.880  1.00  0.00          C   
ATOM      9  NZ  LYS A   1       7.710  17.610   8.340  1.00  0.00          N   
ATOM     10  HA  LYS A   1       1.800  16.090  10.290  1.00  0.00          H   
ATOM     11  HB3 LYS A   1       3.700  17.480  12.280  1.00  0.00          H   
ATOM     12  HB2 LYS A   1       3.410  18.020  10.690  1.00  0.00          H   
ATOM     13  HG3 LYS A   1       4.380  15.730   9.870  1.00  0.00          H   
ATOM     14  HG2 LYS A   1       5.210  15.610  11.370  1.00  0.00          H   
ATOM     15  HD3 LYS A   1       6.540  17.600  10.970  1.00  0.00          H   
ATOM     16  HD2 LYS A   1       5.490  18.200   9.710  1.00  0.00          H   
ATOM     17  HE3 LYS A   1       6.060  16.510   7.980  1.00  0.00          H   
ATOM     18  HE2 LYS A   1       7.160  15.750   9.100  1.00  0.00          H   
ATOM     19  HZ1 LYS A   1       8.330  17.940   9.060  1.00  0.00          H   
ATOM     20  HZ2 LYS A   1       8.230  17.280   7.540  1.00  0.00          H   
ATOM     21  HZ3 LYS A   1       7.270  18.470   8.050  1.00  0.00          H   
ATOM     22  H   LYS A   1       0.890  17.810  11.510  1.00  0.00          H   
ATOM     23  N   LYS A   2       2.300  13.850  10.970  1.00  0.00          N   
ATOM     24  CA  LYS A   2       2.520  12.440  11.300  1.00  0.00          C   
ATOM     25  C   LYS A   2       2.850  11.720   9.960  1.00  0.00          C   
ATOM     26  O   LYS A   2       2.480  12.210   8.900  1.00  0.00          O   
ATOM     27  CB  LYS A   2       1.220  11.930  11.910  1.00  0.00          C   
ATOM     28  CG  LYS A   2       0.080  11.680  11.000  1.00  0.00          C   
ATOM     29  CD  LYS A   2      -1.150  11.170  11.790  1.00  0.00          C   
ATOM     30  CE  LYS A   2      -1.750  12.320  12.610  1.00  0.00          C   
ATOM     31  NZ  LYS A   2      -2.570  11.690  13.700  1.00  0.00          N   
ATOM     32  H   LYS A   2       1.980  14.010  10.020  1.00  0.00          H   
ATOM     33  HA  LYS A   2       3.320  12.500  12.030  1.00  0.00          H   
ATOM     34  HB3 LYS A   2       0.940  12.670  12.660  1.00  0.00          H   
ATOM     35  HB2 LYS A   2       1.540  11.040  12.450  1.00  0.00          H   
ATOM     36  HG3 LYS A   2       0.420  10.980  10.230  1.00  0.00          H   
ATOM     37  HG2 LYS A   2      -0.220  12.520  10.380  1.00  0.00          H   
ATOM     38  HD3 LYS A   2      -0.890  10.320  12.410  1.00  0.00          H   
ATOM     39  HD2 LYS A   2      -1.940  10.890  11.090  1.00  0.00          H   
ATOM     40  HE3 LYS A   2      -2.450  12.830  11.950  1.00  0.00          H   
ATOM     41  HE2 LYS A   2      -0.970  12.930  13.060  1.00  0.00          H   
ATOM     42  HZ1 LYS A   2      -2.090  10.960  14.190  1.00  0.00          H   
ATOM     43  HZ2 LYS A   2      -2.950  12.420  14.290  1.00  0.00          H   
ATOM     44  HZ3 LYS A   2      -3.360  11.190  13.330  1.00  0.00          H   
ATOM     45  N   PRO A   3       3.610  10.600  10.080  1.00  0.00          N   
ATOM     46  CA  PRO A   3       4.090   9.820   8.930  1.00  0.00          C   
ATOM     47  C   PRO A   3       3.030   8.770   8.600  1.00  0.00          C   
ATOM     48  O   PRO A   3       2.130   8.410   9.380  1.00  0.00          O   
ATOM     49  CB  PRO A   3       5.440   9.240   9.310  1.00  0.00          C   
ATOM     50  CG  PRO A   3       5.400   9.130  10.830  1.00  0.00          C   
ATOM     51  CD  PRO A   3       4.250  10.050  11.260  1.00  0.00          C   
ATOM     52  HA  PRO A   3       4.270  10.540   8.130  1.00  0.00          H   
ATOM     53  HB3 PRO A   3       5.650   8.250   8.900  1.00  0.00          H   
ATOM     54  HB2 PRO A   3       6.220   9.930   8.970  1.00  0.00          H   
ATOM     55  HG3 PRO A   3       5.100   8.110  11.040  1.00  0.00          H   
ATOM     56  HG2 PRO A   3       6.360   9.340  11.310  1.00  0.00          H   
ATOM     57  HD3 PRO A   3       3.480   9.540  11.840  1.00  0.00          H   
ATOM     58  HD2 PRO A   3       4.670  10.830  11.880  1.00  0.00          H   
ATOM     59  N   GLY A   4       3.170   8.140   7.470  1.00  0.00          N   
ATOM     60  CA  GLY A   4       2.360   6.910   7.190  1.00  0.00          C   
ATOM     61  C   GLY A   4       2.670   5.700   8.080  1.00  0.00          C   
ATOM     62  O   GLY A   4       3.550   5.710   8.940  1.00  0.00          O   
ATOM     63  H   GLY A   4       3.760   8.530   6.760  1.00  0.00          H   
ATOM     64  HA3 GLY A   4       2.490   6.540   6.170  1.00  0.00          H   
ATOM     65  HA2 GLY A   4       1.290   7.060   7.320  1.00  0.00          H   
ATOM     66  N   ALA A   5       1.910   4.600   7.850  1.00  0.00          N   
ATOM     67  CA  ALA A   5       2.030   3.350   8.620  1.00  0.00          C   
ATOM     68  C   ALA A   5       3.440   2.730   8.580  1.00  0.00          C   
ATOM     69  O   ALA A   5       4.000   2.360   9.610  1.00  0.00          O   
ATOM     70  CB  ALA A   5       0.840   2.420   8.340  1.00  0.00          C   
ATOM     71  H   ALA A   5       1.270   4.650   7.080  1.00  0.00          H   
ATOM     72  HA  ALA A   5       1.970   3.680   9.660  1.00  0.00          H   
ATOM     73  HB1 ALA A   5      -0.130   2.900   8.480  1.00  0.00          H   
ATOM     74  HB2 ALA A   5       0.960   2.000   7.340  1.00  0.00          H   
ATOM     75  HB3 ALA A   5       0.700   1.630   9.060  1.00  0.00          H   
ATOM     76  N   SER A   6       3.960   2.540   7.390  1.00  0.00          N   
ATOM     77  CA  SER A   6       5.310   1.980   7.180  1.00  0.00          C   
ATOM     78  C   SER A   6       6.350   3.030   7.630  1.00  0.00          C   
ATOM     79  O   SER A   6       7.250   2.660   8.410  1.00  0.00          O   
ATOM     80  CB  SER A   6       5.510   1.590   5.710  1.00  0.00          C   
ATOM     81  OG  SER A   6       4.480   0.650   5.350  1.00  0.00          O   
ATOM     82  H   SER A   6       3.390   2.750   6.580  1.00  0.00          H   
ATOM     83  HA  SER A   6       5.410   1.140   7.870  1.00  0.00          H   
ATOM     84  HB3 SER A   6       6.520   1.210   5.540  1.00  0.00          H   
ATOM     85  HB2 SER A   6       5.300   2.450   5.070  1.00  0.00          H   
ATOM     86  HG  SER A   6       4.270   0.680   4.420  1.00  0.00          H   
ATOM     87  N   LEU A   7       6.210   4.250   7.200  1.00  0.00          N   
ATOM     88  CA  LEU A   7       7.100   5.320   7.590  1.00  0.00          C   
ATOM     89  C   LEU A   7       7.350   5.440   9.040  1.00  0.00          C   
ATOM     90  O   LEU A   7       8.540   5.480   9.370  1.00  0.00          O   
ATOM     91  CB  LEU A   7       6.770   6.640   6.830  1.00  0.00          C   
ATOM     92  CG  LEU A   7       7.910   7.690   6.880  1.00  0.00          C   
ATOM     93  CD1 LEU A   7       9.270   7.150   6.620  1.00  0.00          C   
ATOM     94  CD2 LEU A   7       7.690   8.790   5.830  1.00  0.00          C   
ATOM     95  H   LEU A   7       5.480   4.500   6.540  1.00  0.00          H   
ATOM     96  HA  LEU A   7       8.050   4.980   7.170  1.00  0.00          H   
ATOM     97  HB3 LEU A   7       5.830   6.980   7.270  1.00  0.00          H   
ATOM     98  HB2 LEU A   7       6.590   6.430   5.770  1.00  0.00          H   
ATOM     99  HG  LEU A   7       7.860   8.120   7.880  1.00  0.00          H   
ATOM    100 HD11 LEU A   7       9.290   6.480   5.770  1.00  0.00          H   
ATOM    101 HD12 LEU A   7       9.970   7.960   6.440  1.00  0.00          H   
ATOM    102 HD13 LEU A   7       9.720   6.550   7.420  1.00  0.00          H   
ATOM    103 HD21 LEU A   7       8.580   9.410   5.740  1.00  0.00          H   
ATOM    104 HD22 LEU A   7       7.530   8.260   4.890  1.00  0.00          H   
ATOM    105 HD23 LEU A   7       6.790   9.380   5.960  1.00  0.00          H   
ATOM    106  N   ALA A   8       6.300   5.370   9.870  1.00  0.00          N   
ATOM    107  CA  ALA A   8       6.580   5.480  11.310  1.00  0.00          C   
ATOM    108  C   ALA A   8       7.590   4.440  11.940  1.00  0.00          C   
ATOM    109  O   ALA A   8       8.310   4.790  12.830  1.00  0.00          O   
ATOM    110  CB  ALA A   8       5.290   5.460  12.120  1.00  0.00          C   
ATOM    111  H   ALA A   8       5.380   5.420   9.470  1.00  0.00          H   
ATOM    112  HA  ALA A   8       7.020   6.470  11.410  1.00  0.00          H   
ATOM    113  HB1 ALA A   8       4.900   4.460  12.260  1.00  0.00          H   
ATOM    114  HB2 ALA A   8       5.510   5.880  13.110  1.00  0.00          H   
ATOM    115  HB3 ALA A   8       4.460   5.980  11.630  1.00  0.00          H   
ATOM    116  N   ALA A   9       7.750   3.230  11.350  1.00  0.00          N   
ATOM    117  CA  ALA A   9       8.810   2.280  11.700  1.00  0.00          C   
ATOM    118  C   ALA A   9      10.260   2.740  11.360  1.00  0.00          C   
ATOM    119  O   ALA A   9      11.120   2.850  12.240  1.00  0.00          O   
ATOM    120  CB  ALA A   9       8.500   0.860  11.190  1.00  0.00          C   
ATOM    121  H   ALA A   9       7.280   2.910  10.510  1.00  0.00          H   
ATOM    122  HA  ALA A   9       8.690   2.300  12.790  1.00  0.00          H   
ATOM    123  HB1 ALA A   9       8.060   0.930  10.200  1.00  0.00          H   
ATOM    124  HB2 ALA A   9       9.450   0.360  11.010  1.00  0.00          H   
ATOM    125  HB3 ALA A   9       7.780   0.300  11.790  1.00  0.00          H   
ATOM    126  N   LEU A  10      10.490   3.220  10.110  1.00  0.00          N   
ATOM    127  CA  LEU A  10      11.710   3.860   9.630  1.00  0.00          C   
ATOM    128  C   LEU A  10      12.020   5.200  10.410  1.00  0.00          C   
ATOM    129  O   LEU A  10      13.130   5.390  10.890  1.00  0.00          O   
ATOM    130  CB  LEU A  10      11.600   4.000   8.070  1.00  0.00          C   
ATOM    131  CG  LEU A  10      12.720   4.820   7.460  1.00  0.00          C   
ATOM    132  CD1 LEU A  10      14.070   4.130   7.550  1.00  0.00          C   
ATOM    133  CD2 LEU A  10      12.380   5.010   5.940  1.00  0.00          C   
ATOM    134  H   LEU A  10       9.750   3.060   9.440  1.00  0.00          H   
ATOM    135  HA  LEU A  10      12.640   3.330   9.810  1.00  0.00          H   
ATOM    136  HB3 LEU A  10      10.650   4.510   7.860  1.00  0.00          H   
ATOM    137  HB2 LEU A  10      11.620   2.980   7.670  1.00  0.00          H   
ATOM    138  HG  LEU A  10      12.800   5.730   8.060  1.00  0.00          H   
ATOM    139 HD11 LEU A  10      14.750   4.640   6.870  1.00  0.00          H   
ATOM    140 HD12 LEU A  10      14.440   4.120   8.580  1.00  0.00          H   
ATOM    141 HD13 LEU A  10      13.970   3.090   7.250  1.00  0.00          H   
ATOM    142 HD21 LEU A  10      12.220   3.990   5.590  1.00  0.00          H   
ATOM    143 HD22 LEU A  10      11.400   5.470   5.780  1.00  0.00          H   
ATOM    144 HD23 LEU A  10      13.180   5.470   5.360  1.00  0.00          H   
ATOM    145  N   GLN A  11      11.020   6.020  10.770  1.00  0.00          N   
ATOM    146  CA  GLN A  11      11.160   7.290  11.550  1.00  0.00          C   
ATOM    147  C   GLN A  11      11.360   7.060  13.030  1.00  0.00          C   
ATOM    148  O   GLN A  11      12.210   7.780  13.610  1.00  0.00          O   
ATOM    149  CB  GLN A  11      10.050   8.330  11.170  1.00  0.00          C   
ATOM    150  CG  GLN A  11      10.270   8.910   9.800  1.00  0.00          C   
ATOM    151  CD  GLN A  11       9.410  10.150   9.490  1.00  0.00          C   
ATOM    152  NE2 GLN A  11       9.530  10.920   8.420  1.00  0.00          N   
ATOM    153  OE1 GLN A  11       8.480  10.430  10.250  1.00  0.00          O   
ATOM    154  H   GLN A  11      10.150   5.830  10.280  1.00  0.00          H   
ATOM    155  HA  GLN A  11      12.080   7.750  11.190  1.00  0.00          H   
ATOM    156  HB3 GLN A  11       9.960   9.190  11.840  1.00  0.00          H   
ATOM    157  HB2 GLN A  11       9.050   7.900  11.170  1.00  0.00          H   
ATOM    158  HG3 GLN A  11       9.940   8.150   9.090  1.00  0.00          H   
ATOM    159  HG2 GLN A  11      11.350   9.050   9.680  1.00  0.00          H   
ATOM    160 HE21 GLN A  11      10.310  10.780   7.790  1.00  0.00          H   
ATOM    161 HE22 GLN A  11       8.770  11.560   8.210  1.00  0.00          H   
ATOM    162  N   ALA A  12      10.830   6.020  13.630  1.00  0.00          N   
ATOM    163  CA  ALA A  12      11.180   5.570  14.930  1.00  0.00          C   
ATOM    164  C   ALA A  12      12.670   5.090  15.050  1.00  0.00          C   
ATOM    165  O   ALA A  12      13.210   5.430  16.120  1.00  0.00          O   
ATOM    166  CB  ALA A  12      10.200   4.460  15.320  1.00  0.00          C   
ATOM    167  H   ALA A  12      10.170   5.460  13.120  1.00  0.00          H   
ATOM    168  HA  ALA A  12      10.980   6.330  15.670  1.00  0.00          H   
ATOM    169  HB1 ALA A  12       9.180   4.810  15.140  1.00  0.00          H   
ATOM    170  HB2 ALA A  12      10.400   3.520  14.810  1.00  0.00          H   
ATOM    171  HB3 ALA A  12      10.420   4.280  16.370  1.00  0.00          H   
ATOM    172  N   LEU A  13      13.170   4.340  14.080  1.00  0.00          N   
ATOM    173  CA  LEU A  13      14.560   4.000  13.950  1.00  0.00          C   
ATOM    174  C   LEU A  13      15.480   5.190  13.830  1.00  0.00          C   
ATOM    175  O   LEU A  13      16.450   5.320  14.570  1.00  0.00          O   
ATOM    176  CB  LEU A  13      14.790   3.060  12.680  1.00  0.00          C   
ATOM    177  CG  LEU A  13      16.270   2.770  12.370  1.00  0.00          C   
ATOM    178  CD1 LEU A  13      16.800   1.880  13.510  1.00  0.00          C   
ATOM    179  CD2 LEU A  13      16.570   1.990  11.130  1.00  0.00          C   
ATOM    180  H   LEU A  13      12.490   4.000  13.420  1.00  0.00          H   
ATOM    181  HA  LEU A  13      14.900   3.500  14.860  1.00  0.00          H   
ATOM    182  HB3 LEU A  13      14.220   3.510  11.860  1.00  0.00          H   
ATOM    183  HB2 LEU A  13      14.300   2.100  12.820  1.00  0.00          H   
ATOM    184  HG  LEU A  13      16.890   3.670  12.350  1.00  0.00          H   
ATOM    185 HD11 LEU A  13      16.200   0.980  13.580  1.00  0.00          H   
ATOM    186 HD12 LEU A  13      17.840   1.630  13.290  1.00  0.00          H   
ATOM    187 HD13 LEU A  13      16.820   2.400  14.460  1.00  0.00          H   
ATOM    188 HD21 LEU A  13      17.640   1.830  11.070  1.00  0.00          H   
ATOM    189 HD22 LEU A  13      16.130   0.990  11.170  1.00  0.00          H   
ATOM    190 HD23 LEU A  13      16.180   2.570  10.300  1.00  0.00          H   
ATOM    191  N   GLN A  14      15.190   6.070  12.850  1.00  0.00          N   
ATOM    192  CA  GLN A  14      15.990   7.270  12.650  1.00  0.00          C   
ATOM    193  C   GLN A  14      16.100   8.210  13.850  1.00  0.00          C   
ATOM    194  O   GLN A  14      17.210   8.740  14.060  1.00  0.00          O   
ATOM    195  CB  GLN A  14      15.400   7.950  11.370  1.00  0.00          C   
ATOM    196  CG  GLN A  14      15.750   7.280  10.050  1.00  0.00          C   
ATOM    197  CD  GLN A  14      14.970   7.830   8.880  1.00  0.00          C   
ATOM    198  NE2 GLN A  14      15.180   7.230   7.700  1.00  0.00          N   
ATOM    199  OE1 GLN A  14      14.350   8.870   8.840  1.00  0.00          O   
ATOM    200  H   GLN A  14      14.310   5.960  12.360  1.00  0.00          H   
ATOM    201  HA  GLN A  14      17.000   6.990  12.360  1.00  0.00          H   
ATOM    202  HB3 GLN A  14      15.730   8.980  11.230  1.00  0.00          H   
ATOM    203  HB2 GLN A  14      14.330   7.930  11.600  1.00  0.00          H   
ATOM    204  HG3 GLN A  14      15.540   6.220  10.160  1.00  0.00          H   
ATOM    205  HG2 GLN A  14      16.820   7.380   9.920  1.00  0.00          H   
ATOM    206 HE21 GLN A  14      15.770   6.420   7.580  1.00  0.00          H   
ATOM    207 HE22 GLN A  14      15.060   7.910   6.960  1.00  0.00          H   
ATOM    208  N   ALA A  15      15.020   8.370  14.690  1.00  0.00          N   
ATOM    209  CA  ALA A  15      15.130   8.980  16.010  1.00  0.00          C   
ATOM    210  C   ALA A  15      16.100   8.330  16.910  1.00  0.00          C   
ATOM    211  O   ALA A  15      17.050   8.980  17.290  1.00  0.00          O   
ATOM    212  CB  ALA A  15      13.710   9.030  16.640  1.00  0.00          C   
ATOM    213  H   ALA A  15      14.170   7.850  14.500  1.00  0.00          H   
ATOM    214  HA  ALA A  15      15.480   9.990  15.820  1.00  0.00          H   
ATOM    215  HB1 ALA A  15      13.790   9.530  17.610  1.00  0.00          H   
ATOM    216  HB2 ALA A  15      12.970   9.370  15.920  1.00  0.00          H   
ATOM    217  HB3 ALA A  15      13.490   8.010  16.950  1.00  0.00          H   
ATOM    218  N   LEU A  16      15.940   7.000  17.250  1.00  0.00          N   
ATOM    219  CA  LEU A  16      16.960   6.160  17.870  1.00  0.00          C   
ATOM    220  C   LEU A  16      18.470   6.210  17.310  1.00  0.00          C   
ATOM    221  O   LEU A  16      19.400   6.400  18.070  1.00  0.00          O   
ATOM    222  CB  LEU A  16      16.470   4.760  17.910  1.00  0.00          C   
ATOM    223  CG  LEU A  16      17.310   3.900  18.870  1.00  0.00          C   
ATOM    224  CD1 LEU A  16      17.250   4.550  20.230  1.00  0.00          C   
ATOM    225  CD2 LEU A  16      16.770   2.470  18.920  1.00  0.00          C   
ATOM    226  H   LEU A  16      15.060   6.610  16.970  1.00  0.00          H   
ATOM    227  HA  LEU A  16      16.990   6.470  18.920  1.00  0.00          H   
ATOM    228  HB3 LEU A  16      16.600   4.280  16.940  1.00  0.00          H   
ATOM    229  HB2 LEU A  16      15.410   4.640  18.140  1.00  0.00          H   
ATOM    230  HG  LEU A  16      18.350   3.940  18.570  1.00  0.00          H   
ATOM    231 HD11 LEU A  16      17.960   5.360  20.340  1.00  0.00          H   
ATOM    232 HD12 LEU A  16      16.220   4.860  20.410  1.00  0.00          H   
ATOM    233 HD13 LEU A  16      17.450   3.730  20.920  1.00  0.00          H   
ATOM    234 HD21 LEU A  16      16.820   2.060  17.920  1.00  0.00          H   
ATOM    235 HD22 LEU A  16      17.390   1.880  19.590  1.00  0.00          H   
ATOM    236 HD23 LEU A  16      15.730   2.390  19.230  1.00  0.00          H   
ATOM    237  N   GLN A  17      18.660   6.290  15.990  1.00  0.00          N   
ATOM    238  CA  GLN A  17      19.950   6.450  15.280  1.00  0.00          C   
ATOM    239  C   GLN A  17      20.700   7.800  15.650  1.00  0.00          C   
ATOM    240  O   GLN A  17      21.860   7.610  16.010  1.00  0.00          O   
ATOM    241  CB  GLN A  17      19.860   6.190  13.770  1.00  0.00          C   
ATOM    242  CG  GLN A  17      19.710   4.720  13.570  1.00  0.00          C   
ATOM    243  CD  GLN A  17      19.610   4.340  12.070  1.00  0.00          C   
ATOM    244  NE2 GLN A  17      20.240   3.330  11.540  1.00  0.00          N   
ATOM    245  OE1 GLN A  17      18.890   5.060  11.350  1.00  0.00          O   
ATOM    246  H   GLN A  17      17.810   6.120  15.460  1.00  0.00          H   
ATOM    247  HA  GLN A  17      20.630   5.710  15.710  1.00  0.00          H   
ATOM    248  HB3 GLN A  17      20.800   6.480  13.300  1.00  0.00          H   
ATOM    249  HB2 GLN A  17      19.030   6.690  13.280  1.00  0.00          H   
ATOM    250  HG3 GLN A  17      18.880   4.270  14.120  1.00  0.00          H   
ATOM    251  HG2 GLN A  17      20.600   4.270  14.000  1.00  0.00          H   
ATOM    252 HE21 GLN A  17      20.990   2.890  12.050  1.00  0.00          H   
ATOM    253 HE22 GLN A  17      20.030   3.170  10.560  1.00  0.00          H   
ATOM    254  N   ALA A  18      20.030   9.000  15.650  1.00  0.00          N   
ATOM    255  CA  ALA A  18      20.540  10.160  16.220  1.00  0.00          C   
ATOM    256  C   ALA A  18      20.760  10.170  17.760  1.00  0.00          C   
ATOM    257  O   ALA A  18      21.540  10.980  18.270  1.00  0.00          O   
ATOM    258  CB  ALA A  18      19.540  11.250  15.870  1.00  0.00          C   
ATOM    259  H   ALA A  18      19.040   8.930  15.470  1.00  0.00          H   
ATOM    260  HA  ALA A  18      21.490  10.360  15.710  1.00  0.00          H   
ATOM    261  HB1 ALA A  18      19.600  11.220  14.780  1.00  0.00          H   
ATOM    262  HB2 ALA A  18      18.510  11.050  16.170  1.00  0.00          H   
ATOM    263  HB3 ALA A  18      19.890  12.160  16.340  1.00  0.00          H   
ATOM    264  N   ALA A  19      20.290   9.180  18.500  1.00  0.00          N   
ATOM    265  CA  ALA A  19      20.700   9.100  19.930  1.00  0.00          C   
ATOM    266  C   ALA A  19      21.900   8.180  20.190  1.00  0.00          C   
ATOM    267  O   ALA A  19      22.840   8.610  20.820  1.00  0.00          O   
ATOM    268  CB  ALA A  19      19.400   8.710  20.680  1.00  0.00          C   
ATOM    269  H   ALA A  19      19.760   8.460  18.030  1.00  0.00          H   
ATOM    270  HA  ALA A  19      20.990  10.120  20.180  1.00  0.00          H   
ATOM    271  HB1 ALA A  19      18.580   9.420  20.590  1.00  0.00          H   
ATOM    272  HB2 ALA A  19      18.990   7.740  20.390  1.00  0.00          H   
ATOM    273  HB3 ALA A  19      19.580   8.670  21.750  1.00  0.00          H   
ATOM    274  N   GLN A  20      21.950   7.010  19.560  1.00  0.00          N   
ATOM    275  CA  GLN A  20      23.040   6.130  19.780  1.00  0.00          C   
ATOM    276  C   GLN A  20      24.290   6.590  19.020  1.00  0.00          C   
ATOM    277  O   GLN A  20      25.350   6.050  19.270  1.00  0.00          O   
ATOM    278  CB  GLN A  20      22.660   4.640  19.390  1.00  0.00          C   
ATOM    279  CG  GLN A  20      21.790   4.060  20.450  1.00  0.00          C   
ATOM    280  CD  GLN A  20      21.100   2.750  20.020  1.00  0.00          C   
ATOM    281  NE2 GLN A  20      20.330   2.220  20.900  1.00  0.00          N   
ATOM    282  OE1 GLN A  20      21.270   2.240  18.900  1.00  0.00          O   
ATOM    283  H   GLN A  20      21.190   6.750  18.940  1.00  0.00          H   
ATOM    284  HA  GLN A  20      23.310   6.150  20.830  1.00  0.00          H   
ATOM    285  HB3 GLN A  20      23.490   3.950  19.240  1.00  0.00          H   
ATOM    286  HB2 GLN A  20      22.270   4.690  18.380  1.00  0.00          H   
ATOM    287  HG3 GLN A  20      20.980   4.750  20.680  1.00  0.00          H   
ATOM    288  HG2 GLN A  20      22.380   3.890  21.350  1.00  0.00          H   
ATOM    289 HE21 GLN A  20      20.100   2.790  21.710  1.00  0.00          H   
ATOM    290 HE22 GLN A  20      19.830   1.400  20.610  1.00  0.00          H   
ATOM    291  N   ALA A  21      24.180   7.510  18.090  1.00  0.00          N   
ATOM    292  CA  ALA A  21      25.340   8.290  17.490  1.00  0.00          C   
ATOM    293  C   ALA A  21      26.360   8.990  18.450  1.00  0.00          C   
ATOM    294  O   ALA A  21      26.070   9.340  19.610  1.00  0.00          O   
ATOM    295  CB  ALA A  21      24.800   9.340  16.490  1.00  0.00          C   
ATOM    296  H   ALA A  21      23.260   7.840  17.840  1.00  0.00          H   
ATOM    297  HA  ALA A  21      26.000   7.650  16.910  1.00  0.00          H   
ATOM    298  HB1 ALA A  21      24.270  10.040  17.140  1.00  0.00          H   
ATOM    299  HB2 ALA A  21      25.600   9.960  16.080  1.00  0.00          H   
ATOM    300  HB3 ALA A  21      24.090   9.000  15.740  1.00  0.00          H   
ATOM    301  N   ALA A  22      27.620   9.210  17.950  1.00  0.00          N   
ATOM    302  CA  ALA A  22      28.520  10.180  18.460  1.00  0.00          C   
ATOM    303  C   ALA A  22      27.900  11.580  18.160  1.00  0.00          C   
ATOM    304  O   ALA A  22      27.160  11.940  17.230  1.00  0.00          O   
ATOM    305  CB  ALA A  22      29.940   9.970  17.990  1.00  0.00          C   
ATOM    306  H   ALA A  22      27.790   8.950  16.990  1.00  0.00          H   
ATOM    307  HA  ALA A  22      28.480  10.090  19.540  1.00  0.00          H   
ATOM    308  HB1 ALA A  22      30.570  10.760  18.390  1.00  0.00          H   
ATOM    309  HB2 ALA A  22      30.380   9.090  18.440  1.00  0.00          H   
ATOM    310  HB3 ALA A  22      30.060   9.850  16.910  1.00  0.00          H   
ATOM    311  N   LYS A  23      28.530  12.480  18.860  1.00  0.00          N   
ATOM    312  CA  LYS A  23      28.470  13.920  18.640  1.00  0.00          C   
ATOM    313  C   LYS A  23      29.920  14.410  18.610  1.00  0.00          C   
ATOM    314  O   LYS A  23      30.480  14.710  19.700  1.00  0.00          O   
ATOM    315  CB  LYS A  23      27.640  14.520  19.750  1.00  0.00          C   
ATOM    316  CG  LYS A  23      26.150  14.380  19.510  1.00  0.00          C   
ATOM    317  CD  LYS A  23      25.330  14.820  20.670  1.00  0.00          C   
ATOM    318  CE  LYS A  23      23.840  14.690  20.330  1.00  0.00          C   
ATOM    319  NZ  LYS A  23      22.910  15.360  21.290  1.00  0.00          N   
ATOM    320  H   LYS A  23      29.100  12.130  19.610  1.00  0.00          H   
ATOM    321  HA  LYS A  23      28.140  14.290  17.670  1.00  0.00          H   
ATOM    322  HB3 LYS A  23      27.770  15.600  19.860  1.00  0.00          H   
ATOM    323  HB2 LYS A  23      27.920  14.080  20.700  1.00  0.00          H   
ATOM    324  HG3 LYS A  23      25.900  13.340  19.330  1.00  0.00          H   
ATOM    325  HG2 LYS A  23      25.870  14.970  18.640  1.00  0.00          H   
ATOM    326  HD3 LYS A  23      25.530  15.880  20.860  1.00  0.00          H   
ATOM    327  HD2 LYS A  23      25.570  14.190  21.530  1.00  0.00          H   
ATOM    328  HE3 LYS A  23      23.540  13.650  20.240  1.00  0.00          H   
ATOM    329  HE2 LYS A  23      23.660  15.060  19.320  1.00  0.00          H   
ATOM    330  HZ1 LYS A  23      23.280  16.290  21.380  1.00  0.00          H   
ATOM    331  HZ2 LYS A  23      21.940  15.270  21.020  1.00  0.00          H   
ATOM    332  HZ3 LYS A  23      23.050  14.850  22.150  1.00  0.00          H   
ATOM    333  N   LYS A  24      30.470  14.480  17.420  1.00  0.00          N   
ATOM    334  CA  LYS A  24      31.860  14.810  17.120  1.00  0.00          C   
ATOM    335  C   LYS A  24      31.920  16.330  16.940  1.00  0.00          C   
ATOM    336  CB  LYS A  24      32.320  14.050  15.850  1.00  0.00          C   
ATOM    337  CG  LYS A  24      33.870  13.910  15.920  1.00  0.00          C   
ATOM    338  CD  LYS A  24      34.220  12.980  17.090  1.00  0.00          C   
ATOM    339  CE  LYS A  24      35.720  12.850  17.120  1.00  0.00          C   
ATOM    340  NZ  LYS A  24      36.280  12.110  18.310  1.00  0.00          N   
ATOM    341  O   LYS A  24      32.810  16.970  17.420  1.00  0.00          O   
ATOM    342  OXT LYS A  24      30.980  16.910  16.420  1.00  0.00          O   
ATOM    343  H   LYS A  24      29.810  14.450  16.660  1.00  0.00          H   
ATOM    344  HA  LYS A  24      32.470  14.470  17.960  1.00  0.00          H   
ATOM    345  HB3 LYS A  24      32.060  14.700  15.020  1.00  0.00          H   
ATOM    346  HB2 LYS A  24      31.820  13.090  15.770  1.00  0.00          H   
ATOM    347  HG3 LYS A  24      34.310  14.900  16.080  1.00  0.00          H   
ATOM    348  HG2 LYS A  24      34.210  13.520  14.960  1.00  0.00          H   
ATOM    349  HD3 LYS A  24      33.780  11.990  16.980  1.00  0.00          H   
ATOM    350  HD2 LYS A  24      33.850  13.430  18.020  1.00  0.00          H   
ATOM    351  HE3 LYS A  24      36.070  13.880  17.220  1.00  0.00          H   
ATOM    352  HE2 LYS A  24      36.140  12.400  16.220  1.00  0.00          H   
ATOM    353  HZ1 LYS A  24      35.980  12.590  19.150  1.00  0.00          H   
ATOM    354  HZ2 LYS A  24      36.000  11.140  18.370  1.00  0.00          H   
ATOM    355  HZ3 LYS A  24      37.280  12.030  18.290  1.00  0.00          H   
TER     356      LYS A  24
ENDMDL
MODEL        1
ATOM      1  N   LYS A   1       0.939  -5.101  -2.549  1.00  0.00          N   
ATOM      2  CA  LYS A   1       2.128  -4.420  -2.012  1.00  0.00          C   
ATOM      3  C   LYS A   1       3.153  -5.342  -1.503  1.00  0.00          C   
ATOM      4  O   LYS A   1       2.840  -6.213  -0.706  1.00  0.00          O   
ATOM      5  CB  LYS A   1       1.679  -3.445  -0.852  1.00  0.00          C   
ATOM      6  CG  LYS A   1       0.746  -2.348  -1.375  1.00  0.00          C   
ATOM      7  CD  LYS A   1       1.378  -1.551  -2.502  1.00  0.00          C   
ATOM      8  CE  LYS A   1       0.327  -0.528  -2.874  1.00  0.00          C   
ATOM      9  NZ  LYS A   1       0.922   0.479  -3.760  1.00  0.00          N   
ATOM     10  HA  LYS A   1       2.560  -3.827  -2.816  1.00  0.00          H   
ATOM     11  HB3 LYS A   1       2.561  -3.042  -0.362  1.00  0.00          H   
ATOM     12  HB2 LYS A   1       1.254  -3.967   0.010  1.00  0.00          H   
ATOM     13  HG3 LYS A   1       0.620  -1.593  -0.597  1.00  0.00          H   
ATOM     14  HG2 LYS A   1      -0.271  -2.700  -1.556  1.00  0.00          H   
ATOM     15  HD3 LYS A   1       1.678  -2.179  -3.342  1.00  0.00          H   
ATOM     16  HD2 LYS A   1       2.261  -1.013  -2.166  1.00  0.00          H   
ATOM     17  HE3 LYS A   1      -0.073   0.047  -2.031  1.00  0.00          H   
ATOM     18  HE2 LYS A   1      -0.530  -1.054  -3.289  1.00  0.00          H   
ATOM     19  HZ1 LYS A   1       1.336   0.108  -4.605  1.00  0.00          H   
ATOM     20  HZ2 LYS A   1       0.211   1.131  -4.062  1.00  0.00          H   
ATOM     21  HZ3 LYS A   1       1.571   1.027  -3.227  1.00  0.00          H   
ATOM     22  H   LYS A   1       1.224  -5.577  -3.390  1.00  0.00          H   
ATOM     23  N   LYS A   2       4.374  -5.135  -1.940  1.00  0.00          N   
ATOM     24  CA  LYS A   2       5.518  -5.834  -1.517  1.00  0.00          C   
ATOM     25  C   LYS A   2       5.916  -5.622  -0.040  1.00  0.00          C   
ATOM     26  O   LYS A   2       5.903  -4.484   0.472  1.00  0.00          O   
ATOM     27  CB  LYS A   2       6.686  -5.424  -2.569  1.00  0.00          C   
ATOM     28  CG  LYS A   2       8.158  -5.772  -2.198  1.00  0.00          C   
ATOM     29  CD  LYS A   2       9.253  -5.424  -3.219  1.00  0.00          C   
ATOM     30  CE  LYS A   2       9.586  -6.404  -4.358  1.00  0.00          C   
ATOM     31  NZ  LYS A   2       8.537  -6.757  -5.303  1.00  0.00          N   
ATOM     32  H   LYS A   2       4.502  -4.309  -2.516  1.00  0.00          H   
ATOM     33  HA  LYS A   2       5.281  -6.879  -1.702  1.00  0.00          H   
ATOM     34  HB3 LYS A   2       6.585  -4.374  -2.862  1.00  0.00          H   
ATOM     35  HB2 LYS A   2       6.510  -5.989  -3.484  1.00  0.00          H   
ATOM     36  HG3 LYS A   2       8.311  -6.825  -1.920  1.00  0.00          H   
ATOM     37  HG2 LYS A   2       8.391  -5.282  -1.251  1.00  0.00          H   
ATOM     38  HD3 LYS A   2      10.194  -5.248  -2.713  1.00  0.00          H   
ATOM     39  HD2 LYS A   2       8.996  -4.435  -3.602  1.00  0.00          H   
ATOM     40  HE3 LYS A   2       9.925  -7.349  -3.927  1.00  0.00          H   
ATOM     41  HE2 LYS A   2      10.442  -5.998  -4.882  1.00  0.00          H   
ATOM     42  HZ1 LYS A   2       8.043  -5.969  -5.681  1.00  0.00          H   
ATOM     43  HZ2 LYS A   2       8.989  -7.253  -6.053  1.00  0.00          H   
ATOM     44  HZ3 LYS A   2       7.849  -7.403  -4.929  1.00  0.00          H   
ATOM     45  N   PRO A   3       6.128  -6.766   0.697  1.00  0.00          N   
ATOM     46  CA  PRO A   3       6.582  -6.900   2.094  1.00  0.00          C   
ATOM     47  C   PRO A   3       7.716  -5.851   2.340  1.00  0.00          C   
ATOM     48  O   PRO A   3       8.596  -5.622   1.509  1.00  0.00          O   
ATOM     49  CB  PRO A   3       7.107  -8.301   2.208  1.00  0.00          C   
ATOM     50  CG  PRO A   3       6.011  -9.027   1.418  1.00  0.00          C   
ATOM     51  CD  PRO A   3       5.813  -8.087   0.211  1.00  0.00          C   
ATOM     52  HA  PRO A   3       5.691  -6.760   2.701  1.00  0.00          H   
ATOM     53  HB3 PRO A   3       8.101  -8.413   1.770  1.00  0.00          H   
ATOM     54  HB2 PRO A   3       7.014  -8.602   3.256  1.00  0.00          H   
ATOM     55  HG3 PRO A   3       6.286 -10.055   1.175  1.00  0.00          H   
ATOM     56  HG2 PRO A   3       5.105  -9.025   2.020  1.00  0.00          H   
ATOM     57  HD3 PRO A   3       6.552  -8.381  -0.536  1.00  0.00          H   
ATOM     58  HD2 PRO A   3       4.789  -8.172  -0.146  1.00  0.00          H   
ATOM     59  N   GLY A   4       7.786  -5.329   3.551  1.00  0.00          N   
ATOM     60  CA  GLY A   4       8.908  -4.483   4.092  1.00  0.00          C   
ATOM     61  C   GLY A   4       8.435  -3.482   5.161  1.00  0.00          C   
ATOM     62  O   GLY A   4       7.281  -3.464   5.614  1.00  0.00          O   
ATOM     63  H   GLY A   4       7.065  -5.569   4.227  1.00  0.00          H   
ATOM     64  HA3 GLY A   4       9.409  -3.892   3.322  1.00  0.00          H   
ATOM     65  HA2 GLY A   4       9.716  -5.022   4.577  1.00  0.00          H   
ATOM     66  N   ALA A   5       9.412  -2.673   5.633  1.00  0.00          N   
ATOM     67  CA  ALA A   5       9.151  -1.634   6.669  1.00  0.00          C   
ATOM     68  C   ALA A   5       8.201  -0.511   6.203  1.00  0.00          C   
ATOM     69  O   ALA A   5       8.257   0.016   5.059  1.00  0.00          O   
ATOM     70  CB  ALA A   5      10.419  -1.008   7.209  1.00  0.00          C   
ATOM     71  H   ALA A   5      10.317  -2.675   5.207  1.00  0.00          H   
ATOM     72  HA  ALA A   5       8.630  -1.998   7.550  1.00  0.00          H   
ATOM     73  HB1 ALA A   5      10.872  -1.798   7.812  1.00  0.00          H   
ATOM     74  HB2 ALA A   5      11.108  -0.762   6.403  1.00  0.00          H   
ATOM     75  HB3 ALA A   5      10.262  -0.188   7.913  1.00  0.00          H   
ATOM     76  N   SER A   6       7.227  -0.366   7.092  1.00  0.00          N   
ATOM     77  CA  SER A   6       6.390   0.836   7.096  1.00  0.00          C   
ATOM     78  C   SER A   6       7.191   2.142   7.290  1.00  0.00          C   
ATOM     79  O   SER A   6       8.290   2.161   7.893  1.00  0.00          O   
ATOM     80  CB  SER A   6       5.196   0.679   8.040  1.00  0.00          C   
ATOM     81  OG  SER A   6       5.631   1.084   9.357  1.00  0.00          O   
ATOM     82  H   SER A   6       7.246  -0.886   7.954  1.00  0.00          H   
ATOM     83  HA  SER A   6       5.931   0.796   6.110  1.00  0.00          H   
ATOM     84  HB3 SER A   6       4.829  -0.338   7.985  1.00  0.00          H   
ATOM     85  HB2 SER A   6       4.448   1.405   7.712  1.00  0.00          H   
ATOM     86  HG  SER A   6       4.932   0.745   9.937  1.00  0.00          H   
ATOM     87  N   LEU A   7       6.638   3.280   6.857  1.00  0.00          N   
ATOM     88  CA  LEU A   7       7.193   4.663   7.117  1.00  0.00          C   
ATOM     89  C   LEU A   7       7.364   4.868   8.666  1.00  0.00          C   
ATOM     90  O   LEU A   7       8.390   5.345   9.113  1.00  0.00          O   
ATOM     91  CB  LEU A   7       6.311   5.711   6.497  1.00  0.00          C   
ATOM     92  CG  LEU A   7       6.549   6.119   5.024  1.00  0.00          C   
ATOM     93  CD1 LEU A   7       6.077   7.554   4.814  1.00  0.00          C   
ATOM     94  CD2 LEU A   7       7.996   6.166   4.718  1.00  0.00          C   
ATOM     95  H   LEU A   7       5.888   3.230   6.179  1.00  0.00          H   
ATOM     96  HA  LEU A   7       8.197   4.776   6.698  1.00  0.00          H   
ATOM     97  HB3 LEU A   7       6.490   6.624   7.068  1.00  0.00          H   
ATOM     98  HB2 LEU A   7       5.271   5.448   6.685  1.00  0.00          H   
ATOM     99  HG  LEU A   7       6.020   5.505   4.296  1.00  0.00          H   
ATOM    100 HD11 LEU A   7       6.700   8.159   5.472  1.00  0.00          H   
ATOM    101 HD12 LEU A   7       6.179   7.845   3.766  1.00  0.00          H   
ATOM    102 HD13 LEU A   7       5.050   7.713   5.152  1.00  0.00          H   
ATOM    103 HD21 LEU A   7       8.519   5.244   4.497  1.00  0.00          H   
ATOM    104 HD22 LEU A   7       8.042   6.693   3.761  1.00  0.00          H   
ATOM    105 HD23 LEU A   7       8.583   6.737   5.432  1.00  0.00          H   
ATOM    106  N   ALA A   8       6.386   4.434   9.394  1.00  0.00          N   
ATOM    107  CA  ALA A   8       6.355   4.473  10.891  1.00  0.00          C   
ATOM    108  C   ALA A   8       7.569   3.673  11.420  1.00  0.00          C   
ATOM    109  O   ALA A   8       8.348   4.242  12.153  1.00  0.00          O   
ATOM    110  CB  ALA A   8       5.007   3.988  11.352  1.00  0.00          C   
ATOM    111  H   ALA A   8       5.732   3.831   8.916  1.00  0.00          H   
ATOM    112  HA  ALA A   8       6.500   5.529  11.131  1.00  0.00          H   
ATOM    113  HB1 ALA A   8       4.822   2.986  10.990  1.00  0.00          H   
ATOM    114  HB2 ALA A   8       4.785   4.072  12.423  1.00  0.00          H   
ATOM    115  HB3 ALA A   8       4.197   4.590  10.948  1.00  0.00          H   
ATOM    116  N   ALA A   9       7.826   2.435  11.144  1.00  0.00          N   
ATOM    117  CA  ALA A   9       9.046   1.670  11.550  1.00  0.00          C   
ATOM    118  C   ALA A   9      10.374   2.395  11.172  1.00  0.00          C   
ATOM    119  O   ALA A   9      11.283   2.359  11.976  1.00  0.00          O   
ATOM    120  CB  ALA A   9       8.958   0.256  10.994  1.00  0.00          C   
ATOM    121  H   ALA A   9       7.154   1.905  10.600  1.00  0.00          H   
ATOM    122  HA  ALA A   9       8.987   1.557  12.629  1.00  0.00          H   
ATOM    123  HB1 ALA A   9       8.005  -0.254  11.079  1.00  0.00          H   
ATOM    124  HB2 ALA A   9       9.181   0.099   9.942  1.00  0.00          H   
ATOM    125  HB3 ALA A   9       9.638  -0.360  11.587  1.00  0.00          H   
ATOM    126  N   LEU A  10      10.508   3.031  10.021  1.00  0.00          N   
ATOM    127  CA  LEU A  10      11.654   3.835   9.474  1.00  0.00          C   
ATOM    128  C   LEU A  10      11.872   5.073  10.374  1.00  0.00          C   
ATOM    129  O   LEU A  10      12.961   5.299  10.833  1.00  0.00          O   
ATOM    130  CB  LEU A  10      11.525   4.156   7.917  1.00  0.00          C   
ATOM    131  CG  LEU A  10      11.575   2.897   7.102  1.00  0.00          C   
ATOM    132  CD1 LEU A  10      11.213   2.955   5.588  1.00  0.00          C   
ATOM    133  CD2 LEU A  10      13.028   2.310   7.089  1.00  0.00          C   
ATOM    134  H   LEU A  10       9.683   2.948   9.432  1.00  0.00          H   
ATOM    135  HA  LEU A  10      12.593   3.314   9.665  1.00  0.00          H   
ATOM    136  HB3 LEU A  10      12.259   4.889   7.595  1.00  0.00          H   
ATOM    137  HB2 LEU A  10      10.553   4.617   7.708  1.00  0.00          H   
ATOM    138  HG  LEU A  10      10.916   2.182   7.584  1.00  0.00          H   
ATOM    139 HD11 LEU A  10      10.152   3.169   5.568  1.00  0.00          H   
ATOM    140 HD12 LEU A  10      11.847   3.664   5.062  1.00  0.00          H   
ATOM    141 HD13 LEU A  10      11.407   2.042   5.018  1.00  0.00          H   
ATOM    142 HD21 LEU A  10      13.138   1.382   6.529  1.00  0.00          H   
ATOM    143 HD22 LEU A  10      13.726   3.048   6.695  1.00  0.00          H   
ATOM    144 HD23 LEU A  10      13.344   2.165   8.130  1.00  0.00          H   
ATOM    145  N   GLN A  11      10.843   5.881  10.666  1.00  0.00          N   
ATOM    146  CA  GLN A  11      10.841   7.040  11.580  1.00  0.00          C   
ATOM    147  C   GLN A  11      11.137   6.739  13.011  1.00  0.00          C   
ATOM    148  O   GLN A  11      11.923   7.424  13.639  1.00  0.00          O   
ATOM    149  CB  GLN A  11       9.538   7.828  11.436  1.00  0.00          C   
ATOM    150  CG  GLN A  11       9.460   8.548  10.033  1.00  0.00          C   
ATOM    151  CD  GLN A  11       8.205   9.322   9.608  1.00  0.00          C   
ATOM    152  NE2 GLN A  11       8.145   9.945   8.483  1.00  0.00          N   
ATOM    153  OE1 GLN A  11       7.261   9.452  10.344  1.00  0.00          O   
ATOM    154  H   GLN A  11       9.940   5.671  10.263  1.00  0.00          H   
ATOM    155  HA  GLN A  11      11.664   7.731  11.380  1.00  0.00          H   
ATOM    156  HB3 GLN A  11       9.487   8.629  12.185  1.00  0.00          H   
ATOM    157  HB2 GLN A  11       8.708   7.130  11.482  1.00  0.00          H   
ATOM    158  HG3 GLN A  11       9.627   7.808   9.248  1.00  0.00          H   
ATOM    159  HG2 GLN A  11      10.321   9.204  10.023  1.00  0.00          H   
ATOM    160 HE21 GLN A  11       8.985   9.942   7.912  1.00  0.00          H   
ATOM    161 HE22 GLN A  11       7.344  10.494   8.223  1.00  0.00          H   
ATOM    162  N   ALA A  12      10.749   5.577  13.582  1.00  0.00          N   
ATOM    163  CA  ALA A  12      11.170   4.967  14.908  1.00  0.00          C   
ATOM    164  C   ALA A  12      12.674   4.764  14.918  1.00  0.00          C   
ATOM    165  O   ALA A  12      13.327   4.917  15.963  1.00  0.00          O   
ATOM    166  CB  ALA A  12      10.293   3.685  15.123  1.00  0.00          C   
ATOM    167  H   ALA A  12      10.152   4.992  13.011  1.00  0.00          H   
ATOM    168  HA  ALA A  12      10.844   5.663  15.687  1.00  0.00          H   
ATOM    169  HB1 ALA A  12      10.628   2.937  14.401  1.00  0.00          H   
ATOM    170  HB2 ALA A  12      10.476   3.284  16.121  1.00  0.00          H   
ATOM    171  HB3 ALA A  12       9.249   3.976  15.029  1.00  0.00          H   
ATOM    172  N   LEU A  13      13.195   4.194  13.838  1.00  0.00          N   
ATOM    173  CA  LEU A  13      14.584   3.828  13.638  1.00  0.00          C   
ATOM    174  C   LEU A  13      15.558   5.025  13.592  1.00  0.00          C   
ATOM    175  O   LEU A  13      16.556   5.081  14.294  1.00  0.00          O   
ATOM    176  CB  LEU A  13      14.831   2.952  12.329  1.00  0.00          C   
ATOM    177  CG  LEU A  13      14.835   1.467  12.640  1.00  0.00          C   
ATOM    178  CD1 LEU A  13      14.891   0.662  11.358  1.00  0.00          C   
ATOM    179  CD2 LEU A  13      16.055   1.120  13.505  1.00  0.00          C   
ATOM    180  H   LEU A  13      12.603   4.010  13.043  1.00  0.00          H   
ATOM    181  HA  LEU A  13      15.114   3.325  14.444  1.00  0.00          H   
ATOM    182  HB3 LEU A  13      15.769   3.220  11.835  1.00  0.00          H   
ATOM    183  HB2 LEU A  13      14.010   3.110  11.637  1.00  0.00          H   
ATOM    184  HG  LEU A  13      13.906   1.267  13.168  1.00  0.00          H   
ATOM    185 HD11 LEU A  13      14.822  -0.407  11.573  1.00  0.00          H   
ATOM    186 HD12 LEU A  13      14.113   1.007  10.687  1.00  0.00          H   
ATOM    187 HD13 LEU A  13      15.808   0.856  10.805  1.00  0.00          H   
ATOM    188 HD21 LEU A  13      15.965   1.603  14.471  1.00  0.00          H   
ATOM    189 HD22 LEU A  13      16.121   0.046  13.668  1.00  0.00          H   
ATOM    190 HD23 LEU A  13      16.957   1.485  13.019  1.00  0.00          H   
ATOM    191  N   GLN A  14      15.280   6.067  12.800  1.00  0.00          N   
ATOM    192  CA  GLN A  14      15.962   7.357  12.749  1.00  0.00          C   
ATOM    193  C   GLN A  14      15.883   8.225  13.946  1.00  0.00          C   
ATOM    194  O   GLN A  14      16.880   8.894  14.334  1.00  0.00          O   
ATOM    195  CB  GLN A  14      15.655   8.085  11.414  1.00  0.00          C   
ATOM    196  CG  GLN A  14      16.406   9.437  11.213  1.00  0.00          C   
ATOM    197  CD  GLN A  14      17.941   9.455  11.090  1.00  0.00          C   
ATOM    198  NE2 GLN A  14      18.413  10.577  10.682  1.00  0.00          N   
ATOM    199  OE1 GLN A  14      18.688   8.502  11.142  1.00  0.00          O   
ATOM    200  H   GLN A  14      14.560   5.969  12.104  1.00  0.00          H   
ATOM    201  HA  GLN A  14      17.031   7.161  12.737  1.00  0.00          H   
ATOM    202  HB3 GLN A  14      14.572   8.145  11.316  1.00  0.00          H   
ATOM    203  HB2 GLN A  14      15.979   7.419  10.605  1.00  0.00          H   
ATOM    204  HG3 GLN A  14      16.073  10.146  11.976  1.00  0.00          H   
ATOM    205  HG2 GLN A  14      15.864   9.768  10.321  1.00  0.00          H   
ATOM    206 HE21 GLN A  14      17.781  11.316  10.410  1.00  0.00          H   
ATOM    207 HE22 GLN A  14      19.412  10.668  10.517  1.00  0.00          H   
ATOM    208  N   ALA A  15      14.704   8.248  14.680  1.00  0.00          N   
ATOM    209  CA  ALA A  15      14.624   8.628  16.104  1.00  0.00          C   
ATOM    210  C   ALA A  15      15.611   7.949  17.053  1.00  0.00          C   
ATOM    211  O   ALA A  15      16.363   8.538  17.816  1.00  0.00          O   
ATOM    212  CB  ALA A  15      13.214   8.519  16.497  1.00  0.00          C   
ATOM    213  H   ALA A  15      13.911   7.674  14.431  1.00  0.00          H   
ATOM    214  HA  ALA A  15      14.940   9.672  16.207  1.00  0.00          H   
ATOM    215  HB1 ALA A  15      12.815   7.542  16.247  1.00  0.00          H   
ATOM    216  HB2 ALA A  15      13.072   8.639  17.578  1.00  0.00          H   
ATOM    217  HB3 ALA A  15      12.582   9.191  15.916  1.00  0.00          H   
ATOM    218  N   LEU A  16      15.662   6.633  16.967  1.00  0.00          N   
ATOM    219  CA  LEU A  16      16.518   5.733  17.720  1.00  0.00          C   
ATOM    220  C   LEU A  16      17.993   5.985  17.501  1.00  0.00          C   
ATOM    221  O   LEU A  16      18.764   6.233  18.446  1.00  0.00          O   
ATOM    222  CB  LEU A  16      16.224   4.210  17.491  1.00  0.00          C   
ATOM    223  CG  LEU A  16      17.028   3.424  18.493  1.00  0.00          C   
ATOM    224  CD1 LEU A  16      16.418   3.672  19.885  1.00  0.00          C   
ATOM    225  CD2 LEU A  16      16.808   1.998  18.079  1.00  0.00          C   
ATOM    226  H   LEU A  16      14.929   6.250  16.390  1.00  0.00          H   
ATOM    227  HA  LEU A  16      16.341   5.917  18.786  1.00  0.00          H   
ATOM    228  HB3 LEU A  16      16.410   3.826  16.489  1.00  0.00          H   
ATOM    229  HB2 LEU A  16      15.173   4.043  17.723  1.00  0.00          H   
ATOM    230  HG  LEU A  16      18.079   3.659  18.395  1.00  0.00          H   
ATOM    231 HD11 LEU A  16      16.943   2.987  20.557  1.00  0.00          H   
ATOM    232 HD12 LEU A  16      16.520   4.741  20.101  1.00  0.00          H   
ATOM    233 HD13 LEU A  16      15.360   3.431  19.988  1.00  0.00          H   
ATOM    234 HD21 LEU A  16      16.995   1.793  17.023  1.00  0.00          H   
ATOM    235 HD22 LEU A  16      17.377   1.300  18.687  1.00  0.00          H   
ATOM    236 HD23 LEU A  16      15.745   1.751  18.098  1.00  0.00          H   
ATOM    237  N   GLN A  17      18.416   6.119  16.238  1.00  0.00          N   
ATOM    238  CA  GLN A  17      19.762   6.542  15.826  1.00  0.00          C   
ATOM    239  C   GLN A  17      20.058   7.947  16.148  1.00  0.00          C   
ATOM    240  O   GLN A  17      21.166   8.169  16.631  1.00  0.00          O   
ATOM    241  CB  GLN A  17      19.800   6.242  14.264  1.00  0.00          C   
ATOM    242  CG  GLN A  17      21.229   6.396  13.669  1.00  0.00          C   
ATOM    243  CD  GLN A  17      21.336   6.175  12.159  1.00  0.00          C   
ATOM    244  NE2 GLN A  17      21.127   7.133  11.294  1.00  0.00          N   
ATOM    245  OE1 GLN A  17      21.666   5.062  11.755  1.00  0.00          O   
ATOM    246  H   GLN A  17      17.800   6.061  15.438  1.00  0.00          H   
ATOM    247  HA  GLN A  17      20.578   5.968  16.276  1.00  0.00          H   
ATOM    248  HB3 GLN A  17      19.132   6.868  13.680  1.00  0.00          H   
ATOM    249  HB2 GLN A  17      19.533   5.201  14.083  1.00  0.00          H   
ATOM    250  HG3 GLN A  17      21.848   5.557  14.012  1.00  0.00          H   
ATOM    251  HG2 GLN A  17      21.671   7.350  13.953  1.00  0.00          H   
ATOM    252 HE21 GLN A  17      20.887   8.051  11.645  1.00  0.00          H   
ATOM    253 HE22 GLN A  17      20.996   7.014  10.295  1.00  0.00          H   
ATOM    254  N   ALA A  18      19.176   8.991  16.013  1.00  0.00          N   
ATOM    255  CA  ALA A  18      19.522  10.346  16.500  1.00  0.00          C   
ATOM    256  C   ALA A  18      19.677  10.401  18.054  1.00  0.00          C   
ATOM    257  O   ALA A  18      20.521  11.186  18.520  1.00  0.00          O   
ATOM    258  CB  ALA A  18      18.388  11.282  16.068  1.00  0.00          C   
ATOM    259  H   ALA A  18      18.392   9.000  15.382  1.00  0.00          H   
ATOM    260  HA  ALA A  18      20.437  10.557  15.944  1.00  0.00          H   
ATOM    261  HB1 ALA A  18      17.474  10.786  16.410  1.00  0.00          H   
ATOM    262  HB2 ALA A  18      18.493  12.231  16.599  1.00  0.00          H   
ATOM    263  HB3 ALA A  18      18.578  11.463  15.008  1.00  0.00          H   
ATOM    264  N   ALA A  19      19.044   9.542  18.808  1.00  0.00          N   
ATOM    265  CA  ALA A  19      19.380   9.275  20.212  1.00  0.00          C   
ATOM    266  C   ALA A  19      20.687   8.463  20.353  1.00  0.00          C   
ATOM    267  O   ALA A  19      20.762   7.676  21.329  1.00  0.00          O   
ATOM    268  CB  ALA A  19      18.057   8.634  20.884  1.00  0.00          C   
ATOM    269  H   ALA A  19      18.481   8.878  18.297  1.00  0.00          H   
ATOM    270  HA  ALA A  19      19.545  10.198  20.754  1.00  0.00          H   
ATOM    271  HB1 ALA A  19      18.118   8.680  21.973  1.00  0.00          H   
ATOM    272  HB2 ALA A  19      17.216   9.224  20.528  1.00  0.00          H   
ATOM    273  HB3 ALA A  19      17.882   7.623  20.503  1.00  0.00          H   
ATOM    274  N   GLN A  20      21.658   8.578  19.486  1.00  0.00          N   
ATOM    275  CA  GLN A  20      23.031   7.954  19.550  1.00  0.00          C   
ATOM    276  C   GLN A  20      23.135   6.394  19.423  1.00  0.00          C   
ATOM    277  O   GLN A  20      24.221   5.813  19.668  1.00  0.00          O   
ATOM    278  CB  GLN A  20      23.963   8.656  20.618  1.00  0.00          C   
ATOM    279  CG  GLN A  20      25.359   8.915  20.066  1.00  0.00          C   
ATOM    280  CD  GLN A  20      26.110   9.824  20.979  1.00  0.00          C   
ATOM    281  NE2 GLN A  20      27.455   9.916  20.778  1.00  0.00          N   
ATOM    282  OE1 GLN A  20      25.646  10.536  21.839  1.00  0.00          O   
ATOM    283  H   GLN A  20      21.377   8.946  18.588  1.00  0.00          H   
ATOM    284  HA  GLN A  20      23.349   8.302  18.566  1.00  0.00          H   
ATOM    285  HB3 GLN A  20      23.987   8.138  21.581  1.00  0.00          H   
ATOM    286  HB2 GLN A  20      23.572   9.665  20.750  1.00  0.00          H   
ATOM    287  HG3 GLN A  20      25.389   9.447  19.115  1.00  0.00          H   
ATOM    288  HG2 GLN A  20      25.937   7.990  20.036  1.00  0.00          H   
ATOM    289 HE21 GLN A  20      27.848   9.480  19.951  1.00  0.00          H   
ATOM    290 HE22 GLN A  20      27.881  10.783  21.060  1.00  0.00          H   
ATOM    291  N   ALA A  21      22.059   5.680  19.035  1.00  0.00          N   
ATOM    292  CA  ALA A  21      22.282   4.351  18.478  1.00  0.00          C   
ATOM    293  C   ALA A  21      23.223   4.243  17.253  1.00  0.00          C   
ATOM    294  O   ALA A  21      23.374   5.225  16.491  1.00  0.00          O   
ATOM    295  CB  ALA A  21      20.977   3.768  18.206  1.00  0.00          C   
ATOM    296  H   ALA A  21      21.199   6.144  18.775  1.00  0.00          H   
ATOM    297  HA  ALA A  21      22.856   3.857  19.270  1.00  0.00          H   
ATOM    298  HB1 ALA A  21      21.158   2.759  17.849  1.00  0.00          H   
ATOM    299  HB2 ALA A  21      20.421   3.717  19.133  1.00  0.00          H   
ATOM    300  HB3 ALA A  21      20.608   4.292  17.315  1.00  0.00          H   
ATOM    301  N   ALA A  22      23.867   3.105  17.064  1.00  0.00          N   
ATOM    302  CA  ALA A  22      24.881   2.861  16.127  1.00  0.00          C   
ATOM    303  C   ALA A  22      24.329   2.947  14.698  1.00  0.00          C   
ATOM    304  O   ALA A  22      23.214   2.457  14.389  1.00  0.00          O   
ATOM    305  CB  ALA A  22      25.653   1.585  16.417  1.00  0.00          C   
ATOM    306  H   ALA A  22      23.560   2.334  17.643  1.00  0.00          H   
ATOM    307  HA  ALA A  22      25.630   3.655  16.196  1.00  0.00          H   
ATOM    308  HB1 ALA A  22      26.220   1.709  17.341  1.00  0.00          H   
ATOM    309  HB2 ALA A  22      24.937   0.811  16.670  1.00  0.00          H   
ATOM    310  HB3 ALA A  22      26.272   1.353  15.549  1.00  0.00          H   
ATOM    311  N   LYS A  23      25.080   3.672  13.878  1.00  0.00          N   
ATOM    312  CA  LYS A  23      24.700   3.883  12.492  1.00  0.00          C   
ATOM    313  C   LYS A  23      24.476   2.608  11.644  1.00  0.00          C   
ATOM    314  O   LYS A  23      25.296   1.698  11.773  1.00  0.00          O   
ATOM    315  CB  LYS A  23      25.788   4.827  11.816  1.00  0.00          C   
ATOM    316  CG  LYS A  23      25.800   5.041  10.287  1.00  0.00          C   
ATOM    317  CD  LYS A  23      24.401   5.593   9.824  1.00  0.00          C   
ATOM    318  CE  LYS A  23      24.474   6.219   8.480  1.00  0.00          C   
ATOM    319  NZ  LYS A  23      24.839   5.288   7.386  1.00  0.00          N   
ATOM    320  H   LYS A  23      26.010   3.982  14.141  1.00  0.00          H   
ATOM    321  HA  LYS A  23      23.755   4.393  12.632  1.00  0.00          H   
ATOM    322  HB3 LYS A  23      26.779   4.382  11.941  1.00  0.00          H   
ATOM    323  HB2 LYS A  23      25.793   5.788  12.325  1.00  0.00          H   
ATOM    324  HG3 LYS A  23      25.964   4.074   9.824  1.00  0.00          H   
ATOM    325  HG2 LYS A  23      26.553   5.788  10.056  1.00  0.00          H   
ATOM    326  HD3 LYS A  23      24.194   6.453  10.460  1.00  0.00          H   
ATOM    327  HD2 LYS A  23      23.530   4.935   9.862  1.00  0.00          H   
ATOM    328  HE3 LYS A  23      25.144   7.081   8.519  1.00  0.00          H   
ATOM    329  HE2 LYS A  23      23.483   6.642   8.305  1.00  0.00          H   
ATOM    330  HZ1 LYS A  23      25.785   4.940   7.459  1.00  0.00          H   
ATOM    331  HZ2 LYS A  23      24.152   4.571   7.222  1.00  0.00          H   
ATOM    332  HZ3 LYS A  23      24.937   5.793   6.523  1.00  0.00          H   
ATOM    333  N   LYS A  24      23.397   2.647  10.812  1.00  0.00          N   
ATOM    334  CA  LYS A  24      23.129   1.680   9.723  1.00  0.00          C   
ATOM    335  C   LYS A  24      22.649   2.540   8.502  1.00  0.00          C   
ATOM    336  CB  LYS A  24      22.044   0.639  10.120  1.00  0.00          C   
ATOM    337  CG  LYS A  24      22.506  -0.389  11.160  1.00  0.00          C   
ATOM    338  CD  LYS A  24      23.561  -1.268  10.612  1.00  0.00          C   
ATOM    339  CE  LYS A  24      24.230  -2.108  11.609  1.00  0.00          C   
ATOM    340  NZ  LYS A  24      23.402  -3.307  11.939  1.00  0.00          N   
ATOM    341  O   LYS A  24      21.513   3.040   8.388  1.00  0.00          O   
ATOM    342  OXT LYS A  24      23.494   2.957   7.687  1.00  0.00          O   
ATOM    343  H   LYS A  24      22.833   3.483  10.747  1.00  0.00          H   
ATOM    344  HA  LYS A  24      24.050   1.152   9.478  1.00  0.00          H   
ATOM    345  HB3 LYS A  24      21.744   0.150   9.186  1.00  0.00          H   
ATOM    346  HB2 LYS A  24      21.122   1.100  10.476  1.00  0.00          H   
ATOM    347  HG3 LYS A  24      21.611  -0.973  11.349  1.00  0.00          H   
ATOM    348  HG2 LYS A  24      22.902   0.188  11.998  1.00  0.00          H   
ATOM    349  HD3 LYS A  24      24.342  -0.619  10.227  1.00  0.00          H   
ATOM    350  HD2 LYS A  24      23.199  -1.892   9.788  1.00  0.00          H   
ATOM    351  HE3 LYS A  24      24.353  -1.531  12.527  1.00  0.00          H   
ATOM    352  HE2 LYS A  24      25.162  -2.432  11.157  1.00  0.00          H   
ATOM    353  HZ1 LYS A  24      22.682  -2.871  12.499  1.00  0.00          H   
ATOM    354  HZ2 LYS A  24      22.991  -3.745  11.129  1.00  0.00          H   
ATOM    355  HZ3 LYS A  24      23.964  -3.957  12.466  1.00  0.00          H   
TER     356      LYS A  24
ENDMDL
MODEL        2
ATOM      1  N   LYS A   1      -1.095  14.938   3.953  1.00  0.00          N   
ATOM      2  CA  LYS A   1      -1.669  13.586   4.184  1.00  0.00          C   
ATOM      3  C   LYS A   1      -0.802  12.868   5.125  1.00  0.00          C   
ATOM      4  O   LYS A   1       0.416  12.823   5.017  1.00  0.00          O   
ATOM      5  CB  LYS A   1      -1.864  12.775   2.896  1.00  0.00          C   
ATOM      6  CG  LYS A   1      -3.000  13.219   1.963  1.00  0.00          C   
ATOM      7  CD  LYS A   1      -3.318  12.240   0.814  1.00  0.00          C   
ATOM      8  CE  LYS A   1      -4.407  12.870  -0.087  1.00  0.00          C   
ATOM      9  NZ  LYS A   1      -4.367  12.192  -1.407  1.00  0.00          N   
ATOM     10  HA  LYS A   1      -2.639  13.735   4.650  1.00  0.00          H   
ATOM     11  HB3 LYS A   1      -1.982  11.712   3.121  1.00  0.00          H   
ATOM     12  HB2 LYS A   1      -0.883  12.667   2.430  1.00  0.00          H   
ATOM     13  HG3 LYS A   1      -2.755  14.212   1.588  1.00  0.00          H   
ATOM     14  HG2 LYS A   1      -3.947  13.437   2.458  1.00  0.00          H   
ATOM     15  HD3 LYS A   1      -3.586  11.282   1.253  1.00  0.00          H   
ATOM     16  HD2 LYS A   1      -2.409  12.191   0.211  1.00  0.00          H   
ATOM     17  HE3 LYS A   1      -4.240  13.927  -0.292  1.00  0.00          H   
ATOM     18  HE2 LYS A   1      -5.345  12.863   0.469  1.00  0.00          H   
ATOM     19  HZ1 LYS A   1      -3.443  12.026  -1.778  1.00  0.00          H   
ATOM     20  HZ2 LYS A   1      -4.609  11.221  -1.283  1.00  0.00          H   
ATOM     21  HZ3 LYS A   1      -4.877  12.716  -2.109  1.00  0.00          H   
ATOM     22  H   LYS A   1      -0.688  15.358   4.772  1.00  0.00          H   
ATOM     23  N   LYS A   2      -1.486  12.127   5.981  1.00  0.00          N   
ATOM     24  CA  LYS A   2      -1.017  11.352   7.095  1.00  0.00          C   
ATOM     25  C   LYS A   2      -0.210  10.194   6.489  1.00  0.00          C   
ATOM     26  O   LYS A   2      -0.684   9.403   5.659  1.00  0.00          O   
ATOM     27  CB  LYS A   2      -2.160  10.667   7.796  1.00  0.00          C   
ATOM     28  CG  LYS A   2      -2.858  11.634   8.751  1.00  0.00          C   
ATOM     29  CD  LYS A   2      -4.021  10.940   9.449  1.00  0.00          C   
ATOM     30  CE  LYS A   2      -4.442  11.677  10.752  1.00  0.00          C   
ATOM     31  NZ  LYS A   2      -3.572  11.309  11.884  1.00  0.00          N   
ATOM     32  H   LYS A   2      -2.485  12.195   5.890  1.00  0.00          H   
ATOM     33  HA  LYS A   2      -0.440  12.088   7.656  1.00  0.00          H   
ATOM     34  HB3 LYS A   2      -1.723   9.892   8.424  1.00  0.00          H   
ATOM     35  HB2 LYS A   2      -2.900  10.347   7.058  1.00  0.00          H   
ATOM     36  HG3 LYS A   2      -3.122  12.516   8.158  1.00  0.00          H   
ATOM     37  HG2 LYS A   2      -2.204  12.090   9.497  1.00  0.00          H   
ATOM     38  HD3 LYS A   2      -3.760   9.940   9.797  1.00  0.00          H   
ATOM     39  HD2 LYS A   2      -4.892  10.709   8.828  1.00  0.00          H   
ATOM     40  HE3 LYS A   2      -5.472  11.478  11.057  1.00  0.00          H   
ATOM     41  HE2 LYS A   2      -4.233  12.745  10.638  1.00  0.00          H   
ATOM     42  HZ1 LYS A   2      -2.598  11.326  11.637  1.00  0.00          H   
ATOM     43  HZ2 LYS A   2      -3.635  12.045  12.561  1.00  0.00          H   
ATOM     44  HZ3 LYS A   2      -3.893  10.448  12.301  1.00  0.00          H   
ATOM     45  N   PRO A   3       1.109  10.068   6.888  1.00  0.00          N   
ATOM     46  CA  PRO A   3       2.018   9.014   6.488  1.00  0.00          C   
ATOM     47  C   PRO A   3       1.590   7.634   6.886  1.00  0.00          C   
ATOM     48  O   PRO A   3       0.860   7.395   7.846  1.00  0.00          O   
ATOM     49  CB  PRO A   3       3.363   9.324   7.166  1.00  0.00          C   
ATOM     50  CG  PRO A   3       3.375  10.847   7.394  1.00  0.00          C   
ATOM     51  CD  PRO A   3       1.880  11.106   7.630  1.00  0.00          C   
ATOM     52  HA  PRO A   3       2.187   9.043   5.415  1.00  0.00          H   
ATOM     53  HB3 PRO A   3       3.473   8.923   8.173  1.00  0.00          H   
ATOM     54  HB2 PRO A   3       4.209   9.043   6.546  1.00  0.00          H   
ATOM     55  HG3 PRO A   3       4.017  11.103   8.224  1.00  0.00          H   
ATOM     56  HG2 PRO A   3       3.782  11.376   6.538  1.00  0.00          H   
ATOM     57  HD3 PRO A   3       1.704  10.978   8.699  1.00  0.00          H   
ATOM     58  HD2 PRO A   3       1.608  12.140   7.435  1.00  0.00          H   
ATOM     59  N   GLY A   4       2.086   6.667   6.094  1.00  0.00          N   
ATOM     60  CA  GLY A   4       1.858   5.235   6.346  1.00  0.00          C   
ATOM     61  C   GLY A   4       2.783   4.658   7.365  1.00  0.00          C   
ATOM     62  O   GLY A   4       3.907   5.132   7.483  1.00  0.00          O   
ATOM     63  H   GLY A   4       2.700   6.895   5.325  1.00  0.00          H   
ATOM     64  HA3 GLY A   4       2.012   4.728   5.388  1.00  0.00          H   
ATOM     65  HA2 GLY A   4       0.812   5.101   6.653  1.00  0.00          H   
ATOM     66  N   ALA A   5       2.377   3.631   8.063  1.00  0.00          N   
ATOM     67  CA  ALA A   5       3.080   2.931   9.051  1.00  0.00          C   
ATOM     68  C   ALA A   5       4.540   2.452   8.753  1.00  0.00          C   
ATOM     69  O   ALA A   5       5.313   2.305   9.689  1.00  0.00          O   
ATOM     70  CB  ALA A   5       2.238   1.707   9.442  1.00  0.00          C   
ATOM     71  H   ALA A   5       1.401   3.371   8.029  1.00  0.00          H   
ATOM     72  HA  ALA A   5       3.093   3.621   9.890  1.00  0.00          H   
ATOM     73  HB1 ALA A   5       1.211   2.005   9.631  1.00  0.00          H   
ATOM     74  HB2 ALA A   5       2.259   0.926   8.680  1.00  0.00          H   
ATOM     75  HB3 ALA A   5       2.615   1.282  10.382  1.00  0.00          H   
ATOM     76  N   SER A   6       4.851   2.102   7.487  1.00  0.00          N   
ATOM     77  CA  SER A   6       6.244   1.751   7.018  1.00  0.00          C   
ATOM     78  C   SER A   6       7.226   2.968   7.113  1.00  0.00          C   
ATOM     79  O   SER A   6       8.291   2.774   7.695  1.00  0.00          O   
ATOM     80  CB  SER A   6       6.244   0.993   5.711  1.00  0.00          C   
ATOM     81  OG  SER A   6       5.372  -0.081   5.730  1.00  0.00          O   
ATOM     82  H   SER A   6       4.099   2.151   6.817  1.00  0.00          H   
ATOM     83  HA  SER A   6       6.628   0.953   7.664  1.00  0.00          H   
ATOM     84  HB3 SER A   6       7.232   0.623   5.428  1.00  0.00          H   
ATOM     85  HB2 SER A   6       5.949   1.611   4.863  1.00  0.00          H   
ATOM     86  HG  SER A   6       4.666   0.070   5.091  1.00  0.00          H   
ATOM     87  N   LEU A   7       6.915   4.113   6.592  1.00  0.00          N   
ATOM     88  CA  LEU A   7       7.731   5.347   6.803  1.00  0.00          C   
ATOM     89  C   LEU A   7       7.596   5.721   8.273  1.00  0.00          C   
ATOM     90  O   LEU A   7       8.682   6.057   8.844  1.00  0.00          O   
ATOM     91  CB  LEU A   7       7.333   6.499   5.879  1.00  0.00          C   
ATOM     92  CG  LEU A   7       8.223   7.695   5.929  1.00  0.00          C   
ATOM     93  CD1 LEU A   7       7.911   8.713   7.024  1.00  0.00          C   
ATOM     94  CD2 LEU A   7       9.691   7.466   6.022  1.00  0.00          C   
ATOM     95  H   LEU A   7       6.049   4.129   6.068  1.00  0.00          H   
ATOM     96  HA  LEU A   7       8.770   5.055   6.665  1.00  0.00          H   
ATOM     97  HB3 LEU A   7       6.344   6.917   6.045  1.00  0.00          H   
ATOM     98  HB2 LEU A   7       7.452   6.085   4.876  1.00  0.00          H   
ATOM     99  HG  LEU A   7       8.107   8.213   4.975  1.00  0.00          H   
ATOM    100 HD11 LEU A   7       7.972   8.364   8.055  1.00  0.00          H   
ATOM    101 HD12 LEU A   7       8.525   9.606   6.905  1.00  0.00          H   
ATOM    102 HD13 LEU A   7       6.892   9.060   6.845  1.00  0.00          H   
ATOM    103 HD21 LEU A   7      10.215   8.418   6.146  1.00  0.00          H   
ATOM    104 HD22 LEU A   7       9.938   6.791   6.838  1.00  0.00          H   
ATOM    105 HD23 LEU A   7      10.053   6.962   5.127  1.00  0.00          H   
ATOM    106  N   ALA A   8       6.435   5.526   8.934  1.00  0.00          N   
ATOM    107  CA  ALA A   8       6.387   5.840  10.357  1.00  0.00          C   
ATOM    108  C   ALA A   8       7.309   4.970  11.281  1.00  0.00          C   
ATOM    109  O   ALA A   8       8.023   5.554  12.053  1.00  0.00          O   
ATOM    110  CB  ALA A   8       5.014   5.767  10.855  1.00  0.00          C   
ATOM    111  H   ALA A   8       5.576   5.335   8.438  1.00  0.00          H   
ATOM    112  HA  ALA A   8       6.756   6.848  10.550  1.00  0.00          H   
ATOM    113  HB1 ALA A   8       4.983   6.049  11.905  1.00  0.00          H   
ATOM    114  HB2 ALA A   8       4.306   6.422  10.336  1.00  0.00          H   
ATOM    115  HB3 ALA A   8       4.577   4.773  10.742  1.00  0.00          H   
ATOM    116  N   ALA A   9       7.353   3.647  11.178  1.00  0.00          N   
ATOM    117  CA  ALA A   9       8.341   2.813  11.859  1.00  0.00          C   
ATOM    118  C   ALA A   9       9.778   3.174  11.518  1.00  0.00          C   
ATOM    119  O   ALA A   9      10.713   3.131  12.322  1.00  0.00          O   
ATOM    120  CB  ALA A   9       8.153   1.377  11.413  1.00  0.00          C   
ATOM    121  H   ALA A   9       6.759   3.214  10.481  1.00  0.00          H   
ATOM    122  HA  ALA A   9       8.234   2.882  12.940  1.00  0.00          H   
ATOM    123  HB1 ALA A   9       8.792   0.799  12.070  1.00  0.00          H   
ATOM    124  HB2 ALA A   9       7.117   1.071  11.548  1.00  0.00          H   
ATOM    125  HB3 ALA A   9       8.455   1.217  10.378  1.00  0.00          H   
ATOM    126  N   LEU A  10      10.113   3.352  10.209  1.00  0.00          N   
ATOM    127  CA  LEU A  10      11.391   3.886   9.672  1.00  0.00          C   
ATOM    128  C   LEU A  10      11.899   5.150  10.361  1.00  0.00          C   
ATOM    129  O   LEU A  10      13.012   5.182  10.862  1.00  0.00          O   
ATOM    130  CB  LEU A  10      11.414   3.965   8.135  1.00  0.00          C   
ATOM    131  CG  LEU A  10      12.761   4.355   7.438  1.00  0.00          C   
ATOM    132  CD1 LEU A  10      13.844   3.537   8.052  1.00  0.00          C   
ATOM    133  CD2 LEU A  10      12.649   3.993   5.970  1.00  0.00          C   
ATOM    134  H   LEU A  10       9.426   2.973   9.575  1.00  0.00          H   
ATOM    135  HA  LEU A  10      12.111   3.173  10.060  1.00  0.00          H   
ATOM    136  HB3 LEU A  10      10.687   4.605   7.650  1.00  0.00          H   
ATOM    137  HB2 LEU A  10      11.059   2.992   7.785  1.00  0.00          H   
ATOM    138  HG  LEU A  10      12.894   5.430   7.569  1.00  0.00          H   
ATOM    139 HD11 LEU A  10      13.785   3.590   9.136  1.00  0.00          H   
ATOM    140 HD12 LEU A  10      13.779   2.507   7.695  1.00  0.00          H   
ATOM    141 HD13 LEU A  10      14.812   4.019   7.947  1.00  0.00          H   
ATOM    142 HD21 LEU A  10      13.480   4.457   5.448  1.00  0.00          H   
ATOM    143 HD22 LEU A  10      12.836   2.933   5.813  1.00  0.00          H   
ATOM    144 HD23 LEU A  10      11.696   4.308   5.526  1.00  0.00          H   
ATOM    145  N   GLN A  11      11.064   6.192  10.383  1.00  0.00          N   
ATOM    146  CA  GLN A  11      11.494   7.432  10.912  1.00  0.00          C   
ATOM    147  C   GLN A  11      11.571   7.487  12.479  1.00  0.00          C   
ATOM    148  O   GLN A  11      12.437   8.174  13.075  1.00  0.00          O   
ATOM    149  CB  GLN A  11      10.711   8.623  10.302  1.00  0.00          C   
ATOM    150  CG  GLN A  11      11.180   9.104   8.905  1.00  0.00          C   
ATOM    151  CD  GLN A  11      12.636   9.658   8.905  1.00  0.00          C   
ATOM    152  NE2 GLN A  11      13.348   9.684   7.832  1.00  0.00          N   
ATOM    153  OE1 GLN A  11      13.195  10.255   9.872  1.00  0.00          O   
ATOM    154  H   GLN A  11      10.134   6.147  10.001  1.00  0.00          H   
ATOM    155  HA  GLN A  11      12.499   7.586  10.509  1.00  0.00          H   
ATOM    156  HB3 GLN A  11      10.838   9.461  10.992  1.00  0.00          H   
ATOM    157  HB2 GLN A  11       9.642   8.440  10.353  1.00  0.00          H   
ATOM    158  HG3 GLN A  11      10.611  10.006   8.671  1.00  0.00          H   
ATOM    159  HG2 GLN A  11      10.974   8.359   8.130  1.00  0.00          H   
ATOM    160 HE21 GLN A  11      13.056   9.187   7.005  1.00  0.00          H   
ATOM    161 HE22 GLN A  11      14.310   9.974   7.966  1.00  0.00          H   
ATOM    162  N   ALA A  12      10.878   6.619  13.175  1.00  0.00          N   
ATOM    163  CA  ALA A  12      11.111   6.173  14.600  1.00  0.00          C   
ATOM    164  C   ALA A  12      12.489   5.640  14.912  1.00  0.00          C   
ATOM    165  O   ALA A  12      13.231   6.188  15.756  1.00  0.00          O   
ATOM    166  CB  ALA A  12       9.996   5.230  15.036  1.00  0.00          C   
ATOM    167  H   ALA A  12      10.156   6.108  12.684  1.00  0.00          H   
ATOM    168  HA  ALA A  12      11.026   7.062  15.222  1.00  0.00          H   
ATOM    169  HB1 ALA A  12      10.228   4.258  14.611  1.00  0.00          H   
ATOM    170  HB2 ALA A  12      10.039   5.083  16.111  1.00  0.00          H   
ATOM    171  HB3 ALA A  12       9.002   5.501  14.678  1.00  0.00          H   
ATOM    172  N   LEU A  13      12.958   4.671  14.135  1.00  0.00          N   
ATOM    173  CA  LEU A  13      14.389   4.135  14.157  1.00  0.00          C   
ATOM    174  C   LEU A  13      15.410   5.244  13.849  1.00  0.00          C   
ATOM    175  O   LEU A  13      16.456   5.231  14.577  1.00  0.00          O   
ATOM    176  CB  LEU A  13      14.445   2.884  13.195  1.00  0.00          C   
ATOM    177  CG  LEU A  13      15.733   2.103  13.331  1.00  0.00          C   
ATOM    178  CD1 LEU A  13      15.769   1.168  14.505  1.00  0.00          C   
ATOM    179  CD2 LEU A  13      16.029   1.294  12.048  1.00  0.00          C   
ATOM    180  H   LEU A  13      12.251   4.305  13.520  1.00  0.00          H   
ATOM    181  HA  LEU A  13      14.627   3.839  15.183  1.00  0.00          H   
ATOM    182  HB3 LEU A  13      14.209   3.167  12.164  1.00  0.00          H   
ATOM    183  HB2 LEU A  13      13.706   2.119  13.410  1.00  0.00          H   
ATOM    184  HG  LEU A  13      16.526   2.824  13.519  1.00  0.00          H   
ATOM    185 HD11 LEU A  13      16.811   0.900  14.684  1.00  0.00          H   
ATOM    186 HD12 LEU A  13      15.324   1.554  15.416  1.00  0.00          H   
ATOM    187 HD13 LEU A  13      15.171   0.278  14.323  1.00  0.00          H   
ATOM    188 HD21 LEU A  13      16.795   0.582  12.327  1.00  0.00          H   
ATOM    189 HD22 LEU A  13      15.188   0.737  11.630  1.00  0.00          H   
ATOM    190 HD23 LEU A  13      16.478   1.919  11.284  1.00  0.00          H   
ATOM    191  N   GLN A  14      15.172   6.092  12.873  1.00  0.00          N   
ATOM    192  CA  GLN A  14      16.055   7.252  12.658  1.00  0.00          C   
ATOM    193  C   GLN A  14      16.204   8.173  13.917  1.00  0.00          C   
ATOM    194  O   GLN A  14      17.358   8.588  14.256  1.00  0.00          O   
ATOM    195  CB  GLN A  14      15.593   8.204  11.416  1.00  0.00          C   
ATOM    196  CG  GLN A  14      15.580   7.434  10.094  1.00  0.00          C   
ATOM    197  CD  GLN A  14      16.979   6.817   9.753  1.00  0.00          C   
ATOM    198  NE2 GLN A  14      17.903   7.620   9.347  1.00  0.00          N   
ATOM    199  OE1 GLN A  14      17.159   5.633   9.856  1.00  0.00          O   
ATOM    200  H   GLN A  14      14.453   5.942  12.178  1.00  0.00          H   
ATOM    201  HA  GLN A  14      17.019   6.855  12.336  1.00  0.00          H   
ATOM    202  HB3 GLN A  14      16.299   9.010  11.240  1.00  0.00          H   
ATOM    203  HB2 GLN A  14      14.658   8.717  11.639  1.00  0.00          H   
ATOM    204  HG3 GLN A  14      15.350   8.194   9.345  1.00  0.00          H   
ATOM    205  HG2 GLN A  14      14.783   6.692  10.110  1.00  0.00          H   
ATOM    206 HE21 GLN A  14      17.619   8.576   9.195  1.00  0.00          H   
ATOM    207 HE22 GLN A  14      18.761   7.210   9.011  1.00  0.00          H   
ATOM    208  N   ALA A  15      15.071   8.464  14.590  1.00  0.00          N   
ATOM    209  CA  ALA A  15      15.062   9.372  15.681  1.00  0.00          C   
ATOM    210  C   ALA A  15      15.728   8.744  16.920  1.00  0.00          C   
ATOM    211  O   ALA A  15      16.265   9.421  17.757  1.00  0.00          O   
ATOM    212  CB  ALA A  15      13.571   9.774  15.989  1.00  0.00          C   
ATOM    213  H   ALA A  15      14.202   7.986  14.384  1.00  0.00          H   
ATOM    214  HA  ALA A  15      15.543  10.314  15.429  1.00  0.00          H   
ATOM    215  HB1 ALA A  15      13.050   8.932  16.433  1.00  0.00          H   
ATOM    216  HB2 ALA A  15      13.637  10.629  16.667  1.00  0.00          H   
ATOM    217  HB3 ALA A  15      13.116  10.233  15.109  1.00  0.00          H   
ATOM    218  N   LEU A  16      15.576   7.351  17.096  1.00  0.00          N   
ATOM    219  CA  LEU A  16      16.204   6.549  18.102  1.00  0.00          C   
ATOM    220  C   LEU A  16      17.791   6.673  17.982  1.00  0.00          C   
ATOM    221  O   LEU A  16      18.460   7.035  18.935  1.00  0.00          O   
ATOM    222  CB  LEU A  16      15.644   5.112  18.023  1.00  0.00          C   
ATOM    223  CG  LEU A  16      14.250   4.959  18.566  1.00  0.00          C   
ATOM    224  CD1 LEU A  16      13.685   3.540  18.160  1.00  0.00          C   
ATOM    225  CD2 LEU A  16      14.332   5.049  20.102  1.00  0.00          C   
ATOM    226  H   LEU A  16      15.016   6.848  16.421  1.00  0.00          H   
ATOM    227  HA  LEU A  16      15.919   6.954  19.073  1.00  0.00          H   
ATOM    228  HB3 LEU A  16      16.336   4.534  18.639  1.00  0.00          H   
ATOM    229  HB2 LEU A  16      15.722   4.665  17.031  1.00  0.00          H   
ATOM    230  HG  LEU A  16      13.655   5.790  18.202  1.00  0.00          H   
ATOM    231 HD11 LEU A  16      12.687   3.369  18.571  1.00  0.00          H   
ATOM    232 HD12 LEU A  16      13.620   3.507  17.070  1.00  0.00          H   
ATOM    233 HD13 LEU A  16      14.396   2.716  18.323  1.00  0.00          H   
ATOM    234 HD21 LEU A  16      13.338   5.030  20.558  1.00  0.00          H   
ATOM    235 HD22 LEU A  16      14.886   4.190  20.487  1.00  0.00          H   
ATOM    236 HD23 LEU A  16      14.800   5.957  20.496  1.00  0.00          H   
ATOM    237  N   GLN A  17      18.328   6.526  16.761  1.00  0.00          N   
ATOM    238  CA  GLN A  17      19.720   6.756  16.405  1.00  0.00          C   
ATOM    239  C   GLN A  17      20.206   8.156  16.615  1.00  0.00          C   
ATOM    240  O   GLN A  17      21.267   8.360  17.123  1.00  0.00          O   
ATOM    241  CB  GLN A  17      19.987   6.238  14.971  1.00  0.00          C   
ATOM    242  CG  GLN A  17      19.977   4.719  14.798  1.00  0.00          C   
ATOM    243  CD  GLN A  17      19.896   4.346  13.354  1.00  0.00          C   
ATOM    244  NE2 GLN A  17      18.719   4.161  12.828  1.00  0.00          N   
ATOM    245  OE1 GLN A  17      20.893   4.169  12.683  1.00  0.00          O   
ATOM    246  H   GLN A  17      17.701   6.229  16.031  1.00  0.00          H   
ATOM    247  HA  GLN A  17      20.327   6.169  17.094  1.00  0.00          H   
ATOM    248  HB3 GLN A  17      20.993   6.492  14.629  1.00  0.00          H   
ATOM    249  HB2 GLN A  17      19.346   6.789  14.283  1.00  0.00          H   
ATOM    250  HG3 GLN A  17      19.076   4.308  15.267  1.00  0.00          H   
ATOM    251  HG2 GLN A  17      20.859   4.236  15.215  1.00  0.00          H   
ATOM    252 HE21 GLN A  17      17.895   4.292  13.388  1.00  0.00          H   
ATOM    253 HE22 GLN A  17      18.762   3.907  11.853  1.00  0.00          H   
ATOM    254  N   ALA A  18      19.426   9.176  16.254  1.00  0.00          N   
ATOM    255  CA  ALA A  18      19.703  10.537  16.523  1.00  0.00          C   
ATOM    256  C   ALA A  18      19.652  11.011  17.964  1.00  0.00          C   
ATOM    257  O   ALA A  18      20.540  11.812  18.315  1.00  0.00          O   
ATOM    258  CB  ALA A  18      18.623  11.310  15.716  1.00  0.00          C   
ATOM    259  H   ALA A  18      18.624   8.998  15.665  1.00  0.00          H   
ATOM    260  HA  ALA A  18      20.678  10.785  16.096  1.00  0.00          H   
ATOM    261  HB1 ALA A  18      18.793  11.071  14.671  1.00  0.00          H   
ATOM    262  HB2 ALA A  18      17.611  11.005  15.984  1.00  0.00          H   
ATOM    263  HB3 ALA A  18      18.757  12.390  15.856  1.00  0.00          H   
ATOM    264  N   ALA A  19      18.787  10.488  18.829  1.00  0.00          N   
ATOM    265  CA  ALA A  19      18.887  10.437  20.255  1.00  0.00          C   
ATOM    266  C   ALA A  19      20.166   9.799  20.817  1.00  0.00          C   
ATOM    267  O   ALA A  19      20.711  10.342  21.758  1.00  0.00          O   
ATOM    268  CB  ALA A  19      17.640   9.831  20.838  1.00  0.00          C   
ATOM    269  H   ALA A  19      18.022  10.011  18.371  1.00  0.00          H   
ATOM    270  HA  ALA A  19      18.969  11.463  20.590  1.00  0.00          H   
ATOM    271  HB1 ALA A  19      16.847  10.570  20.684  1.00  0.00          H   
ATOM    272  HB2 ALA A  19      17.424   8.883  20.354  1.00  0.00          H   
ATOM    273  HB3 ALA A  19      17.873   9.612  21.880  1.00  0.00          H   
ATOM    274  N   GLN A  20      20.588   8.611  20.379  1.00  0.00          N   
ATOM    275  CA  GLN A  20      21.873   8.005  20.833  1.00  0.00          C   
ATOM    276  C   GLN A  20      23.076   8.917  20.458  1.00  0.00          C   
ATOM    277  O   GLN A  20      23.987   9.014  21.304  1.00  0.00          O   
ATOM    278  CB  GLN A  20      21.987   6.611  20.235  1.00  0.00          C   
ATOM    279  CG  GLN A  20      23.155   5.849  20.945  1.00  0.00          C   
ATOM    280  CD  GLN A  20      22.906   5.705  22.454  1.00  0.00          C   
ATOM    281  NE2 GLN A  20      23.778   5.153  23.250  1.00  0.00          N   
ATOM    282  OE1 GLN A  20      21.923   6.040  23.051  1.00  0.00          O   
ATOM    283  H   GLN A  20      20.020   8.110  19.715  1.00  0.00          H   
ATOM    284  HA  GLN A  20      21.966   7.962  21.914  1.00  0.00          H   
ATOM    285  HB3 GLN A  20      22.223   6.634  19.169  1.00  0.00          H   
ATOM    286  HB2 GLN A  20      21.089   6.020  20.378  1.00  0.00          H   
ATOM    287  HG3 GLN A  20      24.144   6.300  20.808  1.00  0.00          H   
ATOM    288  HG2 GLN A  20      23.166   4.864  20.475  1.00  0.00          H   
ATOM    289 HE21 GLN A  20      24.733   4.988  22.954  1.00  0.00          H   
ATOM    290 HE22 GLN A  20      23.424   4.876  24.148  1.00  0.00          H   
ATOM    291  N   ALA A  21      23.130   9.547  19.287  1.00  0.00          N   
ATOM    292  CA  ALA A  21      24.231  10.367  18.803  1.00  0.00          C   
ATOM    293  C   ALA A  21      24.324  11.783  19.476  1.00  0.00          C   
ATOM    294  O   ALA A  21      25.395  12.394  19.483  1.00  0.00          O   
ATOM    295  CB  ALA A  21      23.994  10.528  17.324  1.00  0.00          C   
ATOM    296  H   ALA A  21      22.346   9.457  18.648  1.00  0.00          H   
ATOM    297  HA  ALA A  21      25.230   9.979  18.984  1.00  0.00          H   
ATOM    298  HB1 ALA A  21      24.756  11.140  16.846  1.00  0.00          H   
ATOM    299  HB2 ALA A  21      24.079   9.509  16.943  1.00  0.00          H   
ATOM    300  HB3 ALA A  21      22.977  10.884  17.163  1.00  0.00          H   
ATOM    301  N   ALA A  22      23.192  12.284  20.073  1.00  0.00          N   
ATOM    302  CA  ALA A  22      23.218  13.485  20.891  1.00  0.00          C   
ATOM    303  C   ALA A  22      23.530  13.172  22.383  1.00  0.00          C   
ATOM    304  O   ALA A  22      23.798  14.125  23.154  1.00  0.00          O   
ATOM    305  CB  ALA A  22      21.897  14.273  20.721  1.00  0.00          C   
ATOM    306  H   ALA A  22      22.290  11.860  19.956  1.00  0.00          H   
ATOM    307  HA  ALA A  22      23.957  14.163  20.471  1.00  0.00          H   
ATOM    308  HB1 ALA A  22      21.009  13.708  21.008  1.00  0.00          H   
ATOM    309  HB2 ALA A  22      21.904  15.160  21.366  1.00  0.00          H   
ATOM    310  HB3 ALA A  22      21.767  14.540  19.674  1.00  0.00          H   
ATOM    311  N   LYS A  23      23.502  11.885  22.852  1.00  0.00          N   
ATOM    312  CA  LYS A  23      23.766  11.498  24.253  1.00  0.00          C   
ATOM    313  C   LYS A  23      25.189  11.776  24.631  1.00  0.00          C   
ATOM    314  O   LYS A  23      26.203  11.471  23.900  1.00  0.00          O   
ATOM    315  CB  LYS A  23      23.345  10.008  24.367  1.00  0.00          C   
ATOM    316  CG  LYS A  23      23.133   9.467  25.876  1.00  0.00          C   
ATOM    317  CD  LYS A  23      22.878   7.965  25.759  1.00  0.00          C   
ATOM    318  CE  LYS A  23      22.788   7.416  27.154  1.00  0.00          C   
ATOM    319  NZ  LYS A  23      22.139   6.070  27.187  1.00  0.00          N   
ATOM    320  H   LYS A  23      23.084  11.151  22.292  1.00  0.00          H   
ATOM    321  HA  LYS A  23      23.096  12.094  24.877  1.00  0.00          H   
ATOM    322  HB3 LYS A  23      24.071   9.405  23.831  1.00  0.00          H   
ATOM    323  HB2 LYS A  23      22.343   9.811  23.972  1.00  0.00          H   
ATOM    324  HG3 LYS A  23      22.176   9.881  26.200  1.00  0.00          H   
ATOM    325  HG2 LYS A  23      23.878   9.761  26.605  1.00  0.00          H   
ATOM    326  HD3 LYS A  23      23.676   7.496  25.177  1.00  0.00          H   
ATOM    327  HD2 LYS A  23      21.984   7.773  25.166  1.00  0.00          H   
ATOM    328  HE3 LYS A  23      22.287   8.113  27.828  1.00  0.00          H   
ATOM    329  HE2 LYS A  23      23.821   7.304  27.492  1.00  0.00          H   
ATOM    330  HZ1 LYS A  23      22.701   5.408  26.657  1.00  0.00          H   
ATOM    331  HZ2 LYS A  23      22.208   5.785  28.149  1.00  0.00          H   
ATOM    332  HZ3 LYS A  23      21.219   6.121  26.776  1.00  0.00          H   
ATOM    333  N   LYS A  24      25.342  12.484  25.739  1.00  0.00          N   
ATOM    334  CA  LYS A  24      26.597  13.020  26.297  1.00  0.00          C   
ATOM    335  C   LYS A  24      26.877  12.384  27.680  1.00  0.00          C   
ATOM    336  CB  LYS A  24      26.545  14.552  26.449  1.00  0.00          C   
ATOM    337  CG  LYS A  24      26.568  15.358  25.131  1.00  0.00          C   
ATOM    338  CD  LYS A  24      27.511  14.832  24.071  1.00  0.00          C   
ATOM    339  CE  LYS A  24      27.417  15.563  22.762  1.00  0.00          C   
ATOM    340  NZ  LYS A  24      28.390  14.921  21.828  1.00  0.00          N   
ATOM    341  O   LYS A  24      25.953  12.368  28.524  1.00  0.00          O   
ATOM    342  OXT LYS A  24      27.991  11.922  27.862  1.00  0.00          O   
ATOM    343  H   LYS A  24      24.534  12.772  26.270  1.00  0.00          H   
ATOM    344  HA  LYS A  24      27.358  12.717  25.575  1.00  0.00          H   
ATOM    345  HB3 LYS A  24      27.490  14.889  26.890  1.00  0.00          H   
ATOM    346  HB2 LYS A  24      25.627  14.864  26.947  1.00  0.00          H   
ATOM    347  HG3 LYS A  24      26.648  16.433  25.303  1.00  0.00          H   
ATOM    348  HG2 LYS A  24      25.542  15.381  24.772  1.00  0.00          H   
ATOM    349  HD3 LYS A  24      27.378  13.756  23.940  1.00  0.00          H   
ATOM    350  HD2 LYS A  24      28.505  14.984  24.479  1.00  0.00          H   
ATOM    351  HE3 LYS A  24      27.700  16.601  22.940  1.00  0.00          H   
ATOM    352  HE2 LYS A  24      26.408  15.452  22.380  1.00  0.00          H   
ATOM    353  HZ1 LYS A  24      28.022  14.006  21.608  1.00  0.00          H   
ATOM    354  HZ2 LYS A  24      28.415  15.330  20.902  1.00  0.00          H   
ATOM    355  HZ3 LYS A  24      29.323  14.802  22.182  1.00  0.00          H   
TER     356      LYS A  24
ENDMDL
MODEL        3
ATOM      1  N   LYS A   1     -13.849  -0.005   5.350  1.00  0.00          N   
ATOM      2  CA  LYS A   1     -13.080   1.120   6.012  1.00  0.00          C   
ATOM      3  C   LYS A   1     -12.628   0.775   7.435  1.00  0.00          C   
ATOM      4  O   LYS A   1     -13.469   0.338   8.229  1.00  0.00          O   
ATOM      5  CB  LYS A   1     -13.805   2.497   5.937  1.00  0.00          C   
ATOM      6  CG  LYS A   1     -12.828   3.669   6.059  1.00  0.00          C   
ATOM      7  CD  LYS A   1     -13.467   5.081   5.764  1.00  0.00          C   
ATOM      8  CE  LYS A   1     -12.473   6.214   5.916  1.00  0.00          C   
ATOM      9  NZ  LYS A   1     -13.111   7.548   5.719  1.00  0.00          N   
ATOM     10  HA  LYS A   1     -12.158   1.225   5.438  1.00  0.00          H   
ATOM     11  HB3 LYS A   1     -14.507   2.586   6.768  1.00  0.00          H   
ATOM     12  HB2 LYS A   1     -14.496   2.614   5.104  1.00  0.00          H   
ATOM     13  HG3 LYS A   1     -12.055   3.469   5.312  1.00  0.00          H   
ATOM     14  HG2 LYS A   1     -12.361   3.638   7.044  1.00  0.00          H   
ATOM     15  HD3 LYS A   1     -14.252   5.190   6.499  1.00  0.00          H   
ATOM     16  HD2 LYS A   1     -13.919   5.046   4.772  1.00  0.00          H   
ATOM     17  HE3 LYS A   1     -11.682   6.092   5.171  1.00  0.00          H   
ATOM     18  HE2 LYS A   1     -12.016   6.204   6.907  1.00  0.00          H   
ATOM     19  HZ1 LYS A   1     -12.613   8.255   6.236  1.00  0.00          H   
ATOM     20  HZ2 LYS A   1     -13.182   7.868   4.762  1.00  0.00          H   
ATOM     21  HZ3 LYS A   1     -14.039   7.502   6.124  1.00  0.00          H   
ATOM     22  H   LYS A   1     -13.217  -0.763   5.153  1.00  0.00          H   
ATOM     23  N   LYS A   2     -11.361   0.882   7.798  1.00  0.00          N   
ATOM     24  CA  LYS A   2     -10.855   0.311   9.111  1.00  0.00          C   
ATOM     25  C   LYS A   2     -10.526   1.476  10.021  1.00  0.00          C   
ATOM     26  O   LYS A   2      -9.932   2.462   9.586  1.00  0.00          O   
ATOM     27  CB  LYS A   2      -9.599  -0.559   8.781  1.00  0.00          C   
ATOM     28  CG  LYS A   2      -9.038  -1.293   9.967  1.00  0.00          C   
ATOM     29  CD  LYS A   2      -7.831  -2.063   9.530  1.00  0.00          C   
ATOM     30  CE  LYS A   2      -7.423  -2.972  10.711  1.00  0.00          C   
ATOM     31  NZ  LYS A   2      -7.079  -2.241  11.921  1.00  0.00          N   
ATOM     32  H   LYS A   2     -10.704   1.333   7.192  1.00  0.00          H   
ATOM     33  HA  LYS A   2     -11.660  -0.310   9.504  1.00  0.00          H   
ATOM     34  HB3 LYS A   2      -8.912   0.185   8.391  1.00  0.00          H   
ATOM     35  HB2 LYS A   2      -9.828  -1.251   7.962  1.00  0.00          H   
ATOM     36  HG3 LYS A   2      -9.754  -1.947  10.474  1.00  0.00          H   
ATOM     37  HG2 LYS A   2      -8.726  -0.646  10.784  1.00  0.00          H   
ATOM     38  HD3 LYS A   2      -7.005  -1.371   9.360  1.00  0.00          H   
ATOM     39  HD2 LYS A   2      -8.103  -2.693   8.684  1.00  0.00          H   
ATOM     40  HE3 LYS A   2      -6.585  -3.612  10.432  1.00  0.00          H   
ATOM     41  HE2 LYS A   2      -8.156  -3.754  10.933  1.00  0.00          H   
ATOM     42  HZ1 LYS A   2      -7.660  -1.488  12.257  1.00  0.00          H   
ATOM     43  HZ2 LYS A   2      -6.923  -2.887  12.686  1.00  0.00          H   
ATOM     44  HZ3 LYS A   2      -6.125  -1.905  11.852  1.00  0.00          H   
ATOM     45  N   PRO A   3     -11.187   1.412  11.221  1.00  0.00          N   
ATOM     46  CA  PRO A   3     -11.318   2.523  12.186  1.00  0.00          C   
ATOM     47  C   PRO A   3     -10.029   3.075  12.778  1.00  0.00          C   
ATOM     48  O   PRO A   3      -9.089   2.319  12.867  1.00  0.00          O   
ATOM     49  CB  PRO A   3     -12.258   1.968  13.299  1.00  0.00          C   
ATOM     50  CG  PRO A   3     -13.002   0.781  12.750  1.00  0.00          C   
ATOM     51  CD  PRO A   3     -11.973   0.242  11.731  1.00  0.00          C   
ATOM     52  HA  PRO A   3     -11.743   3.349  11.627  1.00  0.00          H   
ATOM     53  HB3 PRO A   3     -11.597   1.694  14.122  1.00  0.00          H   
ATOM     54  HB2 PRO A   3     -13.007   2.638  13.735  1.00  0.00          H   
ATOM     55  HG3 PRO A   3     -13.228   0.018  13.497  1.00  0.00          H   
ATOM     56  HG2 PRO A   3     -13.909   1.172  12.275  1.00  0.00          H   
ATOM     57  HD3 PRO A   3     -11.362  -0.553  12.157  1.00  0.00          H   
ATOM     58  HD2 PRO A   3     -12.713  -0.210  11.071  1.00  0.00          H   
ATOM     59  N   GLY A   4     -10.001   4.386  13.118  1.00  0.00          N   
ATOM     60  CA  GLY A   4      -8.702   5.036  13.502  1.00  0.00          C   
ATOM     61  C   GLY A   4      -8.099   5.773  12.311  1.00  0.00          C   
ATOM     62  O   GLY A   4      -8.807   6.080  11.328  1.00  0.00          O   
ATOM     63  H   GLY A   4     -10.787   4.972  12.860  1.00  0.00          H   
ATOM     64  HA3 GLY A   4      -8.067   4.226  13.861  1.00  0.00          H   
ATOM     65  HA2 GLY A   4      -8.879   5.826  14.227  1.00  0.00          H   
ATOM     66  N   ALA A   5      -6.844   6.191  12.533  1.00  0.00          N   
ATOM     67  CA  ALA A   5      -6.018   6.402  11.378  1.00  0.00          C   
ATOM     68  C   ALA A   5      -5.617   5.274  10.450  1.00  0.00          C   
ATOM     69  O   ALA A   5      -5.530   4.144  10.878  1.00  0.00          O   
ATOM     70  CB  ALA A   5      -4.792   7.140  12.014  1.00  0.00          C   
ATOM     71  H   ALA A   5      -6.376   5.896  13.373  1.00  0.00          H   
ATOM     72  HA  ALA A   5      -6.592   7.083  10.761  1.00  0.00          H   
ATOM     73  HB1 ALA A   5      -4.295   7.524  11.115  1.00  0.00          H   
ATOM     74  HB2 ALA A   5      -5.037   8.023  12.609  1.00  0.00          H   
ATOM     75  HB3 ALA A   5      -4.121   6.444  12.510  1.00  0.00          H   
ATOM     76  N   SER A   6      -5.170   5.706   9.280  1.00  0.00          N   
ATOM     77  CA  SER A   6      -4.509   4.783   8.254  1.00  0.00          C   
ATOM     78  C   SER A   6      -3.151   5.320   7.821  1.00  0.00          C   
ATOM     79  O   SER A   6      -3.020   6.306   7.071  1.00  0.00          O   
ATOM     80  CB  SER A   6      -5.440   4.362   7.108  1.00  0.00          C   
ATOM     81  OG  SER A   6      -4.849   3.237   6.454  1.00  0.00          O   
ATOM     82  H   SER A   6      -5.412   6.638   8.969  1.00  0.00          H   
ATOM     83  HA  SER A   6      -4.258   3.955   8.918  1.00  0.00          H   
ATOM     84  HB3 SER A   6      -5.675   5.174   6.415  1.00  0.00          H   
ATOM     85  HB2 SER A   6      -6.384   3.947   7.443  1.00  0.00          H   
ATOM     86  HG  SER A   6      -4.928   2.599   7.175  1.00  0.00          H   
ATOM     87  N   LEU A   7      -2.075   4.718   8.187  1.00  0.00          N   
ATOM     88  CA  LEU A   7      -0.678   5.318   8.026  1.00  0.00          C   
ATOM     89  C   LEU A   7       0.322   4.510   7.122  1.00  0.00          C   
ATOM     90  O   LEU A   7       0.135   3.331   6.736  1.00  0.00          O   
ATOM     91  CB  LEU A   7       0.073   5.641   9.335  1.00  0.00          C   
ATOM     92  CG  LEU A   7      -0.636   6.491  10.465  1.00  0.00          C   
ATOM     93  CD1 LEU A   7      -1.109   7.846   9.953  1.00  0.00          C   
ATOM     94  CD2 LEU A   7      -1.859   5.764  11.063  1.00  0.00          C   
ATOM     95  H   LEU A   7      -2.103   3.893   8.786  1.00  0.00          H   
ATOM     96  HA  LEU A   7      -0.793   6.306   7.592  1.00  0.00          H   
ATOM     97  HB3 LEU A   7       0.956   6.233   9.108  1.00  0.00          H   
ATOM     98  HB2 LEU A   7       0.366   4.747   9.899  1.00  0.00          H   
ATOM     99  HG  LEU A   7       0.180   6.568  11.178  1.00  0.00          H   
ATOM    100 HD11 LEU A   7      -1.631   8.220  10.834  1.00  0.00          H   
ATOM    101 HD12 LEU A   7      -0.297   8.481   9.618  1.00  0.00          H   
ATOM    102 HD13 LEU A   7      -1.841   7.780   9.139  1.00  0.00          H   
ATOM    103 HD21 LEU A   7      -1.567   4.718  11.201  1.00  0.00          H   
ATOM    104 HD22 LEU A   7      -2.139   6.143  12.044  1.00  0.00          H   
ATOM    105 HD23 LEU A   7      -2.730   5.887  10.421  1.00  0.00          H   
ATOM    106  N   ALA A   8       1.449   5.094   6.686  1.00  0.00          N   
ATOM    107  CA  ALA A   8       2.358   4.597   5.701  1.00  0.00          C   
ATOM    108  C   ALA A   8       3.402   3.589   6.252  1.00  0.00          C   
ATOM    109  O   ALA A   8       3.493   3.223   7.430  1.00  0.00          O   
ATOM    110  CB  ALA A   8       3.030   5.801   5.078  1.00  0.00          C   
ATOM    111  H   ALA A   8       1.638   6.014   7.053  1.00  0.00          H   
ATOM    112  HA  ALA A   8       1.781   4.083   4.931  1.00  0.00          H   
ATOM    113  HB1 ALA A   8       3.787   5.550   4.336  1.00  0.00          H   
ATOM    114  HB2 ALA A   8       2.275   6.456   4.632  1.00  0.00          H   
ATOM    115  HB3 ALA A   8       3.529   6.293   5.908  1.00  0.00          H   
ATOM    116  N   ALA A   9       4.212   3.135   5.312  1.00  0.00          N   
ATOM    117  CA  ALA A   9       5.486   2.528   5.647  1.00  0.00          C   
ATOM    118  C   ALA A   9       6.326   3.200   6.798  1.00  0.00          C   
ATOM    119  O   ALA A   9       6.594   4.412   6.693  1.00  0.00          O   
ATOM    120  CB  ALA A   9       6.279   2.170   4.405  1.00  0.00          C   
ATOM    121  H   ALA A   9       4.031   3.407   4.357  1.00  0.00          H   
ATOM    122  HA  ALA A   9       5.073   1.580   6.006  1.00  0.00          H   
ATOM    123  HB1 ALA A   9       5.685   1.567   3.726  1.00  0.00          H   
ATOM    124  HB2 ALA A   9       6.682   3.108   4.032  1.00  0.00          H   
ATOM    125  HB3 ALA A   9       7.177   1.597   4.626  1.00  0.00          H   
ATOM    126  N   LEU A  10       6.586   2.470   7.891  1.00  0.00          N   
ATOM    127  CA  LEU A  10       7.149   3.081   9.079  1.00  0.00          C   
ATOM    128  C   LEU A  10       8.689   3.246   8.918  1.00  0.00          C   
ATOM    129  O   LEU A  10       9.380   2.280   8.653  1.00  0.00          O   
ATOM    130  CB  LEU A  10       6.621   2.396  10.319  1.00  0.00          C   
ATOM    131  CG  LEU A  10       7.075   2.853  11.715  1.00  0.00          C   
ATOM    132  CD1 LEU A  10       7.152   4.392  11.926  1.00  0.00          C   
ATOM    133  CD2 LEU A  10       6.086   2.306  12.786  1.00  0.00          C   
ATOM    134  H   LEU A  10       6.156   1.552   7.893  1.00  0.00          H   
ATOM    135  HA  LEU A  10       6.783   4.103   9.115  1.00  0.00          H   
ATOM    136  HB3 LEU A  10       6.741   1.317  10.265  1.00  0.00          H   
ATOM    137  HB2 LEU A  10       5.566   2.610  10.157  1.00  0.00          H   
ATOM    138  HG  LEU A  10       8.073   2.470  11.925  1.00  0.00          H   
ATOM    139 HD11 LEU A  10       7.181   4.614  12.988  1.00  0.00          H   
ATOM    140 HD12 LEU A  10       8.102   4.714  11.493  1.00  0.00          H   
ATOM    141 HD13 LEU A  10       6.404   5.034  11.441  1.00  0.00          H   
ATOM    142 HD21 LEU A  10       6.460   2.408  13.803  1.00  0.00          H   
ATOM    143 HD22 LEU A  10       5.164   2.871  12.691  1.00  0.00          H   
ATOM    144 HD23 LEU A  10       5.816   1.253  12.677  1.00  0.00          H   
ATOM    145  N   GLN A  11       9.175   4.516   8.954  1.00  0.00          N   
ATOM    146  CA  GLN A  11      10.565   4.829   8.715  1.00  0.00          C   
ATOM    147  C   GLN A  11      11.326   4.721  10.037  1.00  0.00          C   
ATOM    148  O   GLN A  11      10.743   4.784  11.114  1.00  0.00          O   
ATOM    149  CB  GLN A  11      10.766   6.186   8.036  1.00  0.00          C   
ATOM    150  CG  GLN A  11      10.032   6.392   6.667  1.00  0.00          C   
ATOM    151  CD  GLN A  11      10.397   5.261   5.712  1.00  0.00          C   
ATOM    152  NE2 GLN A  11       9.558   4.278   5.593  1.00  0.00          N   
ATOM    153  OE1 GLN A  11      11.497   5.232   5.127  1.00  0.00          O   
ATOM    154  H   GLN A  11       8.503   5.266   9.056  1.00  0.00          H   
ATOM    155  HA  GLN A  11      11.064   4.113   8.054  1.00  0.00          H   
ATOM    156  HB3 GLN A  11      11.830   6.337   7.871  1.00  0.00          H   
ATOM    157  HB2 GLN A  11      10.499   7.063   8.637  1.00  0.00          H   
ATOM    158  HG3 GLN A  11      10.319   7.350   6.238  1.00  0.00          H   
ATOM    159  HG2 GLN A  11       8.953   6.361   6.800  1.00  0.00          H   
ATOM    160 HE21 GLN A  11       8.692   4.292   6.111  1.00  0.00          H   
ATOM    161 HE22 GLN A  11       9.727   3.555   4.899  1.00  0.00          H   
ATOM    162  N   ALA A  12      12.668   4.490  10.007  1.00  0.00          N   
ATOM    163  CA  ALA A  12      13.529   4.198  11.125  1.00  0.00          C   
ATOM    164  C   ALA A  12      14.045   5.581  11.634  1.00  0.00          C   
ATOM    165  O   ALA A  12      14.340   6.531  10.902  1.00  0.00          O   
ATOM    166  CB  ALA A  12      14.678   3.283  10.648  1.00  0.00          C   
ATOM    167  H   ALA A  12      13.148   4.585   9.126  1.00  0.00          H   
ATOM    168  HA  ALA A  12      12.842   3.800  11.875  1.00  0.00          H   
ATOM    169  HB1 ALA A  12      15.478   3.806  10.127  1.00  0.00          H   
ATOM    170  HB2 ALA A  12      15.152   2.952  11.567  1.00  0.00          H   
ATOM    171  HB3 ALA A  12      14.303   2.391  10.141  1.00  0.00          H   
ATOM    172  N   LEU A  13      14.367   5.558  12.868  1.00  0.00          N   
ATOM    173  CA  LEU A  13      14.843   6.622  13.767  1.00  0.00          C   
ATOM    174  C   LEU A  13      16.405   6.746  13.533  1.00  0.00          C   
ATOM    175  O   LEU A  13      17.083   5.724  13.260  1.00  0.00          O   
ATOM    176  CB  LEU A  13      14.472   6.330  15.185  1.00  0.00          C   
ATOM    177  CG  LEU A  13      12.947   6.349  15.389  1.00  0.00          C   
ATOM    178  CD1 LEU A  13      12.731   5.872  16.779  1.00  0.00          C   
ATOM    179  CD2 LEU A  13      12.352   7.711  15.154  1.00  0.00          C   
ATOM    180  H   LEU A  13      14.256   4.642  13.263  1.00  0.00          H   
ATOM    181  HA  LEU A  13      14.439   7.599  13.518  1.00  0.00          H   
ATOM    182  HB3 LEU A  13      14.886   7.167  15.745  1.00  0.00          H   
ATOM    183  HB2 LEU A  13      14.936   5.403  15.497  1.00  0.00          H   
ATOM    184  HG  LEU A  13      12.488   5.658  14.687  1.00  0.00          H   
ATOM    185 HD11 LEU A  13      11.703   6.110  17.042  1.00  0.00          H   
ATOM    186 HD12 LEU A  13      12.905   4.801  16.837  1.00  0.00          H   
ATOM    187 HD13 LEU A  13      13.401   6.410  17.445  1.00  0.00          H   
ATOM    188 HD21 LEU A  13      12.816   8.244  15.981  1.00  0.00          H   
ATOM    189 HD22 LEU A  13      12.703   8.259  14.277  1.00  0.00          H   
ATOM    190 HD23 LEU A  13      11.261   7.704  15.091  1.00  0.00          H   
ATOM    191  N   GLN A  14      16.895   7.966  13.645  1.00  0.00          N   
ATOM    192  CA  GLN A  14      18.319   8.464  13.580  1.00  0.00          C   
ATOM    193  C   GLN A  14      19.150   8.036  14.832  1.00  0.00          C   
ATOM    194  O   GLN A  14      18.629   7.962  15.932  1.00  0.00          O   
ATOM    195  CB  GLN A  14      18.447   9.924  13.374  1.00  0.00          C   
ATOM    196  CG  GLN A  14      18.038  10.749  14.670  1.00  0.00          C   
ATOM    197  CD  GLN A  14      18.044  12.216  14.321  1.00  0.00          C   
ATOM    198  NE2 GLN A  14      16.964  12.788  13.791  1.00  0.00          N   
ATOM    199  OE1 GLN A  14      19.034  12.871  14.589  1.00  0.00          O   
ATOM    200  H   GLN A  14      16.252   8.737  13.768  1.00  0.00          H   
ATOM    201  HA  GLN A  14      18.830   7.990  12.750  1.00  0.00          H   
ATOM    202  HB3 GLN A  14      17.778  10.197  12.558  1.00  0.00          H   
ATOM    203  HB2 GLN A  14      19.465  10.171  13.089  1.00  0.00          H   
ATOM    204  HG3 GLN A  14      18.820  10.575  15.401  1.00  0.00          H   
ATOM    205  HG2 GLN A  14      17.139  10.458  15.215  1.00  0.00          H   
ATOM    206 HE21 GLN A  14      16.237  12.176  13.452  1.00  0.00          H   
ATOM    207 HE22 GLN A  14      17.095  13.724  13.454  1.00  0.00          H   
ATOM    208  N   ALA A  15      20.475   7.806  14.641  1.00  0.00          N   
ATOM    209  CA  ALA A  15      21.358   7.907  15.764  1.00  0.00          C   
ATOM    210  C   ALA A  15      21.486   9.417  16.203  1.00  0.00          C   
ATOM    211  O   ALA A  15      21.702  10.261  15.346  1.00  0.00          O   
ATOM    212  CB  ALA A  15      22.737   7.225  15.480  1.00  0.00          C   
ATOM    213  H   ALA A  15      20.930   7.822  13.735  1.00  0.00          H   
ATOM    214  HA  ALA A  15      20.975   7.347  16.616  1.00  0.00          H   
ATOM    215  HB1 ALA A  15      23.450   7.597  16.205  1.00  0.00          H   
ATOM    216  HB2 ALA A  15      22.621   6.174  15.773  1.00  0.00          H   
ATOM    217  HB3 ALA A  15      23.064   7.310  14.448  1.00  0.00          H   
ATOM    218  N   LEU A  16      21.452   9.638  17.516  1.00  0.00          N   
ATOM    219  CA  LEU A  16      21.468  10.936  18.136  1.00  0.00          C   
ATOM    220  C   LEU A  16      22.875  11.381  18.526  1.00  0.00          C   
ATOM    221  O   LEU A  16      23.719  10.532  18.754  1.00  0.00          O   
ATOM    222  CB  LEU A  16      20.402  11.051  19.239  1.00  0.00          C   
ATOM    223  CG  LEU A  16      18.916  10.849  18.821  1.00  0.00          C   
ATOM    224  CD1 LEU A  16      18.034  10.354  19.933  1.00  0.00          C   
ATOM    225  CD2 LEU A  16      18.354  12.165  18.245  1.00  0.00          C   
ATOM    226  H   LEU A  16      21.369   8.817  18.097  1.00  0.00          H   
ATOM    227  HA  LEU A  16      21.069  11.619  17.384  1.00  0.00          H   
ATOM    228  HB3 LEU A  16      20.572  12.002  19.744  1.00  0.00          H   
ATOM    229  HB2 LEU A  16      20.536  10.410  20.103  1.00  0.00          H   
ATOM    230  HG  LEU A  16      18.936  10.157  17.986  1.00  0.00          H   
ATOM    231 HD11 LEU A  16      17.955  11.131  20.694  1.00  0.00          H   
ATOM    232 HD12 LEU A  16      17.063  10.239  19.451  1.00  0.00          H   
ATOM    233 HD13 LEU A  16      18.455   9.431  20.334  1.00  0.00          H   
ATOM    234 HD21 LEU A  16      18.949  12.316  17.352  1.00  0.00          H   
ATOM    235 HD22 LEU A  16      17.299  12.097  17.982  1.00  0.00          H   
ATOM    236 HD23 LEU A  16      18.460  12.962  18.996  1.00  0.00          H   
ATOM    237  N   GLN A  17      23.167  12.703  18.527  1.00  0.00          N   
ATOM    238  CA  GLN A  17      24.440  13.253  18.741  1.00  0.00          C   
ATOM    239  C   GLN A  17      25.025  12.879  20.114  1.00  0.00          C   
ATOM    240  O   GLN A  17      26.195  12.556  20.194  1.00  0.00          O   
ATOM    241  CB  GLN A  17      24.389  14.751  18.718  1.00  0.00          C   
ATOM    242  CG  GLN A  17      24.692  15.113  17.229  1.00  0.00          C   
ATOM    243  CD  GLN A  17      26.092  14.809  16.759  1.00  0.00          C   
ATOM    244  NE2 GLN A  17      26.403  14.042  15.729  1.00  0.00          N   
ATOM    245  OE1 GLN A  17      27.024  15.074  17.496  1.00  0.00          O   
ATOM    246  H   GLN A  17      22.527  13.312  18.041  1.00  0.00          H   
ATOM    247  HA  GLN A  17      25.205  13.070  17.988  1.00  0.00          H   
ATOM    248  HB3 GLN A  17      25.132  15.235  19.339  1.00  0.00          H   
ATOM    249  HB2 GLN A  17      23.381  15.063  19.000  1.00  0.00          H   
ATOM    250  HG3 GLN A  17      24.503  16.175  17.044  1.00  0.00          H   
ATOM    251  HG2 GLN A  17      23.934  14.664  16.595  1.00  0.00          H   
ATOM    252 HE21 GLN A  17      25.672  13.590  15.205  1.00  0.00          H   
ATOM    253 HE22 GLN A  17      27.335  13.758  15.455  1.00  0.00          H   
ATOM    254  N   ALA A  18      24.160  12.557  21.146  1.00  0.00          N   
ATOM    255  CA  ALA A  18      24.534  11.985  22.458  1.00  0.00          C   
ATOM    256  C   ALA A  18      25.216  10.664  22.397  1.00  0.00          C   
ATOM    257  O   ALA A  18      26.229  10.502  23.045  1.00  0.00          O   
ATOM    258  CB  ALA A  18      23.312  11.970  23.312  1.00  0.00          C   
ATOM    259  H   ALA A  18      23.192  12.705  20.922  1.00  0.00          H   
ATOM    260  HA  ALA A  18      25.297  12.609  22.936  1.00  0.00          H   
ATOM    261  HB1 ALA A  18      23.492  11.643  24.336  1.00  0.00          H   
ATOM    262  HB2 ALA A  18      23.003  13.010  23.480  1.00  0.00          H   
ATOM    263  HB3 ALA A  18      22.458  11.476  22.854  1.00  0.00          H   
ATOM    264  N   ALA A  19      24.753   9.718  21.577  1.00  0.00          N   
ATOM    265  CA  ALA A  19      25.391   8.440  21.314  1.00  0.00          C   
ATOM    266  C   ALA A  19      26.752   8.665  20.639  1.00  0.00          C   
ATOM    267  O   ALA A  19      27.689   7.946  20.979  1.00  0.00          O   
ATOM    268  CB  ALA A  19      24.482   7.417  20.656  1.00  0.00          C   
ATOM    269  H   ALA A  19      23.941   9.958  21.022  1.00  0.00          H   
ATOM    270  HA  ALA A  19      25.672   8.114  22.318  1.00  0.00          H   
ATOM    271  HB1 ALA A  19      23.799   7.077  21.434  1.00  0.00          H   
ATOM    272  HB2 ALA A  19      24.007   7.770  19.737  1.00  0.00          H   
ATOM    273  HB3 ALA A  19      25.105   6.587  20.344  1.00  0.00          H   
ATOM    274  N   GLN A  20      26.930   9.725  19.815  1.00  0.00          N   
ATOM    275  CA  GLN A  20      28.281  10.028  19.294  1.00  0.00          C   
ATOM    276  C   GLN A  20      29.240  10.583  20.366  1.00  0.00          C   
ATOM    277  O   GLN A  20      30.451  10.304  20.268  1.00  0.00          O   
ATOM    278  CB  GLN A  20      28.312  10.811  17.914  1.00  0.00          C   
ATOM    279  CG  GLN A  20      27.234  10.493  16.935  1.00  0.00          C   
ATOM    280  CD  GLN A  20      27.135   9.126  16.472  1.00  0.00          C   
ATOM    281  NE2 GLN A  20      26.171   8.837  15.648  1.00  0.00          N   
ATOM    282  OE1 GLN A  20      27.772   8.198  16.973  1.00  0.00          O   
ATOM    283  H   GLN A  20      26.203  10.397  19.654  1.00  0.00          H   
ATOM    284  HA  GLN A  20      28.753   9.060  19.095  1.00  0.00          H   
ATOM    285  HB3 GLN A  20      29.326  10.735  17.516  1.00  0.00          H   
ATOM    286  HB2 GLN A  20      28.163  11.848  18.193  1.00  0.00          H   
ATOM    287  HG3 GLN A  20      27.420  11.016  15.999  1.00  0.00          H   
ATOM    288  HG2 GLN A  20      26.294  10.779  17.402  1.00  0.00          H   
ATOM    289 HE21 GLN A  20      25.607   9.636  15.387  1.00  0.00          H   
ATOM    290 HE22 GLN A  20      25.954   7.882  15.399  1.00  0.00          H   
ATOM    291  N   ALA A  21      28.801  11.360  21.386  1.00  0.00          N   
ATOM    292  CA  ALA A  21      29.654  11.908  22.442  1.00  0.00          C   
ATOM    293  C   ALA A  21      30.218  10.826  23.442  1.00  0.00          C   
ATOM    294  O   ALA A  21      31.235  10.997  24.079  1.00  0.00          O   
ATOM    295  CB  ALA A  21      28.891  12.894  23.356  1.00  0.00          C   
ATOM    296  H   ALA A  21      27.805  11.520  21.319  1.00  0.00          H   
ATOM    297  HA  ALA A  21      30.521  12.349  21.959  1.00  0.00          H   
ATOM    298  HB1 ALA A  21      27.919  12.557  23.714  1.00  0.00          H   
ATOM    299  HB2 ALA A  21      29.480  13.147  24.245  1.00  0.00          H   
ATOM    300  HB3 ALA A  21      28.680  13.859  22.882  1.00  0.00          H   
ATOM    301  N   ALA A  22      29.473   9.776  23.705  1.00  0.00          N   
ATOM    302  CA  ALA A  22      29.903   8.677  24.543  1.00  0.00          C   
ATOM    303  C   ALA A  22      29.843   7.342  23.695  1.00  0.00          C   
ATOM    304  O   ALA A  22      28.913   6.545  23.744  1.00  0.00          O   
ATOM    305  CB  ALA A  22      28.967   8.561  25.801  1.00  0.00          C   
ATOM    306  H   ALA A  22      28.495   9.725  23.458  1.00  0.00          H   
ATOM    307  HA  ALA A  22      30.926   8.917  24.809  1.00  0.00          H   
ATOM    308  HB1 ALA A  22      27.921   8.289  25.691  1.00  0.00          H   
ATOM    309  HB2 ALA A  22      29.386   7.729  26.383  1.00  0.00          H   
ATOM    310  HB3 ALA A  22      29.134   9.479  26.375  1.00  0.00          H   
ATOM    311  N   LYS A  23      30.812   7.273  22.733  1.00  0.00          N   
ATOM    312  CA  LYS A  23      30.891   6.048  21.831  1.00  0.00          C   
ATOM    313  C   LYS A  23      31.135   4.758  22.687  1.00  0.00          C   
ATOM    314  O   LYS A  23      32.115   4.541  23.444  1.00  0.00          O   
ATOM    315  CB  LYS A  23      31.920   6.240  20.695  1.00  0.00          C   
ATOM    316  CG  LYS A  23      31.468   7.391  19.806  1.00  0.00          C   
ATOM    317  CD  LYS A  23      32.173   7.335  18.486  1.00  0.00          C   
ATOM    318  CE  LYS A  23      31.838   8.553  17.636  1.00  0.00          C   
ATOM    319  NZ  LYS A  23      32.390   9.800  18.230  1.00  0.00          N   
ATOM    320  H   LYS A  23      31.666   7.817  22.808  1.00  0.00          H   
ATOM    321  HA  LYS A  23      29.904   6.035  21.361  1.00  0.00          H   
ATOM    322  HB3 LYS A  23      31.990   5.232  20.280  1.00  0.00          H   
ATOM    323  HB2 LYS A  23      32.886   6.525  21.116  1.00  0.00          H   
ATOM    324  HG3 LYS A  23      31.746   8.327  20.297  1.00  0.00          H   
ATOM    325  HG2 LYS A  23      30.407   7.367  19.574  1.00  0.00          H   
ATOM    326  HD3 LYS A  23      31.867   6.488  17.866  1.00  0.00          H   
ATOM    327  HD2 LYS A  23      33.241   7.347  18.679  1.00  0.00          H   
ATOM    328  HE3 LYS A  23      30.756   8.669  17.492  1.00  0.00          H   
ATOM    329  HE2 LYS A  23      32.272   8.414  16.653  1.00  0.00          H   
ATOM    330  HZ1 LYS A  23      32.559  10.449  17.463  1.00  0.00          H   
ATOM    331  HZ2 LYS A  23      31.804  10.209  18.947  1.00  0.00          H   
ATOM    332  HZ3 LYS A  23      33.277   9.560  18.640  1.00  0.00          H   
ATOM    333  N   LYS A  24      30.269   3.750  22.564  1.00  0.00          N   
ATOM    334  CA  LYS A  24      30.327   2.425  23.211  1.00  0.00          C   
ATOM    335  C   LYS A  24      30.743   1.263  22.297  1.00  0.00          C   
ATOM    336  CB  LYS A  24      28.988   2.142  23.983  1.00  0.00          C   
ATOM    337  CG  LYS A  24      27.724   1.831  23.142  1.00  0.00          C   
ATOM    338  CD  LYS A  24      26.480   1.857  24.069  1.00  0.00          C   
ATOM    339  CE  LYS A  24      25.280   1.404  23.208  1.00  0.00          C   
ATOM    340  NZ  LYS A  24      24.325   0.832  24.113  1.00  0.00          N   
ATOM    341  O   LYS A  24      31.131   0.213  22.828  1.00  0.00          O   
ATOM    342  OXT LYS A  24      30.550   1.448  21.067  1.00  0.00          O   
ATOM    343  H   LYS A  24      29.470   3.849  21.958  1.00  0.00          H   
ATOM    344  HA  LYS A  24      31.141   2.524  23.924  1.00  0.00          H   
ATOM    345  HB3 LYS A  24      28.763   3.032  24.571  1.00  0.00          H   
ATOM    346  HB2 LYS A  24      29.097   1.286  24.645  1.00  0.00          H   
ATOM    347  HG3 LYS A  24      27.800   0.846  22.691  1.00  0.00          H   
ATOM    348  HG2 LYS A  24      27.610   2.620  22.401  1.00  0.00          H   
ATOM    349  HD3 LYS A  24      26.187   2.805  24.523  1.00  0.00          H   
ATOM    350  HD2 LYS A  24      26.664   1.275  24.969  1.00  0.00          H   
ATOM    351  HE3 LYS A  24      25.458   0.596  22.496  1.00  0.00          H   
ATOM    352  HE2 LYS A  24      24.878   2.263  22.680  1.00  0.00          H   
ATOM    353  HZ1 LYS A  24      24.113   1.510  24.829  1.00  0.00          H   
ATOM    354  HZ2 LYS A  24      23.446   0.596  23.692  1.00  0.00          H   
ATOM    355  HZ3 LYS A  24      24.700  -0.024  24.500  1.00  0.00          H   
TER     356      LYS A  24
ENDMDL
MODEL        4
ATOM      1  N   LYS A   1       0.960 -11.480   5.374  1.00  0.00          N   
ATOM      2  CA  LYS A   1       2.070 -10.949   6.190  1.00  0.00          C   
ATOM      3  C   LYS A   1       2.376  -9.477   5.713  1.00  0.00          C   
ATOM      4  O   LYS A   1       2.722  -9.336   4.568  1.00  0.00          O   
ATOM      5  CB  LYS A   1       3.343 -11.819   6.158  1.00  0.00          C   
ATOM      6  CG  LYS A   1       4.178 -11.635   7.362  1.00  0.00          C   
ATOM      7  CD  LYS A   1       5.465 -12.480   7.162  1.00  0.00          C   
ATOM      8  CE  LYS A   1       6.659 -12.083   8.078  1.00  0.00          C   
ATOM      9  NZ  LYS A   1       6.917 -13.146   9.026  1.00  0.00          N   
ATOM     10  HA  LYS A   1       1.879 -10.977   7.261  1.00  0.00          H   
ATOM     11  HB3 LYS A   1       3.871 -11.545   5.245  1.00  0.00          H   
ATOM     12  HB2 LYS A   1       3.014 -12.847   5.980  1.00  0.00          H   
ATOM     13  HG3 LYS A   1       3.691 -11.976   8.283  1.00  0.00          H   
ATOM     14  HG2 LYS A   1       4.519 -10.596   7.424  1.00  0.00          H   
ATOM     15  HD3 LYS A   1       5.801 -12.309   6.146  1.00  0.00          H   
ATOM     16  HD2 LYS A   1       5.182 -13.524   7.335  1.00  0.00          H   
ATOM     17  HE3 LYS A   1       6.506 -11.174   8.655  1.00  0.00          H   
ATOM     18  HE2 LYS A   1       7.623 -12.041   7.580  1.00  0.00          H   
ATOM     19  HZ1 LYS A   1       6.121 -13.384   9.603  1.00  0.00          H   
ATOM     20  HZ2 LYS A   1       7.336 -13.886   8.469  1.00  0.00          H   
ATOM     21  HZ3 LYS A   1       7.560 -12.857   9.752  1.00  0.00          H   
ATOM     22  H   LYS A   1       0.572 -12.351   5.728  1.00  0.00          H   
ATOM     23  N   LYS A   2       2.405  -8.554   6.639  1.00  0.00          N   
ATOM     24  CA  LYS A   2       2.698  -7.148   6.496  1.00  0.00          C   
ATOM     25  C   LYS A   2       4.145  -6.897   6.028  1.00  0.00          C   
ATOM     26  O   LYS A   2       5.089  -7.402   6.683  1.00  0.00          O   
ATOM     27  CB  LYS A   2       2.285  -6.448   7.795  1.00  0.00          C   
ATOM     28  CG  LYS A   2       2.681  -4.981   7.810  1.00  0.00          C   
ATOM     29  CD  LYS A   2       2.437  -4.455   9.261  1.00  0.00          C   
ATOM     30  CE  LYS A   2       3.515  -4.887  10.254  1.00  0.00          C   
ATOM     31  NZ  LYS A   2       3.184  -4.573  11.606  1.00  0.00          N   
ATOM     32  H   LYS A   2       2.234  -8.884   7.590  1.00  0.00          H   
ATOM     33  HA  LYS A   2       2.114  -6.717   5.688  1.00  0.00          H   
ATOM     34  HB3 LYS A   2       2.768  -6.946   8.633  1.00  0.00          H   
ATOM     35  HB2 LYS A   2       1.198  -6.465   7.953  1.00  0.00          H   
ATOM     36  HG3 LYS A   2       2.045  -4.380   7.155  1.00  0.00          H   
ATOM     37  HG2 LYS A   2       3.700  -4.771   7.464  1.00  0.00          H   
ATOM     38  HD3 LYS A   2       1.458  -4.779   9.612  1.00  0.00          H   
ATOM     39  HD2 LYS A   2       2.437  -3.374   9.225  1.00  0.00          H   
ATOM     40  HE3 LYS A   2       4.504  -4.547   9.959  1.00  0.00          H   
ATOM     41  HE2 LYS A   2       3.615  -5.967  10.220  1.00  0.00          H   
ATOM     42  HZ1 LYS A   2       3.144  -3.570  11.746  1.00  0.00          H   
ATOM     43  HZ2 LYS A   2       2.284  -4.914  11.915  1.00  0.00          H   
ATOM     44  HZ3 LYS A   2       3.925  -4.967  12.173  1.00  0.00          H   
ATOM     45  N   PRO A   3       4.343  -6.115   4.968  1.00  0.00          N   
ATOM     46  CA  PRO A   3       5.682  -5.710   4.524  1.00  0.00          C   
ATOM     47  C   PRO A   3       6.564  -4.894   5.534  1.00  0.00          C   
ATOM     48  O   PRO A   3       6.035  -4.155   6.427  1.00  0.00          O   
ATOM     49  CB  PRO A   3       5.453  -4.901   3.195  1.00  0.00          C   
ATOM     50  CG  PRO A   3       4.054  -5.432   2.687  1.00  0.00          C   
ATOM     51  CD  PRO A   3       3.343  -5.805   3.917  1.00  0.00          C   
ATOM     52  HA  PRO A   3       6.202  -6.612   4.179  1.00  0.00          H   
ATOM     53  HB3 PRO A   3       5.392  -3.817   3.175  1.00  0.00          H   
ATOM     54  HB2 PRO A   3       6.178  -5.318   2.492  1.00  0.00          H   
ATOM     55  HG3 PRO A   3       3.452  -4.670   2.185  1.00  0.00          H   
ATOM     56  HG2 PRO A   3       4.152  -6.270   2.000  1.00  0.00          H   
ATOM     57  HD3 PRO A   3       2.727  -4.970   4.278  1.00  0.00          H   
ATOM     58  HD2 PRO A   3       2.672  -6.666   3.790  1.00  0.00          H   
ATOM     59  N   GLY A   4       7.871  -5.001   5.439  1.00  0.00          N   
ATOM     60  CA  GLY A   4       8.864  -4.132   6.096  1.00  0.00          C   
ATOM     61  C   GLY A   4       9.373  -2.927   5.274  1.00  0.00          C   
ATOM     62  O   GLY A   4       8.814  -2.526   4.237  1.00  0.00          O   
ATOM     63  H   GLY A   4       8.284  -5.699   4.826  1.00  0.00          H   
ATOM     64  HA3 GLY A   4       9.778  -4.685   6.296  1.00  0.00          H   
ATOM     65  HA2 GLY A   4       8.503  -3.741   7.046  1.00  0.00          H   
ATOM     66  N   ALA A   5      10.381  -2.246   5.870  1.00  0.00          N   
ATOM     67  CA  ALA A   5      10.904  -0.977   5.325  1.00  0.00          C   
ATOM     68  C   ALA A   5       9.848   0.107   5.187  1.00  0.00          C   
ATOM     69  O   ALA A   5       9.956   1.010   4.367  1.00  0.00          O   
ATOM     70  CB  ALA A   5      11.809  -1.221   4.099  1.00  0.00          C   
ATOM     71  H   ALA A   5      10.955  -2.721   6.558  1.00  0.00          H   
ATOM     72  HA  ALA A   5      11.523  -0.612   6.151  1.00  0.00          H   
ATOM     73  HB1 ALA A   5      12.319  -0.270   3.923  1.00  0.00          H   
ATOM     74  HB2 ALA A   5      12.596  -1.954   4.288  1.00  0.00          H   
ATOM     75  HB3 ALA A   5      11.164  -1.489   3.267  1.00  0.00          H   
ATOM     76  N   SER A   6       8.713   0.119   5.939  1.00  0.00          N   
ATOM     77  CA  SER A   6       7.701   1.164   5.899  1.00  0.00          C   
ATOM     78  C   SER A   6       8.302   2.472   6.548  1.00  0.00          C   
ATOM     79  O   SER A   6       9.143   2.366   7.462  1.00  0.00          O   
ATOM     80  CB  SER A   6       6.360   0.824   6.444  1.00  0.00          C   
ATOM     81  OG  SER A   6       6.402   0.738   7.892  1.00  0.00          O   
ATOM     82  H   SER A   6       8.654  -0.512   6.725  1.00  0.00          H   
ATOM     83  HA  SER A   6       7.562   1.564   4.896  1.00  0.00          H   
ATOM     84  HB3 SER A   6       6.162  -0.135   5.978  1.00  0.00          H   
ATOM     85  HB2 SER A   6       5.547   1.493   6.160  1.00  0.00          H   
ATOM     86  HG  SER A   6       5.479   0.734   8.141  1.00  0.00          H   
ATOM     87  N   LEU A   7       7.719   3.600   6.124  1.00  0.00          N   
ATOM     88  CA  LEU A   7       8.041   4.953   6.589  1.00  0.00          C   
ATOM     89  C   LEU A   7       7.937   5.121   8.134  1.00  0.00          C   
ATOM     90  O   LEU A   7       8.932   5.583   8.669  1.00  0.00          O   
ATOM     91  CB  LEU A   7       7.204   6.049   5.844  1.00  0.00          C   
ATOM     92  CG  LEU A   7       7.460   7.483   6.351  1.00  0.00          C   
ATOM     93  CD1 LEU A   7       8.879   7.883   6.150  1.00  0.00          C   
ATOM     94  CD2 LEU A   7       6.634   8.439   5.505  1.00  0.00          C   
ATOM     95  H   LEU A   7       6.947   3.517   5.472  1.00  0.00          H   
ATOM     96  HA  LEU A   7       9.083   5.178   6.354  1.00  0.00          H   
ATOM     97  HB3 LEU A   7       6.150   5.784   5.913  1.00  0.00          H   
ATOM     98  HB2 LEU A   7       7.488   6.054   4.798  1.00  0.00          H   
ATOM     99  HG  LEU A   7       7.267   7.518   7.426  1.00  0.00          H   
ATOM    100 HD11 LEU A   7       9.387   7.553   7.062  1.00  0.00          H   
ATOM    101 HD12 LEU A   7       9.285   7.400   5.263  1.00  0.00          H   
ATOM    102 HD13 LEU A   7       9.168   8.931   6.038  1.00  0.00          H   
ATOM    103 HD21 LEU A   7       7.086   8.334   4.519  1.00  0.00          H   
ATOM    104 HD22 LEU A   7       5.580   8.177   5.612  1.00  0.00          H   
ATOM    105 HD23 LEU A   7       6.824   9.419   5.938  1.00  0.00          H   
ATOM    106  N   ALA A   8       6.789   4.743   8.766  1.00  0.00          N   
ATOM    107  CA  ALA A   8       6.674   4.888  10.226  1.00  0.00          C   
ATOM    108  C   ALA A   8       7.715   4.028  10.974  1.00  0.00          C   
ATOM    109  O   ALA A   8       8.344   4.531  11.872  1.00  0.00          O   
ATOM    110  CB  ALA A   8       5.288   4.726  10.688  1.00  0.00          C   
ATOM    111  H   ALA A   8       6.048   4.377   8.183  1.00  0.00          H   
ATOM    112  HA  ALA A   8       6.994   5.889  10.521  1.00  0.00          H   
ATOM    113  HB1 ALA A   8       5.225   4.826  11.772  1.00  0.00          H   
ATOM    114  HB2 ALA A   8       4.626   5.519  10.350  1.00  0.00          H   
ATOM    115  HB3 ALA A   8       4.818   3.833  10.278  1.00  0.00          H   
ATOM    116  N   ALA A   9       7.995   2.772  10.500  1.00  0.00          N   
ATOM    117  CA  ALA A   9       8.990   1.955  11.142  1.00  0.00          C   
ATOM    118  C   ALA A   9      10.470   2.471  10.902  1.00  0.00          C   
ATOM    119  O   ALA A   9      11.269   2.430  11.867  1.00  0.00          O   
ATOM    120  CB  ALA A   9       8.914   0.554  10.566  1.00  0.00          C   
ATOM    121  H   ALA A   9       7.381   2.335   9.821  1.00  0.00          H   
ATOM    122  HA  ALA A   9       8.813   1.956  12.216  1.00  0.00          H   
ATOM    123  HB1 ALA A   9       9.625  -0.044  11.133  1.00  0.00          H   
ATOM    124  HB2 ALA A   9       7.881   0.222  10.660  1.00  0.00          H   
ATOM    125  HB3 ALA A   9       9.243   0.520   9.520  1.00  0.00          H   
ATOM    126  N   LEU A  10      10.694   3.136   9.812  1.00  0.00          N   
ATOM    127  CA  LEU A  10      11.945   3.877   9.621  1.00  0.00          C   
ATOM    128  C   LEU A  10      12.071   5.215  10.350  1.00  0.00          C   
ATOM    129  O   LEU A  10      13.091   5.391  11.026  1.00  0.00          O   
ATOM    130  CB  LEU A  10      12.273   4.008   8.150  1.00  0.00          C   
ATOM    131  CG  LEU A  10      13.035   2.819   7.571  1.00  0.00          C   
ATOM    132  CD1 LEU A  10      13.269   2.924   6.033  1.00  0.00          C   
ATOM    133  CD2 LEU A  10      14.430   2.672   8.259  1.00  0.00          C   
ATOM    134  H   LEU A  10      10.030   3.087   9.060  1.00  0.00          H   
ATOM    135  HA  LEU A  10      12.673   3.236  10.121  1.00  0.00          H   
ATOM    136  HB3 LEU A  10      13.002   4.824   8.067  1.00  0.00          H   
ATOM    137  HB2 LEU A  10      11.397   4.308   7.580  1.00  0.00          H   
ATOM    138  HG  LEU A  10      12.390   1.976   7.809  1.00  0.00          H   
ATOM    139 HD11 LEU A  10      12.306   2.739   5.555  1.00  0.00          H   
ATOM    140 HD12 LEU A  10      13.546   3.930   5.718  1.00  0.00          H   
ATOM    141 HD13 LEU A  10      13.987   2.235   5.594  1.00  0.00          H   
ATOM    142 HD21 LEU A  10      14.345   2.516   9.334  1.00  0.00          H   
ATOM    143 HD22 LEU A  10      15.023   1.846   7.860  1.00  0.00          H   
ATOM    144 HD23 LEU A  10      14.974   3.579   7.999  1.00  0.00          H   
ATOM    145  N   GLN A  11      11.049   6.087  10.338  1.00  0.00          N   
ATOM    146  CA  GLN A  11      10.932   7.288  11.099  1.00  0.00          C   
ATOM    147  C   GLN A  11      11.216   7.055  12.603  1.00  0.00          C   
ATOM    148  O   GLN A  11      12.049   7.756  13.097  1.00  0.00          O   
ATOM    149  CB  GLN A  11       9.580   8.000  10.799  1.00  0.00          C   
ATOM    150  CG  GLN A  11       9.486   9.350  11.419  1.00  0.00          C   
ATOM    151  CD  GLN A  11       8.042   9.881  11.173  1.00  0.00          C   
ATOM    152  NE2 GLN A  11       7.557  10.636  12.102  1.00  0.00          N   
ATOM    153  OE1 GLN A  11       7.283   9.552  10.269  1.00  0.00          O   
ATOM    154  H   GLN A  11      10.370   5.923   9.601  1.00  0.00          H   
ATOM    155  HA  GLN A  11      11.760   7.894  10.730  1.00  0.00          H   
ATOM    156  HB3 GLN A  11       8.770   7.385  11.181  1.00  0.00          H   
ATOM    157  HB2 GLN A  11       9.475   8.100   9.710  1.00  0.00          H   
ATOM    158  HG3 GLN A  11      10.192   9.980  10.890  1.00  0.00          H   
ATOM    159  HG2 GLN A  11       9.628   9.367  12.500  1.00  0.00          H   
ATOM    160 HE21 GLN A  11       8.180  10.931  12.836  1.00  0.00          H   
ATOM    161 HE22 GLN A  11       6.588  10.876  11.937  1.00  0.00          H   
ATOM    162  N   ALA A  12      10.630   5.976  13.185  1.00  0.00          N   
ATOM    163  CA  ALA A  12      10.956   5.628  14.501  1.00  0.00          C   
ATOM    164  C   ALA A  12      12.397   5.136  14.737  1.00  0.00          C   
ATOM    165  O   ALA A  12      13.045   5.369  15.751  1.00  0.00          O   
ATOM    166  CB  ALA A  12       9.971   4.533  14.938  1.00  0.00          C   
ATOM    167  H   ALA A  12       9.982   5.344  12.728  1.00  0.00          H   
ATOM    168  HA  ALA A  12      10.737   6.513  15.102  1.00  0.00          H   
ATOM    169  HB1 ALA A  12       8.969   4.952  14.880  1.00  0.00          H   
ATOM    170  HB2 ALA A  12      10.025   3.650  14.306  1.00  0.00          H   
ATOM    171  HB3 ALA A  12      10.211   4.203  15.949  1.00  0.00          H   
ATOM    172  N   LEU A  13      12.930   4.385  13.726  1.00  0.00          N   
ATOM    173  CA  LEU A  13      14.343   3.955  13.875  1.00  0.00          C   
ATOM    174  C   LEU A  13      15.339   5.105  13.842  1.00  0.00          C   
ATOM    175  O   LEU A  13      16.116   5.339  14.778  1.00  0.00          O   
ATOM    176  CB  LEU A  13      14.703   2.739  12.964  1.00  0.00          C   
ATOM    177  CG  LEU A  13      16.106   2.194  13.391  1.00  0.00          C   
ATOM    178  CD1 LEU A  13      16.185   1.759  14.891  1.00  0.00          C   
ATOM    179  CD2 LEU A  13      16.499   0.948  12.634  1.00  0.00          C   
ATOM    180  H   LEU A  13      12.418   4.169  12.883  1.00  0.00          H   
ATOM    181  HA  LEU A  13      14.499   3.622  14.904  1.00  0.00          H   
ATOM    182  HB3 LEU A  13      14.833   2.962  11.909  1.00  0.00          H   
ATOM    183  HB2 LEU A  13      13.964   1.963  13.146  1.00  0.00          H   
ATOM    184  HG  LEU A  13      16.835   2.988  13.235  1.00  0.00          H   
ATOM    185 HD11 LEU A  13      17.057   1.148  15.125  1.00  0.00          H   
ATOM    186 HD12 LEU A  13      16.235   2.652  15.505  1.00  0.00          H   
ATOM    187 HD13 LEU A  13      15.318   1.122  15.069  1.00  0.00          H   
ATOM    188 HD21 LEU A  13      16.341   1.029  11.557  1.00  0.00          H   
ATOM    189 HD22 LEU A  13      17.569   0.835  12.819  1.00  0.00          H   
ATOM    190 HD23 LEU A  13      15.998   0.048  12.960  1.00  0.00          H   
ATOM    191  N   GLN A  14      15.219   5.980  12.829  1.00  0.00          N   
ATOM    192  CA  GLN A  14      15.895   7.279  12.638  1.00  0.00          C   
ATOM    193  C   GLN A  14      15.772   8.214  13.872  1.00  0.00          C   
ATOM    194  O   GLN A  14      16.791   8.815  14.200  1.00  0.00          O   
ATOM    195  CB  GLN A  14      15.455   8.015  11.326  1.00  0.00          C   
ATOM    196  CG  GLN A  14      15.733   7.504   9.900  1.00  0.00          C   
ATOM    197  CD  GLN A  14      17.256   7.399   9.697  1.00  0.00          C   
ATOM    198  NE2 GLN A  14      17.714   7.565   8.506  1.00  0.00          N   
ATOM    199  OE1 GLN A  14      18.103   7.057  10.535  1.00  0.00          O   
ATOM    200  H   GLN A  14      14.622   5.656  12.083  1.00  0.00          H   
ATOM    201  HA  GLN A  14      16.956   7.079  12.460  1.00  0.00          H   
ATOM    202  HB3 GLN A  14      15.988   8.956  11.426  1.00  0.00          H   
ATOM    203  HB2 GLN A  14      14.399   8.251  11.430  1.00  0.00          H   
ATOM    204  HG3 GLN A  14      15.242   8.209   9.228  1.00  0.00          H   
ATOM    205  HG2 GLN A  14      15.211   6.565   9.714  1.00  0.00          H   
ATOM    206 HE21 GLN A  14      17.072   8.071   7.913  1.00  0.00          H   
ATOM    207 HE22 GLN A  14      18.722   7.647   8.430  1.00  0.00          H   
ATOM    208  N   ALA A  15      14.676   8.289  14.581  1.00  0.00          N   
ATOM    209  CA  ALA A  15      14.448   8.923  15.892  1.00  0.00          C   
ATOM    210  C   ALA A  15      15.243   8.260  17.011  1.00  0.00          C   
ATOM    211  O   ALA A  15      15.841   8.978  17.762  1.00  0.00          O   
ATOM    212  CB  ALA A  15      12.967   8.853  16.228  1.00  0.00          C   
ATOM    213  H   ALA A  15      13.939   7.648  14.318  1.00  0.00          H   
ATOM    214  HA  ALA A  15      14.710   9.973  15.823  1.00  0.00          H   
ATOM    215  HB1 ALA A  15      12.432   9.484  15.508  1.00  0.00          H   
ATOM    216  HB2 ALA A  15      12.645   7.807  16.217  1.00  0.00          H   
ATOM    217  HB3 ALA A  15      12.788   9.125  17.267  1.00  0.00          H   
ATOM    218  N   LEU A  16      15.204   6.906  17.235  1.00  0.00          N   
ATOM    219  CA  LEU A  16      15.810   6.285  18.424  1.00  0.00          C   
ATOM    220  C   LEU A  16      17.404   6.332  18.275  1.00  0.00          C   
ATOM    221  O   LEU A  16      18.076   6.763  19.190  1.00  0.00          O   
ATOM    222  CB  LEU A  16      15.262   4.799  18.577  1.00  0.00          C   
ATOM    223  CG  LEU A  16      15.689   4.083  19.869  1.00  0.00          C   
ATOM    224  CD1 LEU A  16      15.382   4.859  21.094  1.00  0.00          C   
ATOM    225  CD2 LEU A  16      14.992   2.733  19.817  1.00  0.00          C   
ATOM    226  H   LEU A  16      14.811   6.289  16.547  1.00  0.00          H   
ATOM    227  HA  LEU A  16      15.603   6.799  19.367  1.00  0.00          H   
ATOM    228  HB3 LEU A  16      15.476   4.169  17.716  1.00  0.00          H   
ATOM    229  HB2 LEU A  16      14.169   4.775  18.636  1.00  0.00          H   
ATOM    230  HG  LEU A  16      16.767   3.923  19.843  1.00  0.00          H   
ATOM    231 HD11 LEU A  16      16.100   5.674  21.097  1.00  0.00          H   
ATOM    232 HD12 LEU A  16      14.383   5.277  21.022  1.00  0.00          H   
ATOM    233 HD13 LEU A  16      15.528   4.263  21.997  1.00  0.00          H   
ATOM    234 HD21 LEU A  16      15.242   2.150  18.928  1.00  0.00          H   
ATOM    235 HD22 LEU A  16      15.238   2.049  20.630  1.00  0.00          H   
ATOM    236 HD23 LEU A  16      13.919   2.878  19.688  1.00  0.00          H   
ATOM    237  N   GLN A  17      17.873   6.264  17.031  1.00  0.00          N   
ATOM    238  CA  GLN A  17      19.255   6.630  16.685  1.00  0.00          C   
ATOM    239  C   GLN A  17      19.653   8.067  16.874  1.00  0.00          C   
ATOM    240  O   GLN A  17      20.755   8.222  17.422  1.00  0.00          O   
ATOM    241  CB  GLN A  17      19.505   6.191  15.239  1.00  0.00          C   
ATOM    242  CG  GLN A  17      19.522   4.640  15.148  1.00  0.00          C   
ATOM    243  CD  GLN A  17      19.572   4.171  13.741  1.00  0.00          C   
ATOM    244  NE2 GLN A  17      19.627   2.913  13.499  1.00  0.00          N   
ATOM    245  OE1 GLN A  17      19.578   4.885  12.755  1.00  0.00          O   
ATOM    246  H   GLN A  17      17.291   5.867  16.308  1.00  0.00          H   
ATOM    247  HA  GLN A  17      19.964   6.045  17.274  1.00  0.00          H   
ATOM    248  HB3 GLN A  17      20.432   6.596  14.831  1.00  0.00          H   
ATOM    249  HB2 GLN A  17      18.798   6.611  14.525  1.00  0.00          H   
ATOM    250  HG3 GLN A  17      18.764   4.071  15.679  1.00  0.00          H   
ATOM    251  HG2 GLN A  17      20.479   4.316  15.552  1.00  0.00          H   
ATOM    252 HE21 GLN A  17      19.573   2.302  14.308  1.00  0.00          H   
ATOM    253 HE22 GLN A  17      19.620   2.632  12.534  1.00  0.00          H   
ATOM    254  N   ALA A  18      18.812   9.059  16.677  1.00  0.00          N   
ATOM    255  CA  ALA A  18      19.204  10.473  16.864  1.00  0.00          C   
ATOM    256  C   ALA A  18      19.349  10.766  18.380  1.00  0.00          C   
ATOM    257  O   ALA A  18      20.313  11.387  18.793  1.00  0.00          O   
ATOM    258  CB  ALA A  18      18.170  11.320  16.178  1.00  0.00          C   
ATOM    259  H   ALA A  18      17.871   8.841  16.401  1.00  0.00          H   
ATOM    260  HA  ALA A  18      20.178  10.633  16.401  1.00  0.00          H   
ATOM    261  HB1 ALA A  18      18.259  11.284  15.092  1.00  0.00          H   
ATOM    262  HB2 ALA A  18      17.137  11.165  16.502  1.00  0.00          H   
ATOM    263  HB3 ALA A  18      18.497  12.343  16.378  1.00  0.00          H   
ATOM    264  N   ALA A  19      18.465  10.265  19.246  1.00  0.00          N   
ATOM    265  CA  ALA A  19      18.443  10.452  20.676  1.00  0.00          C   
ATOM    266  C   ALA A  19      19.702   9.734  21.317  1.00  0.00          C   
ATOM    267  O   ALA A  19      20.487  10.396  22.049  1.00  0.00          O   
ATOM    268  CB  ALA A  19      17.188   9.837  21.209  1.00  0.00          C   
ATOM    269  H   ALA A  19      17.708   9.729  18.837  1.00  0.00          H   
ATOM    270  HA  ALA A  19      18.393  11.484  21.004  1.00  0.00          H   
ATOM    271  HB1 ALA A  19      16.345  10.469  20.910  1.00  0.00          H   
ATOM    272  HB2 ALA A  19      17.025   8.805  20.930  1.00  0.00          H   
ATOM    273  HB3 ALA A  19      17.274   9.973  22.281  1.00  0.00          H   
ATOM    274  N   GLN A  20      19.950   8.481  20.997  1.00  0.00          N   
ATOM    275  CA  GLN A  20      21.187   7.798  21.473  1.00  0.00          C   
ATOM    276  C   GLN A  20      22.518   8.345  21.011  1.00  0.00          C   
ATOM    277  O   GLN A  20      23.372   8.370  21.872  1.00  0.00          O   
ATOM    278  CB  GLN A  20      21.020   6.275  21.334  1.00  0.00          C   
ATOM    279  CG  GLN A  20      21.353   5.736  19.890  1.00  0.00          C   
ATOM    280  CD  GLN A  20      21.173   4.191  19.861  1.00  0.00          C   
ATOM    281  NE2 GLN A  20      21.612   3.608  18.736  1.00  0.00          N   
ATOM    282  OE1 GLN A  20      20.684   3.493  20.717  1.00  0.00          O   
ATOM    283  H   GLN A  20      19.276   7.953  20.465  1.00  0.00          H   
ATOM    284  HA  GLN A  20      21.159   8.025  22.533  1.00  0.00          H   
ATOM    285  HB3 GLN A  20      19.997   5.918  21.470  1.00  0.00          H   
ATOM    286  HB2 GLN A  20      21.617   5.766  22.091  1.00  0.00          H   
ATOM    287  HG3 GLN A  20      22.406   5.947  19.704  1.00  0.00          H   
ATOM    288  HG2 GLN A  20      20.724   6.216  19.147  1.00  0.00          H   
ATOM    289 HE21 GLN A  20      21.870   4.153  17.923  1.00  0.00          H   
ATOM    290 HE22 GLN A  20      21.432   2.629  18.590  1.00  0.00          H   
ATOM    291  N   ALA A  21      22.664   9.064  19.900  1.00  0.00          N   
ATOM    292  CA  ALA A  21      23.795   9.914  19.433  1.00  0.00          C   
ATOM    293  C   ALA A  21      24.122  11.010  20.493  1.00  0.00          C   
ATOM    294  O   ALA A  21      25.266  11.276  20.849  1.00  0.00          O   
ATOM    295  CB  ALA A  21      23.599  10.456  17.980  1.00  0.00          C   
ATOM    296  H   ALA A  21      21.875   9.184  19.270  1.00  0.00          H   
ATOM    297  HA  ALA A  21      24.731   9.365  19.499  1.00  0.00          H   
ATOM    298  HB1 ALA A  21      23.494   9.535  17.408  1.00  0.00          H   
ATOM    299  HB2 ALA A  21      22.702  11.069  17.968  1.00  0.00          H   
ATOM    300  HB3 ALA A  21      24.385  11.156  17.667  1.00  0.00          H   
ATOM    301  N   ALA A  22      23.068  11.650  20.944  1.00  0.00          N   
ATOM    302  CA  ALA A  22      23.205  12.753  21.897  1.00  0.00          C   
ATOM    303  C   ALA A  22      23.355  12.343  23.359  1.00  0.00          C   
ATOM    304  O   ALA A  22      23.750  13.183  24.089  1.00  0.00          O   
ATOM    305  CB  ALA A  22      22.010  13.607  21.613  1.00  0.00          C   
ATOM    306  H   ALA A  22      22.136  11.402  20.635  1.00  0.00          H   
ATOM    307  HA  ALA A  22      24.069  13.381  21.666  1.00  0.00          H   
ATOM    308  HB1 ALA A  22      22.112  14.047  20.627  1.00  0.00          H   
ATOM    309  HB2 ALA A  22      21.118  12.988  21.640  1.00  0.00          H   
ATOM    310  HB3 ALA A  22      21.852  14.387  22.350  1.00  0.00          H   
ATOM    311  N   LYS A  23      23.137  11.091  23.772  1.00  0.00          N   
ATOM    312  CA  LYS A  23      23.164  10.620  25.189  1.00  0.00          C   
ATOM    313  C   LYS A  23      24.491  10.720  25.903  1.00  0.00          C   
ATOM    314  O   LYS A  23      25.558  10.522  25.280  1.00  0.00          O   
ATOM    315  CB  LYS A  23      22.443   9.293  25.337  1.00  0.00          C   
ATOM    316  CG  LYS A  23      20.990   9.510  25.341  1.00  0.00          C   
ATOM    317  CD  LYS A  23      20.108   8.282  25.528  1.00  0.00          C   
ATOM    318  CE  LYS A  23      18.710   8.700  25.920  1.00  0.00          C   
ATOM    319  NZ  LYS A  23      17.932   7.496  26.230  1.00  0.00          N   
ATOM    320  H   LYS A  23      22.672  10.532  23.065  1.00  0.00          H   
ATOM    321  HA  LYS A  23      22.578  11.388  25.683  1.00  0.00          H   
ATOM    322  HB3 LYS A  23      22.635   8.746  26.260  1.00  0.00          H   
ATOM    323  HB2 LYS A  23      22.617   8.534  24.573  1.00  0.00          H   
ATOM    324  HG3 LYS A  23      20.673  10.089  24.479  1.00  0.00          H   
ATOM    325  HG2 LYS A  23      20.989  10.067  26.275  1.00  0.00          H   
ATOM    326  HD3 LYS A  23      20.552   7.495  26.136  1.00  0.00          H   
ATOM    327  HD2 LYS A  23      19.966   7.831  24.549  1.00  0.00          H   
ATOM    328  HE3 LYS A  23      18.386   9.285  25.063  1.00  0.00          H   
ATOM    329  HE2 LYS A  23      18.703   9.439  26.717  1.00  0.00          H   
ATOM    330  HZ1 LYS A  23      18.297   6.917  26.973  1.00  0.00          H   
ATOM    331  HZ2 LYS A  23      17.006   7.679  26.595  1.00  0.00          H   
ATOM    332  HZ3 LYS A  23      17.822   6.918  25.417  1.00  0.00          H   
ATOM    333  N   LYS A  24      24.425  11.020  27.208  1.00  0.00          N   
ATOM    334  CA  LYS A  24      25.494  11.109  28.203  1.00  0.00          C   
ATOM    335  C   LYS A  24      25.117  10.316  29.406  1.00  0.00          C   
ATOM    336  CB  LYS A  24      25.822  12.576  28.545  1.00  0.00          C   
ATOM    337  CG  LYS A  24      26.841  12.736  29.692  1.00  0.00          C   
ATOM    338  CD  LYS A  24      28.078  11.908  29.430  1.00  0.00          C   
ATOM    339  CE  LYS A  24      29.081  12.232  30.526  1.00  0.00          C   
ATOM    340  NZ  LYS A  24      30.354  11.587  30.118  1.00  0.00          N   
ATOM    341  O   LYS A  24      24.254  10.703  30.207  1.00  0.00          O   
ATOM    342  OXT LYS A  24      25.619   9.160  29.447  1.00  0.00          O   
ATOM    343  H   LYS A  24      23.553  11.160  27.690  1.00  0.00          H   
ATOM    344  HA  LYS A  24      26.448  10.691  27.866  1.00  0.00          H   
ATOM    345  HB3 LYS A  24      24.890  12.892  29.007  1.00  0.00          H   
ATOM    346  HB2 LYS A  24      26.079  13.067  27.615  1.00  0.00          H   
ATOM    347  HG3 LYS A  24      26.425  12.395  30.644  1.00  0.00          H   
ATOM    348  HG2 LYS A  24      27.089  13.783  29.864  1.00  0.00          H   
ATOM    349  HD3 LYS A  24      28.638  12.172  28.528  1.00  0.00          H   
ATOM    350  HD2 LYS A  24      27.694  10.885  29.472  1.00  0.00          H   
ATOM    351  HE3 LYS A  24      28.782  11.881  31.517  1.00  0.00          H   
ATOM    352  HE2 LYS A  24      29.248  13.296  30.656  1.00  0.00          H   
ATOM    353  HZ1 LYS A  24      30.744  11.915  29.246  1.00  0.00          H   
ATOM    354  HZ2 LYS A  24      31.116  11.715  30.764  1.00  0.00          H   
ATOM    355  HZ3 LYS A  24      30.074  10.628  29.983  1.00  0.00          H   
TER     356      LYS A  24
ENDMDL
MODEL        5
ATOM      1  N   LYS A   1       9.701 -14.821  10.705  1.00  0.00          N   
ATOM      2  CA  LYS A   1      10.308 -13.547  10.360  1.00  0.00          C   
ATOM      3  C   LYS A   1       9.286 -12.416  10.560  1.00  0.00          C   
ATOM      4  O   LYS A   1       8.147 -12.391  10.044  1.00  0.00          O   
ATOM      5  CB  LYS A   1      11.053 -13.565   8.969  1.00  0.00          C   
ATOM      6  CG  LYS A   1      12.101 -12.485   8.984  1.00  0.00          C   
ATOM      7  CD  LYS A   1      12.639 -12.477   7.556  1.00  0.00          C   
ATOM      8  CE  LYS A   1      13.580 -11.310   7.436  1.00  0.00          C   
ATOM      9  NZ  LYS A   1      14.043 -11.089   6.031  1.00  0.00          N   
ATOM     10  HA  LYS A   1      11.089 -13.379  11.106  1.00  0.00          H   
ATOM     11  HB3 LYS A   1      10.355 -13.412   8.142  1.00  0.00          H   
ATOM     12  HB2 LYS A   1      11.459 -14.566   8.843  1.00  0.00          H   
ATOM     13  HG3 LYS A   1      12.898 -12.735   9.674  1.00  0.00          H   
ATOM     14  HG2 LYS A   1      11.674 -11.488   9.108  1.00  0.00          H   
ATOM     15  HD3 LYS A   1      11.812 -12.425   6.856  1.00  0.00          H   
ATOM     16  HD2 LYS A   1      13.223 -13.380   7.364  1.00  0.00          H   
ATOM     17  HE3 LYS A   1      14.387 -11.562   8.128  1.00  0.00          H   
ATOM     18  HE2 LYS A   1      12.964 -10.504   7.851  1.00  0.00          H   
ATOM     19  HZ1 LYS A   1      14.713 -10.334   6.118  1.00  0.00          H   
ATOM     20  HZ2 LYS A   1      14.567 -11.843   5.619  1.00  0.00          H   
ATOM     21  HZ3 LYS A   1      13.270 -10.987   5.387  1.00  0.00          H   
ATOM     22  H   LYS A   1       9.093 -15.100   9.953  1.00  0.00          H   
ATOM     23  N   LYS A   2       9.783 -11.356  11.228  1.00  0.00          N   
ATOM     24  CA  LYS A   2       9.186  -9.987  11.325  1.00  0.00          C   
ATOM     25  C   LYS A   2       8.963  -9.377   9.950  1.00  0.00          C   
ATOM     26  O   LYS A   2       9.659  -9.663   8.987  1.00  0.00          O   
ATOM     27  CB  LYS A   2       9.967  -9.143  12.411  1.00  0.00          C   
ATOM     28  CG  LYS A   2      11.286  -8.625  11.807  1.00  0.00          C   
ATOM     29  CD  LYS A   2      12.339  -8.166  12.822  1.00  0.00          C   
ATOM     30  CE  LYS A   2      13.686  -7.847  12.186  1.00  0.00          C   
ATOM     31  NZ  LYS A   2      14.750  -7.707  13.148  1.00  0.00          N   
ATOM     32  H   LYS A   2      10.761 -11.342  11.468  1.00  0.00          H   
ATOM     33  HA  LYS A   2       8.173 -10.098  11.706  1.00  0.00          H   
ATOM     34  HB3 LYS A   2      10.106  -9.746  13.308  1.00  0.00          H   
ATOM     35  HB2 LYS A   2       9.349  -8.267  12.584  1.00  0.00          H   
ATOM     36  HG3 LYS A   2      11.071  -7.834  11.096  1.00  0.00          H   
ATOM     37  HG2 LYS A   2      11.684  -9.319  11.077  1.00  0.00          H   
ATOM     38  HD3 LYS A   2      12.508  -9.006  13.489  1.00  0.00          H   
ATOM     39  HD2 LYS A   2      12.020  -7.267  13.347  1.00  0.00          H   
ATOM     40  HE3 LYS A   2      13.531  -6.880  11.706  1.00  0.00          H   
ATOM     41  HE2 LYS A   2      13.920  -8.610  11.442  1.00  0.00          H   
ATOM     42  HZ1 LYS A   2      14.498  -6.973  13.793  1.00  0.00          H   
ATOM     43  HZ2 LYS A   2      14.850  -8.558  13.682  1.00  0.00          H   
ATOM     44  HZ3 LYS A   2      15.645  -7.470  12.734  1.00  0.00          H   
ATOM     45  N   PRO A   3       7.925  -8.609   9.833  1.00  0.00          N   
ATOM     46  CA  PRO A   3       7.596  -7.857   8.633  1.00  0.00          C   
ATOM     47  C   PRO A   3       8.646  -6.779   8.250  1.00  0.00          C   
ATOM     48  O   PRO A   3       9.533  -6.390   9.021  1.00  0.00          O   
ATOM     49  CB  PRO A   3       6.152  -7.280   8.923  1.00  0.00          C   
ATOM     50  CG  PRO A   3       5.542  -8.310   9.869  1.00  0.00          C   
ATOM     51  CD  PRO A   3       6.728  -8.694  10.696  1.00  0.00          C   
ATOM     52  HA  PRO A   3       7.534  -8.523   7.767  1.00  0.00          H   
ATOM     53  HB3 PRO A   3       6.202  -6.321   9.430  1.00  0.00          H   
ATOM     54  HB2 PRO A   3       5.573  -7.231   8.007  1.00  0.00          H   
ATOM     55  HG3 PRO A   3       4.678  -7.833  10.334  1.00  0.00          H   
ATOM     56  HG2 PRO A   3       5.156  -9.113   9.249  1.00  0.00          H   
ATOM     57  HD3 PRO A   3       6.989  -8.157  11.607  1.00  0.00          H   
ATOM     58  HD2 PRO A   3       6.550  -9.753  10.893  1.00  0.00          H   
ATOM     59  N   GLY A   4       8.664  -6.254   6.977  1.00  0.00          N   
ATOM     60  CA  GLY A   4       9.459  -5.090   6.648  1.00  0.00          C   
ATOM     61  C   GLY A   4       8.887  -3.827   7.231  1.00  0.00          C   
ATOM     62  O   GLY A   4       7.715  -3.522   7.249  1.00  0.00          O   
ATOM     63  H   GLY A   4       7.918  -6.543   6.355  1.00  0.00          H   
ATOM     64  HA3 GLY A   4       9.500  -5.075   5.568  1.00  0.00          H   
ATOM     65  HA2 GLY A   4      10.455  -5.343   7.010  1.00  0.00          H   
ATOM     66  N   ALA A   5       9.801  -3.038   7.690  1.00  0.00          N   
ATOM     67  CA  ALA A   5       9.560  -1.815   8.542  1.00  0.00          C   
ATOM     68  C   ALA A   5       8.764  -0.742   7.740  1.00  0.00          C   
ATOM     69  O   ALA A   5       9.265  -0.255   6.725  1.00  0.00          O   
ATOM     70  CB  ALA A   5      10.883  -1.287   9.134  1.00  0.00          C   
ATOM     71  H   ALA A   5      10.727  -3.427   7.577  1.00  0.00          H   
ATOM     72  HA  ALA A   5       8.964  -2.177   9.370  1.00  0.00          H   
ATOM     73  HB1 ALA A   5      11.495  -0.895   8.320  1.00  0.00          H   
ATOM     74  HB2 ALA A   5      10.628  -0.429   9.753  1.00  0.00          H   
ATOM     75  HB3 ALA A   5      11.371  -2.081   9.706  1.00  0.00          H   
ATOM     76  N   SER A   6       7.632  -0.303   8.271  1.00  0.00          N   
ATOM     77  CA  SER A   6       6.922   0.859   7.813  1.00  0.00          C   
ATOM     78  C   SER A   6       7.728   2.152   7.985  1.00  0.00          C   
ATOM     79  O   SER A   6       8.698   2.196   8.824  1.00  0.00          O   
ATOM     80  CB  SER A   6       5.591   1.036   8.644  1.00  0.00          C   
ATOM     81  OG  SER A   6       5.799   1.505   9.957  1.00  0.00          O   
ATOM     82  H   SER A   6       7.325  -0.826   9.083  1.00  0.00          H   
ATOM     83  HA  SER A   6       6.672   0.758   6.756  1.00  0.00          H   
ATOM     84  HB3 SER A   6       5.073   0.081   8.732  1.00  0.00          H   
ATOM     85  HB2 SER A   6       4.928   1.725   8.120  1.00  0.00          H   
ATOM     86  HG  SER A   6       6.004   0.741  10.501  1.00  0.00          H   
ATOM     87  N   LEU A   7       7.329   3.267   7.301  1.00  0.00          N   
ATOM     88  CA  LEU A   7       7.722   4.657   7.638  1.00  0.00          C   
ATOM     89  C   LEU A   7       7.545   5.099   9.176  1.00  0.00          C   
ATOM     90  O   LEU A   7       8.437   5.738   9.654  1.00  0.00          O   
ATOM     91  CB  LEU A   7       7.219   5.673   6.589  1.00  0.00          C   
ATOM     92  CG  LEU A   7       8.025   6.990   6.596  1.00  0.00          C   
ATOM     93  CD1 LEU A   7       9.490   6.845   6.206  1.00  0.00          C   
ATOM     94  CD2 LEU A   7       7.266   8.007   5.700  1.00  0.00          C   
ATOM     95  H   LEU A   7       6.636   3.233   6.561  1.00  0.00          H   
ATOM     96  HA  LEU A   7       8.774   4.713   7.351  1.00  0.00          H   
ATOM     97  HB3 LEU A   7       6.179   5.962   6.715  1.00  0.00          H   
ATOM     98  HB2 LEU A   7       7.228   5.274   5.582  1.00  0.00          H   
ATOM     99  HG  LEU A   7       8.025   7.359   7.624  1.00  0.00          H   
ATOM    100 HD11 LEU A   7       9.623   6.018   5.508  1.00  0.00          H   
ATOM    101 HD12 LEU A   7       9.872   7.790   5.808  1.00  0.00          H   
ATOM    102 HD13 LEU A   7      10.015   6.540   7.104  1.00  0.00          H   
ATOM    103 HD21 LEU A   7       7.160   7.672   4.669  1.00  0.00          H   
ATOM    104 HD22 LEU A   7       6.256   8.203   6.057  1.00  0.00          H   
ATOM    105 HD23 LEU A   7       7.843   8.929   5.642  1.00  0.00          H   
ATOM    106  N   ALA A   8       6.493   4.699   9.867  1.00  0.00          N   
ATOM    107  CA  ALA A   8       6.391   4.852  11.290  1.00  0.00          C   
ATOM    108  C   ALA A   8       7.625   4.217  12.122  1.00  0.00          C   
ATOM    109  O   ALA A   8       8.149   4.850  13.064  1.00  0.00          O   
ATOM    110  CB  ALA A   8       5.100   4.293  11.762  1.00  0.00          C   
ATOM    111  H   ALA A   8       5.808   4.256   9.268  1.00  0.00          H   
ATOM    112  HA  ALA A   8       6.382   5.913  11.560  1.00  0.00          H   
ATOM    113  HB1 ALA A   8       5.007   3.242  11.485  1.00  0.00          H   
ATOM    114  HB2 ALA A   8       5.023   4.375  12.841  1.00  0.00          H   
ATOM    115  HB3 ALA A   8       4.177   4.769  11.440  1.00  0.00          H   
ATOM    116  N   ALA A   9       8.021   2.944  11.758  1.00  0.00          N   
ATOM    117  CA  ALA A   9       9.208   2.268  12.228  1.00  0.00          C   
ATOM    118  C   ALA A   9      10.490   2.902  11.786  1.00  0.00          C   
ATOM    119  O   ALA A   9      11.407   3.089  12.608  1.00  0.00          O   
ATOM    120  CB  ALA A   9       9.129   0.748  12.036  1.00  0.00          C   
ATOM    121  H   ALA A   9       7.539   2.580  10.955  1.00  0.00          H   
ATOM    122  HA  ALA A   9       9.227   2.499  13.288  1.00  0.00          H   
ATOM    123  HB1 ALA A   9       8.215   0.293  12.416  1.00  0.00          H   
ATOM    124  HB2 ALA A   9       9.263   0.502  10.981  1.00  0.00          H   
ATOM    125  HB3 ALA A   9       9.987   0.247  12.482  1.00  0.00          H   
ATOM    126  N   LEU A  10      10.597   3.219  10.480  1.00  0.00          N   
ATOM    127  CA  LEU A  10      11.789   3.881   9.859  1.00  0.00          C   
ATOM    128  C   LEU A  10      12.065   5.185  10.530  1.00  0.00          C   
ATOM    129  O   LEU A  10      13.223   5.462  10.846  1.00  0.00          O   
ATOM    130  CB  LEU A  10      11.553   4.023   8.313  1.00  0.00          C   
ATOM    131  CG  LEU A  10      11.827   2.740   7.526  1.00  0.00          C   
ATOM    132  CD1 LEU A  10      11.667   2.964   6.020  1.00  0.00          C   
ATOM    133  CD2 LEU A  10      13.094   2.060   7.819  1.00  0.00          C   
ATOM    134  H   LEU A  10       9.810   2.993   9.887  1.00  0.00          H   
ATOM    135  HA  LEU A  10      12.692   3.256   9.853  1.00  0.00          H   
ATOM    136  HB3 LEU A  10      12.317   4.693   7.913  1.00  0.00          H   
ATOM    137  HB2 LEU A  10      10.595   4.446   8.034  1.00  0.00          H   
ATOM    138  HG  LEU A  10      11.028   2.073   7.847  1.00  0.00          H   
ATOM    139 HD11 LEU A  10      10.827   3.650   5.912  1.00  0.00          H   
ATOM    140 HD12 LEU A  10      12.590   3.387   5.609  1.00  0.00          H   
ATOM    141 HD13 LEU A  10      11.476   2.014   5.542  1.00  0.00          H   
ATOM    142 HD21 LEU A  10      13.161   1.207   7.150  1.00  0.00          H   
ATOM    143 HD22 LEU A  10      13.996   2.585   7.532  1.00  0.00          H   
ATOM    144 HD23 LEU A  10      13.171   1.844   8.890  1.00  0.00          H   
ATOM    145  N   GLN A  11      11.090   6.008  10.720  1.00  0.00          N   
ATOM    146  CA  GLN A  11      11.143   7.224  11.574  1.00  0.00          C   
ATOM    147  C   GLN A  11      11.510   6.988  13.082  1.00  0.00          C   
ATOM    148  O   GLN A  11      12.297   7.790  13.560  1.00  0.00          O   
ATOM    149  CB  GLN A  11       9.912   8.078  11.425  1.00  0.00          C   
ATOM    150  CG  GLN A  11       9.991   8.921  10.163  1.00  0.00          C   
ATOM    151  CD  GLN A  11       8.855   9.988  10.082  1.00  0.00          C   
ATOM    152  NE2 GLN A  11       8.255  10.231   8.917  1.00  0.00          N   
ATOM    153  OE1 GLN A  11       8.480  10.572  11.057  1.00  0.00          O   
ATOM    154  H   GLN A  11      10.166   5.745  10.413  1.00  0.00          H   
ATOM    155  HA  GLN A  11      11.925   7.815  11.094  1.00  0.00          H   
ATOM    156  HB3 GLN A  11       9.760   8.781  12.251  1.00  0.00          H   
ATOM    157  HB2 GLN A  11       9.025   7.458  11.384  1.00  0.00          H   
ATOM    158  HG3 GLN A  11       9.980   8.279   9.286  1.00  0.00          H   
ATOM    159  HG2 GLN A  11      10.926   9.468  10.232  1.00  0.00          H   
ATOM    160 HE21 GLN A  11       8.588   9.905   8.019  1.00  0.00          H   
ATOM    161 HE22 GLN A  11       7.693  11.073   8.888  1.00  0.00          H   
ATOM    162  N   ALA A  12      11.107   5.880  13.712  1.00  0.00          N   
ATOM    163  CA  ALA A  12      11.470   5.576  15.112  1.00  0.00          C   
ATOM    164  C   ALA A  12      12.957   5.003  15.206  1.00  0.00          C   
ATOM    165  O   ALA A  12      13.745   5.459  16.079  1.00  0.00          O   
ATOM    166  CB  ALA A  12      10.492   4.513  15.523  1.00  0.00          C   
ATOM    167  H   ALA A  12      10.290   5.390  13.370  1.00  0.00          H   
ATOM    168  HA  ALA A  12      11.409   6.460  15.741  1.00  0.00          H   
ATOM    169  HB1 ALA A  12      10.227   3.795  14.747  1.00  0.00          H   
ATOM    170  HB2 ALA A  12      10.983   3.957  16.321  1.00  0.00          H   
ATOM    171  HB3 ALA A  12       9.557   4.883  15.944  1.00  0.00          H   
ATOM    172  N   LEU A  13      13.319   4.176  14.236  1.00  0.00          N   
ATOM    173  CA  LEU A  13      14.706   3.764  13.974  1.00  0.00          C   
ATOM    174  C   LEU A  13      15.538   4.979  13.594  1.00  0.00          C   
ATOM    175  O   LEU A  13      16.711   5.039  14.059  1.00  0.00          O   
ATOM    176  CB  LEU A  13      14.703   2.702  12.884  1.00  0.00          C   
ATOM    177  CG  LEU A  13      14.521   1.244  13.385  1.00  0.00          C   
ATOM    178  CD1 LEU A  13      14.372   0.256  12.231  1.00  0.00          C   
ATOM    179  CD2 LEU A  13      15.783   0.702  14.110  1.00  0.00          C   
ATOM    180  H   LEU A  13      12.590   3.784  13.657  1.00  0.00          H   
ATOM    181  HA  LEU A  13      15.128   3.308  14.870  1.00  0.00          H   
ATOM    182  HB3 LEU A  13      15.657   2.754  12.364  1.00  0.00          H   
ATOM    183  HB2 LEU A  13      14.057   2.951  12.037  1.00  0.00          H   
ATOM    184  HG  LEU A  13      13.661   1.215  14.038  1.00  0.00          H   
ATOM    185 HD11 LEU A  13      13.685   0.568  11.455  1.00  0.00          H   
ATOM    186 HD12 LEU A  13      15.339  -0.053  11.838  1.00  0.00          H   
ATOM    187 HD13 LEU A  13      13.857  -0.592  12.676  1.00  0.00          H   
ATOM    188 HD21 LEU A  13      15.541  -0.263  14.565  1.00  0.00          H   
ATOM    189 HD22 LEU A  13      16.613   0.549  13.421  1.00  0.00          H   
ATOM    190 HD23 LEU A  13      15.930   1.388  14.951  1.00  0.00          H   
ATOM    191  N   GLN A  14      15.091   6.032  12.816  1.00  0.00          N   
ATOM    192  CA  GLN A  14      15.929   7.226  12.622  1.00  0.00          C   
ATOM    193  C   GLN A  14      16.149   7.980  13.885  1.00  0.00          C   
ATOM    194  O   GLN A  14      17.294   8.354  14.140  1.00  0.00          O   
ATOM    195  CB  GLN A  14      15.423   7.975  11.356  1.00  0.00          C   
ATOM    196  CG  GLN A  14      16.028   9.344  11.183  1.00  0.00          C   
ATOM    197  CD  GLN A  14      17.539   9.378  11.188  1.00  0.00          C   
ATOM    198  NE2 GLN A  14      18.107  10.509  11.089  1.00  0.00          N   
ATOM    199  OE1 GLN A  14      18.238   8.412  11.021  1.00  0.00          O   
ATOM    200  H   GLN A  14      14.193   5.882  12.386  1.00  0.00          H   
ATOM    201  HA  GLN A  14      16.911   6.818  12.375  1.00  0.00          H   
ATOM    202  HB3 GLN A  14      14.338   7.973  11.381  1.00  0.00          H   
ATOM    203  HB2 GLN A  14      15.659   7.411  10.460  1.00  0.00          H   
ATOM    204  HG3 GLN A  14      15.693  10.056  11.938  1.00  0.00          H   
ATOM    205  HG2 GLN A  14      15.736   9.692  10.190  1.00  0.00          H   
ATOM    206 HE21 GLN A  14      17.539  11.345  11.029  1.00  0.00          H   
ATOM    207 HE22 GLN A  14      19.079  10.504  11.376  1.00  0.00          H   
ATOM    208  N   ALA A  15      15.096   8.209  14.720  1.00  0.00          N   
ATOM    209  CA  ALA A  15      15.198   8.942  15.920  1.00  0.00          C   
ATOM    210  C   ALA A  15      16.156   8.273  16.911  1.00  0.00          C   
ATOM    211  O   ALA A  15      16.795   8.970  17.694  1.00  0.00          O   
ATOM    212  CB  ALA A  15      13.810   9.098  16.455  1.00  0.00          C   
ATOM    213  H   ALA A  15      14.170   8.037  14.344  1.00  0.00          H   
ATOM    214  HA  ALA A  15      15.662   9.924  15.870  1.00  0.00          H   
ATOM    215  HB1 ALA A  15      13.238   8.166  16.433  1.00  0.00          H   
ATOM    216  HB2 ALA A  15      13.918   9.373  17.504  1.00  0.00          H   
ATOM    217  HB3 ALA A  15      13.346   9.907  15.892  1.00  0.00          H   
ATOM    218  N   LEU A  16      16.236   6.969  16.932  1.00  0.00          N   
ATOM    219  CA  LEU A  16      17.086   6.167  17.726  1.00  0.00          C   
ATOM    220  C   LEU A  16      18.552   6.343  17.190  1.00  0.00          C   
ATOM    221  O   LEU A  16      19.483   6.456  17.952  1.00  0.00          O   
ATOM    222  CB  LEU A  16      16.780   4.665  17.529  1.00  0.00          C   
ATOM    223  CG  LEU A  16      17.524   3.875  18.672  1.00  0.00          C   
ATOM    224  CD1 LEU A  16      16.810   3.952  20.040  1.00  0.00          C   
ATOM    225  CD2 LEU A  16      17.478   2.352  18.423  1.00  0.00          C   
ATOM    226  H   LEU A  16      15.556   6.516  16.346  1.00  0.00          H   
ATOM    227  HA  LEU A  16      17.111   6.417  18.782  1.00  0.00          H   
ATOM    228  HB3 LEU A  16      17.103   4.383  16.532  1.00  0.00          H   
ATOM    229  HB2 LEU A  16      15.730   4.455  17.671  1.00  0.00          H   
ATOM    230  HG  LEU A  16      18.556   4.228  18.738  1.00  0.00          H   
ATOM    231 HD11 LEU A  16      17.407   3.421  20.772  1.00  0.00          H   
ATOM    232 HD12 LEU A  16      16.647   5.014  20.246  1.00  0.00          H   
ATOM    233 HD13 LEU A  16      15.786   3.597  19.934  1.00  0.00          H   
ATOM    234 HD21 LEU A  16      17.889   1.811  19.268  1.00  0.00          H   
ATOM    235 HD22 LEU A  16      16.437   2.031  18.389  1.00  0.00          H   
ATOM    236 HD23 LEU A  16      17.898   2.129  17.444  1.00  0.00          H   
ATOM    237  N   GLN A  17      18.795   6.362  15.864  1.00  0.00          N   
ATOM    238  CA  GLN A  17      20.147   6.598  15.295  1.00  0.00          C   
ATOM    239  C   GLN A  17      20.767   7.897  15.648  1.00  0.00          C   
ATOM    240  O   GLN A  17      22.016   7.962  15.965  1.00  0.00          O   
ATOM    241  CB  GLN A  17      20.063   6.489  13.717  1.00  0.00          C   
ATOM    242  CG  GLN A  17      21.496   6.165  13.301  1.00  0.00          C   
ATOM    243  CD  GLN A  17      21.570   6.134  11.723  1.00  0.00          C   
ATOM    244  NE2 GLN A  17      22.667   6.571  11.112  1.00  0.00          N   
ATOM    245  OE1 GLN A  17      20.673   5.794  10.958  1.00  0.00          O   
ATOM    246  H   GLN A  17      18.005   6.333  15.235  1.00  0.00          H   
ATOM    247  HA  GLN A  17      20.734   5.734  15.618  1.00  0.00          H   
ATOM    248  HB3 GLN A  17      19.809   7.479  13.332  1.00  0.00          H   
ATOM    249  HB2 GLN A  17      19.390   5.716  13.331  1.00  0.00          H   
ATOM    250  HG3 GLN A  17      21.726   5.156  13.625  1.00  0.00          H   
ATOM    251  HG2 GLN A  17      22.221   6.884  13.668  1.00  0.00          H   
ATOM    252 HE21 GLN A  17      23.426   6.849  11.706  1.00  0.00          H   
ATOM    253 HE22 GLN A  17      22.792   6.286  10.151  1.00  0.00          H   
ATOM    254  N   ALA A  18      19.982   8.988  15.683  1.00  0.00          N   
ATOM    255  CA  ALA A  18      20.363  10.316  16.194  1.00  0.00          C   
ATOM    256  C   ALA A  18      20.739  10.376  17.732  1.00  0.00          C   
ATOM    257  O   ALA A  18      21.700  11.076  18.066  1.00  0.00          O   
ATOM    258  CB  ALA A  18      19.230  11.266  15.811  1.00  0.00          C   
ATOM    259  H   ALA A  18      19.054   8.922  15.297  1.00  0.00          H   
ATOM    260  HA  ALA A  18      21.285  10.635  15.707  1.00  0.00          H   
ATOM    261  HB1 ALA A  18      19.496  12.307  16.010  1.00  0.00          H   
ATOM    262  HB2 ALA A  18      19.021  11.118  14.752  1.00  0.00          H   
ATOM    263  HB3 ALA A  18      18.289  10.997  16.301  1.00  0.00          H   
ATOM    264  N   ALA A  19      20.068   9.560  18.588  1.00  0.00          N   
ATOM    265  CA  ALA A  19      20.268   9.470  20.029  1.00  0.00          C   
ATOM    266  C   ALA A  19      21.483   8.604  20.379  1.00  0.00          C   
ATOM    267  O   ALA A  19      22.385   9.080  21.042  1.00  0.00          O   
ATOM    268  CB  ALA A  19      18.997   8.909  20.746  1.00  0.00          C   
ATOM    269  H   ALA A  19      19.306   9.041  18.198  1.00  0.00          H   
ATOM    270  HA  ALA A  19      20.589  10.457  20.346  1.00  0.00          H   
ATOM    271  HB1 ALA A  19      18.142   9.528  20.477  1.00  0.00          H   
ATOM    272  HB2 ALA A  19      18.811   7.909  20.378  1.00  0.00          H   
ATOM    273  HB3 ALA A  19      19.184   8.862  21.815  1.00  0.00          H   
ATOM    274  N   GLN A  20      21.532   7.416  19.815  1.00  0.00          N   
ATOM    275  CA  GLN A  20      22.557   6.380  20.008  1.00  0.00          C   
ATOM    276  C   GLN A  20      23.868   6.763  19.370  1.00  0.00          C   
ATOM    277  O   GLN A  20      23.993   7.078  18.172  1.00  0.00          O   
ATOM    278  CB  GLN A  20      22.068   4.928  19.644  1.00  0.00          C   
ATOM    279  CG  GLN A  20      21.076   4.322  20.677  1.00  0.00          C   
ATOM    280  CD  GLN A  20      21.866   4.030  21.977  1.00  0.00          C   
ATOM    281  NE2 GLN A  20      21.296   3.341  22.914  1.00  0.00          N   
ATOM    282  OE1 GLN A  20      23.045   4.295  22.183  1.00  0.00          O   
ATOM    283  H   GLN A  20      20.741   7.095  19.270  1.00  0.00          H   
ATOM    284  HA  GLN A  20      22.761   6.285  21.084  1.00  0.00          H   
ATOM    285  HB3 GLN A  20      22.882   4.211  19.547  1.00  0.00          H   
ATOM    286  HB2 GLN A  20      21.566   4.952  18.683  1.00  0.00          H   
ATOM    287  HG3 GLN A  20      20.820   3.359  20.236  1.00  0.00          H   
ATOM    288  HG2 GLN A  20      20.295   5.015  20.985  1.00  0.00          H   
ATOM    289 HE21 GLN A  20      20.393   2.910  22.742  1.00  0.00          H   
ATOM    290 HE22 GLN A  20      21.872   3.282  23.738  1.00  0.00          H   
ATOM    291  N   ALA A  21      24.893   6.662  20.217  1.00  0.00          N   
ATOM    292  CA  ALA A  21      26.262   6.961  19.842  1.00  0.00          C   
ATOM    293  C   ALA A  21      26.740   6.020  18.732  1.00  0.00          C   
ATOM    294  O   ALA A  21      26.783   4.805  18.890  1.00  0.00          O   
ATOM    295  CB  ALA A  21      27.231   7.255  21.040  1.00  0.00          C   
ATOM    296  H   ALA A  21      24.632   6.561  21.186  1.00  0.00          H   
ATOM    297  HA  ALA A  21      26.214   7.909  19.288  1.00  0.00          H   
ATOM    298  HB1 ALA A  21      28.242   7.533  20.725  1.00  0.00          H   
ATOM    299  HB2 ALA A  21      26.758   8.037  21.639  1.00  0.00          H   
ATOM    300  HB3 ALA A  21      27.312   6.320  21.605  1.00  0.00          H   
ATOM    301  N   ALA A  22      27.278   6.569  17.578  1.00  0.00          N   
ATOM    302  CA  ALA A  22      28.081   5.924  16.608  1.00  0.00          C   
ATOM    303  C   ALA A  22      29.439   5.331  17.025  1.00  0.00          C   
ATOM    304  O   ALA A  22      30.299   6.003  17.688  1.00  0.00          O   
ATOM    305  CB  ALA A  22      28.335   6.830  15.352  1.00  0.00          C   
ATOM    306  H   ALA A  22      27.167   7.556  17.456  1.00  0.00          H   
ATOM    307  HA  ALA A  22      27.401   5.095  16.383  1.00  0.00          H   
ATOM    308  HB1 ALA A  22      29.033   7.584  15.738  1.00  0.00          H   
ATOM    309  HB2 ALA A  22      28.853   6.225  14.613  1.00  0.00          H   
ATOM    310  HB3 ALA A  22      27.419   7.291  14.973  1.00  0.00          H   
ATOM    311  N   LYS A  23      29.611   4.083  16.601  1.00  0.00          N   
ATOM    312  CA  LYS A  23      30.759   3.160  16.801  1.00  0.00          C   
ATOM    313  C   LYS A  23      31.309   2.659  15.469  1.00  0.00          C   
ATOM    314  O   LYS A  23      30.665   2.720  14.382  1.00  0.00          O   
ATOM    315  CB  LYS A  23      30.296   1.992  17.682  1.00  0.00          C   
ATOM    316  CG  LYS A  23      29.716   2.297  19.055  1.00  0.00          C   
ATOM    317  CD  LYS A  23      30.739   3.161  19.834  1.00  0.00          C   
ATOM    318  CE  LYS A  23      30.169   3.418  21.202  1.00  0.00          C   
ATOM    319  NZ  LYS A  23      31.284   3.923  22.086  1.00  0.00          N   
ATOM    320  H   LYS A  23      28.807   3.727  16.117  1.00  0.00          H   
ATOM    321  HA  LYS A  23      31.553   3.742  17.270  1.00  0.00          H   
ATOM    322  HB3 LYS A  23      31.122   1.288  17.782  1.00  0.00          H   
ATOM    323  HB2 LYS A  23      29.597   1.353  17.147  1.00  0.00          H   
ATOM    324  HG3 LYS A  23      29.540   1.346  19.568  1.00  0.00          H   
ATOM    325  HG2 LYS A  23      28.749   2.802  19.014  1.00  0.00          H   
ATOM    326  HD3 LYS A  23      30.850   4.128  19.349  1.00  0.00          H   
ATOM    327  HD2 LYS A  23      31.716   2.683  19.911  1.00  0.00          H   
ATOM    328  HE3 LYS A  23      29.782   2.499  21.654  1.00  0.00          H   
ATOM    329  HE2 LYS A  23      29.390   4.170  21.136  1.00  0.00          H   
ATOM    330  HZ1 LYS A  23      31.986   3.193  22.051  1.00  0.00          H   
ATOM    331  HZ2 LYS A  23      31.678   4.806  21.803  1.00  0.00          H   
ATOM    332  HZ3 LYS A  23      30.947   4.139  23.016  1.00  0.00          H   
ATOM    333  N   LYS A  24      32.499   1.996  15.556  1.00  0.00          N   
ATOM    334  CA  LYS A  24      33.271   1.593  14.343  1.00  0.00          C   
ATOM    335  C   LYS A  24      33.863   0.261  14.655  1.00  0.00          C   
ATOM    336  CB  LYS A  24      34.381   2.565  14.042  1.00  0.00          C   
ATOM    337  CG  LYS A  24      33.926   3.983  13.598  1.00  0.00          C   
ATOM    338  CD  LYS A  24      33.463   3.848  12.122  1.00  0.00          C   
ATOM    339  CE  LYS A  24      33.084   5.090  11.456  1.00  0.00          C   
ATOM    340  NZ  LYS A  24      32.534   4.896  10.110  1.00  0.00          N   
ATOM    341  O   LYS A  24      33.669  -0.750  13.922  1.00  0.00          O   
ATOM    342  OXT LYS A  24      34.544   0.086  15.675  1.00  0.00          O   
ATOM    343  H   LYS A  24      32.831   1.737  16.477  1.00  0.00          H   
ATOM    344  HA  LYS A  24      32.590   1.447  13.511  1.00  0.00          H   
ATOM    345  HB3 LYS A  24      35.057   2.144  13.293  1.00  0.00          H   
ATOM    346  HB2 LYS A  24      35.029   2.699  14.915  1.00  0.00          H   
ATOM    347  HG3 LYS A  24      34.790   4.647  13.655  1.00  0.00          H   
ATOM    348  HG2 LYS A  24      33.049   4.324  14.152  1.00  0.00          H   
ATOM    349  HD3 LYS A  24      32.679   3.095  12.028  1.00  0.00          H   
ATOM    350  HD2 LYS A  24      34.315   3.478  11.551  1.00  0.00          H   
ATOM    351  HE3 LYS A  24      34.030   5.630  11.424  1.00  0.00          H   
ATOM    352  HE2 LYS A  24      32.368   5.641  12.067  1.00  0.00          H   
ATOM    353  HZ1 LYS A  24      33.185   4.465   9.466  1.00  0.00          H   
ATOM    354  HZ2 LYS A  24      31.776   4.233  10.152  1.00  0.00          H   
ATOM    355  HZ3 LYS A  24      32.329   5.781   9.668  1.00  0.00          H   
TER     356      LYS A  24
ENDMDL
MODEL        6
ATOM      1  N   LYS A   1       9.701 -14.821  10.705  1.00  0.00          N   
ATOM      2  CA  LYS A   1      10.308 -13.547  10.360  1.00  0.00          C   
ATOM      3  C   LYS A   1       9.286 -12.416  10.560  1.00  0.00          C   
ATOM      4  O   LYS A   1       8.147 -12.391  10.044  1.00  0.00          O   
ATOM      5  CB  LYS A   1      11.053 -13.565   8.969  1.00  0.00          C   
ATOM      6  CG  LYS A   1      12.101 -12.485   8.984  1.00  0.00          C   
ATOM      7  CD  LYS A   1      12.639 -12.477   7.556  1.00  0.00          C   
ATOM      8  CE  LYS A   1      13.580 -11.310   7.436  1.00  0.00          C   
ATOM      9  NZ  LYS A   1      14.043 -11.089   6.031  1.00  0.00          N   
ATOM     10  HA  LYS A   1      11.089 -13.379  11.106  1.00  0.00          H   
ATOM     11  HB3 LYS A   1      10.355 -13.412   8.142  1.00  0.00          H   
ATOM     12  HB2 LYS A   1      11.459 -14.566   8.843  1.00  0.00          H   
ATOM     13  HG3 LYS A   1      12.898 -12.735   9.674  1.00  0.00          H   
ATOM     14  HG2 LYS A   1      11.674 -11.488   9.108  1.00  0.00          H   
ATOM     15  HD3 LYS A   1      11.812 -12.425   6.856  1.00  0.00          H   
ATOM     16  HD2 LYS A   1      13.223 -13.380   7.364  1.00  0.00          H   
ATOM     17  HE3 LYS A   1      14.387 -11.562   8.128  1.00  0.00          H   
ATOM     18  HE2 LYS A   1      12.964 -10.504   7.851  1.00  0.00          H   
ATOM     19  HZ1 LYS A   1      14.713 -10.334   6.118  1.00  0.00          H   
ATOM     20  HZ2 LYS A   1      14.567 -11.843   5.619  1.00  0.00          H   
ATOM     21  HZ3 LYS A   1      13.270 -10.987   5.387  1.00  0.00          H   
ATOM     22  H   LYS A   1       9.093 -15.100   9.953  1.00  0.00          H   
ATOM     23  N   LYS A   2       9.783 -11.356  11.228  1.00  0.00          N   
ATOM     24  CA  LYS A   2       9.186  -9.987  11.325  1.00  0.00          C   
ATOM     25  C   LYS A   2       8.963  -9.377   9.950  1.00  0.00          C   
ATOM     26  O   LYS A   2       9.659  -9.663   8.987  1.00  0.00          O   
ATOM     27  CB  LYS A   2       9.967  -9.143  12.411  1.00  0.00          C   
ATOM     28  CG  LYS A   2      11.286  -8.625  11.807  1.00  0.00          C   
ATOM     29  CD  LYS A   2      12.339  -8.166  12.822  1.00  0.00          C   
ATOM     30  CE  LYS A   2      13.686  -7.847  12.186  1.00  0.00          C   
ATOM     31  NZ  LYS A   2      14.750  -7.707  13.148  1.00  0.00          N   
ATOM     32  H   LYS A   2      10.761 -11.342  11.468  1.00  0.00          H   
ATOM     33  HA  LYS A   2       8.173 -10.098  11.706  1.00  0.00          H   
ATOM     34  HB3 LYS A   2      10.106  -9.746  13.308  1.00  0.00          H   
ATOM     35  HB2 LYS A   2       9.349  -8.267  12.584  1.00  0.00          H   
ATOM     36  HG3 LYS A   2      11.071  -7.834  11.096  1.00  0.00          H   
ATOM     37  HG2 LYS A   2      11.684  -9.319  11.077  1.00  0.00          H   
ATOM     38  HD3 LYS A   2      12.508  -9.006  13.489  1.00  0.00          H   
ATOM     39  HD2 LYS A   2      12.020  -7.267  13.347  1.00  0.00          H   
ATOM     40  HE3 LYS A   2      13.531  -6.880  11.706  1.00  0.00          H   
ATOM     41  HE2 LYS A   2      13.920  -8.610  11.442  1.00  0.00          H   
ATOM     42  HZ1 LYS A   2      14.498  -6.973  13.793  1.00  0.00          H   
ATOM     43  HZ2 LYS A   2      14.850  -8.558  13.682  1.00  0.00          H   
ATOM     44  HZ3 LYS A   2      15.645  -7.470  12.734  1.00  0.00          H   
ATOM     45  N   PRO A   3       7.925  -8.609   9.833  1.00  0.00          N   
ATOM     46  CA  PRO A   3       7.596  -7.857   8.633  1.00  0.00          C   
ATOM     47  C   PRO A   3       8.646  -6.779   8.250  1.00  0.00          C   
ATOM     48  O   PRO A   3       9.533  -6.390   9.021  1.00  0.00          O   
ATOM     49  CB  PRO A   3       6.152  -7.280   8.923  1.00  0.00          C   
ATOM     50  CG  PRO A   3       5.542  -8.310   9.869  1.00  0.00          C   
ATOM     51  CD  PRO A   3       6.728  -8.694  10.696  1.00  0.00          C   
ATOM     52  HA  PRO A   3       7.534  -8.523   7.767  1.00  0.00          H   
ATOM     53  HB3 PRO A   3       6.202  -6.321   9.430  1.00  0.00          H   
ATOM     54  HB2 PRO A   3       5.573  -7.231   8.007  1.00  0.00          H   
ATOM     55  HG3 PRO A   3       4.678  -7.833  10.334  1.00  0.00          H   
ATOM     56  HG2 PRO A   3       5.156  -9.113   9.249  1.00  0.00          H   
ATOM     57  HD3 PRO A   3       6.989  -8.157  11.607  1.00  0.00          H   
ATOM     58  HD2 PRO A   3       6.550  -9.753  10.893  1.00  0.00          H   
ATOM     59  N   GLY A   4       8.664  -6.254   6.977  1.00  0.00          N   
ATOM     60  CA  GLY A   4       9.459  -5.090   6.648  1.00  0.00          C   
ATOM     61  C   GLY A   4       8.887  -3.827   7.231  1.00  0.00          C   
ATOM     62  O   GLY A   4       7.715  -3.522   7.249  1.00  0.00          O   
ATOM     63  H   GLY A   4       7.918  -6.543   6.355  1.00  0.00          H   
ATOM     64  HA3 GLY A   4       9.500  -5.075   5.568  1.00  0.00          H   
ATOM     65  HA2 GLY A   4      10.455  -5.343   7.010  1.00  0.00          H   
ATOM     66  N   ALA A   5       9.801  -3.038   7.690  1.00  0.00          N   
ATOM     67  CA  ALA A   5       9.560  -1.815   8.542  1.00  0.00          C   
ATOM     68  C   ALA A   5       8.764  -0.742   7.740  1.00  0.00          C   
ATOM     69  O   ALA A   5       9.265  -0.255   6.725  1.00  0.00          O   
ATOM     70  CB  ALA A   5      10.883  -1.287   9.134  1.00  0.00          C   
ATOM     71  H   ALA A   5      10.727  -3.427   7.577  1.00  0.00          H   
ATOM     72  HA  ALA A   5       8.964  -2.177   9.370  1.00  0.00          H   
ATOM     73  HB1 ALA A   5      11.495  -0.895   8.320  1.00  0.00          H   
ATOM     74  HB2 ALA A   5      10.628  -0.429   9.753  1.00  0.00          H   
ATOM     75  HB3 ALA A   5      11.371  -2.081   9.706  1.00  0.00          H   
ATOM     76  N   SER A   6       7.632  -0.303   8.271  1.00  0.00          N   
ATOM     77  CA  SER A   6       6.922   0.859   7.813  1.00  0.00          C   
ATOM     78  C   SER A   6       7.728   2.152   7.985  1.00  0.00          C   
ATOM     79  O   SER A   6       8.698   2.196   8.824  1.00  0.00          O   
ATOM     80  CB  SER A   6       5.591   1.036   8.644  1.00  0.00          C   
ATOM     81  OG  SER A   6       5.799   1.505   9.957  1.00  0.00          O   
ATOM     82  H   SER A   6       7.325  -0.826   9.083  1.00  0.00          H   
ATOM     83  HA  SER A   6       6.672   0.758   6.756  1.00  0.00          H   
ATOM     84  HB3 SER A   6       5.073   0.081   8.732  1.00  0.00          H   
ATOM     85  HB2 SER A   6       4.928   1.725   8.120  1.00  0.00          H   
ATOM     86  HG  SER A   6       6.004   0.741  10.501  1.00  0.00          H   
ATOM     87  N   LEU A   7       7.329   3.267   7.301  1.00  0.00          N   
ATOM     88  CA  LEU A   7       7.722   4.657   7.638  1.00  0.00          C   
ATOM     89  C   LEU A   7       7.545   5.099   9.176  1.00  0.00          C   
ATOM     90  O   LEU A   7       8.437   5.738   9.654  1.00  0.00          O   
ATOM     91  CB  LEU A   7       7.219   5.673   6.589  1.00  0.00          C   
ATOM     92  CG  LEU A   7       8.025   6.990   6.596  1.00  0.00          C   
ATOM     93  CD1 LEU A   7       9.490   6.845   6.206  1.00  0.00          C   
ATOM     94  CD2 LEU A   7       7.266   8.007   5.700  1.00  0.00          C   
ATOM     95  H   LEU A   7       6.636   3.233   6.561  1.00  0.00          H   
ATOM     96  HA  LEU A   7       8.774   4.713   7.351  1.00  0.00          H   
ATOM     97  HB3 LEU A   7       6.179   5.962   6.715  1.00  0.00          H   
ATOM     98  HB2 LEU A   7       7.228   5.274   5.582  1.00  0.00          H   
ATOM     99  HG  LEU A   7       8.025   7.359   7.624  1.00  0.00          H   
ATOM    100 HD11 LEU A   7       9.623   6.018   5.508  1.00  0.00          H   
ATOM    101 HD12 LEU A   7       9.872   7.790   5.808  1.00  0.00          H   
ATOM    102 HD13 LEU A   7      10.015   6.540   7.104  1.00  0.00          H   
ATOM    103 HD21 LEU A   7       7.160   7.672   4.669  1.00  0.00          H   
ATOM    104 HD22 LEU A   7       6.256   8.203   6.057  1.00  0.00          H   
ATOM    105 HD23 LEU A   7       7.843   8.929   5.642  1.00  0.00          H   
ATOM    106  N   ALA A   8       6.493   4.699   9.867  1.00  0.00          N   
ATOM    107  CA  ALA A   8       6.391   4.852  11.290  1.00  0.00          C   
ATOM    108  C   ALA A   8       7.625   4.217  12.122  1.00  0.00          C   
ATOM    109  O   ALA A   8       8.149   4.850  13.064  1.00  0.00          O   
ATOM    110  CB  ALA A   8       5.100   4.293  11.762  1.00  0.00          C   
ATOM    111  H   ALA A   8       5.808   4.256   9.268  1.00  0.00          H   
ATOM    112  HA  ALA A   8       6.382   5.913  11.560  1.00  0.00          H   
ATOM    113  HB1 ALA A   8       5.007   3.242  11.485  1.00  0.00          H   
ATOM    114  HB2 ALA A   8       5.023   4.375  12.841  1.00  0.00          H   
ATOM    115  HB3 ALA A   8       4.177   4.769  11.440  1.00  0.00          H   
ATOM    116  N   ALA A   9       8.021   2.944  11.758  1.00  0.00          N   
ATOM    117  CA  ALA A   9       9.208   2.268  12.228  1.00  0.00          C   
ATOM    118  C   ALA A   9      10.490   2.902  11.786  1.00  0.00          C   
ATOM    119  O   ALA A   9      11.407   3.089  12.608  1.00  0.00          O   
ATOM    120  CB  ALA A   9       9.129   0.748  12.036  1.00  0.00          C   
ATOM    121  H   ALA A   9       7.539   2.580  10.955  1.00  0.00          H   
ATOM    122  HA  ALA A   9       9.227   2.499  13.288  1.00  0.00          H   
ATOM    123  HB1 ALA A   9       8.215   0.293  12.416  1.00  0.00          H   
ATOM    124  HB2 ALA A   9       9.263   0.502  10.981  1.00  0.00          H   
ATOM    125  HB3 ALA A   9       9.987   0.247  12.482  1.00  0.00          H   
ATOM    126  N   LEU A  10      10.597   3.219  10.480  1.00  0.00          N   
ATOM    127  CA  LEU A  10      11.789   3.881   9.859  1.00  0.00          C   
ATOM    128  C   LEU A  10      12.065   5.185  10.530  1.00  0.00          C   
ATOM    129  O   LEU A  10      13.223   5.462  10.846  1.00  0.00          O   
ATOM    130  CB  LEU A  10      11.553   4.023   8.313  1.00  0.00          C   
ATOM    131  CG  LEU A  10      11.827   2.740   7.526  1.00  0.00          C   
ATOM    132  CD1 LEU A  10      11.667   2.964   6.020  1.00  0.00          C   
ATOM    133  CD2 LEU A  10      13.094   2.060   7.819  1.00  0.00          C   
ATOM    134  H   LEU A  10       9.810   2.993   9.887  1.00  0.00          H   
ATOM    135  HA  LEU A  10      12.692   3.256   9.853  1.00  0.00          H   
ATOM    136  HB3 LEU A  10      12.317   4.693   7.913  1.00  0.00          H   
ATOM    137  HB2 LEU A  10      10.595   4.446   8.034  1.00  0.00          H   
ATOM    138  HG  LEU A  10      11.028   2.073   7.847  1.00  0.00          H   
ATOM    139 HD11 LEU A  10      10.827   3.650   5.912  1.00  0.00          H   
ATOM    140 HD12 LEU A  10      12.590   3.387   5.609  1.00  0.00          H   
ATOM    141 HD13 LEU A  10      11.476   2.014   5.542  1.00  0.00          H   
ATOM    142 HD21 LEU A  10      13.161   1.207   7.150  1.00  0.00          H   
ATOM    143 HD22 LEU A  10      13.996   2.585   7.532  1.00  0.00          H   
ATOM    144 HD23 LEU A  10      13.171   1.844   8.890  1.00  0.00          H   
ATOM    145  N   GLN A  11      11.090   6.008  10.720  1.00  0.00          N   
ATOM    146  CA  GLN A  11      11.143   7.224  11.574  1.00  0.00          C   
ATOM    147  C   GLN A  11      11.510   6.988  13.082  1.00  0.00          C   
ATOM    148  O   GLN A  11      12.297   7.790  13.560  1.00  0.00          O   
ATOM    149  CB  GLN A  11       9.912   8.078  11.425  1.00  0.00          C   
ATOM    150  CG  GLN A  11       9.991   8.921  10.163  1.00  0.00          C   
ATOM    151  CD  GLN A  11       8.855   9.988  10.082  1.00  0.00          C   
ATOM    152  NE2 GLN A  11       8.255  10.231   8.917  1.00  0.00          N   
ATOM    153  OE1 GLN A  11       8.480  10.572  11.057  1.00  0.00          O   
ATOM    154  H   GLN A  11      10.166   5.745  10.413  1.00  0.00          H   
ATOM    155  HA  GLN A  11      11.925   7.815  11.094  1.00  0.00          H   
ATOM    156  HB3 GLN A  11       9.760   8.781  12.251  1.00  0.00          H   
ATOM    157  HB2 GLN A  11       9.025   7.458  11.384  1.00  0.00          H   
ATOM    158  HG3 GLN A  11       9.980   8.279   9.286  1.00  0.00          H   
ATOM    159  HG2 GLN A  11      10.926   9.468  10.232  1.00  0.00          H   
ATOM    160 HE21 GLN A  11       8.588   9.905   8.019  1.00  0.00          H   
ATOM    161 HE22 GLN A  11       7.693  11.073   8.888  1.00  0.00          H   
ATOM    162  N   ALA A  12      11.107   5.880  13.712  1.00  0.00          N   
ATOM    163  CA  ALA A  12      11.470   5.576  15.112  1.00  0.00          C   
ATOM    164  C   ALA A  12      12.957   5.003  15.206  1.00  0.00          C   
ATOM    165  O   ALA A  12      13.745   5.459  16.079  1.00  0.00          O   
ATOM    166  CB  ALA A  12      10.492   4.513  15.523  1.00  0.00          C   
ATOM    167  H   ALA A  12      10.290   5.390  13.370  1.00  0.00          H   
ATOM    168  HA  ALA A  12      11.409   6.460  15.741  1.00  0.00          H   
ATOM    169  HB1 ALA A  12      10.227   3.795  14.747  1.00  0.00          H   
ATOM    170  HB2 ALA A  12      10.983   3.957  16.321  1.00  0.00          H   
ATOM    171  HB3 ALA A  12       9.557   4.883  15.944  1.00  0.00          H   
ATOM    172  N   LEU A  13      13.319   4.176  14.236  1.00  0.00          N   
ATOM    173  CA  LEU A  13      14.706   3.764  13.974  1.00  0.00          C   
ATOM    174  C   LEU A  13      15.538   4.979  13.594  1.00  0.00          C   
ATOM    175  O   LEU A  13      16.711   5.039  14.059  1.00  0.00          O   
ATOM    176  CB  LEU A  13      14.703   2.702  12.884  1.00  0.00          C   
ATOM    177  CG  LEU A  13      14.521   1.244  13.385  1.00  0.00          C   
ATOM    178  CD1 LEU A  13      14.372   0.256  12.231  1.00  0.00          C   
ATOM    179  CD2 LEU A  13      15.783   0.702  14.110  1.00  0.00          C   
ATOM    180  H   LEU A  13      12.590   3.784  13.657  1.00  0.00          H   
ATOM    181  HA  LEU A  13      15.128   3.308  14.870  1.00  0.00          H   
ATOM    182  HB3 LEU A  13      15.657   2.754  12.364  1.00  0.00          H   
ATOM    183  HB2 LEU A  13      14.057   2.951  12.037  1.00  0.00          H   
ATOM    184  HG  LEU A  13      13.661   1.215  14.038  1.00  0.00          H   
ATOM    185 HD11 LEU A  13      13.685   0.568  11.455  1.00  0.00          H   
ATOM    186 HD12 LEU A  13      15.339  -0.053  11.838  1.00  0.00          H   
ATOM    187 HD13 LEU A  13      13.857  -0.592  12.676  1.00  0.00          H   
ATOM    188 HD21 LEU A  13      15.541  -0.263  14.565  1.00  0.00          H   
ATOM    189 HD22 LEU A  13      16.613   0.549  13.421  1.00  0.00          H   
ATOM    190 HD23 LEU A  13      15.930   1.388  14.951  1.00  0.00          H   
ATOM    191  N   GLN A  14      15.091   6.032  12.816  1.00  0.00          N   
ATOM    192  CA  GLN A  14      15.929   7.226  12.622  1.00  0.00          C   
ATOM    193  C   GLN A  14      16.149   7.980  13.885  1.00  0.00          C   
ATOM    194  O   GLN A  14      17.294   8.354  14.140  1.00  0.00          O   
ATOM    195  CB  GLN A  14      15.423   7.975  11.356  1.00  0.00          C   
ATOM    196  CG  GLN A  14      16.028   9.344  11.183  1.00  0.00          C   
ATOM    197  CD  GLN A  14      17.539   9.378  11.188  1.00  0.00          C   
ATOM    198  NE2 GLN A  14      18.107  10.509  11.089  1.00  0.00          N   
ATOM    199  OE1 GLN A  14      18.238   8.412  11.021  1.00  0.00          O   
ATOM    200  H   GLN A  14      14.193   5.882  12.386  1.00  0.00          H   
ATOM    201  HA  GLN A  14      16.911   6.818  12.375  1.00  0.00          H   
ATOM    202  HB3 GLN A  14      14.338   7.973  11.381  1.00  0.00          H   
ATOM    203  HB2 GLN A  14      15.659   7.411  10.460  1.00  0.00          H   
ATOM    204  HG3 GLN A  14      15.693  10.056  11.938  1.00  0.00          H   
ATOM    205  HG2 GLN A  14      15.736   9.692  10.190  1.00  0.00          H   
ATOM    206 HE21 GLN A  14      17.539  11.345  11.029  1.00  0.00          H   
ATOM    207 HE22 GLN A  14      19.079  10.504  11.376  1.00  0.00          H   
ATOM    208  N   ALA A  15      15.096   8.209  14.720  1.00  0.00          N   
ATOM    209  CA  ALA A  15      15.198   8.942  15.920  1.00  0.00          C   
ATOM    210  C   ALA A  15      16.156   8.273  16.911  1.00  0.00          C   
ATOM    211  O   ALA A  15      16.795   8.970  17.694  1.00  0.00          O   
ATOM    212  CB  ALA A  15      13.810   9.098  16.455  1.00  0.00          C   
ATOM    213  H   ALA A  15      14.170   8.037  14.344  1.00  0.00          H   
ATOM    214  HA  ALA A  15      15.662   9.924  15.870  1.00  0.00          H   
ATOM    215  HB1 ALA A  15      13.238   8.166  16.433  1.00  0.00          H   
ATOM    216  HB2 ALA A  15      13.918   9.373  17.504  1.00  0.00          H   
ATOM    217  HB3 ALA A  15      13.346   9.907  15.892  1.00  0.00          H   
ATOM    218  N   LEU A  16      16.236   6.969  16.932  1.00  0.00          N   
ATOM    219  CA  LEU A  16      17.086   6.167  17.726  1.00  0.00          C   
ATOM    220  C   LEU A  16      18.552   6.343  17.190  1.00  0.00          C   
ATOM    221  O   LEU A  16      19.483   6.456  17.952  1.00  0.00          O   
ATOM    222  CB  LEU A  16      16.780   4.665  17.529  1.00  0.00          C   
ATOM    223  CG  LEU A  16      17.524   3.875  18.672  1.00  0.00          C   
ATOM    224  CD1 LEU A  16      16.810   3.952  20.040  1.00  0.00          C   
ATOM    225  CD2 LEU A  16      17.478   2.352  18.423  1.00  0.00          C   
ATOM    226  H   LEU A  16      15.556   6.516  16.346  1.00  0.00          H   
ATOM    227  HA  LEU A  16      17.111   6.417  18.782  1.00  0.00          H   
ATOM    228  HB3 LEU A  16      17.103   4.383  16.532  1.00  0.00          H   
ATOM    229  HB2 LEU A  16      15.730   4.455  17.671  1.00  0.00          H   
ATOM    230  HG  LEU A  16      18.556   4.228  18.738  1.00  0.00          H   
ATOM    231 HD11 LEU A  16      17.407   3.421  20.772  1.00  0.00          H   
ATOM    232 HD12 LEU A  16      16.647   5.014  20.246  1.00  0.00          H   
ATOM    233 HD13 LEU A  16      15.786   3.597  19.934  1.00  0.00          H   
ATOM    234 HD21 LEU A  16      17.889   1.811  19.268  1.00  0.00          H   
ATOM    235 HD22 LEU A  16      16.437   2.031  18.389  1.00  0.00          H   
ATOM    236 HD23 LEU A  16      17.898   2.129  17.444  1.00  0.00          H   
ATOM    237  N   GLN A  17      18.795   6.362  15.864  1.00  0.00          N   
ATOM    238  CA  GLN A  17      20.147   6.598  15.295  1.00  0.00          C   
ATOM    239  C   GLN A  17      20.767   7.897  15.648  1.00  0.00          C   
ATOM    240  O   GLN A  17      22.016   7.962  15.965  1.00  0.00          O   
ATOM    241  CB  GLN A  17      20.063   6.489  13.717  1.00  0.00          C   
ATOM    242  CG  GLN A  17      21.496   6.165  13.301  1.00  0.00          C   
ATOM    243  CD  GLN A  17      21.570   6.134  11.723  1.00  0.00          C   
ATOM    244  NE2 GLN A  17      22.667   6.571  11.112  1.00  0.00          N   
ATOM    245  OE1 GLN A  17      20.673   5.794  10.958  1.00  0.00          O   
ATOM    246  H   GLN A  17      18.005   6.333  15.235  1.00  0.00          H   
ATOM    247  HA  GLN A  17      20.734   5.734  15.618  1.00  0.00          H   
ATOM    248  HB3 GLN A  17      19.809   7.479  13.332  1.00  0.00          H   
ATOM    249  HB2 GLN A  17      19.390   5.716  13.331  1.00  0.00          H   
ATOM    250  HG3 GLN A  17      21.726   5.156  13.625  1.00  0.00          H   
ATOM    251  HG2 GLN A  17      22.221   6.884  13.668  1.00  0.00          H   
ATOM    252 HE21 GLN A  17      23.426   6.849  11.706  1.00  0.00          H   
ATOM    253 HE22 GLN A  17      22.792   6.286  10.151  1.00  0.00          H   
ATOM    254  N   ALA A  18      19.982   8.988  15.683  1.00  0.00          N   
ATOM    255  CA  ALA A  18      20.363  10.316  16.194  1.00  0.00          C   
ATOM    256  C   ALA A  18      20.739  10.376  17.732  1.00  0.00          C   
ATOM    257  O   ALA A  18      21.700  11.076  18.066  1.00  0.00          O   
ATOM    258  CB  ALA A  18      19.230  11.266  15.811  1.00  0.00          C   
ATOM    259  H   ALA A  18      19.054   8.922  15.297  1.00  0.00          H   
ATOM    260  HA  ALA A  18      21.285  10.635  15.707  1.00  0.00          H   
ATOM    261  HB1 ALA A  18      19.496  12.307  16.010  1.00  0.00          H   
ATOM    262  HB2 ALA A  18      19.021  11.118  14.752  1.00  0.00          H   
ATOM    263  HB3 ALA A  18      18.289  10.997  16.301  1.00  0.00          H   
ATOM    264  N   ALA A  19      20.068   9.560  18.588  1.00  0.00          N   
ATOM    265  CA  ALA A  19      20.268   9.470  20.029  1.00  0.00          C   
ATOM    266  C   ALA A  19      21.483   8.604  20.379  1.00  0.00          C   
ATOM    267  O   ALA A  19      22.385   9.080  21.042  1.00  0.00          O   
ATOM    268  CB  ALA A  19      18.997   8.909  20.746  1.00  0.00          C   
ATOM    269  H   ALA A  19      19.306   9.041  18.198  1.00  0.00          H   
ATOM    270  HA  ALA A  19      20.589  10.457  20.346  1.00  0.00          H   
ATOM    271  HB1 ALA A  19      18.142   9.528  20.477  1.00  0.00          H   
ATOM    272  HB2 ALA A  19      18.811   7.909  20.378  1.00  0.00          H   
ATOM    273  HB3 ALA A  19      19.184   8.862  21.815  1.00  0.00          H   
ATOM    274  N   GLN A  20      21.532   7.416  19.815  1.00  0.00          N   
ATOM    275  CA  GLN A  20      22.557   6.380  20.008  1.00  0.00          C   
ATOM    276  C   GLN A  20      23.868   6.763  19.370  1.00  0.00          C   
ATOM    277  O   GLN A  20      23.993   7.078  18.172  1.00  0.00          O   
ATOM    278  CB  GLN A  20      22.068   4.928  19.644  1.00  0.00          C   
ATOM    279  CG  GLN A  20      21.076   4.322  20.677  1.00  0.00          C   
ATOM    280  CD  GLN A  20      21.866   4.030  21.977  1.00  0.00          C   
ATOM    281  NE2 GLN A  20      21.296   3.341  22.914  1.00  0.00          N   
ATOM    282  OE1 GLN A  20      23.045   4.295  22.183  1.00  0.00          O   
ATOM    283  H   GLN A  20      20.741   7.095  19.270  1.00  0.00          H   
ATOM    284  HA  GLN A  20      22.761   6.285  21.084  1.00  0.00          H   
ATOM    285  HB3 GLN A  20      22.882   4.211  19.547  1.00  0.00          H   
ATOM    286  HB2 GLN A  20      21.566   4.952  18.683  1.00  0.00          H   
ATOM    287  HG3 GLN A  20      20.820   3.359  20.236  1.00  0.00          H   
ATOM    288  HG2 GLN A  20      20.295   5.015  20.985  1.00  0.00          H   
ATOM    289 HE21 GLN A  20      20.393   2.910  22.742  1.00  0.00          H   
ATOM    290 HE22 GLN A  20      21.872   3.282  23.738  1.00  0.00          H   
ATOM    291  N   ALA A  21      24.893   6.662  20.217  1.00  0.00          N   
ATOM    292  CA  ALA A  21      26.262   6.961  19.842  1.00  0.00          C   
ATOM    293  C   ALA A  21      26.740   6.020  18.732  1.00  0.00          C   
ATOM    294  O   ALA A  21      26.783   4.805  18.890  1.00  0.00          O   
ATOM    295  CB  ALA A  21      27.231   7.255  21.040  1.00  0.00          C   
ATOM    296  H   ALA A  21      24.632   6.561  21.186  1.00  0.00          H   
ATOM    297  HA  ALA A  21      26.214   7.909  19.288  1.00  0.00          H   
ATOM    298  HB1 ALA A  21      28.242   7.533  20.725  1.00  0.00          H   
ATOM    299  HB2 ALA A  21      26.758   8.037  21.639  1.00  0.00          H   
ATOM    300  HB3 ALA A  21      27.312   6.320  21.605  1.00  0.00          H   
ATOM    301  N   ALA A  22      27.278   6.569  17.578  1.00  0.00          N   
ATOM    302  CA  ALA A  22      28.081   5.924  16.608  1.00  0.00          C   
ATOM    303  C   ALA A  22      29.439   5.331  17.025  1.00  0.00          C   
ATOM    304  O   ALA A  22      30.299   6.003  17.688  1.00  0.00          O   
ATOM    305  CB  ALA A  22      28.335   6.830  15.352  1.00  0.00          C   
ATOM    306  H   ALA A  22      27.167   7.556  17.456  1.00  0.00          H   
ATOM    307  HA  ALA A  22      27.401   5.095  16.383  1.00  0.00          H   
ATOM    308  HB1 ALA A  22      29.033   7.584  15.738  1.00  0.00          H   
ATOM    309  HB2 ALA A  22      28.853   6.225  14.613  1.00  0.00          H   
ATOM    310  HB3 ALA A  22      27.419   7.291  14.973  1.00  0.00          H   
ATOM    311  N   LYS A  23      29.611   4.083  16.601  1.00  0.00          N   
ATOM    312  CA  LYS A  23      30.759   3.160  16.801  1.00  0.00          C   
ATOM    313  C   LYS A  23      31.309   2.659  15.469  1.00  0.00          C   
ATOM    314  O   LYS A  23      30.665   2.720  14.382  1.00  0.00          O   
ATOM    315  CB  LYS A  23      30.296   1.992  17.682  1.00  0.00          C   
ATOM    316  CG  LYS A  23      29.716   2.297  19.055  1.00  0.00          C   
ATOM    317  CD  LYS A  23      30.739   3.161  19.834  1.00  0.00          C   
ATOM    318  CE  LYS A  23      30.169   3.418  21.202  1.00  0.00          C   
ATOM    319  NZ  LYS A  23      31.284   3.923  22.086  1.00  0.00          N   
ATOM    320  H   LYS A  23      28.807   3.727  16.117  1.00  0.00          H   
ATOM    321  HA  LYS A  23      31.553   3.742  17.270  1.00  0.00          H   
ATOM    322  HB3 LYS A  23      31.122   1.288  17.782  1.00  0.00          H   
ATOM    323  HB2 LYS A  23      29.597   1.353  17.147  1.00  0.00          H   
ATOM    324  HG3 LYS A  23      29.540   1.346  19.568  1.00  0.00          H   
ATOM    325  HG2 LYS A  23      28.749   2.802  19.014  1.00  0.00          H   
ATOM    326  HD3 LYS A  23      30.850   4.128  19.349  1.00  0.00          H   
ATOM    327  HD2 LYS A  23      31.716   2.683  19.911  1.00  0.00          H   
ATOM    328  HE3 LYS A  23      29.782   2.499  21.654  1.00  0.00          H   
ATOM    329  HE2 LYS A  23      29.390   4.170  21.136  1.00  0.00          H   
ATOM    330  HZ1 LYS A  23      31.986   3.193  22.051  1.00  0.00          H   
ATOM    331  HZ2 LYS A  23      31.678   4.806  21.803  1.00  0.00          H   
ATOM    332  HZ3 LYS A  23      30.947   4.139  23.016  1.00  0.00          H   
ATOM    333  N   LYS A  24      32.499   1.996  15.556  1.00  0.00          N   
ATOM    334  CA  LYS A  24      33.271   1.593  14.343  1.00  0.00          C   
ATOM    335  C   LYS A  24      33.863   0.261  14.655  1.00  0.00          C   
ATOM    336  CB  LYS A  24      34.381   2.565  14.042  1.00  0.00          C   
ATOM    337  CG  LYS A  24      33.926   3.983  13.598  1.00  0.00          C   
ATOM    338  CD  LYS A  24      33.463   3.848  12.122  1.00  0.00          C   
ATOM    339  CE  LYS A  24      33.084   5.090  11.456  1.00  0.00          C   
ATOM    340  NZ  LYS A  24      32.534   4.896  10.110  1.00  0.00          N   
ATOM    341  O   LYS A  24      33.669  -0.750  13.922  1.00  0.00          O   
ATOM    342  OXT LYS A  24      34.544   0.086  15.675  1.00  0.00          O   
ATOM    343  H   LYS A  24      32.831   1.737  16.477  1.00  0.00          H   
ATOM    344  HA  LYS A  24      32.590   1.447  13.511  1.00  0.00          H   
ATOM    345  HB3 LYS A  24      35.057   2.144  13.293  1.00  0.00          H   
ATOM    346  HB2 LYS A  24      35.029   2.699  14.915  1.00  0.00          H   
ATOM    347  HG3 LYS A  24      34.790   4.647  13.655  1.00  0.00          H   
ATOM    348  HG2 LYS A  24      33.049   4.324  14.152  1.00  0.00          H   
ATOM    349  HD3 LYS A  24      32.679   3.095  12.028  1.00  0.00          H   
ATOM    350  HD2 LYS A  24      34.315   3.478  11.551  1.00  0.00          H   
ATOM    351  HE3 LYS A  24      34.030   5.630  11.424  1.00  0.00          H   
ATOM    352  HE2 LYS A  24      32.368   5.641  12.067  1.00  0.00          H   
ATOM    353  HZ1 LYS A  24      33.185   4.465   9.466  1.00  0.00          H   
ATOM    354  HZ2 LYS A  24      31.776   4.233  10.152  1.00  0.00          H   
ATOM    355  HZ3 LYS A  24      32.329   5.781   9.668  1.00  0.00          H   
TER     356      LYS A  24
ENDMDL
MODEL        7
ATOM      1  N   LYS A   1       5.336  -5.839   5.627  1.00  0.00          N   
ATOM      2  CA  LYS A   1       4.960  -4.607   6.324  1.00  0.00          C   
ATOM      3  C   LYS A   1       4.280  -3.733   5.288  1.00  0.00          C   
ATOM      4  O   LYS A   1       4.644  -3.684   4.096  1.00  0.00          O   
ATOM      5  CB  LYS A   1       6.168  -3.925   6.975  1.00  0.00          C   
ATOM      6  CG  LYS A   1       5.911  -3.047   8.192  1.00  0.00          C   
ATOM      7  CD  LYS A   1       7.151  -2.420   8.849  1.00  0.00          C   
ATOM      8  CE  LYS A   1       7.867  -3.438   9.670  1.00  0.00          C   
ATOM      9  NZ  LYS A   1       8.384  -2.915  10.941  1.00  0.00          N   
ATOM     10  HA  LYS A   1       4.315  -4.980   7.118  1.00  0.00          H   
ATOM     11  HB3 LYS A   1       6.834  -3.461   6.251  1.00  0.00          H   
ATOM     12  HB2 LYS A   1       6.751  -4.725   7.436  1.00  0.00          H   
ATOM     13  HG3 LYS A   1       5.389  -3.646   8.932  1.00  0.00          H   
ATOM     14  HG2 LYS A   1       5.232  -2.240   7.930  1.00  0.00          H   
ATOM     15  HD3 LYS A   1       6.841  -1.629   9.529  1.00  0.00          H   
ATOM     16  HD2 LYS A   1       7.809  -2.024   8.072  1.00  0.00          H   
ATOM     17  HE3 LYS A   1       8.681  -3.838   9.064  1.00  0.00          H   
ATOM     18  HE2 LYS A   1       7.301  -4.349   9.850  1.00  0.00          H   
ATOM     19  HZ1 LYS A   1       7.715  -2.439  11.525  1.00  0.00          H   
ATOM     20  HZ2 LYS A   1       8.772  -3.690  11.453  1.00  0.00          H   
ATOM     21  HZ3 LYS A   1       9.234  -2.399  10.722  1.00  0.00          H   
ATOM     22  H   LYS A   1       5.894  -5.639   4.814  1.00  0.00          H   
ATOM     23  N   LYS A   2       3.295  -3.046   5.717  1.00  0.00          N   
ATOM     24  CA  LYS A   2       2.546  -2.144   4.832  1.00  0.00          C   
ATOM     25  C   LYS A   2       3.083  -0.686   4.917  1.00  0.00          C   
ATOM     26  O   LYS A   2       3.485  -0.395   6.047  1.00  0.00          O   
ATOM     27  CB  LYS A   2       1.005  -2.276   5.016  1.00  0.00          C   
ATOM     28  CG  LYS A   2       0.360  -3.697   4.862  1.00  0.00          C   
ATOM     29  CD  LYS A   2       0.527  -4.330   3.472  1.00  0.00          C   
ATOM     30  CE  LYS A   2      -0.259  -5.641   3.243  1.00  0.00          C   
ATOM     31  NZ  LYS A   2      -1.707  -5.440   3.380  1.00  0.00          N   
ATOM     32  H   LYS A   2       2.929  -3.088   6.660  1.00  0.00          H   
ATOM     33  HA  LYS A   2       2.740  -2.462   3.802  1.00  0.00          H   
ATOM     34  HB3 LYS A   2       0.483  -1.495   4.449  1.00  0.00          H   
ATOM     35  HB2 LYS A   2       0.894  -1.928   6.042  1.00  0.00          H   
ATOM     36  HG3 LYS A   2      -0.724  -3.519   4.920  1.00  0.00          H   
ATOM     37  HG2 LYS A   2       0.643  -4.378   5.667  1.00  0.00          H   
ATOM     38  HD3 LYS A   2       1.597  -4.480   3.309  1.00  0.00          H   
ATOM     39  HD2 LYS A   2       0.252  -3.659   2.646  1.00  0.00          H   
ATOM     40  HE3 LYS A   2       0.031  -6.398   3.962  1.00  0.00          H   
ATOM     41  HE2 LYS A   2      -0.063  -5.995   2.235  1.00  0.00          H   
ATOM     42  HZ1 LYS A   2      -1.951  -5.308   4.355  1.00  0.00          H   
ATOM     43  HZ2 LYS A   2      -1.977  -4.620   2.836  1.00  0.00          H   
ATOM     44  HZ3 LYS A   2      -2.105  -6.200   2.847  1.00  0.00          H   
ATOM     45  N   PRO A   3       3.088   0.139   3.834  1.00  0.00          N   
ATOM     46  CA  PRO A   3       3.918   1.345   3.675  1.00  0.00          C   
ATOM     47  C   PRO A   3       3.759   2.341   4.879  1.00  0.00          C   
ATOM     48  O   PRO A   3       4.777   2.842   5.407  1.00  0.00          O   
ATOM     49  CB  PRO A   3       3.658   1.979   2.324  1.00  0.00          C   
ATOM     50  CG  PRO A   3       3.225   0.804   1.467  1.00  0.00          C   
ATOM     51  CD  PRO A   3       2.547  -0.122   2.515  1.00  0.00          C   
ATOM     52  HA  PRO A   3       4.925   0.942   3.608  1.00  0.00          H   
ATOM     53  HB3 PRO A   3       2.835   2.695   2.414  1.00  0.00          H   
ATOM     54  HB2 PRO A   3       4.592   2.425   1.985  1.00  0.00          H   
ATOM     55  HG3 PRO A   3       2.564   1.015   0.623  1.00  0.00          H   
ATOM     56  HG2 PRO A   3       4.143   0.347   1.094  1.00  0.00          H   
ATOM     57  HD3 PRO A   3       1.455  -0.090   2.446  1.00  0.00          H   
ATOM     58  HD2 PRO A   3       2.849  -1.103   2.144  1.00  0.00          H   
ATOM     59  N   GLY A   4       2.526   2.474   5.390  1.00  0.00          N   
ATOM     60  CA  GLY A   4       2.134   3.270   6.559  1.00  0.00          C   
ATOM     61  C   GLY A   4       3.020   2.866   7.754  1.00  0.00          C   
ATOM     62  O   GLY A   4       3.865   3.630   8.250  1.00  0.00          O   
ATOM     63  H   GLY A   4       1.797   2.004   4.865  1.00  0.00          H   
ATOM     64  HA3 GLY A   4       1.101   3.048   6.810  1.00  0.00          H   
ATOM     65  HA2 GLY A   4       2.333   4.301   6.268  1.00  0.00          H   
ATOM     66  N   ALA A   5       2.866   1.614   8.251  1.00  0.00          N   
ATOM     67  CA  ALA A   5       3.700   0.995   9.279  1.00  0.00          C   
ATOM     68  C   ALA A   5       5.164   0.952   8.908  1.00  0.00          C   
ATOM     69  O   ALA A   5       5.987   1.271   9.807  1.00  0.00          O   
ATOM     70  CB  ALA A   5       3.097  -0.359   9.570  1.00  0.00          C   
ATOM     71  H   ALA A   5       2.208   1.032   7.751  1.00  0.00          H   
ATOM     72  HA  ALA A   5       3.625   1.588  10.190  1.00  0.00          H   
ATOM     73  HB1 ALA A   5       2.447  -0.753   8.785  1.00  0.00          H   
ATOM     74  HB2 ALA A   5       3.856  -1.135   9.676  1.00  0.00          H   
ATOM     75  HB3 ALA A   5       2.549  -0.333  10.509  1.00  0.00          H   
ATOM     76  N   SER A   6       5.559   0.689   7.623  1.00  0.00          N   
ATOM     77  CA  SER A   6       6.987   0.804   7.162  1.00  0.00          C   
ATOM     78  C   SER A   6       7.634   2.157   7.403  1.00  0.00          C   
ATOM     79  O   SER A   6       8.702   2.208   7.970  1.00  0.00          O   
ATOM     80  CB  SER A   6       7.247   0.384   5.706  1.00  0.00          C   
ATOM     81  OG  SER A   6       6.794  -0.931   5.528  1.00  0.00          O   
ATOM     82  H   SER A   6       4.854   0.312   7.005  1.00  0.00          H   
ATOM     83  HA  SER A   6       7.608   0.116   7.748  1.00  0.00          H   
ATOM     84  HB3 SER A   6       8.328   0.378   5.555  1.00  0.00          H   
ATOM     85  HB2 SER A   6       6.747   1.084   5.037  1.00  0.00          H   
ATOM     86  HG  SER A   6       7.053  -1.211   4.640  1.00  0.00          H   
ATOM     87  N   LEU A   7       6.947   3.216   7.059  1.00  0.00          N   
ATOM     88  CA  LEU A   7       7.351   4.648   7.152  1.00  0.00          C   
ATOM     89  C   LEU A   7       7.553   5.046   8.627  1.00  0.00          C   
ATOM     90  O   LEU A   7       8.647   5.520   8.991  1.00  0.00          O   
ATOM     91  CB  LEU A   7       6.501   5.662   6.308  1.00  0.00          C   
ATOM     92  CG  LEU A   7       7.167   7.068   6.232  1.00  0.00          C   
ATOM     93  CD1 LEU A   7       8.534   6.998   5.552  1.00  0.00          C   
ATOM     94  CD2 LEU A   7       6.247   8.033   5.466  1.00  0.00          C   
ATOM     95  H   LEU A   7       6.051   3.097   6.598  1.00  0.00          H   
ATOM     96  HA  LEU A   7       8.372   4.777   6.777  1.00  0.00          H   
ATOM     97  HB3 LEU A   7       5.480   5.643   6.692  1.00  0.00          H   
ATOM     98  HB2 LEU A   7       6.398   5.217   5.326  1.00  0.00          H   
ATOM     99  HG  LEU A   7       7.354   7.413   7.247  1.00  0.00          H   
ATOM    100 HD11 LEU A   7       8.989   7.992   5.644  1.00  0.00          H   
ATOM    101 HD12 LEU A   7       9.229   6.304   6.017  1.00  0.00          H   
ATOM    102 HD13 LEU A   7       8.499   6.712   4.503  1.00  0.00          H   
ATOM    103 HD21 LEU A   7       5.225   8.031   5.851  1.00  0.00          H   
ATOM    104 HD22 LEU A   7       6.697   9.017   5.537  1.00  0.00          H   
ATOM    105 HD23 LEU A   7       6.096   7.674   4.439  1.00  0.00          H   
ATOM    106  N   ALA A   8       6.580   4.774   9.498  1.00  0.00          N   
ATOM    107  CA  ALA A   8       6.635   4.956  10.923  1.00  0.00          C   
ATOM    108  C   ALA A   8       7.835   4.256  11.634  1.00  0.00          C   
ATOM    109  O   ALA A   8       8.574   4.944  12.342  1.00  0.00          O   
ATOM    110  CB  ALA A   8       5.308   4.454  11.509  1.00  0.00          C   
ATOM    111  H   ALA A   8       5.818   4.198   9.184  1.00  0.00          H   
ATOM    112  HA  ALA A   8       6.807   6.028  11.058  1.00  0.00          H   
ATOM    113  HB1 ALA A   8       5.128   3.403  11.313  1.00  0.00          H   
ATOM    114  HB2 ALA A   8       5.273   4.619  12.580  1.00  0.00          H   
ATOM    115  HB3 ALA A   8       4.490   5.055  11.103  1.00  0.00          H   
ATOM    116  N   ALA A   9       8.070   2.956  11.409  1.00  0.00          N   
ATOM    117  CA  ALA A   9       9.204   2.170  11.890  1.00  0.00          C   
ATOM    118  C   ALA A   9      10.545   2.746  11.361  1.00  0.00          C   
ATOM    119  O   ALA A   9      11.512   2.681  12.031  1.00  0.00          O   
ATOM    120  CB  ALA A   9       8.856   0.701  11.588  1.00  0.00          C   
ATOM    121  H   ALA A   9       7.270   2.419  11.101  1.00  0.00          H   
ATOM    122  HA  ALA A   9       9.150   2.170  12.985  1.00  0.00          H   
ATOM    123  HB1 ALA A   9       9.081   0.455  10.550  1.00  0.00          H   
ATOM    124  HB2 ALA A   9       9.547   0.044  12.120  1.00  0.00          H   
ATOM    125  HB3 ALA A   9       7.856   0.398  11.876  1.00  0.00          H   
ATOM    126  N   LEU A  10      10.576   3.232  10.139  1.00  0.00          N   
ATOM    127  CA  LEU A  10      11.761   3.948   9.495  1.00  0.00          C   
ATOM    128  C   LEU A  10      11.974   5.241  10.338  1.00  0.00          C   
ATOM    129  O   LEU A  10      13.102   5.343  10.905  1.00  0.00          O   
ATOM    130  CB  LEU A  10      11.580   4.200   8.008  1.00  0.00          C   
ATOM    131  CG  LEU A  10      11.844   2.879   7.194  1.00  0.00          C   
ATOM    132  CD1 LEU A  10      11.574   3.165   5.723  1.00  0.00          C   
ATOM    133  CD2 LEU A  10      13.275   2.433   7.297  1.00  0.00          C   
ATOM    134  H   LEU A  10       9.766   3.024   9.581  1.00  0.00          H   
ATOM    135  HA  LEU A  10      12.583   3.259   9.681  1.00  0.00          H   
ATOM    136  HB3 LEU A  10      12.319   4.980   7.797  1.00  0.00          H   
ATOM    137  HB2 LEU A  10      10.566   4.496   7.762  1.00  0.00          H   
ATOM    138  HG  LEU A  10      11.206   2.102   7.608  1.00  0.00          H   
ATOM    139 HD11 LEU A  10      12.188   3.975   5.323  1.00  0.00          H   
ATOM    140 HD12 LEU A  10      11.750   2.198   5.252  1.00  0.00          H   
ATOM    141 HD13 LEU A  10      10.532   3.432   5.557  1.00  0.00          H   
ATOM    142 HD21 LEU A  10      13.907   3.257   6.983  1.00  0.00          H   
ATOM    143 HD22 LEU A  10      13.450   2.311   8.378  1.00  0.00          H   
ATOM    144 HD23 LEU A  10      13.540   1.509   6.793  1.00  0.00          H   
ATOM    145  N   GLN A  11      11.026   6.136  10.394  1.00  0.00          N   
ATOM    146  CA  GLN A  11      11.014   7.312  11.189  1.00  0.00          C   
ATOM    147  C   GLN A  11      11.473   7.148  12.686  1.00  0.00          C   
ATOM    148  O   GLN A  11      12.326   7.890  13.153  1.00  0.00          O   
ATOM    149  CB  GLN A  11       9.621   8.021  11.100  1.00  0.00          C   
ATOM    150  CG  GLN A  11       9.383   8.664   9.705  1.00  0.00          C   
ATOM    151  CD  GLN A  11       8.021   9.291   9.437  1.00  0.00          C   
ATOM    152  NE2 GLN A  11       7.796   9.950   8.333  1.00  0.00          N   
ATOM    153  OE1 GLN A  11       7.149   9.343  10.216  1.00  0.00          O   
ATOM    154  H   GLN A  11      10.159   5.908   9.924  1.00  0.00          H   
ATOM    155  HA  GLN A  11      11.728   8.015  10.740  1.00  0.00          H   
ATOM    156  HB3 GLN A  11       9.586   8.804  11.855  1.00  0.00          H   
ATOM    157  HB2 GLN A  11       8.862   7.293  11.404  1.00  0.00          H   
ATOM    158  HG3 GLN A  11       9.685   8.031   8.869  1.00  0.00          H   
ATOM    159  HG2 GLN A  11      10.070   9.505   9.708  1.00  0.00          H   
ATOM    160 HE21 GLN A  11       8.553   9.983   7.675  1.00  0.00          H   
ATOM    161 HE22 GLN A  11       6.926  10.467   8.269  1.00  0.00          H   
ATOM    162  N   ALA A  12      10.987   6.118  13.393  1.00  0.00          N   
ATOM    163  CA  ALA A  12      11.406   5.755  14.748  1.00  0.00          C   
ATOM    164  C   ALA A  12      12.875   5.340  14.976  1.00  0.00          C   
ATOM    165  O   ALA A  12      13.456   5.866  15.930  1.00  0.00          O   
ATOM    166  CB  ALA A  12      10.421   4.645  15.204  1.00  0.00          C   
ATOM    167  H   ALA A  12      10.241   5.501  13.110  1.00  0.00          H   
ATOM    168  HA  ALA A  12      11.281   6.668  15.328  1.00  0.00          H   
ATOM    169  HB1 ALA A  12       9.507   5.184  15.463  1.00  0.00          H   
ATOM    170  HB2 ALA A  12      10.310   3.942  14.377  1.00  0.00          H   
ATOM    171  HB3 ALA A  12      10.840   4.132  16.073  1.00  0.00          H   
ATOM    172  N   LEU A  13      13.376   4.403  14.125  1.00  0.00          N   
ATOM    173  CA  LEU A  13      14.742   3.933  14.046  1.00  0.00          C   
ATOM    174  C   LEU A  13      15.650   5.146  13.851  1.00  0.00          C   
ATOM    175  O   LEU A  13      16.613   5.344  14.575  1.00  0.00          O   
ATOM    176  CB  LEU A  13      14.971   2.790  12.978  1.00  0.00          C   
ATOM    177  CG  LEU A  13      16.445   2.341  13.090  1.00  0.00          C   
ATOM    178  CD1 LEU A  13      16.799   1.854  14.528  1.00  0.00          C   
ATOM    179  CD2 LEU A  13      16.798   1.253  12.036  1.00  0.00          C   
ATOM    180  H   LEU A  13      12.787   4.027  13.403  1.00  0.00          H   
ATOM    181  HA  LEU A  13      15.069   3.588  15.024  1.00  0.00          H   
ATOM    182  HB3 LEU A  13      14.818   3.188  11.986  1.00  0.00          H   
ATOM    183  HB2 LEU A  13      14.242   1.992  13.112  1.00  0.00          H   
ATOM    184  HG  LEU A  13      17.041   3.237  12.910  1.00  0.00          H   
ATOM    185 HD11 LEU A  13      17.782   1.385  14.474  1.00  0.00          H   
ATOM    186 HD12 LEU A  13      16.841   2.672  15.257  1.00  0.00          H   
ATOM    187 HD13 LEU A  13      16.038   1.153  14.866  1.00  0.00          H   
ATOM    188 HD21 LEU A  13      17.828   1.335  11.688  1.00  0.00          H   
ATOM    189 HD22 LEU A  13      16.607   0.264  12.436  1.00  0.00          H   
ATOM    190 HD23 LEU A  13      16.141   1.291  11.171  1.00  0.00          H   
ATOM    191  N   GLN A  14      15.299   6.036  12.933  1.00  0.00          N   
ATOM    192  CA  GLN A  14      15.970   7.325  12.652  1.00  0.00          C   
ATOM    193  C   GLN A  14      15.985   8.268  13.873  1.00  0.00          C   
ATOM    194  O   GLN A  14      17.010   8.977  14.068  1.00  0.00          O   
ATOM    195  CB  GLN A  14      15.385   7.935  11.343  1.00  0.00          C   
ATOM    196  CG  GLN A  14      15.873   7.350  10.018  1.00  0.00          C   
ATOM    197  CD  GLN A  14      17.362   7.508   9.830  1.00  0.00          C   
ATOM    198  NE2 GLN A  14      17.814   8.589   9.215  1.00  0.00          N   
ATOM    199  OE1 GLN A  14      18.070   6.547  10.212  1.00  0.00          O   
ATOM    200  H   GLN A  14      14.500   5.889  12.346  1.00  0.00          H   
ATOM    201  HA  GLN A  14      17.004   7.106  12.411  1.00  0.00          H   
ATOM    202  HB3 GLN A  14      15.612   8.995  11.303  1.00  0.00          H   
ATOM    203  HB2 GLN A  14      14.295   7.880  11.409  1.00  0.00          H   
ATOM    204  HG3 GLN A  14      15.383   7.850   9.179  1.00  0.00          H   
ATOM    205  HG2 GLN A  14      15.481   6.333   9.996  1.00  0.00          H   
ATOM    206 HE21 GLN A  14      17.286   9.454   9.273  1.00  0.00          H   
ATOM    207 HE22 GLN A  14      18.818   8.644   9.139  1.00  0.00          H   
ATOM    208  N   ALA A  15      14.966   8.274  14.684  1.00  0.00          N   
ATOM    209  CA  ALA A  15      14.955   9.062  15.950  1.00  0.00          C   
ATOM    210  C   ALA A  15      15.820   8.476  17.041  1.00  0.00          C   
ATOM    211  O   ALA A  15      16.462   9.240  17.722  1.00  0.00          O   
ATOM    212  CB  ALA A  15      13.546   9.372  16.503  1.00  0.00          C   
ATOM    213  H   ALA A  15      14.150   7.743  14.432  1.00  0.00          H   
ATOM    214  HA  ALA A  15      15.401  10.010  15.676  1.00  0.00          H   
ATOM    215  HB1 ALA A  15      13.729  10.215  17.171  1.00  0.00          H   
ATOM    216  HB2 ALA A  15      12.850   9.659  15.719  1.00  0.00          H   
ATOM    217  HB3 ALA A  15      13.312   8.525  17.154  1.00  0.00          H   
ATOM    218  N   LEU A  16      15.779   7.131  17.234  1.00  0.00          N   
ATOM    219  CA  LEU A  16      16.599   6.330  18.170  1.00  0.00          C   
ATOM    220  C   LEU A  16      18.084   6.495  17.823  1.00  0.00          C   
ATOM    221  O   LEU A  16      18.833   6.746  18.721  1.00  0.00          O   
ATOM    222  CB  LEU A  16      16.186   4.868  18.218  1.00  0.00          C   
ATOM    223  CG  LEU A  16      17.010   4.089  19.184  1.00  0.00          C   
ATOM    224  CD1 LEU A  16      16.687   4.487  20.649  1.00  0.00          C   
ATOM    225  CD2 LEU A  16      16.753   2.597  19.001  1.00  0.00          C   
ATOM    226  H   LEU A  16      15.096   6.606  16.715  1.00  0.00          H   
ATOM    227  HA  LEU A  16      16.353   6.817  19.118  1.00  0.00          H   
ATOM    228  HB3 LEU A  16      16.323   4.428  17.234  1.00  0.00          H   
ATOM    229  HB2 LEU A  16      15.170   4.775  18.582  1.00  0.00          H   
ATOM    230  HG  LEU A  16      18.057   4.215  18.908  1.00  0.00          H   
ATOM    231 HD11 LEU A  16      17.333   3.852  21.263  1.00  0.00          H   
ATOM    232 HD12 LEU A  16      17.027   5.519  20.749  1.00  0.00          H   
ATOM    233 HD13 LEU A  16      15.617   4.415  20.842  1.00  0.00          H   
ATOM    234 HD21 LEU A  16      15.723   2.424  19.316  1.00  0.00          H   
ATOM    235 HD22 LEU A  16      16.907   2.352  17.953  1.00  0.00          H   
ATOM    236 HD23 LEU A  16      17.339   1.911  19.615  1.00  0.00          H   
ATOM    237  N   GLN A  17      18.400   6.363  16.477  1.00  0.00          N   
ATOM    238  CA  GLN A  17      19.754   6.721  16.043  1.00  0.00          C   
ATOM    239  C   GLN A  17      20.244   8.135  16.476  1.00  0.00          C   
ATOM    240  O   GLN A  17      21.248   8.138  17.224  1.00  0.00          O   
ATOM    241  CB  GLN A  17      19.982   6.481  14.527  1.00  0.00          C   
ATOM    242  CG  GLN A  17      20.052   4.939  14.180  1.00  0.00          C   
ATOM    243  CD  GLN A  17      20.230   4.688  12.707  1.00  0.00          C   
ATOM    244  NE2 GLN A  17      20.180   3.478  12.268  1.00  0.00          N   
ATOM    245  OE1 GLN A  17      20.606   5.504  11.848  1.00  0.00          O   
ATOM    246  H   GLN A  17      17.715   6.142  15.778  1.00  0.00          H   
ATOM    247  HA  GLN A  17      20.443   6.098  16.601  1.00  0.00          H   
ATOM    248  HB3 GLN A  17      20.979   6.900  14.355  1.00  0.00          H   
ATOM    249  HB2 GLN A  17      19.286   7.033  13.899  1.00  0.00          H   
ATOM    250  HG3 GLN A  17      19.100   4.463  14.407  1.00  0.00          H   
ATOM    251  HG2 GLN A  17      20.858   4.541  14.797  1.00  0.00          H   
ATOM    252 HE21 GLN A  17      20.078   2.677  12.863  1.00  0.00          H   
ATOM    253 HE22 GLN A  17      20.324   3.352  11.275  1.00  0.00          H   
ATOM    254  N   ALA A  18      19.557   9.257  16.270  1.00  0.00          N   
ATOM    255  CA  ALA A  18      19.920  10.577  16.925  1.00  0.00          C   
ATOM    256  C   ALA A  18      20.024  10.402  18.488  1.00  0.00          C   
ATOM    257  O   ALA A  18      21.131  10.742  19.014  1.00  0.00          O   
ATOM    258  CB  ALA A  18      19.010  11.654  16.373  1.00  0.00          C   
ATOM    259  H   ALA A  18      18.648   9.217  15.834  1.00  0.00          H   
ATOM    260  HA  ALA A  18      20.909  10.865  16.562  1.00  0.00          H   
ATOM    261  HB1 ALA A  18      17.977  11.426  16.632  1.00  0.00          H   
ATOM    262  HB2 ALA A  18      19.369  12.597  16.784  1.00  0.00          H   
ATOM    263  HB3 ALA A  18      19.134  11.646  15.296  1.00  0.00          H   
ATOM    264  N   ALA A  19      19.045   9.866  19.190  1.00  0.00          N   
ATOM    265  CA  ALA A  19      19.088   9.675  20.641  1.00  0.00          C   
ATOM    266  C   ALA A  19      20.296   8.918  21.219  1.00  0.00          C   
ATOM    267  O   ALA A  19      20.904   9.334  22.212  1.00  0.00          O   
ATOM    268  CB  ALA A  19      17.823   8.934  21.102  1.00  0.00          C   
ATOM    269  H   ALA A  19      18.219   9.561  18.697  1.00  0.00          H   
ATOM    270  HA  ALA A  19      19.103  10.648  21.136  1.00  0.00          H   
ATOM    271  HB1 ALA A  19      17.869   8.837  22.181  1.00  0.00          H   
ATOM    272  HB2 ALA A  19      16.938   9.522  20.877  1.00  0.00          H   
ATOM    273  HB3 ALA A  19      17.799   8.024  20.491  1.00  0.00          H   
ATOM    274  N   GLN A  20      20.808   7.883  20.481  1.00  0.00          N   
ATOM    275  CA  GLN A  20      22.045   7.173  20.866  1.00  0.00          C   
ATOM    276  C   GLN A  20      23.329   7.924  20.450  1.00  0.00          C   
ATOM    277  O   GLN A  20      24.232   7.943  21.213  1.00  0.00          O   
ATOM    278  CB  GLN A  20      22.132   5.711  20.429  1.00  0.00          C   
ATOM    279  CG  GLN A  20      21.105   4.898  21.259  1.00  0.00          C   
ATOM    280  CD  GLN A  20      21.064   3.438  20.853  1.00  0.00          C   
ATOM    281  NE2 GLN A  20      20.392   2.631  21.600  1.00  0.00          N   
ATOM    282  OE1 GLN A  20      21.625   3.016  19.869  1.00  0.00          O   
ATOM    283  H   GLN A  20      20.264   7.471  19.742  1.00  0.00          H   
ATOM    284  HA  GLN A  20      22.146   7.195  21.948  1.00  0.00          H   
ATOM    285  HB3 GLN A  20      23.153   5.421  20.679  1.00  0.00          H   
ATOM    286  HB2 GLN A  20      22.019   5.548  19.351  1.00  0.00          H   
ATOM    287  HG3 GLN A  20      20.093   5.250  21.069  1.00  0.00          H   
ATOM    288  HG2 GLN A  20      21.293   4.997  22.335  1.00  0.00          H   
ATOM    289 HE21 GLN A  20      19.851   3.044  22.347  1.00  0.00          H   
ATOM    290 HE22 GLN A  20      20.604   1.653  21.399  1.00  0.00          H   
ATOM    291  N   ALA A  21      23.338   8.602  19.291  1.00  0.00          N   
ATOM    292  CA  ALA A  21      24.444   9.411  18.773  1.00  0.00          C   
ATOM    293  C   ALA A  21      24.728  10.724  19.553  1.00  0.00          C   
ATOM    294  O   ALA A  21      25.805  11.215  19.676  1.00  0.00          O   
ATOM    295  CB  ALA A  21      24.258   9.629  17.272  1.00  0.00          C   
ATOM    296  H   ALA A  21      22.510   8.574  18.722  1.00  0.00          H   
ATOM    297  HA  ALA A  21      25.387   8.863  18.862  1.00  0.00          H   
ATOM    298  HB1 ALA A  21      23.781   8.753  16.854  1.00  0.00          H   
ATOM    299  HB2 ALA A  21      23.604  10.470  17.036  1.00  0.00          H   
ATOM    300  HB3 ALA A  21      25.207   9.720  16.743  1.00  0.00          H   
ATOM    301  N   ALA A  22      23.625  11.328  20.110  1.00  0.00          N   
ATOM    302  CA  ALA A  22      23.849  12.421  21.049  1.00  0.00          C   
ATOM    303  C   ALA A  22      24.502  12.156  22.397  1.00  0.00          C   
ATOM    304  O   ALA A  22      24.037  11.326  23.184  1.00  0.00          O   
ATOM    305  CB  ALA A  22      22.568  13.191  21.157  1.00  0.00          C   
ATOM    306  H   ALA A  22      22.697  10.928  20.002  1.00  0.00          H   
ATOM    307  HA  ALA A  22      24.563  13.117  20.607  1.00  0.00          H   
ATOM    308  HB1 ALA A  22      22.699  14.098  21.749  1.00  0.00          H   
ATOM    309  HB2 ALA A  22      22.169  13.547  20.202  1.00  0.00          H   
ATOM    310  HB3 ALA A  22      21.832  12.576  21.676  1.00  0.00          H   
ATOM    311  N   LYS A  23      25.625  12.792  22.570  1.00  0.00          N   
ATOM    312  CA  LYS A  23      26.445  12.464  23.649  1.00  0.00          C   
ATOM    313  C   LYS A  23      25.864  12.636  24.995  1.00  0.00          C   
ATOM    314  O   LYS A  23      25.245  13.637  25.226  1.00  0.00          O   
ATOM    315  CB  LYS A  23      27.897  12.955  23.469  1.00  0.00          C   
ATOM    316  CG  LYS A  23      28.665  12.140  22.400  1.00  0.00          C   
ATOM    317  CD  LYS A  23      30.069  12.708  22.231  1.00  0.00          C   
ATOM    318  CE  LYS A  23      30.049  14.191  21.856  1.00  0.00          C   
ATOM    319  NZ  LYS A  23      31.280  14.565  21.159  1.00  0.00          N   
ATOM    320  H   LYS A  23      25.908  13.460  21.865  1.00  0.00          H   
ATOM    321  HA  LYS A  23      26.575  11.380  23.621  1.00  0.00          H   
ATOM    322  HB3 LYS A  23      28.444  12.946  24.411  1.00  0.00          H   
ATOM    323  HB2 LYS A  23      28.022  14.018  23.243  1.00  0.00          H   
ATOM    324  HG3 LYS A  23      28.041  12.129  21.508  1.00  0.00          H   
ATOM    325  HG2 LYS A  23      28.698  11.111  22.749  1.00  0.00          H   
ATOM    326  HD3 LYS A  23      30.523  12.136  21.426  1.00  0.00          H   
ATOM    327  HD2 LYS A  23      30.675  12.469  23.105  1.00  0.00          H   
ATOM    328  HE3 LYS A  23      29.916  14.803  22.760  1.00  0.00          H   
ATOM    329  HE2 LYS A  23      29.333  14.350  21.049  1.00  0.00          H   
ATOM    330  HZ1 LYS A  23      31.051  15.403  20.641  1.00  0.00          H   
ATOM    331  HZ2 LYS A  23      32.067  14.663  21.784  1.00  0.00          H   
ATOM    332  HZ3 LYS A  23      31.507  13.831  20.501  1.00  0.00          H   
ATOM    333  N   LYS A  24      26.162  11.769  25.959  1.00  0.00          N   
ATOM    334  CA  LYS A  24      25.905  11.954  27.369  1.00  0.00          C   
ATOM    335  C   LYS A  24      27.190  12.464  27.960  1.00  0.00          C   
ATOM    336  CB  LYS A  24      25.336  10.648  27.901  1.00  0.00          C   
ATOM    337  CG  LYS A  24      24.910  10.985  29.398  1.00  0.00          C   
ATOM    338  CD  LYS A  24      24.255   9.812  30.189  1.00  0.00          C   
ATOM    339  CE  LYS A  24      24.012  10.056  31.721  1.00  0.00          C   
ATOM    340  NZ  LYS A  24      25.200   9.635  32.500  1.00  0.00          N   
ATOM    341  O   LYS A  24      27.129  13.478  28.579  1.00  0.00          O   
ATOM    342  OXT LYS A  24      28.249  11.790  27.959  1.00  0.00          O   
ATOM    343  H   LYS A  24      26.732  10.954  25.773  1.00  0.00          H   
ATOM    344  HA  LYS A  24      25.114  12.684  27.547  1.00  0.00          H   
ATOM    345  HB3 LYS A  24      26.105   9.875  27.856  1.00  0.00          H   
ATOM    346  HB2 LYS A  24      24.545  10.296  27.242  1.00  0.00          H   
ATOM    347  HG3 LYS A  24      24.163  11.783  29.334  1.00  0.00          H   
ATOM    348  HG2 LYS A  24      25.820  11.300  29.910  1.00  0.00          H   
ATOM    349  HD3 LYS A  24      24.864   8.906  30.134  1.00  0.00          H   
ATOM    350  HD2 LYS A  24      23.236   9.590  29.867  1.00  0.00          H   
ATOM    351  HE3 LYS A  24      23.153   9.454  32.026  1.00  0.00          H   
ATOM    352  HE2 LYS A  24      23.781  11.101  31.925  1.00  0.00          H   
ATOM    353  HZ1 LYS A  24      25.229   8.635  32.617  1.00  0.00          H   
ATOM    354  HZ2 LYS A  24      26.095   9.940  32.140  1.00  0.00          H   
ATOM    355  HZ3 LYS A  24      25.150  10.061  33.420  1.00  0.00          H   
TER     356      LYS A  24
ENDMDL
MODEL        8
ATOM      1  N   LYS A   1      -0.059   8.777  -4.296  1.00  0.00          N   
ATOM      2  CA  LYS A   1      -0.535   8.048  -3.086  1.00  0.00          C   
ATOM      3  C   LYS A   1       0.445   8.257  -1.880  1.00  0.00          C   
ATOM      4  O   LYS A   1       1.626   7.994  -2.006  1.00  0.00          O   
ATOM      5  CB  LYS A   1      -0.761   6.591  -3.389  1.00  0.00          C   
ATOM      6  CG  LYS A   1      -1.672   6.050  -2.305  1.00  0.00          C   
ATOM      7  CD  LYS A   1      -2.053   4.548  -2.403  1.00  0.00          C   
ATOM      8  CE  LYS A   1      -1.069   3.626  -1.665  1.00  0.00          C   
ATOM      9  NZ  LYS A   1      -1.408   2.196  -1.859  1.00  0.00          N   
ATOM     10  HA  LYS A   1      -1.483   8.515  -2.812  1.00  0.00          H   
ATOM     11  HB3 LYS A   1       0.105   5.938  -3.348  1.00  0.00          H   
ATOM     12  HB2 LYS A   1      -1.206   6.580  -4.385  1.00  0.00          H   
ATOM     13  HG3 LYS A   1      -2.615   6.595  -2.230  1.00  0.00          H   
ATOM     14  HG2 LYS A   1      -1.361   6.314  -1.299  1.00  0.00          H   
ATOM     15  HD3 LYS A   1      -2.041   4.253  -3.450  1.00  0.00          H   
ATOM     16  HD2 LYS A   1      -3.071   4.441  -2.052  1.00  0.00          H   
ATOM     17  HE3 LYS A   1      -1.167   3.851  -0.591  1.00  0.00          H   
ATOM     18  HE2 LYS A   1      -0.025   3.804  -1.918  1.00  0.00          H   
ATOM     19  HZ1 LYS A   1      -1.557   2.028  -2.850  1.00  0.00          H   
ATOM     20  HZ2 LYS A   1      -0.609   1.672  -1.527  1.00  0.00          H   
ATOM     21  HZ3 LYS A   1      -2.236   1.963  -1.324  1.00  0.00          H   
ATOM     22  H   LYS A   1       0.191   9.714  -4.036  1.00  0.00          H   
ATOM     23  N   LYS A   2      -0.016   8.770  -0.758  1.00  0.00          N   
ATOM     24  CA  LYS A   2       0.663   8.716   0.574  1.00  0.00          C   
ATOM     25  C   LYS A   2       1.326   7.387   0.909  1.00  0.00          C   
ATOM     26  O   LYS A   2       0.675   6.355   0.702  1.00  0.00          O   
ATOM     27  CB  LYS A   2      -0.376   9.166   1.653  1.00  0.00          C   
ATOM     28  CG  LYS A   2      -0.876  10.618   1.471  1.00  0.00          C   
ATOM     29  CD  LYS A   2      -1.740  11.157   2.632  1.00  0.00          C   
ATOM     30  CE  LYS A   2      -2.095  12.634   2.612  1.00  0.00          C   
ATOM     31  NZ  LYS A   2      -2.741  13.020   3.888  1.00  0.00          N   
ATOM     32  H   LYS A   2      -1.029   8.797  -0.795  1.00  0.00          H   
ATOM     33  HA  LYS A   2       1.440   9.478   0.498  1.00  0.00          H   
ATOM     34  HB3 LYS A   2       0.242   9.152   2.551  1.00  0.00          H   
ATOM     35  HB2 LYS A   2      -1.198   8.471   1.836  1.00  0.00          H   
ATOM     36  HG3 LYS A   2      -1.368  10.776   0.511  1.00  0.00          H   
ATOM     37  HG2 LYS A   2       0.013  11.238   1.450  1.00  0.00          H   
ATOM     38  HD3 LYS A   2      -1.226  11.043   3.581  1.00  0.00          H   
ATOM     39  HD2 LYS A   2      -2.724  10.679   2.671  1.00  0.00          H   
ATOM     40  HE3 LYS A   2      -2.777  12.915   1.813  1.00  0.00          H   
ATOM     41  HE2 LYS A   2      -1.177  13.225   2.570  1.00  0.00          H   
ATOM     42  HZ1 LYS A   2      -2.064  12.825   4.605  1.00  0.00          H   
ATOM     43  HZ2 LYS A   2      -2.937  14.013   3.838  1.00  0.00          H   
ATOM     44  HZ3 LYS A   2      -3.633  12.593   4.075  1.00  0.00          H   
ATOM     45  N   PRO A   3       2.542   7.433   1.537  1.00  0.00          N   
ATOM     46  CA  PRO A   3       3.212   6.173   2.087  1.00  0.00          C   
ATOM     47  C   PRO A   3       2.470   5.320   3.035  1.00  0.00          C   
ATOM     48  O   PRO A   3       1.568   5.806   3.693  1.00  0.00          O   
ATOM     49  CB  PRO A   3       4.475   6.793   2.737  1.00  0.00          C   
ATOM     50  CG  PRO A   3       4.712   8.184   2.259  1.00  0.00          C   
ATOM     51  CD  PRO A   3       3.271   8.621   1.931  1.00  0.00          C   
ATOM     52  HA  PRO A   3       3.623   5.681   1.202  1.00  0.00          H   
ATOM     53  HB3 PRO A   3       4.353   6.735   3.817  1.00  0.00          H   
ATOM     54  HB2 PRO A   3       5.313   6.120   2.515  1.00  0.00          H   
ATOM     55  HG3 PRO A   3       5.071   8.787   3.093  1.00  0.00          H   
ATOM     56  HG2 PRO A   3       5.295   8.088   1.350  1.00  0.00          H   
ATOM     57  HD3 PRO A   3       2.744   8.936   2.836  1.00  0.00          H   
ATOM     58  HD2 PRO A   3       3.311   9.380   1.152  1.00  0.00          H   
ATOM     59  N   GLY A   4       2.764   4.013   3.093  1.00  0.00          N   
ATOM     60  CA  GLY A   4       2.359   3.123   4.205  1.00  0.00          C   
ATOM     61  C   GLY A   4       3.085   3.301   5.518  1.00  0.00          C   
ATOM     62  O   GLY A   4       4.182   3.936   5.623  1.00  0.00          O   
ATOM     63  H   GLY A   4       3.378   3.652   2.372  1.00  0.00          H   
ATOM     64  HA3 GLY A   4       2.533   2.086   3.892  1.00  0.00          H   
ATOM     65  HA2 GLY A   4       1.317   3.345   4.416  1.00  0.00          H   
ATOM     66  N   ALA A   5       2.504   2.794   6.610  1.00  0.00          N   
ATOM     67  CA  ALA A   5       3.022   2.772   7.996  1.00  0.00          C   
ATOM     68  C   ALA A   5       4.505   2.322   8.220  1.00  0.00          C   
ATOM     69  O   ALA A   5       5.143   2.824   9.198  1.00  0.00          O   
ATOM     70  CB  ALA A   5       2.055   1.889   8.809  1.00  0.00          C   
ATOM     71  H   ALA A   5       1.692   2.221   6.431  1.00  0.00          H   
ATOM     72  HA  ALA A   5       2.835   3.785   8.356  1.00  0.00          H   
ATOM     73  HB1 ALA A   5       1.054   2.130   8.427  1.00  0.00          H   
ATOM     74  HB2 ALA A   5       2.213   0.824   8.704  1.00  0.00          H   
ATOM     75  HB3 ALA A   5       2.121   2.182   9.851  1.00  0.00          H   
ATOM     76  N   SER A   6       5.045   1.444   7.370  1.00  0.00          N   
ATOM     77  CA  SER A   6       6.465   1.419   7.105  1.00  0.00          C   
ATOM     78  C   SER A   6       7.340   2.710   7.338  1.00  0.00          C   
ATOM     79  O   SER A   6       8.276   2.624   8.120  1.00  0.00          O   
ATOM     80  CB  SER A   6       6.691   0.725   5.683  1.00  0.00          C   
ATOM     81  OG  SER A   6       5.923   1.264   4.640  1.00  0.00          O   
ATOM     82  H   SER A   6       4.439   0.936   6.746  1.00  0.00          H   
ATOM     83  HA  SER A   6       6.919   0.726   7.807  1.00  0.00          H   
ATOM     84  HB3 SER A   6       6.402  -0.324   5.749  1.00  0.00          H   
ATOM     85  HB2 SER A   6       7.747   0.852   5.468  1.00  0.00          H   
ATOM     86  HG  SER A   6       5.353   0.534   4.387  1.00  0.00          H   
ATOM     87  N   LEU A   7       6.998   3.850   6.694  1.00  0.00          N   
ATOM     88  CA  LEU A   7       7.859   5.054   6.784  1.00  0.00          C   
ATOM     89  C   LEU A   7       7.894   5.657   8.237  1.00  0.00          C   
ATOM     90  O   LEU A   7       9.023   6.013   8.640  1.00  0.00          O   
ATOM     91  CB  LEU A   7       7.307   6.114   5.824  1.00  0.00          C   
ATOM     92  CG  LEU A   7       8.315   7.220   5.581  1.00  0.00          C   
ATOM     93  CD1 LEU A   7       9.638   6.709   5.035  1.00  0.00          C   
ATOM     94  CD2 LEU A   7       7.765   8.177   4.555  1.00  0.00          C   
ATOM     95  H   LEU A   7       6.216   3.912   6.067  1.00  0.00          H   
ATOM     96  HA  LEU A   7       8.920   5.014   6.543  1.00  0.00          H   
ATOM     97  HB3 LEU A   7       6.326   6.442   6.160  1.00  0.00          H   
ATOM     98  HB2 LEU A   7       7.147   5.597   4.882  1.00  0.00          H   
ATOM     99  HG  LEU A   7       8.597   7.783   6.468  1.00  0.00          H   
ATOM    100 HD11 LEU A   7       9.579   6.006   4.216  1.00  0.00          H   
ATOM    101 HD12 LEU A   7      10.259   7.546   4.715  1.00  0.00          H   
ATOM    102 HD13 LEU A   7      10.201   6.200   5.820  1.00  0.00          H   
ATOM    103 HD21 LEU A   7       7.741   7.618   3.622  1.00  0.00          H   
ATOM    104 HD22 LEU A   7       6.751   8.457   4.815  1.00  0.00          H   
ATOM    105 HD23 LEU A   7       8.473   9.004   4.549  1.00  0.00          H   
ATOM    106  N   ALA A   8       6.794   5.724   8.969  1.00  0.00          N   
ATOM    107  CA  ALA A   8       6.691   5.994  10.381  1.00  0.00          C   
ATOM    108  C   ALA A   8       7.562   5.083  11.263  1.00  0.00          C   
ATOM    109  O   ALA A   8       8.289   5.643  12.135  1.00  0.00          O   
ATOM    110  CB  ALA A   8       5.268   6.154  10.865  1.00  0.00          C   
ATOM    111  H   ALA A   8       5.982   5.408   8.446  1.00  0.00          H   
ATOM    112  HA  ALA A   8       7.209   6.952  10.494  1.00  0.00          H   
ATOM    113  HB1 ALA A   8       4.872   6.928  10.207  1.00  0.00          H   
ATOM    114  HB2 ALA A   8       4.599   5.297  10.723  1.00  0.00          H   
ATOM    115  HB3 ALA A   8       5.301   6.478  11.911  1.00  0.00          H   
ATOM    116  N   ALA A   9       7.562   3.780  10.997  1.00  0.00          N   
ATOM    117  CA  ALA A   9       8.442   2.849  11.620  1.00  0.00          C   
ATOM    118  C   ALA A   9       9.951   3.172  11.300  1.00  0.00          C   
ATOM    119  O   ALA A   9      10.786   3.173  12.196  1.00  0.00          O   
ATOM    120  CB  ALA A   9       8.073   1.393  11.262  1.00  0.00          C   
ATOM    121  H   ALA A   9       6.935   3.387  10.308  1.00  0.00          H   
ATOM    122  HA  ALA A   9       8.417   2.923  12.707  1.00  0.00          H   
ATOM    123  HB1 ALA A   9       8.913   0.717  11.354  1.00  0.00          H   
ATOM    124  HB2 ALA A   9       7.233   1.077  11.897  1.00  0.00          H   
ATOM    125  HB3 ALA A   9       7.834   1.293  10.202  1.00  0.00          H   
ATOM    126  N   LEU A  10      10.320   3.418  10.072  1.00  0.00          N   
ATOM    127  CA  LEU A  10      11.692   3.943   9.697  1.00  0.00          C   
ATOM    128  C   LEU A  10      12.079   5.258  10.384  1.00  0.00          C   
ATOM    129  O   LEU A  10      13.135   5.376  10.958  1.00  0.00          O   
ATOM    130  CB  LEU A  10      11.687   4.136   8.155  1.00  0.00          C   
ATOM    131  CG  LEU A  10      13.039   4.490   7.533  1.00  0.00          C   
ATOM    132  CD1 LEU A  10      14.046   3.399   7.885  1.00  0.00          C   
ATOM    133  CD2 LEU A  10      12.939   4.474   5.979  1.00  0.00          C   
ATOM    134  H   LEU A  10       9.646   3.252   9.337  1.00  0.00          H   
ATOM    135  HA  LEU A  10      12.396   3.203  10.088  1.00  0.00          H   
ATOM    136  HB3 LEU A  10      11.011   4.918   7.816  1.00  0.00          H   
ATOM    137  HB2 LEU A  10      11.323   3.203   7.704  1.00  0.00          H   
ATOM    138  HG  LEU A  10      13.200   5.450   8.010  1.00  0.00          H   
ATOM    139 HD11 LEU A  10      14.311   3.439   8.945  1.00  0.00          H   
ATOM    140 HD12 LEU A  10      13.567   2.422   7.720  1.00  0.00          H   
ATOM    141 HD13 LEU A  10      14.946   3.633   7.312  1.00  0.00          H   
ATOM    142 HD21 LEU A  10      12.699   3.493   5.580  1.00  0.00          H   
ATOM    143 HD22 LEU A  10      12.123   5.130   5.702  1.00  0.00          H   
ATOM    144 HD23 LEU A  10      13.798   4.907   5.468  1.00  0.00          H   
ATOM    145  N   GLN A  11      11.146   6.190  10.567  1.00  0.00          N   
ATOM    146  CA  GLN A  11      11.337   7.541  11.174  1.00  0.00          C   
ATOM    147  C   GLN A  11      11.518   7.374  12.684  1.00  0.00          C   
ATOM    148  O   GLN A  11      12.358   8.047  13.237  1.00  0.00          O   
ATOM    149  CB  GLN A  11      10.083   8.408  10.918  1.00  0.00          C   
ATOM    150  CG  GLN A  11      10.018   9.115   9.560  1.00  0.00          C   
ATOM    151  CD  GLN A  11       8.747   9.868   9.424  1.00  0.00          C   
ATOM    152  NE2 GLN A  11       8.790  10.732   8.461  1.00  0.00          N   
ATOM    153  OE1 GLN A  11       7.755   9.870  10.139  1.00  0.00          O   
ATOM    154  H   GLN A  11      10.256   6.115  10.083  1.00  0.00          H   
ATOM    155  HA  GLN A  11      12.248   7.993  10.797  1.00  0.00          H   
ATOM    156  HB3 GLN A  11      10.071   9.258  11.602  1.00  0.00          H   
ATOM    157  HB2 GLN A  11       9.180   7.818  11.063  1.00  0.00          H   
ATOM    158  HG3 GLN A  11      10.062   8.335   8.801  1.00  0.00          H   
ATOM    159  HG2 GLN A  11      10.899   9.719   9.373  1.00  0.00          H   
ATOM    160 HE21 GLN A  11       9.663  10.832   7.973  1.00  0.00          H   
ATOM    161 HE22 GLN A  11       8.118  11.476   8.492  1.00  0.00          H   
ATOM    162  N   ALA A  12      10.911   6.432  13.338  1.00  0.00          N   
ATOM    163  CA  ALA A  12      11.197   6.140  14.728  1.00  0.00          C   
ATOM    164  C   ALA A  12      12.607   5.559  14.921  1.00  0.00          C   
ATOM    165  O   ALA A  12      13.317   6.163  15.731  1.00  0.00          O   
ATOM    166  CB  ALA A  12      10.065   5.275  15.209  1.00  0.00          C   
ATOM    167  H   ALA A  12      10.211   5.887  12.860  1.00  0.00          H   
ATOM    168  HA  ALA A  12      11.209   7.032  15.342  1.00  0.00          H   
ATOM    169  HB1 ALA A  12      10.139   4.294  14.752  1.00  0.00          H   
ATOM    170  HB2 ALA A  12      10.288   5.216  16.272  1.00  0.00          H   
ATOM    171  HB3 ALA A  12       9.084   5.739  15.092  1.00  0.00          H   
ATOM    172  N   LEU A  13      13.035   4.555  14.157  1.00  0.00          N   
ATOM    173  CA  LEU A  13      14.415   4.090  14.038  1.00  0.00          C   
ATOM    174  C   LEU A  13      15.453   5.166  13.773  1.00  0.00          C   
ATOM    175  O   LEU A  13      16.557   5.160  14.400  1.00  0.00          O   
ATOM    176  CB  LEU A  13      14.700   2.904  13.104  1.00  0.00          C   
ATOM    177  CG  LEU A  13      13.896   1.663  13.461  1.00  0.00          C   
ATOM    178  CD1 LEU A  13      14.279   0.406  12.628  1.00  0.00          C   
ATOM    179  CD2 LEU A  13      14.066   1.203  14.938  1.00  0.00          C   
ATOM    180  H   LEU A  13      12.360   4.210  13.472  1.00  0.00          H   
ATOM    181  HA  LEU A  13      14.667   3.709  15.027  1.00  0.00          H   
ATOM    182  HB3 LEU A  13      15.761   2.657  13.088  1.00  0.00          H   
ATOM    183  HB2 LEU A  13      14.296   3.157  12.119  1.00  0.00          H   
ATOM    184  HG  LEU A  13      12.851   1.860  13.189  1.00  0.00          H   
ATOM    185 HD11 LEU A  13      14.746   0.728  11.704  1.00  0.00          H   
ATOM    186 HD12 LEU A  13      14.969  -0.289  13.110  1.00  0.00          H   
ATOM    187 HD13 LEU A  13      13.354  -0.151  12.462  1.00  0.00          H   
ATOM    188 HD21 LEU A  13      13.556   0.244  14.995  1.00  0.00          H   
ATOM    189 HD22 LEU A  13      15.138   1.090  15.137  1.00  0.00          H   
ATOM    190 HD23 LEU A  13      13.658   1.887  15.678  1.00  0.00          H   
ATOM    191  N   GLN A  14      15.195   6.055  12.851  1.00  0.00          N   
ATOM    192  CA  GLN A  14      15.968   7.252  12.632  1.00  0.00          C   
ATOM    193  C   GLN A  14      16.054   8.320  13.814  1.00  0.00          C   
ATOM    194  O   GLN A  14      17.183   8.673  14.081  1.00  0.00          O   
ATOM    195  CB  GLN A  14      15.353   7.940  11.344  1.00  0.00          C   
ATOM    196  CG  GLN A  14      15.787   7.152  10.142  1.00  0.00          C   
ATOM    197  CD  GLN A  14      15.319   7.850   8.831  1.00  0.00          C   
ATOM    198  NE2 GLN A  14      15.689   7.260   7.682  1.00  0.00          N   
ATOM    199  OE1 GLN A  14      14.659   8.864   8.671  1.00  0.00          O   
ATOM    200  H   GLN A  14      14.319   5.996  12.360  1.00  0.00          H   
ATOM    201  HA  GLN A  14      16.970   6.913  12.398  1.00  0.00          H   
ATOM    202  HB3 GLN A  14      15.793   8.929  11.258  1.00  0.00          H   
ATOM    203  HB2 GLN A  14      14.285   8.132  11.379  1.00  0.00          H   
ATOM    204  HG3 GLN A  14      15.529   6.091  10.259  1.00  0.00          H   
ATOM    205  HG2 GLN A  14      16.873   7.218  10.021  1.00  0.00          H   
ATOM    206 HE21 GLN A  14      16.080   6.331   7.712  1.00  0.00          H   
ATOM    207 HE22 GLN A  14      15.732   7.820   6.837  1.00  0.00          H   
ATOM    208  N   ALA A  15      14.990   8.643  14.505  1.00  0.00          N   
ATOM    209  CA  ALA A  15      15.028   9.496  15.731  1.00  0.00          C   
ATOM    210  C   ALA A  15      15.721   8.788  16.911  1.00  0.00          C   
ATOM    211  O   ALA A  15      16.598   9.347  17.633  1.00  0.00          O   
ATOM    212  CB  ALA A  15      13.533   9.779  16.078  1.00  0.00          C   
ATOM    213  H   ALA A  15      14.079   8.347  14.188  1.00  0.00          H   
ATOM    214  HA  ALA A  15      15.650  10.369  15.540  1.00  0.00          H   
ATOM    215  HB1 ALA A  15      13.455  10.506  16.892  1.00  0.00          H   
ATOM    216  HB2 ALA A  15      13.117  10.143  15.138  1.00  0.00          H   
ATOM    217  HB3 ALA A  15      13.079   8.838  16.392  1.00  0.00          H   
ATOM    218  N   LEU A  16      15.421   7.484  17.103  1.00  0.00          N   
ATOM    219  CA  LEU A  16      16.151   6.628  18.057  1.00  0.00          C   
ATOM    220  C   LEU A  16      17.710   6.568  17.776  1.00  0.00          C   
ATOM    221  O   LEU A  16      18.347   6.688  18.793  1.00  0.00          O   
ATOM    222  CB  LEU A  16      15.515   5.266  18.116  1.00  0.00          C   
ATOM    223  CG  LEU A  16      14.060   5.170  18.795  1.00  0.00          C   
ATOM    224  CD1 LEU A  16      13.495   3.762  18.485  1.00  0.00          C   
ATOM    225  CD2 LEU A  16      13.891   5.512  20.283  1.00  0.00          C   
ATOM    226  H   LEU A  16      14.576   7.158  16.663  1.00  0.00          H   
ATOM    227  HA  LEU A  16      16.050   7.049  19.059  1.00  0.00          H   
ATOM    228  HB3 LEU A  16      16.247   4.603  18.581  1.00  0.00          H   
ATOM    229  HB2 LEU A  16      15.377   4.886  17.103  1.00  0.00          H   
ATOM    230  HG  LEU A  16      13.355   5.842  18.314  1.00  0.00          H   
ATOM    231 HD11 LEU A  16      13.780   2.917  19.115  1.00  0.00          H   
ATOM    232 HD12 LEU A  16      12.403   3.749  18.500  1.00  0.00          H   
ATOM    233 HD13 LEU A  16      13.745   3.377  17.492  1.00  0.00          H   
ATOM    234 HD21 LEU A  16      14.538   4.953  20.962  1.00  0.00          H   
ATOM    235 HD22 LEU A  16      14.217   6.550  20.421  1.00  0.00          H   
ATOM    236 HD23 LEU A  16      12.856   5.389  20.594  1.00  0.00          H   
ATOM    237  N   GLN A  17      18.170   6.470  16.531  1.00  0.00          N   
ATOM    238  CA  GLN A  17      19.628   6.399  16.151  1.00  0.00          C   
ATOM    239  C   GLN A  17      20.255   7.699  16.508  1.00  0.00          C   
ATOM    240  O   GLN A  17      21.286   7.578  17.101  1.00  0.00          O   
ATOM    241  CB  GLN A  17      19.759   5.771  14.804  1.00  0.00          C   
ATOM    242  CG  GLN A  17      21.195   5.672  14.402  1.00  0.00          C   
ATOM    243  CD  GLN A  17      21.730   6.955  13.856  1.00  0.00          C   
ATOM    244  NE2 GLN A  17      23.042   6.982  13.856  1.00  0.00          N   
ATOM    245  OE1 GLN A  17      21.009   7.896  13.564  1.00  0.00          O   
ATOM    246  H   GLN A  17      17.529   6.316  15.772  1.00  0.00          H   
ATOM    247  HA  GLN A  17      19.976   5.737  16.957  1.00  0.00          H   
ATOM    248  HB3 GLN A  17      19.150   6.234  14.023  1.00  0.00          H   
ATOM    249  HB2 GLN A  17      19.549   4.712  14.906  1.00  0.00          H   
ATOM    250  HG3 GLN A  17      21.212   4.969  13.562  1.00  0.00          H   
ATOM    251  HG2 GLN A  17      21.777   5.339  15.258  1.00  0.00          H   
ATOM    252 HE21 GLN A  17      23.519   6.340  14.477  1.00  0.00          H   
ATOM    253 HE22 GLN A  17      23.527   7.818  13.576  1.00  0.00          H   
ATOM    254  N   ALA A  18      19.638   8.879  16.300  1.00  0.00          N   
ATOM    255  CA  ALA A  18      20.125  10.203  16.605  1.00  0.00          C   
ATOM    256  C   ALA A  18      20.387  10.408  18.112  1.00  0.00          C   
ATOM    257  O   ALA A  18      21.361  10.987  18.472  1.00  0.00          O   
ATOM    258  CB  ALA A  18      19.202  11.206  15.958  1.00  0.00          C   
ATOM    259  H   ALA A  18      18.805   8.798  15.743  1.00  0.00          H   
ATOM    260  HA  ALA A  18      21.131  10.292  16.201  1.00  0.00          H   
ATOM    261  HB1 ALA A  18      19.394  12.202  16.368  1.00  0.00          H   
ATOM    262  HB2 ALA A  18      19.433  11.079  14.904  1.00  0.00          H   
ATOM    263  HB3 ALA A  18      18.154  10.932  15.981  1.00  0.00          H   
ATOM    264  N   ALA A  19      19.492   9.764  18.861  1.00  0.00          N   
ATOM    265  CA  ALA A  19      19.491   9.719  20.328  1.00  0.00          C   
ATOM    266  C   ALA A  19      20.588   8.882  21.029  1.00  0.00          C   
ATOM    267  O   ALA A  19      20.770   9.057  22.205  1.00  0.00          O   
ATOM    268  CB  ALA A  19      18.024   9.405  20.812  1.00  0.00          C   
ATOM    269  H   ALA A  19      18.765   9.239  18.385  1.00  0.00          H   
ATOM    270  HA  ALA A  19      19.664  10.783  20.495  1.00  0.00          H   
ATOM    271  HB1 ALA A  19      17.895   8.324  20.823  1.00  0.00          H   
ATOM    272  HB2 ALA A  19      17.947   9.718  21.855  1.00  0.00          H   
ATOM    273  HB3 ALA A  19      17.255   9.843  20.167  1.00  0.00          H   
ATOM    274  N   GLN A  20      21.251   7.974  20.258  1.00  0.00          N   
ATOM    275  CA  GLN A  20      21.979   6.803  20.783  1.00  0.00          C   
ATOM    276  C   GLN A  20      23.340   6.725  20.191  1.00  0.00          C   
ATOM    277  O   GLN A  20      23.530   6.350  19.016  1.00  0.00          O   
ATOM    278  CB  GLN A  20      21.056   5.606  20.671  1.00  0.00          C   
ATOM    279  CG  GLN A  20      19.904   5.815  21.627  1.00  0.00          C   
ATOM    280  CD  GLN A  20      18.908   4.636  21.610  1.00  0.00          C   
ATOM    281  NE2 GLN A  20      17.760   4.899  21.212  1.00  0.00          N   
ATOM    282  OE1 GLN A  20      19.267   3.566  22.044  1.00  0.00          O   
ATOM    283  H   GLN A  20      21.159   8.059  19.254  1.00  0.00          H   
ATOM    284  HA  GLN A  20      22.074   6.924  21.875  1.00  0.00          H   
ATOM    285  HB3 GLN A  20      21.606   4.694  20.931  1.00  0.00          H   
ATOM    286  HB2 GLN A  20      20.803   5.474  19.622  1.00  0.00          H   
ATOM    287  HG3 GLN A  20      19.409   6.782  21.677  1.00  0.00          H   
ATOM    288  HG2 GLN A  20      20.368   5.830  22.613  1.00  0.00          H   
ATOM    289 HE21 GLN A  20      17.565   5.826  20.881  1.00  0.00          H   
ATOM    290 HE22 GLN A  20      17.088   4.142  21.267  1.00  0.00          H   
ATOM    291  N   ALA A  21      24.308   7.138  21.008  1.00  0.00          N   
ATOM    292  CA  ALA A  21      25.732   7.151  20.651  1.00  0.00          C   
ATOM    293  C   ALA A  21      26.410   5.936  19.935  1.00  0.00          C   
ATOM    294  O   ALA A  21      27.241   6.115  19.025  1.00  0.00          O   
ATOM    295  CB  ALA A  21      26.470   7.473  21.949  1.00  0.00          C   
ATOM    296  H   ALA A  21      24.053   7.322  21.972  1.00  0.00          H   
ATOM    297  HA  ALA A  21      25.894   8.018  20.008  1.00  0.00          H   
ATOM    298  HB1 ALA A  21      27.550   7.501  21.843  1.00  0.00          H   
ATOM    299  HB2 ALA A  21      26.145   8.419  22.395  1.00  0.00          H   
ATOM    300  HB3 ALA A  21      26.236   6.638  22.623  1.00  0.00          H   
ATOM    301  N   ALA A  22      25.898   4.707  20.132  1.00  0.00          N   
ATOM    302  CA  ALA A  22      26.429   3.539  19.357  1.00  0.00          C   
ATOM    303  C   ALA A  22      25.446   3.003  18.298  1.00  0.00          C   
ATOM    304  O   ALA A  22      25.628   1.929  17.730  1.00  0.00          O   
ATOM    305  CB  ALA A  22      26.879   2.540  20.399  1.00  0.00          C   
ATOM    306  H   ALA A  22      25.305   4.552  20.930  1.00  0.00          H   
ATOM    307  HA  ALA A  22      27.333   3.865  18.848  1.00  0.00          H   
ATOM    308  HB1 ALA A  22      25.981   2.519  21.020  1.00  0.00          H   
ATOM    309  HB2 ALA A  22      27.081   1.542  20.002  1.00  0.00          H   
ATOM    310  HB3 ALA A  22      27.737   2.969  20.902  1.00  0.00          H   
ATOM    311  N   LYS A  23      24.413   3.743  17.891  1.00  0.00          N   
ATOM    312  CA  LYS A  23      23.465   3.262  16.914  1.00  0.00          C   
ATOM    313  C   LYS A  23      23.860   3.776  15.493  1.00  0.00          C   
ATOM    314  O   LYS A  23      24.509   4.864  15.435  1.00  0.00          O   
ATOM    315  CB  LYS A  23      21.974   3.569  17.340  1.00  0.00          C   
ATOM    316  CG  LYS A  23      21.497   2.764  18.530  1.00  0.00          C   
ATOM    317  CD  LYS A  23      19.991   2.715  18.579  1.00  0.00          C   
ATOM    318  CE  LYS A  23      19.679   1.633  19.607  1.00  0.00          C   
ATOM    319  NZ  LYS A  23      19.705   0.241  19.141  1.00  0.00          N   
ATOM    320  H   LYS A  23      24.158   4.582  18.393  1.00  0.00          H   
ATOM    321  HA  LYS A  23      23.640   2.178  16.857  1.00  0.00          H   
ATOM    322  HB3 LYS A  23      21.369   3.285  16.488  1.00  0.00          H   
ATOM    323  HB2 LYS A  23      21.795   4.631  17.485  1.00  0.00          H   
ATOM    324  HG3 LYS A  23      21.867   3.199  19.461  1.00  0.00          H   
ATOM    325  HG2 LYS A  23      21.948   1.783  18.416  1.00  0.00          H   
ATOM    326  HD3 LYS A  23      19.598   2.363  17.621  1.00  0.00          H   
ATOM    327  HD2 LYS A  23      19.587   3.701  18.814  1.00  0.00          H   
ATOM    328  HE3 LYS A  23      18.659   1.799  19.938  1.00  0.00          H   
ATOM    329  HE2 LYS A  23      20.354   1.783  20.453  1.00  0.00          H   
ATOM    330  HZ1 LYS A  23      19.431  -0.265  19.974  1.00  0.00          H   
ATOM    331  HZ2 LYS A  23      19.056  -0.002  18.409  1.00  0.00          H   
ATOM    332  HZ3 LYS A  23      20.635  -0.085  18.911  1.00  0.00          H   
ATOM    333  N   LYS A  24      23.422   3.036  14.499  1.00  0.00          N   
ATOM    334  CA  LYS A  24      23.479   3.351  13.077  1.00  0.00          C   
ATOM    335  C   LYS A  24      22.449   2.521  12.324  1.00  0.00          C   
ATOM    336  CB  LYS A  24      24.886   3.283  12.429  1.00  0.00          C   
ATOM    337  CG  LYS A  24      24.946   4.372  11.341  1.00  0.00          C   
ATOM    338  CD  LYS A  24      26.382   4.395  10.627  1.00  0.00          C   
ATOM    339  CE  LYS A  24      26.234   5.142   9.309  1.00  0.00          C   
ATOM    340  NZ  LYS A  24      27.523   5.289   8.587  1.00  0.00          N   
ATOM    341  O   LYS A  24      21.689   3.146  11.569  1.00  0.00          O   
ATOM    342  OXT LYS A  24      22.470   1.298  12.472  1.00  0.00          O   
ATOM    343  H   LYS A  24      22.927   2.198  14.799  1.00  0.00          H   
ATOM    344  HA  LYS A  24      23.178   4.388  12.929  1.00  0.00          H   
ATOM    345  HB3 LYS A  24      25.039   2.317  11.963  1.00  0.00          H   
ATOM    346  HB2 LYS A  24      25.622   3.443  13.216  1.00  0.00          H   
ATOM    347  HG3 LYS A  24      24.650   5.332  11.746  1.00  0.00          H   
ATOM    348  HG2 LYS A  24      24.229   4.098  10.572  1.00  0.00          H   
ATOM    349  HD3 LYS A  24      26.831   3.399  10.577  1.00  0.00          H   
ATOM    350  HD2 LYS A  24      27.067   4.927  11.278  1.00  0.00          H   
ATOM    351  HE3 LYS A  24      25.794   6.132   9.440  1.00  0.00          H   
ATOM    352  HE2 LYS A  24      25.583   4.611   8.615  1.00  0.00          H   
ATOM    353  HZ1 LYS A  24      27.988   4.424   8.365  1.00  0.00          H   
ATOM    354  HZ2 LYS A  24      27.378   5.804   7.722  1.00  0.00          H   
ATOM    355  HZ3 LYS A  24      28.152   5.824   9.173  1.00  0.00          H   
TER     356      LYS A  24
ENDMDL
MODEL        9
ATOM      1  N   LYS A   1      -3.020  13.874   9.292  1.00  0.00          N   
ATOM      2  CA  LYS A   1      -2.096  12.887   8.702  1.00  0.00          C   
ATOM      3  C   LYS A   1      -1.605  11.842   9.815  1.00  0.00          C   
ATOM      4  O   LYS A   1      -1.456  12.217  10.998  1.00  0.00          O   
ATOM      5  CB  LYS A   1      -0.818  13.505   8.073  1.00  0.00          C   
ATOM      6  CG  LYS A   1      -0.954  14.271   6.764  1.00  0.00          C   
ATOM      7  CD  LYS A   1       0.391  14.717   6.154  1.00  0.00          C   
ATOM      8  CE  LYS A   1       0.292  15.717   5.001  1.00  0.00          C   
ATOM      9  NZ  LYS A   1      -0.392  15.115   3.834  1.00  0.00          N   
ATOM     10  HA  LYS A   1      -2.618  12.336   7.923  1.00  0.00          H   
ATOM     11  HB3 LYS A   1      -0.134  12.688   7.827  1.00  0.00          H   
ATOM     12  HB2 LYS A   1      -0.270  14.109   8.812  1.00  0.00          H   
ATOM     13  HG3 LYS A   1      -1.475  15.190   7.029  1.00  0.00          H   
ATOM     14  HG2 LYS A   1      -1.488  13.662   6.033  1.00  0.00          H   
ATOM     15  HD3 LYS A   1       0.963  13.816   5.946  1.00  0.00          H   
ATOM     16  HD2 LYS A   1       0.986  15.231   6.901  1.00  0.00          H   
ATOM     17  HE3 LYS A   1       1.321  16.007   4.780  1.00  0.00          H   
ATOM     18  HE2 LYS A   1      -0.288  16.555   5.398  1.00  0.00          H   
ATOM     19  HZ1 LYS A   1       0.127  14.302   3.527  1.00  0.00          H   
ATOM     20  HZ2 LYS A   1      -1.371  14.961   3.989  1.00  0.00          H   
ATOM     21  HZ3 LYS A   1      -0.364  15.855   3.151  1.00  0.00          H   
ATOM     22  H   LYS A   1      -2.559  14.303  10.079  1.00  0.00          H   
ATOM     23  N   LYS A   2      -1.479  10.611   9.381  1.00  0.00          N   
ATOM     24  CA  LYS A   2      -0.885   9.481  10.092  1.00  0.00          C   
ATOM     25  C   LYS A   2      -0.206   8.520   9.148  1.00  0.00          C   
ATOM     26  O   LYS A   2      -0.775   8.130   8.095  1.00  0.00          O   
ATOM     27  CB  LYS A   2      -2.071   8.897  10.975  1.00  0.00          C   
ATOM     28  CG  LYS A   2      -1.479   7.769  11.827  1.00  0.00          C   
ATOM     29  CD  LYS A   2      -2.547   6.828  12.295  1.00  0.00          C   
ATOM     30  CE  LYS A   2      -2.072   5.765  13.237  1.00  0.00          C   
ATOM     31  NZ  LYS A   2      -1.952   6.230  14.643  1.00  0.00          N   
ATOM     32  H   LYS A   2      -1.622  10.390   8.411  1.00  0.00          H   
ATOM     33  HA  LYS A   2      -0.173   9.852  10.824  1.00  0.00          H   
ATOM     34  HB3 LYS A   2      -2.928   8.545  10.393  1.00  0.00          H   
ATOM     35  HB2 LYS A   2      -2.517   9.698  11.555  1.00  0.00          H   
ATOM     36  HG3 LYS A   2      -1.012   8.079  12.765  1.00  0.00          H   
ATOM     37  HG2 LYS A   2      -0.808   7.108  11.302  1.00  0.00          H   
ATOM     38  HD3 LYS A   2      -2.829   6.255  11.406  1.00  0.00          H   
ATOM     39  HD2 LYS A   2      -3.437   7.359  12.634  1.00  0.00          H   
ATOM     40  HE3 LYS A   2      -1.067   5.532  12.867  1.00  0.00          H   
ATOM     41  HE2 LYS A   2      -2.659   4.852  13.125  1.00  0.00          H   
ATOM     42  HZ1 LYS A   2      -1.612   7.170  14.796  1.00  0.00          H   
ATOM     43  HZ2 LYS A   2      -2.909   6.210  14.967  1.00  0.00          H   
ATOM     44  HZ3 LYS A   2      -1.426   5.525  15.132  1.00  0.00          H   
ATOM     45  N   PRO A   3       1.132   8.314   9.317  1.00  0.00          N   
ATOM     46  CA  PRO A   3       1.880   7.339   8.567  1.00  0.00          C   
ATOM     47  C   PRO A   3       1.587   5.824   8.827  1.00  0.00          C   
ATOM     48  O   PRO A   3       1.311   5.394   9.958  1.00  0.00          O   
ATOM     49  CB  PRO A   3       3.353   7.601   8.947  1.00  0.00          C   
ATOM     50  CG  PRO A   3       3.215   8.157  10.390  1.00  0.00          C   
ATOM     51  CD  PRO A   3       1.893   8.848  10.440  1.00  0.00          C   
ATOM     52  HA  PRO A   3       1.941   7.539   7.504  1.00  0.00          H   
ATOM     53  HB3 PRO A   3       3.985   6.720   9.056  1.00  0.00          H   
ATOM     54  HB2 PRO A   3       3.867   8.350   8.338  1.00  0.00          H   
ATOM     55  HG3 PRO A   3       3.298   7.364  11.127  1.00  0.00          H   
ATOM     56  HG2 PRO A   3       3.993   8.928  10.428  1.00  0.00          H   
ATOM     57  HD3 PRO A   3       1.443   8.667  11.418  1.00  0.00          H   
ATOM     58  HD2 PRO A   3       2.029   9.925  10.335  1.00  0.00          H   
ATOM     59  N   GLY A   4       1.704   4.961   7.817  1.00  0.00          N   
ATOM     60  CA  GLY A   4       1.494   3.528   7.953  1.00  0.00          C   
ATOM     61  C   GLY A   4       2.742   2.708   8.398  1.00  0.00          C   
ATOM     62  O   GLY A   4       3.843   3.330   8.406  1.00  0.00          O   
ATOM     63  H   GLY A   4       2.012   5.297   6.918  1.00  0.00          H   
ATOM     64  HA3 GLY A   4       1.234   3.160   6.966  1.00  0.00          H   
ATOM     65  HA2 GLY A   4       0.765   3.557   8.759  1.00  0.00          H   
ATOM     66  N   ALA A   5       2.614   1.431   8.597  1.00  0.00          N   
ATOM     67  CA  ALA A   5       3.568   0.484   9.218  1.00  0.00          C   
ATOM     68  C   ALA A   5       5.029   0.755   8.914  1.00  0.00          C   
ATOM     69  O   ALA A   5       5.800   0.958   9.858  1.00  0.00          O   
ATOM     70  CB  ALA A   5       3.148  -0.959   8.904  1.00  0.00          C   
ATOM     71  H   ALA A   5       1.750   1.042   8.255  1.00  0.00          H   
ATOM     72  HA  ALA A   5       3.518   0.638  10.296  1.00  0.00          H   
ATOM     73  HB1 ALA A   5       2.943  -1.074   7.838  1.00  0.00          H   
ATOM     74  HB2 ALA A   5       3.901  -1.700   9.171  1.00  0.00          H   
ATOM     75  HB3 ALA A   5       2.314  -1.327   9.499  1.00  0.00          H   
ATOM     76  N   SER A   6       5.392   0.730   7.637  1.00  0.00          N   
ATOM     77  CA  SER A   6       6.815   0.755   7.257  1.00  0.00          C   
ATOM     78  C   SER A   6       7.526   2.134   7.552  1.00  0.00          C   
ATOM     79  O   SER A   6       8.567   2.096   8.203  1.00  0.00          O   
ATOM     80  CB  SER A   6       6.959   0.401   5.768  1.00  0.00          C   
ATOM     81  OG  SER A   6       6.494  -0.893   5.430  1.00  0.00          O   
ATOM     82  H   SER A   6       4.695   0.636   6.914  1.00  0.00          H   
ATOM     83  HA  SER A   6       7.391   0.003   7.787  1.00  0.00          H   
ATOM     84  HB3 SER A   6       8.033   0.330   5.625  1.00  0.00          H   
ATOM     85  HB2 SER A   6       6.485   1.161   5.146  1.00  0.00          H   
ATOM     86  HG  SER A   6       6.846  -1.574   6.013  1.00  0.00          H   
ATOM     87  N   LEU A   7       6.923   3.231   7.214  1.00  0.00          N   
ATOM     88  CA  LEU A   7       7.360   4.579   7.550  1.00  0.00          C   
ATOM     89  C   LEU A   7       7.327   4.852   9.049  1.00  0.00          C   
ATOM     90  O   LEU A   7       8.228   5.608   9.405  1.00  0.00          O   
ATOM     91  CB  LEU A   7       6.381   5.588   6.876  1.00  0.00          C   
ATOM     92  CG  LEU A   7       7.031   6.936   6.761  1.00  0.00          C   
ATOM     93  CD1 LEU A   7       8.374   6.850   6.070  1.00  0.00          C   
ATOM     94  CD2 LEU A   7       6.143   7.931   5.864  1.00  0.00          C   
ATOM     95  H   LEU A   7       6.035   3.069   6.772  1.00  0.00          H   
ATOM     96  HA  LEU A   7       8.375   4.671   7.153  1.00  0.00          H   
ATOM     97  HB3 LEU A   7       5.465   5.702   7.448  1.00  0.00          H   
ATOM     98  HB2 LEU A   7       6.036   5.360   5.869  1.00  0.00          H   
ATOM     99  HG  LEU A   7       7.193   7.404   7.728  1.00  0.00          H   
ATOM    100 HD11 LEU A   7       8.211   6.145   5.267  1.00  0.00          H   
ATOM    101 HD12 LEU A   7       8.638   7.795   5.587  1.00  0.00          H   
ATOM    102 HD13 LEU A   7       9.197   6.556   6.717  1.00  0.00          H   
ATOM    103 HD21 LEU A   7       6.041   7.474   4.881  1.00  0.00          H   
ATOM    104 HD22 LEU A   7       5.166   8.017   6.340  1.00  0.00          H   
ATOM    105 HD23 LEU A   7       6.699   8.860   5.829  1.00  0.00          H   
ATOM    106  N   ALA A   8       6.302   4.392   9.782  1.00  0.00          N   
ATOM    107  CA  ALA A   8       6.236   4.633  11.233  1.00  0.00          C   
ATOM    108  C   ALA A   8       7.418   3.976  12.061  1.00  0.00          C   
ATOM    109  O   ALA A   8       8.029   4.607  12.916  1.00  0.00          O   
ATOM    110  CB  ALA A   8       4.834   4.356  11.802  1.00  0.00          C   
ATOM    111  H   ALA A   8       5.535   3.908   9.341  1.00  0.00          H   
ATOM    112  HA  ALA A   8       6.472   5.699  11.328  1.00  0.00          H   
ATOM    113  HB1 ALA A   8       4.144   4.846  11.124  1.00  0.00          H   
ATOM    114  HB2 ALA A   8       4.505   3.320  11.730  1.00  0.00          H   
ATOM    115  HB3 ALA A   8       4.816   4.702  12.831  1.00  0.00          H   
ATOM    116  N   ALA A   9       7.744   2.744  11.715  1.00  0.00          N   
ATOM    117  CA  ALA A   9       9.043   2.152  12.171  1.00  0.00          C   
ATOM    118  C   ALA A   9      10.321   2.855  11.660  1.00  0.00          C   
ATOM    119  O   ALA A   9      11.205   3.106  12.503  1.00  0.00          O   
ATOM    120  CB  ALA A   9       8.958   0.764  11.609  1.00  0.00          C   
ATOM    121  H   ALA A   9       7.230   2.293  10.973  1.00  0.00          H   
ATOM    122  HA  ALA A   9       9.117   2.130  13.251  1.00  0.00          H   
ATOM    123  HB1 ALA A   9       8.196   0.204  12.151  1.00  0.00          H   
ATOM    124  HB2 ALA A   9       8.818   0.762  10.535  1.00  0.00          H   
ATOM    125  HB3 ALA A   9       9.970   0.369  11.711  1.00  0.00          H   
ATOM    126  N   LEU A  10      10.522   3.049  10.328  1.00  0.00          N   
ATOM    127  CA  LEU A  10      11.588   3.812   9.674  1.00  0.00          C   
ATOM    128  C   LEU A  10      11.893   5.128  10.417  1.00  0.00          C   
ATOM    129  O   LEU A  10      13.077   5.353  10.738  1.00  0.00          O   
ATOM    130  CB  LEU A  10      11.300   3.948   8.204  1.00  0.00          C   
ATOM    131  CG  LEU A  10      12.195   4.937   7.417  1.00  0.00          C   
ATOM    132  CD1 LEU A  10      13.684   4.585   7.556  1.00  0.00          C   
ATOM    133  CD2 LEU A  10      11.879   4.860   5.913  1.00  0.00          C   
ATOM    134  H   LEU A  10       9.800   2.614   9.774  1.00  0.00          H   
ATOM    135  HA  LEU A  10      12.528   3.270   9.763  1.00  0.00          H   
ATOM    136  HB3 LEU A  10      10.283   4.331   8.092  1.00  0.00          H   
ATOM    137  HB2 LEU A  10      11.297   2.913   7.841  1.00  0.00          H   
ATOM    138  HG  LEU A  10      12.088   5.964   7.762  1.00  0.00          H   
ATOM    139 HD11 LEU A  10      13.727   3.510   7.659  1.00  0.00          H   
ATOM    140 HD12 LEU A  10      14.222   4.846   6.644  1.00  0.00          H   
ATOM    141 HD13 LEU A  10      14.165   4.951   8.466  1.00  0.00          H   
ATOM    142 HD21 LEU A  10      10.795   4.980   5.819  1.00  0.00          H   
ATOM    143 HD22 LEU A  10      12.155   5.836   5.491  1.00  0.00          H   
ATOM    144 HD23 LEU A  10      12.217   4.005   5.332  1.00  0.00          H   
ATOM    145  N   GLN A  11      10.912   5.998  10.662  1.00  0.00          N   
ATOM    146  CA  GLN A  11      10.909   7.126  11.557  1.00  0.00          C   
ATOM    147  C   GLN A  11      11.442   6.831  12.956  1.00  0.00          C   
ATOM    148  O   GLN A  11      12.470   7.432  13.335  1.00  0.00          O   
ATOM    149  CB  GLN A  11       9.545   7.803  11.560  1.00  0.00          C   
ATOM    150  CG  GLN A  11       9.267   8.562  10.278  1.00  0.00          C   
ATOM    151  CD  GLN A  11       7.826   9.060   9.983  1.00  0.00          C   
ATOM    152  NE2 GLN A  11       7.745   9.786   8.837  1.00  0.00          N   
ATOM    153  OE1 GLN A  11       6.838   8.924  10.716  1.00  0.00          O   
ATOM    154  H   GLN A  11      10.049   5.823  10.165  1.00  0.00          H   
ATOM    155  HA  GLN A  11      11.628   7.780  11.078  1.00  0.00          H   
ATOM    156  HB3 GLN A  11       9.489   8.481  12.417  1.00  0.00          H   
ATOM    157  HB2 GLN A  11       8.730   7.088  11.561  1.00  0.00          H   
ATOM    158  HG3 GLN A  11       9.584   7.970   9.427  1.00  0.00          H   
ATOM    159  HG2 GLN A  11      10.011   9.347  10.251  1.00  0.00          H   
ATOM    160 HE21 GLN A  11       8.579   9.833   8.277  1.00  0.00          H   
ATOM    161 HE22 GLN A  11       6.842  10.194   8.632  1.00  0.00          H   
ATOM    162  N   ALA A  12      10.809   5.972  13.762  1.00  0.00          N   
ATOM    163  CA  ALA A  12      11.309   5.645  15.102  1.00  0.00          C   
ATOM    164  C   ALA A  12      12.861   5.341  15.207  1.00  0.00          C   
ATOM    165  O   ALA A  12      13.586   5.943  16.036  1.00  0.00          O   
ATOM    166  CB  ALA A  12      10.508   4.441  15.669  1.00  0.00          C   
ATOM    167  H   ALA A  12      10.029   5.421  13.429  1.00  0.00          H   
ATOM    168  HA  ALA A  12      11.210   6.469  15.804  1.00  0.00          H   
ATOM    169  HB1 ALA A  12      10.694   4.331  16.739  1.00  0.00          H   
ATOM    170  HB2 ALA A  12       9.474   4.740  15.522  1.00  0.00          H   
ATOM    171  HB3 ALA A  12      10.740   3.514  15.135  1.00  0.00          H   
ATOM    172  N   LEU A  13      13.288   4.384  14.375  1.00  0.00          N   
ATOM    173  CA  LEU A  13      14.688   4.019  14.291  1.00  0.00          C   
ATOM    174  C   LEU A  13      15.587   5.231  14.026  1.00  0.00          C   
ATOM    175  O   LEU A  13      16.578   5.347  14.765  1.00  0.00          O   
ATOM    176  CB  LEU A  13      14.928   2.832  13.302  1.00  0.00          C   
ATOM    177  CG  LEU A  13      16.381   2.311  13.311  1.00  0.00          C   
ATOM    178  CD1 LEU A  13      16.738   1.768  14.711  1.00  0.00          C   
ATOM    179  CD2 LEU A  13      16.664   1.225  12.234  1.00  0.00          C   
ATOM    180  H   LEU A  13      12.627   3.932  13.762  1.00  0.00          H   
ATOM    181  HA  LEU A  13      14.925   3.620  15.272  1.00  0.00          H   
ATOM    182  HB3 LEU A  13      14.864   3.380  12.362  1.00  0.00          H   
ATOM    183  HB2 LEU A  13      14.174   2.061  13.433  1.00  0.00          H   
ATOM    184  HG  LEU A  13      17.007   3.164  13.091  1.00  0.00          H   
ATOM    185 HD11 LEU A  13      15.861   1.251  15.089  1.00  0.00          H   
ATOM    186 HD12 LEU A  13      17.596   1.095  14.628  1.00  0.00          H   
ATOM    187 HD13 LEU A  13      16.949   2.580  15.406  1.00  0.00          H   
ATOM    188 HD21 LEU A  13      16.554   1.730  11.276  1.00  0.00          H   
ATOM    189 HD22 LEU A  13      17.683   0.824  12.243  1.00  0.00          H   
ATOM    190 HD23 LEU A  13      15.822   0.536  12.351  1.00  0.00          H   
ATOM    191  N   GLN A  14      15.257   6.064  12.998  1.00  0.00          N   
ATOM    192  CA  GLN A  14      16.019   7.287  12.639  1.00  0.00          C   
ATOM    193  C   GLN A  14      16.148   8.348  13.766  1.00  0.00          C   
ATOM    194  O   GLN A  14      17.156   9.067  13.793  1.00  0.00          O   
ATOM    195  CB  GLN A  14      15.483   8.048  11.378  1.00  0.00          C   
ATOM    196  CG  GLN A  14      16.015   7.243  10.151  1.00  0.00          C   
ATOM    197  CD  GLN A  14      15.501   7.820   8.833  1.00  0.00          C   
ATOM    198  NE2 GLN A  14      14.256   7.568   8.558  1.00  0.00          N   
ATOM    199  OE1 GLN A  14      16.187   8.552   8.162  1.00  0.00          O   
ATOM    200  H   GLN A  14      14.450   5.858  12.432  1.00  0.00          H   
ATOM    201  HA  GLN A  14      17.049   7.043  12.366  1.00  0.00          H   
ATOM    202  HB3 GLN A  14      15.774   9.082  11.242  1.00  0.00          H   
ATOM    203  HB2 GLN A  14      14.395   8.023  11.425  1.00  0.00          H   
ATOM    204  HG3 GLN A  14      15.607   6.234  10.253  1.00  0.00          H   
ATOM    205  HG2 GLN A  14      17.095   7.104  10.204  1.00  0.00          H   
ATOM    206 HE21 GLN A  14      13.755   6.870   9.088  1.00  0.00          H   
ATOM    207 HE22 GLN A  14      13.946   7.832   7.635  1.00  0.00          H   
ATOM    208  N   ALA A  15      15.043   8.576  14.542  1.00  0.00          N   
ATOM    209  CA  ALA A  15      14.969   9.525  15.654  1.00  0.00          C   
ATOM    210  C   ALA A  15      15.994   9.147  16.746  1.00  0.00          C   
ATOM    211  O   ALA A  15      16.564  10.088  17.246  1.00  0.00          O   
ATOM    212  CB  ALA A  15      13.565   9.572  16.320  1.00  0.00          C   
ATOM    213  H   ALA A  15      14.220   7.988  14.564  1.00  0.00          H   
ATOM    214  HA  ALA A  15      15.333  10.492  15.292  1.00  0.00          H   
ATOM    215  HB1 ALA A  15      13.596   9.932  17.344  1.00  0.00          H   
ATOM    216  HB2 ALA A  15      12.923  10.251  15.752  1.00  0.00          H   
ATOM    217  HB3 ALA A  15      13.063   8.597  16.314  1.00  0.00          H   
ATOM    218  N   LEU A  16      16.274   7.849  16.955  1.00  0.00          N   
ATOM    219  CA  LEU A  16      17.317   7.395  17.927  1.00  0.00          C   
ATOM    220  C   LEU A  16      18.690   7.377  17.348  1.00  0.00          C   
ATOM    221  O   LEU A  16      19.258   6.291  17.156  1.00  0.00          O   
ATOM    222  CB  LEU A  16      16.814   6.134  18.606  1.00  0.00          C   
ATOM    223  CG  LEU A  16      15.833   6.341  19.820  1.00  0.00          C   
ATOM    224  CD1 LEU A  16      16.463   6.906  21.061  1.00  0.00          C   
ATOM    225  CD2 LEU A  16      14.582   7.182  19.458  1.00  0.00          C   
ATOM    226  H   LEU A  16      15.956   7.198  16.255  1.00  0.00          H   
ATOM    227  HA  LEU A  16      17.367   8.161  18.698  1.00  0.00          H   
ATOM    228  HB3 LEU A  16      17.636   5.572  19.061  1.00  0.00          H   
ATOM    229  HB2 LEU A  16      16.287   5.554  17.856  1.00  0.00          H   
ATOM    230  HG  LEU A  16      15.488   5.337  20.035  1.00  0.00          H   
ATOM    231 HD11 LEU A  16      16.891   7.895  20.935  1.00  0.00          H   
ATOM    232 HD12 LEU A  16      15.659   6.940  21.806  1.00  0.00          H   
ATOM    233 HD13 LEU A  16      17.122   6.119  21.407  1.00  0.00          H   
ATOM    234 HD21 LEU A  16      13.776   6.994  20.165  1.00  0.00          H   
ATOM    235 HD22 LEU A  16      14.814   8.250  19.513  1.00  0.00          H   
ATOM    236 HD23 LEU A  16      14.304   7.015  18.417  1.00  0.00          H   
ATOM    237  N   GLN A  17      19.236   8.486  16.784  1.00  0.00          N   
ATOM    238  CA  GLN A  17      20.511   8.433  16.022  1.00  0.00          C   
ATOM    239  C   GLN A  17      21.686   8.033  17.003  1.00  0.00          C   
ATOM    240  O   GLN A  17      21.867   8.709  18.003  1.00  0.00          O   
ATOM    241  CB  GLN A  17      20.794   9.661  15.185  1.00  0.00          C   
ATOM    242  CG  GLN A  17      20.879  11.011  15.936  1.00  0.00          C   
ATOM    243  CD  GLN A  17      20.648  12.188  14.984  1.00  0.00          C   
ATOM    244  NE2 GLN A  17      21.696  12.946  14.625  1.00  0.00          N   
ATOM    245  OE1 GLN A  17      19.558  12.465  14.549  1.00  0.00          O   
ATOM    246  H   GLN A  17      18.734   9.342  17.011  1.00  0.00          H   
ATOM    247  HA  GLN A  17      20.428   7.648  15.274  1.00  0.00          H   
ATOM    248  HB3 GLN A  17      19.967   9.691  14.477  1.00  0.00          H   
ATOM    249  HB2 GLN A  17      21.684   9.587  14.558  1.00  0.00          H   
ATOM    250  HG3 GLN A  17      21.820  11.107  16.478  1.00  0.00          H   
ATOM    251  HG2 GLN A  17      20.079  11.036  16.679  1.00  0.00          H   
ATOM    252 HE21 GLN A  17      22.661  12.720  14.806  1.00  0.00          H   
ATOM    253 HE22 GLN A  17      21.503  13.575  13.859  1.00  0.00          H   
ATOM    254  N   ALA A  18      22.429   6.966  16.741  1.00  0.00          N   
ATOM    255  CA  ALA A  18      23.599   6.511  17.445  1.00  0.00          C   
ATOM    256  C   ALA A  18      24.937   7.148  16.982  1.00  0.00          C   
ATOM    257  O   ALA A  18      25.722   7.694  17.779  1.00  0.00          O   
ATOM    258  CB  ALA A  18      23.618   4.968  17.333  1.00  0.00          C   
ATOM    259  H   ALA A  18      22.165   6.298  16.033  1.00  0.00          H   
ATOM    260  HA  ALA A  18      23.504   6.852  18.473  1.00  0.00          H   
ATOM    261  HB1 ALA A  18      22.676   4.577  17.708  1.00  0.00          H   
ATOM    262  HB2 ALA A  18      23.648   4.641  16.294  1.00  0.00          H   
ATOM    263  HB3 ALA A  18      24.539   4.633  17.814  1.00  0.00          H   
ATOM    264  N   ALA A  19      25.160   7.192  15.676  1.00  0.00          N   
ATOM    265  CA  ALA A  19      26.383   7.568  15.045  1.00  0.00          C   
ATOM    266  C   ALA A  19      26.202   8.557  13.921  1.00  0.00          C   
ATOM    267  O   ALA A  19      25.230   8.615  13.132  1.00  0.00          O   
ATOM    268  CB  ALA A  19      27.124   6.268  14.664  1.00  0.00          C   
ATOM    269  H   ALA A  19      24.446   6.763  15.112  1.00  0.00          H   
ATOM    270  HA  ALA A  19      26.995   8.053  15.818  1.00  0.00          H   
ATOM    271  HB1 ALA A  19      27.963   6.488  14.006  1.00  0.00          H   
ATOM    272  HB2 ALA A  19      27.433   5.716  15.544  1.00  0.00          H   
ATOM    273  HB3 ALA A  19      26.476   5.618  14.064  1.00  0.00          H   
ATOM    274  N   GLN A  20      27.307   9.302  13.787  1.00  0.00          N   
ATOM    275  CA  GLN A  20      27.606  10.026  12.575  1.00  0.00          C   
ATOM    276  C   GLN A  20      27.931   9.025  11.449  1.00  0.00          C   
ATOM    277  O   GLN A  20      28.833   8.201  11.641  1.00  0.00          O   
ATOM    278  CB  GLN A  20      28.691  11.112  12.843  1.00  0.00          C   
ATOM    279  CG  GLN A  20      28.276  12.315  12.006  1.00  0.00          C   
ATOM    280  CD  GLN A  20      26.961  13.021  12.389  1.00  0.00          C   
ATOM    281  NE2 GLN A  20      26.602  14.001  11.659  1.00  0.00          N   
ATOM    282  OE1 GLN A  20      26.362  12.812  13.434  1.00  0.00          O   
ATOM    283  H   GLN A  20      28.010   9.164  14.500  1.00  0.00          H   
ATOM    284  HA  GLN A  20      26.694  10.516  12.227  1.00  0.00          H   
ATOM    285  HB3 GLN A  20      29.653  10.744  12.478  1.00  0.00          H   
ATOM    286  HB2 GLN A  20      28.811  11.389  13.891  1.00  0.00          H   
ATOM    287  HG3 GLN A  20      28.091  11.930  11.009  1.00  0.00          H   
ATOM    288  HG2 GLN A  20      29.079  13.039  11.906  1.00  0.00          H   
ATOM    289 HE21 GLN A  20      27.197  14.238  10.890  1.00  0.00          H   
ATOM    290 HE22 GLN A  20      25.918  14.675  11.965  1.00  0.00          H   
ATOM    291  N   ALA A  21      27.206   9.081  10.347  1.00  0.00          N   
ATOM    292  CA  ALA A  21      27.568   8.203   9.196  1.00  0.00          C   
ATOM    293  C   ALA A  21      28.662   8.816   8.346  1.00  0.00          C   
ATOM    294  O   ALA A  21      29.030  10.003   8.606  1.00  0.00          O   
ATOM    295  CB  ALA A  21      26.327   7.699   8.476  1.00  0.00          C   
ATOM    296  H   ALA A  21      26.623   9.875  10.145  1.00  0.00          H   
ATOM    297  HA  ALA A  21      28.008   7.237   9.463  1.00  0.00          H   
ATOM    298  HB1 ALA A  21      26.070   8.308   7.615  1.00  0.00          H   
ATOM    299  HB2 ALA A  21      26.418   6.679   8.104  1.00  0.00          H   
ATOM    300  HB3 ALA A  21      25.492   7.610   9.175  1.00  0.00          H   
ATOM    301  N   ALA A  22      29.338   8.026   7.457  1.00  0.00          N   
ATOM    302  CA  ALA A  22      30.507   8.623   6.748  1.00  0.00          C   
ATOM    303  C   ALA A  22      29.909   9.626   5.715  1.00  0.00          C   
ATOM    304  O   ALA A  22      29.152   9.192   4.863  1.00  0.00          O   
ATOM    305  CB  ALA A  22      31.252   7.539   5.959  1.00  0.00          C   
ATOM    306  H   ALA A  22      28.908   7.140   7.237  1.00  0.00          H   
ATOM    307  HA  ALA A  22      31.185   9.141   7.435  1.00  0.00          H   
ATOM    308  HB1 ALA A  22      31.838   8.010   5.169  1.00  0.00          H   
ATOM    309  HB2 ALA A  22      31.890   6.998   6.650  1.00  0.00          H   
ATOM    310  HB3 ALA A  22      30.571   6.857   5.462  1.00  0.00          H   
ATOM    311  N   LYS A  23      30.131  10.947   5.862  1.00  0.00          N   
ATOM    312  CA  LYS A  23      29.880  11.984   4.871  1.00  0.00          C   
ATOM    313  C   LYS A  23      30.441  11.639   3.445  1.00  0.00          C   
ATOM    314  O   LYS A  23      31.611  11.164   3.309  1.00  0.00          O   
ATOM    315  CB  LYS A  23      30.293  13.319   5.542  1.00  0.00          C   
ATOM    316  CG  LYS A  23      29.877  14.551   4.737  1.00  0.00          C   
ATOM    317  CD  LYS A  23      30.152  15.823   5.521  1.00  0.00          C   
ATOM    318  CE  LYS A  23      29.768  17.037   4.721  1.00  0.00          C   
ATOM    319  NZ  LYS A  23      28.299  17.123   4.539  1.00  0.00          N   
ATOM    320  H   LYS A  23      30.820  11.224   6.539  1.00  0.00          H   
ATOM    321  HA  LYS A  23      28.793  11.984   4.819  1.00  0.00          H   
ATOM    322  HB3 LYS A  23      31.378  13.381   5.539  1.00  0.00          H   
ATOM    323  HB2 LYS A  23      29.846  13.420   6.532  1.00  0.00          H   
ATOM    324  HG3 LYS A  23      28.826  14.429   4.479  1.00  0.00          H   
ATOM    325  HG2 LYS A  23      30.530  14.639   3.869  1.00  0.00          H   
ATOM    326  HD3 LYS A  23      31.224  15.951   5.655  1.00  0.00          H   
ATOM    327  HD2 LYS A  23      29.663  15.804   6.496  1.00  0.00          H   
ATOM    328  HE3 LYS A  23      30.251  17.177   3.755  1.00  0.00          H   
ATOM    329  HE2 LYS A  23      30.011  17.870   5.383  1.00  0.00          H   
ATOM    330  HZ1 LYS A  23      27.714  17.029   5.369  1.00  0.00          H   
ATOM    331  HZ2 LYS A  23      28.037  18.040   4.207  1.00  0.00          H   
ATOM    332  HZ3 LYS A  23      27.878  16.620   3.772  1.00  0.00          H   
ATOM    333  N   LYS A  24      29.744  12.048   2.428  1.00  0.00          N   
ATOM    334  CA  LYS A  24      30.296  12.284   1.098  1.00  0.00          C   
ATOM    335  C   LYS A  24      30.429  13.787   0.744  1.00  0.00          C   
ATOM    336  CB  LYS A  24      29.533  11.524   0.049  1.00  0.00          C   
ATOM    337  CG  LYS A  24      29.474  10.002   0.231  1.00  0.00          C   
ATOM    338  CD  LYS A  24      28.693   9.526  -1.057  1.00  0.00          C   
ATOM    339  CE  LYS A  24      28.510   8.000  -1.052  1.00  0.00          C   
ATOM    340  NZ  LYS A  24      28.006   7.470  -2.326  1.00  0.00          N   
ATOM    341  O   LYS A  24      31.501  14.047   0.162  1.00  0.00          O   
ATOM    342  OXT LYS A  24      29.494  14.562   0.956  1.00  0.00          O   
ATOM    343  H   LYS A  24      28.842  12.415   2.685  1.00  0.00          H   
ATOM    344  HA  LYS A  24      31.320  11.906   1.038  1.00  0.00          H   
ATOM    345  HB3 LYS A  24      29.969  11.754  -0.924  1.00  0.00          H   
ATOM    346  HB2 LYS A  24      28.538  11.985   0.021  1.00  0.00          H   
ATOM    347  HG3 LYS A  24      28.893   9.712   1.116  1.00  0.00          H   
ATOM    348  HG2 LYS A  24      30.455   9.558   0.332  1.00  0.00          H   
ATOM    349  HD3 LYS A  24      29.222   9.850  -1.963  1.00  0.00          H   
ATOM    350  HD2 LYS A  24      27.710   9.978  -1.137  1.00  0.00          H   
ATOM    351  HE3 LYS A  24      27.834   7.751  -0.244  1.00  0.00          H   
ATOM    352  HE2 LYS A  24      29.487   7.583  -0.837  1.00  0.00          H   
ATOM    353  HZ1 LYS A  24      28.728   7.558  -3.031  1.00  0.00          H   
ATOM    354  HZ2 LYS A  24      27.787   6.488  -2.225  1.00  0.00          H   
ATOM    355  HZ3 LYS A  24      27.158   7.959  -2.591  1.00  0.00          H   
TER     356      LYS A  24
ENDMDL
MODEL       10
ATOM      1  N   LYS A   1       7.962   6.774  -2.975  1.00  0.00          N   
ATOM      2  CA  LYS A   1       7.554   6.787  -1.521  1.00  0.00          C   
ATOM      3  C   LYS A   1       7.556   5.366  -0.891  1.00  0.00          C   
ATOM      4  O   LYS A   1       6.908   4.412  -1.338  1.00  0.00          O   
ATOM      5  CB  LYS A   1       6.241   7.627  -1.293  1.00  0.00          C   
ATOM      6  CG  LYS A   1       6.310   8.388   0.040  1.00  0.00          C   
ATOM      7  CD  LYS A   1       4.962   9.061   0.310  1.00  0.00          C   
ATOM      8  CE  LYS A   1       5.200   9.996   1.512  1.00  0.00          C   
ATOM      9  NZ  LYS A   1       4.041  10.718   1.933  1.00  0.00          N   
ATOM     10  HA  LYS A   1       8.303   7.420  -1.047  1.00  0.00          H   
ATOM     11  HB3 LYS A   1       5.364   6.970  -1.318  1.00  0.00          H   
ATOM     12  HB2 LYS A   1       6.275   8.381  -2.074  1.00  0.00          H   
ATOM     13  HG3 LYS A   1       7.082   9.151  -0.005  1.00  0.00          H   
ATOM     14  HG2 LYS A   1       6.373   7.670   0.861  1.00  0.00          H   
ATOM     15  HD3 LYS A   1       4.219   8.306   0.562  1.00  0.00          H   
ATOM     16  HD2 LYS A   1       4.696   9.696  -0.539  1.00  0.00          H   
ATOM     17  HE3 LYS A   1       6.007  10.724   1.386  1.00  0.00          H   
ATOM     18  HE2 LYS A   1       5.475   9.335   2.332  1.00  0.00          H   
ATOM     19  HZ1 LYS A   1       3.327  10.125   2.310  1.00  0.00          H   
ATOM     20  HZ2 LYS A   1       4.229  11.429   2.620  1.00  0.00          H   
ATOM     21  HZ3 LYS A   1       3.674  11.130   1.087  1.00  0.00          H   
ATOM     22  H   LYS A   1       7.282   6.287  -3.544  1.00  0.00          H   
ATOM     23  N   LYS A   2       8.315   5.303   0.230  1.00  0.00          N   
ATOM     24  CA  LYS A   2       8.388   4.176   1.142  1.00  0.00          C   
ATOM     25  C   LYS A   2       6.946   4.033   1.749  1.00  0.00          C   
ATOM     26  O   LYS A   2       6.479   5.043   2.261  1.00  0.00          O   
ATOM     27  CB  LYS A   2       9.430   4.518   2.237  1.00  0.00          C   
ATOM     28  CG  LYS A   2       9.734   3.146   2.928  1.00  0.00          C   
ATOM     29  CD  LYS A   2      10.655   3.460   4.230  1.00  0.00          C   
ATOM     30  CE  LYS A   2      10.717   2.258   5.163  1.00  0.00          C   
ATOM     31  NZ  LYS A   2      11.447   1.106   4.542  1.00  0.00          N   
ATOM     32  H   LYS A   2       8.770   6.133   0.592  1.00  0.00          H   
ATOM     33  HA  LYS A   2       8.670   3.310   0.543  1.00  0.00          H   
ATOM     34  HB3 LYS A   2       9.033   5.205   2.987  1.00  0.00          H   
ATOM     35  HB2 LYS A   2      10.349   4.892   1.786  1.00  0.00          H   
ATOM     36  HG3 LYS A   2      10.205   2.426   2.256  1.00  0.00          H   
ATOM     37  HG2 LYS A   2       8.792   2.751   3.321  1.00  0.00          H   
ATOM     38  HD3 LYS A   2      10.127   4.240   4.763  1.00  0.00          H   
ATOM     39  HD2 LYS A   2      11.694   3.586   3.926  1.00  0.00          H   
ATOM     40  HE3 LYS A   2       9.678   1.965   5.273  1.00  0.00          H   
ATOM     41  HE2 LYS A   2      11.214   2.470   6.113  1.00  0.00          H   
ATOM     42  HZ1 LYS A   2      11.701   0.336   5.137  1.00  0.00          H   
ATOM     43  HZ2 LYS A   2      10.815   0.684   3.889  1.00  0.00          H   
ATOM     44  HZ3 LYS A   2      12.214   1.437   3.975  1.00  0.00          H   
ATOM     45  N   PRO A   3       6.295   2.843   1.538  1.00  0.00          N   
ATOM     46  CA  PRO A   3       4.936   2.518   2.017  1.00  0.00          C   
ATOM     47  C   PRO A   3       4.724   2.822   3.533  1.00  0.00          C   
ATOM     48  O   PRO A   3       5.591   2.713   4.372  1.00  0.00          O   
ATOM     49  CB  PRO A   3       4.652   1.051   1.615  1.00  0.00          C   
ATOM     50  CG  PRO A   3       5.798   0.691   0.692  1.00  0.00          C   
ATOM     51  CD  PRO A   3       6.969   1.619   1.155  1.00  0.00          C   
ATOM     52  HA  PRO A   3       4.191   3.121   1.490  1.00  0.00          H   
ATOM     53  HB3 PRO A   3       4.751   0.485   2.530  1.00  0.00          H   
ATOM     54  HB2 PRO A   3       3.725   0.965   1.054  1.00  0.00          H   
ATOM     55  HG3 PRO A   3       5.939  -0.396   0.670  1.00  0.00          H   
ATOM     56  HG2 PRO A   3       5.526   1.083  -0.286  1.00  0.00          H   
ATOM     57  HD3 PRO A   3       7.430   1.035   1.950  1.00  0.00          H   
ATOM     58  HD2 PRO A   3       7.674   1.741   0.329  1.00  0.00          H   
ATOM     59  N   GLY A   4       3.511   3.323   3.941  1.00  0.00          N   
ATOM     60  CA  GLY A   4       3.171   4.210   5.080  1.00  0.00          C   
ATOM     61  C   GLY A   4       3.646   3.569   6.395  1.00  0.00          C   
ATOM     62  O   GLY A   4       4.552   4.114   7.063  1.00  0.00          O   
ATOM     63  H   GLY A   4       2.744   3.264   3.296  1.00  0.00          H   
ATOM     64  HA3 GLY A   4       2.091   4.363   5.097  1.00  0.00          H   
ATOM     65  HA2 GLY A   4       3.666   5.173   4.938  1.00  0.00          H   
ATOM     66  N   ALA A   5       3.084   2.430   6.836  1.00  0.00          N   
ATOM     67  CA  ALA A   5       3.492   1.584   7.984  1.00  0.00          C   
ATOM     68  C   ALA A   5       5.013   1.359   8.150  1.00  0.00          C   
ATOM     69  O   ALA A   5       5.629   1.404   9.243  1.00  0.00          O   
ATOM     70  CB  ALA A   5       2.635   0.287   8.010  1.00  0.00          C   
ATOM     71  H   ALA A   5       2.282   2.092   6.331  1.00  0.00          H   
ATOM     72  HA  ALA A   5       3.281   2.195   8.858  1.00  0.00          H   
ATOM     73  HB1 ALA A   5       1.552   0.419   7.949  1.00  0.00          H   
ATOM     74  HB2 ALA A   5       2.944  -0.331   7.159  1.00  0.00          H   
ATOM     75  HB3 ALA A   5       2.969  -0.177   8.933  1.00  0.00          H   
ATOM     76  N   SER A   6       5.683   1.037   7.023  1.00  0.00          N   
ATOM     77  CA  SER A   6       7.086   0.898   7.050  1.00  0.00          C   
ATOM     78  C   SER A   6       7.875   2.207   7.238  1.00  0.00          C   
ATOM     79  O   SER A   6       8.846   2.190   7.986  1.00  0.00          O   
ATOM     80  CB  SER A   6       7.546   0.062   5.971  1.00  0.00          C   
ATOM     81  OG  SER A   6       7.525   0.711   4.704  1.00  0.00          O   
ATOM     82  H   SER A   6       5.162   0.802   6.196  1.00  0.00          H   
ATOM     83  HA  SER A   6       7.328   0.387   7.987  1.00  0.00          H   
ATOM     84  HB3 SER A   6       7.052  -0.898   5.932  1.00  0.00          H   
ATOM     85  HB2 SER A   6       8.552  -0.122   6.356  1.00  0.00          H   
ATOM     86  HG  SER A   6       6.761   1.273   4.811  1.00  0.00          H   
ATOM     87  N   LEU A   7       7.419   3.306   6.716  1.00  0.00          N   
ATOM     88  CA  LEU A   7       8.094   4.672   6.970  1.00  0.00          C   
ATOM     89  C   LEU A   7       7.835   5.011   8.413  1.00  0.00          C   
ATOM     90  O   LEU A   7       8.716   5.560   9.029  1.00  0.00          O   
ATOM     91  CB  LEU A   7       7.664   5.732   5.927  1.00  0.00          C   
ATOM     92  CG  LEU A   7       8.250   7.167   6.080  1.00  0.00          C   
ATOM     93  CD1 LEU A   7       9.799   7.141   6.121  1.00  0.00          C   
ATOM     94  CD2 LEU A   7       7.696   8.040   4.961  1.00  0.00          C   
ATOM     95  H   LEU A   7       6.574   3.338   6.157  1.00  0.00          H   
ATOM     96  HA  LEU A   7       9.171   4.471   6.886  1.00  0.00          H   
ATOM     97  HB3 LEU A   7       6.593   5.811   6.109  1.00  0.00          H   
ATOM     98  HB2 LEU A   7       7.866   5.458   4.890  1.00  0.00          H   
ATOM     99  HG  LEU A   7       7.914   7.716   6.958  1.00  0.00          H   
ATOM    100 HD11 LEU A   7      10.201   6.595   5.274  1.00  0.00          H   
ATOM    101 HD12 LEU A   7      10.238   8.140   5.985  1.00  0.00          H   
ATOM    102 HD13 LEU A   7      10.177   6.728   7.053  1.00  0.00          H   
ATOM    103 HD21 LEU A   7       7.938   7.502   4.045  1.00  0.00          H   
ATOM    104 HD22 LEU A   7       6.628   8.112   5.135  1.00  0.00          H   
ATOM    105 HD23 LEU A   7       8.133   9.031   5.119  1.00  0.00          H   
ATOM    106  N   ALA A   8       6.665   4.760   8.994  1.00  0.00          N   
ATOM    107  CA  ALA A   8       6.563   4.910  10.406  1.00  0.00          C   
ATOM    108  C   ALA A   8       7.618   4.209  11.237  1.00  0.00          C   
ATOM    109  O   ALA A   8       8.416   4.806  11.977  1.00  0.00          O   
ATOM    110  CB  ALA A   8       5.119   4.527  10.800  1.00  0.00          C   
ATOM    111  H   ALA A   8       5.983   4.280   8.432  1.00  0.00          H   
ATOM    112  HA  ALA A   8       6.781   5.968  10.534  1.00  0.00          H   
ATOM    113  HB1 ALA A   8       4.929   3.516  10.447  1.00  0.00          H   
ATOM    114  HB2 ALA A   8       5.151   4.611  11.887  1.00  0.00          H   
ATOM    115  HB3 ALA A   8       4.383   5.162  10.289  1.00  0.00          H   
ATOM    116  N   ALA A   9       7.803   2.860  11.132  1.00  0.00          N   
ATOM    117  CA  ALA A   9       8.975   2.151  11.649  1.00  0.00          C   
ATOM    118  C   ALA A   9      10.325   2.692  11.278  1.00  0.00          C   
ATOM    119  O   ALA A   9      11.213   2.682  12.104  1.00  0.00          O   
ATOM    120  CB  ALA A   9       8.941   0.661  11.275  1.00  0.00          C   
ATOM    121  H   ALA A   9       7.119   2.286  10.666  1.00  0.00          H   
ATOM    122  HA  ALA A   9       8.813   2.165  12.725  1.00  0.00          H   
ATOM    123  HB1 ALA A   9       9.089   0.553  10.209  1.00  0.00          H   
ATOM    124  HB2 ALA A   9       9.605   0.048  11.881  1.00  0.00          H   
ATOM    125  HB3 ALA A   9       7.927   0.303  11.476  1.00  0.00          H   
ATOM    126  N   LEU A  10      10.591   3.149  10.021  1.00  0.00          N   
ATOM    127  CA  LEU A  10      11.875   3.851   9.679  1.00  0.00          C   
ATOM    128  C   LEU A  10      12.026   5.197  10.395  1.00  0.00          C   
ATOM    129  O   LEU A  10      13.138   5.376  10.929  1.00  0.00          O   
ATOM    130  CB  LEU A  10      12.024   3.910   8.178  1.00  0.00          C   
ATOM    131  CG  LEU A  10      13.369   4.567   7.702  1.00  0.00          C   
ATOM    132  CD1 LEU A  10      14.653   3.947   8.366  1.00  0.00          C   
ATOM    133  CD2 LEU A  10      13.395   4.412   6.203  1.00  0.00          C   
ATOM    134  H   LEU A  10       9.873   3.045   9.307  1.00  0.00          H   
ATOM    135  HA  LEU A  10      12.609   3.280  10.242  1.00  0.00          H   
ATOM    136  HB3 LEU A  10      11.172   4.347   7.656  1.00  0.00          H   
ATOM    137  HB2 LEU A  10      12.023   2.875   7.835  1.00  0.00          H   
ATOM    138  HG  LEU A  10      13.375   5.637   7.934  1.00  0.00          H   
ATOM    139 HD11 LEU A  10      14.673   3.867   9.457  1.00  0.00          H   
ATOM    140 HD12 LEU A  10      14.846   2.965   7.939  1.00  0.00          H   
ATOM    141 HD13 LEU A  10      15.554   4.515   8.150  1.00  0.00          H   
ATOM    142 HD21 LEU A  10      12.516   4.808   5.696  1.00  0.00          H   
ATOM    143 HD22 LEU A  10      14.265   4.925   5.779  1.00  0.00          H   
ATOM    144 HD23 LEU A  10      13.503   3.354   5.941  1.00  0.00          H   
ATOM    145  N   GLN A  11      11.064   6.162  10.345  1.00  0.00          N   
ATOM    146  CA  GLN A  11      11.198   7.464  11.095  1.00  0.00          C   
ATOM    147  C   GLN A  11      11.277   7.260  12.655  1.00  0.00          C   
ATOM    148  O   GLN A  11      11.981   7.911  13.374  1.00  0.00          O   
ATOM    149  CB  GLN A  11      10.049   8.459  10.673  1.00  0.00          C   
ATOM    150  CG  GLN A  11      10.189   8.965   9.212  1.00  0.00          C   
ATOM    151  CD  GLN A  11      11.596   9.314   8.846  1.00  0.00          C   
ATOM    152  NE2 GLN A  11      12.124   8.865   7.712  1.00  0.00          N   
ATOM    153  OE1 GLN A  11      12.416   9.935   9.546  1.00  0.00          O   
ATOM    154  H   GLN A  11      10.179   5.872   9.964  1.00  0.00          H   
ATOM    155  HA  GLN A  11      12.138   7.978  10.896  1.00  0.00          H   
ATOM    156  HB3 GLN A  11       9.903   9.232  11.431  1.00  0.00          H   
ATOM    157  HB2 GLN A  11       9.136   7.857  10.756  1.00  0.00          H   
ATOM    158  HG3 GLN A  11       9.643   9.891   9.042  1.00  0.00          H   
ATOM    159  HG2 GLN A  11       9.862   8.172   8.541  1.00  0.00          H   
ATOM    160 HE21 GLN A  11      11.611   8.222   7.136  1.00  0.00          H   
ATOM    161 HE22 GLN A  11      13.052   9.179   7.453  1.00  0.00          H   
ATOM    162  N   ALA A  12      10.702   6.152  13.217  1.00  0.00          N   
ATOM    163  CA  ALA A  12      10.920   5.723  14.539  1.00  0.00          C   
ATOM    164  C   ALA A  12      12.353   5.377  14.774  1.00  0.00          C   
ATOM    165  O   ALA A  12      12.995   5.925  15.660  1.00  0.00          O   
ATOM    166  CB  ALA A  12       9.943   4.629  14.898  1.00  0.00          C   
ATOM    167  H   ALA A  12       9.947   5.707  12.711  1.00  0.00          H   
ATOM    168  HA  ALA A  12      10.690   6.540  15.226  1.00  0.00          H   
ATOM    169  HB1 ALA A  12       8.914   4.968  14.821  1.00  0.00          H   
ATOM    170  HB2 ALA A  12      10.028   3.779  14.225  1.00  0.00          H   
ATOM    171  HB3 ALA A  12      10.168   4.234  15.892  1.00  0.00          H   
ATOM    172  N   LEU A  13      12.871   4.443  14.018  1.00  0.00          N   
ATOM    173  CA  LEU A  13      14.294   4.027  14.160  1.00  0.00          C   
ATOM    174  C   LEU A  13      15.260   5.223  13.941  1.00  0.00          C   
ATOM    175  O   LEU A  13      16.086   5.325  14.868  1.00  0.00          O   
ATOM    176  CB  LEU A  13      14.520   2.877  13.206  1.00  0.00          C   
ATOM    177  CG  LEU A  13      16.049   2.572  13.172  1.00  0.00          C   
ATOM    178  CD1 LEU A  13      16.486   2.133  14.598  1.00  0.00          C   
ATOM    179  CD2 LEU A  13      16.296   1.458  12.207  1.00  0.00          C   
ATOM    180  H   LEU A  13      12.218   3.923  13.445  1.00  0.00          H   
ATOM    181  HA  LEU A  13      14.464   3.694  15.178  1.00  0.00          H   
ATOM    182  HB3 LEU A  13      14.245   3.172  12.190  1.00  0.00          H   
ATOM    183  HB2 LEU A  13      13.946   2.026  13.568  1.00  0.00          H   
ATOM    184  HG  LEU A  13      16.610   3.448  12.827  1.00  0.00          H   
ATOM    185 HD11 LEU A  13      17.487   1.692  14.511  1.00  0.00          H   
ATOM    186 HD12 LEU A  13      16.576   2.944  15.318  1.00  0.00          H   
ATOM    187 HD13 LEU A  13      15.843   1.294  14.860  1.00  0.00          H   
ATOM    188 HD21 LEU A  13      17.336   1.188  12.159  1.00  0.00          H   
ATOM    189 HD22 LEU A  13      15.616   0.645  12.461  1.00  0.00          H   
ATOM    190 HD23 LEU A  13      15.958   1.903  11.272  1.00  0.00          H   
ATOM    191  N   GLN A  14      15.171   6.058  12.873  1.00  0.00          N   
ATOM    192  CA  GLN A  14      15.963   7.223  12.601  1.00  0.00          C   
ATOM    193  C   GLN A  14      16.048   8.159  13.770  1.00  0.00          C   
ATOM    194  O   GLN A  14      17.152   8.395  14.238  1.00  0.00          O   
ATOM    195  CB  GLN A  14      15.432   8.026  11.372  1.00  0.00          C   
ATOM    196  CG  GLN A  14      15.843   7.399  10.107  1.00  0.00          C   
ATOM    197  CD  GLN A  14      15.495   8.305   8.925  1.00  0.00          C   
ATOM    198  NE2 GLN A  14      16.427   8.750   8.168  1.00  0.00          N   
ATOM    199  OE1 GLN A  14      14.375   8.637   8.593  1.00  0.00          O   
ATOM    200  H   GLN A  14      14.395   5.907  12.251  1.00  0.00          H   
ATOM    201  HA  GLN A  14      16.985   6.916  12.347  1.00  0.00          H   
ATOM    202  HB3 GLN A  14      15.975   8.978  11.351  1.00  0.00          H   
ATOM    203  HB2 GLN A  14      14.357   8.206  11.421  1.00  0.00          H   
ATOM    204  HG3 GLN A  14      15.441   6.415   9.885  1.00  0.00          H   
ATOM    205  HG2 GLN A  14      16.923   7.233  10.129  1.00  0.00          H   
ATOM    206 HE21 GLN A  14      17.381   8.549   8.430  1.00  0.00          H   
ATOM    207 HE22 GLN A  14      16.162   9.537   7.582  1.00  0.00          H   
ATOM    208  N   ALA A  15      14.921   8.468  14.484  1.00  0.00          N   
ATOM    209  CA  ALA A  15      14.901   9.275  15.666  1.00  0.00          C   
ATOM    210  C   ALA A  15      15.505   8.626  16.918  1.00  0.00          C   
ATOM    211  O   ALA A  15      16.286   9.323  17.523  1.00  0.00          O   
ATOM    212  CB  ALA A  15      13.430   9.664  15.835  1.00  0.00          C   
ATOM    213  H   ALA A  15      14.040   8.326  14.014  1.00  0.00          H   
ATOM    214  HA  ALA A  15      15.576  10.119  15.521  1.00  0.00          H   
ATOM    215  HB1 ALA A  15      12.962  10.159  14.981  1.00  0.00          H   
ATOM    216  HB2 ALA A  15      12.752   8.813  15.960  1.00  0.00          H   
ATOM    217  HB3 ALA A  15      13.415  10.272  16.744  1.00  0.00          H   
ATOM    218  N   LEU A  16      15.375   7.310  17.127  1.00  0.00          N   
ATOM    219  CA  LEU A  16      16.172   6.482  18.102  1.00  0.00          C   
ATOM    220  C   LEU A  16      17.686   6.595  17.858  1.00  0.00          C   
ATOM    221  O   LEU A  16      18.418   6.870  18.836  1.00  0.00          O   
ATOM    222  CB  LEU A  16      15.661   5.068  18.132  1.00  0.00          C   
ATOM    223  CG  LEU A  16      14.412   4.833  18.975  1.00  0.00          C   
ATOM    224  CD1 LEU A  16      14.079   3.403  18.785  1.00  0.00          C   
ATOM    225  CD2 LEU A  16      14.462   5.016  20.514  1.00  0.00          C   
ATOM    226  H   LEU A  16      14.787   6.815  16.470  1.00  0.00          H   
ATOM    227  HA  LEU A  16      16.027   6.925  19.091  1.00  0.00          H   
ATOM    228  HB3 LEU A  16      16.464   4.539  18.652  1.00  0.00          H   
ATOM    229  HB2 LEU A  16      15.669   4.597  17.154  1.00  0.00          H   
ATOM    230  HG  LEU A  16      13.518   5.370  18.640  1.00  0.00          H   
ATOM    231 HD11 LEU A  16      13.975   3.216  17.714  1.00  0.00          H   
ATOM    232 HD12 LEU A  16      14.783   2.783  19.343  1.00  0.00          H   
ATOM    233 HD13 LEU A  16      13.105   3.169  19.219  1.00  0.00          H   
ATOM    234 HD21 LEU A  16      14.470   6.091  20.632  1.00  0.00          H   
ATOM    235 HD22 LEU A  16      13.519   4.654  20.933  1.00  0.00          H   
ATOM    236 HD23 LEU A  16      15.369   4.524  20.869  1.00  0.00          H   
ATOM    237  N   GLN A  17      18.119   6.454  16.594  1.00  0.00          N   
ATOM    238  CA  GLN A  17      19.509   6.469  16.192  1.00  0.00          C   
ATOM    239  C   GLN A  17      20.006   7.906  16.426  1.00  0.00          C   
ATOM    240  O   GLN A  17      21.024   8.008  17.165  1.00  0.00          O   
ATOM    241  CB  GLN A  17      19.848   6.011  14.770  1.00  0.00          C   
ATOM    242  CG  GLN A  17      19.684   4.548  14.620  1.00  0.00          C   
ATOM    243  CD  GLN A  17      19.220   4.164  13.224  1.00  0.00          C   
ATOM    244  NE2 GLN A  17      19.052   2.915  12.877  1.00  0.00          N   
ATOM    245  OE1 GLN A  17      18.882   5.020  12.451  1.00  0.00          O   
ATOM    246  H   GLN A  17      17.406   6.362  15.883  1.00  0.00          H   
ATOM    247  HA  GLN A  17      20.067   5.807  16.839  1.00  0.00          H   
ATOM    248  HB3 GLN A  17      20.910   6.156  14.572  1.00  0.00          H   
ATOM    249  HB2 GLN A  17      19.261   6.584  14.048  1.00  0.00          H   
ATOM    250  HG3 GLN A  17      18.973   4.155  15.350  1.00  0.00          H   
ATOM    251  HG2 GLN A  17      20.629   4.054  14.817  1.00  0.00          H   
ATOM    252 HE21 GLN A  17      19.089   2.254  13.640  1.00  0.00          H   
ATOM    253 HE22 GLN A  17      18.540   2.816  12.019  1.00  0.00          H   
ATOM    254  N   ALA A  18      19.368   8.969  15.921  1.00  0.00          N   
ATOM    255  CA  ALA A  18      19.729  10.344  16.072  1.00  0.00          C   
ATOM    256  C   ALA A  18      19.902  10.807  17.578  1.00  0.00          C   
ATOM    257  O   ALA A  18      20.908  11.476  17.920  1.00  0.00          O   
ATOM    258  CB  ALA A  18      18.588  11.151  15.464  1.00  0.00          C   
ATOM    259  H   ALA A  18      18.558   8.796  15.336  1.00  0.00          H   
ATOM    260  HA  ALA A  18      20.626  10.552  15.503  1.00  0.00          H   
ATOM    261  HB1 ALA A  18      18.379  10.793  14.457  1.00  0.00          H   
ATOM    262  HB2 ALA A  18      17.641  10.991  15.976  1.00  0.00          H   
ATOM    263  HB3 ALA A  18      18.849  12.201  15.393  1.00  0.00          H   
ATOM    264  N   ALA A  19      19.047  10.269  18.494  1.00  0.00          N   
ATOM    265  CA  ALA A  19      19.005  10.600  19.915  1.00  0.00          C   
ATOM    266  C   ALA A  19      20.268  10.201  20.637  1.00  0.00          C   
ATOM    267  O   ALA A  19      20.996  10.969  21.287  1.00  0.00          O   
ATOM    268  CB  ALA A  19      17.737  10.082  20.579  1.00  0.00          C   
ATOM    269  H   ALA A  19      18.336   9.642  18.150  1.00  0.00          H   
ATOM    270  HA  ALA A  19      18.909  11.682  19.968  1.00  0.00          H   
ATOM    271  HB1 ALA A  19      17.640  10.338  21.637  1.00  0.00          H   
ATOM    272  HB2 ALA A  19      16.867  10.409  20.025  1.00  0.00          H   
ATOM    273  HB3 ALA A  19      17.767   9.000  20.629  1.00  0.00          H   
ATOM    274  N   GLN A  20      20.673   8.928  20.422  1.00  0.00          N   
ATOM    275  CA  GLN A  20      21.994   8.309  20.699  1.00  0.00          C   
ATOM    276  C   GLN A  20      23.176   9.058  20.023  1.00  0.00          C   
ATOM    277  O   GLN A  20      24.176   9.248  20.733  1.00  0.00          O   
ATOM    278  CB  GLN A  20      22.095   6.776  20.362  1.00  0.00          C   
ATOM    279  CG  GLN A  20      23.359   6.174  21.045  1.00  0.00          C   
ATOM    280  CD  GLN A  20      23.234   6.287  22.552  1.00  0.00          C   
ATOM    281  NE2 GLN A  20      24.271   6.552  23.330  1.00  0.00          N   
ATOM    282  OE1 GLN A  20      22.153   6.009  23.100  1.00  0.00          O   
ATOM    283  H   GLN A  20      20.029   8.318  19.918  1.00  0.00          H   
ATOM    284  HA  GLN A  20      22.162   8.356  21.777  1.00  0.00          H   
ATOM    285  HB3 GLN A  20      22.135   6.675  19.285  1.00  0.00          H   
ATOM    286  HB2 GLN A  20      21.174   6.295  20.701  1.00  0.00          H   
ATOM    287  HG3 GLN A  20      24.237   6.706  20.676  1.00  0.00          H   
ATOM    288  HG2 GLN A  20      23.474   5.122  20.780  1.00  0.00          H   
ATOM    289 HE21 GLN A  20      25.211   6.685  23.003  1.00  0.00          H   
ATOM    290 HE22 GLN A  20      24.228   6.362  24.320  1.00  0.00          H   
ATOM    291  N   ALA A  21      23.015   9.662  18.823  1.00  0.00          N   
ATOM    292  CA  ALA A  21      24.084  10.419  18.092  1.00  0.00          C   
ATOM    293  C   ALA A  21      24.297  11.812  18.663  1.00  0.00          C   
ATOM    294  O   ALA A  21      25.441  12.318  18.602  1.00  0.00          O   
ATOM    295  CB  ALA A  21      23.839  10.397  16.571  1.00  0.00          C   
ATOM    296  H   ALA A  21      22.194   9.479  18.257  1.00  0.00          H   
ATOM    297  HA  ALA A  21      25.027   9.930  18.346  1.00  0.00          H   
ATOM    298  HB1 ALA A  21      24.604  10.919  15.985  1.00  0.00          H   
ATOM    299  HB2 ALA A  21      23.990   9.387  16.184  1.00  0.00          H   
ATOM    300  HB3 ALA A  21      22.842  10.761  16.331  1.00  0.00          H   
ATOM    301  N   ALA A  22      23.289  12.396  19.196  1.00  0.00          N   
ATOM    302  CA  ALA A  22      23.479  13.661  19.941  1.00  0.00          C   
ATOM    303  C   ALA A  22      24.122  13.521  21.342  1.00  0.00          C   
ATOM    304  O   ALA A  22      24.290  14.553  22.000  1.00  0.00          O   
ATOM    305  CB  ALA A  22      22.222  14.521  19.894  1.00  0.00          C   
ATOM    306  H   ALA A  22      22.409  11.911  19.305  1.00  0.00          H   
ATOM    307  HA  ALA A  22      24.092  14.246  19.253  1.00  0.00          H   
ATOM    308  HB1 ALA A  22      22.632  15.485  20.192  1.00  0.00          H   
ATOM    309  HB2 ALA A  22      21.864  14.527  18.862  1.00  0.00          H   
ATOM    310  HB3 ALA A  22      21.511  14.118  20.612  1.00  0.00          H   
ATOM    311  N   LYS A  23      24.644  12.385  21.850  1.00  0.00          N   
ATOM    312  CA  LYS A  23      25.287  12.239  23.147  1.00  0.00          C   
ATOM    313  C   LYS A  23      26.791  12.379  22.834  1.00  0.00          C   
ATOM    314  O   LYS A  23      27.440  11.495  22.225  1.00  0.00          O   
ATOM    315  CB  LYS A  23      24.870  10.906  23.831  1.00  0.00          C   
ATOM    316  CG  LYS A  23      23.335  10.852  24.045  1.00  0.00          C   
ATOM    317  CD  LYS A  23      22.928   9.739  25.017  1.00  0.00          C   
ATOM    318  CE  LYS A  23      21.498   9.372  25.128  1.00  0.00          C   
ATOM    319  NZ  LYS A  23      20.701  10.459  25.787  1.00  0.00          N   
ATOM    320  H   LYS A  23      24.678  11.599  21.214  1.00  0.00          H   
ATOM    321  HA  LYS A  23      24.929  13.092  23.735  1.00  0.00          H   
ATOM    322  HB3 LYS A  23      25.302  10.755  24.822  1.00  0.00          H   
ATOM    323  HB2 LYS A  23      25.188  10.070  23.216  1.00  0.00          H   
ATOM    324  HG3 LYS A  23      22.883  10.670  23.069  1.00  0.00          H   
ATOM    325  HG2 LYS A  23      23.048  11.828  24.435  1.00  0.00          H   
ATOM    326  HD3 LYS A  23      23.223  10.028  26.029  1.00  0.00          H   
ATOM    327  HD2 LYS A  23      23.442   8.832  24.717  1.00  0.00          H   
ATOM    328  HE3 LYS A  23      21.349   8.579  25.855  1.00  0.00          H   
ATOM    329  HE2 LYS A  23      21.207   9.243  24.086  1.00  0.00          H   
ATOM    330  HZ1 LYS A  23      21.224  10.807  26.582  1.00  0.00          H   
ATOM    331  HZ2 LYS A  23      20.491  11.222  25.156  1.00  0.00          H   
ATOM    332  HZ3 LYS A  23      19.791  10.160  26.119  1.00  0.00          H   
ATOM    333  N   LYS A  24      27.306  13.547  23.257  1.00  0.00          N   
ATOM    334  CA  LYS A  24      28.687  13.802  22.915  1.00  0.00          C   
ATOM    335  C   LYS A  24      29.443  14.296  24.117  1.00  0.00          C   
ATOM    336  CB  LYS A  24      28.793  14.830  21.720  1.00  0.00          C   
ATOM    337  CG  LYS A  24      27.922  14.457  20.485  1.00  0.00          C   
ATOM    338  CD  LYS A  24      28.131  15.370  19.274  1.00  0.00          C   
ATOM    339  CE  LYS A  24      27.237  14.996  18.047  1.00  0.00          C   
ATOM    340  NZ  LYS A  24      27.684  13.667  17.414  1.00  0.00          N   
ATOM    341  O   LYS A  24      30.633  13.881  24.229  1.00  0.00          O   
ATOM    342  OXT LYS A  24      29.160  15.399  24.602  1.00  0.00          O   
ATOM    343  H   LYS A  24      26.757  14.312  23.618  1.00  0.00          H   
ATOM    344  HA  LYS A  24      29.156  12.839  22.719  1.00  0.00          H   
ATOM    345  HB3 LYS A  24      29.803  14.926  21.325  1.00  0.00          H   
ATOM    346  HB2 LYS A  24      28.559  15.821  22.100  1.00  0.00          H   
ATOM    347  HG3 LYS A  24      26.885  14.421  20.807  1.00  0.00          H   
ATOM    348  HG2 LYS A  24      28.279  13.473  20.178  1.00  0.00          H   
ATOM    349  HD3 LYS A  24      29.155  15.256  18.918  1.00  0.00          H   
ATOM    350  HD2 LYS A  24      28.033  16.415  19.565  1.00  0.00          H   
ATOM    351  HE3 LYS A  24      27.437  15.710  17.255  1.00  0.00          H   
ATOM    352  HE2 LYS A  24      26.179  14.922  18.312  1.00  0.00          H   
ATOM    353  HZ1 LYS A  24      27.523  12.778  17.865  1.00  0.00          H   
ATOM    354  HZ2 LYS A  24      27.175  13.610  16.544  1.00  0.00          H   
ATOM    355  HZ3 LYS A  24      28.623  13.722  17.061  1.00  0.00          H   
TER     356      LYS A  24
ENDMDL
MODEL       11
ATOM      1  N   LYS A   1      -7.929   1.393   2.704  1.00  0.00          N   
ATOM      2  CA  LYS A   1      -6.750   0.634   3.134  1.00  0.00          C   
ATOM      3  C   LYS A   1      -6.324   1.205   4.483  1.00  0.00          C   
ATOM      4  O   LYS A   1      -6.698   2.261   4.918  1.00  0.00          O   
ATOM      5  CB  LYS A   1      -5.628   0.668   2.101  1.00  0.00          C   
ATOM      6  CG  LYS A   1      -5.961   0.460   0.595  1.00  0.00          C   
ATOM      7  CD  LYS A   1      -4.714   0.377  -0.281  1.00  0.00          C   
ATOM      8  CE  LYS A   1      -5.087   0.010  -1.719  1.00  0.00          C   
ATOM      9  NZ  LYS A   1      -3.938  -0.030  -2.593  1.00  0.00          N   
ATOM     10  HA  LYS A   1      -7.003  -0.401   3.390  1.00  0.00          H   
ATOM     11  HB3 LYS A   1      -4.788   0.027   2.351  1.00  0.00          H   
ATOM     12  HB2 LYS A   1      -5.202   1.663   2.237  1.00  0.00          H   
ATOM     13  HG3 LYS A   1      -6.651   1.234   0.267  1.00  0.00          H   
ATOM     14  HG2 LYS A   1      -6.488  -0.495   0.584  1.00  0.00          H   
ATOM     15  HD3 LYS A   1      -4.026  -0.365   0.132  1.00  0.00          H   
ATOM     16  HD2 LYS A   1      -4.230   1.347  -0.378  1.00  0.00          H   
ATOM     17  HE3 LYS A   1      -5.821   0.737  -2.054  1.00  0.00          H   
ATOM     18  HE2 LYS A   1      -5.542  -0.972  -1.547  1.00  0.00          H   
ATOM     19  HZ1 LYS A   1      -3.224  -0.660  -2.244  1.00  0.00          H   
ATOM     20  HZ2 LYS A   1      -4.235  -0.358  -3.498  1.00  0.00          H   
ATOM     21  HZ3 LYS A   1      -3.497   0.873  -2.673  1.00  0.00          H   
ATOM     22  H   LYS A   1      -8.527   0.904   2.048  1.00  0.00          H   
ATOM     23  N   LYS A   2      -5.576   0.381   5.216  1.00  0.00          N   
ATOM     24  CA  LYS A   2      -4.936   0.693   6.504  1.00  0.00          C   
ATOM     25  C   LYS A   2      -3.399   1.070   6.435  1.00  0.00          C   
ATOM     26  O   LYS A   2      -2.754   0.829   5.424  1.00  0.00          O   
ATOM     27  CB  LYS A   2      -5.208  -0.406   7.634  1.00  0.00          C   
ATOM     28  CG  LYS A   2      -4.448  -1.761   7.530  1.00  0.00          C   
ATOM     29  CD  LYS A   2      -5.023  -2.791   8.498  1.00  0.00          C   
ATOM     30  CE  LYS A   2      -4.359  -4.113   8.305  1.00  0.00          C   
ATOM     31  NZ  LYS A   2      -5.038  -5.101   9.097  1.00  0.00          N   
ATOM     32  H   LYS A   2      -5.379  -0.573   4.925  1.00  0.00          H   
ATOM     33  HA  LYS A   2      -5.441   1.651   6.650  1.00  0.00          H   
ATOM     34  HB3 LYS A   2      -6.276  -0.616   7.566  1.00  0.00          H   
ATOM     35  HB2 LYS A   2      -5.038   0.027   8.622  1.00  0.00          H   
ATOM     36  HG3 LYS A   2      -3.430  -1.474   7.816  1.00  0.00          H   
ATOM     37  HG2 LYS A   2      -4.349  -2.112   6.507  1.00  0.00          H   
ATOM     38  HD3 LYS A   2      -6.108  -2.911   8.404  1.00  0.00          H   
ATOM     39  HD2 LYS A   2      -4.734  -2.504   9.510  1.00  0.00          H   
ATOM     40  HE3 LYS A   2      -3.337  -4.156   8.660  1.00  0.00          H   
ATOM     41  HE2 LYS A   2      -4.477  -4.348   7.252  1.00  0.00          H   
ATOM     42  HZ1 LYS A   2      -4.975  -4.917  10.086  1.00  0.00          H   
ATOM     43  HZ2 LYS A   2      -6.015  -5.238   8.876  1.00  0.00          H   
ATOM     44  HZ3 LYS A   2      -4.579  -5.983   8.898  1.00  0.00          H   
ATOM     45  N   PRO A   3      -2.805   1.723   7.413  1.00  0.00          N   
ATOM     46  CA  PRO A   3      -1.411   2.179   7.422  1.00  0.00          C   
ATOM     47  C   PRO A   3      -0.413   0.971   7.287  1.00  0.00          C   
ATOM     48  O   PRO A   3      -0.622  -0.082   7.919  1.00  0.00          O   
ATOM     49  CB  PRO A   3      -1.265   2.919   8.784  1.00  0.00          C   
ATOM     50  CG  PRO A   3      -2.672   3.336   9.113  1.00  0.00          C   
ATOM     51  CD  PRO A   3      -3.562   2.233   8.549  1.00  0.00          C   
ATOM     52  HA  PRO A   3      -1.281   2.880   6.598  1.00  0.00          H   
ATOM     53  HB3 PRO A   3      -0.919   2.185   9.521  1.00  0.00          H   
ATOM     54  HB2 PRO A   3      -0.614   3.799   8.763  1.00  0.00          H   
ATOM     55  HG3 PRO A   3      -2.804   3.457  10.184  1.00  0.00          H   
ATOM     56  HG2 PRO A   3      -2.831   4.289   8.604  1.00  0.00          H   
ATOM     57  HD3 PRO A   3      -3.715   1.443   9.274  1.00  0.00          H   
ATOM     58  HD2 PRO A   3      -4.492   2.667   8.181  1.00  0.00          H   
ATOM     59  N   GLY A   4       0.641   1.115   6.491  1.00  0.00          N   
ATOM     60  CA  GLY A   4       1.587   0.049   6.380  1.00  0.00          C   
ATOM     61  C   GLY A   4       2.656   0.025   7.490  1.00  0.00          C   
ATOM     62  O   GLY A   4       2.353   0.349   8.635  1.00  0.00          O   
ATOM     63  H   GLY A   4       0.848   2.018   6.093  1.00  0.00          H   
ATOM     64  HA3 GLY A   4       2.164   0.174   5.464  1.00  0.00          H   
ATOM     65  HA2 GLY A   4       1.028  -0.880   6.294  1.00  0.00          H   
ATOM     66  N   ALA A   5       3.844  -0.474   7.118  1.00  0.00          N   
ATOM     67  CA  ALA A   5       4.733  -1.088   8.117  1.00  0.00          C   
ATOM     68  C   ALA A   5       6.131  -0.378   8.095  1.00  0.00          C   
ATOM     69  O   ALA A   5       6.579   0.006   9.199  1.00  0.00          O   
ATOM     70  CB  ALA A   5       4.889  -2.592   7.728  1.00  0.00          C   
ATOM     71  H   ALA A   5       4.193  -0.388   6.176  1.00  0.00          H   
ATOM     72  HA  ALA A   5       4.338  -1.023   9.130  1.00  0.00          H   
ATOM     73  HB1 ALA A   5       5.577  -2.786   6.915  1.00  0.00          H   
ATOM     74  HB2 ALA A   5       5.328  -3.067   8.615  1.00  0.00          H   
ATOM     75  HB3 ALA A   5       3.912  -3.040   7.535  1.00  0.00          H   
ATOM     76  N   SER A   6       6.777  -0.146   6.933  1.00  0.00          N   
ATOM     77  CA  SER A   6       8.101   0.467   6.724  1.00  0.00          C   
ATOM     78  C   SER A   6       8.158   1.956   7.166  1.00  0.00          C   
ATOM     79  O   SER A   6       9.238   2.407   7.556  1.00  0.00          O   
ATOM     80  CB  SER A   6       8.442   0.405   5.187  1.00  0.00          C   
ATOM     81  OG  SER A   6       7.347   0.702   4.314  1.00  0.00          O   
ATOM     82  H   SER A   6       6.264  -0.390   6.104  1.00  0.00          H   
ATOM     83  HA  SER A   6       8.849  -0.141   7.220  1.00  0.00          H   
ATOM     84  HB3 SER A   6       8.826  -0.609   5.045  1.00  0.00          H   
ATOM     85  HB2 SER A   6       9.237   1.140   5.056  1.00  0.00          H   
ATOM     86  HG  SER A   6       7.577   0.522   3.396  1.00  0.00          H   
ATOM     87  N   LEU A   7       7.099   2.778   7.075  1.00  0.00          N   
ATOM     88  CA  LEU A   7       7.073   4.173   7.457  1.00  0.00          C   
ATOM     89  C   LEU A   7       7.289   4.411   8.944  1.00  0.00          C   
ATOM     90  O   LEU A   7       8.281   5.081   9.328  1.00  0.00          O   
ATOM     91  CB  LEU A   7       5.786   4.905   6.959  1.00  0.00          C   
ATOM     92  CG  LEU A   7       5.675   6.422   7.235  1.00  0.00          C   
ATOM     93  CD1 LEU A   7       6.805   7.166   6.479  1.00  0.00          C   
ATOM     94  CD2 LEU A   7       4.394   7.116   6.820  1.00  0.00          C   
ATOM     95  H   LEU A   7       6.250   2.458   6.631  1.00  0.00          H   
ATOM     96  HA  LEU A   7       7.908   4.740   7.043  1.00  0.00          H   
ATOM     97  HB3 LEU A   7       4.923   4.392   7.394  1.00  0.00          H   
ATOM     98  HB2 LEU A   7       5.600   4.764   5.899  1.00  0.00          H   
ATOM     99  HG  LEU A   7       5.791   6.650   8.294  1.00  0.00          H   
ATOM    100 HD11 LEU A   7       7.751   6.802   6.871  1.00  0.00          H   
ATOM    101 HD12 LEU A   7       6.743   6.922   5.418  1.00  0.00          H   
ATOM    102 HD13 LEU A   7       6.826   8.226   6.748  1.00  0.00          H   
ATOM    103 HD21 LEU A   7       3.517   6.718   7.325  1.00  0.00          H   
ATOM    104 HD22 LEU A   7       4.485   8.163   7.097  1.00  0.00          H   
ATOM    105 HD23 LEU A   7       4.385   6.927   5.747  1.00  0.00          H   
ATOM    106  N   ALA A   8       6.372   3.871   9.760  1.00  0.00          N   
ATOM    107  CA  ALA A   8       6.516   3.714  11.213  1.00  0.00          C   
ATOM    108  C   ALA A   8       7.828   2.972  11.675  1.00  0.00          C   
ATOM    109  O   ALA A   8       8.430   3.366  12.666  1.00  0.00          O   
ATOM    110  CB  ALA A   8       5.311   3.018  11.762  1.00  0.00          C   
ATOM    111  H   ALA A   8       5.582   3.406   9.338  1.00  0.00          H   
ATOM    112  HA  ALA A   8       6.437   4.760  11.511  1.00  0.00          H   
ATOM    113  HB1 ALA A   8       5.437   2.570  12.751  1.00  0.00          H   
ATOM    114  HB2 ALA A   8       4.378   3.590  11.781  1.00  0.00          H   
ATOM    115  HB3 ALA A   8       5.166   2.148  11.137  1.00  0.00          H   
ATOM    116  N   ALA A   9       8.285   1.975  10.973  1.00  0.00          N   
ATOM    117  CA  ALA A   9       9.630   1.328  11.099  1.00  0.00          C   
ATOM    118  C   ALA A   9      10.823   2.238  11.072  1.00  0.00          C   
ATOM    119  O   ALA A   9      11.559   2.327  12.031  1.00  0.00          O   
ATOM    120  CB  ALA A   9       9.799   0.180  10.072  1.00  0.00          C   
ATOM    121  H   ALA A   9       7.635   1.582  10.303  1.00  0.00          H   
ATOM    122  HA  ALA A   9       9.608   0.816  12.058  1.00  0.00          H   
ATOM    123  HB1 ALA A   9       9.584   0.373   9.020  1.00  0.00          H   
ATOM    124  HB2 ALA A   9      10.833  -0.154   9.989  1.00  0.00          H   
ATOM    125  HB3 ALA A   9       9.240  -0.748  10.194  1.00  0.00          H   
ATOM    126  N   LEU A  10      11.074   2.889   9.926  1.00  0.00          N   
ATOM    127  CA  LEU A  10      12.156   3.785   9.622  1.00  0.00          C   
ATOM    128  C   LEU A  10      12.046   5.103  10.394  1.00  0.00          C   
ATOM    129  O   LEU A  10      13.046   5.496  10.896  1.00  0.00          O   
ATOM    130  CB  LEU A  10      12.221   4.140   8.125  1.00  0.00          C   
ATOM    131  CG  LEU A  10      13.489   4.839   7.665  1.00  0.00          C   
ATOM    132  CD1 LEU A  10      14.733   4.006   8.060  1.00  0.00          C   
ATOM    133  CD2 LEU A  10      13.484   4.946   6.166  1.00  0.00          C   
ATOM    134  H   LEU A  10      10.464   2.611   9.167  1.00  0.00          H   
ATOM    135  HA  LEU A  10      13.128   3.355   9.866  1.00  0.00          H   
ATOM    136  HB3 LEU A  10      11.301   4.605   7.766  1.00  0.00          H   
ATOM    137  HB2 LEU A  10      12.296   3.234   7.530  1.00  0.00          H   
ATOM    138  HG  LEU A  10      13.508   5.854   8.070  1.00  0.00          H   
ATOM    139 HD11 LEU A  10      15.624   4.546   7.761  1.00  0.00          H   
ATOM    140 HD12 LEU A  10      14.708   3.825   9.141  1.00  0.00          H   
ATOM    141 HD13 LEU A  10      14.781   3.020   7.616  1.00  0.00          H   
ATOM    142 HD21 LEU A  10      13.395   3.978   5.682  1.00  0.00          H   
ATOM    143 HD22 LEU A  10      12.670   5.583   5.840  1.00  0.00          H   
ATOM    144 HD23 LEU A  10      14.417   5.431   5.879  1.00  0.00          H   
ATOM    145  N   GLN A  11      10.862   5.716  10.505  1.00  0.00          N   
ATOM    146  CA  GLN A  11      10.661   6.790  11.497  1.00  0.00          C   
ATOM    147  C   GLN A  11      11.250   6.566  12.908  1.00  0.00          C   
ATOM    148  O   GLN A  11      11.861   7.490  13.484  1.00  0.00          O   
ATOM    149  CB  GLN A  11       9.187   7.134  11.619  1.00  0.00          C   
ATOM    150  CG  GLN A  11       8.772   8.025  10.490  1.00  0.00          C   
ATOM    151  CD  GLN A  11       7.339   8.457  10.588  1.00  0.00          C   
ATOM    152  NE2 GLN A  11       6.865   9.278   9.656  1.00  0.00          N   
ATOM    153  OE1 GLN A  11       6.580   8.175  11.510  1.00  0.00          O   
ATOM    154  H   GLN A  11      10.046   5.281  10.095  1.00  0.00          H   
ATOM    155  HA  GLN A  11      11.176   7.710  11.239  1.00  0.00          H   
ATOM    156  HB3 GLN A  11       9.002   7.622  12.571  1.00  0.00          H   
ATOM    157  HB2 GLN A  11       8.670   6.182  11.648  1.00  0.00          H   
ATOM    158  HG3 GLN A  11       8.926   7.409   9.599  1.00  0.00          H   
ATOM    159  HG2 GLN A  11       9.386   8.917  10.390  1.00  0.00          H   
ATOM    160 HE21 GLN A  11       7.538   9.593   8.969  1.00  0.00          H   
ATOM    161 HE22 GLN A  11       5.890   9.533   9.618  1.00  0.00          H   
ATOM    162  N   ALA A  12      10.923   5.442  13.544  1.00  0.00          N   
ATOM    163  CA  ALA A  12      11.409   5.168  14.829  1.00  0.00          C   
ATOM    164  C   ALA A  12      12.879   4.804  14.760  1.00  0.00          C   
ATOM    165  O   ALA A  12      13.536   5.231  15.729  1.00  0.00          O   
ATOM    166  CB  ALA A  12      10.621   4.090  15.619  1.00  0.00          C   
ATOM    167  H   ALA A  12      10.268   4.763  13.166  1.00  0.00          H   
ATOM    168  HA  ALA A  12      11.475   6.132  15.332  1.00  0.00          H   
ATOM    169  HB1 ALA A  12      10.864   3.112  15.188  1.00  0.00          H   
ATOM    170  HB2 ALA A  12      11.036   4.144  16.620  1.00  0.00          H   
ATOM    171  HB3 ALA A  12       9.572   4.331  15.476  1.00  0.00          H   
ATOM    172  N   LEU A  13      13.366   4.100  13.781  1.00  0.00          N   
ATOM    173  CA  LEU A  13      14.812   3.857  13.626  1.00  0.00          C   
ATOM    174  C   LEU A  13      15.628   5.130  13.763  1.00  0.00          C   
ATOM    175  O   LEU A  13      16.424   5.297  14.691  1.00  0.00          O   
ATOM    176  CB  LEU A  13      15.008   3.039  12.350  1.00  0.00          C   
ATOM    177  CG  LEU A  13      16.283   2.277  12.155  1.00  0.00          C   
ATOM    178  CD1 LEU A  13      16.318   1.134  13.143  1.00  0.00          C   
ATOM    179  CD2 LEU A  13      16.360   1.655  10.816  1.00  0.00          C   
ATOM    180  H   LEU A  13      12.797   3.737  13.030  1.00  0.00          H   
ATOM    181  HA  LEU A  13      15.110   3.285  14.508  1.00  0.00          H   
ATOM    182  HB3 LEU A  13      15.038   3.754  11.524  1.00  0.00          H   
ATOM    183  HB2 LEU A  13      14.181   2.346  12.248  1.00  0.00          H   
ATOM    184  HG  LEU A  13      17.115   2.914  12.462  1.00  0.00          H   
ATOM    185 HD11 LEU A  13      15.481   0.453  13.053  1.00  0.00          H   
ATOM    186 HD12 LEU A  13      17.275   0.628  13.004  1.00  0.00          H   
ATOM    187 HD13 LEU A  13      16.287   1.486  14.175  1.00  0.00          H   
ATOM    188 HD21 LEU A  13      15.500   1.003  10.674  1.00  0.00          H   
ATOM    189 HD22 LEU A  13      16.366   2.386  10.003  1.00  0.00          H   
ATOM    190 HD23 LEU A  13      17.347   1.188  10.766  1.00  0.00          H   
ATOM    191  N   GLN A  14      15.233   6.064  12.850  1.00  0.00          N   
ATOM    192  CA  GLN A  14      15.962   7.261  12.659  1.00  0.00          C   
ATOM    193  C   GLN A  14      15.979   8.149  13.915  1.00  0.00          C   
ATOM    194  O   GLN A  14      16.989   8.612  14.297  1.00  0.00          O   
ATOM    195  CB  GLN A  14      15.443   7.956  11.371  1.00  0.00          C   
ATOM    196  CG  GLN A  14      15.950   7.158  10.112  1.00  0.00          C   
ATOM    197  CD  GLN A  14      16.256   8.128   8.982  1.00  0.00          C   
ATOM    198  NE2 GLN A  14      17.354   8.854   8.911  1.00  0.00          N   
ATOM    199  OE1 GLN A  14      15.478   8.306   8.058  1.00  0.00          O   
ATOM    200  H   GLN A  14      14.425   5.865  12.277  1.00  0.00          H   
ATOM    201  HA  GLN A  14      17.003   6.983  12.486  1.00  0.00          H   
ATOM    202  HB3 GLN A  14      15.814   8.977  11.392  1.00  0.00          H   
ATOM    203  HB2 GLN A  14      14.369   8.080  11.541  1.00  0.00          H   
ATOM    204  HG3 GLN A  14      15.208   6.432   9.776  1.00  0.00          H   
ATOM    205  HG2 GLN A  14      16.780   6.486  10.352  1.00  0.00          H   
ATOM    206 HE21 GLN A  14      18.087   8.634   9.579  1.00  0.00          H   
ATOM    207 HE22 GLN A  14      17.607   9.381   8.096  1.00  0.00          H   
ATOM    208  N   ALA A  15      14.796   8.357  14.643  1.00  0.00          N   
ATOM    209  CA  ALA A  15      14.691   9.037  15.945  1.00  0.00          C   
ATOM    210  C   ALA A  15      15.619   8.353  16.985  1.00  0.00          C   
ATOM    211  O   ALA A  15      16.344   9.049  17.740  1.00  0.00          O   
ATOM    212  CB  ALA A  15      13.250   9.029  16.344  1.00  0.00          C   
ATOM    213  H   ALA A  15      13.949   7.912  14.321  1.00  0.00          H   
ATOM    214  HA  ALA A  15      14.954  10.087  15.837  1.00  0.00          H   
ATOM    215  HB1 ALA A  15      12.702   9.526  15.542  1.00  0.00          H   
ATOM    216  HB2 ALA A  15      12.968   7.978  16.348  1.00  0.00          H   
ATOM    217  HB3 ALA A  15      13.057   9.388  17.360  1.00  0.00          H   
ATOM    218  N   LEU A  16      15.642   7.035  17.092  1.00  0.00          N   
ATOM    219  CA  LEU A  16      16.418   6.387  18.092  1.00  0.00          C   
ATOM    220  C   LEU A  16      17.953   6.361  17.748  1.00  0.00          C   
ATOM    221  O   LEU A  16      18.716   6.708  18.658  1.00  0.00          O   
ATOM    222  CB  LEU A  16      15.818   5.026  18.337  1.00  0.00          C   
ATOM    223  CG  LEU A  16      16.221   4.285  19.691  1.00  0.00          C   
ATOM    224  CD1 LEU A  16      15.559   5.027  20.816  1.00  0.00          C   
ATOM    225  CD2 LEU A  16      15.736   2.879  19.602  1.00  0.00          C   
ATOM    226  H   LEU A  16      15.056   6.456  16.492  1.00  0.00          H   
ATOM    227  HA  LEU A  16      16.245   6.992  18.979  1.00  0.00          H   
ATOM    228  HB3 LEU A  16      16.237   4.366  17.579  1.00  0.00          H   
ATOM    229  HB2 LEU A  16      14.752   5.146  18.154  1.00  0.00          H   
ATOM    230  HG  LEU A  16      17.296   4.291  19.867  1.00  0.00          H   
ATOM    231 HD11 LEU A  16      14.510   5.230  20.611  1.00  0.00          H   
ATOM    232 HD12 LEU A  16      15.557   4.417  21.727  1.00  0.00          H   
ATOM    233 HD13 LEU A  16      16.027   5.985  21.033  1.00  0.00          H   
ATOM    234 HD21 LEU A  16      14.716   2.929  19.224  1.00  0.00          H   
ATOM    235 HD22 LEU A  16      16.325   2.226  18.957  1.00  0.00          H   
ATOM    236 HD23 LEU A  16      15.728   2.430  20.592  1.00  0.00          H   
ATOM    237  N   GLN A  17      18.377   5.982  16.530  1.00  0.00          N   
ATOM    238  CA  GLN A  17      19.755   6.276  16.021  1.00  0.00          C   
ATOM    239  C   GLN A  17      20.147   7.736  16.367  1.00  0.00          C   
ATOM    240  O   GLN A  17      21.227   7.803  16.968  1.00  0.00          O   
ATOM    241  CB  GLN A  17      19.840   6.078  14.539  1.00  0.00          C   
ATOM    242  CG  GLN A  17      20.178   4.534  14.259  1.00  0.00          C   
ATOM    243  CD  GLN A  17      19.371   3.538  15.127  1.00  0.00          C   
ATOM    244  NE2 GLN A  17      18.770   2.570  14.470  1.00  0.00          N   
ATOM    245  OE1 GLN A  17      19.229   3.620  16.348  1.00  0.00          O   
ATOM    246  H   GLN A  17      17.717   5.602  15.871  1.00  0.00          H   
ATOM    247  HA  GLN A  17      20.385   5.532  16.507  1.00  0.00          H   
ATOM    248  HB3 GLN A  17      20.758   6.573  14.199  1.00  0.00          H   
ATOM    249  HB2 GLN A  17      18.895   6.396  14.102  1.00  0.00          H   
ATOM    250  HG3 GLN A  17      21.247   4.336  14.359  1.00  0.00          H   
ATOM    251  HG2 GLN A  17      19.948   4.208  13.248  1.00  0.00          H   
ATOM    252 HE21 GLN A  17      18.975   2.487  13.476  1.00  0.00          H   
ATOM    253 HE22 GLN A  17      18.163   1.926  14.956  1.00  0.00          H   
ATOM    254  N   ALA A  18      19.370   8.786  16.180  1.00  0.00          N   
ATOM    255  CA  ALA A  18      19.699  10.142  16.667  1.00  0.00          C   
ATOM    256  C   ALA A  18      20.049  10.293  18.111  1.00  0.00          C   
ATOM    257  O   ALA A  18      21.173  10.600  18.472  1.00  0.00          O   
ATOM    258  CB  ALA A  18      18.775  11.205  16.192  1.00  0.00          C   
ATOM    259  H   ALA A  18      18.457   8.685  15.769  1.00  0.00          H   
ATOM    260  HA  ALA A  18      20.648  10.346  16.162  1.00  0.00          H   
ATOM    261  HB1 ALA A  18      18.734  11.175  15.107  1.00  0.00          H   
ATOM    262  HB2 ALA A  18      17.741  10.973  16.459  1.00  0.00          H   
ATOM    263  HB3 ALA A  18      19.022  12.197  16.551  1.00  0.00          H   
ATOM    264  N   ALA A  19      19.124   9.891  18.961  1.00  0.00          N   
ATOM    265  CA  ALA A  19      19.185   9.896  20.405  1.00  0.00          C   
ATOM    266  C   ALA A  19      20.368   9.029  21.042  1.00  0.00          C   
ATOM    267  O   ALA A  19      21.103   9.533  21.858  1.00  0.00          O   
ATOM    268  CB  ALA A  19      17.875   9.369  20.881  1.00  0.00          C   
ATOM    269  H   ALA A  19      18.226   9.670  18.555  1.00  0.00          H   
ATOM    270  HA  ALA A  19      19.289  10.934  20.723  1.00  0.00          H   
ATOM    271  HB1 ALA A  19      17.829   8.291  20.695  1.00  0.00          H   
ATOM    272  HB2 ALA A  19      17.710   9.648  21.923  1.00  0.00          H   
ATOM    273  HB3 ALA A  19      17.005   9.842  20.421  1.00  0.00          H   
ATOM    274  N   GLN A  20      20.637   7.786  20.524  1.00  0.00          N   
ATOM    275  CA  GLN A  20      21.867   7.062  20.822  1.00  0.00          C   
ATOM    276  C   GLN A  20      23.138   7.791  20.366  1.00  0.00          C   
ATOM    277  O   GLN A  20      24.171   7.654  21.043  1.00  0.00          O   
ATOM    278  CB  GLN A  20      21.816   5.771  20.045  1.00  0.00          C   
ATOM    279  CG  GLN A  20      20.849   4.674  20.536  1.00  0.00          C   
ATOM    280  CD  GLN A  20      21.682   3.590  21.170  1.00  0.00          C   
ATOM    281  NE2 GLN A  20      21.213   2.766  22.151  1.00  0.00          N   
ATOM    282  OE1 GLN A  20      22.781   3.278  20.707  1.00  0.00          O   
ATOM    283  H   GLN A  20      19.915   7.416  19.920  1.00  0.00          H   
ATOM    284  HA  GLN A  20      22.114   6.948  21.868  1.00  0.00          H   
ATOM    285  HB3 GLN A  20      22.844   5.412  20.049  1.00  0.00          H   
ATOM    286  HB2 GLN A  20      21.586   6.001  18.999  1.00  0.00          H   
ATOM    287  HG3 GLN A  20      20.295   4.409  19.628  1.00  0.00          H   
ATOM    288  HG2 GLN A  20      20.059   4.991  21.211  1.00  0.00          H   
ATOM    289 HE21 GLN A  20      20.352   2.927  22.653  1.00  0.00          H   
ATOM    290 HE22 GLN A  20      21.794   2.009  22.487  1.00  0.00          H   
ATOM    291  N   ALA A  21      23.109   8.562  19.286  1.00  0.00          N   
ATOM    292  CA  ALA A  21      24.307   9.074  18.706  1.00  0.00          C   
ATOM    293  C   ALA A  21      24.507  10.595  18.931  1.00  0.00          C   
ATOM    294  O   ALA A  21      25.168  11.170  18.104  1.00  0.00          O   
ATOM    295  CB  ALA A  21      24.307   8.747  17.201  1.00  0.00          C   
ATOM    296  H   ALA A  21      22.250   8.622  18.766  1.00  0.00          H   
ATOM    297  HA  ALA A  21      25.200   8.628  19.158  1.00  0.00          H   
ATOM    298  HB1 ALA A  21      23.949   7.731  17.062  1.00  0.00          H   
ATOM    299  HB2 ALA A  21      23.676   9.384  16.587  1.00  0.00          H   
ATOM    300  HB3 ALA A  21      25.318   8.802  16.810  1.00  0.00          H   
ATOM    301  N   ALA A  22      23.969  11.197  20.011  1.00  0.00          N   
ATOM    302  CA  ALA A  22      24.148  12.553  20.448  1.00  0.00          C   
ATOM    303  C   ALA A  22      25.644  12.832  20.710  1.00  0.00          C   
ATOM    304  O   ALA A  22      26.268  12.327  21.606  1.00  0.00          O   
ATOM    305  CB  ALA A  22      23.372  12.863  21.751  1.00  0.00          C   
ATOM    306  H   ALA A  22      23.517  10.552  20.634  1.00  0.00          H   
ATOM    307  HA  ALA A  22      23.715  13.202  19.691  1.00  0.00          H   
ATOM    308  HB1 ALA A  22      23.801  12.139  22.449  1.00  0.00          H   
ATOM    309  HB2 ALA A  22      23.636  13.865  22.080  1.00  0.00          H   
ATOM    310  HB3 ALA A  22      22.284  12.757  21.674  1.00  0.00          H   
ATOM    311  N   LYS A  23      26.177  13.868  19.958  1.00  0.00          N   
ATOM    312  CA  LYS A  23      27.445  14.631  20.195  1.00  0.00          C   
ATOM    313  C   LYS A  23      27.315  15.704  21.305  1.00  0.00          C   
ATOM    314  O   LYS A  23      26.160  16.094  21.669  1.00  0.00          O   
ATOM    315  CB  LYS A  23      27.973  15.310  18.889  1.00  0.00          C   
ATOM    316  CG  LYS A  23      28.255  14.327  17.715  1.00  0.00          C   
ATOM    317  CD  LYS A  23      28.561  15.034  16.384  1.00  0.00          C   
ATOM    318  CE  LYS A  23      29.083  14.124  15.297  1.00  0.00          C   
ATOM    319  NZ  LYS A  23      29.147  14.740  13.984  1.00  0.00          N   
ATOM    320  H   LYS A  23      25.563  14.371  19.333  1.00  0.00          H   
ATOM    321  HA  LYS A  23      28.174  13.905  20.577  1.00  0.00          H   
ATOM    322  HB3 LYS A  23      28.871  15.892  19.056  1.00  0.00          H   
ATOM    323  HB2 LYS A  23      27.320  16.089  18.501  1.00  0.00          H   
ATOM    324  HG3 LYS A  23      27.381  13.674  17.614  1.00  0.00          H   
ATOM    325  HG2 LYS A  23      29.087  13.701  18.028  1.00  0.00          H   
ATOM    326  HD3 LYS A  23      29.341  15.745  16.666  1.00  0.00          H   
ATOM    327  HD2 LYS A  23      27.663  15.526  16.017  1.00  0.00          H   
ATOM    328  HE3 LYS A  23      28.360  13.304  15.255  1.00  0.00          H   
ATOM    329  HE2 LYS A  23      30.058  13.741  15.614  1.00  0.00          H   
ATOM    330  HZ1 LYS A  23      28.202  14.838  13.657  1.00  0.00          H   
ATOM    331  HZ2 LYS A  23      29.601  15.645  14.053  1.00  0.00          H   
ATOM    332  HZ3 LYS A  23      29.687  14.115  13.403  1.00  0.00          H   
ATOM    333  N   LYS A  24      28.384  16.290  21.869  1.00  0.00          N   
ATOM    334  CA  LYS A  24      28.420  17.045  23.148  1.00  0.00          C   
ATOM    335  C   LYS A  24      29.515  18.153  23.197  1.00  0.00          C   
ATOM    336  CB  LYS A  24      28.504  16.064  24.299  1.00  0.00          C   
ATOM    337  CG  LYS A  24      28.168  16.792  25.565  1.00  0.00          C   
ATOM    338  CD  LYS A  24      28.112  15.920  26.799  1.00  0.00          C   
ATOM    339  CE  LYS A  24      27.755  16.850  27.997  1.00  0.00          C   
ATOM    340  NZ  LYS A  24      27.487  16.044  29.175  1.00  0.00          N   
ATOM    341  O   LYS A  24      30.733  17.978  23.126  1.00  0.00          O   
ATOM    342  OXT LYS A  24      29.057  19.319  23.034  1.00  0.00          O   
ATOM    343  H   LYS A  24      29.274  15.894  21.600  1.00  0.00          H   
ATOM    344  HA  LYS A  24      27.433  17.511  23.198  1.00  0.00          H   
ATOM    345  HB3 LYS A  24      29.528  15.704  24.340  1.00  0.00          H   
ATOM    346  HB2 LYS A  24      27.834  15.204  24.227  1.00  0.00          H   
ATOM    347  HG3 LYS A  24      27.157  17.196  25.469  1.00  0.00          H   
ATOM    348  HG2 LYS A  24      28.847  17.615  25.772  1.00  0.00          H   
ATOM    349  HD3 LYS A  24      29.082  15.450  26.946  1.00  0.00          H   
ATOM    350  HD2 LYS A  24      27.273  15.249  26.592  1.00  0.00          H   
ATOM    351  HE3 LYS A  24      26.896  17.473  27.766  1.00  0.00          H   
ATOM    352  HE2 LYS A  24      28.577  17.507  28.292  1.00  0.00          H   
ATOM    353  HZ1 LYS A  24      28.247  15.413  29.393  1.00  0.00          H   
ATOM    354  HZ2 LYS A  24      27.438  16.575  30.030  1.00  0.00          H   
ATOM    355  HZ3 LYS A  24      26.696  15.423  29.045  1.00  0.00          H   
TER     356      LYS A  24
ENDMDL
MODEL       12
ATOM      1  N   LYS A   1      -0.694  15.987   5.611  1.00  0.00          N   
ATOM      2  CA  LYS A   1       0.376  15.176   5.038  1.00  0.00          C   
ATOM      3  C   LYS A   1       0.827  14.012   5.989  1.00  0.00          C   
ATOM      4  O   LYS A   1       1.150  14.304   7.173  1.00  0.00          O   
ATOM      5  CB  LYS A   1       1.642  16.023   4.661  1.00  0.00          C   
ATOM      6  CG  LYS A   1       1.346  17.062   3.505  1.00  0.00          C   
ATOM      7  CD  LYS A   1       0.749  16.470   2.122  1.00  0.00          C   
ATOM      8  CE  LYS A   1       0.984  17.359   0.912  1.00  0.00          C   
ATOM      9  NZ  LYS A   1       0.903  16.567  -0.377  1.00  0.00          N   
ATOM     10  HA  LYS A   1      -0.007  14.786   4.098  1.00  0.00          H   
ATOM     11  HB3 LYS A   1       2.504  15.403   4.434  1.00  0.00          H   
ATOM     12  HB2 LYS A   1       1.963  16.487   5.589  1.00  0.00          H   
ATOM     13  HG3 LYS A   1       2.342  17.479   3.345  1.00  0.00          H   
ATOM     14  HG2 LYS A   1       0.759  17.934   3.808  1.00  0.00          H   
ATOM     15  HD3 LYS A   1      -0.303  16.206   2.275  1.00  0.00          H   
ATOM     16  HD2 LYS A   1       1.293  15.535   2.001  1.00  0.00          H   
ATOM     17  HE3 LYS A   1       1.981  17.804   0.953  1.00  0.00          H   
ATOM     18  HE2 LYS A   1       0.217  18.129   0.899  1.00  0.00          H   
ATOM     19  HZ1 LYS A   1       0.672  17.117  -1.188  1.00  0.00          H   
ATOM     20  HZ2 LYS A   1       1.823  16.196  -0.528  1.00  0.00          H   
ATOM     21  HZ3 LYS A   1       0.217  15.827  -0.276  1.00  0.00          H   
ATOM     22  H   LYS A   1      -0.362  16.348   6.490  1.00  0.00          H   
ATOM     23  N   LYS A   2       0.805  12.774   5.544  1.00  0.00          N   
ATOM     24  CA  LYS A   2       1.063  11.590   6.326  1.00  0.00          C   
ATOM     25  C   LYS A   2       1.440  10.366   5.452  1.00  0.00          C   
ATOM     26  O   LYS A   2       0.730   9.964   4.544  1.00  0.00          O   
ATOM     27  CB  LYS A   2      -0.198  11.271   7.208  1.00  0.00          C   
ATOM     28  CG  LYS A   2      -0.146   9.942   8.030  1.00  0.00          C   
ATOM     29  CD  LYS A   2      -1.446   9.455   8.729  1.00  0.00          C   
ATOM     30  CE  LYS A   2      -1.295   8.055   9.343  1.00  0.00          C   
ATOM     31  NZ  LYS A   2      -2.434   7.650  10.140  1.00  0.00          N   
ATOM     32  H   LYS A   2       0.514  12.587   4.596  1.00  0.00          H   
ATOM     33  HA  LYS A   2       1.916  11.842   6.972  1.00  0.00          H   
ATOM     34  HB3 LYS A   2      -1.098  11.247   6.599  1.00  0.00          H   
ATOM     35  HB2 LYS A   2      -0.332  11.993   8.022  1.00  0.00          H   
ATOM     36  HG3 LYS A   2       0.610  10.007   8.810  1.00  0.00          H   
ATOM     37  HG2 LYS A   2       0.198   9.130   7.396  1.00  0.00          H   
ATOM     38  HD3 LYS A   2      -2.307   9.483   8.055  1.00  0.00          H   
ATOM     39  HD2 LYS A   2      -1.803  10.127   9.510  1.00  0.00          H   
ATOM     40  HE3 LYS A   2      -0.415   8.125   9.971  1.00  0.00          H   
ATOM     41  HE2 LYS A   2      -1.082   7.306   8.577  1.00  0.00          H   
ATOM     42  HZ1 LYS A   2      -3.283   7.925   9.661  1.00  0.00          H   
ATOM     43  HZ2 LYS A   2      -2.477   6.654  10.293  1.00  0.00          H   
ATOM     44  HZ3 LYS A   2      -2.506   8.160  11.004  1.00  0.00          H   
ATOM     45  N   PRO A   3       2.580   9.738   5.704  1.00  0.00          N   
ATOM     46  CA  PRO A   3       3.171   8.540   5.090  1.00  0.00          C   
ATOM     47  C   PRO A   3       2.521   7.204   5.394  1.00  0.00          C   
ATOM     48  O   PRO A   3       1.612   7.141   6.272  1.00  0.00          O   
ATOM     49  CB  PRO A   3       4.590   8.563   5.671  1.00  0.00          C   
ATOM     50  CG  PRO A   3       4.410   9.011   7.123  1.00  0.00          C   
ATOM     51  CD  PRO A   3       3.426  10.187   6.860  1.00  0.00          C   
ATOM     52  HA  PRO A   3       3.219   8.746   4.022  1.00  0.00          H   
ATOM     53  HB3 PRO A   3       5.108   7.606   5.613  1.00  0.00          H   
ATOM     54  HB2 PRO A   3       5.243   9.326   5.247  1.00  0.00          H   
ATOM     55  HG3 PRO A   3       3.910   8.301   7.771  1.00  0.00          H   
ATOM     56  HG2 PRO A   3       5.340   9.382   7.552  1.00  0.00          H   
ATOM     57  HD3 PRO A   3       2.748  10.311   7.705  1.00  0.00          H   
ATOM     58  HD2 PRO A   3       3.988  11.098   6.642  1.00  0.00          H   
ATOM     59  N   GLY A   4       2.983   6.135   4.716  1.00  0.00          N   
ATOM     60  CA  GLY A   4       2.662   4.703   4.975  1.00  0.00          C   
ATOM     61  C   GLY A   4       3.437   4.208   6.242  1.00  0.00          C   
ATOM     62  O   GLY A   4       4.444   4.772   6.733  1.00  0.00          O   
ATOM     63  H   GLY A   4       3.724   6.334   4.059  1.00  0.00          H   
ATOM     64  HA3 GLY A   4       2.900   4.089   4.100  1.00  0.00          H   
ATOM     65  HA2 GLY A   4       1.584   4.528   5.045  1.00  0.00          H   
ATOM     66  N   ALA A   5       2.984   3.047   6.761  1.00  0.00          N   
ATOM     67  CA  ALA A   5       3.519   2.324   7.946  1.00  0.00          C   
ATOM     68  C   ALA A   5       4.970   1.877   7.875  1.00  0.00          C   
ATOM     69  O   ALA A   5       5.616   2.018   8.915  1.00  0.00          O   
ATOM     70  CB  ALA A   5       2.551   1.234   8.357  1.00  0.00          C   
ATOM     71  H   ALA A   5       2.189   2.597   6.338  1.00  0.00          H   
ATOM     72  HA  ALA A   5       3.442   3.073   8.745  1.00  0.00          H   
ATOM     73  HB1 ALA A   5       2.694   0.908   9.392  1.00  0.00          H   
ATOM     74  HB2 ALA A   5       1.566   1.683   8.266  1.00  0.00          H   
ATOM     75  HB3 ALA A   5       2.654   0.353   7.719  1.00  0.00          H   
ATOM     76  N   SER A   6       5.490   1.377   6.785  1.00  0.00          N   
ATOM     77  CA  SER A   6       6.885   1.064   6.547  1.00  0.00          C   
ATOM     78  C   SER A   6       7.852   2.267   6.780  1.00  0.00          C   
ATOM     79  O   SER A   6       8.819   2.065   7.558  1.00  0.00          O   
ATOM     80  CB  SER A   6       7.054   0.468   5.133  1.00  0.00          C   
ATOM     81  OG  SER A   6       6.870   1.542   4.192  1.00  0.00          O   
ATOM     82  H   SER A   6       4.809   1.161   6.071  1.00  0.00          H   
ATOM     83  HA  SER A   6       7.193   0.339   7.300  1.00  0.00          H   
ATOM     84  HB3 SER A   6       6.365  -0.336   4.882  1.00  0.00          H   
ATOM     85  HB2 SER A   6       8.088   0.140   5.048  1.00  0.00          H   
ATOM     86  HG  SER A   6       6.919   1.170   3.301  1.00  0.00          H   
ATOM     87  N   LEU A   7       7.435   3.407   6.197  1.00  0.00          N   
ATOM     88  CA  LEU A   7       8.185   4.679   6.416  1.00  0.00          C   
ATOM     89  C   LEU A   7       7.970   5.256   7.844  1.00  0.00          C   
ATOM     90  O   LEU A   7       8.920   5.695   8.355  1.00  0.00          O   
ATOM     91  CB  LEU A   7       7.640   5.599   5.313  1.00  0.00          C   
ATOM     92  CG  LEU A   7       8.275   7.070   5.289  1.00  0.00          C   
ATOM     93  CD1 LEU A   7       9.789   6.889   5.332  1.00  0.00          C   
ATOM     94  CD2 LEU A   7       7.941   7.854   4.005  1.00  0.00          C   
ATOM     95  H   LEU A   7       6.799   3.336   5.428  1.00  0.00          H   
ATOM     96  HA  LEU A   7       9.250   4.551   6.269  1.00  0.00          H   
ATOM     97  HB3 LEU A   7       6.552   5.626   5.427  1.00  0.00          H   
ATOM     98  HB2 LEU A   7       7.871   5.136   4.350  1.00  0.00          H   
ATOM     99  HG  LEU A   7       7.996   7.665   6.155  1.00  0.00          H   
ATOM    100 HD11 LEU A   7      10.324   7.840   5.259  1.00  0.00          H   
ATOM    101 HD12 LEU A   7      10.126   6.373   6.233  1.00  0.00          H   
ATOM    102 HD13 LEU A   7      10.040   6.182   4.551  1.00  0.00          H   
ATOM    103 HD21 LEU A   7       8.202   7.256   3.126  1.00  0.00          H   
ATOM    104 HD22 LEU A   7       6.867   7.992   4.146  1.00  0.00          H   
ATOM    105 HD23 LEU A   7       8.419   8.821   4.016  1.00  0.00          H   
ATOM    106  N   ALA A   8       6.772   5.281   8.337  1.00  0.00          N   
ATOM    107  CA  ALA A   8       6.299   5.641   9.674  1.00  0.00          C   
ATOM    108  C   ALA A   8       7.301   4.973  10.714  1.00  0.00          C   
ATOM    109  O   ALA A   8       7.809   5.696  11.553  1.00  0.00          O   
ATOM    110  CB  ALA A   8       4.816   5.342   9.911  1.00  0.00          C   
ATOM    111  H   ALA A   8       6.027   4.961   7.733  1.00  0.00          H   
ATOM    112  HA  ALA A   8       6.382   6.708   9.854  1.00  0.00          H   
ATOM    113  HB1 ALA A   8       4.557   5.555  10.949  1.00  0.00          H   
ATOM    114  HB2 ALA A   8       4.192   5.928   9.233  1.00  0.00          H   
ATOM    115  HB3 ALA A   8       4.602   4.302   9.685  1.00  0.00          H   
ATOM    116  N   ALA A   9       7.447   3.608  10.733  1.00  0.00          N   
ATOM    117  CA  ALA A   9       8.341   2.823  11.600  1.00  0.00          C   
ATOM    118  C   ALA A   9       9.816   3.275  11.421  1.00  0.00          C   
ATOM    119  O   ALA A   9      10.410   3.614  12.410  1.00  0.00          O   
ATOM    120  CB  ALA A   9       8.100   1.311  11.290  1.00  0.00          C   
ATOM    121  H   ALA A   9       6.986   3.085  10.004  1.00  0.00          H   
ATOM    122  HA  ALA A   9       8.139   2.936  12.663  1.00  0.00          H   
ATOM    123  HB1 ALA A   9       8.403   1.067  10.274  1.00  0.00          H   
ATOM    124  HB2 ALA A   9       8.686   0.709  11.992  1.00  0.00          H   
ATOM    125  HB3 ALA A   9       7.027   1.193  11.412  1.00  0.00          H   
ATOM    126  N   LEU A  10      10.370   3.193  10.162  1.00  0.00          N   
ATOM    127  CA  LEU A  10      11.737   3.738   9.851  1.00  0.00          C   
ATOM    128  C   LEU A  10      12.025   5.170  10.344  1.00  0.00          C   
ATOM    129  O   LEU A  10      13.069   5.342  10.970  1.00  0.00          O   
ATOM    130  CB  LEU A  10      11.952   3.593   8.319  1.00  0.00          C   
ATOM    131  CG  LEU A  10      13.451   3.888   8.008  1.00  0.00          C   
ATOM    132  CD1 LEU A  10      14.395   2.821   8.606  1.00  0.00          C   
ATOM    133  CD2 LEU A  10      13.613   4.128   6.558  1.00  0.00          C   
ATOM    134  H   LEU A  10       9.738   2.760   9.507  1.00  0.00          H   
ATOM    135  HA  LEU A  10      12.451   3.093  10.369  1.00  0.00          H   
ATOM    136  HB3 LEU A  10      11.269   4.262   7.816  1.00  0.00          H   
ATOM    137  HB2 LEU A  10      11.798   2.544   8.052  1.00  0.00          H   
ATOM    138  HG  LEU A  10      13.772   4.825   8.462  1.00  0.00          H   
ATOM    139 HD11 LEU A  10      14.296   2.853   9.682  1.00  0.00          H   
ATOM    140 HD12 LEU A  10      14.225   1.845   8.153  1.00  0.00          H   
ATOM    141 HD13 LEU A  10      15.403   3.189   8.416  1.00  0.00          H   
ATOM    142 HD21 LEU A  10      12.972   4.955   6.265  1.00  0.00          H   
ATOM    143 HD22 LEU A  10      14.641   4.436   6.345  1.00  0.00          H   
ATOM    144 HD23 LEU A  10      13.418   3.265   5.930  1.00  0.00          H   
ATOM    145  N   GLN A  11      11.155   6.187  10.100  1.00  0.00          N   
ATOM    146  CA  GLN A  11      11.290   7.542  10.652  1.00  0.00          C   
ATOM    147  C   GLN A  11      11.369   7.610  12.213  1.00  0.00          C   
ATOM    148  O   GLN A  11      12.108   8.482  12.699  1.00  0.00          O   
ATOM    149  CB  GLN A  11      10.126   8.464  10.204  1.00  0.00          C   
ATOM    150  CG  GLN A  11      10.149   8.866   8.706  1.00  0.00          C   
ATOM    151  CD  GLN A  11       8.924   9.631   8.282  1.00  0.00          C   
ATOM    152  NE2 GLN A  11       8.949  10.259   7.123  1.00  0.00          N   
ATOM    153  OE1 GLN A  11       7.970   9.930   9.005  1.00  0.00          O   
ATOM    154  H   GLN A  11      10.404   6.012   9.444  1.00  0.00          H   
ATOM    155  HA  GLN A  11      12.232   7.977  10.316  1.00  0.00          H   
ATOM    156  HB3 GLN A  11      10.026   9.321  10.866  1.00  0.00          H   
ATOM    157  HB2 GLN A  11       9.224   7.863  10.370  1.00  0.00          H   
ATOM    158  HG3 GLN A  11      10.297   8.004   8.055  1.00  0.00          H   
ATOM    159  HG2 GLN A  11      11.034   9.487   8.528  1.00  0.00          H   
ATOM    160 HE21 GLN A  11       9.790  10.244   6.578  1.00  0.00          H   
ATOM    161 HE22 GLN A  11       8.233  10.959   6.984  1.00  0.00          H   
ATOM    162  N   ALA A  12      10.684   6.736  12.936  1.00  0.00          N   
ATOM    163  CA  ALA A  12      10.929   6.674  14.431  1.00  0.00          C   
ATOM    164  C   ALA A  12      12.244   6.003  14.710  1.00  0.00          C   
ATOM    165  O   ALA A  12      12.888   6.334  15.654  1.00  0.00          O   
ATOM    166  CB  ALA A  12       9.798   5.848  14.955  1.00  0.00          C   
ATOM    167  H   ALA A  12      10.061   6.055  12.520  1.00  0.00          H   
ATOM    168  HA  ALA A  12      11.030   7.661  14.879  1.00  0.00          H   
ATOM    169  HB1 ALA A  12       9.928   4.780  14.788  1.00  0.00          H   
ATOM    170  HB2 ALA A  12       9.829   5.971  16.040  1.00  0.00          H   
ATOM    171  HB3 ALA A  12       8.841   6.210  14.595  1.00  0.00          H   
ATOM    172  N   LEU A  13      12.722   5.002  13.944  1.00  0.00          N   
ATOM    173  CA  LEU A  13      14.021   4.320  14.147  1.00  0.00          C   
ATOM    174  C   LEU A  13      15.258   5.256  13.947  1.00  0.00          C   
ATOM    175  O   LEU A  13      16.211   5.352  14.732  1.00  0.00          O   
ATOM    176  CB  LEU A  13      13.981   3.019  13.414  1.00  0.00          C   
ATOM    177  CG  LEU A  13      15.186   2.171  13.797  1.00  0.00          C   
ATOM    178  CD1 LEU A  13      15.513   2.174  15.273  1.00  0.00          C   
ATOM    179  CD2 LEU A  13      15.085   0.678  13.467  1.00  0.00          C   
ATOM    180  H   LEU A  13      12.190   4.661  13.147  1.00  0.00          H   
ATOM    181  HA  LEU A  13      14.049   4.026  15.203  1.00  0.00          H   
ATOM    182  HB3 LEU A  13      13.993   3.134  12.329  1.00  0.00          H   
ATOM    183  HB2 LEU A  13      13.100   2.457  13.744  1.00  0.00          H   
ATOM    184  HG  LEU A  13      16.084   2.466  13.264  1.00  0.00          H   
ATOM    185 HD11 LEU A  13      14.559   2.001  15.781  1.00  0.00          H   
ATOM    186 HD12 LEU A  13      16.193   1.414  15.652  1.00  0.00          H   
ATOM    187 HD13 LEU A  13      15.934   3.093  15.683  1.00  0.00          H   
ATOM    188 HD21 LEU A  13      14.310   0.196  14.057  1.00  0.00          H   
ATOM    189 HD22 LEU A  13      14.896   0.479  12.417  1.00  0.00          H   
ATOM    190 HD23 LEU A  13      16.015   0.255  13.830  1.00  0.00          H   
ATOM    191  N   GLN A  14      15.149   6.047  12.865  1.00  0.00          N   
ATOM    192  CA  GLN A  14      16.018   7.251  12.584  1.00  0.00          C   
ATOM    193  C   GLN A  14      16.163   8.174  13.773  1.00  0.00          C   
ATOM    194  O   GLN A  14      17.233   8.536  14.217  1.00  0.00          O   
ATOM    195  CB  GLN A  14      15.470   8.070  11.406  1.00  0.00          C   
ATOM    196  CG  GLN A  14      15.925   7.378  10.098  1.00  0.00          C   
ATOM    197  CD  GLN A  14      15.103   7.817   8.930  1.00  0.00          C   
ATOM    198  NE2 GLN A  14      15.402   7.356   7.785  1.00  0.00          N   
ATOM    199  OE1 GLN A  14      14.224   8.657   9.044  1.00  0.00          O   
ATOM    200  H   GLN A  14      14.285   5.901  12.369  1.00  0.00          H   
ATOM    201  HA  GLN A  14      17.030   6.969  12.280  1.00  0.00          H   
ATOM    202  HB3 GLN A  14      15.760   9.118  11.369  1.00  0.00          H   
ATOM    203  HB2 GLN A  14      14.389   8.041  11.358  1.00  0.00          H   
ATOM    204  HG3 GLN A  14      15.721   6.310  10.057  1.00  0.00          H   
ATOM    205  HG2 GLN A  14      16.997   7.528   9.948  1.00  0.00          H   
ATOM    206 HE21 GLN A  14      15.971   6.531   7.885  1.00  0.00          H   
ATOM    207 HE22 GLN A  14      14.708   7.532   7.064  1.00  0.00          H   
ATOM    208  N   ALA A  15      15.006   8.640  14.267  1.00  0.00          N   
ATOM    209  CA  ALA A  15      14.941   9.528  15.461  1.00  0.00          C   
ATOM    210  C   ALA A  15      15.426   8.901  16.736  1.00  0.00          C   
ATOM    211  O   ALA A  15      16.188   9.522  17.487  1.00  0.00          O   
ATOM    212  CB  ALA A  15      13.530  10.041  15.619  1.00  0.00          C   
ATOM    213  H   ALA A  15      14.111   8.432  13.841  1.00  0.00          H   
ATOM    214  HA  ALA A  15      15.593  10.381  15.276  1.00  0.00          H   
ATOM    215  HB1 ALA A  15      13.276  10.674  14.763  1.00  0.00          H   
ATOM    216  HB2 ALA A  15      12.880   9.164  15.682  1.00  0.00          H   
ATOM    217  HB3 ALA A  15      13.452  10.708  16.481  1.00  0.00          H   
ATOM    218  N   LEU A  16      15.183   7.584  16.961  1.00  0.00          N   
ATOM    219  CA  LEU A  16      15.784   6.875  18.036  1.00  0.00          C   
ATOM    220  C   LEU A  16      17.298   6.818  17.938  1.00  0.00          C   
ATOM    221  O   LEU A  16      17.976   7.201  18.885  1.00  0.00          O   
ATOM    222  CB  LEU A  16      15.141   5.471  18.127  1.00  0.00          C   
ATOM    223  CG  LEU A  16      15.496   4.841  19.484  1.00  0.00          C   
ATOM    224  CD1 LEU A  16      14.608   5.495  20.537  1.00  0.00          C   
ATOM    225  CD2 LEU A  16      15.150   3.305  19.417  1.00  0.00          C   
ATOM    226  H   LEU A  16      14.620   7.046  16.325  1.00  0.00          H   
ATOM    227  HA  LEU A  16      15.562   7.369  18.973  1.00  0.00          H   
ATOM    228  HB3 LEU A  16      15.422   4.830  17.284  1.00  0.00          H   
ATOM    229  HB2 LEU A  16      14.062   5.581  18.088  1.00  0.00          H   
ATOM    230  HG  LEU A  16      16.559   4.921  19.684  1.00  0.00          H   
ATOM    231 HD11 LEU A  16      14.987   6.479  20.829  1.00  0.00          H   
ATOM    232 HD12 LEU A  16      13.577   5.612  20.221  1.00  0.00          H   
ATOM    233 HD13 LEU A  16      14.546   4.889  21.441  1.00  0.00          H   
ATOM    234 HD21 LEU A  16      14.076   3.162  19.484  1.00  0.00          H   
ATOM    235 HD22 LEU A  16      15.459   2.862  18.480  1.00  0.00          H   
ATOM    236 HD23 LEU A  16      15.572   2.721  20.231  1.00  0.00          H   
ATOM    237  N   GLN A  17      17.905   6.437  16.826  1.00  0.00          N   
ATOM    238  CA  GLN A  17      19.349   6.444  16.549  1.00  0.00          C   
ATOM    239  C   GLN A  17      19.995   7.815  16.723  1.00  0.00          C   
ATOM    240  O   GLN A  17      21.099   7.877  17.211  1.00  0.00          O   
ATOM    241  CB  GLN A  17      19.644   5.740  15.220  1.00  0.00          C   
ATOM    242  CG  GLN A  17      19.624   4.194  15.358  1.00  0.00          C   
ATOM    243  CD  GLN A  17      19.510   3.541  13.994  1.00  0.00          C   
ATOM    244  NE2 GLN A  17      19.506   2.254  13.927  1.00  0.00          N   
ATOM    245  OE1 GLN A  17      19.541   4.082  12.914  1.00  0.00          O   
ATOM    246  H   GLN A  17      17.213   6.113  16.164  1.00  0.00          H   
ATOM    247  HA  GLN A  17      19.735   5.867  17.387  1.00  0.00          H   
ATOM    248  HB3 GLN A  17      20.653   5.990  14.874  1.00  0.00          H   
ATOM    249  HB2 GLN A  17      18.943   6.075  14.452  1.00  0.00          H   
ATOM    250  HG3 GLN A  17      18.774   3.841  15.929  1.00  0.00          H   
ATOM    251  HG2 GLN A  17      20.473   3.850  15.952  1.00  0.00          H   
ATOM    252 HE21 GLN A  17      19.535   1.673  14.754  1.00  0.00          H   
ATOM    253 HE22 GLN A  17      19.418   1.760  13.053  1.00  0.00          H   
ATOM    254  N   ALA A  18      19.307   8.952  16.403  1.00  0.00          N   
ATOM    255  CA  ALA A  18      19.814  10.329  16.508  1.00  0.00          C   
ATOM    256  C   ALA A  18      19.840  10.907  17.963  1.00  0.00          C   
ATOM    257  O   ALA A  18      20.786  11.567  18.442  1.00  0.00          O   
ATOM    258  CB  ALA A  18      18.843  11.174  15.644  1.00  0.00          C   
ATOM    259  H   ALA A  18      18.409   8.867  15.950  1.00  0.00          H   
ATOM    260  HA  ALA A  18      20.855  10.467  16.201  1.00  0.00          H   
ATOM    261  HB1 ALA A  18      19.083  10.891  14.615  1.00  0.00          H   
ATOM    262  HB2 ALA A  18      17.796  10.909  15.821  1.00  0.00          H   
ATOM    263  HB3 ALA A  18      19.029  12.241  15.817  1.00  0.00          H   
ATOM    264  N   ALA A  19      18.775  10.591  18.694  1.00  0.00          N   
ATOM    265  CA  ALA A  19      18.643  10.909  20.152  1.00  0.00          C   
ATOM    266  C   ALA A  19      19.641  10.151  21.023  1.00  0.00          C   
ATOM    267  O   ALA A  19      20.304  10.748  21.848  1.00  0.00          O   
ATOM    268  CB  ALA A  19      17.257  10.758  20.624  1.00  0.00          C   
ATOM    269  H   ALA A  19      17.958  10.193  18.252  1.00  0.00          H   
ATOM    270  HA  ALA A  19      18.931  11.965  20.178  1.00  0.00          H   
ATOM    271  HB1 ALA A  19      17.076   9.694  20.767  1.00  0.00          H   
ATOM    272  HB2 ALA A  19      17.216  11.263  21.586  1.00  0.00          H   
ATOM    273  HB3 ALA A  19      16.617  11.137  19.833  1.00  0.00          H   
ATOM    274  N   GLN A  20      19.913   8.867  20.716  1.00  0.00          N   
ATOM    275  CA  GLN A  20      21.014   8.023  21.352  1.00  0.00          C   
ATOM    276  C   GLN A  20      22.413   8.533  21.075  1.00  0.00          C   
ATOM    277  O   GLN A  20      23.174   8.486  22.025  1.00  0.00          O   
ATOM    278  CB  GLN A  20      20.738   6.571  20.893  1.00  0.00          C   
ATOM    279  CG  GLN A  20      19.525   5.978  21.570  1.00  0.00          C   
ATOM    280  CD  GLN A  20      19.336   4.521  21.184  1.00  0.00          C   
ATOM    281  NE2 GLN A  20      18.267   3.861  21.635  1.00  0.00          N   
ATOM    282  OE1 GLN A  20      20.244   3.885  20.633  1.00  0.00          O   
ATOM    283  H   GLN A  20      19.407   8.438  19.955  1.00  0.00          H   
ATOM    284  HA  GLN A  20      20.869   8.108  22.427  1.00  0.00          H   
ATOM    285  HB3 GLN A  20      21.516   5.858  21.174  1.00  0.00          H   
ATOM    286  HB2 GLN A  20      20.530   6.558  19.826  1.00  0.00          H   
ATOM    287  HG3 GLN A  20      18.555   6.337  21.221  1.00  0.00          H   
ATOM    288  HG2 GLN A  20      19.621   6.019  22.650  1.00  0.00          H   
ATOM    289 HE21 GLN A  20      17.579   4.333  22.191  1.00  0.00          H   
ATOM    290 HE22 GLN A  20      18.208   2.960  21.173  1.00  0.00          H   
ATOM    291  N   ALA A  21      22.674   9.087  19.879  1.00  0.00          N   
ATOM    292  CA  ALA A  21      23.842   9.891  19.610  1.00  0.00          C   
ATOM    293  C   ALA A  21      23.869  11.219  20.418  1.00  0.00          C   
ATOM    294  O   ALA A  21      24.858  11.417  21.124  1.00  0.00          O   
ATOM    295  CB  ALA A  21      23.994  10.021  18.111  1.00  0.00          C   
ATOM    296  H   ALA A  21      21.996   9.046  19.134  1.00  0.00          H   
ATOM    297  HA  ALA A  21      24.718   9.365  19.993  1.00  0.00          H   
ATOM    298  HB1 ALA A  21      23.086  10.288  17.569  1.00  0.00          H   
ATOM    299  HB2 ALA A  21      24.756  10.800  17.957  1.00  0.00          H   
ATOM    300  HB3 ALA A  21      24.312   9.024  17.814  1.00  0.00          H   
ATOM    301  N   ALA A  22      22.757  11.980  20.533  1.00  0.00          N   
ATOM    302  CA  ALA A  22      22.774  13.294  21.234  1.00  0.00          C   
ATOM    303  C   ALA A  22      21.366  13.950  21.196  1.00  0.00          C   
ATOM    304  O   ALA A  22      20.807  14.238  20.124  1.00  0.00          O   
ATOM    305  CB  ALA A  22      23.689  14.283  20.491  1.00  0.00          C   
ATOM    306  H   ALA A  22      21.988  11.788  19.905  1.00  0.00          H   
ATOM    307  HA  ALA A  22      23.138  13.235  22.261  1.00  0.00          H   
ATOM    308  HB1 ALA A  22      24.743  14.022  20.534  1.00  0.00          H   
ATOM    309  HB2 ALA A  22      23.444  14.322  19.426  1.00  0.00          H   
ATOM    310  HB3 ALA A  22      23.701  15.241  21.008  1.00  0.00          H   
ATOM    311  N   LYS A  23      20.897  14.186  22.414  1.00  0.00          N   
ATOM    312  CA  LYS A  23      19.577  14.851  22.692  1.00  0.00          C   
ATOM    313  C   LYS A  23      19.709  16.355  22.343  1.00  0.00          C   
ATOM    314  O   LYS A  23      20.499  17.076  22.958  1.00  0.00          O   
ATOM    315  CB  LYS A  23      19.117  14.512  24.098  1.00  0.00          C   
ATOM    316  CG  LYS A  23      17.598  14.630  24.300  1.00  0.00          C   
ATOM    317  CD  LYS A  23      16.967  16.050  24.176  1.00  0.00          C   
ATOM    318  CE  LYS A  23      17.548  17.076  25.044  1.00  0.00          C   
ATOM    319  NZ  LYS A  23      16.630  18.093  25.425  1.00  0.00          N   
ATOM    320  H   LYS A  23      21.482  14.014  23.217  1.00  0.00          H   
ATOM    321  HA  LYS A  23      18.815  14.425  22.024  1.00  0.00          H   
ATOM    322  HB3 LYS A  23      19.641  15.183  24.785  1.00  0.00          H   
ATOM    323  HB2 LYS A  23      19.334  13.473  24.315  1.00  0.00          H   
ATOM    324  HG3 LYS A  23      17.228  14.159  25.222  1.00  0.00          H   
ATOM    325  HG2 LYS A  23      17.193  13.996  23.501  1.00  0.00          H   
ATOM    326  HD3 LYS A  23      15.959  15.911  24.567  1.00  0.00          H   
ATOM    327  HD2 LYS A  23      16.824  16.336  23.127  1.00  0.00          H   
ATOM    328  HE3 LYS A  23      18.412  17.503  24.541  1.00  0.00          H   
ATOM    329  HE2 LYS A  23      17.932  16.547  25.914  1.00  0.00          H   
ATOM    330  HZ1 LYS A  23      16.277  18.656  24.667  1.00  0.00          H   
ATOM    331  HZ2 LYS A  23      15.770  17.722  25.788  1.00  0.00          H   
ATOM    332  HZ3 LYS A  23      17.080  18.703  26.097  1.00  0.00          H   
ATOM    333  N   LYS A  24      18.815  16.813  21.426  1.00  0.00          N   
ATOM    334  CA  LYS A  24      18.753  18.236  21.087  1.00  0.00          C   
ATOM    335  C   LYS A  24      17.618  18.834  21.823  1.00  0.00          C   
ATOM    336  CB  LYS A  24      18.683  18.422  19.592  1.00  0.00          C   
ATOM    337  CG  LYS A  24      19.676  17.556  18.729  1.00  0.00          C   
ATOM    338  CD  LYS A  24      21.140  18.059  18.918  1.00  0.00          C   
ATOM    339  CE  LYS A  24      21.955  17.089  18.023  1.00  0.00          C   
ATOM    340  NZ  LYS A  24      23.364  17.512  17.757  1.00  0.00          N   
ATOM    341  O   LYS A  24      16.485  18.649  21.325  1.00  0.00          O   
ATOM    342  OXT LYS A  24      17.781  19.462  22.891  1.00  0.00          O   
ATOM    343  H   LYS A  24      18.172  16.124  21.056  1.00  0.00          H   
ATOM    344  HA  LYS A  24      19.717  18.560  21.477  1.00  0.00          H   
ATOM    345  HB3 LYS A  24      18.722  19.459  19.237  1.00  0.00          H   
ATOM    346  HB2 LYS A  24      17.682  18.113  19.290  1.00  0.00          H   
ATOM    347  HG3 LYS A  24      19.439  17.474  17.669  1.00  0.00          H   
ATOM    348  HG2 LYS A  24      19.761  16.502  18.978  1.00  0.00          H   
ATOM    349  HD3 LYS A  24      21.446  18.091  19.970  1.00  0.00          H   
ATOM    350  HD2 LYS A  24      21.254  19.038  18.469  1.00  0.00          H   
ATOM    351  HE3 LYS A  24      21.441  16.921  17.074  1.00  0.00          H   
ATOM    352  HE2 LYS A  24      21.999  16.105  18.500  1.00  0.00          H   
ATOM    353  HZ1 LYS A  24      23.397  18.048  16.906  1.00  0.00          H   
ATOM    354  HZ2 LYS A  24      23.812  18.045  18.501  1.00  0.00          H   
ATOM    355  HZ3 LYS A  24      23.903  16.673  17.599  1.00  0.00          H   
TER     356      LYS A  24
ENDMDL
MODEL       13
ATOM      1  N   LYS A   1       0.002  14.136   7.104  1.00  0.00          N   
ATOM      2  CA  LYS A   1      -0.149  12.723   6.581  1.00  0.00          C   
ATOM      3  C   LYS A   1       0.506  11.719   7.472  1.00  0.00          C   
ATOM      4  O   LYS A   1       1.718  11.724   7.706  1.00  0.00          O   
ATOM      5  CB  LYS A   1       0.300  12.587   5.102  1.00  0.00          C   
ATOM      6  CG  LYS A   1      -0.332  11.375   4.472  1.00  0.00          C   
ATOM      7  CD  LYS A   1       0.059  11.254   2.994  1.00  0.00          C   
ATOM      8  CE  LYS A   1      -0.321   9.967   2.310  1.00  0.00          C   
ATOM      9  NZ  LYS A   1      -1.713   9.686   2.449  1.00  0.00          N   
ATOM     10  HA  LYS A   1      -1.236  12.605   6.621  1.00  0.00          H   
ATOM     11  HB3 LYS A   1       1.385  12.534   4.972  1.00  0.00          H   
ATOM     12  HB2 LYS A   1      -0.172  13.437   4.605  1.00  0.00          H   
ATOM     13  HG3 LYS A   1      -1.410  11.540   4.535  1.00  0.00          H   
ATOM     14  HG2 LYS A   1      -0.148  10.424   4.973  1.00  0.00          H   
ATOM     15  HD3 LYS A   1       1.127  11.453   3.029  1.00  0.00          H   
ATOM     16  HD2 LYS A   1      -0.453  12.089   2.499  1.00  0.00          H   
ATOM     17  HE3 LYS A   1       0.257   9.113   2.664  1.00  0.00          H   
ATOM     18  HE2 LYS A   1      -0.126  10.042   1.237  1.00  0.00          H   
ATOM     19  HZ1 LYS A   1      -2.005   8.978   1.789  1.00  0.00          H   
ATOM     20  HZ2 LYS A   1      -2.064   9.416   3.348  1.00  0.00          H   
ATOM     21  HZ3 LYS A   1      -2.138  10.565   2.180  1.00  0.00          H   
ATOM     22  H   LYS A   1      -0.704  14.245   7.821  1.00  0.00          H   
ATOM     23  N   LYS A   2      -0.303  10.807   8.032  1.00  0.00          N   
ATOM     24  CA  LYS A   2       0.144   9.683   8.847  1.00  0.00          C   
ATOM     25  C   LYS A   2       0.860   8.633   7.985  1.00  0.00          C   
ATOM     26  O   LYS A   2       0.192   8.091   7.106  1.00  0.00          O   
ATOM     27  CB  LYS A   2      -0.942   9.032   9.741  1.00  0.00          C   
ATOM     28  CG  LYS A   2      -0.120   8.414  10.925  1.00  0.00          C   
ATOM     29  CD  LYS A   2      -1.162   7.616  11.745  1.00  0.00          C   
ATOM     30  CE  LYS A   2      -0.428   6.808  12.803  1.00  0.00          C   
ATOM     31  NZ  LYS A   2      -0.146   5.428  12.405  1.00  0.00          N   
ATOM     32  H   LYS A   2      -1.262  10.779   7.702  1.00  0.00          H   
ATOM     33  HA  LYS A   2       0.840  10.144   9.540  1.00  0.00          H   
ATOM     34  HB3 LYS A   2      -1.580   8.335   9.190  1.00  0.00          H   
ATOM     35  HB2 LYS A   2      -1.627   9.817  10.036  1.00  0.00          H   
ATOM     36  HG3 LYS A   2       0.396   9.180  11.515  1.00  0.00          H   
ATOM     37  HG2 LYS A   2       0.444   7.605  10.464  1.00  0.00          H   
ATOM     38  HD3 LYS A   2      -1.724   6.943  11.091  1.00  0.00          H   
ATOM     39  HD2 LYS A   2      -1.894   8.250  12.241  1.00  0.00          H   
ATOM     40  HE3 LYS A   2      -0.995   6.760  13.735  1.00  0.00          H   
ATOM     41  HE2 LYS A   2       0.533   7.249  13.068  1.00  0.00          H   
ATOM     42  HZ1 LYS A   2       0.217   4.891  13.188  1.00  0.00          H   
ATOM     43  HZ2 LYS A   2      -0.925   4.999  11.923  1.00  0.00          H   
ATOM     44  HZ3 LYS A   2       0.579   5.577  11.723  1.00  0.00          H   
ATOM     45  N   PRO A   3       2.208   8.430   8.177  1.00  0.00          N   
ATOM     46  CA  PRO A   3       2.926   7.554   7.305  1.00  0.00          C   
ATOM     47  C   PRO A   3       2.489   6.113   7.313  1.00  0.00          C   
ATOM     48  O   PRO A   3       1.960   5.522   8.287  1.00  0.00          O   
ATOM     49  CB  PRO A   3       4.399   7.866   7.492  1.00  0.00          C   
ATOM     50  CG  PRO A   3       4.337   8.298   8.951  1.00  0.00          C   
ATOM     51  CD  PRO A   3       3.055   9.052   9.166  1.00  0.00          C   
ATOM     52  HA  PRO A   3       2.840   7.926   6.283  1.00  0.00          H   
ATOM     53  HB3 PRO A   3       5.096   7.058   7.258  1.00  0.00          H   
ATOM     54  HB2 PRO A   3       4.648   8.660   6.796  1.00  0.00          H   
ATOM     55  HG3 PRO A   3       4.326   7.402   9.576  1.00  0.00          H   
ATOM     56  HG2 PRO A   3       5.181   8.917   9.260  1.00  0.00          H   
ATOM     57  HD3 PRO A   3       2.609   8.886  10.142  1.00  0.00          H   
ATOM     58  HD2 PRO A   3       3.191  10.077   8.821  1.00  0.00          H   
ATOM     59  N   GLY A   4       2.763   5.420   6.173  1.00  0.00          N   
ATOM     60  CA  GLY A   4       2.715   3.965   6.011  1.00  0.00          C   
ATOM     61  C   GLY A   4       3.638   3.257   7.047  1.00  0.00          C   
ATOM     62  O   GLY A   4       4.673   3.790   7.374  1.00  0.00          O   
ATOM     63  H   GLY A   4       3.259   5.912   5.448  1.00  0.00          H   
ATOM     64  HA3 GLY A   4       2.989   3.754   4.982  1.00  0.00          H   
ATOM     65  HA2 GLY A   4       1.692   3.601   6.093  1.00  0.00          H   
ATOM     66  N   ALA A   5       3.174   2.115   7.509  1.00  0.00          N   
ATOM     67  CA  ALA A   5       3.907   1.210   8.433  1.00  0.00          C   
ATOM     68  C   ALA A   5       5.443   1.180   8.257  1.00  0.00          C   
ATOM     69  O   ALA A   5       6.226   1.396   9.162  1.00  0.00          O   
ATOM     70  CB  ALA A   5       3.305  -0.230   8.336  1.00  0.00          C   
ATOM     71  H   ALA A   5       2.267   1.841   7.152  1.00  0.00          H   
ATOM     72  HA  ALA A   5       3.630   1.584   9.411  1.00  0.00          H   
ATOM     73  HB1 ALA A   5       2.251  -0.327   8.574  1.00  0.00          H   
ATOM     74  HB2 ALA A   5       3.408  -0.744   7.371  1.00  0.00          H   
ATOM     75  HB3 ALA A   5       3.879  -0.907   8.980  1.00  0.00          H   
ATOM     76  N   SER A   6       5.856   0.868   7.010  1.00  0.00          N   
ATOM     77  CA  SER A   6       7.305   0.842   6.657  1.00  0.00          C   
ATOM     78  C   SER A   6       8.190   2.084   6.857  1.00  0.00          C   
ATOM     79  O   SER A   6       9.316   2.066   7.445  1.00  0.00          O   
ATOM     80  CB  SER A   6       7.493   0.591   5.143  1.00  0.00          C   
ATOM     81  OG  SER A   6       6.785  -0.599   4.794  1.00  0.00          O   
ATOM     82  H   SER A   6       5.246   0.789   6.202  1.00  0.00          H   
ATOM     83  HA  SER A   6       7.614  -0.076   7.163  1.00  0.00          H   
ATOM     84  HB3 SER A   6       8.551   0.575   4.881  1.00  0.00          H   
ATOM     85  HB2 SER A   6       7.079   1.447   4.633  1.00  0.00          H   
ATOM     86  HG  SER A   6       7.155  -0.743   3.919  1.00  0.00          H   
ATOM     87  N   LEU A   7       7.616   3.238   6.415  1.00  0.00          N   
ATOM     88  CA  LEU A   7       8.232   4.563   6.679  1.00  0.00          C   
ATOM     89  C   LEU A   7       8.041   4.977   8.143  1.00  0.00          C   
ATOM     90  O   LEU A   7       8.904   5.687   8.616  1.00  0.00          O   
ATOM     91  CB  LEU A   7       7.588   5.498   5.671  1.00  0.00          C   
ATOM     92  CG  LEU A   7       8.099   7.004   5.806  1.00  0.00          C   
ATOM     93  CD1 LEU A   7       9.599   7.258   5.675  1.00  0.00          C   
ATOM     94  CD2 LEU A   7       7.443   7.816   4.686  1.00  0.00          C   
ATOM     95  H   LEU A   7       6.679   3.188   6.066  1.00  0.00          H   
ATOM     96  HA  LEU A   7       9.304   4.434   6.483  1.00  0.00          H   
ATOM     97  HB3 LEU A   7       6.502   5.454   5.686  1.00  0.00          H   
ATOM     98  HB2 LEU A   7       7.923   5.228   4.664  1.00  0.00          H   
ATOM     99  HG  LEU A   7       7.765   7.445   6.742  1.00  0.00          H   
ATOM    100 HD11 LEU A   7       9.939   8.292   5.664  1.00  0.00          H   
ATOM    101 HD12 LEU A   7      10.051   6.844   6.578  1.00  0.00          H   
ATOM    102 HD13 LEU A   7      10.172   6.711   4.918  1.00  0.00          H   
ATOM    103 HD21 LEU A   7       7.717   8.873   4.735  1.00  0.00          H   
ATOM    104 HD22 LEU A   7       7.630   7.341   3.726  1.00  0.00          H   
ATOM    105 HD23 LEU A   7       6.362   7.710   4.795  1.00  0.00          H   
ATOM    106  N   ALA A   8       6.901   4.617   8.771  1.00  0.00          N   
ATOM    107  CA  ALA A   8       6.767   4.891  10.172  1.00  0.00          C   
ATOM    108  C   ALA A   8       7.728   4.171  11.127  1.00  0.00          C   
ATOM    109  O   ALA A   8       8.407   4.811  11.920  1.00  0.00          O   
ATOM    110  CB  ALA A   8       5.307   4.651  10.591  1.00  0.00          C   
ATOM    111  H   ALA A   8       6.072   4.298   8.274  1.00  0.00          H   
ATOM    112  HA  ALA A   8       7.020   5.926  10.393  1.00  0.00          H   
ATOM    113  HB1 ALA A   8       5.227   4.876  11.663  1.00  0.00          H   
ATOM    114  HB2 ALA A   8       4.783   5.409  10.021  1.00  0.00          H   
ATOM    115  HB3 ALA A   8       5.007   3.634  10.330  1.00  0.00          H   
ATOM    116  N   ALA A   9       7.928   2.876  10.927  1.00  0.00          N   
ATOM    117  CA  ALA A   9       9.009   2.133  11.569  1.00  0.00          C   
ATOM    118  C   ALA A   9      10.434   2.657  11.194  1.00  0.00          C   
ATOM    119  O   ALA A   9      11.277   2.668  12.080  1.00  0.00          O   
ATOM    120  CB  ALA A   9       8.898   0.563  11.395  1.00  0.00          C   
ATOM    121  H   ALA A   9       7.402   2.328  10.254  1.00  0.00          H   
ATOM    122  HA  ALA A   9       8.872   2.328  12.634  1.00  0.00          H   
ATOM    123  HB1 ALA A   9       7.966   0.227  11.845  1.00  0.00          H   
ATOM    124  HB2 ALA A   9       8.780   0.265  10.354  1.00  0.00          H   
ATOM    125  HB3 ALA A   9       9.707   0.021  11.884  1.00  0.00          H   
ATOM    126  N   LEU A  10      10.634   3.202   9.953  1.00  0.00          N   
ATOM    127  CA  LEU A  10      11.851   3.921   9.603  1.00  0.00          C   
ATOM    128  C   LEU A  10      12.030   5.200  10.433  1.00  0.00          C   
ATOM    129  O   LEU A  10      13.150   5.388  10.939  1.00  0.00          O   
ATOM    130  CB  LEU A  10      12.038   4.175   8.069  1.00  0.00          C   
ATOM    131  CG  LEU A  10      13.349   4.885   7.716  1.00  0.00          C   
ATOM    132  CD1 LEU A  10      14.578   4.011   7.941  1.00  0.00          C   
ATOM    133  CD2 LEU A  10      13.277   5.269   6.202  1.00  0.00          C   
ATOM    134  H   LEU A  10       9.977   2.995   9.214  1.00  0.00          H   
ATOM    135  HA  LEU A  10      12.634   3.249   9.959  1.00  0.00          H   
ATOM    136  HB3 LEU A  10      11.152   4.670   7.655  1.00  0.00          H   
ATOM    137  HB2 LEU A  10      12.126   3.142   7.736  1.00  0.00          H   
ATOM    138  HG  LEU A  10      13.465   5.809   8.279  1.00  0.00          H   
ATOM    139 HD11 LEU A  10      14.504   3.646   8.967  1.00  0.00          H   
ATOM    140 HD12 LEU A  10      14.621   3.170   7.258  1.00  0.00          H   
ATOM    141 HD13 LEU A  10      15.418   4.698   7.804  1.00  0.00          H   
ATOM    142 HD21 LEU A  10      14.300   5.441   5.880  1.00  0.00          H   
ATOM    143 HD22 LEU A  10      12.807   4.482   5.612  1.00  0.00          H   
ATOM    144 HD23 LEU A  10      12.710   6.196   6.154  1.00  0.00          H   
ATOM    145  N   GLN A  11      11.036   6.105  10.440  1.00  0.00          N   
ATOM    146  CA  GLN A  11      11.062   7.363  11.247  1.00  0.00          C   
ATOM    147  C   GLN A  11      11.489   7.034  12.707  1.00  0.00          C   
ATOM    148  O   GLN A  11      12.280   7.776  13.330  1.00  0.00          O   
ATOM    149  CB  GLN A  11       9.692   8.070  11.177  1.00  0.00          C   
ATOM    150  CG  GLN A  11       9.550   8.925   9.928  1.00  0.00          C   
ATOM    151  CD  GLN A  11       8.125   9.322   9.647  1.00  0.00          C   
ATOM    152  NE2 GLN A  11       7.872  10.053   8.579  1.00  0.00          N   
ATOM    153  OE1 GLN A  11       7.299   8.949  10.396  1.00  0.00          O   
ATOM    154  H   GLN A  11      10.241   5.982   9.830  1.00  0.00          H   
ATOM    155  HA  GLN A  11      11.846   8.000  10.834  1.00  0.00          H   
ATOM    156  HB3 GLN A  11       9.522   8.728  12.025  1.00  0.00          H   
ATOM    157  HB2 GLN A  11       8.971   7.259  11.247  1.00  0.00          H   
ATOM    158  HG3 GLN A  11      10.050   8.437   9.089  1.00  0.00          H   
ATOM    159  HG2 GLN A  11      10.083   9.853  10.127  1.00  0.00          H   
ATOM    160 HE21 GLN A  11       8.639  10.390   8.024  1.00  0.00          H   
ATOM    161 HE22 GLN A  11       6.963  10.494   8.500  1.00  0.00          H   
ATOM    162  N   ALA A  12      11.005   5.919  13.278  1.00  0.00          N   
ATOM    163  CA  ALA A  12      11.238   5.382  14.616  1.00  0.00          C   
ATOM    164  C   ALA A  12      12.703   4.786  14.837  1.00  0.00          C   
ATOM    165  O   ALA A  12      13.260   5.181  15.869  1.00  0.00          O   
ATOM    166  CB  ALA A  12      10.221   4.357  14.888  1.00  0.00          C   
ATOM    167  H   ALA A  12      10.462   5.288  12.711  1.00  0.00          H   
ATOM    168  HA  ALA A  12      11.113   6.165  15.355  1.00  0.00          H   
ATOM    169  HB1 ALA A  12      10.453   3.869  15.842  1.00  0.00          H   
ATOM    170  HB2 ALA A  12       9.323   4.963  15.030  1.00  0.00          H   
ATOM    171  HB3 ALA A  12      10.198   3.564  14.144  1.00  0.00          H   
ATOM    172  N   LEU A  13      13.220   3.999  13.916  1.00  0.00          N   
ATOM    173  CA  LEU A  13      14.639   3.761  13.777  1.00  0.00          C   
ATOM    174  C   LEU A  13      15.515   5.010  13.575  1.00  0.00          C   
ATOM    175  O   LEU A  13      16.566   5.093  14.180  1.00  0.00          O   
ATOM    176  CB  LEU A  13      14.812   2.703  12.591  1.00  0.00          C   
ATOM    177  CG  LEU A  13      16.294   2.169  12.568  1.00  0.00          C   
ATOM    178  CD1 LEU A  13      16.754   1.579  13.831  1.00  0.00          C   
ATOM    179  CD2 LEU A  13      16.433   1.206  11.398  1.00  0.00          C   
ATOM    180  H   LEU A  13      12.611   3.778  13.136  1.00  0.00          H   
ATOM    181  HA  LEU A  13      15.049   3.400  14.717  1.00  0.00          H   
ATOM    182  HB3 LEU A  13      14.498   3.083  11.616  1.00  0.00          H   
ATOM    183  HB2 LEU A  13      14.125   1.916  12.909  1.00  0.00          H   
ATOM    184  HG  LEU A  13      16.965   3.017  12.377  1.00  0.00          H   
ATOM    185 HD11 LEU A  13      17.798   1.287  13.937  1.00  0.00          H   
ATOM    186 HD12 LEU A  13      16.511   2.390  14.522  1.00  0.00          H   
ATOM    187 HD13 LEU A  13      16.131   0.739  14.131  1.00  0.00          H   
ATOM    188 HD21 LEU A  13      16.249   1.750  10.469  1.00  0.00          H   
ATOM    189 HD22 LEU A  13      17.421   0.745  11.405  1.00  0.00          H   
ATOM    190 HD23 LEU A  13      15.769   0.351  11.549  1.00  0.00          H   
ATOM    191  N   GLN A  14      15.173   6.001  12.796  1.00  0.00          N   
ATOM    192  CA  GLN A  14      15.879   7.286  12.638  1.00  0.00          C   
ATOM    193  C   GLN A  14      15.752   8.205  13.870  1.00  0.00          C   
ATOM    194  O   GLN A  14      16.726   8.917  14.159  1.00  0.00          O   
ATOM    195  CB  GLN A  14      15.499   8.005  11.364  1.00  0.00          C   
ATOM    196  CG  GLN A  14      16.309   7.453  10.219  1.00  0.00          C   
ATOM    197  CD  GLN A  14      16.104   8.244   8.916  1.00  0.00          C   
ATOM    198  NE2 GLN A  14      16.758   7.661   7.878  1.00  0.00          N   
ATOM    199  OE1 GLN A  14      15.332   9.177   8.884  1.00  0.00          O   
ATOM    200  H   GLN A  14      14.362   5.842  12.208  1.00  0.00          H   
ATOM    201  HA  GLN A  14      16.961   7.130  12.574  1.00  0.00          H   
ATOM    202  HB3 GLN A  14      15.769   9.057  11.464  1.00  0.00          H   
ATOM    203  HB2 GLN A  14      14.429   7.951  11.189  1.00  0.00          H   
ATOM    204  HG3 GLN A  14      16.177   6.367  10.208  1.00  0.00          H   
ATOM    205  HG2 GLN A  14      17.336   7.606  10.570  1.00  0.00          H   
ATOM    206 HE21 GLN A  14      16.672   8.177   7.018  1.00  0.00          H   
ATOM    207 HE22 GLN A  14      17.361   6.885   8.096  1.00  0.00          H   
ATOM    208  N   ALA A  15      14.706   8.169  14.686  1.00  0.00          N   
ATOM    209  CA  ALA A  15      14.662   8.761  16.035  1.00  0.00          C   
ATOM    210  C   ALA A  15      15.809   8.186  16.966  1.00  0.00          C   
ATOM    211  O   ALA A  15      16.673   8.968  17.385  1.00  0.00          O   
ATOM    212  CB  ALA A  15      13.197   8.581  16.491  1.00  0.00          C   
ATOM    213  H   ALA A  15      13.879   7.707  14.358  1.00  0.00          H   
ATOM    214  HA  ALA A  15      14.848   9.821  15.876  1.00  0.00          H   
ATOM    215  HB1 ALA A  15      12.897   9.219  17.325  1.00  0.00          H   
ATOM    216  HB2 ALA A  15      12.424   8.701  15.736  1.00  0.00          H   
ATOM    217  HB3 ALA A  15      13.022   7.591  16.926  1.00  0.00          H   
ATOM    218  N   LEU A  16      15.821   6.836  17.106  1.00  0.00          N   
ATOM    219  CA  LEU A  16      16.837   6.044  17.874  1.00  0.00          C   
ATOM    220  C   LEU A  16      18.272   6.447  17.415  1.00  0.00          C   
ATOM    221  O   LEU A  16      19.125   6.673  18.298  1.00  0.00          O   
ATOM    222  CB  LEU A  16      16.516   4.521  17.643  1.00  0.00          C   
ATOM    223  CG  LEU A  16      15.337   3.692  18.239  1.00  0.00          C   
ATOM    224  CD1 LEU A  16      15.129   2.325  17.525  1.00  0.00          C   
ATOM    225  CD2 LEU A  16      15.763   3.384  19.688  1.00  0.00          C   
ATOM    226  H   LEU A  16      15.048   6.374  16.666  1.00  0.00          H   
ATOM    227  HA  LEU A  16      16.737   6.299  18.924  1.00  0.00          H   
ATOM    228  HB3 LEU A  16      17.478   4.028  17.793  1.00  0.00          H   
ATOM    229  HB2 LEU A  16      16.409   4.392  16.561  1.00  0.00          H   
ATOM    230  HG  LEU A  16      14.380   4.219  18.277  1.00  0.00          H   
ATOM    231 HD11 LEU A  16      14.752   2.422  16.508  1.00  0.00          H   
ATOM    232 HD12 LEU A  16      16.048   1.735  17.592  1.00  0.00          H   
ATOM    233 HD13 LEU A  16      14.337   1.789  18.062  1.00  0.00          H   
ATOM    234 HD21 LEU A  16      14.899   2.933  20.192  1.00  0.00          H   
ATOM    235 HD22 LEU A  16      16.575   2.683  19.825  1.00  0.00          H   
ATOM    236 HD23 LEU A  16      15.902   4.289  20.281  1.00  0.00          H   
ATOM    237  N   GLN A  17      18.512   6.453  16.134  1.00  0.00          N   
ATOM    238  CA  GLN A  17      19.860   6.741  15.515  1.00  0.00          C   
ATOM    239  C   GLN A  17      20.341   8.179  15.736  1.00  0.00          C   
ATOM    240  O   GLN A  17      21.475   8.374  16.131  1.00  0.00          O   
ATOM    241  CB  GLN A  17      19.955   6.598  13.997  1.00  0.00          C   
ATOM    242  CG  GLN A  17      19.900   5.084  13.588  1.00  0.00          C   
ATOM    243  CD  GLN A  17      19.640   4.860  12.075  1.00  0.00          C   
ATOM    244  NE2 GLN A  17      19.471   3.625  11.602  1.00  0.00          N   
ATOM    245  OE1 GLN A  17      19.496   5.758  11.255  1.00  0.00          O   
ATOM    246  H   GLN A  17      17.778   6.200  15.480  1.00  0.00          H   
ATOM    247  HA  GLN A  17      20.592   6.028  15.896  1.00  0.00          H   
ATOM    248  HB3 GLN A  17      20.867   7.058  13.631  1.00  0.00          H   
ATOM    249  HB2 GLN A  17      19.141   7.083  13.452  1.00  0.00          H   
ATOM    250  HG3 GLN A  17      19.046   4.628  14.082  1.00  0.00          H   
ATOM    251  HG2 GLN A  17      20.768   4.549  13.943  1.00  0.00          H   
ATOM    252 HE21 GLN A  17      19.564   2.860  12.256  1.00  0.00          H   
ATOM    253 HE22 GLN A  17      19.204   3.554  10.623  1.00  0.00          H   
ATOM    254  N   ALA A  18      19.463   9.196  15.592  1.00  0.00          N   
ATOM    255  CA  ALA A  18      19.644  10.578  16.046  1.00  0.00          C   
ATOM    256  C   ALA A  18      19.954  10.765  17.519  1.00  0.00          C   
ATOM    257  O   ALA A  18      21.053  11.222  17.809  1.00  0.00          O   
ATOM    258  CB  ALA A  18      18.544  11.425  15.498  1.00  0.00          C   
ATOM    259  H   ALA A  18      18.492   8.996  15.393  1.00  0.00          H   
ATOM    260  HA  ALA A  18      20.585  10.910  15.597  1.00  0.00          H   
ATOM    261  HB1 ALA A  18      18.583  12.448  15.877  1.00  0.00          H   
ATOM    262  HB2 ALA A  18      18.547  11.487  14.412  1.00  0.00          H   
ATOM    263  HB3 ALA A  18      17.604  10.998  15.853  1.00  0.00          H   
ATOM    264  N   ALA A  19      19.171  10.174  18.409  1.00  0.00          N   
ATOM    265  CA  ALA A  19      19.438  10.024  19.823  1.00  0.00          C   
ATOM    266  C   ALA A  19      20.824   9.495  20.173  1.00  0.00          C   
ATOM    267  O   ALA A  19      21.456   9.862  21.144  1.00  0.00          O   
ATOM    268  CB  ALA A  19      18.358   9.193  20.557  1.00  0.00          C   
ATOM    269  H   ALA A  19      18.338   9.796  17.986  1.00  0.00          H   
ATOM    270  HA  ALA A  19      19.347  11.002  20.289  1.00  0.00          H   
ATOM    271  HB1 ALA A  19      17.412   9.698  20.375  1.00  0.00          H   
ATOM    272  HB2 ALA A  19      18.354   8.174  20.156  1.00  0.00          H   
ATOM    273  HB3 ALA A  19      18.537   9.167  21.625  1.00  0.00          H   
ATOM    274  N   GLN A  20      21.259   8.528  19.295  1.00  0.00          N   
ATOM    275  CA  GLN A  20      22.521   7.702  19.476  1.00  0.00          C   
ATOM    276  C   GLN A  20      23.742   8.552  18.977  1.00  0.00          C   
ATOM    277  O   GLN A  20      24.842   8.286  19.481  1.00  0.00          O   
ATOM    278  CB  GLN A  20      22.414   6.289  18.911  1.00  0.00          C   
ATOM    279  CG  GLN A  20      23.510   5.314  19.337  1.00  0.00          C   
ATOM    280  CD  GLN A  20      23.682   5.079  20.809  1.00  0.00          C   
ATOM    281  NE2 GLN A  20      24.517   5.698  21.528  1.00  0.00          N   
ATOM    282  OE1 GLN A  20      22.834   4.348  21.339  1.00  0.00          O   
ATOM    283  H   GLN A  20      20.642   8.409  18.499  1.00  0.00          H   
ATOM    284  HA  GLN A  20      22.639   7.494  20.537  1.00  0.00          H   
ATOM    285  HB3 GLN A  20      22.381   6.323  17.818  1.00  0.00          H   
ATOM    286  HB2 GLN A  20      21.443   5.965  19.291  1.00  0.00          H   
ATOM    287  HG3 GLN A  20      24.446   5.708  18.954  1.00  0.00          H   
ATOM    288  HG2 GLN A  20      23.374   4.320  18.909  1.00  0.00          H   
ATOM    289 HE21 GLN A  20      25.184   6.297  21.071  1.00  0.00          H   
ATOM    290 HE22 GLN A  20      24.578   5.489  22.511  1.00  0.00          H   
ATOM    291  N   ALA A  21      23.621   9.403  17.958  1.00  0.00          N   
ATOM    292  CA  ALA A  21      24.725  10.286  17.491  1.00  0.00          C   
ATOM    293  C   ALA A  21      24.907  11.547  18.403  1.00  0.00          C   
ATOM    294  O   ALA A  21      25.964  12.227  18.170  1.00  0.00          O   
ATOM    295  CB  ALA A  21      24.417  10.753  16.090  1.00  0.00          C   
ATOM    296  H   ALA A  21      22.744   9.436  17.472  1.00  0.00          H   
ATOM    297  HA  ALA A  21      25.653   9.719  17.477  1.00  0.00          H   
ATOM    298  HB1 ALA A  21      23.754  11.614  16.210  1.00  0.00          H   
ATOM    299  HB2 ALA A  21      25.340  11.022  15.575  1.00  0.00          H   
ATOM    300  HB3 ALA A  21      23.972   9.975  15.478  1.00  0.00          H   
ATOM    301  N   ALA A  22      23.877  11.982  19.131  1.00  0.00          N   
ATOM    302  CA  ALA A  22      23.689  13.274  19.821  1.00  0.00          C   
ATOM    303  C   ALA A  22      24.948  13.790  20.554  1.00  0.00          C   
ATOM    304  O   ALA A  22      25.265  14.992  20.453  1.00  0.00          O   
ATOM    305  CB  ALA A  22      22.383  13.248  20.665  1.00  0.00          C   
ATOM    306  H   ALA A  22      23.067  11.387  19.060  1.00  0.00          H   
ATOM    307  HA  ALA A  22      23.632  13.954  18.971  1.00  0.00          H   
ATOM    308  HB1 ALA A  22      21.541  13.119  19.976  1.00  0.00          H   
ATOM    309  HB2 ALA A  22      22.546  12.492  21.426  1.00  0.00          H   
ATOM    310  HB3 ALA A  22      22.311  14.172  21.253  1.00  0.00          H   
ATOM    311  N   LYS A  23      25.630  12.964  21.344  1.00  0.00          N   
ATOM    312  CA  LYS A  23      26.936  13.222  22.020  1.00  0.00          C   
ATOM    313  C   LYS A  23      27.834  11.987  21.705  1.00  0.00          C   
ATOM    314  O   LYS A  23      27.440  10.885  21.362  1.00  0.00          O   
ATOM    315  CB  LYS A  23      26.818  13.265  23.525  1.00  0.00          C
[truncated: 60,887 more chars]
