# Supplementary material for: A glutamine-based single α-helix scaffold to target globular proteins
Source: Nat Commun. 2022 Nov 18;13:7073. doi: 10.1038/s41467-022-34793-6 (PMC9674830; doi:10.1038/s41467-022-34793-6)
Supplement: Supplementary file 5 — Supplementary Data 2 [file 41467_2022_34793_MOESM5_ESM.zip › P372ensembles/P372ensemble18.pdb]

MODEL        0
ATOM      1  N   LYS A   1      43.210  20.540  20.800  1.00  0.00          N   
ATOM      2  CA  LYS A   1      44.480  21.320  20.630  1.00  0.00          C   
ATOM      3  C   LYS A   1      45.520  20.560  19.980  1.00  0.00          C   
ATOM      4  O   LYS A   1      45.730  19.440  20.360  1.00  0.00          O   
ATOM      5  CB  LYS A   1      45.050  22.040  21.850  1.00  0.00          C   
ATOM      6  CG  LYS A   1      45.710  23.450  21.770  1.00  0.00          C   
ATOM      7  CD  LYS A   1      46.160  23.900  23.150  1.00  0.00          C   
ATOM      8  CE  LYS A   1      46.890  25.230  23.210  1.00  0.00          C   
ATOM      9  NZ  LYS A   1      47.490  25.400  24.560  1.00  0.00          N   
ATOM     10  HA  LYS A   1      44.290  22.060  19.850  1.00  0.00          H   
ATOM     11  HB3 LYS A   1      45.650  21.320  22.410  1.00  0.00          H   
ATOM     12  HB2 LYS A   1      44.220  22.250  22.530  1.00  0.00          H   
ATOM     13  HG3 LYS A   1      44.920  24.080  21.370  1.00  0.00          H   
ATOM     14  HG2 LYS A   1      46.560  23.320  21.100  1.00  0.00          H   
ATOM     15  HD3 LYS A   1      46.860  23.110  23.440  1.00  0.00          H   
ATOM     16  HD2 LYS A   1      45.360  23.810  23.890  1.00  0.00          H   
ATOM     17  HE3 LYS A   1      46.120  25.980  23.040  1.00  0.00          H   
ATOM     18  HE2 LYS A   1      47.660  25.450  22.470  1.00  0.00          H   
ATOM     19  HZ1 LYS A   1      48.170  24.680  24.740  1.00  0.00          H   
ATOM     20  HZ2 LYS A   1      47.960  26.260  24.790  1.00  0.00          H   
ATOM     21  HZ3 LYS A   1      46.770  25.170  25.230  1.00  0.00          H   
ATOM     22  H   LYS A   1      43.250  19.800  21.490  1.00  0.00          H   
ATOM     23  N   LYS A   2      46.190  21.140  18.960  1.00  0.00          N   
ATOM     24  CA  LYS A   2      47.380  20.690  18.350  1.00  0.00          C   
ATOM     25  C   LYS A   2      48.500  21.760  18.410  1.00  0.00          C   
ATOM     26  O   LYS A   2      48.240  22.900  18.850  1.00  0.00          O   
ATOM     27  CB  LYS A   2      47.060  20.290  16.870  1.00  0.00          C   
ATOM     28  CG  LYS A   2      45.960  19.250  16.700  1.00  0.00          C   
ATOM     29  CD  LYS A   2      45.840  18.940  15.120  1.00  0.00          C   
ATOM     30  CE  LYS A   2      47.110  18.400  14.460  1.00  0.00          C   
ATOM     31  NZ  LYS A   2      46.870  18.250  13.030  1.00  0.00          N   
ATOM     32  H   LYS A   2      45.990  22.130  18.850  1.00  0.00          H   
ATOM     33  HA  LYS A   2      47.780  19.870  18.940  1.00  0.00          H   
ATOM     34  HB3 LYS A   2      47.970  20.060  16.330  1.00  0.00          H   
ATOM     35  HB2 LYS A   2      46.580  21.080  16.290  1.00  0.00          H   
ATOM     36  HG3 LYS A   2      45.020  19.650  17.080  1.00  0.00          H   
ATOM     37  HG2 LYS A   2      46.240  18.310  17.170  1.00  0.00          H   
ATOM     38  HD3 LYS A   2      45.540  19.860  14.630  1.00  0.00          H   
ATOM     39  HD2 LYS A   2      45.050  18.200  15.010  1.00  0.00          H   
ATOM     40  HE3 LYS A   2      47.330  17.450  14.960  1.00  0.00          H   
ATOM     41  HE2 LYS A   2      47.940  19.090  14.620  1.00  0.00          H   
ATOM     42  HZ1 LYS A   2      46.590  19.120  12.610  1.00  0.00          H   
ATOM     43  HZ2 LYS A   2      47.730  17.910  12.630  1.00  0.00          H   
ATOM     44  HZ3 LYS A   2      46.140  17.560  12.920  1.00  0.00          H   
ATOM     45  N   PRO A   3      49.770  21.490  18.000  1.00  0.00          N   
ATOM     46  CA  PRO A   3      50.830  22.500  18.150  1.00  0.00          C   
ATOM     47  C   PRO A   3      50.570  23.760  17.320  1.00  0.00          C   
ATOM     48  O   PRO A   3      49.950  23.660  16.240  1.00  0.00          O   
ATOM     49  CB  PRO A   3      52.130  21.870  17.900  1.00  0.00          C   
ATOM     50  CG  PRO A   3      51.810  20.430  18.250  1.00  0.00          C   
ATOM     51  CD  PRO A   3      50.350  20.200  17.820  1.00  0.00          C   
ATOM     52  HA  PRO A   3      50.820  22.740  19.220  1.00  0.00          H   
ATOM     53  HB3 PRO A   3      52.390  21.910  16.840  1.00  0.00          H   
ATOM     54  HB2 PRO A   3      52.920  22.330  18.500  1.00  0.00          H   
ATOM     55  HG3 PRO A   3      52.500  19.740  17.760  1.00  0.00          H   
ATOM     56  HG2 PRO A   3      51.990  20.340  19.320  1.00  0.00          H   
ATOM     57  HD3 PRO A   3      50.300  19.990  16.750  1.00  0.00          H   
ATOM     58  HD2 PRO A   3      49.990  19.370  18.420  1.00  0.00          H   
ATOM     59  N   GLY A   4      50.870  24.950  17.860  1.00  0.00          N   
ATOM     60  CA  GLY A   4      50.630  26.280  17.170  1.00  0.00          C   
ATOM     61  C   GLY A   4      51.100  26.340  15.720  1.00  0.00          C   
ATOM     62  O   GLY A   4      52.230  25.970  15.360  1.00  0.00          O   
ATOM     63  H   GLY A   4      51.300  25.030  18.770  1.00  0.00          H   
ATOM     64  HA3 GLY A   4      51.240  27.020  17.680  1.00  0.00          H   
ATOM     65  HA2 GLY A   4      49.590  26.570  17.260  1.00  0.00          H   
ATOM     66  N   ALA A   5      50.160  26.730  14.900  1.00  0.00          N   
ATOM     67  CA  ALA A   5      50.310  26.800  13.450  1.00  0.00          C   
ATOM     68  C   ALA A   5      51.250  27.960  13.150  1.00  0.00          C   
ATOM     69  O   ALA A   5      52.270  27.710  12.440  1.00  0.00          O   
ATOM     70  CB  ALA A   5      48.940  26.890  12.780  1.00  0.00          C   
ATOM     71  H   ALA A   5      49.260  26.870  15.340  1.00  0.00          H   
ATOM     72  HA  ALA A   5      50.840  25.920  13.090  1.00  0.00          H   
ATOM     73  HB1 ALA A   5      48.360  25.990  13.010  1.00  0.00          H   
ATOM     74  HB2 ALA A   5      48.390  27.700  13.240  1.00  0.00          H   
ATOM     75  HB3 ALA A   5      49.050  26.990  11.700  1.00  0.00          H   
ATOM     76  N   SER A   6      50.970  29.160  13.590  1.00  0.00          N   
ATOM     77  CA  SER A   6      51.900  30.300  13.320  1.00  0.00          C   
ATOM     78  C   SER A   6      53.320  30.110  13.950  1.00  0.00          C   
ATOM     79  O   SER A   6      54.320  30.400  13.260  1.00  0.00          O   
ATOM     80  CB  SER A   6      51.460  31.670  13.670  1.00  0.00          C   
ATOM     81  OG  SER A   6      50.770  31.620  14.910  1.00  0.00          O   
ATOM     82  H   SER A   6      50.210  29.280  14.240  1.00  0.00          H   
ATOM     83  HA  SER A   6      51.980  30.260  12.230  1.00  0.00          H   
ATOM     84  HB3 SER A   6      50.810  32.010  12.860  1.00  0.00          H   
ATOM     85  HB2 SER A   6      52.290  32.370  13.670  1.00  0.00          H   
ATOM     86  HG  SER A   6      50.170  32.360  14.950  1.00  0.00          H   
ATOM     87  N   LEU A   7      53.370  29.450  15.110  1.00  0.00          N   
ATOM     88  CA  LEU A   7      54.620  29.010  15.700  1.00  0.00          C   
ATOM     89  C   LEU A   7      55.420  28.010  14.920  1.00  0.00          C   
ATOM     90  O   LEU A   7      56.630  28.190  14.840  1.00  0.00          O   
ATOM     91  CB  LEU A   7      54.200  28.440  17.090  1.00  0.00          C   
ATOM     92  CG  LEU A   7      55.340  27.990  17.990  1.00  0.00          C   
ATOM     93  CD1 LEU A   7      56.360  29.080  18.340  1.00  0.00          C   
ATOM     94  CD2 LEU A   7      54.760  27.490  19.340  1.00  0.00          C   
ATOM     95  H   LEU A   7      52.490  29.220  15.540  1.00  0.00          H   
ATOM     96  HA  LEU A   7      55.240  29.890  15.840  1.00  0.00          H   
ATOM     97  HB3 LEU A   7      53.580  27.550  17.040  1.00  0.00          H   
ATOM     98  HB2 LEU A   7      53.640  29.250  17.560  1.00  0.00          H   
ATOM     99  HG  LEU A   7      55.900  27.150  17.590  1.00  0.00          H   
ATOM    100 HD11 LEU A   7      55.830  29.920  18.790  1.00  0.00          H   
ATOM    101 HD12 LEU A   7      57.030  28.740  19.140  1.00  0.00          H   
ATOM    102 HD13 LEU A   7      56.820  29.370  17.400  1.00  0.00          H   
ATOM    103 HD21 LEU A   7      54.050  26.710  19.040  1.00  0.00          H   
ATOM    104 HD22 LEU A   7      55.500  26.850  19.810  1.00  0.00          H   
ATOM    105 HD23 LEU A   7      54.410  28.370  19.890  1.00  0.00          H   
ATOM    106  N   ALA A   8      54.860  26.930  14.400  1.00  0.00          N   
ATOM    107  CA  ALA A   8      55.540  26.000  13.520  1.00  0.00          C   
ATOM    108  C   ALA A   8      56.140  26.640  12.220  1.00  0.00          C   
ATOM    109  O   ALA A   8      57.260  26.330  11.860  1.00  0.00          O   
ATOM    110  CB  ALA A   8      54.530  24.930  13.090  1.00  0.00          C   
ATOM    111  H   ALA A   8      53.870  26.820  14.580  1.00  0.00          H   
ATOM    112  HA  ALA A   8      56.320  25.460  14.050  1.00  0.00          H   
ATOM    113  HB1 ALA A   8      54.190  24.440  14.000  1.00  0.00          H   
ATOM    114  HB2 ALA A   8      53.640  25.360  12.640  1.00  0.00          H   
ATOM    115  HB3 ALA A   8      54.940  24.250  12.350  1.00  0.00          H   
ATOM    116  N   ALA A   9      55.350  27.590  11.630  1.00  0.00          N   
ATOM    117  CA  ALA A   9      55.850  28.410  10.550  1.00  0.00          C   
ATOM    118  C   ALA A   9      57.140  29.260  10.880  1.00  0.00          C   
ATOM    119  O   ALA A   9      58.220  29.020  10.340  1.00  0.00          O   
ATOM    120  CB  ALA A   9      54.810  29.300   9.920  1.00  0.00          C   
ATOM    121  H   ALA A   9      54.430  27.770  12.000  1.00  0.00          H   
ATOM    122  HA  ALA A   9      56.140  27.650   9.820  1.00  0.00          H   
ATOM    123  HB1 ALA A   9      55.200  30.080   9.270  1.00  0.00          H   
ATOM    124  HB2 ALA A   9      53.960  28.740   9.520  1.00  0.00          H   
ATOM    125  HB3 ALA A   9      54.230  29.800  10.690  1.00  0.00          H   
ATOM    126  N   LEU A  10      57.040  30.130  11.870  1.00  0.00          N   
ATOM    127  CA  LEU A  10      58.190  30.810  12.570  1.00  0.00          C   
ATOM    128  C   LEU A  10      59.270  29.850  12.930  1.00  0.00          C   
ATOM    129  O   LEU A  10      60.440  30.150  12.540  1.00  0.00          O   
ATOM    130  CB  LEU A  10      57.590  31.420  13.920  1.00  0.00          C   
ATOM    131  CG  LEU A  10      58.640  32.170  14.700  1.00  0.00          C   
ATOM    132  CD1 LEU A  10      59.260  33.410  13.990  1.00  0.00          C   
ATOM    133  CD2 LEU A  10      58.130  32.630  16.110  1.00  0.00          C   
ATOM    134  H   LEU A  10      56.160  30.470  12.230  1.00  0.00          H   
ATOM    135  HA  LEU A  10      58.680  31.560  11.950  1.00  0.00          H   
ATOM    136  HB3 LEU A  10      57.190  30.630  14.560  1.00  0.00          H   
ATOM    137  HB2 LEU A  10      56.820  32.140  13.650  1.00  0.00          H   
ATOM    138  HG  LEU A  10      59.380  31.380  14.850  1.00  0.00          H   
ATOM    139 HD11 LEU A  10      59.450  33.100  12.960  1.00  0.00          H   
ATOM    140 HD12 LEU A  10      58.400  34.070  13.910  1.00  0.00          H   
ATOM    141 HD13 LEU A  10      60.170  33.780  14.460  1.00  0.00          H   
ATOM    142 HD21 LEU A  10      59.030  33.020  16.580  1.00  0.00          H   
ATOM    143 HD22 LEU A  10      57.370  33.400  15.960  1.00  0.00          H   
ATOM    144 HD23 LEU A  10      57.720  31.800  16.680  1.00  0.00          H   
ATOM    145  N   GLN A  11      59.060  28.690  13.560  1.00  0.00          N   
ATOM    146  CA  GLN A  11      60.180  27.780  13.880  1.00  0.00          C   
ATOM    147  C   GLN A  11      60.820  27.220  12.580  1.00  0.00          C   
ATOM    148  O   GLN A  11      62.010  26.860  12.670  1.00  0.00          O   
ATOM    149  CB  GLN A  11      59.700  26.660  14.810  1.00  0.00          C   
ATOM    150  CG  GLN A  11      59.840  27.100  16.240  1.00  0.00          C   
ATOM    151  CD  GLN A  11      59.800  25.940  17.240  1.00  0.00          C   
ATOM    152  NE2 GLN A  11      60.070  26.260  18.510  1.00  0.00          N   
ATOM    153  OE1 GLN A  11      59.440  24.810  16.990  1.00  0.00          O   
ATOM    154  H   GLN A  11      58.110  28.500  13.850  1.00  0.00          H   
ATOM    155  HA  GLN A  11      61.040  28.210  14.390  1.00  0.00          H   
ATOM    156  HB3 GLN A  11      60.370  25.800  14.730  1.00  0.00          H   
ATOM    157  HB2 GLN A  11      58.670  26.350  14.590  1.00  0.00          H   
ATOM    158  HG3 GLN A  11      59.010  27.760  16.480  1.00  0.00          H   
ATOM    159  HG2 GLN A  11      60.760  27.680  16.370  1.00  0.00          H   
ATOM    160 HE21 GLN A  11      60.150  27.230  18.780  1.00  0.00          H   
ATOM    161 HE22 GLN A  11      59.530  25.690  19.140  1.00  0.00          H   
ATOM    162  N   ALA A  12      60.150  27.170  11.390  1.00  0.00          N   
ATOM    163  CA  ALA A  12      60.860  26.850  10.160  1.00  0.00          C   
ATOM    164  C   ALA A  12      61.820  27.940   9.790  1.00  0.00          C   
ATOM    165  O   ALA A  12      62.970  27.710   9.480  1.00  0.00          O   
ATOM    166  CB  ALA A  12      59.920  26.430   8.980  1.00  0.00          C   
ATOM    167  H   ALA A  12      59.140  27.280  11.390  1.00  0.00          H   
ATOM    168  HA  ALA A  12      61.450  25.960  10.360  1.00  0.00          H   
ATOM    169  HB1 ALA A  12      60.530  26.400   8.080  1.00  0.00          H   
ATOM    170  HB2 ALA A  12      59.300  25.560   9.200  1.00  0.00          H   
ATOM    171  HB3 ALA A  12      59.240  27.280   8.870  1.00  0.00          H   
ATOM    172  N   LEU A  13      61.380  29.200   9.730  1.00  0.00          N   
ATOM    173  CA  LEU A  13      62.290  30.360   9.440  1.00  0.00          C   
ATOM    174  C   LEU A  13      63.400  30.610  10.530  1.00  0.00          C   
ATOM    175  O   LEU A  13      64.460  31.090  10.160  1.00  0.00          O   
ATOM    176  CB  LEU A  13      61.460  31.670   9.190  1.00  0.00          C   
ATOM    177  CG  LEU A  13      60.390  31.680   8.010  1.00  0.00          C   
ATOM    178  CD1 LEU A  13      59.730  33.030   7.810  1.00  0.00          C   
ATOM    179  CD2 LEU A  13      61.010  31.250   6.660  1.00  0.00          C   
ATOM    180  H   LEU A  13      60.370  29.230   9.770  1.00  0.00          H   
ATOM    181  HA  LEU A  13      62.830  30.180   8.510  1.00  0.00          H   
ATOM    182  HB3 LEU A  13      62.110  32.530   9.010  1.00  0.00          H   
ATOM    183  HB2 LEU A  13      60.930  31.880  10.120  1.00  0.00          H   
ATOM    184  HG  LEU A  13      59.610  30.920   8.110  1.00  0.00          H   
ATOM    185 HD11 LEU A  13      59.070  33.230   8.650  1.00  0.00          H   
ATOM    186 HD12 LEU A  13      60.480  33.820   7.780  1.00  0.00          H   
ATOM    187 HD13 LEU A  13      59.180  33.120   6.870  1.00  0.00          H   
ATOM    188 HD21 LEU A  13      61.790  31.920   6.300  1.00  0.00          H   
ATOM    189 HD22 LEU A  13      61.420  30.240   6.780  1.00  0.00          H   
ATOM    190 HD23 LEU A  13      60.170  31.260   5.960  1.00  0.00          H   
ATOM    191  N   GLN A  14      63.180  30.200  11.800  1.00  0.00          N   
ATOM    192  CA  GLN A  14      64.150  30.110  12.860  1.00  0.00          C   
ATOM    193  C   GLN A  14      65.230  29.080  12.630  1.00  0.00          C   
ATOM    194  O   GLN A  14      66.410  29.390  12.900  1.00  0.00          O   
ATOM    195  CB  GLN A  14      63.500  30.020  14.260  1.00  0.00          C   
ATOM    196  CG  GLN A  14      62.870  31.310  14.790  1.00  0.00          C   
ATOM    197  CD  GLN A  14      62.080  31.170  16.020  1.00  0.00          C   
ATOM    198  NE2 GLN A  14      61.860  32.290  16.720  1.00  0.00          N   
ATOM    199  OE1 GLN A  14      61.580  30.110  16.370  1.00  0.00          O   
ATOM    200  H   GLN A  14      62.230  30.030  12.080  1.00  0.00          H   
ATOM    201  HA  GLN A  14      64.660  31.080  12.880  1.00  0.00          H   
ATOM    202  HB3 GLN A  14      64.310  29.830  14.970  1.00  0.00          H   
ATOM    203  HB2 GLN A  14      62.700  29.280  14.350  1.00  0.00          H   
ATOM    204  HG3 GLN A  14      62.120  31.750  14.130  1.00  0.00          H   
ATOM    205  HG2 GLN A  14      63.720  31.980  14.890  1.00  0.00          H   
ATOM    206 HE21 GLN A  14      61.240  32.230  17.510  1.00  0.00          H   
ATOM    207 HE22 GLN A  14      62.280  33.180  16.470  1.00  0.00          H   
ATOM    208  N   ALA A  15      64.850  27.850  12.170  1.00  0.00          N   
ATOM    209  CA  ALA A  15      65.750  26.810  11.760  1.00  0.00          C   
ATOM    210  C   ALA A  15      66.560  27.120  10.430  1.00  0.00          C   
ATOM    211  O   ALA A  15      67.660  26.700  10.190  1.00  0.00          O   
ATOM    212  CB  ALA A  15      64.870  25.610  11.460  1.00  0.00          C   
ATOM    213  H   ALA A  15      63.870  27.740  11.980  1.00  0.00          H   
ATOM    214  HA  ALA A  15      66.470  26.530  12.520  1.00  0.00          H   
ATOM    215  HB1 ALA A  15      64.240  25.900  10.620  1.00  0.00          H   
ATOM    216  HB2 ALA A  15      65.500  24.770  11.200  1.00  0.00          H   
ATOM    217  HB3 ALA A  15      64.190  25.450  12.300  1.00  0.00          H   
ATOM    218  N   LEU A  16      65.930  27.840   9.480  1.00  0.00          N   
ATOM    219  CA  LEU A  16      66.700  28.520   8.410  1.00  0.00          C   
ATOM    220  C   LEU A  16      67.720  29.440   9.040  1.00  0.00          C   
ATOM    221  O   LEU A  16      68.860  29.380   8.650  1.00  0.00          O   
ATOM    222  CB  LEU A  16      65.780  29.220   7.420  1.00  0.00          C   
ATOM    223  CG  LEU A  16      66.460  29.550   6.070  1.00  0.00          C   
ATOM    224  CD1 LEU A  16      67.190  28.350   5.410  1.00  0.00          C   
ATOM    225  CD2 LEU A  16      65.290  29.980   5.050  1.00  0.00          C   
ATOM    226  H   LEU A  16      64.950  28.050   9.590  1.00  0.00          H   
ATOM    227  HA  LEU A  16      67.200  27.740   7.840  1.00  0.00          H   
ATOM    228  HB3 LEU A  16      65.320  30.160   7.720  1.00  0.00          H   
ATOM    229  HB2 LEU A  16      64.940  28.560   7.180  1.00  0.00          H   
ATOM    230  HG  LEU A  16      67.180  30.360   6.190  1.00  0.00          H   
ATOM    231 HD11 LEU A  16      66.510  27.500   5.410  1.00  0.00          H   
ATOM    232 HD12 LEU A  16      67.420  28.490   4.350  1.00  0.00          H   
ATOM    233 HD13 LEU A  16      68.050  28.100   6.030  1.00  0.00          H   
ATOM    234 HD21 LEU A  16      65.700  30.090   4.040  1.00  0.00          H   
ATOM    235 HD22 LEU A  16      64.480  29.260   4.990  1.00  0.00          H   
ATOM    236 HD23 LEU A  16      64.970  30.920   5.520  1.00  0.00          H   
ATOM    237  N   GLN A  17      67.320  30.280   9.990  1.00  0.00          N   
ATOM    238  CA  GLN A  17      68.250  31.220  10.640  1.00  0.00          C   
ATOM    239  C   GLN A  17      69.360  30.490  11.400  1.00  0.00          C   
ATOM    240  O   GLN A  17      70.410  31.090  11.490  1.00  0.00          O   
ATOM    241  CB  GLN A  17      67.450  32.330  11.450  1.00  0.00          C   
ATOM    242  CG  GLN A  17      68.230  33.500  11.900  1.00  0.00          C   
ATOM    243  CD  GLN A  17      68.960  33.990  10.680  1.00  0.00          C   
ATOM    244  NE2 GLN A  17      70.230  33.920  10.660  1.00  0.00          N   
ATOM    245  OE1 GLN A  17      68.420  34.300   9.630  1.00  0.00          O   
ATOM    246  H   GLN A  17      66.320  30.420  10.090  1.00  0.00          H   
ATOM    247  HA  GLN A  17      68.730  31.640   9.760  1.00  0.00          H   
ATOM    248  HB3 GLN A  17      67.060  31.840  12.340  1.00  0.00          H   
ATOM    249  HB2 GLN A  17      66.590  32.670  10.880  1.00  0.00          H   
ATOM    250  HG3 GLN A  17      69.010  33.170  12.600  1.00  0.00          H   
ATOM    251  HG2 GLN A  17      67.680  34.340  12.320  1.00  0.00          H   
ATOM    252 HE21 GLN A  17      70.690  33.570  11.490  1.00  0.00          H   
ATOM    253 HE22 GLN A  17      70.720  34.050   9.790  1.00  0.00          H   
ATOM    254  N   ALA A  18      69.110  29.280  11.950  1.00  0.00          N   
ATOM    255  CA  ALA A  18      70.130  28.460  12.640  1.00  0.00          C   
ATOM    256  C   ALA A  18      71.150  27.890  11.660  1.00  0.00          C   
ATOM    257  O   ALA A  18      72.310  28.150  11.930  1.00  0.00          O   
ATOM    258  CB  ALA A  18      69.350  27.510  13.570  1.00  0.00          C   
ATOM    259  H   ALA A  18      68.200  28.850  11.870  1.00  0.00          H   
ATOM    260  HA  ALA A  18      70.690  29.230  13.150  1.00  0.00          H   
ATOM    261  HB1 ALA A  18      68.840  26.750  12.990  1.00  0.00          H   
ATOM    262  HB2 ALA A  18      70.020  26.950  14.230  1.00  0.00          H   
ATOM    263  HB3 ALA A  18      68.650  28.080  14.180  1.00  0.00          H   
ATOM    264  N   ALA A  19      70.770  27.260  10.560  1.00  0.00          N   
ATOM    265  CA  ALA A  19      71.580  26.670   9.500  1.00  0.00          C   
ATOM    266  C   ALA A  19      72.440  27.770   8.750  1.00  0.00          C   
ATOM    267  O   ALA A  19      73.620  27.500   8.490  1.00  0.00          O   
ATOM    268  CB  ALA A  19      70.580  25.980   8.570  1.00  0.00          C   
ATOM    269  H   ALA A  19      69.780  27.250  10.360  1.00  0.00          H   
ATOM    270  HA  ALA A  19      72.290  25.930   9.890  1.00  0.00          H   
ATOM    271  HB1 ALA A  19      71.040  25.750   7.610  1.00  0.00          H   
ATOM    272  HB2 ALA A  19      70.400  25.030   9.070  1.00  0.00          H   
ATOM    273  HB3 ALA A  19      69.770  26.680   8.360  1.00  0.00          H   
ATOM    274  N   GLN A  20      71.840  28.940   8.460  1.00  0.00          N   
ATOM    275  CA  GLN A  20      72.540  30.080   8.010  1.00  0.00          C   
ATOM    276  C   GLN A  20      73.510  30.570   9.010  1.00  0.00          C   
ATOM    277  O   GLN A  20      74.630  30.900   8.680  1.00  0.00          O   
ATOM    278  CB  GLN A  20      71.590  31.170   7.420  1.00  0.00          C   
ATOM    279  CG  GLN A  20      71.000  30.650   6.070  1.00  0.00          C   
ATOM    280  CD  GLN A  20      70.170  31.740   5.370  1.00  0.00          C   
ATOM    281  NE2 GLN A  20      69.960  31.540   4.130  1.00  0.00          N   
ATOM    282  OE1 GLN A  20      69.630  32.660   5.950  1.00  0.00          O   
ATOM    283  H   GLN A  20      70.860  29.100   8.640  1.00  0.00          H   
ATOM    284  HA  GLN A  20      73.110  29.790   7.120  1.00  0.00          H   
ATOM    285  HB3 GLN A  20      72.170  32.060   7.170  1.00  0.00          H   
ATOM    286  HB2 GLN A  20      70.760  31.360   8.090  1.00  0.00          H   
ATOM    287  HG3 GLN A  20      70.310  29.840   6.280  1.00  0.00          H   
ATOM    288  HG2 GLN A  20      71.710  30.220   5.360  1.00  0.00          H   
ATOM    289 HE21 GLN A  20      70.150  30.620   3.760  1.00  0.00          H   
ATOM    290 HE22 GLN A  20      69.280  32.150   3.700  1.00  0.00          H   
ATOM    291  N   ALA A  21      73.110  30.740  10.260  1.00  0.00          N   
ATOM    292  CA  ALA A  21      74.140  31.120  11.280  1.00  0.00          C   
ATOM    293  C   ALA A  21      75.260  30.160  11.380  1.00  0.00          C   
ATOM    294  O   ALA A  21      76.400  30.580  11.570  1.00  0.00          O   
ATOM    295  CB  ALA A  21      73.600  31.350  12.730  1.00  0.00          C   
ATOM    296  H   ALA A  21      72.140  30.710  10.560  1.00  0.00          H   
ATOM    297  HA  ALA A  21      74.600  32.050  10.940  1.00  0.00          H   
ATOM    298  HB1 ALA A  21      72.980  30.490  12.990  1.00  0.00          H   
ATOM    299  HB2 ALA A  21      74.430  31.490  13.420  1.00  0.00          H   
ATOM    300  HB3 ALA A  21      73.010  32.270  12.820  1.00  0.00          H   
ATOM    301  N   ALA A  22      75.080  28.830  11.250  1.00  0.00          N   
ATOM    302  CA  ALA A  22      76.190  27.880  11.270  1.00  0.00          C   
ATOM    303  C   ALA A  22      77.210  28.020  10.140  1.00  0.00          C   
ATOM    304  O   ALA A  22      78.420  27.870  10.410  1.00  0.00          O   
ATOM    305  CB  ALA A  22      75.750  26.420  11.650  1.00  0.00          C   
ATOM    306  H   ALA A  22      74.230  28.460  10.850  1.00  0.00          H   
ATOM    307  HA  ALA A  22      76.830  28.110  12.120  1.00  0.00          H   
ATOM    308  HB1 ALA A  22      75.250  26.050  10.750  1.00  0.00          H   
ATOM    309  HB2 ALA A  22      76.680  25.900  11.860  1.00  0.00          H   
ATOM    310  HB3 ALA A  22      75.080  26.470  12.500  1.00  0.00          H   
ATOM    311  N   LYS A  23      76.910  28.460   8.900  1.00  0.00          N   
ATOM    312  CA  LYS A  23      77.930  28.820   7.890  1.00  0.00          C   
ATOM    313  C   LYS A  23      78.210  30.410   7.760  1.00  0.00          C   
ATOM    314  O   LYS A  23      78.250  31.060   6.670  1.00  0.00          O   
ATOM    315  CB  LYS A  23      77.590  28.230   6.530  1.00  0.00          C   
ATOM    316  CG  LYS A  23      77.630  26.680   6.490  1.00  0.00          C   
ATOM    317  CD  LYS A  23      77.150  26.040   5.170  1.00  0.00          C   
ATOM    318  CE  LYS A  23      77.160  24.490   5.230  1.00  0.00          C   
ATOM    319  NZ  LYS A  23      76.430  23.980   6.350  1.00  0.00          N   
ATOM    320  H   LYS A  23      75.980  28.810   8.700  1.00  0.00          H   
ATOM    321  HA  LYS A  23      78.830  28.300   8.220  1.00  0.00          H   
ATOM    322  HB3 LYS A  23      78.220  28.530   5.690  1.00  0.00          H   
ATOM    323  HB2 LYS A  23      76.590  28.620   6.330  1.00  0.00          H   
ATOM    324  HG3 LYS A  23      76.900  26.350   7.240  1.00  0.00          H   
ATOM    325  HG2 LYS A  23      78.630  26.330   6.710  1.00  0.00          H   
ATOM    326  HD3 LYS A  23      77.850  26.320   4.380  1.00  0.00          H   
ATOM    327  HD2 LYS A  23      76.150  26.410   4.930  1.00  0.00          H   
ATOM    328  HE3 LYS A  23      78.190  24.150   5.250  1.00  0.00          H   
ATOM    329  HE2 LYS A  23      76.620  24.210   4.320  1.00  0.00          H   
ATOM    330  HZ1 LYS A  23      75.540  24.420   6.520  1.00  0.00          H   
ATOM    331  HZ2 LYS A  23      76.210  23.000   6.210  1.00  0.00          H   
ATOM    332  HZ3 LYS A  23      77.020  23.920   7.170  1.00  0.00          H   
ATOM    333  N   LYS A  24      78.400  31.010   8.930  1.00  0.00          N   
ATOM    334  CA  LYS A  24      79.070  32.330   9.040  1.00  0.00          C   
ATOM    335  C   LYS A  24      80.600  32.160   9.010  1.00  0.00          C   
ATOM    336  CB  LYS A  24      78.530  33.060  10.230  1.00  0.00          C   
ATOM    337  CG  LYS A  24      77.110  33.580   9.880  1.00  0.00          C   
ATOM    338  CD  LYS A  24      76.410  34.330  11.020  1.00  0.00          C   
ATOM    339  CE  LYS A  24      74.930  34.600  10.660  1.00  0.00          C   
ATOM    340  NZ  LYS A  24      74.390  35.570  11.560  1.00  0.00          N   
ATOM    341  O   LYS A  24      81.060  31.200   9.590  1.00  0.00          O   
ATOM    342  OXT LYS A  24      81.310  33.030   8.510  1.00  0.00          O   
ATOM    343  H   LYS A  24      78.320  30.450   9.760  1.00  0.00          H   
ATOM    344  HA  LYS A  24      78.870  32.840   8.100  1.00  0.00          H   
ATOM    345  HB3 LYS A  24      79.210  33.890  10.420  1.00  0.00          H   
ATOM    346  HB2 LYS A  24      78.520  32.410  11.110  1.00  0.00          H   
ATOM    347  HG3 LYS A  24      76.580  32.710   9.510  1.00  0.00          H   
ATOM    348  HG2 LYS A  24      77.270  34.230   9.020  1.00  0.00          H   
ATOM    349  HD3 LYS A  24      76.900  35.290  11.220  1.00  0.00          H   
ATOM    350  HD2 LYS A  24      76.490  33.830  11.990  1.00  0.00          H   
ATOM    351  HE3 LYS A  24      74.330  33.700  10.770  1.00  0.00          H   
ATOM    352  HE2 LYS A  24      74.890  34.980   9.640  1.00  0.00          H   
ATOM    353  HZ1 LYS A  24      74.990  36.380  11.670  1.00  0.00          H   
ATOM    354  HZ2 LYS A  24      73.640  36.130  11.180  1.00  0.00          H   
ATOM    355  HZ3 LYS A  24      74.230  35.250  12.510  1.00  0.00          H   
TER     356      LYS A  24
ENDMDL
MODEL        1
ATOM      1  N   LYS A   1      38.110  51.283  18.236  1.00  0.00          N   
ATOM      2  CA  LYS A   1      38.179  50.362  17.128  1.00  0.00          C   
ATOM      3  C   LYS A   1      39.458  49.539  17.276  1.00  0.00          C   
ATOM      4  O   LYS A   1      40.494  50.156  17.482  1.00  0.00          O   
ATOM      5  CB  LYS A   1      38.036  51.049  15.829  1.00  0.00          C   
ATOM      6  CG  LYS A   1      38.344  50.247  14.565  1.00  0.00          C   
ATOM      7  CD  LYS A   1      37.644  50.817  13.328  1.00  0.00          C   
ATOM      8  CE  LYS A   1      37.767  49.745  12.210  1.00  0.00          C   
ATOM      9  NZ  LYS A   1      37.246  50.221  10.875  1.00  0.00          N   
ATOM     10  HA  LYS A   1      37.269  49.791  17.320  1.00  0.00          H   
ATOM     11  HB3 LYS A   1      38.571  52.004  15.810  1.00  0.00          H   
ATOM     12  HB2 LYS A   1      36.995  51.362  15.741  1.00  0.00          H   
ATOM     13  HG3 LYS A   1      38.034  49.205  14.699  1.00  0.00          H   
ATOM     14  HG2 LYS A   1      39.417  50.275  14.388  1.00  0.00          H   
ATOM     15  HD3 LYS A   1      38.063  51.760  12.966  1.00  0.00          H   
ATOM     16  HD2 LYS A   1      36.580  51.010  13.442  1.00  0.00          H   
ATOM     17  HE3 LYS A   1      37.412  48.770  12.551  1.00  0.00          H   
ATOM     18  HE2 LYS A   1      38.823  49.492  12.149  1.00  0.00          H   
ATOM     19  HZ1 LYS A   1      37.306  51.210  10.661  1.00  0.00          H   
ATOM     20  HZ2 LYS A   1      37.732  49.762  10.107  1.00  0.00          H   
ATOM     21  HZ3 LYS A   1      36.280  49.971  10.717  1.00  0.00          H   
ATOM     22  H   LYS A   1      37.832  50.784  19.069  1.00  0.00          H   
ATOM     23  N   LYS A   2      39.559  48.221  17.267  1.00  0.00          N   
ATOM     24  CA  LYS A   2      40.712  47.407  17.622  1.00  0.00          C   
ATOM     25  C   LYS A   2      41.530  46.942  16.384  1.00  0.00          C   
ATOM     26  O   LYS A   2      41.103  46.115  15.513  1.00  0.00          O   
ATOM     27  CB  LYS A   2      40.375  46.193  18.473  1.00  0.00          C   
ATOM     28  CG  LYS A   2      39.657  46.330  19.798  1.00  0.00          C   
ATOM     29  CD  LYS A   2      39.367  44.913  20.312  1.00  0.00          C   
ATOM     30  CE  LYS A   2      38.428  45.038  21.501  1.00  0.00          C   
ATOM     31  NZ  LYS A   2      39.063  45.704  22.650  1.00  0.00          N   
ATOM     32  H   LYS A   2      38.687  47.747  17.104  1.00  0.00          H   
ATOM     33  HA  LYS A   2      41.378  48.020  18.225  1.00  0.00          H   
ATOM     34  HB3 LYS A   2      41.357  45.764  18.682  1.00  0.00          H   
ATOM     35  HB2 LYS A   2      39.764  45.486  17.911  1.00  0.00          H   
ATOM     36  HG3 LYS A   2      38.663  46.756  19.660  1.00  0.00          H   
ATOM     37  HG2 LYS A   2      40.288  46.798  20.550  1.00  0.00          H   
ATOM     38  HD3 LYS A   2      40.309  44.362  20.399  1.00  0.00          H   
ATOM     39  HD2 LYS A   2      38.785  44.454  19.507  1.00  0.00          H   
ATOM     40  HE3 LYS A   2      38.156  44.029  21.833  1.00  0.00          H   
ATOM     41  HE2 LYS A   2      37.521  45.563  21.207  1.00  0.00          H   
ATOM     42  HZ1 LYS A   2      39.077  46.712  22.531  1.00  0.00          H   
ATOM     43  HZ2 LYS A   2      38.455  45.567  23.444  1.00  0.00          H   
ATOM     44  HZ3 LYS A   2      39.951  45.318  22.934  1.00  0.00          H   
ATOM     45  N   PRO A   3      42.769  47.418  16.288  1.00  0.00          N   
ATOM     46  CA  PRO A   3      43.773  46.883  15.335  1.00  0.00          C   
ATOM     47  C   PRO A   3      43.961  45.351  15.546  1.00  0.00          C   
ATOM     48  O   PRO A   3      43.603  44.745  16.565  1.00  0.00          O   
ATOM     49  CB  PRO A   3      45.055  47.619  15.643  1.00  0.00          C   
ATOM     50  CG  PRO A   3      44.627  48.915  16.274  1.00  0.00          C   
ATOM     51  CD  PRO A   3      43.367  48.496  17.036  1.00  0.00          C   
ATOM     52  HA  PRO A   3      43.480  47.035  14.292  1.00  0.00          H   
ATOM     53  HB3 PRO A   3      45.595  46.957  16.321  1.00  0.00          H   
ATOM     54  HB2 PRO A   3      45.667  47.838  14.760  1.00  0.00          H   
ATOM     55  HG3 PRO A   3      45.386  49.314  16.938  1.00  0.00          H   
ATOM     56  HG2 PRO A   3      44.409  49.642  15.488  1.00  0.00          H   
ATOM     57  HD3 PRO A   3      43.507  48.105  18.038  1.00  0.00          H   
ATOM     58  HD2 PRO A   3      42.774  49.410  17.095  1.00  0.00          H   
ATOM     59  N   GLY A   4      44.435  44.635  14.499  1.00  0.00          N   
ATOM     60  CA  GLY A   4      44.786  43.177  14.516  1.00  0.00          C   
ATOM     61  C   GLY A   4      45.843  42.801  15.610  1.00  0.00          C   
ATOM     62  O   GLY A   4      46.473  43.658  16.236  1.00  0.00          O   
ATOM     63  H   GLY A   4      44.768  45.169  13.697  1.00  0.00          H   
ATOM     64  HA3 GLY A   4      44.960  42.880  13.485  1.00  0.00          H   
ATOM     65  HA2 GLY A   4      43.864  42.612  14.655  1.00  0.00          H   
ATOM     66  N   ALA A   5      46.000  41.544  15.813  1.00  0.00          N   
ATOM     67  CA  ALA A   5      46.906  41.041  16.786  1.00  0.00          C   
ATOM     68  C   ALA A   5      48.389  40.804  16.171  1.00  0.00          C   
ATOM     69  O   ALA A   5      48.505  40.519  14.996  1.00  0.00          O   
ATOM     70  CB  ALA A   5      46.340  39.721  17.371  1.00  0.00          C   
ATOM     71  H   ALA A   5      45.590  40.929  15.133  1.00  0.00          H   
ATOM     72  HA  ALA A   5      46.878  41.705  17.655  1.00  0.00          H   
ATOM     73  HB1 ALA A   5      45.613  39.997  18.134  1.00  0.00          H   
ATOM     74  HB2 ALA A   5      45.989  38.985  16.651  1.00  0.00          H   
ATOM     75  HB3 ALA A   5      47.104  39.167  17.920  1.00  0.00          H   
ATOM     76  N   SER A   6      49.470  40.807  16.980  1.00  0.00          N   
ATOM     77  CA  SER A   6      50.847  40.387  16.585  1.00  0.00          C   
ATOM     78  C   SER A   6      50.822  39.056  15.815  1.00  0.00          C   
ATOM     79  O   SER A   6      50.285  38.039  16.219  1.00  0.00          O   
ATOM     80  CB  SER A   6      51.908  40.287  17.644  1.00  0.00          C   
ATOM     81  OG  SER A   6      51.872  41.475  18.421  1.00  0.00          O   
ATOM     82  H   SER A   6      49.327  41.041  17.953  1.00  0.00          H   
ATOM     83  HA  SER A   6      51.227  41.044  15.801  1.00  0.00          H   
ATOM     84  HB3 SER A   6      52.951  40.045  17.415  1.00  0.00          H   
ATOM     85  HB2 SER A   6      51.589  39.601  18.430  1.00  0.00          H   
ATOM     86  HG  SER A   6      52.200  41.332  19.313  1.00  0.00          H   
ATOM     87  N   LEU A   7      51.486  39.148  14.685  1.00  0.00          N   
ATOM     88  CA  LEU A   7      51.815  38.055  13.733  1.00  0.00          C   
ATOM     89  C   LEU A   7      52.247  36.808  14.475  1.00  0.00          C   
ATOM     90  O   LEU A   7      53.399  36.754  14.924  1.00  0.00          O   
ATOM     91  CB  LEU A   7      52.760  38.468  12.543  1.00  0.00          C   
ATOM     92  CG  LEU A   7      51.953  39.269  11.515  1.00  0.00          C   
ATOM     93  CD1 LEU A   7      52.804  39.678  10.287  1.00  0.00          C   
ATOM     94  CD2 LEU A   7      50.715  38.558  10.945  1.00  0.00          C   
ATOM     95  H   LEU A   7      52.171  39.895  14.621  1.00  0.00          H   
ATOM     96  HA  LEU A   7      50.935  37.644  13.247  1.00  0.00          H   
ATOM     97  HB3 LEU A   7      53.135  37.520  12.159  1.00  0.00          H   
ATOM     98  HB2 LEU A   7      53.604  39.025  12.932  1.00  0.00          H   
ATOM     99  HG  LEU A   7      51.473  40.128  11.991  1.00  0.00          H   
ATOM    100 HD11 LEU A   7      53.163  38.758   9.814  1.00  0.00          H   
ATOM    101 HD12 LEU A   7      52.218  40.251   9.582  1.00  0.00          H   
ATOM    102 HD13 LEU A   7      53.663  40.235  10.647  1.00  0.00          H   
ATOM    103 HD21 LEU A   7      50.995  37.741  10.269  1.00  0.00          H   
ATOM    104 HD22 LEU A   7      50.047  38.227  11.738  1.00  0.00          H   
ATOM    105 HD23 LEU A   7      50.092  39.222  10.339  1.00  0.00          H   
ATOM    106  N   ALA A   8      51.501  35.725  14.427  1.00  0.00          N   
ATOM    107  CA  ALA A   8      51.782  34.382  14.984  1.00  0.00          C   
ATOM    108  C   ALA A   8      52.714  33.594  14.051  1.00  0.00          C   
ATOM    109  O   ALA A   8      52.353  32.524  13.644  1.00  0.00          O   
ATOM    110  CB  ALA A   8      50.425  33.765  15.365  1.00  0.00          C   
ATOM    111  H   ALA A   8      50.566  35.835  14.075  1.00  0.00          H   
ATOM    112  HA  ALA A   8      52.362  34.623  15.875  1.00  0.00          H   
ATOM    113  HB1 ALA A   8      50.589  32.851  15.939  1.00  0.00          H   
ATOM    114  HB2 ALA A   8      49.942  34.513  15.984  1.00  0.00          H   
ATOM    115  HB3 ALA A   8      49.821  33.461  14.502  1.00  0.00          H   
ATOM    116  N   ALA A   9      53.859  34.115  13.731  1.00  0.00          N   
ATOM    117  CA  ALA A   9      54.823  33.665  12.768  1.00  0.00          C   
ATOM    118  C   ALA A   9      55.458  32.304  13.089  1.00  0.00          C   
ATOM    119  O   ALA A   9      55.743  31.911  14.253  1.00  0.00          O   
ATOM    120  CB  ALA A   9      55.854  34.765  12.559  1.00  0.00          C   
ATOM    121  H   ALA A   9      54.164  34.969  14.174  1.00  0.00          H   
ATOM    122  HA  ALA A   9      54.292  33.583  11.820  1.00  0.00          H   
ATOM    123  HB1 ALA A   9      56.606  34.703  13.344  1.00  0.00          H   
ATOM    124  HB2 ALA A   9      56.405  34.657  11.631  1.00  0.00          H   
ATOM    125  HB3 ALA A   9      55.362  35.736  12.493  1.00  0.00          H   
ATOM    126  N   LEU A  10      55.671  31.536  12.023  1.00  0.00          N   
ATOM    127  CA  LEU A  10      56.359  30.250  12.026  1.00  0.00          C   
ATOM    128  C   LEU A  10      57.835  30.302  12.531  1.00  0.00          C   
ATOM    129  O   LEU A  10      58.423  29.292  13.058  1.00  0.00          O   
ATOM    130  CB  LEU A  10      56.227  29.539  10.656  1.00  0.00          C   
ATOM    131  CG  LEU A  10      54.784  29.065  10.452  1.00  0.00          C   
ATOM    132  CD1 LEU A  10      54.701  28.291   9.154  1.00  0.00          C   
ATOM    133  CD2 LEU A  10      54.221  28.114  11.556  1.00  0.00          C   
ATOM    134  H   LEU A  10      55.309  31.853  11.141  1.00  0.00          H   
ATOM    135  HA  LEU A  10      55.957  29.631  12.819  1.00  0.00          H   
ATOM    136  HB3 LEU A  10      56.884  28.680  10.764  1.00  0.00          H   
ATOM    137  HB2 LEU A  10      56.569  30.199   9.855  1.00  0.00          H   
ATOM    138  HG  LEU A  10      54.071  29.889  10.439  1.00  0.00          H   
ATOM    139 HD11 LEU A  10      55.193  28.861   8.369  1.00  0.00          H   
ATOM    140 HD12 LEU A  10      55.235  27.372   9.393  1.00  0.00          H   
ATOM    141 HD13 LEU A  10      53.738  28.009   8.741  1.00  0.00          H   
ATOM    142 HD21 LEU A  10      54.031  28.641  12.491  1.00  0.00          H   
ATOM    143 HD22 LEU A  10      53.303  27.664  11.179  1.00  0.00          H   
ATOM    144 HD23 LEU A  10      54.907  27.277  11.730  1.00  0.00          H   
ATOM    145  N   GLN A  11      58.483  31.514  12.489  1.00  0.00          N   
ATOM    146  CA  GLN A  11      59.949  31.634  12.813  1.00  0.00          C   
ATOM    147  C   GLN A  11      60.771  30.801  11.805  1.00  0.00          C   
ATOM    148  O   GLN A  11      61.447  29.870  12.170  1.00  0.00          O   
ATOM    149  CB  GLN A  11      60.270  31.423  14.301  1.00  0.00          C   
ATOM    150  CG  GLN A  11      59.700  32.470  15.187  1.00  0.00          C   
ATOM    151  CD  GLN A  11      60.119  33.920  14.984  1.00  0.00          C   
ATOM    152  NE2 GLN A  11      60.008  34.843  15.979  1.00  0.00          N   
ATOM    153  OE1 GLN A  11      60.540  34.295  13.845  1.00  0.00          O   
ATOM    154  H   GLN A  11      58.015  32.316  12.104  1.00  0.00          H   
ATOM    155  HA  GLN A  11      60.307  32.642  12.633  1.00  0.00          H   
ATOM    156  HB3 GLN A  11      61.344  31.513  14.422  1.00  0.00          H   
ATOM    157  HB2 GLN A  11      59.919  30.468  14.680  1.00  0.00          H   
ATOM    158  HG3 GLN A  11      59.967  32.228  16.207  1.00  0.00          H   
ATOM    159  HG2 GLN A  11      58.618  32.504  15.042  1.00  0.00          H   
ATOM    160 HE21 GLN A  11      59.625  34.620  16.887  1.00  0.00          H   
ATOM    161 HE22 GLN A  11      60.316  35.761  15.676  1.00  0.00          H   
ATOM    162  N   ALA A  12      60.627  31.099  10.472  1.00  0.00          N   
ATOM    163  CA  ALA A  12      61.112  30.216   9.423  1.00  0.00          C   
ATOM    164  C   ALA A  12      62.633  30.325   9.113  1.00  0.00          C   
ATOM    165  O   ALA A  12      63.092  29.343   8.528  1.00  0.00          O   
ATOM    166  CB  ALA A  12      60.257  30.418   8.155  1.00  0.00          C   
ATOM    167  H   ALA A  12      60.094  31.879  10.112  1.00  0.00          H   
ATOM    168  HA  ALA A  12      61.024  29.167   9.687  1.00  0.00          H   
ATOM    169  HB1 ALA A  12      60.420  29.664   7.395  1.00  0.00          H   
ATOM    170  HB2 ALA A  12      59.184  30.457   8.386  1.00  0.00          H   
ATOM    171  HB3 ALA A  12      60.353  31.350   7.608  1.00  0.00          H   
ATOM    172  N   LEU A  13      63.315  31.415   9.355  1.00  0.00          N   
ATOM    173  CA  LEU A  13      64.740  31.484   9.378  1.00  0.00          C   
ATOM    174  C   LEU A  13      65.352  30.679  10.543  1.00  0.00          C   
ATOM    175  O   LEU A  13      66.208  29.808  10.371  1.00  0.00          O   
ATOM    176  CB  LEU A  13      65.283  32.961   9.471  1.00  0.00          C   
ATOM    177  CG  LEU A  13      66.786  33.060   8.962  1.00  0.00          C   
ATOM    178  CD1 LEU A  13      66.947  32.724   7.466  1.00  0.00          C   
ATOM    179  CD2 LEU A  13      67.425  34.409   9.273  1.00  0.00          C   
ATOM    180  H   LEU A  13      62.816  32.220   9.703  1.00  0.00          H   
ATOM    181  HA  LEU A  13      65.115  31.122   8.422  1.00  0.00          H   
ATOM    182  HB3 LEU A  13      65.259  33.284  10.515  1.00  0.00          H   
ATOM    183  HB2 LEU A  13      64.676  33.607   8.830  1.00  0.00          H   
ATOM    184  HG  LEU A  13      67.343  32.326   9.544  1.00  0.00          H   
ATOM    185 HD11 LEU A  13      66.386  31.793   7.340  1.00  0.00          H   
ATOM    186 HD12 LEU A  13      66.513  33.532   6.876  1.00  0.00          H   
ATOM    187 HD13 LEU A  13      67.999  32.524   7.242  1.00  0.00          H   
ATOM    188 HD21 LEU A  13      68.471  34.342   8.964  1.00  0.00          H   
ATOM    189 HD22 LEU A  13      66.881  35.083   8.620  1.00  0.00          H   
ATOM    190 HD23 LEU A  13      67.247  34.633  10.333  1.00  0.00          H   
ATOM    191  N   GLN A  14      64.753  30.686  11.706  1.00  0.00          N   
ATOM    192  CA  GLN A  14      65.118  29.794  12.898  1.00  0.00          C   
ATOM    193  C   GLN A  14      65.062  28.272  12.742  1.00  0.00          C   
ATOM    194  O   GLN A  14      66.032  27.606  13.158  1.00  0.00          O   
ATOM    195  CB  GLN A  14      64.411  30.256  14.196  1.00  0.00          C   
ATOM    196  CG  GLN A  14      65.003  31.584  14.791  1.00  0.00          C   
ATOM    197  CD  GLN A  14      64.321  32.033  16.068  1.00  0.00          C   
ATOM    198  NE2 GLN A  14      64.450  33.212  16.644  1.00  0.00          N   
ATOM    199  OE1 GLN A  14      63.585  31.306  16.675  1.00  0.00          O   
ATOM    200  H   GLN A  14      63.936  31.247  11.899  1.00  0.00          H   
ATOM    201  HA  GLN A  14      66.154  30.038  13.118  1.00  0.00          H   
ATOM    202  HB3 GLN A  14      64.525  29.462  14.942  1.00  0.00          H   
ATOM    203  HB2 GLN A  14      63.353  30.369  13.974  1.00  0.00          H   
ATOM    204  HG3 GLN A  14      64.981  32.419  14.096  1.00  0.00          H   
ATOM    205  HG2 GLN A  14      66.061  31.385  15.017  1.00  0.00          H   
ATOM    206 HE21 GLN A  14      65.104  33.863  16.223  1.00  0.00          H   
ATOM    207 HE22 GLN A  14      63.870  33.436  17.435  1.00  0.00          H   
ATOM    208  N   ALA A  15      64.117  27.836  11.864  1.00  0.00          N   
ATOM    209  CA  ALA A  15      64.041  26.478  11.460  1.00  0.00          C   
ATOM    210  C   ALA A  15      65.057  26.139  10.425  1.00  0.00          C   
ATOM    211  O   ALA A  15      65.608  25.007  10.574  1.00  0.00          O   
ATOM    212  CB  ALA A  15      62.601  26.281  10.922  1.00  0.00          C   
ATOM    213  H   ALA A  15      63.409  28.517  11.645  1.00  0.00          H   
ATOM    214  HA  ALA A  15      64.182  25.776  12.284  1.00  0.00          H   
ATOM    215  HB1 ALA A  15      62.326  26.959  10.112  1.00  0.00          H   
ATOM    216  HB2 ALA A  15      62.571  25.226  10.660  1.00  0.00          H   
ATOM    217  HB3 ALA A  15      62.002  26.369  11.835  1.00  0.00          H   
ATOM    218  N   LEU A  16      65.107  26.939   9.367  1.00  0.00          N   
ATOM    219  CA  LEU A  16      66.190  26.840   8.349  1.00  0.00          C   
ATOM    220  C   LEU A  16      67.581  26.794   8.947  1.00  0.00          C   
ATOM    221  O   LEU A  16      68.485  26.118   8.474  1.00  0.00          O   
ATOM    222  CB  LEU A  16      65.869  27.926   7.251  1.00  0.00          C   
ATOM    223  CG  LEU A  16      67.015  27.856   6.220  1.00  0.00          C   
ATOM    224  CD1 LEU A  16      67.032  26.478   5.505  1.00  0.00          C   
ATOM    225  CD2 LEU A  16      66.867  28.933   5.116  1.00  0.00          C   
ATOM    226  H   LEU A  16      64.340  27.591   9.257  1.00  0.00          H   
ATOM    227  HA  LEU A  16      66.060  25.895   7.829  1.00  0.00          H   
ATOM    228  HB3 LEU A  16      65.976  28.905   7.725  1.00  0.00          H   
ATOM    229  HB2 LEU A  16      64.896  27.791   6.768  1.00  0.00          H   
ATOM    230  HG  LEU A  16      67.987  27.892   6.713  1.00  0.00          H   
ATOM    231 HD11 LEU A  16      67.825  26.483   4.762  1.00  0.00          H   
ATOM    232 HD12 LEU A  16      67.218  25.691   6.244  1.00  0.00          H   
ATOM    233 HD13 LEU A  16      66.041  26.360   5.068  1.00  0.00          H   
ATOM    234 HD21 LEU A  16      67.766  29.053   4.525  1.00  0.00          H   
ATOM    235 HD22 LEU A  16      66.011  28.717   4.486  1.00  0.00          H   
ATOM    236 HD23 LEU A  16      66.679  29.860   5.662  1.00  0.00          H   
ATOM    237  N   GLN A  17      67.898  27.726   9.866  1.00  0.00          N   
ATOM    238  CA  GLN A  17      69.108  27.676  10.699  1.00  0.00          C   
ATOM    239  C   GLN A  17      69.252  26.415  11.528  1.00  0.00          C   
ATOM    240  O   GLN A  17      70.338  25.846  11.538  1.00  0.00          O   
ATOM    241  CB  GLN A  17      69.184  28.929  11.591  1.00  0.00          C   
ATOM    242  CG  GLN A  17      69.558  30.215  10.813  1.00  0.00          C   
ATOM    243  CD  GLN A  17      69.440  31.568  11.588  1.00  0.00          C   
ATOM    244  NE2 GLN A  17      69.837  32.640  10.988  1.00  0.00          N   
ATOM    245  OE1 GLN A  17      68.975  31.588  12.735  1.00  0.00          O   
ATOM    246  H   GLN A  17      67.380  28.561  10.082  1.00  0.00          H   
ATOM    247  HA  GLN A  17      69.978  27.701  10.040  1.00  0.00          H   
ATOM    248  HB3 GLN A  17      69.925  28.759  12.381  1.00  0.00          H   
ATOM    249  HB2 GLN A  17      68.165  29.120  11.914  1.00  0.00          H   
ATOM    250  HG3 GLN A  17      68.866  30.233   9.979  1.00  0.00          H   
ATOM    251  HG2 GLN A  17      70.615  30.088  10.560  1.00  0.00          H   
ATOM    252 HE21 GLN A  17      70.198  32.727  10.041  1.00  0.00          H   
ATOM    253 HE22 GLN A  17      69.796  33.543  11.444  1.00  0.00          H   
ATOM    254  N   ALA A  18      68.163  25.850  12.056  1.00  0.00          N   
ATOM    255  CA  ALA A  18      68.149  24.607  12.737  1.00  0.00          C   
ATOM    256  C   ALA A  18      68.487  23.398  11.854  1.00  0.00          C   
ATOM    257  O   ALA A  18      69.384  22.626  12.223  1.00  0.00          O   
ATOM    258  CB  ALA A  18      66.821  24.478  13.532  1.00  0.00          C   
ATOM    259  H   ALA A  18      67.306  26.364  12.130  1.00  0.00          H   
ATOM    260  HA  ALA A  18      68.866  24.544  13.549  1.00  0.00          H   
ATOM    261  HB1 ALA A  18      66.976  23.751  14.339  1.00  0.00          H   
ATOM    262  HB2 ALA A  18      66.583  25.352  14.138  1.00  0.00          H   
ATOM    263  HB3 ALA A  18      65.930  24.316  12.925  1.00  0.00          H   
ATOM    264  N   ALA A  19      67.834  23.279  10.671  1.00  0.00          N   
ATOM    265  CA  ALA A  19      68.110  22.256   9.723  1.00  0.00          C   
ATOM    266  C   ALA A  19      69.540  22.269   9.237  1.00  0.00          C   
ATOM    267  O   ALA A  19      70.168  21.194   9.161  1.00  0.00          O   
ATOM    268  CB  ALA A  19      67.125  22.477   8.631  1.00  0.00          C   
ATOM    269  H   ALA A  19      67.064  23.868  10.400  1.00  0.00          H   
ATOM    270  HA  ALA A  19      67.895  21.298  10.199  1.00  0.00          H   
ATOM    271  HB1 ALA A  19      67.276  23.479   8.234  1.00  0.00          H   
ATOM    272  HB2 ALA A  19      67.160  21.734   7.844  1.00  0.00          H   
ATOM    273  HB3 ALA A  19      66.093  22.383   8.985  1.00  0.00          H   
ATOM    274  N   GLN A  20      70.014  23.450   8.835  1.00  0.00          N   
ATOM    275  CA  GLN A  20      71.395  23.817   8.321  1.00  0.00          C   
ATOM    276  C   GLN A  20      72.508  23.217   9.274  1.00  0.00          C   
ATOM    277  O   GLN A  20      73.576  22.725   8.783  1.00  0.00          O   
ATOM    278  CB  GLN A  20      71.563  25.383   8.104  1.00  0.00          C   
ATOM    279  CG  GLN A  20      71.154  25.726   6.711  1.00  0.00          C   
ATOM    280  CD  GLN A  20      71.652  27.116   6.287  1.00  0.00          C   
ATOM    281  NE2 GLN A  20      71.782  27.350   5.074  1.00  0.00          N   
ATOM    282  OE1 GLN A  20      71.786  28.065   7.086  1.00  0.00          O   
ATOM    283  H   GLN A  20      69.315  24.167   8.864  1.00  0.00          H   
ATOM    284  HA  GLN A  20      71.583  23.369   7.337  1.00  0.00          H   
ATOM    285  HB3 GLN A  20      72.647  25.554   8.105  1.00  0.00          H   
ATOM    286  HB2 GLN A  20      71.011  25.964   8.838  1.00  0.00          H   
ATOM    287  HG3 GLN A  20      70.127  25.659   6.370  1.00  0.00          H   
ATOM    288  HG2 GLN A  20      71.722  25.054   6.067  1.00  0.00          H   
ATOM    289 HE21 GLN A  20      71.666  26.563   4.460  1.00  0.00          H   
ATOM    290 HE22 GLN A  20      72.135  28.236   4.746  1.00  0.00          H   
ATOM    291  N   ALA A  21      72.261  23.232  10.573  1.00  0.00          N   
ATOM    292  CA  ALA A  21      73.090  22.640  11.578  1.00  0.00          C   
ATOM    293  C   ALA A  21      72.947  21.103  11.648  1.00  0.00          C   
ATOM    294  O   ALA A  21      73.958  20.430  11.995  1.00  0.00          O   
ATOM    295  CB  ALA A  21      72.842  23.358  12.920  1.00  0.00          C   
ATOM    296  H   ALA A  21      71.428  23.678  10.927  1.00  0.00          H   
ATOM    297  HA  ALA A  21      74.125  22.870  11.324  1.00  0.00          H   
ATOM    298  HB1 ALA A  21      72.519  24.374  12.684  1.00  0.00          H   
ATOM    299  HB2 ALA A  21      72.068  22.868  13.504  1.00  0.00          H   
ATOM    300  HB3 ALA A  21      73.745  23.334  13.520  1.00  0.00          H   
ATOM    301  N   ALA A  22      71.759  20.614  11.438  1.00  0.00          N   
ATOM    302  CA  ALA A  22      71.407  19.250  11.713  1.00  0.00          C   
ATOM    303  C   ALA A  22      71.681  18.289  10.476  1.00  0.00          C   
ATOM    304  O   ALA A  22      71.154  17.166  10.397  1.00  0.00          O   
ATOM    305  CB  ALA A  22      69.956  19.198  12.151  1.00  0.00          C   
ATOM    306  H   ALA A  22      70.974  21.136  11.078  1.00  0.00          H   
ATOM    307  HA  ALA A  22      72.011  18.890  12.546  1.00  0.00          H   
ATOM    308  HB1 ALA A  22      69.792  19.792  13.049  1.00  0.00          H   
ATOM    309  HB2 ALA A  22      69.329  19.432  11.283  1.00  0.00          H   
ATOM    310  HB3 ALA A  22      69.811  18.164  12.453  1.00  0.00          H   
ATOM    311  N   LYS A  23      72.570  18.689   9.507  1.00  0.00          N   
ATOM    312  CA  LYS A  23      73.381  17.853   8.571  1.00  0.00          C   
ATOM    313  C   LYS A  23      74.712  18.578   8.403  1.00  0.00          C   
ATOM    314  O   LYS A  23      74.790  19.809   8.551  1.00  0.00          O   
ATOM    315  CB  LYS A  23      72.651  17.610   7.238  1.00  0.00          C   
ATOM    316  CG  LYS A  23      71.345  16.786   7.323  1.00  0.00          C   
ATOM    317  CD  LYS A  23      70.860  16.557   5.864  1.00  0.00          C   
ATOM    318  CE  LYS A  23      69.319  16.162   5.820  1.00  0.00          C   
ATOM    319  NZ  LYS A  23      68.421  17.355   5.869  1.00  0.00          N   
ATOM    320  H   LYS A  23      72.942  19.615   9.612  1.00  0.00          H   
ATOM    321  HA  LYS A  23      73.584  16.917   9.091  1.00  0.00          H   
ATOM    322  HB3 LYS A  23      73.385  17.157   6.566  1.00  0.00          H   
ATOM    323  HB2 LYS A  23      72.403  18.546   6.742  1.00  0.00          H   
ATOM    324  HG3 LYS A  23      70.616  17.416   7.841  1.00  0.00          H   
ATOM    325  HG2 LYS A  23      71.533  15.806   7.752  1.00  0.00          H   
ATOM    326  HD3 LYS A  23      71.388  15.727   5.406  1.00  0.00          H   
ATOM    327  HD2 LYS A  23      70.995  17.489   5.323  1.00  0.00          H   
ATOM    328  HE3 LYS A  23      69.105  15.547   6.700  1.00  0.00          H   
ATOM    329  HE2 LYS A  23      69.186  15.639   4.876  1.00  0.00          H   
ATOM    330  HZ1 LYS A  23      68.451  17.763   4.943  1.00  0.00          H   
ATOM    331  HZ2 LYS A  23      67.462  17.084   6.037  1.00  0.00          H   
ATOM    332  HZ3 LYS A  23      68.766  18.055   6.502  1.00  0.00          H   
ATOM    333  N   LYS A  24      75.659  17.719   7.983  1.00  0.00          N   
ATOM    334  CA  LYS A  24      76.895  18.272   7.421  1.00  0.00          C   
ATOM    335  C   LYS A  24      76.749  18.854   5.959  1.00  0.00          C   
ATOM    336  CB  LYS A  24      77.874  17.108   7.491  1.00  0.00          C   
ATOM    337  CG  LYS A  24      79.250  17.570   7.008  1.00  0.00          C   
ATOM    338  CD  LYS A  24      79.915  18.744   7.895  1.00  0.00          C   
ATOM    339  CE  LYS A  24      81.082  19.270   7.078  1.00  0.00          C   
ATOM    340  NZ  LYS A  24      81.622  20.518   7.617  1.00  0.00          N   
ATOM    341  O   LYS A  24      76.228  18.247   5.040  1.00  0.00          O   
ATOM    342  OXT LYS A  24      77.311  19.960   5.771  1.00  0.00          O   
ATOM    343  H   LYS A  24      75.423  16.784   7.673  1.00  0.00          H   
ATOM    344  HA  LYS A  24      77.286  19.039   8.084  1.00  0.00          H   
ATOM    345  HB3 LYS A  24      77.569  16.169   7.052  1.00  0.00          H   
ATOM    346  HB2 LYS A  24      77.928  16.745   8.521  1.00  0.00          H   
ATOM    347  HG3 LYS A  24      79.159  17.863   5.960  1.00  0.00          H   
ATOM    348  HG2 LYS A  24      79.899  16.705   7.102  1.00  0.00          H   
ATOM    349  HD3 LYS A  24      80.209  18.249   8.824  1.00  0.00          H   
ATOM    350  HD2 LYS A  24      79.213  19.544   8.122  1.00  0.00          H   
ATOM    351  HE3 LYS A  24      80.671  19.362   6.070  1.00  0.00          H   
ATOM    352  HE2 LYS A  24      81.866  18.503   7.089  1.00  0.00          H   
ATOM    353  HZ1 LYS A  24      80.903  21.194   7.768  1.00  0.00          H   
ATOM    354  HZ2 LYS A  24      82.159  20.461   8.477  1.00  0.00          H   
ATOM    355  HZ3 LYS A  24      82.342  20.868   6.999  1.00  0.00          H   
TER     356      LYS A  24
ENDMDL
MODEL        2
ATOM      1  N   LYS A   1      49.676  15.899  19.234  1.00  0.00          N   
ATOM      2  CA  LYS A   1      49.175  17.276  19.061  1.00  0.00          C   
ATOM      3  C   LYS A   1      49.951  18.024  17.999  1.00  0.00          C   
ATOM      4  O   LYS A   1      51.118  18.260  18.170  1.00  0.00          O   
ATOM      5  CB  LYS A   1      49.115  18.027  20.431  1.00  0.00          C   
ATOM      6  CG  LYS A   1      47.850  18.914  20.461  1.00  0.00          C   
ATOM      7  CD  LYS A   1      47.768  19.676  21.748  1.00  0.00          C   
ATOM      8  CE  LYS A   1      47.610  18.750  22.942  1.00  0.00          C   
ATOM      9  NZ  LYS A   1      47.916  19.523  24.125  1.00  0.00          N   
ATOM     10  HA  LYS A   1      48.221  17.198  18.545  1.00  0.00          H   
ATOM     11  HB3 LYS A   1      50.025  18.598  20.637  1.00  0.00          H   
ATOM     12  HB2 LYS A   1      49.005  17.195  21.123  1.00  0.00          H   
ATOM     13  HG3 LYS A   1      46.927  18.358  20.304  1.00  0.00          H   
ATOM     14  HG2 LYS A   1      47.930  19.719  19.733  1.00  0.00          H   
ATOM     15  HD3 LYS A   1      46.959  20.402  21.664  1.00  0.00          H   
ATOM     16  HD2 LYS A   1      48.698  20.234  21.886  1.00  0.00          H   
ATOM     17  HE3 LYS A   1      48.245  17.865  22.835  1.00  0.00          H   
ATOM     18  HE2 LYS A   1      46.573  18.402  22.953  1.00  0.00          H   
ATOM     19  HZ1 LYS A   1      48.852  19.924  24.197  1.00  0.00          H   
ATOM     20  HZ2 LYS A   1      47.294  20.300  24.282  1.00  0.00          H   
ATOM     21  HZ3 LYS A   1      47.826  18.956  24.946  1.00  0.00          H   
ATOM     22  H   LYS A   1      50.617  15.760  19.585  1.00  0.00          H   
ATOM     23  N   LYS A   2      49.266  18.471  16.957  1.00  0.00          N   
ATOM     24  CA  LYS A   2      49.691  19.508  16.019  1.00  0.00          C   
ATOM     25  C   LYS A   2      49.793  20.905  16.659  1.00  0.00          C   
ATOM     26  O   LYS A   2      48.786  21.475  17.216  1.00  0.00          O   
ATOM     27  CB  LYS A   2      48.720  19.394  14.847  1.00  0.00          C   
ATOM     28  CG  LYS A   2      48.953  20.409  13.744  1.00  0.00          C   
ATOM     29  CD  LYS A   2      47.983  20.108  12.609  1.00  0.00          C   
ATOM     30  CE  LYS A   2      48.282  20.987  11.413  1.00  0.00          C   
ATOM     31  NZ  LYS A   2      47.392  20.667  10.319  1.00  0.00          N   
ATOM     32  H   LYS A   2      48.332  18.094  16.812  1.00  0.00          H   
ATOM     33  HA  LYS A   2      50.641  19.171  15.589  1.00  0.00          H   
ATOM     34  HB3 LYS A   2      47.674  19.544  15.125  1.00  0.00          H   
ATOM     35  HB2 LYS A   2      48.745  18.416  14.370  1.00  0.00          H   
ATOM     36  HG3 LYS A   2      49.951  20.267  13.329  1.00  0.00          H   
ATOM     37  HG2 LYS A   2      48.854  21.420  14.151  1.00  0.00          H   
ATOM     38  HD3 LYS A   2      47.028  20.366  13.074  1.00  0.00          H   
ATOM     39  HD2 LYS A   2      47.981  19.045  12.341  1.00  0.00          H   
ATOM     40  HE3 LYS A   2      49.280  20.803  10.994  1.00  0.00          H   
ATOM     41  HE2 LYS A   2      48.247  22.058  11.581  1.00  0.00          H   
ATOM     42  HZ1 LYS A   2      47.497  21.411   9.650  1.00  0.00          H   
ATOM     43  HZ2 LYS A   2      47.668  19.768   9.961  1.00  0.00          H   
ATOM     44  HZ3 LYS A   2      46.425  20.563  10.606  1.00  0.00          H   
ATOM     45  N   PRO A   3      51.021  21.569  16.600  1.00  0.00          N   
ATOM     46  CA  PRO A   3      51.235  22.940  17.001  1.00  0.00          C   
ATOM     47  C   PRO A   3      50.494  23.896  16.123  1.00  0.00          C   
ATOM     48  O   PRO A   3      50.146  23.582  15.017  1.00  0.00          O   
ATOM     49  CB  PRO A   3      52.729  23.163  17.063  1.00  0.00          C   
ATOM     50  CG  PRO A   3      53.254  22.190  15.987  1.00  0.00          C   
ATOM     51  CD  PRO A   3      52.241  21.079  15.994  1.00  0.00          C   
ATOM     52  HA  PRO A   3      50.856  23.054  18.016  1.00  0.00          H   
ATOM     53  HB3 PRO A   3      53.150  24.165  17.017  1.00  0.00          H   
ATOM     54  HB2 PRO A   3      52.987  22.845  18.077  1.00  0.00          H   
ATOM     55  HG3 PRO A   3      53.254  22.617  14.978  1.00  0.00          H   
ATOM     56  HG2 PRO A   3      54.230  21.911  16.360  1.00  0.00          H   
ATOM     57  HD3 PRO A   3      52.043  20.794  14.962  1.00  0.00          H   
ATOM     58  HD2 PRO A   3      52.634  20.164  16.425  1.00  0.00          H   
ATOM     59  N   GLY A   4      50.231  25.145  16.615  1.00  0.00          N   
ATOM     60  CA  GLY A   4      49.506  26.249  15.982  1.00  0.00          C   
ATOM     61  C   GLY A   4      50.215  26.771  14.712  1.00  0.00          C   
ATOM     62  O   GLY A   4      51.422  26.962  14.733  1.00  0.00          O   
ATOM     63  H   GLY A   4      50.494  25.255  17.582  1.00  0.00          H   
ATOM     64  HA3 GLY A   4      49.388  27.111  16.638  1.00  0.00          H   
ATOM     65  HA2 GLY A   4      48.477  25.952  15.774  1.00  0.00          H   
ATOM     66  N   ALA A   5      49.389  27.164  13.761  1.00  0.00          N   
ATOM     67  CA  ALA A   5      49.899  27.674  12.443  1.00  0.00          C   
ATOM     68  C   ALA A   5      51.001  28.757  12.566  1.00  0.00          C   
ATOM     69  O   ALA A   5      52.075  28.720  11.888  1.00  0.00          O   
ATOM     70  CB  ALA A   5      48.733  28.412  11.700  1.00  0.00          C   
ATOM     71  H   ALA A   5      48.391  27.072  13.810  1.00  0.00          H   
ATOM     72  HA  ALA A   5      50.202  26.756  11.931  1.00  0.00          H   
ATOM     73  HB1 ALA A   5      47.869  27.751  11.622  1.00  0.00          H   
ATOM     74  HB2 ALA A   5      48.438  29.364  12.131  1.00  0.00          H   
ATOM     75  HB3 ALA A   5      49.043  28.712  10.705  1.00  0.00          H   
ATOM     76  N   SER A   6      50.793  29.694  13.505  1.00  0.00          N   
ATOM     77  CA  SER A   6      51.758  30.701  13.719  1.00  0.00          C   
ATOM     78  C   SER A   6      53.052  30.229  14.385  1.00  0.00          C   
ATOM     79  O   SER A   6      54.109  30.722  14.028  1.00  0.00          O   
ATOM     80  CB  SER A   6      51.139  31.854  14.482  1.00  0.00          C   
ATOM     81  OG  SER A   6      50.721  31.396  15.841  1.00  0.00          O   
ATOM     82  H   SER A   6      49.923  29.739  14.028  1.00  0.00          H   
ATOM     83  HA  SER A   6      51.993  31.142  12.750  1.00  0.00          H   
ATOM     84  HB3 SER A   6      50.269  32.286  13.992  1.00  0.00          H   
ATOM     85  HB2 SER A   6      51.900  32.629  14.551  1.00  0.00          H   
ATOM     86  HG  SER A   6      50.470  32.179  16.329  1.00  0.00          H   
ATOM     87  N   LEU A   7      53.071  29.284  15.323  1.00  0.00          N   
ATOM     88  CA  LEU A   7      54.363  28.668  15.803  1.00  0.00          C   
ATOM     89  C   LEU A   7      55.175  27.864  14.770  1.00  0.00          C   
ATOM     90  O   LEU A   7      56.317  28.224  14.607  1.00  0.00          O   
ATOM     91  CB  LEU A   7      53.982  27.842  17.058  1.00  0.00          C   
ATOM     92  CG  LEU A   7      55.210  26.919  17.582  1.00  0.00          C   
ATOM     93  CD1 LEU A   7      56.329  27.830  18.139  1.00  0.00          C   
ATOM     94  CD2 LEU A   7      54.668  26.168  18.887  1.00  0.00          C   
ATOM     95  H   LEU A   7      52.188  28.859  15.572  1.00  0.00          H   
ATOM     96  HA  LEU A   7      55.074  29.424  16.142  1.00  0.00          H   
ATOM     97  HB3 LEU A   7      53.141  27.216  16.766  1.00  0.00          H   
ATOM     98  HB2 LEU A   7      53.659  28.547  17.823  1.00  0.00          H   
ATOM     99  HG  LEU A   7      55.552  26.245  16.794  1.00  0.00          H   
ATOM    100 HD11 LEU A   7      56.167  28.283  19.119  1.00  0.00          H   
ATOM    101 HD12 LEU A   7      57.252  27.260  18.239  1.00  0.00          H   
ATOM    102 HD13 LEU A   7      56.538  28.549  17.347  1.00  0.00          H   
ATOM    103 HD21 LEU A   7      54.225  26.825  19.633  1.00  0.00          H   
ATOM    104 HD22 LEU A   7      53.951  25.405  18.589  1.00  0.00          H   
ATOM    105 HD23 LEU A   7      55.434  25.581  19.398  1.00  0.00          H   
ATOM    106  N   ALA A   8      54.530  26.922  14.052  1.00  0.00          N   
ATOM    107  CA  ALA A   8      55.218  26.200  12.977  1.00  0.00          C   
ATOM    108  C   ALA A   8      55.813  27.089  11.867  1.00  0.00          C   
ATOM    109  O   ALA A   8      56.904  26.841  11.436  1.00  0.00          O   
ATOM    110  CB  ALA A   8      54.181  25.342  12.306  1.00  0.00          C   
ATOM    111  H   ALA A   8      53.539  26.979  14.247  1.00  0.00          H   
ATOM    112  HA  ALA A   8      56.060  25.687  13.438  1.00  0.00          H   
ATOM    113  HB1 ALA A   8      54.053  24.490  12.967  1.00  0.00          H   
ATOM    114  HB2 ALA A   8      53.219  25.847  12.163  1.00  0.00          H   
ATOM    115  HB3 ALA A   8      54.534  25.051  11.319  1.00  0.00          H   
ATOM    116  N   ALA A   9      55.128  28.129  11.460  1.00  0.00          N   
ATOM    117  CA  ALA A   9      55.693  29.047  10.459  1.00  0.00          C   
ATOM    118  C   ALA A   9      56.919  29.909  11.012  1.00  0.00          C   
ATOM    119  O   ALA A   9      57.847  30.183  10.228  1.00  0.00          O   
ATOM    120  CB  ALA A   9      54.598  29.926   9.865  1.00  0.00          C   
ATOM    121  H   ALA A   9      54.281  28.342  11.953  1.00  0.00          H   
ATOM    122  HA  ALA A   9      56.176  28.521   9.633  1.00  0.00          H   
ATOM    123  HB1 ALA A   9      54.992  30.592   9.098  1.00  0.00          H   
ATOM    124  HB2 ALA A   9      53.986  29.219   9.301  1.00  0.00          H   
ATOM    125  HB3 ALA A   9      54.012  30.514  10.570  1.00  0.00          H   
ATOM    126  N   LEU A  10      56.904  30.164  12.324  1.00  0.00          N   
ATOM    127  CA  LEU A  10      58.056  30.825  12.926  1.00  0.00          C   
ATOM    128  C   LEU A  10      59.241  29.817  12.973  1.00  0.00          C   
ATOM    129  O   LEU A  10      60.330  30.201  12.489  1.00  0.00          O   
ATOM    130  CB  LEU A  10      57.734  31.469  14.334  1.00  0.00          C   
ATOM    131  CG  LEU A  10      56.994  32.811  14.373  1.00  0.00          C   
ATOM    132  CD1 LEU A  10      56.113  32.920  15.652  1.00  0.00          C   
ATOM    133  CD2 LEU A  10      57.989  33.874  14.343  1.00  0.00          C   
ATOM    134  H   LEU A  10      55.991  30.271  12.748  1.00  0.00          H   
ATOM    135  HA  LEU A  10      58.380  31.626  12.262  1.00  0.00          H   
ATOM    136  HB3 LEU A  10      58.713  31.709  14.754  1.00  0.00          H   
ATOM    137  HB2 LEU A  10      57.217  30.710  14.905  1.00  0.00          H   
ATOM    138  HG  LEU A  10      56.313  32.941  13.535  1.00  0.00          H   
ATOM    139 HD11 LEU A  10      55.514  32.006  15.733  1.00  0.00          H   
ATOM    140 HD12 LEU A  10      56.746  33.055  16.520  1.00  0.00          H   
ATOM    141 HD13 LEU A  10      55.378  33.724  15.609  1.00  0.00          H   
ATOM    142 HD21 LEU A  10      58.446  33.797  13.355  1.00  0.00          H   
ATOM    143 HD22 LEU A  10      57.607  34.888  14.459  1.00  0.00          H   
ATOM    144 HD23 LEU A  10      58.566  33.770  15.262  1.00  0.00          H   
ATOM    145  N   GLN A  11      59.010  28.671  13.556  1.00  0.00          N   
ATOM    146  CA  GLN A  11      60.089  27.622  13.579  1.00  0.00          C   
ATOM    147  C   GLN A  11      60.609  27.166  12.233  1.00  0.00          C   
ATOM    148  O   GLN A  11      61.786  26.738  12.285  1.00  0.00          O   
ATOM    149  CB  GLN A  11      59.482  26.432  14.355  1.00  0.00          C   
ATOM    150  CG  GLN A  11      59.172  26.654  15.860  1.00  0.00          C   
ATOM    151  CD  GLN A  11      60.456  26.558  16.717  1.00  0.00          C   
ATOM    152  NE2 GLN A  11      60.373  27.007  17.933  1.00  0.00          N   
ATOM    153  OE1 GLN A  11      61.547  26.071  16.373  1.00  0.00          O   
ATOM    154  H   GLN A  11      58.079  28.486  13.883  1.00  0.00          H   
ATOM    155  HA  GLN A  11      60.961  28.003  14.110  1.00  0.00          H   
ATOM    156  HB3 GLN A  11      60.216  25.624  14.262  1.00  0.00          H   
ATOM    157  HB2 GLN A  11      58.498  26.192  13.954  1.00  0.00          H   
ATOM    158  HG3 GLN A  11      58.501  25.883  16.249  1.00  0.00          H   
ATOM    159  HG2 GLN A  11      58.649  27.598  16.049  1.00  0.00          H   
ATOM    160 HE21 GLN A  11      59.616  27.612  18.237  1.00  0.00          H   
ATOM    161 HE22 GLN A  11      61.143  26.982  18.582  1.00  0.00          H   
ATOM    162  N   ALA A  12      59.834  27.203  11.151  1.00  0.00          N   
ATOM    163  CA  ALA A  12      60.336  27.152   9.857  1.00  0.00          C   
ATOM    164  C   ALA A  12      61.475  28.163   9.599  1.00  0.00          C   
ATOM    165  O   ALA A  12      62.610  27.770   9.313  1.00  0.00          O   
ATOM    166  CB  ALA A  12      59.131  27.178   8.873  1.00  0.00          C   
ATOM    167  H   ALA A  12      58.867  27.502  11.259  1.00  0.00          H   
ATOM    168  HA  ALA A  12      60.815  26.175   9.787  1.00  0.00          H   
ATOM    169  HB1 ALA A  12      58.637  28.148   8.947  1.00  0.00          H   
ATOM    170  HB2 ALA A  12      59.448  26.921   7.865  1.00  0.00          H   
ATOM    171  HB3 ALA A  12      58.499  26.314   9.042  1.00  0.00          H   
ATOM    172  N   LEU A  13      61.247  29.498   9.865  1.00  0.00          N   
ATOM    173  CA  LEU A  13      62.248  30.638   9.672  1.00  0.00          C   
ATOM    174  C   LEU A  13      63.494  30.511  10.576  1.00  0.00          C   
ATOM    175  O   LEU A  13      64.605  30.693  10.181  1.00  0.00          O   
ATOM    176  CB  LEU A  13      61.523  32.023   9.874  1.00  0.00          C   
ATOM    177  CG  LEU A  13      60.799  32.494   8.657  1.00  0.00          C   
ATOM    178  CD1 LEU A  13      60.117  33.868   8.854  1.00  0.00          C   
ATOM    179  CD2 LEU A  13      61.795  32.724   7.464  1.00  0.00          C   
ATOM    180  H   LEU A  13      60.266  29.676  10.020  1.00  0.00          H   
ATOM    181  HA  LEU A  13      62.717  30.494   8.690  1.00  0.00          H   
ATOM    182  HB3 LEU A  13      62.279  32.799  10.049  1.00  0.00          H   
ATOM    183  HB2 LEU A  13      60.900  31.996  10.758  1.00  0.00          H   
ATOM    184  HG  LEU A  13      59.987  31.809   8.415  1.00  0.00          H   
ATOM    185 HD11 LEU A  13      59.240  33.796   9.503  1.00  0.00          H   
ATOM    186 HD12 LEU A  13      60.757  34.535   9.426  1.00  0.00          H   
ATOM    187 HD13 LEU A  13      59.755  34.194   7.886  1.00  0.00          H   
ATOM    188 HD21 LEU A  13      61.337  33.325   6.677  1.00  0.00          H   
ATOM    189 HD22 LEU A  13      62.705  33.295   7.671  1.00  0.00          H   
ATOM    190 HD23 LEU A  13      62.147  31.766   7.087  1.00  0.00          H   
ATOM    191  N   GLN A  14      63.217  30.171  11.840  1.00  0.00          N   
ATOM    192  CA  GLN A  14      64.264  30.133  12.878  1.00  0.00          C   
ATOM    193  C   GLN A  14      65.254  28.997  12.609  1.00  0.00          C   
ATOM    194  O   GLN A  14      66.326  29.027  13.156  1.00  0.00          O   
ATOM    195  CB  GLN A  14      63.487  30.008  14.210  1.00  0.00          C   
ATOM    196  CG  GLN A  14      62.690  31.289  14.666  1.00  0.00          C   
ATOM    197  CD  GLN A  14      61.596  31.002  15.740  1.00  0.00          C   
ATOM    198  NE2 GLN A  14      60.847  31.974  16.208  1.00  0.00          N   
ATOM    199  OE1 GLN A  14      61.445  29.881  16.249  1.00  0.00          O   
ATOM    200  H   GLN A  14      62.256  29.924  12.041  1.00  0.00          H   
ATOM    201  HA  GLN A  14      64.732  31.116  12.870  1.00  0.00          H   
ATOM    202  HB3 GLN A  14      64.185  29.812  15.021  1.00  0.00          H   
ATOM    203  HB2 GLN A  14      62.886  29.101  14.226  1.00  0.00          H   
ATOM    204  HG3 GLN A  14      62.185  31.773  13.839  1.00  0.00          H   
ATOM    205  HG2 GLN A  14      63.428  32.013  15.023  1.00  0.00          H   
ATOM    206 HE21 GLN A  14      60.766  32.915  15.860  1.00  0.00          H   
ATOM    207 HE22 GLN A  14      60.139  31.619  16.835  1.00  0.00          H   
ATOM    208  N   ALA A  15      64.830  27.953  11.895  1.00  0.00          N   
ATOM    209  CA  ALA A  15      65.720  26.920  11.444  1.00  0.00          C   
ATOM    210  C   ALA A  15      66.730  27.468  10.382  1.00  0.00          C   
ATOM    211  O   ALA A  15      67.757  26.799  10.256  1.00  0.00          O   
ATOM    212  CB  ALA A  15      64.934  25.678  10.892  1.00  0.00          C   
ATOM    213  H   ALA A  15      63.879  27.913  11.557  1.00  0.00          H   
ATOM    214  HA  ALA A  15      66.280  26.631  12.331  1.00  0.00          H   
ATOM    215  HB1 ALA A  15      64.308  25.297  11.701  1.00  0.00          H   
ATOM    216  HB2 ALA A  15      64.185  26.043  10.196  1.00  0.00          H   
ATOM    217  HB3 ALA A  15      65.475  24.855  10.430  1.00  0.00          H   
ATOM    218  N   LEU A  16      66.332  28.382   9.474  1.00  0.00          N   
ATOM    219  CA  LEU A  16      67.055  28.691   8.245  1.00  0.00          C   
ATOM    220  C   LEU A  16      68.333  29.534   8.610  1.00  0.00          C   
ATOM    221  O   LEU A  16      68.255  30.482   9.419  1.00  0.00          O   
ATOM    222  CB  LEU A  16      66.146  29.429   7.258  1.00  0.00          C   
ATOM    223  CG  LEU A  16      65.139  28.338   6.719  1.00  0.00          C   
ATOM    224  CD1 LEU A  16      64.194  29.281   5.866  1.00  0.00          C   
ATOM    225  CD2 LEU A  16      65.731  27.260   5.822  1.00  0.00          C   
ATOM    226  H   LEU A  16      65.454  28.845   9.642  1.00  0.00          H   
ATOM    227  HA  LEU A  16      67.360  27.769   7.755  1.00  0.00          H   
ATOM    228  HB3 LEU A  16      66.819  29.831   6.492  1.00  0.00          H   
ATOM    229  HB2 LEU A  16      65.668  30.257   7.768  1.00  0.00          H   
ATOM    230  HG  LEU A  16      64.565  27.845   7.494  1.00  0.00          H   
ATOM    231 HD11 LEU A  16      63.486  28.656   5.335  1.00  0.00          H   
ATOM    232 HD12 LEU A  16      63.678  30.056   6.431  1.00  0.00          H   
ATOM    233 HD13 LEU A  16      64.789  29.796   5.111  1.00  0.00          H   
ATOM    234 HD21 LEU A  16      64.941  26.702   5.329  1.00  0.00          H   
ATOM    235 HD22 LEU A  16      66.469  27.578   5.074  1.00  0.00          H   
ATOM    236 HD23 LEU A  16      66.204  26.586   6.533  1.00  0.00          H   
ATOM    237  N   GLN A  17      69.511  29.281   8.030  1.00  0.00          N   
ATOM    238  CA  GLN A  17      70.768  30.021   8.357  1.00  0.00          C   
ATOM    239  C   GLN A  17      71.113  31.238   7.469  1.00  0.00          C   
ATOM    240  O   GLN A  17      71.848  32.115   7.914  1.00  0.00          O   
ATOM    241  CB  GLN A  17      71.955  28.962   8.443  1.00  0.00          C   
ATOM    242  CG  GLN A  17      71.737  27.891   9.546  1.00  0.00          C   
ATOM    243  CD  GLN A  17      72.955  27.037   9.889  1.00  0.00          C   
ATOM    244  NE2 GLN A  17      72.954  26.484  11.059  1.00  0.00          N   
ATOM    245  OE1 GLN A  17      73.709  26.601   9.048  1.00  0.00          O   
ATOM    246  H   GLN A  17      69.487  28.535   7.350  1.00  0.00          H   
ATOM    247  HA  GLN A  17      70.732  30.423   9.372  1.00  0.00          H   
ATOM    248  HB3 GLN A  17      72.895  29.505   8.540  1.00  0.00          H   
ATOM    249  HB2 GLN A  17      72.124  28.520   7.456  1.00  0.00          H   
ATOM    250  HG3 GLN A  17      71.008  27.145   9.234  1.00  0.00          H   
ATOM    251  HG2 GLN A  17      71.305  28.347  10.441  1.00  0.00          H   
ATOM    252 HE21 GLN A  17      72.294  26.809  11.755  1.00  0.00          H   
ATOM    253 HE22 GLN A  17      73.621  25.734  11.139  1.00  0.00          H   
ATOM    254  N   ALA A  18      70.539  31.282   6.241  1.00  0.00          N   
ATOM    255  CA  ALA A  18      70.748  32.380   5.341  1.00  0.00          C   
ATOM    256  C   ALA A  18      69.797  33.607   5.526  1.00  0.00          C   
ATOM    257  O   ALA A  18      68.767  33.562   6.193  1.00  0.00          O   
ATOM    258  CB  ALA A  18      70.754  31.743   3.949  1.00  0.00          C   
ATOM    259  H   ALA A  18      69.863  30.576   5.975  1.00  0.00          H   
ATOM    260  HA  ALA A  18      71.794  32.673   5.437  1.00  0.00          H   
ATOM    261  HB1 ALA A  18      71.210  32.476   3.288  1.00  0.00          H   
ATOM    262  HB2 ALA A  18      71.506  30.945   3.939  1.00  0.00          H   
ATOM    263  HB3 ALA A  18      69.807  31.327   3.590  1.00  0.00          H   
ATOM    264  N   ALA A  19      70.182  34.716   4.978  1.00  0.00          N   
ATOM    265  CA  ALA A  19      69.346  35.946   4.885  1.00  0.00          C   
ATOM    266  C   ALA A  19      67.979  35.731   4.118  1.00  0.00          C   
ATOM    267  O   ALA A  19      67.838  35.047   3.116  1.00  0.00          O   
ATOM    268  CB  ALA A  19      70.095  37.204   4.484  1.00  0.00          C   
ATOM    269  H   ALA A  19      70.990  34.694   4.369  1.00  0.00          H   
ATOM    270  HA  ALA A  19      68.933  36.105   5.880  1.00  0.00          H   
ATOM    271  HB1 ALA A  19      69.397  37.981   4.146  1.00  0.00          H   
ATOM    272  HB2 ALA A  19      70.810  37.508   5.248  1.00  0.00          H   
ATOM    273  HB3 ALA A  19      70.766  36.997   3.653  1.00  0.00          H   
ATOM    274  N   GLN A  20      66.944  36.499   4.509  1.00  0.00          N   
ATOM    275  CA  GLN A  20      65.616  36.432   3.955  1.00  0.00          C   
ATOM    276  C   GLN A  20      65.032  37.777   3.465  1.00  0.00          C   
ATOM    277  O   GLN A  20      65.227  38.735   4.177  1.00  0.00          O   
ATOM    278  CB  GLN A  20      64.636  35.795   4.946  1.00  0.00          C   
ATOM    279  CG  GLN A  20      65.181  34.517   5.577  1.00  0.00          C   
ATOM    280  CD  GLN A  20      65.491  33.406   4.533  1.00  0.00          C   
ATOM    281  NE2 GLN A  20      66.504  32.583   4.733  1.00  0.00          N   
ATOM    282  OE1 GLN A  20      64.759  33.320   3.588  1.00  0.00          O   
ATOM    283  H   GLN A  20      67.073  37.075   5.324  1.00  0.00          H   
ATOM    284  HA  GLN A  20      65.676  35.823   3.051  1.00  0.00          H   
ATOM    285  HB3 GLN A  20      63.624  35.645   4.552  1.00  0.00          H   
ATOM    286  HB2 GLN A  20      64.519  36.537   5.731  1.00  0.00          H   
ATOM    287  HG3 GLN A  20      64.467  34.096   6.282  1.00  0.00          H   
ATOM    288  HG2 GLN A  20      66.052  34.601   6.233  1.00  0.00          H   
ATOM    289 HE21 GLN A  20      67.181  32.744   5.469  1.00  0.00          H   
ATOM    290 HE22 GLN A  20      66.632  31.808   4.100  1.00  0.00          H   
ATOM    291  N   ALA A  21      64.351  37.778   2.277  1.00  0.00          N   
ATOM    292  CA  ALA A  21      63.559  38.821   1.677  1.00  0.00          C   
ATOM    293  C   ALA A  21      62.362  39.152   2.473  1.00  0.00          C   
ATOM    294  O   ALA A  21      61.678  38.268   2.976  1.00  0.00          O   
ATOM    295  CB  ALA A  21      63.351  38.475   0.161  1.00  0.00          C   
ATOM    296  H   ALA A  21      64.463  36.908   1.780  1.00  0.00          H   
ATOM    297  HA  ALA A  21      64.225  39.685   1.629  1.00  0.00          H   
ATOM    298  HB1 ALA A  21      62.884  37.515  -0.056  1.00  0.00          H   
ATOM    299  HB2 ALA A  21      62.742  39.314  -0.180  1.00  0.00          H   
ATOM    300  HB3 ALA A  21      64.309  38.541  -0.349  1.00  0.00          H   
ATOM    301  N   ALA A  22      61.975  40.508   2.580  1.00  0.00          N   
ATOM    302  CA  ALA A  22      60.985  41.043   3.454  1.00  0.00          C   
ATOM    303  C   ALA A  22      59.584  40.435   3.244  1.00  0.00          C   
ATOM    304  O   ALA A  22      59.080  40.430   2.115  1.00  0.00          O   
ATOM    305  CB  ALA A  22      61.037  42.584   3.417  1.00  0.00          C   
ATOM    306  H   ALA A  22      62.500  41.179   2.038  1.00  0.00          H   
ATOM    307  HA  ALA A  22      61.203  40.746   4.475  1.00  0.00          H   
ATOM    308  HB1 ALA A  22      60.224  43.025   3.997  1.00  0.00          H   
ATOM    309  HB2 ALA A  22      61.998  42.944   3.776  1.00  0.00          H   
ATOM    310  HB3 ALA A  22      60.856  42.907   2.381  1.00  0.00          H   
ATOM    311  N   LYS A  23      58.866  40.227   4.430  1.00  0.00          N   
ATOM    312  CA  LYS A  23      57.425  40.065   4.524  1.00  0.00          C   
ATOM    313  C   LYS A  23      56.684  41.338   5.001  1.00  0.00          C   
ATOM    314  O   LYS A  23      57.289  42.327   5.480  1.00  0.00          O   
ATOM    315  CB  LYS A  23      57.091  38.720   5.297  1.00  0.00          C   
ATOM    316  CG  LYS A  23      56.994  37.454   4.521  1.00  0.00          C   
ATOM    317  CD  LYS A  23      56.820  36.249   5.381  1.00  0.00          C   
ATOM    318  CE  LYS A  23      57.342  35.062   4.544  1.00  0.00          C   
ATOM    319  NZ  LYS A  23      56.493  33.832   4.724  1.00  0.00          N   
ATOM    320  H   LYS A  23      59.382  40.062   5.279  1.00  0.00          H   
ATOM    321  HA  LYS A  23      57.025  39.880   3.528  1.00  0.00          H   
ATOM    322  HB3 LYS A  23      56.075  38.773   5.709  1.00  0.00          H   
ATOM    323  HB2 LYS A  23      57.804  38.604   6.110  1.00  0.00          H   
ATOM    324  HG3 LYS A  23      57.923  37.370   3.953  1.00  0.00          H   
ATOM    325  HG2 LYS A  23      56.096  37.506   3.910  1.00  0.00          H   
ATOM    326  HD3 LYS A  23      55.763  36.175   5.635  1.00  0.00          H   
ATOM    327  HD2 LYS A  23      57.279  36.358   6.361  1.00  0.00          H   
ATOM    328  HE3 LYS A  23      58.396  34.918   4.766  1.00  0.00          H   
ATOM    329  HE2 LYS A  23      57.340  35.331   3.487  1.00  0.00          H   
ATOM    330  HZ1 LYS A  23      55.507  34.031   4.610  1.00  0.00          H   
ATOM    331  HZ2 LYS A  23      56.587  33.176   3.958  1.00  0.00          H   
ATOM    332  HZ3 LYS A  23      56.640  33.446   5.644  1.00  0.00          H   
ATOM    333  N   LYS A  24      55.375  41.388   4.961  1.00  0.00          N   
ATOM    334  CA  LYS A  24      54.535  42.510   5.267  1.00  0.00          C   
ATOM    335  C   LYS A  24      53.187  42.073   5.891  1.00  0.00          C   
ATOM    336  CB  LYS A  24      54.333  43.427   4.070  1.00  0.00          C   
ATOM    337  CG  LYS A  24      53.560  44.747   4.344  1.00  0.00          C   
ATOM    338  CD  LYS A  24      53.795  45.723   3.228  1.00  0.00          C   
ATOM    339  CE  LYS A  24      53.001  45.300   1.991  1.00  0.00          C   
ATOM    340  NZ  LYS A  24      53.065  46.258   0.870  1.00  0.00          N   
ATOM    341  O   LYS A  24      52.342  41.335   5.264  1.00  0.00          O   
ATOM    342  OXT LYS A  24      52.970  42.600   6.996  1.00  0.00          O   
ATOM    343  H   LYS A  24      54.854  40.574   4.660  1.00  0.00          H   
ATOM    344  HA  LYS A  24      55.058  43.038   6.061  1.00  0.00          H   
ATOM    345  HB3 LYS A  24      53.865  42.767   3.340  1.00  0.00          H   
ATOM    346  HB2 LYS A  24      55.239  43.634   3.498  1.00  0.00          H   
ATOM    347  HG3 LYS A  24      53.929  45.104   5.310  1.00  0.00          H   
ATOM    348  HG2 LYS A  24      52.503  44.516   4.487  1.00  0.00          H   
ATOM    349  HD3 LYS A  24      54.857  45.905   3.061  1.00  0.00          H   
ATOM    350  HD2 LYS A  24      53.414  46.679   3.594  1.00  0.00          H   
ATOM    351  HE3 LYS A  24      51.996  45.223   2.405  1.00  0.00          H   
ATOM    352  HE2 LYS A  24      53.294  44.295   1.672  1.00  0.00          H   
ATOM    353  HZ1 LYS A  24      52.767  45.867  -0.017  1.00  0.00          H   
ATOM    354  HZ2 LYS A  24      52.408  47.022   0.925  1.00  0.00          H   
ATOM    355  HZ3 LYS A  24      54.016  46.583   0.769  1.00  0.00          H   
TER     356      LYS A  24
ENDMDL
MODEL        3
ATOM      1  N   LYS A   1      38.752  37.872   7.747  1.00  0.00          N   
ATOM      2  CA  LYS A   1      40.139  38.313   7.446  1.00  0.00          C   
ATOM      3  C   LYS A   1      41.081  37.132   7.562  1.00  0.00          C   
ATOM      4  O   LYS A   1      41.053  36.457   8.553  1.00  0.00          O   
ATOM      5  CB  LYS A   1      40.653  39.488   8.297  1.00  0.00          C   
ATOM      6  CG  LYS A   1      42.074  39.927   7.785  1.00  0.00          C   
ATOM      7  CD  LYS A   1      42.514  41.216   8.456  1.00  0.00          C   
ATOM      8  CE  LYS A   1      43.922  41.738   7.986  1.00  0.00          C   
ATOM      9  NZ  LYS A   1      44.198  43.039   8.528  1.00  0.00          N   
ATOM     10  HA  LYS A   1      40.186  38.679   6.415  1.00  0.00          H   
ATOM     11  HB3 LYS A   1      40.764  39.152   9.333  1.00  0.00          H   
ATOM     12  HB2 LYS A   1      39.978  40.340   8.178  1.00  0.00          H   
ATOM     13  HG3 LYS A   1      41.899  40.049   6.722  1.00  0.00          H   
ATOM     14  HG2 LYS A   1      42.839  39.149   7.896  1.00  0.00          H   
ATOM     15  HD3 LYS A   1      42.694  41.017   9.517  1.00  0.00          H   
ATOM     16  HD2 LYS A   1      41.811  42.016   8.251  1.00  0.00          H   
ATOM     17  HE3 LYS A   1      43.966  41.759   6.898  1.00  0.00          H   
ATOM     18  HE2 LYS A   1      44.639  41.018   8.394  1.00  0.00          H   
ATOM     19  HZ1 LYS A   1      44.175  43.076   9.530  1.00  0.00          H   
ATOM     20  HZ2 LYS A   1      45.158  43.322   8.342  1.00  0.00          H   
ATOM     21  HZ3 LYS A   1      43.549  43.745   8.211  1.00  0.00          H   
ATOM     22  H   LYS A   1      38.423  37.381   6.926  1.00  0.00          H   
ATOM     23  N   LYS A   2      41.897  36.818   6.562  1.00  0.00          N   
ATOM     24  CA  LYS A   2      42.586  35.480   6.467  1.00  0.00          C   
ATOM     25  C   LYS A   2      44.050  35.568   6.923  1.00  0.00          C   
ATOM     26  O   LYS A   2      44.674  36.612   6.579  1.00  0.00          O   
ATOM     27  CB  LYS A   2      42.469  34.962   4.972  1.00  0.00          C   
ATOM     28  CG  LYS A   2      43.251  33.644   4.763  1.00  0.00          C   
ATOM     29  CD  LYS A   2      42.967  32.958   3.449  1.00  0.00          C   
ATOM     30  CE  LYS A   2      43.562  31.557   3.241  1.00  0.00          C   
ATOM     31  NZ  LYS A   2      45.048  31.562   3.182  1.00  0.00          N   
ATOM     32  H   LYS A   2      42.066  37.515   5.848  1.00  0.00          H   
ATOM     33  HA  LYS A   2      42.074  34.769   7.119  1.00  0.00          H   
ATOM     34  HB3 LYS A   2      42.743  35.715   4.231  1.00  0.00          H   
ATOM     35  HB2 LYS A   2      41.409  34.712   4.836  1.00  0.00          H   
ATOM     36  HG3 LYS A   2      42.927  32.990   5.576  1.00  0.00          H   
ATOM     37  HG2 LYS A   2      44.311  33.808   4.998  1.00  0.00          H   
ATOM     38  HD3 LYS A   2      43.245  33.535   2.563  1.00  0.00          H   
ATOM     39  HD2 LYS A   2      41.896  32.800   3.444  1.00  0.00          H   
ATOM     40  HE3 LYS A   2      43.242  31.236   2.253  1.00  0.00          H   
ATOM     41  HE2 LYS A   2      43.273  30.820   3.991  1.00  0.00          H   
ATOM     42  HZ1 LYS A   2      45.360  32.342   2.618  1.00  0.00          H   
ATOM     43  HZ2 LYS A   2      45.347  31.820   4.116  1.00  0.00          H   
ATOM     44  HZ3 LYS A   2      45.427  30.693   2.857  1.00  0.00          H   
ATOM     45  N   PRO A   3      44.535  34.813   7.962  1.00  0.00          N   
ATOM     46  CA  PRO A   3      45.809  34.972   8.665  1.00  0.00          C   
ATOM     47  C   PRO A   3      47.155  34.879   7.804  1.00  0.00          C   
ATOM     48  O   PRO A   3      47.206  34.430   6.621  1.00  0.00          O   
ATOM     49  CB  PRO A   3      45.877  33.847   9.748  1.00  0.00          C   
ATOM     50  CG  PRO A   3      44.453  33.446   9.904  1.00  0.00          C   
ATOM     51  CD  PRO A   3      43.787  33.761   8.631  1.00  0.00          C   
ATOM     52  HA  PRO A   3      45.877  35.946   9.152  1.00  0.00          H   
ATOM     53  HB3 PRO A   3      46.548  33.056   9.429  1.00  0.00          H   
ATOM     54  HB2 PRO A   3      46.282  34.167  10.714  1.00  0.00          H   
ATOM     55  HG3 PRO A   3      44.332  32.417  10.247  1.00  0.00          H   
ATOM     56  HG2 PRO A   3      44.002  34.127  10.631  1.00  0.00          H   
ATOM     57  HD3 PRO A   3      43.907  32.895   7.978  1.00  0.00          H   
ATOM     58  HD2 PRO A   3      42.737  34.064   8.722  1.00  0.00          H   
ATOM     59  N   GLY A   4      48.202  35.472   8.330  1.00  0.00          N   
ATOM     60  CA  GLY A   4      49.528  35.480   7.650  1.00  0.00          C   
ATOM     61  C   GLY A   4      50.263  34.134   7.837  1.00  0.00          C   
ATOM     62  O   GLY A   4      49.631  33.060   8.073  1.00  0.00          O   
ATOM     63  H   GLY A   4      48.192  35.787   9.284  1.00  0.00          H   
ATOM     64  HA3 GLY A   4      50.122  36.344   7.927  1.00  0.00          H   
ATOM     65  HA2 GLY A   4      49.381  35.591   6.577  1.00  0.00          H   
ATOM     66  N   ALA A   5      51.571  34.107   7.583  1.00  0.00          N   
ATOM     67  CA  ALA A   5      52.402  33.051   8.111  1.00  0.00          C   
ATOM     68  C   ALA A   5      52.153  32.796   9.638  1.00  0.00          C   
ATOM     69  O   ALA A   5      51.858  33.682  10.412  1.00  0.00          O   
ATOM     70  CB  ALA A   5      53.916  33.187   7.768  1.00  0.00          C   
ATOM     71  H   ALA A   5      52.012  34.967   7.300  1.00  0.00          H   
ATOM     72  HA  ALA A   5      52.059  32.140   7.613  1.00  0.00          H   
ATOM     73  HB1 ALA A   5      54.106  33.538   6.755  1.00  0.00          H   
ATOM     74  HB2 ALA A   5      54.244  33.915   8.505  1.00  0.00          H   
ATOM     75  HB3 ALA A   5      54.480  32.258   7.897  1.00  0.00          H   
ATOM     76  N   SER A   6      52.356  31.544  10.057  1.00  0.00          N   
ATOM     77  CA  SER A   6      52.014  31.168  11.436  1.00  0.00          C   
ATOM     78  C   SER A   6      53.155  30.583  12.225  1.00  0.00          C   
ATOM     79  O   SER A   6      54.142  30.049  11.644  1.00  0.00          O   
ATOM     80  CB  SER A   6      50.761  30.373  11.547  1.00  0.00          C   
ATOM     81  OG  SER A   6      50.437  29.892  12.796  1.00  0.00          O   
ATOM     82  H   SER A   6      52.851  30.933   9.433  1.00  0.00          H   
ATOM     83  HA  SER A   6      51.909  32.103  11.991  1.00  0.00          H   
ATOM     84  HB3 SER A   6      50.850  29.479  10.929  1.00  0.00          H   
ATOM     85  HB2 SER A   6      49.865  30.921  11.240  1.00  0.00          H   
ATOM     86  HG  SER A   6      50.122  30.677  13.249  1.00  0.00          H   
ATOM     87  N   LEU A   7      53.112  30.637  13.526  1.00  0.00          N   
ATOM     88  CA  LEU A   7      54.110  30.197  14.504  1.00  0.00          C   
ATOM     89  C   LEU A   7      54.927  28.938  14.058  1.00  0.00          C   
ATOM     90  O   LEU A   7      56.131  28.935  14.196  1.00  0.00          O   
ATOM     91  CB  LEU A   7      53.456  29.958  15.846  1.00  0.00          C   
ATOM     92  CG  LEU A   7      52.754  31.157  16.407  1.00  0.00          C   
ATOM     93  CD1 LEU A   7      51.917  30.785  17.695  1.00  0.00          C   
ATOM     94  CD2 LEU A   7      53.746  32.199  16.880  1.00  0.00          C   
ATOM     95  H   LEU A   7      52.327  31.019  14.037  1.00  0.00          H   
ATOM     96  HA  LEU A   7      54.817  31.016  14.633  1.00  0.00          H   
ATOM     97  HB3 LEU A   7      54.191  29.605  16.570  1.00  0.00          H   
ATOM     98  HB2 LEU A   7      52.746  29.134  15.759  1.00  0.00          H   
ATOM     99  HG  LEU A   7      52.051  31.539  15.660  1.00  0.00          H   
ATOM    100 HD11 LEU A   7      52.635  30.384  18.414  1.00  0.00          H   
ATOM    101 HD12 LEU A   7      51.508  31.696  18.117  1.00  0.00          H   
ATOM    102 HD13 LEU A   7      51.165  30.019  17.523  1.00  0.00          H   
ATOM    103 HD21 LEU A   7      53.197  33.068  17.239  1.00  0.00          H   
ATOM    104 HD22 LEU A   7      54.221  31.928  17.822  1.00  0.00          H   
ATOM    105 HD23 LEU A   7      54.391  32.526  16.052  1.00  0.00          H   
ATOM    106  N   ALA A   8      54.313  27.860  13.601  1.00  0.00          N   
ATOM    107  CA  ALA A   8      54.999  26.653  13.213  1.00  0.00          C   
ATOM    108  C   ALA A   8      55.985  26.848  12.049  1.00  0.00          C   
ATOM    109  O   ALA A   8      57.185  26.464  12.094  1.00  0.00          O   
ATOM    110  CB  ALA A   8      53.971  25.522  13.101  1.00  0.00          C   
ATOM    111  H   ALA A   8      53.314  27.842  13.431  1.00  0.00          H   
ATOM    112  HA  ALA A   8      55.613  26.322  14.047  1.00  0.00          H   
ATOM    113  HB1 ALA A   8      53.231  25.799  12.344  1.00  0.00          H   
ATOM    114  HB2 ALA A   8      54.344  24.518  12.889  1.00  0.00          H   
ATOM    115  HB3 ALA A   8      53.462  25.470  14.060  1.00  0.00          H   
ATOM    116  N   ALA A   9      55.453  27.341  10.906  1.00  0.00          N   
ATOM    117  CA  ALA A   9      56.305  27.794   9.831  1.00  0.00          C   
ATOM    118  C   ALA A   9      57.380  28.769  10.239  1.00  0.00          C   
ATOM    119  O   ALA A   9      58.548  28.725   9.758  1.00  0.00          O   
ATOM    120  CB  ALA A   9      55.355  28.340   8.802  1.00  0.00          C   
ATOM    121  H   ALA A   9      54.539  27.788  10.891  1.00  0.00          H   
ATOM    122  HA  ALA A   9      56.774  26.904   9.406  1.00  0.00          H   
ATOM    123  HB1 ALA A   9      54.685  29.106   9.203  1.00  0.00          H   
ATOM    124  HB2 ALA A   9      55.936  28.754   7.977  1.00  0.00          H   
ATOM    125  HB3 ALA A   9      54.685  27.613   8.353  1.00  0.00          H   
ATOM    126  N   LEU A  10      57.140  29.668  11.221  1.00  0.00          N   
ATOM    127  CA  LEU A  10      58.182  30.555  11.799  1.00  0.00          C   
ATOM    128  C   LEU A  10      59.227  29.792  12.697  1.00  0.00          C   
ATOM    129  O   LEU A  10      60.337  30.246  12.812  1.00  0.00          O   
ATOM    130  CB  LEU A  10      57.510  31.898  12.315  1.00  0.00          C   
ATOM    131  CG  LEU A  10      56.652  32.739  11.366  1.00  0.00          C   
ATOM    132  CD1 LEU A  10      56.064  34.022  11.996  1.00  0.00          C   
ATOM    133  CD2 LEU A  10      57.347  32.973  10.013  1.00  0.00          C   
ATOM    134  H   LEU A  10      56.191  29.695  11.559  1.00  0.00          H   
ATOM    135  HA  LEU A  10      58.704  30.920  10.919  1.00  0.00          H   
ATOM    136  HB3 LEU A  10      58.364  32.477  12.674  1.00  0.00          H   
ATOM    137  HB2 LEU A  10      56.924  31.620  13.197  1.00  0.00          H   
ATOM    138  HG  LEU A  10      55.738  32.203  11.114  1.00  0.00          H   
ATOM    139 HD11 LEU A  10      55.094  34.354  11.611  1.00  0.00          H   
ATOM    140 HD12 LEU A  10      55.931  33.870  13.059  1.00  0.00          H   
ATOM    141 HD13 LEU A  10      56.757  34.848  11.823  1.00  0.00          H   
ATOM    142 HD21 LEU A  10      56.510  33.220   9.362  1.00  0.00          H   
ATOM    143 HD22 LEU A  10      58.001  33.849  10.097  1.00  0.00          H   
ATOM    144 HD23 LEU A  10      57.854  32.104   9.605  1.00  0.00          H   
ATOM    145  N   GLN A  11      58.887  28.694  13.382  1.00  0.00          N   
ATOM    146  CA  GLN A  11      59.838  27.863  14.027  1.00  0.00          C   
ATOM    147  C   GLN A  11      60.744  27.111  13.017  1.00  0.00          C   
ATOM    148  O   GLN A  11      61.939  26.992  13.237  1.00  0.00          O   
ATOM    149  CB  GLN A  11      59.180  26.902  15.057  1.00  0.00          C   
ATOM    150  CG  GLN A  11      60.061  26.407  16.143  1.00  0.00          C   
ATOM    151  CD  GLN A  11      60.919  27.498  16.835  1.00  0.00          C   
ATOM    152  NE2 GLN A  11      60.305  28.380  17.616  1.00  0.00          N   
ATOM    153  OE1 GLN A  11      62.159  27.647  16.717  1.00  0.00          O   
ATOM    154  H   GLN A  11      57.898  28.474  13.463  1.00  0.00          H   
ATOM    155  HA  GLN A  11      60.406  28.606  14.588  1.00  0.00          H   
ATOM    156  HB3 GLN A  11      58.803  26.013  14.558  1.00  0.00          H   
ATOM    157  HB2 GLN A  11      58.401  27.454  15.592  1.00  0.00          H   
ATOM    158  HG3 GLN A  11      60.745  25.676  15.719  1.00  0.00          H   
ATOM    159  HG2 GLN A  11      59.405  26.016  16.928  1.00  0.00          H   
ATOM    160 HE21 GLN A  11      59.367  28.594  17.332  1.00  0.00          H   
ATOM    161 HE22 GLN A  11      60.911  29.182  17.748  1.00  0.00          H   
ATOM    162  N   ALA A  12      60.229  26.649  11.856  1.00  0.00          N   
ATOM    163  CA  ALA A  12      60.990  26.232  10.706  1.00  0.00          C   
ATOM    164  C   ALA A  12      61.894  27.372  10.177  1.00  0.00          C   
ATOM    165  O   ALA A  12      63.073  27.065   9.862  1.00  0.00          O   
ATOM    166  CB  ALA A  12      60.078  25.607   9.609  1.00  0.00          C   
ATOM    167  H   ALA A  12      59.229  26.664  11.794  1.00  0.00          H   
ATOM    168  HA  ALA A  12      61.586  25.370  10.979  1.00  0.00          H   
ATOM    169  HB1 ALA A  12      59.190  26.178   9.339  1.00  0.00          H   
ATOM    170  HB2 ALA A  12      60.583  25.314   8.693  1.00  0.00          H   
ATOM    171  HB3 ALA A  12      59.757  24.641   9.990  1.00  0.00          H   
ATOM    172  N   LEU A  13      61.378  28.595  10.159  1.00  0.00          N   
ATOM    173  CA  LEU A  13      62.204  29.755   9.558  1.00  0.00          C   
ATOM    174  C   LEU A  13      63.424  30.071  10.469  1.00  0.00          C   
ATOM    175  O   LEU A  13      64.559  30.235   9.939  1.00  0.00          O   
ATOM    176  CB  LEU A  13      61.407  31.040   9.298  1.00  0.00          C   
ATOM    177  CG  LEU A  13      62.107  32.236   8.827  1.00  0.00          C   
ATOM    178  CD1 LEU A  13      62.847  32.117   7.508  1.00  0.00          C   
ATOM    179  CD2 LEU A  13      61.233  33.500   8.923  1.00  0.00          C   
ATOM    180  H   LEU A  13      60.414  28.727  10.436  1.00  0.00          H   
ATOM    181  HA  LEU A  13      62.545  29.355   8.605  1.00  0.00          H   
ATOM    182  HB3 LEU A  13      61.033  31.346  10.271  1.00  0.00          H   
ATOM    183  HB2 LEU A  13      60.616  30.838   8.579  1.00  0.00          H   
ATOM    184  HG  LEU A  13      62.909  32.350   9.555  1.00  0.00          H   
ATOM    185 HD11 LEU A  13      63.295  31.120   7.415  1.00  0.00          H   
ATOM    186 HD12 LEU A  13      62.117  32.270   6.724  1.00  0.00          H   
ATOM    187 HD13 LEU A  13      63.520  32.944   7.285  1.00  0.00          H   
ATOM    188 HD21 LEU A  13      61.768  34.315   8.422  1.00  0.00          H   
ATOM    189 HD22 LEU A  13      60.320  33.409   8.346  1.00  0.00          H   
ATOM    190 HD23 LEU A  13      61.040  33.749   9.958  1.00  0.00          H   
ATOM    191  N   GLN A  14      63.199  30.117  11.795  1.00  0.00          N   
ATOM    192  CA  GLN A  14      64.188  30.143  12.828  1.00  0.00          C   
ATOM    193  C   GLN A  14      65.243  28.998  12.638  1.00  0.00          C   
ATOM    194  O   GLN A  14      66.434  29.179  12.969  1.00  0.00          O   
ATOM    195  CB  GLN A  14      63.589  30.033  14.258  1.00  0.00          C   
ATOM    196  CG  GLN A  14      63.323  31.392  14.865  1.00  0.00          C   
ATOM    197  CD  GLN A  14      62.770  31.289  16.222  1.00  0.00          C   
ATOM    198  NE2 GLN A  14      61.487  31.201  16.375  1.00  0.00          N   
ATOM    199  OE1 GLN A  14      63.437  30.966  17.205  1.00  0.00          O   
ATOM    200  H   GLN A  14      62.261  29.903  12.115  1.00  0.00          H   
ATOM    201  HA  GLN A  14      64.604  31.150  12.753  1.00  0.00          H   
ATOM    202  HB3 GLN A  14      64.336  29.559  14.882  1.00  0.00          H   
ATOM    203  HB2 GLN A  14      62.625  29.515  14.226  1.00  0.00          H   
ATOM    204  HG3 GLN A  14      62.591  31.845  14.192  1.00  0.00          H   
ATOM    205  HG2 GLN A  14      64.287  31.907  14.877  1.00  0.00          H   
ATOM    206 HE21 GLN A  14      60.869  31.402  15.604  1.00  0.00          H   
ATOM    207 HE22 GLN A  14      61.121  31.373  17.300  1.00  0.00          H   
ATOM    208  N   ALA A  15      64.907  27.799  12.057  1.00  0.00          N   
ATOM    209  CA  ALA A  15      65.741  26.602  11.956  1.00  0.00          C   
ATOM    210  C   ALA A  15      66.648  26.601  10.702  1.00  0.00          C   
ATOM    211  O   ALA A  15      67.881  26.462  10.752  1.00  0.00          O   
ATOM    212  CB  ALA A  15      64.910  25.349  12.053  1.00  0.00          C   
ATOM    213  H   ALA A  15      64.068  27.770  11.503  1.00  0.00          H   
ATOM    214  HA  ALA A  15      66.388  26.583  12.829  1.00  0.00          H   
ATOM    215  HB1 ALA A  15      65.544  24.465  12.036  1.00  0.00          H   
ATOM    216  HB2 ALA A  15      64.321  25.278  12.975  1.00  0.00          H   
ATOM    217  HB3 ALA A  15      64.179  25.194  11.268  1.00  0.00          H   
ATOM    218  N   LEU A  16      65.956  26.878   9.593  1.00  0.00          N   
ATOM    219  CA  LEU A  16      66.581  27.281   8.296  1.00  0.00          C   
ATOM    220  C   LEU A  16      67.592  28.538   8.336  1.00  0.00          C   
ATOM    221  O   LEU A  16      68.636  28.526   7.634  1.00  0.00          O   
ATOM    222  CB  LEU A  16      65.445  27.595   7.283  1.00  0.00          C   
ATOM    223  CG  LEU A  16      65.872  27.691   5.748  1.00  0.00          C   
ATOM    224  CD1 LEU A  16      66.274  26.306   5.352  1.00  0.00          C   
ATOM    225  CD2 LEU A  16      64.696  28.264   4.932  1.00  0.00          C   
ATOM    226  H   LEU A  16      64.952  26.948   9.646  1.00  0.00          H   
ATOM    227  HA  LEU A  16      67.137  26.401   7.959  1.00  0.00          H   
ATOM    228  HB3 LEU A  16      65.032  28.549   7.591  1.00  0.00          H   
ATOM    229  HB2 LEU A  16      64.710  26.798   7.374  1.00  0.00          H   
ATOM    230  HG  LEU A  16      66.759  28.318   5.650  1.00  0.00          H   
ATOM    231 HD11 LEU A  16      65.425  25.644   5.543  1.00  0.00          H   
ATOM    232 HD12 LEU A  16      66.619  26.102   4.340  1.00  0.00          H   
ATOM    233 HD13 LEU A  16      67.058  25.941   6.015  1.00  0.00          H   
ATOM    234 HD21 LEU A  16      64.573  29.265   5.340  1.00  0.00          H   
ATOM    235 HD22 LEU A  16      64.922  28.351   3.864  1.00  0.00          H   
ATOM    236 HD23 LEU A  16      63.872  27.577   5.074  1.00  0.00          H   
ATOM    237  N   GLN A  17      67.382  29.550   9.167  1.00  0.00          N   
ATOM    238  CA  GLN A  17      68.373  30.520   9.456  1.00  0.00          C   
ATOM    239  C   GLN A  17      69.410  30.077  10.534  1.00  0.00          C   
ATOM    240  O   GLN A  17      70.582  30.386  10.190  1.00  0.00          O   
ATOM    241  CB  GLN A  17      67.809  31.893   9.806  1.00  0.00          C   
ATOM    242  CG  GLN A  17      67.542  32.714   8.496  1.00  0.00          C   
ATOM    243  CD  GLN A  17      68.761  32.768   7.593  1.00  0.00          C   
ATOM    244  NE2 GLN A  17      68.781  31.995   6.572  1.00  0.00          N   
ATOM    245  OE1 GLN A  17      69.750  33.485   7.786  1.00  0.00          O   
ATOM    246  H   GLN A  17      66.563  29.504   9.760  1.00  0.00          H   
ATOM    247  HA  GLN A  17      69.072  30.637   8.627  1.00  0.00          H   
ATOM    248  HB3 GLN A  17      68.580  32.426  10.363  1.00  0.00          H   
ATOM    249  HB2 GLN A  17      66.892  31.871  10.388  1.00  0.00          H   
ATOM    250  HG3 GLN A  17      67.168  33.688   8.821  1.00  0.00          H   
ATOM    251  HG2 GLN A  17      66.744  32.222   7.936  1.00  0.00          H   
ATOM    252 HE21 GLN A  17      67.906  31.599   6.265  1.00  0.00          H   
ATOM    253 HE22 GLN A  17      69.488  32.232   5.902  1.00  0.00          H   
ATOM    254  N   ALA A  18      69.169  29.369  11.622  1.00  0.00          N   
ATOM    255  CA  ALA A  18      70.229  28.736  12.386  1.00  0.00          C   
ATOM    256  C   ALA A  18      71.107  27.731  11.612  1.00  0.00          C   
ATOM    257  O   ALA A  18      72.246  27.760  11.949  1.00  0.00          O   
ATOM    258  CB  ALA A  18      69.595  28.063  13.609  1.00  0.00          C   
ATOM    259  H   ALA A  18      68.225  29.004  11.685  1.00  0.00          H   
ATOM    260  HA  ALA A  18      70.970  29.449  12.735  1.00  0.00          H   
ATOM    261  HB1 ALA A  18      69.146  28.921  14.107  1.00  0.00          H   
ATOM    262  HB2 ALA A  18      68.826  27.335  13.333  1.00  0.00          H   
ATOM    263  HB3 ALA A  18      70.370  27.609  14.221  1.00  0.00          H   
ATOM    264  N   ALA A  19      70.682  26.955  10.600  1.00  0.00          N   
ATOM    265  CA  ALA A  19      71.476  26.245   9.619  1.00  0.00          C   
ATOM    266  C   ALA A  19      72.371  27.195   8.766  1.00  0.00          C   
ATOM    267  O   ALA A  19      73.628  27.129   8.889  1.00  0.00          O   
ATOM    268  CB  ALA A  19      70.493  25.545   8.681  1.00  0.00          C   
ATOM    269  H   ALA A  19      69.688  26.893  10.445  1.00  0.00          H   
ATOM    270  HA  ALA A  19      72.154  25.536  10.107  1.00  0.00          H   
ATOM    271  HB1 ALA A  19      69.909  24.806   9.236  1.00  0.00          H   
ATOM    272  HB2 ALA A  19      69.719  26.227   8.328  1.00  0.00          H   
ATOM    273  HB3 ALA A  19      71.002  25.117   7.818  1.00  0.00          H   
ATOM    274  N   GLN A  20      71.835  28.180   8.028  1.00  0.00          N   
ATOM    275  CA  GLN A  20      72.705  29.060   7.233  1.00  0.00          C   
ATOM    276  C   GLN A  20      73.666  29.910   8.107  1.00  0.00          C   
ATOM    277  O   GLN A  20      74.636  30.420   7.576  1.00  0.00          O   
ATOM    278  CB  GLN A  20      71.840  29.786   6.184  1.00  0.00          C   
ATOM    279  CG  GLN A  20      72.548  30.928   5.316  1.00  0.00          C   
ATOM    280  CD  GLN A  20      71.552  31.589   4.418  1.00  0.00          C   
ATOM    281  NE2 GLN A  20      71.223  31.083   3.247  1.00  0.00          N   
ATOM    282  OE1 GLN A  20      70.820  32.538   4.732  1.00  0.00          O   
ATOM    283  H   GLN A  20      70.839  28.201   7.844  1.00  0.00          H   
ATOM    284  HA  GLN A  20      73.406  28.408   6.709  1.00  0.00          H   
ATOM    285  HB3 GLN A  20      71.015  30.297   6.683  1.00  0.00          H   
ATOM    286  HB2 GLN A  20      71.424  29.110   5.444  1.00  0.00          H   
ATOM    287  HG3 GLN A  20      73.363  30.508   4.738  1.00  0.00          H   
ATOM    288  HG2 GLN A  20      72.986  31.664   5.990  1.00  0.00          H   
ATOM    289 HE21 GLN A  20      71.662  30.260   2.856  1.00  0.00          H   
ATOM    290 HE22 GLN A  20      70.471  31.612   2.828  1.00  0.00          H   
ATOM    291  N   ALA A  21      73.447  30.155   9.424  1.00  0.00          N   
ATOM    292  CA  ALA A  21      74.472  30.822  10.294  1.00  0.00          C   
ATOM    293  C   ALA A  21      75.588  29.916  10.873  1.00  0.00          C   
ATOM    294  O   ALA A  21      76.438  30.439  11.599  1.00  0.00          O   
ATOM    295  CB  ALA A  21      73.850  31.783  11.298  1.00  0.00          C   
ATOM    296  H   ALA A  21      72.591  29.781   9.808  1.00  0.00          H   
ATOM    297  HA  ALA A  21      75.045  31.528   9.692  1.00  0.00          H   
ATOM    298  HB1 ALA A  21      74.578  32.374  11.860  1.00  0.00          H   
ATOM    299  HB2 ALA A  21      72.992  32.346  10.949  1.00  0.00          H   
ATOM    300  HB3 ALA A  21      73.369  31.135  12.043  1.00  0.00          H   
ATOM    301  N   ALA A  22      75.603  28.585  10.710  1.00  0.00          N   
ATOM    302  CA  ALA A  22      76.792  27.762  11.108  1.00  0.00          C   
ATOM    303  C   ALA A  22      77.220  26.843   9.953  1.00  0.00          C   
ATOM    304  O   ALA A  22      77.199  25.635  10.040  1.00  0.00          O   
ATOM    305  CB  ALA A  22      76.387  26.955  12.330  1.00  0.00          C   
ATOM    306  H   ALA A  22      74.977  28.101  10.085  1.00  0.00          H   
ATOM    307  HA  ALA A  22      77.619  28.465  11.235  1.00  0.00          H   
ATOM    308  HB1 ALA A  22      77.260  26.373  12.640  1.00  0.00          H   
ATOM    309  HB2 ALA A  22      76.089  27.651  13.102  1.00  0.00          H   
ATOM    310  HB3 ALA A  22      75.609  26.260  12.030  1.00  0.00          H   
ATOM    311  N   LYS A  23      77.723  27.482   8.886  1.00  0.00          N   
ATOM    312  CA  LYS A  23      78.414  26.778   7.816  1.00  0.00          C   
ATOM    313  C   LYS A  23      79.742  26.077   8.210  1.00  0.00          C   
ATOM    314  O   LYS A  23      80.457  26.462   9.103  1.00  0.00          O   
ATOM    315  CB  LYS A  23      78.627  27.763   6.631  1.00  0.00          C   
ATOM    316  CG  LYS A  23      77.344  28.124   5.887  1.00  0.00          C   
ATOM    317  CD  LYS A  23      77.646  28.411   4.427  1.00  0.00          C   
ATOM    318  CE  LYS A  23      76.283  28.941   3.809  1.00  0.00          C   
ATOM    319  NZ  LYS A  23      76.658  29.689   2.534  1.00  0.00          N   
ATOM    320  H   LYS A  23      77.977  28.455   8.958  1.00  0.00          H   
ATOM    321  HA  LYS A  23      77.829  25.935   7.457  1.00  0.00          H   
ATOM    322  HB3 LYS A  23      79.306  27.282   5.931  1.00  0.00          H   
ATOM    323  HB2 LYS A  23      79.112  28.655   7.018  1.00  0.00          H   
ATOM    324  HG3 LYS A  23      76.949  29.042   6.319  1.00  0.00          H   
ATOM    325  HG2 LYS A  23      76.659  27.287   5.972  1.00  0.00          H   
ATOM    326  HD3 LYS A  23      77.939  27.499   3.917  1.00  0.00          H   
ATOM    327  HD2 LYS A  23      78.446  29.153   4.330  1.00  0.00          H   
ATOM    328  HE3 LYS A  23      75.819  29.643   4.494  1.00  0.00          H   
ATOM    329  HE2 LYS A  23      75.696  28.043   3.636  1.00  0.00          H   
ATOM    330  HZ1 LYS A  23      77.129  30.507   2.867  1.00  0.00          H   
ATOM    331  HZ2 LYS A  23      77.210  29.211   1.836  1.00  0.00          H   
ATOM    332  HZ3 LYS A  23      75.797  29.966   2.081  1.00  0.00          H   
ATOM    333  N   LYS A  24      80.148  25.053   7.407  1.00  0.00          N   
ATOM    334  CA  LYS A  24      81.453  24.517   7.574  1.00  0.00          C   
ATOM    335  C   LYS A  24      82.077  24.039   6.302  1.00  0.00          C   
ATOM    336  CB  LYS A  24      81.567  23.497   8.706  1.00  0.00          C   
ATOM    337  CG  LYS A  24      82.987  23.055   9.033  1.00  0.00          C   
ATOM    338  CD  LYS A  24      83.741  24.098   9.832  1.00  0.00          C   
ATOM    339  CE  LYS A  24      85.163  23.604  10.184  1.00  0.00          C   
ATOM    340  NZ  LYS A  24      85.779  24.555  11.075  1.00  0.00          N   
ATOM    341  O   LYS A  24      83.180  24.512   5.974  1.00  0.00          O   
ATOM    342  OXT LYS A  24      81.551  23.081   5.661  1.00  0.00          O   
ATOM    343  H   LYS A  24      79.629  24.715   6.605  1.00  0.00          H   
ATOM    344  HA  LYS A  24      82.118  25.368   7.761  1.00  0.00          H   
ATOM    345  HB3 LYS A  24      80.986  22.610   8.451  1.00  0.00          H   
ATOM    346  HB2 LYS A  24      81.032  23.851   9.586  1.00  0.00          H   
ATOM    347  HG3 LYS A  24      83.562  22.814   8.141  1.00  0.00          H   
ATOM    348  HG2 LYS A  24      82.756  22.178   9.655  1.00  0.00          H   
ATOM    349  HD3 LYS A  24      83.198  24.340  10.743  1.00  0.00          H   
ATOM    350  HD2 LYS A  24      83.772  24.978   9.183  1.00  0.00          H   
ATOM    351  HE3 LYS A  24      85.851  23.385   9.368  1.00  0.00          H   
ATOM    352  HE2 LYS A  24      85.023  22.678  10.738  1.00  0.00          H   
ATOM    353  HZ1 LYS A  24      85.743  25.432  10.578  1.00  0.00          H   
ATOM    354  HZ2 LYS A  24      85.192  24.696  11.886  1.00  0.00          H   
ATOM    355  HZ3 LYS A  24      86.743  24.321  11.250  1.00  0.00          H   
TER     356      LYS A  24
ENDMDL
MODEL        4
ATOM      1  N   LYS A   1      50.288  47.115   6.082  1.00  0.00          N   
ATOM      2  CA  LYS A   1      50.056  45.976   7.050  1.00  0.00          C   
ATOM      3  C   LYS A   1      50.312  44.641   6.337  1.00  0.00          C   
ATOM      4  O   LYS A   1      50.109  44.556   5.160  1.00  0.00          O   
ATOM      5  CB  LYS A   1      48.659  45.782   7.764  1.00  0.00          C   
ATOM      6  CG  LYS A   1      48.471  46.784   8.948  1.00  0.00          C   
ATOM      7  CD  LYS A   1      47.173  46.601   9.672  1.00  0.00          C   
ATOM      8  CE  LYS A   1      46.984  47.499  10.874  1.00  0.00          C   
ATOM      9  NZ  LYS A   1      46.993  48.914  10.507  1.00  0.00          N   
ATOM     10  HA  LYS A   1      50.892  46.054   7.756  1.00  0.00          H   
ATOM     11  HB3 LYS A   1      48.522  44.831   8.273  1.00  0.00          H   
ATOM     12  HB2 LYS A   1      47.920  45.928   6.982  1.00  0.00          H   
ATOM     13  HG3 LYS A   1      48.506  47.803   8.551  1.00  0.00          H   
ATOM     14  HG2 LYS A   1      49.267  46.731   9.691  1.00  0.00          H   
ATOM     15  HD3 LYS A   1      47.230  45.586  10.065  1.00  0.00          H   
ATOM     16  HD2 LYS A   1      46.281  46.687   9.051  1.00  0.00          H   
ATOM     17  HE3 LYS A   1      47.813  47.411  11.585  1.00  0.00          H   
ATOM     18  HE2 LYS A   1      46.029  47.274  11.339  1.00  0.00          H   
ATOM     19  HZ1 LYS A   1      46.239  49.138   9.869  1.00  0.00          H   
ATOM     20  HZ2 LYS A   1      46.970  49.449  11.360  1.00  0.00          H   
ATOM     21  HZ3 LYS A   1      47.925  49.110  10.178  1.00  0.00          H   
ATOM     22  H   LYS A   1      49.599  47.055   5.338  1.00  0.00          H   
ATOM     23  N   LYS A   2      50.876  43.683   7.079  1.00  0.00          N   
ATOM     24  CA  LYS A   2      51.167  42.408   6.474  1.00  0.00          C   
ATOM     25  C   LYS A   2      50.737  41.357   7.545  1.00  0.00          C   
ATOM     26  O   LYS A   2      51.149  41.512   8.739  1.00  0.00          O   
ATOM     27  CB  LYS A   2      52.645  42.372   6.121  1.00  0.00          C   
ATOM     28  CG  LYS A   2      52.919  40.964   5.543  1.00  0.00          C   
ATOM     29  CD  LYS A   2      54.301  40.972   4.922  1.00  0.00          C   
ATOM     30  CE  LYS A   2      54.635  39.642   4.153  1.00  0.00          C   
ATOM     31  NZ  LYS A   2      55.059  38.507   4.994  1.00  0.00          N   
ATOM     32  H   LYS A   2      51.133  43.897   8.039  1.00  0.00          H   
ATOM     33  HA  LYS A   2      50.621  42.330   5.532  1.00  0.00          H   
ATOM     34  HB3 LYS A   2      53.232  42.468   7.040  1.00  0.00          H   
ATOM     35  HB2 LYS A   2      52.922  43.171   5.430  1.00  0.00          H   
ATOM     36  HG3 LYS A   2      52.252  40.814   4.695  1.00  0.00          H   
ATOM     37  HG2 LYS A   2      52.779  40.143   6.245  1.00  0.00          H   
ATOM     38  HD3 LYS A   2      55.026  41.060   5.741  1.00  0.00          H   
ATOM     39  HD2 LYS A   2      54.416  41.860   4.294  1.00  0.00          H   
ATOM     40  HE3 LYS A   2      55.433  40.034   3.523  1.00  0.00          H   
ATOM     41  HE2 LYS A   2      53.763  39.361   3.575  1.00  0.00          H   
ATOM     42  HZ1 LYS A   2      54.285  38.087   5.499  1.00  0.00          H   
ATOM     43  HZ2 LYS A   2      55.401  37.718   4.466  1.00  0.00          H   
ATOM     44  HZ3 LYS A   2      55.855  38.641   5.600  1.00  0.00          H   
ATOM     45  N   PRO A   3      49.960  40.296   7.169  1.00  0.00          N   
ATOM     46  CA  PRO A   3      49.409  39.250   8.065  1.00  0.00          C   
ATOM     47  C   PRO A   3      50.421  38.344   8.769  1.00  0.00          C   
ATOM     48  O   PRO A   3      51.552  38.256   8.407  1.00  0.00          O   
ATOM     49  CB  PRO A   3      48.448  38.476   7.237  1.00  0.00          C   
ATOM     50  CG  PRO A   3      47.975  39.473   6.217  1.00  0.00          C   
ATOM     51  CD  PRO A   3      49.231  40.322   5.902  1.00  0.00          C   
ATOM     52  HA  PRO A   3      48.754  39.730   8.795  1.00  0.00          H   
ATOM     53  HB3 PRO A   3      49.011  37.730   6.684  1.00  0.00          H   
ATOM     54  HB2 PRO A   3      47.655  38.177   7.920  1.00  0.00          H   
ATOM     55  HG3 PRO A   3      47.627  39.043   5.282  1.00  0.00          H   
ATOM     56  HG2 PRO A   3      47.152  39.958   6.736  1.00  0.00          H   
ATOM     57  HD3 PRO A   3      49.837  39.772   5.187  1.00  0.00          H   
ATOM     58  HD2 PRO A   3      48.963  41.333   5.621  1.00  0.00          H   
ATOM     59  N   GLY A   4      49.953  37.755   9.860  1.00  0.00          N   
ATOM     60  CA  GLY A   4      50.795  36.934  10.699  1.00  0.00          C   
ATOM     61  C   GLY A   4      51.198  35.546  10.126  1.00  0.00          C   
ATOM     62  O   GLY A   4      50.398  34.811   9.565  1.00  0.00          O   
ATOM     63  H   GLY A   4      48.948  37.748   9.985  1.00  0.00          H   
ATOM     64  HA3 GLY A   4      50.387  36.895  11.710  1.00  0.00          H   
ATOM     65  HA2 GLY A   4      51.689  37.555  10.823  1.00  0.00          H   
ATOM     66  N   ALA A   5      52.473  35.172  10.278  1.00  0.00          N   
ATOM     67  CA  ALA A   5      52.965  33.829  10.034  1.00  0.00          C   
ATOM     68  C   ALA A   5      52.437  32.865  11.160  1.00  0.00          C   
ATOM     69  O   ALA A   5      52.343  33.153  12.379  1.00  0.00          O   
ATOM     70  CB  ALA A   5      54.450  33.873  10.037  1.00  0.00          C   
ATOM     71  H   ALA A   5      53.182  35.843  10.535  1.00  0.00          H   
ATOM     72  HA  ALA A   5      52.525  33.557   9.073  1.00  0.00          H   
ATOM     73  HB1 ALA A   5      54.926  34.721   9.545  1.00  0.00          H   
ATOM     74  HB2 ALA A   5      54.846  34.029  11.050  1.00  0.00          H   
ATOM     75  HB3 ALA A   5      54.789  32.872   9.785  1.00  0.00          H   
ATOM     76  N   SER A   6      52.069  31.691  10.687  1.00  0.00          N   
ATOM     77  CA  SER A   6      51.859  30.595  11.576  1.00  0.00          C   
ATOM     78  C   SER A   6      53.120  30.119  12.286  1.00  0.00          C   
ATOM     79  O   SER A   6      54.184  30.196  11.701  1.00  0.00          O   
ATOM     80  CB  SER A   6      51.162  29.517  10.722  1.00  0.00          C   
ATOM     81  OG  SER A   6      52.041  28.935   9.790  1.00  0.00          O   
ATOM     82  H   SER A   6      52.156  31.475   9.705  1.00  0.00          H   
ATOM     83  HA  SER A   6      51.150  30.921  12.333  1.00  0.00          H   
ATOM     84  HB3 SER A   6      50.372  29.977  10.132  1.00  0.00          H   
ATOM     85  HB2 SER A   6      50.617  28.866  11.415  1.00  0.00          H   
ATOM     86  HG  SER A   6      51.618  28.275   9.227  1.00  0.00          H   
ATOM     87  N   LEU A   7      52.909  29.747  13.575  1.00  0.00          N   
ATOM     88  CA  LEU A   7      53.937  29.198  14.520  1.00  0.00          C   
ATOM     89  C   LEU A   7      54.853  28.113  14.021  1.00  0.00          C   
ATOM     90  O   LEU A   7      56.057  28.196  14.211  1.00  0.00          O   
ATOM     91  CB  LEU A   7      53.224  28.668  15.797  1.00  0.00          C   
ATOM     92  CG  LEU A   7      54.122  28.100  16.897  1.00  0.00          C   
ATOM     93  CD1 LEU A   7      54.983  29.180  17.380  1.00  0.00          C   
ATOM     94  CD2 LEU A   7      53.253  27.615  18.116  1.00  0.00          C   
ATOM     95  H   LEU A   7      51.966  29.771  13.948  1.00  0.00          H   
ATOM     96  HA  LEU A   7      54.562  30.033  14.840  1.00  0.00          H   
ATOM     97  HB3 LEU A   7      52.461  27.997  15.399  1.00  0.00          H   
ATOM     98  HB2 LEU A   7      52.732  29.548  16.231  1.00  0.00          H   
ATOM     99  HG  LEU A   7      54.738  27.292  16.507  1.00  0.00          H   
ATOM    100 HD11 LEU A   7      54.408  29.981  17.856  1.00  0.00          H   
ATOM    101 HD12 LEU A   7      55.640  28.788  18.156  1.00  0.00          H   
ATOM    102 HD13 LEU A   7      55.670  29.544  16.617  1.00  0.00          H   
ATOM    103 HD21 LEU A   7      52.500  28.332  18.445  1.00  0.00          H   
ATOM    104 HD22 LEU A   7      52.925  26.588  17.951  1.00  0.00          H   
ATOM    105 HD23 LEU A   7      53.882  27.444  18.987  1.00  0.00          H   
ATOM    106  N   ALA A   8      54.316  27.163  13.233  1.00  0.00          N   
ATOM    107  CA  ALA A   8      55.071  26.267  12.333  1.00  0.00          C   
ATOM    108  C   ALA A   8      55.984  26.967  11.287  1.00  0.00          C   
ATOM    109  O   ALA A   8      57.167  26.613  11.176  1.00  0.00          O   
ATOM    110  CB  ALA A   8      54.094  25.265  11.753  1.00  0.00          C   
ATOM    111  H   ALA A   8      53.304  27.183  13.207  1.00  0.00          H   
ATOM    112  HA  ALA A   8      55.730  25.586  12.870  1.00  0.00          H   
ATOM    113  HB1 ALA A   8      54.573  24.543  11.097  1.00  0.00          H   
ATOM    114  HB2 ALA A   8      53.540  24.745  12.534  1.00  0.00          H   
ATOM    115  HB3 ALA A   8      53.346  25.841  11.205  1.00  0.00          H   
ATOM    116  N   ALA A   9      55.451  27.980  10.534  1.00  0.00          N   
ATOM    117  CA  ALA A   9      56.343  28.624   9.574  1.00  0.00          C   
ATOM    118  C   ALA A   9      57.473  29.449  10.218  1.00  0.00          C   
ATOM    119  O   ALA A   9      58.578  29.492   9.763  1.00  0.00          O   
ATOM    120  CB  ALA A   9      55.495  29.524   8.656  1.00  0.00          C   
ATOM    121  H   ALA A   9      54.704  28.524  10.930  1.00  0.00          H   
ATOM    122  HA  ALA A   9      56.817  27.833   8.990  1.00  0.00          H   
ATOM    123  HB1 ALA A   9      56.092  29.956   7.847  1.00  0.00          H   
ATOM    124  HB2 ALA A   9      54.693  28.925   8.206  1.00  0.00          H   
ATOM    125  HB3 ALA A   9      55.125  30.385   9.207  1.00  0.00          H   
ATOM    126  N   LEU A  10      57.154  30.131  11.347  1.00  0.00          N   
ATOM    127  CA  LEU A  10      58.072  30.833  12.297  1.00  0.00          C   
ATOM    128  C   LEU A  10      59.158  29.844  12.817  1.00  0.00          C   
ATOM    129  O   LEU A  10      60.385  30.148  12.651  1.00  0.00          O   
ATOM    130  CB  LEU A  10      57.332  31.479  13.471  1.00  0.00          C   
ATOM    131  CG  LEU A  10      56.561  32.690  13.016  1.00  0.00          C   
ATOM    132  CD1 LEU A  10      55.419  32.878  13.985  1.00  0.00          C   
ATOM    133  CD2 LEU A  10      57.454  33.891  12.928  1.00  0.00          C   
ATOM    134  H   LEU A  10      56.167  30.174  11.565  1.00  0.00          H   
ATOM    135  HA  LEU A  10      58.516  31.648  11.717  1.00  0.00          H   
ATOM    136  HB3 LEU A  10      58.074  31.722  14.228  1.00  0.00          H   
ATOM    137  HB2 LEU A  10      56.641  30.808  13.979  1.00  0.00          H   
ATOM    138  HG  LEU A  10      56.164  32.588  12.001  1.00  0.00          H   
ATOM    139 HD11 LEU A  10      54.871  33.772  13.677  1.00  0.00          H   
ATOM    140 HD12 LEU A  10      54.788  31.999  13.925  1.00  0.00          H   
ATOM    141 HD13 LEU A  10      55.815  33.038  14.988  1.00  0.00          H   
ATOM    142 HD21 LEU A  10      58.069  33.903  12.027  1.00  0.00          H   
ATOM    143 HD22 LEU A  10      56.817  34.781  12.889  1.00  0.00          H   
ATOM    144 HD23 LEU A  10      58.116  34.002  13.793  1.00  0.00          H   
ATOM    145  N   GLN A  11      58.854  28.653  13.264  1.00  0.00          N   
ATOM    146  CA  GLN A  11      59.803  27.593  13.465  1.00  0.00          C   
ATOM    147  C   GLN A  11      60.509  27.040  12.246  1.00  0.00          C   
ATOM    148  O   GLN A  11      61.672  26.692  12.496  1.00  0.00          O   
ATOM    149  CB  GLN A  11      59.170  26.534  14.372  1.00  0.00          C   
ATOM    150  CG  GLN A  11      60.161  25.836  15.355  1.00  0.00          C   
ATOM    151  CD  GLN A  11      59.448  24.904  16.267  1.00  0.00          C   
ATOM    152  NE2 GLN A  11      60.155  24.457  17.271  1.00  0.00          N   
ATOM    153  OE1 GLN A  11      58.255  24.676  16.142  1.00  0.00          O   
ATOM    154  H   GLN A  11      57.887  28.369  13.306  1.00  0.00          H   
ATOM    155  HA  GLN A  11      60.483  28.065  14.171  1.00  0.00          H   
ATOM    156  HB3 GLN A  11      58.639  25.703  13.922  1.00  0.00          H   
ATOM    157  HB2 GLN A  11      58.393  27.050  14.935  1.00  0.00          H   
ATOM    158  HG3 GLN A  11      60.726  26.516  15.979  1.00  0.00          H   
ATOM    159  HG2 GLN A  11      60.846  25.299  14.698  1.00  0.00          H   
ATOM    160 HE21 GLN A  11      61.111  24.795  17.330  1.00  0.00          H   
ATOM    161 HE22 GLN A  11      59.692  24.050  18.068  1.00  0.00          H   
ATOM    162  N   ALA A  12      60.008  27.098  10.994  1.00  0.00          N   
ATOM    163  CA  ALA A  12      60.818  26.803   9.829  1.00  0.00          C   
ATOM    164  C   ALA A  12      61.860  27.914   9.539  1.00  0.00          C   
ATOM    165  O   ALA A  12      63.056  27.594   9.207  1.00  0.00          O   
ATOM    166  CB  ALA A  12      59.907  26.479   8.694  1.00  0.00          C   
ATOM    167  H   ALA A  12      59.024  27.337  10.887  1.00  0.00          H   
ATOM    168  HA  ALA A  12      61.384  25.879   9.979  1.00  0.00          H   
ATOM    169  HB1 ALA A  12      60.353  26.264   7.725  1.00  0.00          H   
ATOM    170  HB2 ALA A  12      59.390  25.569   8.981  1.00  0.00          H   
ATOM    171  HB3 ALA A  12      59.228  27.314   8.527  1.00  0.00          H   
ATOM    172  N   LEU A  13      61.491  29.186   9.671  1.00  0.00          N   
ATOM    173  CA  LEU A  13      62.338  30.341   9.458  1.00  0.00          C   
ATOM    174  C   LEU A  13      63.485  30.383  10.511  1.00  0.00          C   
ATOM    175  O   LEU A  13      64.599  30.457   9.940  1.00  0.00          O   
ATOM    176  CB  LEU A  13      61.566  31.687   9.411  1.00  0.00          C   
ATOM    177  CG  LEU A  13      62.577  32.874   9.230  1.00  0.00          C   
ATOM    178  CD1 LEU A  13      63.525  32.933   8.017  1.00  0.00          C   
ATOM    179  CD2 LEU A  13      61.742  34.107   9.213  1.00  0.00          C   
ATOM    180  H   LEU A  13      60.506  29.303   9.830  1.00  0.00          H   
ATOM    181  HA  LEU A  13      62.841  30.247   8.493  1.00  0.00          H   
ATOM    182  HB3 LEU A  13      61.027  31.724  10.355  1.00  0.00          H   
ATOM    183  HB2 LEU A  13      60.765  31.661   8.672  1.00  0.00          H   
ATOM    184  HG  LEU A  13      63.200  32.815  10.119  1.00  0.00          H   
ATOM    185 HD11 LEU A  13      64.394  32.346   8.303  1.00  0.00          H   
ATOM    186 HD12 LEU A  13      63.113  32.683   7.045  1.00  0.00          H   
ATOM    187 HD13 LEU A  13      63.919  33.946   7.948  1.00  0.00          H   
ATOM    188 HD21 LEU A  13      61.084  34.115  10.086  1.00  0.00          H   
ATOM    189 HD22 LEU A  13      62.321  35.013   9.087  1.00  0.00          H   
ATOM    190 HD23 LEU A  13      61.083  33.971   8.360  1.00  0.00          H   
ATOM    191  N   GLN A  14      63.213  30.202  11.799  1.00  0.00          N   
ATOM    192  CA  GLN A  14      64.176  30.093  12.840  1.00  0.00          C   
ATOM    193  C   GLN A  14      65.070  28.864  12.725  1.00  0.00          C   
ATOM    194  O   GLN A  14      66.172  28.880  13.235  1.00  0.00          O   
ATOM    195  CB  GLN A  14      63.607  30.044  14.283  1.00  0.00          C   
ATOM    196  CG  GLN A  14      64.737  30.327  15.274  1.00  0.00          C   
ATOM    197  CD  GLN A  14      64.549  29.691  16.609  1.00  0.00          C   
ATOM    198  NE2 GLN A  14      65.369  29.954  17.529  1.00  0.00          N   
ATOM    199  OE1 GLN A  14      63.580  29.020  16.903  1.00  0.00          O   
ATOM    200  H   GLN A  14      62.254  30.106  12.097  1.00  0.00          H   
ATOM    201  HA  GLN A  14      64.857  30.946  12.724  1.00  0.00          H   
ATOM    202  HB3 GLN A  14      63.212  29.049  14.501  1.00  0.00          H   
ATOM    203  HB2 GLN A  14      62.817  30.774  14.458  1.00  0.00          H   
ATOM    204  HG3 GLN A  14      64.787  31.393  15.500  1.00  0.00          H   
ATOM    205  HG2 GLN A  14      65.717  30.107  14.865  1.00  0.00          H   
ATOM    206 HE21 GLN A  14      66.079  30.669  17.430  1.00  0.00          H   
ATOM    207 HE22 GLN A  14      65.218  29.592  18.456  1.00  0.00          H   
ATOM    208  N   ALA A  15      64.621  27.727  12.110  1.00  0.00          N   
ATOM    209  CA  ALA A  15      65.458  26.493  11.967  1.00  0.00          C   
ATOM    210  C   ALA A  15      66.533  26.619  10.849  1.00  0.00          C   
ATOM    211  O   ALA A  15      67.682  26.342  11.165  1.00  0.00          O   
ATOM    212  CB  ALA A  15      64.503  25.292  11.680  1.00  0.00          C   
ATOM    213  H   ALA A  15      63.672  27.709  11.757  1.00  0.00          H   
ATOM    214  HA  ALA A  15      65.865  26.309  12.969  1.00  0.00          H   
ATOM    215  HB1 ALA A  15      63.948  25.167  12.609  1.00  0.00          H   
ATOM    216  HB2 ALA A  15      63.820  25.617  10.891  1.00  0.00          H   
ATOM    217  HB3 ALA A  15      65.006  24.342  11.499  1.00  0.00          H   
ATOM    218  N   LEU A  16      66.177  27.135   9.638  1.00  0.00          N   
ATOM    219  CA  LEU A  16      67.121  27.651   8.647  1.00  0.00          C   
ATOM    220  C   LEU A  16      68.067  28.692   9.249  1.00  0.00          C   
ATOM    221  O   LEU A  16      69.282  28.474   9.144  1.00  0.00          O   
ATOM    222  CB  LEU A  16      66.247  28.110   7.468  1.00  0.00          C   
ATOM    223  CG  LEU A  16      66.927  28.756   6.176  1.00  0.00          C   
ATOM    224  CD1 LEU A  16      67.469  30.133   6.498  1.00  0.00          C   
ATOM    225  CD2 LEU A  16      67.963  27.831   5.613  1.00  0.00          C   
ATOM    226  H   LEU A  16      65.192  27.240   9.442  1.00  0.00          H   
ATOM    227  HA  LEU A  16      67.669  26.762   8.351  1.00  0.00          H   
ATOM    228  HB3 LEU A  16      65.552  28.853   7.862  1.00  0.00          H   
ATOM    229  HB2 LEU A  16      65.711  27.251   7.061  1.00  0.00          H   
ATOM    230  HG  LEU A  16      66.079  28.915   5.499  1.00  0.00          H   
ATOM    231 HD11 LEU A  16      67.385  30.724   5.596  1.00  0.00          H   
ATOM    232 HD12 LEU A  16      66.960  30.640   7.321  1.00  0.00          H   
ATOM    233 HD13 LEU A  16      68.500  30.016   6.831  1.00  0.00          H   
ATOM    234 HD21 LEU A  16      68.575  28.156   4.778  1.00  0.00          H   
ATOM    235 HD22 LEU A  16      68.633  27.588   6.441  1.00  0.00          H   
ATOM    236 HD23 LEU A  16      67.465  26.913   5.315  1.00  0.00          H   
ATOM    237  N   GLN A  17      67.613  29.628  10.065  1.00  0.00          N   
ATOM    238  CA  GLN A  17      68.471  30.566  10.711  1.00  0.00          C   
ATOM    239  C   GLN A  17      69.505  29.886  11.664  1.00  0.00          C   
ATOM    240  O   GLN A  17      70.654  30.326  11.784  1.00  0.00          O   
ATOM    241  CB  GLN A  17      67.644  31.730  11.498  1.00  0.00          C   
ATOM    242  CG  GLN A  17      66.896  32.627  10.494  1.00  0.00          C   
ATOM    243  CD  GLN A  17      65.637  33.329  11.122  1.00  0.00          C   
ATOM    244  NE2 GLN A  17      64.889  34.174  10.465  1.00  0.00          N   
ATOM    245  OE1 GLN A  17      65.339  33.149  12.292  1.00  0.00          O   
ATOM    246  H   GLN A  17      66.610  29.746   9.979  1.00  0.00          H   
ATOM    247  HA  GLN A  17      69.112  31.040   9.972  1.00  0.00          H   
ATOM    248  HB3 GLN A  17      68.279  32.396  12.075  1.00  0.00          H   
ATOM    249  HB2 GLN A  17      66.887  31.309  12.158  1.00  0.00          H   
ATOM    250  HG3 GLN A  17      66.541  32.050   9.641  1.00  0.00          H   
ATOM    251  HG2 GLN A  17      67.578  33.382  10.100  1.00  0.00          H   
ATOM    252 HE21 GLN A  17      65.169  34.169   9.502  1.00  0.00          H   
ATOM    253 HE22 GLN A  17      63.992  34.487  10.816  1.00  0.00          H   
ATOM    254  N   ALA A  18      69.034  28.899  12.415  1.00  0.00          N   
ATOM    255  CA  ALA A  18      69.908  28.094  13.294  1.00  0.00          C   
ATOM    256  C   ALA A  18      71.046  27.348  12.534  1.00  0.00          C   
ATOM    257  O   ALA A  18      72.212  27.464  12.956  1.00  0.00          O   
ATOM    258  CB  ALA A  18      69.001  27.187  14.088  1.00  0.00          C   
ATOM    259  H   ALA A  18      68.083  28.556  12.353  1.00  0.00          H   
ATOM    260  HA  ALA A  18      70.427  28.739  14.008  1.00  0.00          H   
ATOM    261  HB1 ALA A  18      68.395  26.598  13.400  1.00  0.00          H   
ATOM    262  HB2 ALA A  18      69.622  26.429  14.564  1.00  0.00          H   
ATOM    263  HB3 ALA A  18      68.417  27.791  14.791  1.00  0.00          H   
ATOM    264  N   ALA A  19      70.656  26.659  11.400  1.00  0.00          N   
ATOM    265  CA  ALA A  19      71.607  26.127  10.470  1.00  0.00          C   
ATOM    266  C   ALA A  19      72.671  27.079   9.893  1.00  0.00          C   
ATOM    267  O   ALA A  19      73.822  26.711   9.732  1.00  0.00          O   
ATOM    268  CB  ALA A  19      70.917  25.474   9.287  1.00  0.00          C   
ATOM    269  H   ALA A  19      69.676  26.635  11.139  1.00  0.00          H   
ATOM    270  HA  ALA A  19      72.155  25.295  10.916  1.00  0.00          H   
ATOM    271  HB1 ALA A  19      70.758  26.262   8.554  1.00  0.00          H   
ATOM    272  HB2 ALA A  19      71.688  24.773   8.955  1.00  0.00          H   
ATOM    273  HB3 ALA A  19      70.038  24.898   9.593  1.00  0.00          H   
ATOM    274  N   GLN A  20      72.374  28.363   9.779  1.00  0.00          N   
ATOM    275  CA  GLN A  20      73.224  29.363   9.184  1.00  0.00          C   
ATOM    276  C   GLN A  20      73.998  30.207  10.215  1.00  0.00          C   
ATOM    277  O   GLN A  20      74.781  31.049   9.752  1.00  0.00          O   
ATOM    278  CB  GLN A  20      72.372  30.393   8.395  1.00  0.00          C   
ATOM    279  CG  GLN A  20      71.823  29.701   7.144  1.00  0.00          C   
ATOM    280  CD  GLN A  20      70.945  30.754   6.362  1.00  0.00          C   
ATOM    281  NE2 GLN A  20      70.483  30.570   5.123  1.00  0.00          N   
ATOM    282  OE1 GLN A  20      70.845  31.917   6.802  1.00  0.00          O   
ATOM    283  H   GLN A  20      71.402  28.596   9.894  1.00  0.00          H   
ATOM    284  HA  GLN A  20      73.813  28.963   8.361  1.00  0.00          H   
ATOM    285  HB3 GLN A  20      72.973  31.217   8.009  1.00  0.00          H   
ATOM    286  HB2 GLN A  20      71.552  30.682   9.048  1.00  0.00          H   
ATOM    287  HG3 GLN A  20      71.164  28.871   7.440  1.00  0.00          H   
ATOM    288  HG2 GLN A  20      72.635  29.337   6.518  1.00  0.00          H   
ATOM    289 HE21 GLN A  20      70.628  29.656   4.720  1.00  0.00          H   
ATOM    290 HE22 GLN A  20      70.110  31.382   4.640  1.00  0.00          H   
ATOM    291  N   ALA A  21      73.757  30.093  11.550  1.00  0.00          N   
ATOM    292  CA  ALA A  21      74.224  30.937  12.637  1.00  0.00          C   
ATOM    293  C   ALA A  21      75.728  31.183  12.796  1.00  0.00          C   
ATOM    294  O   ALA A  21      76.005  32.229  13.453  1.00  0.00          O   
ATOM    295  CB  ALA A  21      73.758  30.262  13.921  1.00  0.00          C   
ATOM    296  H   ALA A  21      73.167  29.339  11.897  1.00  0.00          H   
ATOM    297  HA  ALA A  21      73.657  31.865  12.637  1.00  0.00          H   
ATOM    298  HB1 ALA A  21      72.706  30.018  13.844  1.00  0.00          H   
ATOM    299  HB2 ALA A  21      74.318  29.326  13.907  1.00  0.00          H   
ATOM    300  HB3 ALA A  21      73.924  30.757  14.878  1.00  0.00          H   
ATOM    301  N   ALA A  22      76.628  30.471  12.139  1.00  0.00          N   
ATOM    302  CA  ALA A  22      78.054  30.824  11.950  1.00  0.00          C   
ATOM    303  C   ALA A  22      78.365  32.160  11.235  1.00  0.00          C   
ATOM    304  O   ALA A  22      79.455  32.703  11.323  1.00  0.00          O   
ATOM    305  CB  ALA A  22      78.815  29.727  11.171  1.00  0.00          C   
ATOM    306  H   ALA A  22      76.313  29.642  11.651  1.00  0.00          H   
ATOM    307  HA  ALA A  22      78.497  30.971  12.930  1.00  0.00          H   
ATOM    308  HB1 ALA A  22      78.762  28.727  11.594  1.00  0.00          H   
ATOM    309  HB2 ALA A  22      78.429  29.673  10.152  1.00  0.00          H   
ATOM    310  HB3 ALA A  22      79.864  29.978  11.028  1.00  0.00          H   
ATOM    311  N   LYS A  23      77.309  32.740  10.596  1.00  0.00          N   
ATOM    312  CA  LYS A  23      77.410  34.009   9.855  1.00  0.00          C   
ATOM    313  C   LYS A  23      77.936  35.113  10.792  1.00  0.00          C   
ATOM    314  O   LYS A  23      77.660  35.236  11.941  1.00  0.00          O   
ATOM    315  CB  LYS A  23      76.100  34.319   9.084  1.00  0.00          C   
ATOM    316  CG  LYS A  23      74.960  34.614  10.027  1.00  0.00          C   
ATOM    317  CD  LYS A  23      73.647  34.959   9.215  1.00  0.00          C   
ATOM    318  CE  LYS A  23      72.915  33.719   8.790  1.00  0.00          C   
ATOM    319  NZ  LYS A  23      71.781  33.984   7.930  1.00  0.00          N   
ATOM    320  H   LYS A  23      76.380  32.356  10.742  1.00  0.00          H   
ATOM    321  HA  LYS A  23      78.239  33.796   9.176  1.00  0.00          H   
ATOM    322  HB3 LYS A  23      75.806  33.473   8.464  1.00  0.00          H   
ATOM    323  HB2 LYS A  23      76.282  35.130   8.381  1.00  0.00          H   
ATOM    324  HG3 LYS A  23      75.276  35.547  10.498  1.00  0.00          H   
ATOM    325  HG2 LYS A  23      74.826  33.833  10.775  1.00  0.00          H   
ATOM    326  HD3 LYS A  23      73.955  35.627   8.417  1.00  0.00          H   
ATOM    327  HD2 LYS A  23      72.942  35.401   9.918  1.00  0.00          H   
ATOM    328  HE3 LYS A  23      72.578  33.288   9.733  1.00  0.00          H   
ATOM    329  HE2 LYS A  23      73.651  33.078   8.317  1.00  0.00          H   
ATOM    330  HZ1 LYS A  23      71.034  34.462   8.431  1.00  0.00          H   
ATOM    331  HZ2 LYS A  23      71.957  34.616   7.175  1.00  0.00          H   
ATOM    332  HZ3 LYS A  23      71.371  33.151   7.540  1.00  0.00          H   
ATOM    333  N   LYS A  24      78.605  36.014  10.161  1.00  0.00          N   
ATOM    334  CA  LYS A  24      79.154  37.268  10.696  1.00  0.00          C   
ATOM    335  C   LYS A  24      78.269  38.423  10.256  1.00  0.00          C   
ATOM    336  CB  LYS A  24      80.617  37.495  10.358  1.00  0.00          C   
ATOM    337  CG  LYS A  24      81.475  36.380  10.852  1.00  0.00          C   
ATOM    338  CD  LYS A  24      81.405  36.103  12.321  1.00  0.00          C   
ATOM    339  CE  LYS A  24      82.499  35.179  12.685  1.00  0.00          C   
ATOM    340  NZ  LYS A  24      82.524  34.957  14.126  1.00  0.00          N   
ATOM    341  O   LYS A  24      77.289  38.731  10.990  1.00  0.00          O   
ATOM    342  OXT LYS A  24      78.390  38.946   9.098  1.00  0.00          O   
ATOM    343  H   LYS A  24      78.898  35.770   9.225  1.00  0.00          H   
ATOM    344  HA  LYS A  24      79.121  37.354  11.784  1.00  0.00          H   
ATOM    345  HB3 LYS A  24      81.108  38.402  10.715  1.00  0.00          H   
ATOM    346  HB2 LYS A  24      80.779  37.526   9.276  1.00  0.00          H   
ATOM    347  HG3 LYS A  24      82.464  36.665  10.495  1.00  0.00          H   
ATOM    348  HG2 LYS A  24      81.274  35.404  10.437  1.00  0.00          H   
ATOM    349  HD3 LYS A  24      80.455  35.638  12.598  1.00  0.00          H   
ATOM    350  HD2 LYS A  24      81.494  36.996  12.934  1.00  0.00          H   
ATOM    351  HE3 LYS A  24      83.456  35.666  12.480  1.00  0.00          H   
ATOM    352  HE2 LYS A  24      82.380  34.225  12.165  1.00  0.00          H   
ATOM    353  HZ1 LYS A  24      81.689  34.471  14.424  1.00  0.00          H   
ATOM    354  HZ2 LYS A  24      83.296  34.306  14.235  1.00  0.00          H   
ATOM    355  HZ3 LYS A  24      82.743  35.700  14.769  1.00  0.00          H   
TER     356      LYS A  24
ENDMDL
MODEL        5
ATOM      1  N   LYS A   1      52.537  17.882  21.487  1.00  0.00          N   
ATOM      2  CA  LYS A   1      51.459  18.364  20.588  1.00  0.00          C   
ATOM      3  C   LYS A   1      51.982  19.229  19.389  1.00  0.00          C   
ATOM      4  O   LYS A   1      52.633  20.211  19.609  1.00  0.00          O   
ATOM      5  CB  LYS A   1      50.415  19.168  21.349  1.00  0.00          C   
ATOM      6  CG  LYS A   1      49.045  19.218  20.721  1.00  0.00          C   
ATOM      7  CD  LYS A   1      48.106  20.260  21.415  1.00  0.00          C   
ATOM      8  CE  LYS A   1      47.516  19.839  22.713  1.00  0.00          C   
ATOM      9  NZ  LYS A   1      46.670  18.652  22.527  1.00  0.00          N   
ATOM     10  HA  LYS A   1      50.892  17.500  20.247  1.00  0.00          H   
ATOM     11  HB3 LYS A   1      50.746  20.193  21.507  1.00  0.00          H   
ATOM     12  HB2 LYS A   1      50.347  18.736  22.345  1.00  0.00          H   
ATOM     13  HG3 LYS A   1      48.536  18.259  20.668  1.00  0.00          H   
ATOM     14  HG2 LYS A   1      49.247  19.531  19.691  1.00  0.00          H   
ATOM     15  HD3 LYS A   1      47.266  20.486  20.751  1.00  0.00          H   
ATOM     16  HD2 LYS A   1      48.618  21.218  21.492  1.00  0.00          H   
ATOM     17  HE3 LYS A   1      46.964  20.665  23.170  1.00  0.00          H   
ATOM     18  HE2 LYS A   1      48.316  19.605  23.408  1.00  0.00          H   
ATOM     19  HZ1 LYS A   1      47.295  17.865  22.449  1.00  0.00          H   
ATOM     20  HZ2 LYS A   1      46.105  18.564  23.362  1.00  0.00          H   
ATOM     21  HZ3 LYS A   1      46.048  18.511  21.751  1.00  0.00          H   
ATOM     22  H   LYS A   1      53.211  17.477  20.862  1.00  0.00          H   
ATOM     23  N   LYS A   2      51.515  18.914  18.178  1.00  0.00          N   
ATOM     24  CA  LYS A   2      51.816  19.617  16.887  1.00  0.00          C   
ATOM     25  C   LYS A   2      51.629  21.115  16.979  1.00  0.00          C   
ATOM     26  O   LYS A   2      50.659  21.605  17.510  1.00  0.00          O   
ATOM     27  CB  LYS A   2      50.999  18.966  15.718  1.00  0.00          C   
ATOM     28  CG  LYS A   2      51.337  19.604  14.364  1.00  0.00          C   
ATOM     29  CD  LYS A   2      50.747  18.638  13.241  1.00  0.00          C   
ATOM     30  CE  LYS A   2      50.414  19.353  11.940  1.00  0.00          C   
ATOM     31  NZ  LYS A   2      51.655  19.947  11.407  1.00  0.00          N   
ATOM     32  H   LYS A   2      51.092  17.997  18.125  1.00  0.00          H   
ATOM     33  HA  LYS A   2      52.881  19.471  16.704  1.00  0.00          H   
ATOM     34  HB3 LYS A   2      49.925  19.124  15.858  1.00  0.00          H   
ATOM     35  HB2 LYS A   2      51.272  17.917  15.632  1.00  0.00          H   
ATOM     36  HG3 LYS A   2      52.415  19.624  14.233  1.00  0.00          H   
ATOM     37  HG2 LYS A   2      50.835  20.553  14.180  1.00  0.00          H   
ATOM     38  HD3 LYS A   2      49.863  18.063  13.478  1.00  0.00          H   
ATOM     39  HD2 LYS A   2      51.472  17.833  13.108  1.00  0.00          H   
ATOM     40  HE3 LYS A   2      49.647  20.115  12.020  1.00  0.00          H   
ATOM     41  HE2 LYS A   2      49.985  18.592  11.283  1.00  0.00          H   
ATOM     42  HZ1 LYS A   2      51.483  20.275  10.463  1.00  0.00          H   
ATOM     43  HZ2 LYS A   2      51.923  20.770  11.926  1.00  0.00          H   
ATOM     44  HZ3 LYS A   2      52.348  19.224  11.242  1.00  0.00          H   
ATOM     45  N   PRO A   3      52.683  21.795  16.512  1.00  0.00          N   
ATOM     46  CA  PRO A   3      52.697  23.259  16.592  1.00  0.00          C   
ATOM     47  C   PRO A   3      51.569  23.870  15.742  1.00  0.00          C   
ATOM     48  O   PRO A   3      51.181  23.289  14.677  1.00  0.00          O   
ATOM     49  CB  PRO A   3      54.097  23.732  16.115  1.00  0.00          C   
ATOM     50  CG  PRO A   3      54.904  22.489  16.569  1.00  0.00          C   
ATOM     51  CD  PRO A   3      53.973  21.292  16.157  1.00  0.00          C   
ATOM     52  HA  PRO A   3      52.580  23.567  17.625  1.00  0.00          H   
ATOM     53  HB3 PRO A   3      54.209  23.793  15.033  1.00  0.00          H   
ATOM     54  HB2 PRO A   3      54.379  24.705  16.507  1.00  0.00          H   
ATOM     55  HG3 PRO A   3      55.865  22.462  16.066  1.00  0.00          H   
ATOM     56  HG2 PRO A   3      54.940  22.563  17.655  1.00  0.00          H   
ATOM     57  HD3 PRO A   3      54.105  21.001  15.118  1.00  0.00          H   
ATOM     58  HD2 PRO A   3      54.360  20.459  16.740  1.00  0.00          H   
ATOM     59  N   GLY A   4      51.011  24.987  16.229  1.00  0.00          N   
ATOM     60  CA  GLY A   4      50.102  25.811  15.482  1.00  0.00          C   
ATOM     61  C   GLY A   4      50.682  26.377  14.190  1.00  0.00          C   
ATOM     62  O   GLY A   4      51.852  26.775  14.197  1.00  0.00          O   
ATOM     63  H   GLY A   4      51.348  25.393  17.086  1.00  0.00          H   
ATOM     64  HA3 GLY A   4      49.945  26.602  16.209  1.00  0.00          H   
ATOM     65  HA2 GLY A   4      49.117  25.382  15.309  1.00  0.00          H   
ATOM     66  N   ALA A   5      49.828  26.605  13.184  1.00  0.00          N   
ATOM     67  CA  ALA A   5      50.227  26.929  11.827  1.00  0.00          C   
ATOM     68  C   ALA A   5      51.154  28.146  11.698  1.00  0.00          C   
ATOM     69  O   ALA A   5      52.152  28.096  10.950  1.00  0.00          O   
ATOM     70  CB  ALA A   5      48.982  27.316  11.018  1.00  0.00          C   
ATOM     71  H   ALA A   5      48.902  26.218  13.277  1.00  0.00          H   
ATOM     72  HA  ALA A   5      50.663  26.010  11.442  1.00  0.00          H   
ATOM     73  HB1 ALA A   5      48.349  26.429  10.982  1.00  0.00          H   
ATOM     74  HB2 ALA A   5      48.323  28.079  11.428  1.00  0.00          H   
ATOM     75  HB3 ALA A   5      49.291  27.552   9.999  1.00  0.00          H   
ATOM     76  N   SER A   6      50.924  29.247  12.409  1.00  0.00          N   
ATOM     77  CA  SER A   6      51.903  30.394  12.500  1.00  0.00          C   
ATOM     78  C   SER A   6      53.168  30.193  13.349  1.00  0.00          C   
ATOM     79  O   SER A   6      54.276  30.584  12.939  1.00  0.00          O   
ATOM     80  CB  SER A   6      51.202  31.698  12.790  1.00  0.00          C   
ATOM     81  OG  SER A   6      50.193  31.999  11.815  1.00  0.00          O   
ATOM     82  H   SER A   6      50.087  29.188  12.961  1.00  0.00          H   
ATOM     83  HA  SER A   6      52.324  30.501  11.504  1.00  0.00          H   
ATOM     84  HB3 SER A   6      51.873  32.559  12.751  1.00  0.00          H   
ATOM     85  HB2 SER A   6      50.722  31.558  13.753  1.00  0.00          H   
ATOM     86  HG  SER A   6      49.766  32.774  12.194  1.00  0.00          H   
ATOM     87  N   LEU A   7      53.040  29.550  14.513  1.00  0.00          N   
ATOM     88  CA  LEU A   7      54.295  29.097  15.238  1.00  0.00          C   
ATOM     89  C   LEU A   7      55.227  28.130  14.487  1.00  0.00          C   
ATOM     90  O   LEU A   7      56.433  28.246  14.513  1.00  0.00          O   
ATOM     91  CB  LEU A   7      54.003  28.500  16.628  1.00  0.00          C   
ATOM     92  CG  LEU A   7      55.230  28.282  17.503  1.00  0.00          C   
ATOM     93  CD1 LEU A   7      55.848  29.582  17.847  1.00  0.00          C   
ATOM     94  CD2 LEU A   7      54.899  27.581  18.807  1.00  0.00          C   
ATOM     95  H   LEU A   7      52.150  29.166  14.774  1.00  0.00          H   
ATOM     96  HA  LEU A   7      54.874  30.010  15.363  1.00  0.00          H   
ATOM     97  HB3 LEU A   7      53.579  27.524  16.347  1.00  0.00          H   
ATOM     98  HB2 LEU A   7      53.307  29.057  17.244  1.00  0.00          H   
ATOM     99  HG  LEU A   7      55.949  27.705  16.927  1.00  0.00          H   
ATOM    100 HD11 LEU A   7      56.290  29.974  16.938  1.00  0.00          H   
ATOM    101 HD12 LEU A   7      55.104  30.255  18.263  1.00  0.00          H   
ATOM    102 HD13 LEU A   7      56.657  29.516  18.571  1.00  0.00          H   
ATOM    103 HD21 LEU A   7      55.876  27.213  19.124  1.00  0.00          H   
ATOM    104 HD22 LEU A   7      54.308  28.108  19.557  1.00  0.00          H   
ATOM    105 HD23 LEU A   7      54.231  26.747  18.585  1.00  0.00          H   
ATOM    106  N   ALA A   8      54.651  27.244  13.703  1.00  0.00          N   
ATOM    107  CA  ALA A   8      55.348  26.347  12.768  1.00  0.00          C   
ATOM    108  C   ALA A   8      55.974  27.109  11.541  1.00  0.00          C   
ATOM    109  O   ALA A   8      56.961  26.606  10.932  1.00  0.00          O   
ATOM    110  CB  ALA A   8      54.253  25.300  12.330  1.00  0.00          C   
ATOM    111  H   ALA A   8      53.643  27.131  13.742  1.00  0.00          H   
ATOM    112  HA  ALA A   8      56.230  25.884  13.225  1.00  0.00          H   
ATOM    113  HB1 ALA A   8      53.845  24.653  13.103  1.00  0.00          H   
ATOM    114  HB2 ALA A   8      53.428  25.792  11.807  1.00  0.00          H   
ATOM    115  HB3 ALA A   8      54.676  24.720  11.506  1.00  0.00          H   
ATOM    116  N   ALA A   9      55.344  28.168  11.054  1.00  0.00          N   
ATOM    117  CA  ALA A   9      55.889  29.084  10.016  1.00  0.00          C   
ATOM    118  C   ALA A   9      57.065  29.789  10.632  1.00  0.00          C   
ATOM    119  O   ALA A   9      58.105  29.866   9.992  1.00  0.00          O   
ATOM    120  CB  ALA A   9      54.789  29.994   9.481  1.00  0.00          C   
ATOM    121  H   ALA A   9      54.518  28.476  11.542  1.00  0.00          H   
ATOM    122  HA  ALA A   9      56.192  28.442   9.184  1.00  0.00          H   
ATOM    123  HB1 ALA A   9      54.428  30.659  10.261  1.00  0.00          H   
ATOM    124  HB2 ALA A   9      55.194  30.609   8.682  1.00  0.00          H   
ATOM    125  HB3 ALA A   9      53.952  29.398   9.111  1.00  0.00          H   
ATOM    126  N   LEU A  10      56.966  30.292  11.897  1.00  0.00          N   
ATOM    127  CA  LEU A  10      58.111  30.873  12.612  1.00  0.00          C   
ATOM    128  C   LEU A  10      59.234  29.857  12.904  1.00  0.00          C   
ATOM    129  O   LEU A  10      60.337  30.154  12.540  1.00  0.00          O   
ATOM    130  CB  LEU A  10      57.675  31.544  13.875  1.00  0.00          C   
ATOM    131  CG  LEU A  10      58.761  32.286  14.632  1.00  0.00          C   
ATOM    132  CD1 LEU A  10      59.232  33.503  13.813  1.00  0.00          C   
ATOM    133  CD2 LEU A  10      58.291  32.770  16.006  1.00  0.00          C   
ATOM    134  H   LEU A  10      56.015  30.403  12.205  1.00  0.00          H   
ATOM    135  HA  LEU A  10      58.528  31.650  11.978  1.00  0.00          H   
ATOM    136  HB3 LEU A  10      57.302  30.820  14.609  1.00  0.00          H   
ATOM    137  HB2 LEU A  10      56.854  32.243  13.702  1.00  0.00          H   
ATOM    138  HG  LEU A  10      59.622  31.635  14.648  1.00  0.00          H   
ATOM    139 HD11 LEU A  10      58.386  33.917  13.257  1.00  0.00          H   
ATOM    140 HD12 LEU A  10      59.699  34.197  14.516  1.00  0.00          H   
ATOM    141 HD13 LEU A  10      60.009  33.232  13.106  1.00  0.00          H   
ATOM    142 HD21 LEU A  10      57.961  31.871  16.519  1.00  0.00          H   
ATOM    143 HD22 LEU A  10      59.102  33.304  16.491  1.00  0.00          H   
ATOM    144 HD23 LEU A  10      57.432  33.442  15.953  1.00  0.00          H   
ATOM    145  N   GLN A  11      58.962  28.714  13.435  1.00  0.00          N   
ATOM    146  CA  GLN A  11      59.884  27.584  13.697  1.00  0.00          C   
ATOM    147  C   GLN A  11      60.769  27.259  12.452  1.00  0.00          C   
ATOM    148  O   GLN A  11      62.021  27.316  12.467  1.00  0.00          O   
ATOM    149  CB  GLN A  11      59.111  26.358  14.140  1.00  0.00          C   
ATOM    150  CG  GLN A  11      59.026  26.202  15.652  1.00  0.00          C   
ATOM    151  CD  GLN A  11      57.774  25.485  16.222  1.00  0.00          C   
ATOM    152  NE2 GLN A  11      57.696  25.243  17.516  1.00  0.00          N   
ATOM    153  OE1 GLN A  11      56.946  24.941  15.484  1.00  0.00          O   
ATOM    154  H   GLN A  11      58.077  28.574  13.920  1.00  0.00          H   
ATOM    155  HA  GLN A  11      60.588  27.810  14.497  1.00  0.00          H   
ATOM    156  HB3 GLN A  11      59.609  25.453  13.779  1.00  0.00          H   
ATOM    157  HB2 GLN A  11      58.139  26.316  13.654  1.00  0.00          H   
ATOM    158  HG3 GLN A  11      58.967  27.193  16.087  1.00  0.00          H   
ATOM    159  HG2 GLN A  11      59.897  25.677  16.032  1.00  0.00          H   
ATOM    160 HE21 GLN A  11      58.530  25.527  17.998  1.00  0.00          H   
ATOM    161 HE22 GLN A  11      57.012  24.598  17.868  1.00  0.00          H   
ATOM    162  N   ALA A  12      60.062  27.019  11.278  1.00  0.00          N   
ATOM    163  CA  ALA A  12      60.691  26.887   9.955  1.00  0.00          C   
ATOM    164  C   ALA A  12      61.748  27.923   9.652  1.00  0.00          C   
ATOM    165  O   ALA A  12      62.939  27.605   9.445  1.00  0.00          O   
ATOM    166  CB  ALA A  12      59.589  26.886   8.892  1.00  0.00          C   
ATOM    167  H   ALA A  12      59.065  27.115  11.207  1.00  0.00          H   
ATOM    168  HA  ALA A  12      61.199  25.930   9.859  1.00  0.00          H   
ATOM    169  HB1 ALA A  12      60.030  26.576   7.952  1.00  0.00          H   
ATOM    170  HB2 ALA A  12      58.821  26.173   9.188  1.00  0.00          H   
ATOM    171  HB3 ALA A  12      59.082  27.853   8.864  1.00  0.00          H   
ATOM    172  N   LEU A  13      61.349  29.223   9.699  1.00  0.00          N   
ATOM    173  CA  LEU A  13      62.354  30.282   9.410  1.00  0.00          C   
ATOM    174  C   LEU A  13      63.459  30.347  10.501  1.00  0.00          C   
ATOM    175  O   LEU A  13      64.640  30.618  10.196  1.00  0.00          O   
ATOM    176  CB  LEU A  13      61.684  31.672   9.272  1.00  0.00          C   
ATOM    177  CG  LEU A  13      62.608  32.834   8.950  1.00  0.00          C   
ATOM    178  CD1 LEU A  13      63.332  32.727   7.595  1.00  0.00          C   
ATOM    179  CD2 LEU A  13      61.888  34.171   8.988  1.00  0.00          C   
ATOM    180  H   LEU A  13      60.354  29.396   9.718  1.00  0.00          H   
ATOM    181  HA  LEU A  13      62.858  30.034   8.471  1.00  0.00          H   
ATOM    182  HB3 LEU A  13      61.234  31.883  10.246  1.00  0.00          H   
ATOM    183  HB2 LEU A  13      60.879  31.613   8.528  1.00  0.00          H   
ATOM    184  HG  LEU A  13      63.373  32.893   9.730  1.00  0.00          H   
ATOM    185 HD11 LEU A  13      63.989  33.583   7.438  1.00  0.00          H   
ATOM    186 HD12 LEU A  13      64.043  31.902   7.579  1.00  0.00          H   
ATOM    187 HD13 LEU A  13      62.653  32.542   6.764  1.00  0.00          H   
ATOM    188 HD21 LEU A  13      61.081  34.162   8.255  1.00  0.00          H   
ATOM    189 HD22 LEU A  13      61.438  34.300   9.965  1.00  0.00          H   
ATOM    190 HD23 LEU A  13      62.612  34.933   8.698  1.00  0.00          H   
ATOM    191  N   GLN A  14      63.188  30.166  11.782  1.00  0.00          N   
ATOM    192  CA  GLN A  14      64.208  30.157  12.871  1.00  0.00          C   
ATOM    193  C   GLN A  14      65.318  29.084  12.594  1.00  0.00          C   
ATOM    194  O   GLN A  14      66.496  29.405  12.828  1.00  0.00          O   
ATOM    195  CB  GLN A  14      63.572  29.996  14.292  1.00  0.00          C   
ATOM    196  CG  GLN A  14      62.986  31.347  14.743  1.00  0.00          C   
ATOM    197  CD  GLN A  14      62.042  31.330  15.980  1.00  0.00          C   
ATOM    198  NE2 GLN A  14      61.540  32.436  16.411  1.00  0.00          N   
ATOM    199  OE1 GLN A  14      61.674  30.255  16.414  1.00  0.00          O   
ATOM    200  H   GLN A  14      62.237  29.982  12.065  1.00  0.00          H   
ATOM    201  HA  GLN A  14      64.633  31.161  12.850  1.00  0.00          H   
ATOM    202  HB3 GLN A  14      64.234  29.558  15.028  1.00  0.00          H   
ATOM    203  HB2 GLN A  14      62.712  29.337  14.225  1.00  0.00          H   
ATOM    204  HG3 GLN A  14      62.443  31.786  13.899  1.00  0.00          H   
ATOM    205  HG2 GLN A  14      63.849  31.949  15.022  1.00  0.00          H   
ATOM    206 HE21 GLN A  14      61.060  32.595  17.287  1.00  0.00          H   
ATOM    207 HE22 GLN A  14      61.784  33.287  15.910  1.00  0.00          H   
ATOM    208  N   ALA A  15      64.924  27.888  12.155  1.00  0.00          N   
ATOM    209  CA  ALA A  15      65.742  26.863  11.579  1.00  0.00          C   
ATOM    210  C   ALA A  15      66.603  27.253  10.336  1.00  0.00          C   
ATOM    211  O   ALA A  15      67.785  27.022  10.305  1.00  0.00          O   
ATOM    212  CB  ALA A  15      64.892  25.626  11.316  1.00  0.00          C   
ATOM    213  H   ALA A  15      63.948  27.737  11.934  1.00  0.00          H   
ATOM    214  HA  ALA A  15      66.430  26.484  12.335  1.00  0.00          H   
ATOM    215  HB1 ALA A  15      65.081  24.966  12.159  1.00  0.00          H   
ATOM    216  HB2 ALA A  15      63.815  25.798  11.366  1.00  0.00          H   
ATOM    217  HB3 ALA A  15      65.153  25.231  10.340  1.00  0.00          H   
ATOM    218  N   LEU A  16      65.973  27.782   9.271  1.00  0.00          N   
ATOM    219  CA  LEU A  16      66.710  28.344   8.093  1.00  0.00          C   
ATOM    220  C   LEU A  16      67.734  29.393   8.580  1.00  0.00          C   
ATOM    221  O   LEU A  16      68.869  29.222   8.180  1.00  0.00          O   
ATOM    222  CB  LEU A  16      65.702  28.910   7.029  1.00  0.00          C   
ATOM    223  CG  LEU A  16      66.380  29.280   5.713  1.00  0.00          C   
ATOM    224  CD1 LEU A  16      67.156  28.098   5.085  1.00  0.00          C   
ATOM    225  CD2 LEU A  16      65.259  29.904   4.863  1.00  0.00          C   
ATOM    226  H   LEU A  16      64.966  27.870   9.276  1.00  0.00          H   
ATOM    227  HA  LEU A  16      67.269  27.500   7.691  1.00  0.00          H   
ATOM    228  HB3 LEU A  16      65.086  29.683   7.490  1.00  0.00          H   
ATOM    229  HB2 LEU A  16      64.980  28.103   6.897  1.00  0.00          H   
ATOM    230  HG  LEU A  16      67.019  30.138   5.929  1.00  0.00          H   
ATOM    231 HD11 LEU A  16      66.859  28.028   4.037  1.00  0.00          H   
ATOM    232 HD12 LEU A  16      68.213  28.329   5.214  1.00  0.00          H   
ATOM    233 HD13 LEU A  16      66.910  27.149   5.555  1.00  0.00          H   
ATOM    234 HD21 LEU A  16      64.426  29.204   4.979  1.00  0.00          H   
ATOM    235 HD22 LEU A  16      65.040  30.888   5.267  1.00  0.00          H   
ATOM    236 HD23 LEU A  16      65.543  29.990   3.823  1.00  0.00          H   
ATOM    237  N   GLN A  17      67.354  30.262   9.487  1.00  0.00          N   
ATOM    238  CA  GLN A  17      68.290  31.283  10.055  1.00  0.00          C   
ATOM    239  C   GLN A  17      69.508  30.730  10.810  1.00  0.00          C   
ATOM    240  O   GLN A  17      70.619  31.155  10.484  1.00  0.00          O   
ATOM    241  CB  GLN A  17      67.453  32.398  10.777  1.00  0.00          C   
ATOM    242  CG  GLN A  17      66.676  33.258   9.773  1.00  0.00          C   
ATOM    243  CD  GLN A  17      65.856  34.385  10.414  1.00  0.00          C   
ATOM    244  NE2 GLN A  17      65.661  35.496   9.747  1.00  0.00          N   
ATOM    245  OE1 GLN A  17      65.317  34.243  11.499  1.00  0.00          O   
ATOM    246  H   GLN A  17      66.403  30.397   9.792  1.00  0.00          H   
ATOM    247  HA  GLN A  17      68.658  31.784   9.165  1.00  0.00          H   
ATOM    248  HB3 GLN A  17      68.185  33.058  11.244  1.00  0.00          H   
ATOM    249  HB2 GLN A  17      66.847  31.964  11.571  1.00  0.00          H   
ATOM    250  HG3 GLN A  17      65.932  32.699   9.223  1.00  0.00          H   
ATOM    251  HG2 GLN A  17      67.415  33.636   9.061  1.00  0.00          H   
ATOM    252 HE21 GLN A  17      66.175  35.720   8.907  1.00  0.00          H   
ATOM    253 HE22 GLN A  17      65.189  36.260  10.203  1.00  0.00          H   
ATOM    254  N   ALA A  18      69.372  29.700  11.614  1.00  0.00          N   
ATOM    255  CA  ALA A  18      70.419  28.988  12.260  1.00  0.00          C   
ATOM    256  C   ALA A  18      71.363  28.186  11.334  1.00  0.00          C   
ATOM    257  O   ALA A  18      72.587  28.014  11.536  1.00  0.00          O   
ATOM    258  CB  ALA A  18      69.701  28.086  13.204  1.00  0.00          C   
ATOM    259  H   ALA A  18      68.451  29.304  11.725  1.00  0.00          H   
ATOM    260  HA  ALA A  18      71.002  29.644  12.902  1.00  0.00          H   
ATOM    261  HB1 ALA A  18      69.327  28.679  14.033  1.00  0.00          H   
ATOM    262  HB2 ALA A  18      68.884  27.555  12.718  1.00  0.00          H   
ATOM    263  HB3 ALA A  18      70.355  27.303  13.587  1.00  0.00          H   
ATOM    264  N   ALA A  19      70.748  27.725  10.244  1.00  0.00          N   
ATOM    265  CA  ALA A  19      71.485  27.102   9.189  1.00  0.00          C   
ATOM    266  C   ALA A  19      72.411  28.073   8.462  1.00  0.00          C   
ATOM    267  O   ALA A  19      73.599  27.845   8.215  1.00  0.00          O   
ATOM    268  CB  ALA A  19      70.569  26.305   8.212  1.00  0.00          C   
ATOM    269  H   ALA A  19      69.759  27.583  10.423  1.00  0.00          H   
ATOM    270  HA  ALA A  19      72.080  26.349   9.696  1.00  0.00          H   
ATOM    271  HB1 ALA A  19      71.183  25.759   7.502  1.00  0.00          H   
ATOM    272  HB2 ALA A  19      69.769  25.775   8.735  1.00  0.00          H   
ATOM    273  HB3 ALA A  19      70.125  27.114   7.624  1.00  0.00          H   
ATOM    274  N   GLN A  20      71.780  29.138   7.921  1.00  0.00          N   
ATOM    275  CA  GLN A  20      72.393  30.288   7.175  1.00  0.00          C   
ATOM    276  C   GLN A  20      73.419  31.182   7.886  1.00  0.00          C   
ATOM    277  O   GLN A  20      74.359  31.660   7.269  1.00  0.00          O   
ATOM    278  CB  GLN A  20      71.268  31.130   6.616  1.00  0.00          C   
ATOM    279  CG  GLN A  20      70.503  30.448   5.386  1.00  0.00          C   
ATOM    280  CD  GLN A  20      69.412  31.366   4.775  1.00  0.00          C   
ATOM    281  NE2 GLN A  20      68.834  30.949   3.673  1.00  0.00          N   
ATOM    282  OE1 GLN A  20      69.119  32.457   5.140  1.00  0.00          O   
ATOM    283  H   GLN A  20      70.777  29.115   8.027  1.00  0.00          H   
ATOM    284  HA  GLN A  20      72.916  29.829   6.332  1.00  0.00          H   
ATOM    285  HB3 GLN A  20      71.784  31.974   6.167  1.00  0.00          H   
ATOM    286  HB2 GLN A  20      70.588  31.553   7.354  1.00  0.00          H   
ATOM    287  HG3 GLN A  20      70.100  29.531   5.798  1.00  0.00          H   
ATOM    288  HG2 GLN A  20      71.230  30.250   4.598  1.00  0.00          H   
ATOM    289 HE21 GLN A  20      68.974  30.028   3.269  1.00  0.00          H   
ATOM    290 HE22 GLN A  20      68.228  31.561   3.153  1.00  0.00          H   
ATOM    291  N   ALA A  21      73.334  31.246   9.203  1.00  0.00          N   
ATOM    292  CA  ALA A  21      74.289  31.744  10.191  1.00  0.00          C   
ATOM    293  C   ALA A  21      75.621  30.997  10.039  1.00  0.00          C   
ATOM    294  O   ALA A  21      76.652  31.716   9.980  1.00  0.00          O   
ATOM    295  CB  ALA A  21      73.702  31.685  11.600  1.00  0.00          C   
ATOM    296  H   ALA A  21      72.447  31.090   9.655  1.00  0.00          H   
ATOM    297  HA  ALA A  21      74.430  32.805   9.981  1.00  0.00          H   
ATOM    298  HB1 ALA A  21      72.750  32.216  11.636  1.00  0.00          H   
ATOM    299  HB2 ALA A  21      73.660  30.646  11.930  1.00  0.00          H   
ATOM    300  HB3 ALA A  21      74.308  32.342  12.221  1.00  0.00          H   
ATOM    301  N   ALA A  22      75.602  29.665   9.926  1.00  0.00          N   
ATOM    302  CA  ALA A  22      76.838  28.888   9.689  1.00  0.00          C   
ATOM    303  C   ALA A  22      77.290  28.746   8.234  1.00  0.00          C   
ATOM    304  O   ALA A  22      78.500  28.649   8.086  1.00  0.00          O   
ATOM    305  CB  ALA A  22      76.574  27.497  10.237  1.00  0.00          C   
ATOM    306  H   ALA A  22      74.731  29.164   9.986  1.00  0.00          H   
ATOM    307  HA  ALA A  22      77.626  29.406  10.238  1.00  0.00          H   
ATOM    308  HB1 ALA A  22      75.774  27.026   9.664  1.00  0.00          H   
ATOM    309  HB2 ALA A  22      77.475  26.913  10.036  1.00  0.00          H   
ATOM    310  HB3 ALA A  22      76.439  27.547  11.322  1.00  0.00          H   
ATOM    311  N   LYS A  23      76.447  28.811   7.213  1.00  0.00          N   
ATOM    312  CA  LYS A  23      76.780  28.898   5.716  1.00  0.00          C   
ATOM    313  C   LYS A  23      75.487  29.222   4.908  1.00  0.00          C   
ATOM    314  O   LYS A  23      74.369  28.803   5.285  1.00  0.00          O   
ATOM    315  CB  LYS A  23      77.273  27.506   5.159  1.00  0.00          C   
ATOM    316  CG  LYS A  23      77.993  27.579   3.765  1.00  0.00          C   
ATOM    317  CD  LYS A  23      78.782  26.275   3.509  1.00  0.00          C   
ATOM    318  CE  LYS A  23      77.858  25.054   3.206  1.00  0.00          C   
ATOM    319  NZ  LYS A  23      78.607  23.786   3.445  1.00  0.00          N   
ATOM    320  H   LYS A  23      75.503  28.895   7.572  1.00  0.00          H   
ATOM    321  HA  LYS A  23      77.598  29.622   5.595  1.00  0.00          H   
ATOM    322  HB3 LYS A  23      76.460  26.788   5.122  1.00  0.00          H   
ATOM    323  HB2 LYS A  23      77.918  27.062   5.923  1.00  0.00          H   
ATOM    324  HG3 LYS A  23      78.765  28.333   3.898  1.00  0.00          H   
ATOM    325  HG2 LYS A  23      77.305  27.834   2.964  1.00  0.00          H   
ATOM    326  HD3 LYS A  23      79.438  26.212   4.372  1.00  0.00          H   
ATOM    327  HD2 LYS A  23      79.307  26.480   2.579  1.00  0.00          H   
ATOM    328  HE3 LYS A  23      77.450  25.271   2.222  1.00  0.00          H   
ATOM    329  HE2 LYS A  23      77.060  25.087   3.951  1.00  0.00          H   
ATOM    330  HZ1 LYS A  23      79.454  23.724   2.885  1.00  0.00          H   
ATOM    331  HZ2 LYS A  23      78.880  23.703   4.414  1.00  0.00          H   
ATOM    332  HZ3 LYS A  23      78.015  23.005   3.180  1.00  0.00          H   
ATOM    333  N   LYS A  24      75.589  29.966   3.829  1.00  0.00          N   
ATOM    334  CA  LYS A  24      74.504  30.365   2.997  1.00  0.00          C   
ATOM    335  C   LYS A  24      74.985  30.539   1.509  1.00  0.00          C   
ATOM    336  CB  LYS A  24      73.981  31.670   3.584  1.00  0.00          C   
ATOM    337  CG  LYS A  24      72.846  32.294   2.732  1.00  0.00          C   
ATOM    338  CD  LYS A  24      72.230  33.475   3.387  1.00  0.00          C   
ATOM    339  CE  LYS A  24      71.258  34.106   2.420  1.00  0.00          C   
ATOM    340  NZ  LYS A  24      70.668  35.363   2.916  1.00  0.00          N   
ATOM    341  O   LYS A  24      74.234  30.254   0.581  1.00  0.00          O   
ATOM    342  OXT LYS A  24      76.114  31.050   1.322  1.00  0.00          O   
ATOM    343  H   LYS A  24      76.524  30.293   3.615  1.00  0.00          H   
ATOM    344  HA  LYS A  24      73.648  29.685   3.073  1.00  0.00          H   
ATOM    345  HB3 LYS A  24      74.754  32.432   3.535  1.00  0.00          H   
ATOM    346  HB2 LYS A  24      73.703  31.524   4.632  1.00  0.00          H   
ATOM    347  HG3 LYS A  24      71.985  31.619   2.673  1.00  0.00          H   
ATOM    348  HG2 LYS A  24      73.192  32.583   1.747  1.00  0.00          H   
ATOM    349  HD3 LYS A  24      73.009  34.197   3.641  1.00  0.00          H   
ATOM    350  HD2 LYS A  24      71.794  33.204   4.347  1.00  0.00          H   
ATOM    351  HE3 LYS A  24      70.503  33.348   2.213  1.00  0.00          H   
ATOM    352  HE2 LYS A  24      71.745  34.299   1.463  1.00  0.00          H   
ATOM    353  HZ1 LYS A  24      71.380  36.067   2.795  1.00  0.00          H   
ATOM    354  HZ2 LYS A  24      69.854  35.645   2.384  1.00  0.00          H   
ATOM    355  HZ3 LYS A  24      70.448  35.303   3.897  1.00  0.00          H   
TER     356      LYS A  24
ENDMDL
MODEL        6
ATOM      1  N   LYS A   1      56.906  15.278  19.603  1.00  0.00          N   
ATOM      2  CA  LYS A   1      57.173  16.765  19.687  1.00  0.00          C   
ATOM      3  C   LYS A   1      57.004  17.382  18.276  1.00  0.00          C   
ATOM      4  O   LYS A   1      57.744  17.157  17.375  1.00  0.00          O   
ATOM      5  CB  LYS A   1      58.536  17.208  20.331  1.00  0.00          C   
ATOM      6  CG  LYS A   1      58.889  18.789  20.250  1.00  0.00          C   
ATOM      7  CD  LYS A   1      59.899  19.280  21.340  1.00  0.00          C   
ATOM      8  CE  LYS A   1      59.593  20.765  21.842  1.00  0.00          C   
ATOM      9  NZ  LYS A   1      60.544  21.233  22.909  1.00  0.00          N   
ATOM     10  HA  LYS A   1      56.344  17.186  20.258  1.00  0.00          H   
ATOM     11  HB3 LYS A   1      59.356  16.639  19.891  1.00  0.00          H   
ATOM     12  HB2 LYS A   1      58.614  16.973  21.389  1.00  0.00          H   
ATOM     13  HG3 LYS A   1      57.927  19.293  20.388  1.00  0.00          H   
ATOM     14  HG2 LYS A   1      59.221  19.128  19.268  1.00  0.00          H   
ATOM     15  HD3 LYS A   1      60.922  19.112  20.999  1.00  0.00          H   
ATOM     16  HD2 LYS A   1      59.793  18.744  22.280  1.00  0.00          H   
ATOM     17  HE3 LYS A   1      58.635  20.942  22.333  1.00  0.00          H   
ATOM     18  HE2 LYS A   1      59.663  21.503  21.041  1.00  0.00          H   
ATOM     19  HZ1 LYS A   1      61.506  21.085  22.652  1.00  0.00          H   
ATOM     20  HZ2 LYS A   1      60.404  22.169  23.260  1.00  0.00          H   
ATOM     21  HZ3 LYS A   1      60.458  20.620  23.706  1.00  0.00          H   
ATOM     22  H   LYS A   1      57.014  15.012  20.575  1.00  0.00          H   
ATOM     23  N   LYS A   2      56.047  18.396  18.214  1.00  0.00          N   
ATOM     24  CA  LYS A   2      55.740  19.146  16.993  1.00  0.00          C   
ATOM     25  C   LYS A   2      55.023  20.451  17.446  1.00  0.00          C   
ATOM     26  O   LYS A   2      54.454  20.486  18.530  1.00  0.00          O   
ATOM     27  CB  LYS A   2      54.825  18.259  16.158  1.00  0.00          C   
ATOM     28  CG  LYS A   2      53.416  18.119  16.588  1.00  0.00          C   
ATOM     29  CD  LYS A   2      52.640  17.185  15.628  1.00  0.00          C   
ATOM     30  CE  LYS A   2      53.096  15.735  15.837  1.00  0.00          C   
ATOM     31  NZ  LYS A   2      52.720  14.980  14.594  1.00  0.00          N   
ATOM     32  H   LYS A   2      55.420  18.589  18.989  1.00  0.00          H   
ATOM     33  HA  LYS A   2      56.722  19.260  16.545  1.00  0.00          H   
ATOM     34  HB3 LYS A   2      55.305  17.280  16.139  1.00  0.00          H   
ATOM     35  HB2 LYS A   2      54.928  18.679  15.159  1.00  0.00          H   
ATOM     36  HG3 LYS A   2      52.989  19.125  16.652  1.00  0.00          H   
ATOM     37  HG2 LYS A   2      53.267  17.780  17.610  1.00  0.00          H   
ATOM     38  HD3 LYS A   2      52.754  17.503  14.598  1.00  0.00          H   
ATOM     39  HD2 LYS A   2      51.582  17.183  15.900  1.00  0.00          H   
ATOM     40  HE3 LYS A   2      52.479  15.336  16.641  1.00  0.00          H   
ATOM     41  HE2 LYS A   2      54.173  15.678  15.975  1.00  0.00          H   
ATOM     42  HZ1 LYS A   2      52.991  15.444  13.748  1.00  0.00          H   
ATOM     43  HZ2 LYS A   2      53.043  14.025  14.678  1.00  0.00          H   
ATOM     44  HZ3 LYS A   2      51.722  14.929  14.477  1.00  0.00          H   
ATOM     45  N   PRO A   3      55.153  21.504  16.597  1.00  0.00          N   
ATOM     46  CA  PRO A   3      54.613  22.842  16.878  1.00  0.00          C   
ATOM     47  C   PRO A   3      53.186  22.895  16.336  1.00  0.00          C   
ATOM     48  O   PRO A   3      52.721  22.100  15.500  1.00  0.00          O   
ATOM     49  CB  PRO A   3      55.555  23.850  16.245  1.00  0.00          C   
ATOM     50  CG  PRO A   3      56.206  23.099  15.089  1.00  0.00          C   
ATOM     51  CD  PRO A   3      55.957  21.616  15.395  1.00  0.00          C   
ATOM     52  HA  PRO A   3      54.687  22.977  17.958  1.00  0.00          H   
ATOM     53  HB3 PRO A   3      55.073  24.745  15.845  1.00  0.00          H   
ATOM     54  HB2 PRO A   3      56.288  24.157  16.999  1.00  0.00          H   
ATOM     55  HG3 PRO A   3      55.625  23.355  14.211  1.00  0.00          H   
ATOM     56  HG2 PRO A   3      57.255  23.365  14.929  1.00  0.00          H   
ATOM     57  HD3 PRO A   3      55.427  21.092  14.598  1.00  0.00          H   
ATOM     58  HD2 PRO A   3      56.921  21.142  15.519  1.00  0.00          H   
ATOM     59  N   GLY A   4      52.466  23.918  16.697  1.00  0.00          N   
ATOM     60  CA  GLY A   4      51.170  24.208  16.001  1.00  0.00          C   
ATOM     61  C   GLY A   4      51.291  24.618  14.528  1.00  0.00          C   
ATOM     62  O   GLY A   4      52.373  24.745  13.956  1.00  0.00          O   
ATOM     63  H   GLY A   4      52.744  24.457  17.495  1.00  0.00          H   
ATOM     64  HA3 GLY A   4      50.613  25.024  16.468  1.00  0.00          H   
ATOM     65  HA2 GLY A   4      50.493  23.357  15.979  1.00  0.00          H   
ATOM     66  N   ALA A   5      50.115  24.844  13.890  1.00  0.00          N   
ATOM     67  CA  ALA A   5      50.017  25.213  12.468  1.00  0.00          C   
ATOM     68  C   ALA A   5      50.784  26.499  12.106  1.00  0.00          C   
ATOM     69  O   ALA A   5      51.536  26.538  11.134  1.00  0.00          O   
ATOM     70  CB  ALA A   5      48.569  25.089  11.971  1.00  0.00          C   
ATOM     71  H   ALA A   5      49.285  24.794  14.450  1.00  0.00          H   
ATOM     72  HA  ALA A   5      50.619  24.454  11.961  1.00  0.00          H   
ATOM     73  HB1 ALA A   5      48.119  24.116  12.177  1.00  0.00          H   
ATOM     74  HB2 ALA A   5      47.990  25.915  12.387  1.00  0.00          H   
ATOM     75  HB3 ALA A   5      48.456  25.060  10.899  1.00  0.00          H   
ATOM     76  N   SER A   6      50.519  27.560  12.833  1.00  0.00          N   
ATOM     77  CA  SER A   6      51.185  28.862  12.632  1.00  0.00          C   
ATOM     78  C   SER A   6      52.656  28.733  13.088  1.00  0.00          C   
ATOM     79  O   SER A   6      53.544  29.124  12.305  1.00  0.00          O   
ATOM     80  CB  SER A   6      50.455  29.967  13.405  1.00  0.00          C   
ATOM     81  OG  SER A   6      49.085  29.995  12.963  1.00  0.00          O   
ATOM     82  H   SER A   6      49.793  27.489  13.536  1.00  0.00          H   
ATOM     83  HA  SER A   6      51.217  29.033  11.554  1.00  0.00          H   
ATOM     84  HB3 SER A   6      50.965  30.926  13.292  1.00  0.00          H   
ATOM     85  HB2 SER A   6      50.374  29.687  14.458  1.00  0.00          H   
ATOM     86  HG  SER A   6      48.493  30.321  13.636  1.00  0.00          H   
ATOM     87  N   LEU A   7      52.889  28.192  14.248  1.00  0.00          N   
ATOM     88  CA  LEU A   7      54.227  27.985  14.756  1.00  0.00          C   
ATOM     89  C   LEU A   7      55.166  27.334  13.822  1.00  0.00          C   
ATOM     90  O   LEU A   7      56.240  27.922  13.656  1.00  0.00          O   
ATOM     91  CB  LEU A   7      54.203  27.435  16.214  1.00  0.00          C   
ATOM     92  CG  LEU A   7      55.556  27.579  16.957  1.00  0.00          C   
ATOM     93  CD1 LEU A   7      56.215  28.902  16.806  1.00  0.00          C   
ATOM     94  CD2 LEU A   7      55.378  27.371  18.469  1.00  0.00          C   
ATOM     95  H   LEU A   7      52.133  27.917  14.868  1.00  0.00          H   
ATOM     96  HA  LEU A   7      54.589  29.012  14.846  1.00  0.00          H   
ATOM     97  HB3 LEU A   7      53.857  26.404  16.110  1.00  0.00          H   
ATOM     98  HB2 LEU A   7      53.464  27.980  16.811  1.00  0.00          H   
ATOM     99  HG  LEU A   7      56.192  26.792  16.550  1.00  0.00          H   
ATOM    100 HD11 LEU A   7      55.522  29.723  16.936  1.00  0.00          H   
ATOM    101 HD12 LEU A   7      57.019  29.008  17.528  1.00  0.00          H   
ATOM    102 HD13 LEU A   7      56.671  29.114  15.831  1.00  0.00          H   
ATOM    103 HD21 LEU A   7      56.283  27.660  18.999  1.00  0.00          H   
ATOM    104 HD22 LEU A   7      54.568  28.044  18.756  1.00  0.00          H   
ATOM    105 HD23 LEU A   7      55.025  26.389  18.762  1.00  0.00          H   
ATOM    106  N   ALA A   8      54.742  26.255  13.149  1.00  0.00          N   
ATOM    107  CA  ALA A   8      55.694  25.634  12.216  1.00  0.00          C   
ATOM    108  C   ALA A   8      56.294  26.543  11.070  1.00  0.00          C   
ATOM    109  O   ALA A   8      57.421  26.363  10.710  1.00  0.00          O   
ATOM    110  CB  ALA A   8      55.102  24.380  11.585  1.00  0.00          C   
ATOM    111  H   ALA A   8      53.878  25.831  13.437  1.00  0.00          H   
ATOM    112  HA  ALA A   8      56.517  25.326  12.858  1.00  0.00          H   
ATOM    113  HB1 ALA A   8      54.428  24.603  10.767  1.00  0.00          H   
ATOM    114  HB2 ALA A   8      55.931  23.782  11.187  1.00  0.00          H   
ATOM    115  HB3 ALA A   8      54.473  23.803  12.271  1.00  0.00          H   
ATOM    116  N   ALA A   9      55.589  27.619  10.641  1.00  0.00          N   
ATOM    117  CA  ALA A   9      56.132  28.656   9.758  1.00  0.00          C   
ATOM    118  C   ALA A   9      57.268  29.530  10.372  1.00  0.00          C   
ATOM    119  O   ALA A   9      58.389  29.578   9.855  1.00  0.00          O   
ATOM    120  CB  ALA A   9      55.018  29.498   9.108  1.00  0.00          C   
ATOM    121  H   ALA A   9      54.688  27.921  10.994  1.00  0.00          H   
ATOM    122  HA  ALA A   9      56.575  28.003   8.996  1.00  0.00          H   
ATOM    123  HB1 ALA A   9      54.242  29.683   9.844  1.00  0.00          H   
ATOM    124  HB2 ALA A   9      55.424  30.489   8.915  1.00  0.00          H   
ATOM    125  HB3 ALA A   9      54.513  29.024   8.264  1.00  0.00          H   
ATOM    126  N   LEU A  10      57.055  30.062  11.604  1.00  0.00          N   
ATOM    127  CA  LEU A  10      58.031  30.758  12.436  1.00  0.00          C   
ATOM    128  C   LEU A  10      59.239  29.820  12.838  1.00  0.00          C   
ATOM    129  O   LEU A  10      60.392  30.196  12.669  1.00  0.00          O   
ATOM    130  CB  LEU A  10      57.261  31.415  13.636  1.00  0.00          C   
ATOM    131  CG  LEU A  10      56.352  32.553  13.215  1.00  0.00          C   
ATOM    132  CD1 LEU A  10      55.396  32.979  14.316  1.00  0.00          C   
ATOM    133  CD2 LEU A  10      57.272  33.780  12.880  1.00  0.00          C   
ATOM    134  H   LEU A  10      56.104  30.011  11.941  1.00  0.00          H   
ATOM    135  HA  LEU A  10      58.582  31.566  11.966  1.00  0.00          H   
ATOM    136  HB3 LEU A  10      58.019  31.818  14.321  1.00  0.00          H   
ATOM    137  HB2 LEU A  10      56.671  30.613  14.095  1.00  0.00          H   
ATOM    138  HG  LEU A  10      55.732  32.170  12.401  1.00  0.00          H   
ATOM    139 HD11 LEU A  10      54.981  33.947  14.040  1.00  0.00          H   
ATOM    140 HD12 LEU A  10      54.620  32.224  14.477  1.00  0.00          H   
ATOM    141 HD13 LEU A  10      55.936  33.070  15.255  1.00  0.00          H   
ATOM    142 HD21 LEU A  10      57.878  33.891  13.779  1.00  0.00          H   
ATOM    143 HD22 LEU A  10      58.022  33.549  12.117  1.00  0.00          H   
ATOM    144 HD23 LEU A  10      56.727  34.706  12.695  1.00  0.00          H   
ATOM    145  N   GLN A  11      59.025  28.527  13.128  1.00  0.00          N   
ATOM    146  CA  GLN A  11      60.074  27.517  13.475  1.00  0.00          C   
ATOM    147  C   GLN A  11      60.833  27.010  12.271  1.00  0.00          C   
ATOM    148  O   GLN A  11      62.075  26.871  12.396  1.00  0.00          O   
ATOM    149  CB  GLN A  11      59.519  26.413  14.440  1.00  0.00          C   
ATOM    150  CG  GLN A  11      59.286  26.946  15.827  1.00  0.00          C   
ATOM    151  CD  GLN A  11      59.043  25.860  16.892  1.00  0.00          C   
ATOM    152  NE2 GLN A  11      58.963  26.067  18.197  1.00  0.00          N   
ATOM    153  OE1 GLN A  11      58.832  24.703  16.520  1.00  0.00          O   
ATOM    154  H   GLN A  11      58.048  28.315  13.312  1.00  0.00          H   
ATOM    155  HA  GLN A  11      60.800  28.053  14.085  1.00  0.00          H   
ATOM    156  HB3 GLN A  11      60.158  25.534  14.569  1.00  0.00          H   
ATOM    157  HB2 GLN A  11      58.572  25.994  14.104  1.00  0.00          H   
ATOM    158  HG3 GLN A  11      58.355  27.515  15.783  1.00  0.00          H   
ATOM    159  HG2 GLN A  11      60.105  27.639  16.047  1.00  0.00          H   
ATOM    160 HE21 GLN A  11      59.186  26.981  18.571  1.00  0.00          H   
ATOM    161 HE22 GLN A  11      58.575  25.325  18.771  1.00  0.00          H   
ATOM    162  N   ALA A  12      60.256  26.925  11.095  1.00  0.00          N   
ATOM    163  CA  ALA A  12      60.944  26.730   9.869  1.00  0.00          C   
ATOM    164  C   ALA A  12      61.911  27.910   9.495  1.00  0.00          C   
ATOM    165  O   ALA A  12      62.985  27.524   8.995  1.00  0.00          O   
ATOM    166  CB  ALA A  12      59.896  26.497   8.777  1.00  0.00          C   
ATOM    167  H   ALA A  12      59.263  27.064  11.040  1.00  0.00          H   
ATOM    168  HA  ALA A  12      61.489  25.799   9.873  1.00  0.00          H   
ATOM    169  HB1 ALA A  12      59.197  25.729   9.117  1.00  0.00          H   
ATOM    170  HB2 ALA A  12      59.381  27.409   8.482  1.00  0.00          H   
ATOM    171  HB3 ALA A  12      60.486  26.198   7.914  1.00  0.00          H   
ATOM    172  N   LEU A  13      61.486  29.152   9.670  1.00  0.00          N   
ATOM    173  CA  LEU A  13      62.320  30.318   9.569  1.00  0.00          C   
ATOM    174  C   LEU A  13      63.488  30.328  10.524  1.00  0.00          C   
ATOM    175  O   LEU A  13      64.634  30.510  10.124  1.00  0.00          O   
ATOM    176  CB  LEU A  13      61.462  31.642   9.814  1.00  0.00          C   
ATOM    177  CG  LEU A  13      62.300  32.932   9.879  1.00  0.00          C   
ATOM    178  CD1 LEU A  13      62.850  33.181   8.462  1.00  0.00          C   
ATOM    179  CD2 LEU A  13      61.581  34.199  10.218  1.00  0.00          C   
ATOM    180  H   LEU A  13      60.504  29.234   9.876  1.00  0.00          H   
ATOM    181  HA  LEU A  13      62.790  30.346   8.584  1.00  0.00          H   
ATOM    182  HB3 LEU A  13      60.840  31.444  10.693  1.00  0.00          H   
ATOM    183  HB2 LEU A  13      60.731  31.777   9.022  1.00  0.00          H   
ATOM    184  HG  LEU A  13      63.161  32.854  10.548  1.00  0.00          H   
ATOM    185 HD11 LEU A  13      62.028  33.247   7.758  1.00  0.00          H   
ATOM    186 HD12 LEU A  13      63.416  34.114   8.476  1.00  0.00          H   
ATOM    187 HD13 LEU A  13      63.554  32.417   8.156  1.00  0.00          H   
ATOM    188 HD21 LEU A  13      62.288  35.020  10.183  1.00  0.00          H   
ATOM    189 HD22 LEU A  13      60.821  34.440   9.470  1.00  0.00          H   
ATOM    190 HD23 LEU A  13      61.148  34.053  11.202  1.00  0.00          H   
ATOM    191  N   GLN A  14      63.192  30.160  11.829  1.00  0.00          N   
ATOM    192  CA  GLN A  14      64.236  30.127  12.843  1.00  0.00          C   
ATOM    193  C   GLN A  14      65.316  29.062  12.660  1.00  0.00          C   
ATOM    194  O   GLN A  14      66.492  29.389  12.922  1.00  0.00          O   
ATOM    195  CB  GLN A  14      63.480  30.027  14.210  1.00  0.00          C   
ATOM    196  CG  GLN A  14      62.810  31.308  14.685  1.00  0.00          C   
ATOM    197  CD  GLN A  14      61.905  31.098  15.875  1.00  0.00          C   
ATOM    198  NE2 GLN A  14      61.228  32.175  16.295  1.00  0.00          N   
ATOM    199  OE1 GLN A  14      61.883  30.139  16.616  1.00  0.00          O   
ATOM    200  H   GLN A  14      62.244  29.896  12.069  1.00  0.00          H   
ATOM    201  HA  GLN A  14      64.733  31.093  12.885  1.00  0.00          H   
ATOM    202  HB3 GLN A  14      64.122  29.749  15.046  1.00  0.00          H   
ATOM    203  HB2 GLN A  14      62.775  29.218  13.997  1.00  0.00          H   
ATOM    204  HG3 GLN A  14      62.230  31.696  13.852  1.00  0.00          H   
ATOM    205  HG2 GLN A  14      63.599  32.021  14.883  1.00  0.00          H   
ATOM    206 HE21 GLN A  14      61.253  33.070  15.829  1.00  0.00          H   
ATOM    207 HE22 GLN A  14      61.086  32.105  17.295  1.00  0.00          H   
ATOM    208  N   ALA A  15      64.977  27.831  12.141  1.00  0.00          N   
ATOM    209  CA  ALA A  15      65.968  26.886  11.640  1.00  0.00          C   
ATOM    210  C   ALA A  15      66.841  27.415  10.576  1.00  0.00          C   
ATOM    211  O   ALA A  15      68.031  27.483  10.797  1.00  0.00          O   
ATOM    212  CB  ALA A  15      65.222  25.601  11.181  1.00  0.00          C   
ATOM    213  H   ALA A  15      64.012  27.658  11.881  1.00  0.00          H   
ATOM    214  HA  ALA A  15      66.592  26.657  12.498  1.00  0.00          H   
ATOM    215  HB1 ALA A  15      65.972  24.878  10.849  1.00  0.00          H   
ATOM    216  HB2 ALA A  15      64.470  25.301  11.906  1.00  0.00          H   
ATOM    217  HB3 ALA A  15      64.749  25.858  10.235  1.00  0.00          H   
ATOM    218  N   LEU A  16      66.289  27.866   9.392  1.00  0.00          N   
ATOM    219  CA  LEU A  16      66.981  28.677   8.395  1.00  0.00          C   
ATOM    220  C   LEU A  16      67.873  29.929   8.878  1.00  0.00          C   
ATOM    221  O   LEU A  16      69.024  30.042   8.504  1.00  0.00          O   
ATOM    222  CB  LEU A  16      66.004  29.106   7.364  1.00  0.00          C   
ATOM    223  CG  LEU A  16      66.714  29.634   6.105  1.00  0.00          C   
ATOM    224  CD1 LEU A  16      67.614  28.534   5.598  1.00  0.00          C   
ATOM    225  CD2 LEU A  16      65.692  30.041   5.044  1.00  0.00          C   
ATOM    226  H   LEU A  16      65.316  27.648   9.286  1.00  0.00          H   
ATOM    227  HA  LEU A  16      67.647  27.983   7.871  1.00  0.00          H   
ATOM    228  HB3 LEU A  16      65.421  29.956   7.717  1.00  0.00          H   
ATOM    229  HB2 LEU A  16      65.261  28.358   7.080  1.00  0.00          H   
ATOM    230  HG  LEU A  16      67.373  30.449   6.381  1.00  0.00          H   
ATOM    231 HD11 LEU A  16      68.564  28.497   6.115  1.00  0.00          H   
ATOM    232 HD12 LEU A  16      67.062  27.595   5.654  1.00  0.00          H   
ATOM    233 HD13 LEU A  16      67.729  28.760   4.538  1.00  0.00          H   
ATOM    234 HD21 LEU A  16      65.065  30.816   5.465  1.00  0.00          H   
ATOM    235 HD22 LEU A  16      66.217  30.426   4.174  1.00  0.00          H   
ATOM    236 HD23 LEU A  16      65.020  29.243   4.733  1.00  0.00          H   
ATOM    237  N   GLN A  17      67.417  30.692   9.876  1.00  0.00          N   
ATOM    238  CA  GLN A  17      68.120  31.816  10.535  1.00  0.00          C   
ATOM    239  C   GLN A  17      69.468  31.374  11.249  1.00  0.00          C   
ATOM    240  O   GLN A  17      70.431  32.053  10.899  1.00  0.00          O   
ATOM    241  CB  GLN A  17      67.210  32.681  11.418  1.00  0.00          C   
ATOM    242  CG  GLN A  17      66.582  33.715  10.548  1.00  0.00          C   
ATOM    243  CD  GLN A  17      65.358  34.385  11.225  1.00  0.00          C   
ATOM    244  NE2 GLN A  17      65.012  35.625  11.021  1.00  0.00          N   
ATOM    245  OE1 GLN A  17      64.689  33.682  12.009  1.00  0.00          O   
ATOM    246  H   GLN A  17      66.445  30.502  10.103  1.00  0.00          H   
ATOM    247  HA  GLN A  17      68.509  32.447   9.731  1.00  0.00          H   
ATOM    248  HB3 GLN A  17      67.820  33.209  12.151  1.00  0.00          H   
ATOM    249  HB2 GLN A  17      66.422  32.129  11.921  1.00  0.00          H   
ATOM    250  HG3 GLN A  17      66.305  33.363   9.552  1.00  0.00          H   
ATOM    251  HG2 GLN A  17      67.352  34.461  10.371  1.00  0.00          H   
ATOM    252 HE21 GLN A  17      65.662  36.256  10.581  1.00  0.00          H   
ATOM    253 HE22 GLN A  17      64.154  35.904  11.487  1.00  0.00          H   
ATOM    254  N   ALA A  18      69.499  30.274  12.073  1.00  0.00          N   
ATOM    255  CA  ALA A  18      70.677  29.675  12.504  1.00  0.00          C   
ATOM    256  C   ALA A  18      71.587  29.018  11.427  1.00  0.00          C   
ATOM    257  O   ALA A  18      72.783  28.821  11.663  1.00  0.00          O   
ATOM    258  CB  ALA A  18      70.242  28.600  13.487  1.00  0.00          C   
ATOM    259  H   ALA A  18      68.635  29.756  12.118  1.00  0.00          H   
ATOM    260  HA  ALA A  18      71.238  30.452  13.038  1.00  0.00          H   
ATOM    261  HB1 ALA A  18      69.750  29.219  14.240  1.00  0.00          H   
ATOM    262  HB2 ALA A  18      69.520  27.880  13.099  1.00  0.00          H   
ATOM    263  HB3 ALA A  18      71.139  28.086  13.807  1.00  0.00          H   
ATOM    264  N   ALA A  19      71.146  28.873  10.189  1.00  0.00          N   
ATOM    265  CA  ALA A  19      72.107  28.447   9.134  1.00  0.00          C   
ATOM    266  C   ALA A  19      72.725  29.606   8.341  1.00  0.00          C   
ATOM    267  O   ALA A  19      73.929  29.660   8.229  1.00  0.00          O   
ATOM    268  CB  ALA A  19      71.312  27.421   8.284  1.00  0.00          C   
ATOM    269  H   ALA A  19      70.198  29.164   9.997  1.00  0.00          H   
ATOM    270  HA  ALA A  19      72.902  27.946   9.685  1.00  0.00          H   
ATOM    271  HB1 ALA A  19      70.968  26.539   8.820  1.00  0.00          H   
ATOM    272  HB2 ALA A  19      70.430  27.836   7.792  1.00  0.00          H   
ATOM    273  HB3 ALA A  19      71.945  27.009   7.503  1.00  0.00          H   
ATOM    274  N   GLN A  20      71.937  30.608   7.964  1.00  0.00          N   
ATOM    275  CA  GLN A  20      72.471  31.694   7.225  1.00  0.00          C   
ATOM    276  C   GLN A  20      73.254  32.653   8.129  1.00  0.00          C   
ATOM    277  O   GLN A  20      73.932  33.516   7.607  1.00  0.00          O   
ATOM    278  CB  GLN A  20      71.330  32.466   6.438  1.00  0.00          C   
ATOM    279  CG  GLN A  20      70.924  31.667   5.249  1.00  0.00          C   
ATOM    280  CD  GLN A  20      69.611  32.158   4.607  1.00  0.00          C   
ATOM    281  NE2 GLN A  20      69.217  31.490   3.584  1.00  0.00          N   
ATOM    282  OE1 GLN A  20      68.973  33.129   5.046  1.00  0.00          O   
ATOM    283  H   GLN A  20      70.949  30.573   8.195  1.00  0.00          H   
ATOM    284  HA  GLN A  20      73.188  31.317   6.504  1.00  0.00          H   
ATOM    285  HB3 GLN A  20      71.576  33.468   6.085  1.00  0.00          H   
ATOM    286  HB2 GLN A  20      70.573  32.705   7.175  1.00  0.00          H   
ATOM    287  HG3 GLN A  20      70.733  30.637   5.545  1.00  0.00          H   
ATOM    288  HG2 GLN A  20      71.726  31.683   4.511  1.00  0.00          H   
ATOM    289 HE21 GLN A  20      69.687  30.607   3.404  1.00  0.00          H   
ATOM    290 HE22 GLN A  20      68.333  31.763   3.195  1.00  0.00          H   
ATOM    291  N   ALA A  21      73.136  32.555   9.433  1.00  0.00          N   
ATOM    292  CA  ALA A  21      74.071  33.196  10.447  1.00  0.00          C   
ATOM    293  C   ALA A  21      75.615  32.984  10.294  1.00  0.00          C   
ATOM    294  O   ALA A  21      76.110  32.002   9.709  1.00  0.00          O   
ATOM    295  CB  ALA A  21      73.653  32.781  11.877  1.00  0.00          C   
ATOM    296  H   ALA A  21      72.469  31.899   9.812  1.00  0.00          H   
ATOM    297  HA  ALA A  21      74.004  34.281  10.429  1.00  0.00          H   
ATOM    298  HB1 ALA A  21      73.879  31.712  11.892  1.00  0.00          H   
ATOM    299  HB2 ALA A  21      74.336  33.176  12.632  1.00  0.00          H   
ATOM    300  HB3 ALA A  21      72.605  32.890  12.145  1.00  0.00          H   
ATOM    301  N   ALA A  22      76.423  33.947  10.846  1.00  0.00          N   
ATOM    302  CA  ALA A  22      77.781  33.740  11.198  1.00  0.00          C   
ATOM    303  C   ALA A  22      77.796  32.718  12.377  1.00  0.00          C   
ATOM    304  O   ALA A  22      76.951  32.515  13.265  1.00  0.00          O   
ATOM    305  CB  ALA A  22      78.532  35.030  11.431  1.00  0.00          C   
ATOM    306  H   ALA A  22      75.974  34.698  11.348  1.00  0.00          H   
ATOM    307  HA  ALA A  22      78.230  33.205  10.368  1.00  0.00          H   
ATOM    308  HB1 ALA A  22      79.553  34.801  11.725  1.00  0.00          H   
ATOM    309  HB2 ALA A  22      78.687  35.570  10.506  1.00  0.00          H   
ATOM    310  HB3 ALA A  22      78.050  35.732  12.115  1.00  0.00          H   
ATOM    311  N   LYS A  23      79.010  32.274  12.537  1.00  0.00          N   
ATOM    312  CA  LYS A  23      79.503  31.555  13.706  1.00  0.00          C   
ATOM    313  C   LYS A  23      80.801  32.252  14.121  1.00  0.00          C   
ATOM    314  O   LYS A  23      81.882  31.891  13.579  1.00  0.00          O   
ATOM    315  CB  LYS A  23      79.679  30.107  13.314  1.00  0.00          C   
ATOM    316  CG  LYS A  23      78.377  29.331  13.336  1.00  0.00          C   
ATOM    317  CD  LYS A  23      78.513  27.952  12.797  1.00  0.00          C   
ATOM    318  CE  LYS A  23      77.168  27.222  12.896  1.00  0.00          C   
ATOM    319  NZ  LYS A  23      77.227  25.748  12.657  1.00  0.00          N   
ATOM    320  H   LYS A  23      79.644  32.453  11.778  1.00  0.00          H   
ATOM    321  HA  LYS A  23      78.953  31.637  14.643  1.00  0.00          H   
ATOM    322  HB3 LYS A  23      80.313  29.541  14.002  1.00  0.00          H   
ATOM    323  HB2 LYS A  23      80.150  30.042  12.340  1.00  0.00          H   
ATOM    324  HG3 LYS A  23      77.637  29.833  12.722  1.00  0.00          H   
ATOM    325  HG2 LYS A  23      78.012  29.273  14.359  1.00  0.00          H   
ATOM    326  HD3 LYS A  23      79.229  27.402  13.416  1.00  0.00          H   
ATOM    327  HD2 LYS A  23      78.826  28.012  11.751  1.00  0.00          H   
ATOM    328  HE3 LYS A  23      76.433  27.644  12.216  1.00  0.00          H   
ATOM    329  HE2 LYS A  23      76.712  27.422  13.866  1.00  0.00          H   
ATOM    330  HZ1 LYS A  23      77.966  25.432  13.261  1.00  0.00          H   
ATOM    331  HZ2 LYS A  23      76.326  25.300  12.752  1.00  0.00          H   
ATOM    332  HZ3 LYS A  23      77.518  25.676  11.693  1.00  0.00          H   
ATOM    333  N   LYS A  24      80.675  33.189  15.032  1.00  0.00          N   
ATOM    334  CA  LYS A  24      81.727  34.074  15.523  1.00  0.00          C   
ATOM    335  C   LYS A  24      82.366  33.370  16.724  1.00  0.00          C   
ATOM    336  CB  LYS A  24      81.124  35.450  15.903  1.00  0.00          C   
ATOM    337  CG  LYS A  24      82.264  36.508  15.806  1.00  0.00          C   
ATOM    338  CD  LYS A  24      82.674  36.644  14.334  1.00  0.00          C   
ATOM    339  CE  LYS A  24      83.762  37.684  14.271  1.00  0.00          C   
ATOM    340  NZ  LYS A  24      84.425  37.844  12.925  1.00  0.00          N   
ATOM    341  O   LYS A  24      83.554  33.353  16.865  1.00  0.00          O   
ATOM    342  OXT LYS A  24      81.666  32.703  17.470  1.00  0.00          O   
ATOM    343  H   LYS A  24      79.799  33.166  15.527  1.00  0.00          H   
ATOM    344  HA  LYS A  24      82.439  34.227  14.709  1.00  0.00          H   
ATOM    345  HB3 LYS A  24      80.819  35.351  16.940  1.00  0.00          H   
ATOM    346  HB2 LYS A  24      80.279  35.692  15.266  1.00  0.00          H   
ATOM    347  HG3 LYS A  24      83.115  36.168  16.406  1.00  0.00          H   
ATOM    348  HG2 LYS A  24      81.884  37.441  16.223  1.00  0.00          H   
ATOM    349  HD3 LYS A  24      81.846  36.958  13.699  1.00  0.00          H   
ATOM    350  HD2 LYS A  24      83.043  35.674  13.980  1.00  0.00          H   
ATOM    351  HE3 LYS A  24      84.534  37.295  14.938  1.00  0.00          H   
ATOM    352  HE2 LYS A  24      83.444  38.672  14.605  1.00  0.00          H   
ATOM    353  HZ1 LYS A  24      84.817  36.949  12.658  1.00  0.00          H   
ATOM    354  HZ2 LYS A  24      83.809  38.163  12.189  1.00  0.00          H   
ATOM    355  HZ3 LYS A  24      85.134  38.554  12.916  1.00  0.00          H   
TER     356      LYS A  24
ENDMDL
MODEL        7
ATOM      1  N   LYS A   1      41.015  34.382   4.295  1.00  0.00          N   
ATOM      2  CA  LYS A   1      42.482  34.397   4.129  1.00  0.00          C   
ATOM      3  C   LYS A   1      43.142  34.029   5.513  1.00  0.00          C   
ATOM      4  O   LYS A   1      42.916  34.766   6.438  1.00  0.00          O   
ATOM      5  CB  LYS A   1      43.037  35.729   3.586  1.00  0.00          C   
ATOM      6  CG  LYS A   1      44.328  35.556   2.890  1.00  0.00          C   
ATOM      7  CD  LYS A   1      44.825  36.970   2.484  1.00  0.00          C   
ATOM      8  CE  LYS A   1      46.343  37.063   2.155  1.00  0.00          C   
ATOM      9  NZ  LYS A   1      46.517  37.333   0.743  1.00  0.00          N   
ATOM     10  HA  LYS A   1      42.840  33.737   3.341  1.00  0.00          H   
ATOM     11  HB3 LYS A   1      43.119  36.393   4.445  1.00  0.00          H   
ATOM     12  HB2 LYS A   1      42.243  36.174   2.978  1.00  0.00          H   
ATOM     13  HG3 LYS A   1      44.251  34.951   1.978  1.00  0.00          H   
ATOM     14  HG2 LYS A   1      45.080  35.173   3.588  1.00  0.00          H   
ATOM     15  HD3 LYS A   1      44.667  37.618   3.338  1.00  0.00          H   
ATOM     16  HD2 LYS A   1      44.227  37.273   1.617  1.00  0.00          H   
ATOM     17  HE3 LYS A   1      46.912  36.163   2.379  1.00  0.00          H   
ATOM     18  HE2 LYS A   1      46.849  37.927   2.572  1.00  0.00          H   
ATOM     19  HZ1 LYS A   1      46.089  36.646   0.138  1.00  0.00          H   
ATOM     20  HZ2 LYS A   1      46.235  38.303   0.634  1.00  0.00          H   
ATOM     21  HZ3 LYS A   1      47.482  37.221   0.454  1.00  0.00          H   
ATOM     22  H   LYS A   1      40.503  34.427   3.418  1.00  0.00          H   
ATOM     23  N   LYS A   2      44.022  33.061   5.505  1.00  0.00          N   
ATOM     24  CA  LYS A   2      44.803  32.549   6.605  1.00  0.00          C   
ATOM     25  C   LYS A   2      45.782  33.599   7.166  1.00  0.00          C   
ATOM     26  O   LYS A   2      46.582  34.162   6.380  1.00  0.00          O   
ATOM     27  CB  LYS A   2      45.429  31.224   6.159  1.00  0.00          C   
ATOM     28  CG  LYS A   2      46.391  30.664   7.194  1.00  0.00          C   
ATOM     29  CD  LYS A   2      47.140  29.467   6.524  1.00  0.00          C   
ATOM     30  CE  LYS A   2      48.237  29.902   5.554  1.00  0.00          C   
ATOM     31  NZ  LYS A   2      48.778  28.817   4.802  1.00  0.00          N   
ATOM     32  H   LYS A   2      44.203  32.643   4.591  1.00  0.00          H   
ATOM     33  HA  LYS A   2      44.168  32.343   7.461  1.00  0.00          H   
ATOM     34  HB3 LYS A   2      45.974  31.385   5.231  1.00  0.00          H   
ATOM     35  HB2 LYS A   2      44.678  30.439   5.996  1.00  0.00          H   
ATOM     36  HG3 LYS A   2      45.866  30.252   8.059  1.00  0.00          H   
ATOM     37  HG2 LYS A   2      47.088  31.394   7.624  1.00  0.00          H   
ATOM     38  HD3 LYS A   2      46.426  28.825   6.012  1.00  0.00          H   
ATOM     39  HD2 LYS A   2      47.606  28.888   7.310  1.00  0.00          H   
ATOM     40  HE3 LYS A   2      48.994  30.515   6.038  1.00  0.00          H   
ATOM     41  HE2 LYS A   2      47.813  30.583   4.822  1.00  0.00          H   
ATOM     42  HZ1 LYS A   2      49.264  28.165   5.406  1.00  0.00          H   
ATOM     43  HZ2 LYS A   2      48.096  28.257   4.310  1.00  0.00          H   
ATOM     44  HZ3 LYS A   2      49.433  29.229   4.149  1.00  0.00          H   
ATOM     45  N   PRO A   3      45.771  33.842   8.476  1.00  0.00          N   
ATOM     46  CA  PRO A   3      46.749  34.724   9.124  1.00  0.00          C   
ATOM     47  C   PRO A   3      48.265  34.332   9.012  1.00  0.00          C   
ATOM     48  O   PRO A   3      48.626  33.117   8.877  1.00  0.00          O   
ATOM     49  CB  PRO A   3      46.300  34.810  10.628  1.00  0.00          C   
ATOM     50  CG  PRO A   3      44.762  34.447  10.566  1.00  0.00          C   
ATOM     51  CD  PRO A   3      44.651  33.555   9.405  1.00  0.00          C   
ATOM     52  HA  PRO A   3      46.572  35.741   8.754  1.00  0.00          H   
ATOM     53  HB3 PRO A   3      46.729  34.180  11.402  1.00  0.00          H   
ATOM     54  HB2 PRO A   3      46.322  35.877  10.861  1.00  0.00          H   
ATOM     55  HG3 PRO A   3      44.408  33.889  11.437  1.00  0.00          H   
ATOM     56  HG2 PRO A   3      44.131  35.328  10.468  1.00  0.00          H   
ATOM     57  HD3 PRO A   3      44.733  32.504   9.712  1.00  0.00          H   
ATOM     58  HD2 PRO A   3      43.699  33.656   8.865  1.00  0.00          H   
ATOM     59  N   GLY A   4      49.156  35.297   9.051  1.00  0.00          N   
ATOM     60  CA  GLY A   4      50.610  35.130   9.230  1.00  0.00          C   
ATOM     61  C   GLY A   4      51.138  35.220  10.680  1.00  0.00          C   
ATOM     62  O   GLY A   4      50.398  35.165  11.678  1.00  0.00          O   
ATOM     63  H   GLY A   4      48.862  36.269   9.011  1.00  0.00          H   
ATOM     64  HA3 GLY A   4      51.148  35.932   8.732  1.00  0.00          H   
ATOM     65  HA2 GLY A   4      50.970  34.188   8.817  1.00  0.00          H   
ATOM     66  N   ALA A   5      52.490  35.198  10.771  1.00  0.00          N   
ATOM     67  CA  ALA A   5      53.190  35.118  12.069  1.00  0.00          C   
ATOM     68  C   ALA A   5      52.812  33.898  12.890  1.00  0.00          C   
ATOM     69  O   ALA A   5      52.903  33.891  14.111  1.00  0.00          O   
ATOM     70  CB  ALA A   5      53.174  36.477  12.801  1.00  0.00          C   
ATOM     71  H   ALA A   5      53.041  35.483   9.969  1.00  0.00          H   
ATOM     72  HA  ALA A   5      54.217  34.898  11.760  1.00  0.00          H   
ATOM     73  HB1 ALA A   5      53.899  36.376  13.612  1.00  0.00          H   
ATOM     74  HB2 ALA A   5      53.531  37.302  12.179  1.00  0.00          H   
ATOM     75  HB3 ALA A   5      52.168  36.630  13.181  1.00  0.00          H   
ATOM     76  N   SER A   6      52.323  32.760  12.324  1.00  0.00          N   
ATOM     77  CA  SER A   6      52.008  31.539  13.051  1.00  0.00          C   
ATOM     78  C   SER A   6      53.358  30.876  13.531  1.00  0.00          C   
ATOM     79  O   SER A   6      54.385  31.017  12.837  1.00  0.00          O   
ATOM     80  CB  SER A   6      51.106  30.568  12.377  1.00  0.00          C   
ATOM     81  OG  SER A   6      51.796  29.899  11.289  1.00  0.00          O   
ATOM     82  H   SER A   6      52.374  32.667  11.321  1.00  0.00          H   
ATOM     83  HA  SER A   6      51.600  31.743  14.039  1.00  0.00          H   
ATOM     84  HB3 SER A   6      50.304  31.208  12.026  1.00  0.00          H   
ATOM     85  HB2 SER A   6      50.656  29.811  13.019  1.00  0.00          H   
ATOM     86  HG  SER A   6      51.217  29.168  11.076  1.00  0.00          H   
ATOM     87  N   LEU A   7      53.220  30.089  14.604  1.00  0.00          N   
ATOM     88  CA  LEU A   7      54.292  29.312  15.236  1.00  0.00          C   
ATOM     89  C   LEU A   7      55.030  28.357  14.253  1.00  0.00          C   
ATOM     90  O   LEU A   7      56.245  28.479  14.233  1.00  0.00          O   
ATOM     91  CB  LEU A   7      53.792  28.540  16.505  1.00  0.00          C   
ATOM     92  CG  LEU A   7      54.870  27.654  17.162  1.00  0.00          C   
ATOM     93  CD1 LEU A   7      56.023  28.467  17.637  1.00  0.00          C   
ATOM     94  CD2 LEU A   7      54.269  27.019  18.405  1.00  0.00          C   
ATOM     95  H   LEU A   7      52.287  29.963  14.981  1.00  0.00          H   
ATOM     96  HA  LEU A   7      55.065  29.992  15.598  1.00  0.00          H   
ATOM     97  HB3 LEU A   7      52.912  27.959  16.232  1.00  0.00          H   
ATOM     98  HB2 LEU A   7      53.505  29.261  17.262  1.00  0.00          H   
ATOM     99  HG  LEU A   7      55.258  26.956  16.416  1.00  0.00          H   
ATOM    100 HD11 LEU A   7      56.697  28.514  16.775  1.00  0.00          H   
ATOM    101 HD12 LEU A   7      55.687  29.456  17.942  1.00  0.00          H   
ATOM    102 HD13 LEU A   7      56.656  28.134  18.464  1.00  0.00          H   
ATOM    103 HD21 LEU A   7      54.089  27.880  19.048  1.00  0.00          H   
ATOM    104 HD22 LEU A   7      53.408  26.418  18.108  1.00  0.00          H   
ATOM    105 HD23 LEU A   7      55.058  26.379  18.794  1.00  0.00          H   
ATOM    106  N   ALA A   8      54.299  27.488  13.497  1.00  0.00          N   
ATOM    107  CA  ALA A   8      54.980  26.582  12.557  1.00  0.00          C   
ATOM    108  C   ALA A   8      55.739  27.356  11.459  1.00  0.00          C   
ATOM    109  O   ALA A   8      56.870  27.029  11.197  1.00  0.00          O   
ATOM    110  CB  ALA A   8      54.083  25.526  12.065  1.00  0.00          C   
ATOM    111  H   ALA A   8      53.296  27.505  13.627  1.00  0.00          H   
ATOM    112  HA  ALA A   8      55.810  26.087  13.062  1.00  0.00          H   
ATOM    113  HB1 ALA A   8      54.603  24.872  11.363  1.00  0.00          H   
ATOM    114  HB2 ALA A   8      53.777  24.826  12.839  1.00  0.00          H   
ATOM    115  HB3 ALA A   8      53.133  25.922  11.712  1.00  0.00          H   
ATOM    116  N   ALA A   9      55.161  28.478  10.922  1.00  0.00          N   
ATOM    117  CA  ALA A   9      55.854  29.252   9.928  1.00  0.00          C   
ATOM    118  C   ALA A   9      57.086  30.060  10.514  1.00  0.00          C   
ATOM    119  O   ALA A   9      58.134  30.111   9.829  1.00  0.00          O   
ATOM    120  CB  ALA A   9      54.893  30.273   9.350  1.00  0.00          C   
ATOM    121  H   ALA A   9      54.176  28.666  11.077  1.00  0.00          H   
ATOM    122  HA  ALA A   9      56.237  28.583   9.160  1.00  0.00          H   
ATOM    123  HB1 ALA A   9      55.435  30.778   8.553  1.00  0.00          H   
ATOM    124  HB2 ALA A   9      54.011  29.731   9.013  1.00  0.00          H   
ATOM    125  HB3 ALA A   9      54.623  31.045  10.081  1.00  0.00          H   
ATOM    126  N   LEU A  10      57.028  30.400  11.765  1.00  0.00          N   
ATOM    127  CA  LEU A  10      58.212  30.909  12.466  1.00  0.00          C   
ATOM    128  C   LEU A  10      59.255  29.876  12.892  1.00  0.00          C   
ATOM    129  O   LEU A  10      60.429  30.100  12.573  1.00  0.00          O   
ATOM    130  CB  LEU A  10      57.810  31.807  13.614  1.00  0.00          C   
ATOM    131  CG  LEU A  10      57.575  33.262  13.218  1.00  0.00          C   
ATOM    132  CD1 LEU A  10      57.060  34.148  14.392  1.00  0.00          C   
ATOM    133  CD2 LEU A  10      58.892  33.904  12.676  1.00  0.00          C   
ATOM    134  H   LEU A  10      56.144  30.378  12.241  1.00  0.00          H   
ATOM    135  HA  LEU A  10      58.714  31.483  11.686  1.00  0.00          H   
ATOM    136  HB3 LEU A  10      58.686  31.877  14.273  1.00  0.00          H   
ATOM    137  HB2 LEU A  10      57.010  31.360  14.199  1.00  0.00          H   
ATOM    138  HG  LEU A  10      56.826  33.183  12.433  1.00  0.00          H   
ATOM    139 HD11 LEU A  10      56.020  33.865  14.568  1.00  0.00          H   
ATOM    140 HD12 LEU A  10      57.567  33.935  15.333  1.00  0.00          H   
ATOM    141 HD13 LEU A  10      57.081  35.226  14.245  1.00  0.00          H   
ATOM    142 HD21 LEU A  10      59.274  33.382  11.800  1.00  0.00          H   
ATOM    143 HD22 LEU A  10      58.778  34.955  12.400  1.00  0.00          H   
ATOM    144 HD23 LEU A  10      59.583  33.893  13.517  1.00  0.00          H   
ATOM    145  N   GLN A  11      58.869  28.730  13.478  1.00  0.00          N   
ATOM    146  CA  GLN A  11      59.684  27.598  13.777  1.00  0.00          C   
ATOM    147  C   GLN A  11      60.517  27.140  12.554  1.00  0.00          C   
ATOM    148  O   GLN A  11      61.696  27.045  12.726  1.00  0.00          O   
ATOM    149  CB  GLN A  11      58.839  26.471  14.442  1.00  0.00          C   
ATOM    150  CG  GLN A  11      58.350  26.838  15.798  1.00  0.00          C   
ATOM    151  CD  GLN A  11      57.646  25.585  16.399  1.00  0.00          C   
ATOM    152  NE2 GLN A  11      57.336  25.661  17.651  1.00  0.00          N   
ATOM    153  OE1 GLN A  11      57.482  24.501  15.850  1.00  0.00          O   
ATOM    154  H   GLN A  11      57.929  28.754  13.861  1.00  0.00          H   
ATOM    155  HA  GLN A  11      60.402  27.995  14.494  1.00  0.00          H   
ATOM    156  HB3 GLN A  11      59.451  25.577  14.522  1.00  0.00          H   
ATOM    157  HB2 GLN A  11      57.975  26.261  13.795  1.00  0.00          H   
ATOM    158  HG3 GLN A  11      57.616  27.625  15.658  1.00  0.00          H   
ATOM    159  HG2 GLN A  11      59.132  27.109  16.508  1.00  0.00          H   
ATOM    160 HE21 GLN A  11      57.445  26.555  18.104  1.00  0.00          H   
ATOM    161 HE22 GLN A  11      56.969  24.791  18.011  1.00  0.00          H   
ATOM    162  N   ALA A  12      59.872  27.053  11.361  1.00  0.00          N   
ATOM    163  CA  ALA A  12      60.595  26.783  10.194  1.00  0.00          C   
ATOM    164  C   ALA A  12      61.575  27.879   9.732  1.00  0.00          C   
ATOM    165  O   ALA A  12      62.655  27.654   9.199  1.00  0.00          O   
ATOM    166  CB  ALA A  12      59.572  26.518   9.078  1.00  0.00          C   
ATOM    167  H   ALA A  12      58.880  27.213  11.219  1.00  0.00          H   
ATOM    168  HA  ALA A  12      61.114  25.841  10.381  1.00  0.00          H   
ATOM    169  HB1 ALA A  12      58.976  25.659   9.378  1.00  0.00          H   
ATOM    170  HB2 ALA A  12      58.914  27.367   8.909  1.00  0.00          H   
ATOM    171  HB3 ALA A  12      60.091  26.339   8.136  1.00  0.00          H   
ATOM    172  N   LEU A  13      61.155  29.163   9.941  1.00  0.00          N   
ATOM    173  CA  LEU A  13      62.100  30.250   9.584  1.00  0.00          C   
ATOM    174  C   LEU A  13      63.350  30.285  10.452  1.00  0.00          C   
ATOM    175  O   LEU A  13      64.491  30.184   9.979  1.00  0.00          O   
ATOM    176  CB  LEU A  13      61.389  31.628   9.390  1.00  0.00          C   
ATOM    177  CG  LEU A  13      62.409  32.630   8.753  1.00  0.00          C   
ATOM    178  CD1 LEU A  13      62.995  32.151   7.385  1.00  0.00          C   
ATOM    179  CD2 LEU A  13      61.784  33.966   8.430  1.00  0.00          C   
ATOM    180  H   LEU A  13      60.267  29.381  10.370  1.00  0.00          H   
ATOM    181  HA  LEU A  13      62.563  30.009   8.625  1.00  0.00          H   
ATOM    182  HB3 LEU A  13      61.080  32.132  10.301  1.00  0.00          H   
ATOM    183  HB2 LEU A  13      60.573  31.479   8.689  1.00  0.00          H   
ATOM    184  HG  LEU A  13      63.239  32.749   9.449  1.00  0.00          H   
ATOM    185 HD11 LEU A  13      63.492  32.941   6.821  1.00  0.00          H   
ATOM    186 HD12 LEU A  13      63.728  31.375   7.578  1.00  0.00          H   
ATOM    187 HD13 LEU A  13      62.142  31.843   6.780  1.00  0.00          H   
ATOM    188 HD21 LEU A  13      61.183  34.370   9.246  1.00  0.00          H   
ATOM    189 HD22 LEU A  13      62.630  34.635   8.257  1.00  0.00          H   
ATOM    190 HD23 LEU A  13      61.160  33.968   7.548  1.00  0.00          H   
ATOM    191  N   GLN A  14      63.163  30.243  11.782  1.00  0.00          N   
ATOM    192  CA  GLN A  14      64.163  30.066  12.855  1.00  0.00          C   
ATOM    193  C   GLN A  14      65.081  28.834  12.631  1.00  0.00          C   
ATOM    194  O   GLN A  14      66.276  29.001  12.857  1.00  0.00          O   
ATOM    195  CB  GLN A  14      63.530  30.045  14.289  1.00  0.00          C   
ATOM    196  CG  GLN A  14      62.825  31.243  14.952  1.00  0.00          C   
ATOM    197  CD  GLN A  14      63.829  32.404  15.078  1.00  0.00          C   
ATOM    198  NE2 GLN A  14      63.676  33.224  16.057  1.00  0.00          N   
ATOM    199  OE1 GLN A  14      64.718  32.718  14.272  1.00  0.00          O   
ATOM    200  H   GLN A  14      62.210  30.415  12.063  1.00  0.00          H   
ATOM    201  HA  GLN A  14      64.788  30.964  12.879  1.00  0.00          H   
ATOM    202  HB3 GLN A  14      64.400  29.823  14.898  1.00  0.00          H   
ATOM    203  HB2 GLN A  14      62.889  29.168  14.343  1.00  0.00          H   
ATOM    204  HG3 GLN A  14      62.447  30.876  15.908  1.00  0.00          H   
ATOM    205  HG2 GLN A  14      61.922  31.516  14.406  1.00  0.00          H   
ATOM    206 HE21 GLN A  14      63.134  32.828  16.811  1.00  0.00          H   
ATOM    207 HE22 GLN A  14      64.437  33.879  16.205  1.00  0.00          H   
ATOM    208  N   ALA A  15      64.629  27.709  12.141  1.00  0.00          N   
ATOM    209  CA  ALA A  15      65.371  26.536  11.647  1.00  0.00          C   
ATOM    210  C   ALA A  15      66.212  26.848  10.414  1.00  0.00          C   
ATOM    211  O   ALA A  15      67.345  26.458  10.407  1.00  0.00          O   
ATOM    212  CB  ALA A  15      64.385  25.431  11.305  1.00  0.00          C   
ATOM    213  H   ALA A  15      63.661  27.716  11.850  1.00  0.00          H   
ATOM    214  HA  ALA A  15      66.006  26.162  12.443  1.00  0.00          H   
ATOM    215  HB1 ALA A  15      63.917  25.101  12.241  1.00  0.00          H   
ATOM    216  HB2 ALA A  15      63.668  25.803  10.566  1.00  0.00          H   
ATOM    217  HB3 ALA A  15      64.870  24.629  10.752  1.00  0.00          H   
ATOM    218  N   LEU A  16      65.685  27.457   9.302  1.00  0.00          N   
ATOM    219  CA  LEU A  16      66.435  27.586   8.043  1.00  0.00          C   
ATOM    220  C   LEU A  16      67.587  28.682   8.239  1.00  0.00          C   
ATOM    221  O   LEU A  16      68.726  28.414   7.915  1.00  0.00          O   
ATOM    222  CB  LEU A  16      65.430  27.970   6.870  1.00  0.00          C   
ATOM    223  CG  LEU A  16      66.054  27.982   5.464  1.00  0.00          C   
ATOM    224  CD1 LEU A  16      66.757  26.722   5.128  1.00  0.00          C   
ATOM    225  CD2 LEU A  16      64.899  28.298   4.528  1.00  0.00          C   
ATOM    226  H   LEU A  16      64.781  27.894   9.343  1.00  0.00          H   
ATOM    227  HA  LEU A  16      66.962  26.681   7.726  1.00  0.00          H   
ATOM    228  HB3 LEU A  16      64.896  28.901   7.047  1.00  0.00          H   
ATOM    229  HB2 LEU A  16      64.624  27.236   6.772  1.00  0.00          H   
ATOM    230  HG  LEU A  16      66.782  28.791   5.409  1.00  0.00          H   
ATOM    231 HD11 LEU A  16      67.666  26.740   5.725  1.00  0.00          H   
ATOM    232 HD12 LEU A  16      66.157  25.873   5.438  1.00  0.00          H   
ATOM    233 HD13 LEU A  16      67.035  26.683   4.072  1.00  0.00          H   
ATOM    234 HD21 LEU A  16      64.400  29.241   4.758  1.00  0.00          H   
ATOM    235 HD22 LEU A  16      65.169  28.420   3.477  1.00  0.00          H   
ATOM    236 HD23 LEU A  16      64.093  27.580   4.682  1.00  0.00          H   
ATOM    237  N   GLN A  17      67.312  29.666   9.091  1.00  0.00          N   
ATOM    238  CA  GLN A  17      68.352  30.548   9.644  1.00  0.00          C   
ATOM    239  C   GLN A  17      69.386  29.917  10.535  1.00  0.00          C   
ATOM    240  O   GLN A  17      70.550  30.272  10.294  1.00  0.00          O   
ATOM    241  CB  GLN A  17      67.649  31.698  10.372  1.00  0.00          C   
ATOM    242  CG  GLN A  17      66.924  32.614   9.347  1.00  0.00          C   
ATOM    243  CD  GLN A  17      66.076  33.629  10.019  1.00  0.00          C   
ATOM    244  NE2 GLN A  17      65.438  34.485   9.309  1.00  0.00          N   
ATOM    245  OE1 GLN A  17      65.926  33.745  11.221  1.00  0.00          O   
ATOM    246  H   GLN A  17      66.348  29.876   9.305  1.00  0.00          H   
ATOM    247  HA  GLN A  17      68.908  31.033   8.841  1.00  0.00          H   
ATOM    248  HB3 GLN A  17      68.333  32.292  10.980  1.00  0.00          H   
ATOM    249  HB2 GLN A  17      66.960  31.369  11.150  1.00  0.00          H   
ATOM    250  HG3 GLN A  17      66.353  32.159   8.543  1.00  0.00          H   
ATOM    251  HG2 GLN A  17      67.695  33.213   8.867  1.00  0.00          H   
ATOM    252 HE21 GLN A  17      65.512  34.372   8.302  1.00  0.00          H   
ATOM    253 HE22 GLN A  17      64.843  35.132   9.796  1.00  0.00          H   
ATOM    254  N   ALA A  18      69.101  28.919  11.341  1.00  0.00          N   
ATOM    255  CA  ALA A  18      70.118  28.297  12.216  1.00  0.00          C   
ATOM    256  C   ALA A  18      71.088  27.451  11.350  1.00  0.00          C   
ATOM    257  O   ALA A  18      72.292  27.527  11.528  1.00  0.00          O   
ATOM    258  CB  ALA A  18      69.388  27.503  13.261  1.00  0.00          C   
ATOM    259  H   ALA A  18      68.161  28.564  11.351  1.00  0.00          H   
ATOM    260  HA  ALA A  18      70.702  29.085  12.693  1.00  0.00          H   
ATOM    261  HB1 ALA A  18      68.917  28.140  14.011  1.00  0.00          H   
ATOM    262  HB2 ALA A  18      68.696  26.745  12.885  1.00  0.00          H   
ATOM    263  HB3 ALA A  18      70.189  27.049  13.851  1.00  0.00          H   
ATOM    264  N   ALA A  19      70.613  26.703  10.351  1.00  0.00          N   
ATOM    265  CA  ALA A  19      71.368  25.851   9.466  1.00  0.00          C   
ATOM    266  C   ALA A  19      72.305  26.744   8.551  1.00  0.00          C   
ATOM    267  O   ALA A  19      73.544  26.516   8.524  1.00  0.00          O   
ATOM    268  CB  ALA A  19      70.403  25.093   8.610  1.00  0.00          C   
ATOM    269  H   ALA A  19      69.607  26.714  10.237  1.00  0.00          H   
ATOM    270  HA  ALA A  19      71.949  25.078   9.956  1.00  0.00          H   
ATOM    271  HB1 ALA A  19      69.905  24.345   9.236  1.00  0.00          H   
ATOM    272  HB2 ALA A  19      69.684  25.702   8.077  1.00  0.00          H   
ATOM    273  HB3 ALA A  19      71.043  24.524   7.946  1.00  0.00          H   
ATOM    274  N   GLN A  20      71.777  27.764   7.907  1.00  0.00          N   
ATOM    275  CA  GLN A  20      72.633  28.709   7.133  1.00  0.00          C   
ATOM    276  C   GLN A  20      73.660  29.515   7.893  1.00  0.00          C   
ATOM    277  O   GLN A  20      74.729  29.620   7.330  1.00  0.00          O   
ATOM    278  CB  GLN A  20      71.759  29.512   6.155  1.00  0.00          C   
ATOM    279  CG  GLN A  20      72.474  30.797   5.586  1.00  0.00          C   
ATOM    280  CD  GLN A  20      73.649  30.369   4.662  1.00  0.00          C   
ATOM    281  NE2 GLN A  20      74.845  30.844   5.038  1.00  0.00          N   
ATOM    282  OE1 GLN A  20      73.589  29.686   3.667  1.00  0.00          O   
ATOM    283  H   GLN A  20      70.777  27.887   7.889  1.00  0.00          H   
ATOM    284  HA  GLN A  20      73.223  28.019   6.539  1.00  0.00          H   
ATOM    285  HB3 GLN A  20      70.859  29.940   6.600  1.00  0.00          H   
ATOM    286  HB2 GLN A  20      71.413  28.865   5.349  1.00  0.00          H   
ATOM    287  HG3 GLN A  20      72.902  31.329   6.435  1.00  0.00          H   
ATOM    288  HG2 GLN A  20      71.766  31.425   5.052  1.00  0.00          H   
ATOM    289 HE21 GLN A  20      74.931  31.554   5.754  1.00  0.00          H   
ATOM    290 HE22 GLN A  20      75.638  30.707   4.434  1.00  0.00          H   
ATOM    291  N   ALA A  21      73.557  29.785   9.193  1.00  0.00          N   
ATOM    292  CA  ALA A  21      74.566  30.296  10.163  1.00  0.00          C   
ATOM    293  C   ALA A  21      75.812  29.359  10.192  1.00  0.00          C   
ATOM    294  O   ALA A  21      76.965  29.779  10.167  1.00  0.00          O   
ATOM    295  CB  ALA A  21      73.962  30.615  11.570  1.00  0.00          C   
ATOM    296  H   ALA A  21      72.713  29.525   9.697  1.00  0.00          H   
ATOM    297  HA  ALA A  21      75.058  31.180   9.764  1.00  0.00          H   
ATOM    298  HB1 ALA A  21      73.196  31.349  11.325  1.00  0.00          H   
ATOM    299  HB2 ALA A  21      73.554  29.693  11.976  1.00  0.00          H   
ATOM    300  HB3 ALA A  21      74.718  30.903  12.312  1.00  0.00          H   
ATOM    301  N   ALA A  22      75.521  28.083  10.284  1.00  0.00          N   
ATOM    302  CA  ALA A  22      76.576  27.073  10.387  1.00  0.00          C   
ATOM    303  C   ALA A  22      77.208  26.646   9.065  1.00  0.00          C   
ATOM    304  O   ALA A  22      78.233  26.065   9.151  1.00  0.00          O   
ATOM    305  CB  ALA A  22      75.920  25.963  11.145  1.00  0.00          C   
ATOM    306  H   ALA A  22      74.558  27.767  10.295  1.00  0.00          H   
ATOM    307  HA  ALA A  22      77.397  27.410  11.023  1.00  0.00          H   
ATOM    308  HB1 ALA A  22      75.720  26.293  12.159  1.00  0.00          H   
ATOM    309  HB2 ALA A  22      74.983  25.706  10.659  1.00  0.00          H   
ATOM    310  HB3 ALA A  22      76.504  25.049  11.164  1.00  0.00          H   
ATOM    311  N   LYS A  23      76.682  26.983   7.883  1.00  0.00          N   
ATOM    312  CA  LYS A  23      77.172  26.533   6.547  1.00  0.00          C   
ATOM    313  C   LYS A  23      78.561  26.981   6.158  1.00  0.00          C   
ATOM    314  O   LYS A  23      78.978  28.111   6.500  1.00  0.00          O   
ATOM    315  CB  LYS A  23      76.106  26.719   5.483  1.00  0.00          C   
ATOM    316  CG  LYS A  23      75.110  25.644   5.580  1.00  0.00          C   
ATOM    317  CD  LYS A  23      73.985  25.649   4.553  1.00  0.00          C   
ATOM    318  CE  LYS A  23      73.306  24.299   4.518  1.00  0.00          C   
ATOM    319  NZ  LYS A  23      72.330  24.296   3.424  1.00  0.00          N   
ATOM    320  H   LYS A  23      75.742  27.351   7.976  1.00  0.00          H   
ATOM    321  HA  LYS A  23      77.311  25.470   6.715  1.00  0.00          H   
ATOM    322  HB3 LYS A  23      76.450  26.672   4.450  1.00  0.00          H   
ATOM    323  HB2 LYS A  23      75.531  27.644   5.499  1.00  0.00          H   
ATOM    324  HG3 LYS A  23      74.715  25.558   6.589  1.00  0.00          H   
ATOM    325  HG2 LYS A  23      75.807  24.855   5.308  1.00  0.00          H   
ATOM    326  HD3 LYS A  23      74.260  26.062   3.584  1.00  0.00          H   
ATOM    327  HD2 LYS A  23      73.206  26.308   4.927  1.00  0.00          H   
ATOM    328  HE3 LYS A  23      72.911  24.203   5.526  1.00  0.00          H   
ATOM    329  HE2 LYS A  23      74.014  23.476   4.471  1.00  0.00          H   
ATOM    330  HZ1 LYS A  23      72.703  24.473   2.502  1.00  0.00          H   
ATOM    331  HZ2 LYS A  23      71.888  23.399   3.260  1.00  0.00          H   
ATOM    332  HZ3 LYS A  23      71.597  24.961   3.592  1.00  0.00          H   
ATOM    333  N   LYS A  24      79.273  26.101   5.439  1.00  0.00          N   
ATOM    334  CA  LYS A  24      80.597  26.242   4.833  1.00  0.00          C   
ATOM    335  C   LYS A  24      80.536  25.814   3.408  1.00  0.00          C   
ATOM    336  CB  LYS A  24      81.666  25.469   5.632  1.00  0.00          C   
ATOM    337  CG  LYS A  24      83.057  25.460   4.967  1.00  0.00          C   
ATOM    338  CD  LYS A  24      83.494  26.863   4.616  1.00  0.00          C   
ATOM    339  CE  LYS A  24      84.922  26.779   4.101  1.00  0.00          C   
ATOM    340  NZ  LYS A  24      85.397  28.179   3.983  1.00  0.00          N   
ATOM    341  O   LYS A  24      80.444  24.623   3.080  1.00  0.00          O   
ATOM    342  OXT LYS A  24      80.418  26.761   2.584  1.00  0.00          O   
ATOM    343  H   LYS A  24      78.910  25.204   5.164  1.00  0.00          H   
ATOM    344  HA  LYS A  24      80.968  27.272   4.813  1.00  0.00          H   
ATOM    345  HB3 LYS A  24      81.326  24.446   5.494  1.00  0.00          H   
ATOM    346  HB2 LYS A  24      81.632  25.844   6.648  1.00  0.00          H   
ATOM    347  HG3 LYS A  24      83.048  24.886   4.036  1.00  0.00          H   
ATOM    348  HG2 LYS A  24      83.796  24.954   5.589  1.00  0.00          H   
ATOM    349  HD3 LYS A  24      83.600  27.548   5.462  1.00  0.00          H   
ATOM    350  HD2 LYS A  24      82.767  27.156   3.853  1.00  0.00          H   
ATOM    351  HE3 LYS A  24      85.016  26.267   3.139  1.00  0.00          H   
ATOM    352  HE2 LYS A  24      85.586  26.232   4.762  1.00  0.00          H   
ATOM    353  HZ1 LYS A  24      85.419  28.702   4.847  1.00  0.00          H   
ATOM    354  HZ2 LYS A  24      86.340  28.276   3.642  1.00  0.00          H   
ATOM    355  HZ3 LYS A  24      84.692  28.596   3.395  1.00  0.00          H   
TER     356      LYS A  24
ENDMDL
MODEL        8
ATOM      1  N   LYS A   1      54.168  30.693  22.024  1.00  0.00          N   
ATOM      2  CA  LYS A   1      53.207  31.195  21.017  1.00  0.00          C   
ATOM      3  C   LYS A   1      52.172  30.112  20.692  1.00  0.00          C   
ATOM      4  O   LYS A   1      52.361  28.875  20.871  1.00  0.00          O   
ATOM      5  CB  LYS A   1      53.941  31.784  19.743  1.00  0.00          C   
ATOM      6  CG  LYS A   1      53.111  32.491  18.747  1.00  0.00          C   
ATOM      7  CD  LYS A   1      53.901  33.152  17.666  1.00  0.00          C   
ATOM      8  CE  LYS A   1      52.788  33.808  16.819  1.00  0.00          C   
ATOM      9  NZ  LYS A   1      53.295  34.733  15.735  1.00  0.00          N   
ATOM     10  HA  LYS A   1      52.765  32.056  21.511  1.00  0.00          H   
ATOM     11  HB3 LYS A   1      54.440  30.962  19.232  1.00  0.00          H   
ATOM     12  HB2 LYS A   1      54.749  32.450  20.035  1.00  0.00          H   
ATOM     13  HG3 LYS A   1      52.606  33.330  19.220  1.00  0.00          H   
ATOM     14  HG2 LYS A   1      52.386  31.736  18.433  1.00  0.00          H   
ATOM     15  HD3 LYS A   1      54.405  32.365  17.121  1.00  0.00          H   
ATOM     16  HD2 LYS A   1      54.541  33.929  18.091  1.00  0.00          H   
ATOM     17  HE3 LYS A   1      52.229  34.406  17.538  1.00  0.00          H   
ATOM     18  HE2 LYS A   1      52.148  33.090  16.308  1.00  0.00          H   
ATOM     19  HZ1 LYS A   1      53.706  34.298  14.916  1.00  0.00          H   
ATOM     20  HZ2 LYS A   1      52.514  35.269  15.411  1.00  0.00          H   
ATOM     21  HZ3 LYS A   1      53.959  35.369  16.142  1.00  0.00          H   
ATOM     22  H   LYS A   1      54.979  31.302  21.952  1.00  0.00          H   
ATOM     23  N   LYS A   2      50.943  30.573  20.447  1.00  0.00          N   
ATOM     24  CA  LYS A   2      49.758  29.807  20.016  1.00  0.00          C   
ATOM     25  C   LYS A   2      50.083  28.941  18.829  1.00  0.00          C   
ATOM     26  O   LYS A   2      50.412  29.360  17.729  1.00  0.00          O   
ATOM     27  CB  LYS A   2      48.621  30.802  19.866  1.00  0.00          C   
ATOM     28  CG  LYS A   2      48.012  31.195  21.262  1.00  0.00          C   
ATOM     29  CD  LYS A   2      46.860  32.092  20.992  1.00  0.00          C   
ATOM     30  CE  LYS A   2      46.113  32.374  22.314  1.00  0.00          C   
ATOM     31  NZ  LYS A   2      44.674  32.034  22.226  1.00  0.00          N   
ATOM     32  H   LYS A   2      50.865  31.583  20.450  1.00  0.00          H   
ATOM     33  HA  LYS A   2      49.431  29.147  20.820  1.00  0.00          H   
ATOM     34  HB3 LYS A   2      47.876  30.168  19.386  1.00  0.00          H   
ATOM     35  HB2 LYS A   2      48.891  31.592  19.176  1.00  0.00          H   
ATOM     36  HG3 LYS A   2      48.812  31.669  21.827  1.00  0.00          H   
ATOM     37  HG2 LYS A   2      47.653  30.281  21.719  1.00  0.00          H   
ATOM     38  HD3 LYS A   2      46.123  31.680  20.300  1.00  0.00          H   
ATOM     39  HD2 LYS A   2      47.106  33.055  20.529  1.00  0.00          H   
ATOM     40  HE3 LYS A   2      46.283  33.435  22.522  1.00  0.00          H   
ATOM     41  HE2 LYS A   2      46.529  31.806  23.147  1.00  0.00          H   
ATOM     42  HZ1 LYS A   2      44.155  32.304  23.054  1.00  0.00          H   
ATOM     43  HZ2 LYS A   2      44.247  32.454  21.415  1.00  0.00          H   
ATOM     44  HZ3 LYS A   2      44.647  31.026  22.115  1.00  0.00          H   
ATOM     45  N   PRO A   3      49.867  27.576  18.989  1.00  0.00          N   
ATOM     46  CA  PRO A   3      50.124  26.472  18.048  1.00  0.00          C   
ATOM     47  C   PRO A   3      49.387  26.610  16.734  1.00  0.00          C   
ATOM     48  O   PRO A   3      48.428  27.285  16.703  1.00  0.00          O   
ATOM     49  CB  PRO A   3      49.570  25.189  18.693  1.00  0.00          C   
ATOM     50  CG  PRO A   3      48.863  25.631  19.960  1.00  0.00          C   
ATOM     51  CD  PRO A   3      49.446  26.963  20.259  1.00  0.00          C   
ATOM     52  HA  PRO A   3      51.206  26.440  17.921  1.00  0.00          H   
ATOM     53  HB3 PRO A   3      48.862  24.647  18.054  1.00  0.00          H   
ATOM     54  HB2 PRO A   3      50.357  24.452  18.852  1.00  0.00          H   
ATOM     55  HG3 PRO A   3      47.800  25.815  19.893  1.00  0.00          H   
ATOM     56  HG2 PRO A   3      49.090  24.903  20.744  1.00  0.00          H   
ATOM     57  HD3 PRO A   3      48.718  27.596  20.749  1.00  0.00          H   
ATOM     58  HD2 PRO A   3      50.363  26.843  20.835  1.00  0.00          H   
ATOM     59  N   GLY A   4      49.924  26.015  15.679  1.00  0.00          N   
ATOM     60  CA  GLY A   4      49.339  26.130  14.314  1.00  0.00          C   
ATOM     61  C   GLY A   4      50.384  26.135  13.195  1.00  0.00          C   
ATOM     62  O   GLY A   4      51.569  26.180  13.479  1.00  0.00          O   
ATOM     63  H   GLY A   4      50.784  25.514  15.856  1.00  0.00          H   
ATOM     64  HA3 GLY A   4      48.809  27.067  14.474  1.00  0.00          H   
ATOM     65  HA2 GLY A   4      48.728  25.284  14.005  1.00  0.00          H   
ATOM     66  N   ALA A   5      49.911  26.196  12.002  1.00  0.00          N   
ATOM     67  CA  ALA A   5      50.691  26.428  10.798  1.00  0.00          C   
ATOM     68  C   ALA A   5      51.466  27.757  10.897  1.00  0.00          C   
ATOM     69  O   ALA A   5      52.607  27.754  10.360  1.00  0.00          O   
ATOM     70  CB  ALA A   5      49.744  26.495   9.579  1.00  0.00          C   
ATOM     71  H   ALA A   5      48.928  26.049  11.819  1.00  0.00          H   
ATOM     72  HA  ALA A   5      51.458  25.663  10.754  1.00  0.00          H   
ATOM     73  HB1 ALA A   5      48.881  27.127   9.785  1.00  0.00          H   
ATOM     74  HB2 ALA A   5      50.302  26.816   8.700  1.00  0.00          H   
ATOM     75  HB3 ALA A   5      49.363  25.478   9.487  1.00  0.00          H   
ATOM     76  N   SER A   6      50.946  28.842  11.487  1.00  0.00          N   
ATOM     77  CA  SER A   6      51.808  30.004  11.797  1.00  0.00          C   
ATOM     78  C   SER A   6      53.072  29.753  12.641  1.00  0.00          C   
ATOM     79  O   SER A   6      54.092  30.357  12.440  1.00  0.00          O   
ATOM     80  CB  SER A   6      50.922  31.201  12.303  1.00  0.00          C   
ATOM     81  OG  SER A   6      50.129  31.745  11.156  1.00  0.00          O   
ATOM     82  H   SER A   6      50.073  28.784  11.992  1.00  0.00          H   
ATOM     83  HA  SER A   6      52.119  30.266  10.786  1.00  0.00          H   
ATOM     84  HB3 SER A   6      51.530  32.008  12.689  1.00  0.00          H   
ATOM     85  HB2 SER A   6      50.241  30.897  13.095  1.00  0.00          H   
ATOM     86  HG  SER A   6      49.248  31.370  11.135  1.00  0.00          H   
ATOM     87  N   LEU A   7      52.983  28.751  13.557  1.00  0.00          N   
ATOM     88  CA  LEU A   7      54.048  28.385  14.437  1.00  0.00          C   
ATOM     89  C   LEU A   7      54.996  27.337  13.763  1.00  0.00          C   
ATOM     90  O   LEU A   7      56.220  27.569  13.845  1.00  0.00          O   
ATOM     91  CB  LEU A   7      53.493  27.917  15.832  1.00  0.00          C   
ATOM     92  CG  LEU A   7      54.617  27.835  16.882  1.00  0.00          C   
ATOM     93  CD1 LEU A   7      55.345  29.171  17.034  1.00  0.00          C   
ATOM     94  CD2 LEU A   7      53.957  27.281  18.196  1.00  0.00          C   
ATOM     95  H   LEU A   7      52.131  28.242  13.767  1.00  0.00          H   
ATOM     96  HA  LEU A   7      54.703  29.244  14.548  1.00  0.00          H   
ATOM     97  HB3 LEU A   7      52.996  26.953  15.811  1.00  0.00          H   
ATOM     98  HB2 LEU A   7      52.739  28.648  16.130  1.00  0.00          H   
ATOM     99  HG  LEU A   7      55.343  27.113  16.542  1.00  0.00          H   
ATOM    100 HD11 LEU A   7      55.850  29.368  16.090  1.00  0.00          H   
ATOM    101 HD12 LEU A   7      54.651  29.979  17.239  1.00  0.00          H   
ATOM    102 HD13 LEU A   7      56.093  29.135  17.832  1.00  0.00          H   
ATOM    103 HD21 LEU A   7      53.575  26.280  18.001  1.00  0.00          H   
ATOM    104 HD22 LEU A   7      54.661  27.155  19.025  1.00  0.00          H   
ATOM    105 HD23 LEU A   7      53.179  27.944  18.563  1.00  0.00          H   
ATOM    106  N   ALA A   8      54.531  26.328  13.030  1.00  0.00          N   
ATOM    107  CA  ALA A   8      55.275  25.449  12.095  1.00  0.00          C   
ATOM    108  C   ALA A   8      56.105  26.352  11.099  1.00  0.00          C   
ATOM    109  O   ALA A   8      57.319  26.150  11.087  1.00  0.00          O   
ATOM    110  CB  ALA A   8      54.214  24.698  11.303  1.00  0.00          C   
ATOM    111  H   ALA A   8      53.527  26.236  12.977  1.00  0.00          H   
ATOM    112  HA  ALA A   8      55.908  24.756  12.637  1.00  0.00          H   
ATOM    113  HB1 ALA A   8      54.675  24.410  10.360  1.00  0.00          H   
ATOM    114  HB2 ALA A   8      53.866  23.771  11.760  1.00  0.00          H   
ATOM    115  HB3 ALA A   8      53.376  25.366  11.107  1.00  0.00          H   
ATOM    116  N   ALA A   9      55.512  27.342  10.404  1.00  0.00          N   
ATOM    117  CA  ALA A   9      56.307  28.214   9.565  1.00  0.00          C   
ATOM    118  C   ALA A   9      57.330  29.080  10.329  1.00  0.00          C   
ATOM    119  O   ALA A   9      58.521  29.134   9.888  1.00  0.00          O   
ATOM    120  CB  ALA A   9      55.385  29.089   8.888  1.00  0.00          C   
ATOM    121  H   ALA A   9      54.517  27.470  10.319  1.00  0.00          H   
ATOM    122  HA  ALA A   9      56.917  27.612   8.879  1.00  0.00          H   
ATOM    123  HB1 ALA A   9      54.698  28.385   8.413  1.00  0.00          H   
ATOM    124  HB2 ALA A   9      54.871  29.793   9.546  1.00  0.00          H   
ATOM    125  HB3 ALA A   9      55.934  29.614   8.116  1.00  0.00          H   
ATOM    126  N   LEU A  10      56.916  29.800  11.400  1.00  0.00          N   
ATOM    127  CA  LEU A  10      57.864  30.589  12.245  1.00  0.00          C   
ATOM    128  C   LEU A  10      59.124  29.787  12.774  1.00  0.00          C   
ATOM    129  O   LEU A  10      60.217  30.251  12.682  1.00  0.00          O   
ATOM    130  CB  LEU A  10      57.054  31.084  13.405  1.00  0.00          C   
ATOM    131  CG  LEU A  10      57.837  31.777  14.522  1.00  0.00          C   
ATOM    132  CD1 LEU A  10      58.814  32.952  14.154  1.00  0.00          C   
ATOM    133  CD2 LEU A  10      56.845  32.341  15.466  1.00  0.00          C   
ATOM    134  H   LEU A  10      55.917  29.796  11.585  1.00  0.00          H   
ATOM    135  HA  LEU A  10      58.134  31.471  11.678  1.00  0.00          H   
ATOM    136  HB3 LEU A  10      56.436  30.271  13.801  1.00  0.00          H   
ATOM    137  HB2 LEU A  10      56.500  31.929  13.004  1.00  0.00          H   
ATOM    138  HG  LEU A  10      58.397  30.992  15.052  1.00  0.00          H   
ATOM    139 HD11 LEU A  10      58.185  33.786  13.814  1.00  0.00          H   
ATOM    140 HD12 LEU A  10      59.256  33.353  15.063  1.00  0.00          H   
ATOM    141 HD13 LEU A  10      59.557  32.611  13.446  1.00  0.00          H   
ATOM    142 HD21 LEU A  10      56.201  31.547  15.844  1.00  0.00          H   
ATOM    143 HD22 LEU A  10      57.451  32.728  16.292  1.00  0.00          H   
ATOM    144 HD23 LEU A  10      56.342  33.156  14.952  1.00  0.00          H   
ATOM    145  N   GLN A  11      58.884  28.586  13.371  1.00  0.00          N   
ATOM    146  CA  GLN A  11      59.952  27.629  13.749  1.00  0.00          C   
ATOM    147  C   GLN A  11      60.864  27.235  12.554  1.00  0.00          C   
ATOM    148  O   GLN A  11      62.057  27.271  12.724  1.00  0.00          O   
ATOM    149  CB  GLN A  11      59.208  26.399  14.457  1.00  0.00          C   
ATOM    150  CG  GLN A  11      58.628  26.669  15.876  1.00  0.00          C   
ATOM    151  CD  GLN A  11      59.763  26.705  16.845  1.00  0.00          C   
ATOM    152  NE2 GLN A  11      60.125  25.621  17.405  1.00  0.00          N   
ATOM    153  OE1 GLN A  11      60.310  27.764  17.128  1.00  0.00          O   
ATOM    154  H   GLN A  11      57.927  28.331  13.574  1.00  0.00          H   
ATOM    155  HA  GLN A  11      60.565  28.095  14.521  1.00  0.00          H   
ATOM    156  HB3 GLN A  11      59.894  25.553  14.531  1.00  0.00          H   
ATOM    157  HB2 GLN A  11      58.333  26.151  13.866  1.00  0.00          H   
ATOM    158  HG3 GLN A  11      57.966  25.838  16.134  1.00  0.00          H   
ATOM    159  HG2 GLN A  11      58.037  27.582  15.879  1.00  0.00          H   
ATOM    160 HE21 GLN A  11      59.645  24.784  17.100  1.00  0.00          H   
ATOM    161 HE22 GLN A  11      60.797  25.613  18.168  1.00  0.00          H   
ATOM    162  N   ALA A  12      60.351  26.857  11.405  1.00  0.00          N   
ATOM    163  CA  ALA A  12      61.221  26.363  10.313  1.00  0.00          C   
ATOM    164  C   ALA A  12      62.084  27.544   9.754  1.00  0.00          C   
ATOM    165  O   ALA A  12      63.189  27.276   9.322  1.00  0.00          O   
ATOM    166  CB  ALA A  12      60.261  25.865   9.148  1.00  0.00          C   
ATOM    167  H   ALA A  12      59.344  26.840  11.298  1.00  0.00          H   
ATOM    168  HA  ALA A  12      61.878  25.567  10.675  1.00  0.00          H   
ATOM    169  HB1 ALA A  12      60.670  25.864   8.138  1.00  0.00          H   
ATOM    170  HB2 ALA A  12      59.899  24.890   9.470  1.00  0.00          H   
ATOM    171  HB3 ALA A  12      59.350  26.439   8.985  1.00  0.00          H   
ATOM    172  N   LEU A  13      61.568  28.781   9.806  1.00  0.00          N   
ATOM    173  CA  LEU A  13      62.379  30.016   9.472  1.00  0.00          C   
ATOM    174  C   LEU A  13      63.512  30.344  10.528  1.00  0.00          C   
ATOM    175  O   LEU A  13      64.558  30.792  10.084  1.00  0.00          O   
ATOM    176  CB  LEU A  13      61.476  31.248   9.265  1.00  0.00          C   
ATOM    177  CG  LEU A  13      62.218  32.471   8.709  1.00  0.00          C   
ATOM    178  CD1 LEU A  13      63.004  32.271   7.437  1.00  0.00          C   
ATOM    179  CD2 LEU A  13      61.129  33.439   8.445  1.00  0.00          C   
ATOM    180  H   LEU A  13      60.613  28.919  10.096  1.00  0.00          H   
ATOM    181  HA  LEU A  13      62.831  29.719   8.524  1.00  0.00          H   
ATOM    182  HB3 LEU A  13      60.848  31.508  10.109  1.00  0.00          H   
ATOM    183  HB2 LEU A  13      60.848  30.918   8.425  1.00  0.00          H   
ATOM    184  HG  LEU A  13      62.751  32.864   9.583  1.00  0.00          H   
ATOM    185 HD11 LEU A  13      62.307  31.848   6.716  1.00  0.00          H   
ATOM    186 HD12 LEU A  13      63.415  33.255   7.225  1.00  0.00          H   
ATOM    187 HD13 LEU A  13      63.843  31.585   7.585  1.00  0.00          H   
ATOM    188 HD21 LEU A  13      60.507  33.366   9.330  1.00  0.00          H   
ATOM    189 HD22 LEU A  13      61.479  34.465   8.303  1.00  0.00          H   
ATOM    190 HD23 LEU A  13      60.548  33.051   7.611  1.00  0.00          H   
ATOM    191  N   GLN A  14      63.239  30.116  11.797  1.00  0.00          N   
ATOM    192  CA  GLN A  14      64.294  30.162  12.870  1.00  0.00          C   
ATOM    193  C   GLN A  14      65.373  29.105  12.617  1.00  0.00          C   
ATOM    194  O   GLN A  14      66.530  29.423  12.778  1.00  0.00          O   
ATOM    195  CB  GLN A  14      63.667  30.015  14.267  1.00  0.00          C   
ATOM    196  CG  GLN A  14      63.097  31.371  14.644  1.00  0.00          C   
ATOM    197  CD  GLN A  14      62.337  31.287  15.911  1.00  0.00          C   
ATOM    198  NE2 GLN A  14      61.880  32.389  16.501  1.00  0.00          N   
ATOM    199  OE1 GLN A  14      62.030  30.148  16.268  1.00  0.00          O   
ATOM    200  H   GLN A  14      62.291  29.864  12.035  1.00  0.00          H   
ATOM    201  HA  GLN A  14      64.799  31.128  12.911  1.00  0.00          H   
ATOM    202  HB3 GLN A  14      64.470  29.805  14.958  1.00  0.00          H   
ATOM    203  HB2 GLN A  14      62.880  29.258  14.183  1.00  0.00          H   
ATOM    204  HG3 GLN A  14      62.476  31.740  13.828  1.00  0.00          H   
ATOM    205  HG2 GLN A  14      63.871  32.132  14.651  1.00  0.00          H   
ATOM    206 HE21 GLN A  14      62.213  33.310  16.272  1.00  0.00          H   
ATOM    207 HE22 GLN A  14      61.153  32.280  17.209  1.00  0.00          H   
ATOM    208  N   ALA A  15      64.958  27.939  12.183  1.00  0.00          N   
ATOM    209  CA  ALA A  15      65.875  26.850  11.810  1.00  0.00          C   
ATOM    210  C   ALA A  15      66.719  27.140  10.521  1.00  0.00          C   
ATOM    211  O   ALA A  15      67.875  26.745  10.448  1.00  0.00          O   
ATOM    212  CB  ALA A  15      65.099  25.538  11.623  1.00  0.00          C   
ATOM    213  H   ALA A  15      63.970  27.727  12.168  1.00  0.00          H   
ATOM    214  HA  ALA A  15      66.506  26.703  12.690  1.00  0.00          H   
ATOM    215  HB1 ALA A  15      64.342  25.747  10.872  1.00  0.00          H   
ATOM    216  HB2 ALA A  15      65.728  24.711  11.297  1.00  0.00          H   
ATOM    217  HB3 ALA A  15      64.690  25.225  12.591  1.00  0.00          H   
ATOM    218  N   LEU A  16      66.120  27.774   9.506  1.00  0.00          N   
ATOM    219  CA  LEU A  16      66.904  28.346   8.310  1.00  0.00          C   
ATOM    220  C   LEU A  16      67.957  29.329   8.804  1.00  0.00          C   
ATOM    221  O   LEU A  16      69.137  29.175   8.458  1.00  0.00          O   
ATOM    222  CB  LEU A  16      65.928  28.970   7.278  1.00  0.00          C   
ATOM    223  CG  LEU A  16      65.148  27.963   6.403  1.00  0.00          C   
ATOM    224  CD1 LEU A  16      64.038  28.658   5.614  1.00  0.00          C   
ATOM    225  CD2 LEU A  16      66.085  27.096   5.567  1.00  0.00          C   
ATOM    226  H   LEU A  16      65.136  27.951   9.620  1.00  0.00          H   
ATOM    227  HA  LEU A  16      67.527  27.615   7.798  1.00  0.00          H   
ATOM    228  HB3 LEU A  16      66.397  29.700   6.618  1.00  0.00          H   
ATOM    229  HB2 LEU A  16      65.274  29.700   7.749  1.00  0.00          H   
ATOM    230  HG  LEU A  16      64.621  27.272   7.054  1.00  0.00          H   
ATOM    231 HD11 LEU A  16      63.437  29.322   6.248  1.00  0.00          H   
ATOM    232 HD12 LEU A  16      64.341  29.370   4.853  1.00  0.00          H   
ATOM    233 HD13 LEU A  16      63.376  27.929   5.141  1.00  0.00          H   
ATOM    234 HD21 LEU A  16      65.502  26.449   4.920  1.00  0.00          H   
ATOM    235 HD22 LEU A  16      66.891  27.689   5.125  1.00  0.00          H   
ATOM    236 HD23 LEU A  16      66.657  26.503   6.285  1.00  0.00          H   
ATOM    237  N   GLN A  17      67.573  30.300   9.673  1.00  0.00          N   
ATOM    238  CA  GLN A  17      68.524  31.369  10.270  1.00  0.00          C   
ATOM    239  C   GLN A  17      69.765  30.815  10.993  1.00  0.00          C   
ATOM    240  O   GLN A  17      70.818  31.435  10.996  1.00  0.00          O   
ATOM    241  CB  GLN A  17      67.626  32.310  11.035  1.00  0.00          C   
ATOM    242  CG  GLN A  17      66.993  33.416  10.118  1.00  0.00          C   
ATOM    243  CD  GLN A  17      66.084  34.264  10.998  1.00  0.00          C   
ATOM    244  NE2 GLN A  17      64.927  33.758  11.280  1.00  0.00          N   
ATOM    245  OE1 GLN A  17      66.472  35.296  11.532  1.00  0.00          O   
ATOM    246  H   GLN A  17      66.601  30.308   9.961  1.00  0.00          H   
ATOM    247  HA  GLN A  17      68.916  31.885   9.402  1.00  0.00          H   
ATOM    248  HB3 GLN A  17      68.248  32.744  11.810  1.00  0.00          H   
ATOM    249  HB2 GLN A  17      66.808  31.764  11.506  1.00  0.00          H   
ATOM    250  HG3 GLN A  17      66.340  32.962   9.377  1.00  0.00          H   
ATOM    251  HG2 GLN A  17      67.824  33.985   9.678  1.00  0.00          H   
ATOM    252 HE21 GLN A  17      64.682  32.849  10.904  1.00  0.00          H   
ATOM    253 HE22 GLN A  17      64.397  34.237  11.992  1.00  0.00          H   
ATOM    254  N   ALA A  18      69.663  29.605  11.482  1.00  0.00          N   
ATOM    255  CA  ALA A  18      70.773  28.929  12.196  1.00  0.00          C   
ATOM    256  C   ALA A  18      71.838  28.402  11.246  1.00  0.00          C   
ATOM    257  O   ALA A  18      73.046  28.576  11.524  1.00  0.00          O   
ATOM    258  CB  ALA A  18      70.154  27.834  13.055  1.00  0.00          C   
ATOM    259  H   ALA A  18      68.756  29.159  11.501  1.00  0.00          H   
ATOM    260  HA  ALA A  18      71.226  29.591  12.929  1.00  0.00          H   
ATOM    261  HB1 ALA A  18      69.392  28.328  13.667  1.00  0.00          H   
ATOM    262  HB2 ALA A  18      69.776  26.982  12.502  1.00  0.00          H   
ATOM    263  HB3 ALA A  18      70.912  27.482  13.740  1.00  0.00          H   
ATOM    264  N   ALA A  19      71.482  27.897  10.111  1.00  0.00          N   
ATOM    265  CA  ALA A  19      72.329  27.557   8.991  1.00  0.00          C   
ATOM    266  C   ALA A  19      72.881  28.711   8.179  1.00  0.00          C   
ATOM    267  O   ALA A  19      73.366  28.394   7.074  1.00  0.00          O   
ATOM    268  CB  ALA A  19      71.567  26.527   8.125  1.00  0.00          C   
ATOM    269  H   ALA A  19      70.485  27.856   9.993  1.00  0.00          H   
ATOM    270  HA  ALA A  19      73.260  27.222   9.455  1.00  0.00          H   
ATOM    271  HB1 ALA A  19      70.828  27.141   7.623  1.00  0.00          H   
ATOM    272  HB2 ALA A  19      72.196  26.006   7.390  1.00  0.00          H   
ATOM    273  HB3 ALA A  19      71.238  25.733   8.792  1.00  0.00          H   
ATOM    274  N   GLN A  20      72.961  29.908   8.704  1.00  0.00          N   
ATOM    275  CA  GLN A  20      73.607  31.061   8.057  1.00  0.00          C   
ATOM    276  C   GLN A  20      74.861  31.524   8.863  1.00  0.00          C   
ATOM    277  O   GLN A  20      75.135  31.165  10.026  1.00  0.00          O   
ATOM    278  CB  GLN A  20      72.556  32.174   7.906  1.00  0.00          C   
ATOM    279  CG  GLN A  20      71.468  31.847   6.904  1.00  0.00          C   
ATOM    280  CD  GLN A  20      70.223  32.657   7.168  1.00  0.00          C   
ATOM    281  NE2 GLN A  20      69.121  32.313   6.570  1.00  0.00          N   
ATOM    282  OE1 GLN A  20      70.121  33.638   7.886  1.00  0.00          O   
ATOM    283  H   GLN A  20      72.694  30.112   9.652  1.00  0.00          H   
ATOM    284  HA  GLN A  20      73.985  30.675   7.112  1.00  0.00          H   
ATOM    285  HB3 GLN A  20      73.107  33.044   7.578  1.00  0.00          H   
ATOM    286  HB2 GLN A  20      72.157  32.524   8.857  1.00  0.00          H   
ATOM    287  HG3 GLN A  20      71.157  30.807   7.003  1.00  0.00          H   
ATOM    288  HG2 GLN A  20      71.912  32.147   5.957  1.00  0.00          H   
ATOM    289 HE21 GLN A  20      69.079  31.435   6.090  1.00  0.00          H   
ATOM    290 HE22 GLN A  20      68.294  32.885   6.689  1.00  0.00          H   
ATOM    291  N   ALA A  21      75.730  32.370   8.330  1.00  0.00          N   
ATOM    292  CA  ALA A  21      76.800  32.940   9.091  1.00  0.00          C   
ATOM    293  C   ALA A  21      76.452  33.866  10.307  1.00  0.00          C   
ATOM    294  O   ALA A  21      75.386  34.466  10.273  1.00  0.00          O   
ATOM    295  CB  ALA A  21      77.764  33.659   8.119  1.00  0.00          C   
ATOM    296  H   ALA A  21      75.572  32.681   7.380  1.00  0.00          H   
ATOM    297  HA  ALA A  21      77.296  32.125   9.617  1.00  0.00          H   
ATOM    298  HB1 ALA A  21      78.340  32.970   7.497  1.00  0.00          H   
ATOM    299  HB2 ALA A  21      77.181  34.393   7.567  1.00  0.00          H   
ATOM    300  HB3 ALA A  21      78.480  34.222   8.705  1.00  0.00          H   
ATOM    301  N   ALA A  22      77.294  33.977  11.364  1.00  0.00          N   
ATOM    302  CA  ALA A  22      77.120  34.799  12.561  1.00  0.00          C   
ATOM    303  C   ALA A  22      78.388  35.660  12.708  1.00  0.00          C   
ATOM    304  O   ALA A  22      79.489  35.183  12.378  1.00  0.00          O   
ATOM    305  CB  ALA A  22      76.861  33.793  13.726  1.00  0.00          C   
ATOM    306  H   ALA A  22      78.193  33.519  11.260  1.00  0.00          H   
ATOM    307  HA  ALA A  22      76.250  35.432  12.431  1.00  0.00          H   
ATOM    308  HB1 ALA A  22      77.754  33.178  13.802  1.00  0.00          H   
ATOM    309  HB2 ALA A  22      76.624  34.335  14.638  1.00  0.00          H   
ATOM    310  HB3 ALA A  22      75.964  33.185  13.639  1.00  0.00          H   
ATOM    311  N   LYS A  23      78.234  36.903  13.135  1.00  0.00          N   
ATOM    312  CA  LYS A  23      79.287  37.965  13.275  1.00  0.00          C   
ATOM    313  C   LYS A  23      80.304  37.645  14.331  1.00  0.00          C   
ATOM    314  O   LYS A  23      79.998  37.302  15.483  1.00  0.00          O   
ATOM    315  CB  LYS A  23      78.596  39.311  13.509  1.00  0.00          C   
ATOM    316  CG  LYS A  23      77.921  39.854  12.289  1.00  0.00          C   
ATOM    317  CD  LYS A  23      78.998  40.113  11.189  1.00  0.00          C   
ATOM    318  CE  LYS A  23      78.352  40.631   9.907  1.00  0.00          C   
ATOM    319  NZ  LYS A  23      79.367  40.815   8.844  1.00  0.00          N   
ATOM    320  H   LYS A  23      77.266  37.189  13.175  1.00  0.00          H   
ATOM    321  HA  LYS A  23      79.856  37.999  12.342  1.00  0.00          H   
ATOM    322  HB3 LYS A  23      79.317  39.962  14.003  1.00  0.00          H   
ATOM    323  HB2 LYS A  23      77.856  39.202  14.299  1.00  0.00          H   
ATOM    324  HG3 LYS A  23      77.328  40.734  12.534  1.00  0.00          H   
ATOM    325  HG2 LYS A  23      77.315  39.134  11.740  1.00  0.00          H   
ATOM    326  HD3 LYS A  23      79.560  39.212  10.965  1.00  0.00          H   
ATOM    327  HD2 LYS A  23      79.647  40.853  11.647  1.00  0.00          H   
ATOM    328  HE3 LYS A  23      77.848  41.588  10.084  1.00  0.00          H   
ATOM    329  HE2 LYS A  23      77.644  39.903   9.516  1.00  0.00          H   
ATOM    330  HZ1 LYS A  23      79.916  39.992   8.651  1.00  0.00          H   
ATOM    331  HZ2 LYS A  23      78.921  41.064   7.972  1.00  0.00          H   
ATOM    332  HZ3 LYS A  23      79.995  41.598   8.967  1.00  0.00          H   
ATOM    333  N   LYS A  24      81.559  38.020  14.040  1.00  0.00          N   
ATOM    334  CA  LYS A  24      82.696  38.019  14.899  1.00  0.00          C   
ATOM    335  C   LYS A  24      83.776  39.038  14.528  1.00  0.00          C   
ATOM    336  CB  LYS A  24      83.346  36.626  14.917  1.00  0.00          C   
ATOM    337  CG  LYS A  24      84.091  36.509  16.315  1.00  0.00          C   
ATOM    338  CD  LYS A  24      84.806  35.133  16.441  1.00  0.00          C   
ATOM    339  CE  LYS A  24      85.339  34.769  17.795  1.00  0.00          C   
ATOM    340  NZ  LYS A  24      86.236  35.741  18.374  1.00  0.00          N   
ATOM    341  O   LYS A  24      84.310  39.717  15.396  1.00  0.00          O   
ATOM    342  OXT LYS A  24      84.129  39.090  13.343  1.00  0.00          O   
ATOM    343  H   LYS A  24      81.743  38.281  13.080  1.00  0.00          H   
ATOM    344  HA  LYS A  24      82.324  38.268  15.892  1.00  0.00          H   
ATOM    345  HB3 LYS A  24      84.088  36.541  14.134  1.00  0.00          H   
ATOM    346  HB2 LYS A  24      82.590  35.840  14.832  1.00  0.00          H   
ATOM    347  HG3 LYS A  24      83.337  36.607  17.098  1.00  0.00          H   
ATOM    348  HG2 LYS A  24      84.811  37.302  16.531  1.00  0.00          H   
ATOM    349  HD3 LYS A  24      85.638  35.209  15.742  1.00  0.00          H   
ATOM    350  HD2 LYS A  24      84.143  34.316  16.131  1.00  0.00          H   
ATOM    351  HE3 LYS A  24      85.863  33.816  17.731  1.00  0.00          H   
ATOM    352  HE2 LYS A  24      84.487  34.628  18.454  1.00  0.00          H   
ATOM    353  HZ1 LYS A  24      86.927  35.282  18.965  1.00  0.00          H   
ATOM    354  HZ2 LYS A  24      86.722  36.358  17.736  1.00  0.00          H   
ATOM    355  HZ3 LYS A  24      85.768  36.335  19.037  1.00  0.00          H   
TER     356      LYS A  24
ENDMDL
MODEL        9
ATOM      1  N   LYS A   1      59.125  43.676   3.750  1.00  0.00          N   
ATOM      2  CA  LYS A   1      59.620  42.407   4.409  1.00  0.00          C   
ATOM      3  C   LYS A   1      58.385  41.490   4.651  1.00  0.00          C   
ATOM      4  O   LYS A   1      57.375  41.895   5.205  1.00  0.00          O   
ATOM      5  CB  LYS A   1      60.440  42.737   5.718  1.00  0.00          C   
ATOM      6  CG  LYS A   1      59.676  43.587   6.780  1.00  0.00          C   
ATOM      7  CD  LYS A   1      60.519  43.944   8.018  1.00  0.00          C   
ATOM      8  CE  LYS A   1      59.634  44.723   8.978  1.00  0.00          C   
ATOM      9  NZ  LYS A   1      60.320  44.987  10.223  1.00  0.00          N   
ATOM     10  HA  LYS A   1      60.326  41.933   3.738  1.00  0.00          H   
ATOM     11  HB3 LYS A   1      61.336  43.238   5.374  1.00  0.00          H   
ATOM     12  HB2 LYS A   1      60.848  41.813   6.147  1.00  0.00          H   
ATOM     13  HG3 LYS A   1      58.815  43.023   7.116  1.00  0.00          H   
ATOM     14  HG2 LYS A   1      59.292  44.531   6.390  1.00  0.00          H   
ATOM     15  HD3 LYS A   1      61.332  44.622   7.788  1.00  0.00          H   
ATOM     16  HD2 LYS A   1      60.946  43.074   8.527  1.00  0.00          H   
ATOM     17  HE3 LYS A   1      58.724  44.157   9.163  1.00  0.00          H   
ATOM     18  HE2 LYS A   1      59.292  45.695   8.619  1.00  0.00          H   
ATOM     19  HZ1 LYS A   1      60.668  44.183  10.739  1.00  0.00          H   
ATOM     20  HZ2 LYS A   1      61.081  45.650  10.193  1.00  0.00          H   
ATOM     21  HZ3 LYS A   1      59.624  45.357  10.857  1.00  0.00          H   
ATOM     22  H   LYS A   1      58.774  43.499   2.823  1.00  0.00          H   
ATOM     23  N   LYS A   2      58.492  40.289   4.077  1.00  0.00          N   
ATOM     24  CA  LYS A   2      57.372  39.397   4.012  1.00  0.00          C   
ATOM     25  C   LYS A   2      57.279  38.551   5.306  1.00  0.00          C   
ATOM     26  O   LYS A   2      58.286  37.960   5.747  1.00  0.00          O   
ATOM     27  CB  LYS A   2      57.543  38.511   2.743  1.00  0.00          C   
ATOM     28  CG  LYS A   2      56.299  37.611   2.594  1.00  0.00          C   
ATOM     29  CD  LYS A   2      56.741  36.394   1.750  1.00  0.00          C   
ATOM     30  CE  LYS A   2      55.656  35.399   1.398  1.00  0.00          C   
ATOM     31  NZ  LYS A   2      54.765  35.866   0.342  1.00  0.00          N   
ATOM     32  H   LYS A   2      59.389  39.965   3.759  1.00  0.00          H   
ATOM     33  HA  LYS A   2      56.473  39.973   3.825  1.00  0.00          H   
ATOM     34  HB3 LYS A   2      58.485  37.970   2.821  1.00  0.00          H   
ATOM     35  HB2 LYS A   2      57.684  39.131   1.855  1.00  0.00          H   
ATOM     36  HG3 LYS A   2      55.494  38.128   2.071  1.00  0.00          H   
ATOM     37  HG2 LYS A   2      55.848  37.258   3.529  1.00  0.00          H   
ATOM     38  HD3 LYS A   2      57.507  35.862   2.313  1.00  0.00          H   
ATOM     39  HD2 LYS A   2      57.159  36.668   0.786  1.00  0.00          H   
ATOM     40  HE3 LYS A   2      55.132  35.124   2.308  1.00  0.00          H   
ATOM     41  HE2 LYS A   2      56.107  34.459   1.088  1.00  0.00          H   
ATOM     42  HZ1 LYS A   2      55.160  36.220  -0.524  1.00  0.00          H   
ATOM     43  HZ2 LYS A   2      54.079  35.130   0.196  1.00  0.00          H   
ATOM     44  HZ3 LYS A   2      54.236  36.677   0.621  1.00  0.00          H   
ATOM     45  N   PRO A   3      56.160  38.627   5.983  1.00  0.00          N   
ATOM     46  CA  PRO A   3      56.066  38.106   7.361  1.00  0.00          C   
ATOM     47  C   PRO A   3      55.939  36.572   7.307  1.00  0.00          C   
ATOM     48  O   PRO A   3      55.310  36.007   6.409  1.00  0.00          O   
ATOM     49  CB  PRO A   3      54.795  38.819   7.971  1.00  0.00          C   
ATOM     50  CG  PRO A   3      54.440  39.941   7.028  1.00  0.00          C   
ATOM     51  CD  PRO A   3      54.912  39.332   5.683  1.00  0.00          C   
ATOM     52  HA  PRO A   3      56.873  38.453   8.008  1.00  0.00          H   
ATOM     53  HB3 PRO A   3      53.954  38.138   8.080  1.00  0.00          H   
ATOM     54  HB2 PRO A   3      55.082  39.156   8.973  1.00  0.00          H   
ATOM     55  HG3 PRO A   3      53.395  40.243   7.102  1.00  0.00          H   
ATOM     56  HG2 PRO A   3      55.073  40.808   7.240  1.00  0.00          H   
ATOM     57  HD3 PRO A   3      54.174  38.633   5.295  1.00  0.00          H   
ATOM     58  HD2 PRO A   3      55.020  40.137   4.950  1.00  0.00          H   
ATOM     59  N   GLY A   4      56.533  35.964   8.296  1.00  0.00          N   
ATOM     60  CA  GLY A   4      56.300  34.517   8.577  1.00  0.00          C   
ATOM     61  C   GLY A   4      54.967  34.262   9.244  1.00  0.00          C   
ATOM     62  O   GLY A   4      54.866  34.538  10.437  1.00  0.00          O   
ATOM     63  H   GLY A   4      57.120  36.515   8.913  1.00  0.00          H   
ATOM     64  HA3 GLY A   4      57.100  34.196   9.247  1.00  0.00          H   
ATOM     65  HA2 GLY A   4      56.315  34.010   7.617  1.00  0.00          H   
ATOM     66  N   ALA A   5      54.025  33.751   8.466  1.00  0.00          N   
ATOM     67  CA  ALA A   5      52.590  34.023   8.720  1.00  0.00          C   
ATOM     68  C   ALA A   5      51.895  33.185   9.886  1.00  0.00          C   
ATOM     69  O   ALA A   5      50.687  33.189  10.041  1.00  0.00          O   
ATOM     70  CB  ALA A   5      51.778  33.867   7.358  1.00  0.00          C   
ATOM     71  H   ALA A   5      54.244  33.379   7.549  1.00  0.00          H   
ATOM     72  HA  ALA A   5      52.423  35.063   9.025  1.00  0.00          H   
ATOM     73  HB1 ALA A   5      50.793  34.314   7.521  1.00  0.00          H   
ATOM     74  HB2 ALA A   5      52.219  34.379   6.501  1.00  0.00          H   
ATOM     75  HB3 ALA A   5      51.749  32.806   7.088  1.00  0.00          H   
ATOM     76  N   SER A   6      52.723  32.350  10.617  1.00  0.00          N   
ATOM     77  CA  SER A   6      52.270  31.451  11.632  1.00  0.00          C   
ATOM     78  C   SER A   6      53.351  31.109  12.580  1.00  0.00          C   
ATOM     79  O   SER A   6      54.520  31.245  12.231  1.00  0.00          O   
ATOM     80  CB  SER A   6      51.640  30.156  11.108  1.00  0.00          C   
ATOM     81  OG  SER A   6      52.411  29.281  10.207  1.00  0.00          O   
ATOM     82  H   SER A   6      53.722  32.384  10.515  1.00  0.00          H   
ATOM     83  HA  SER A   6      51.471  31.981  12.139  1.00  0.00          H   
ATOM     84  HB3 SER A   6      50.782  30.458  10.517  1.00  0.00          H   
ATOM     85  HB2 SER A   6      51.331  29.556  11.961  1.00  0.00          H   
ATOM     86  HG  SER A   6      51.826  28.632   9.822  1.00  0.00          H   
ATOM     87  N   LEU A   7      53.032  30.570  13.792  1.00  0.00          N   
ATOM     88  CA  LEU A   7      54.059  29.988  14.633  1.00  0.00          C   
ATOM     89  C   LEU A   7      54.768  28.879  13.895  1.00  0.00          C   
ATOM     90  O   LEU A   7      55.981  28.736  14.073  1.00  0.00          O   
ATOM     91  CB  LEU A   7      53.419  29.520  15.965  1.00  0.00          C   
ATOM     92  CG  LEU A   7      54.420  28.912  16.996  1.00  0.00          C   
ATOM     93  CD1 LEU A   7      55.419  29.960  17.355  1.00  0.00          C   
ATOM     94  CD2 LEU A   7      53.602  28.653  18.298  1.00  0.00          C   
ATOM     95  H   LEU A   7      52.070  30.621  14.093  1.00  0.00          H   
ATOM     96  HA  LEU A   7      54.797  30.748  14.910  1.00  0.00          H   
ATOM     97  HB3 LEU A   7      52.668  28.796  15.627  1.00  0.00          H   
ATOM     98  HB2 LEU A   7      52.949  30.361  16.475  1.00  0.00          H   
ATOM     99  HG  LEU A   7      54.912  28.009  16.627  1.00  0.00          H   
ATOM    100 HD11 LEU A   7      56.160  29.649  18.093  1.00  0.00          H   
ATOM    101 HD12 LEU A   7      55.986  30.262  16.475  1.00  0.00          H   
ATOM    102 HD13 LEU A   7      54.894  30.809  17.784  1.00  0.00          H   
ATOM    103 HD21 LEU A   7      54.245  28.339  19.123  1.00  0.00          H   
ATOM    104 HD22 LEU A   7      53.065  29.507  18.696  1.00  0.00          H   
ATOM    105 HD23 LEU A   7      52.719  28.035  18.184  1.00  0.00          H   
ATOM    106  N   ALA A   8      54.162  28.027  13.153  1.00  0.00          N   
ATOM    107  CA  ALA A   8      54.759  26.875  12.442  1.00  0.00          C   
ATOM    108  C   ALA A   8      55.643  27.368  11.268  1.00  0.00          C   
ATOM    109  O   ALA A   8      56.778  26.926  11.079  1.00  0.00          O   
ATOM    110  CB  ALA A   8      53.674  25.833  11.971  1.00  0.00          C   
ATOM    111  H   ALA A   8      53.228  28.364  12.950  1.00  0.00          H   
ATOM    112  HA  ALA A   8      55.458  26.397  13.142  1.00  0.00          H   
ATOM    113  HB1 ALA A   8      54.169  24.951  11.552  1.00  0.00          H   
ATOM    114  HB2 ALA A   8      53.066  25.448  12.791  1.00  0.00          H   
ATOM    115  HB3 ALA A   8      53.096  26.335  11.194  1.00  0.00          H   
ATOM    116  N   ALA A   9      55.173  28.363  10.464  1.00  0.00          N   
ATOM    117  CA  ALA A   9      55.970  29.174   9.561  1.00  0.00          C   
ATOM    118  C   ALA A   9      57.206  29.820  10.265  1.00  0.00          C   
ATOM    119  O   ALA A   9      58.307  29.590   9.721  1.00  0.00          O   
ATOM    120  CB  ALA A   9      55.099  30.229   8.825  1.00  0.00          C   
ATOM    121  H   ALA A   9      54.241  28.732  10.610  1.00  0.00          H   
ATOM    122  HA  ALA A   9      56.487  28.527   8.848  1.00  0.00          H   
ATOM    123  HB1 ALA A   9      54.535  29.683   8.059  1.00  0.00          H   
ATOM    124  HB2 ALA A   9      54.398  30.747   9.475  1.00  0.00          H   
ATOM    125  HB3 ALA A   9      55.717  31.005   8.378  1.00  0.00          H   
ATOM    126  N   LEU A  10      57.074  30.418  11.471  1.00  0.00          N   
ATOM    127  CA  LEU A  10      58.146  30.897  12.333  1.00  0.00          C   
ATOM    128  C   LEU A  10      59.153  29.843  12.743  1.00  0.00          C   
ATOM    129  O   LEU A  10      60.327  30.140  12.701  1.00  0.00          O   
ATOM    130  CB  LEU A  10      57.641  31.681  13.534  1.00  0.00          C   
ATOM    131  CG  LEU A  10      57.157  33.101  13.112  1.00  0.00          C   
ATOM    132  CD1 LEU A  10      56.650  33.801  14.385  1.00  0.00          C   
ATOM    133  CD2 LEU A  10      58.320  33.893  12.500  1.00  0.00          C   
ATOM    134  H   LEU A  10      56.154  30.467  11.873  1.00  0.00          H   
ATOM    135  HA  LEU A  10      58.818  31.518  11.740  1.00  0.00          H   
ATOM    136  HB3 LEU A  10      58.491  31.916  14.174  1.00  0.00          H   
ATOM    137  HB2 LEU A  10      56.813  31.189  14.050  1.00  0.00          H   
ATOM    138  HG  LEU A  10      56.344  33.104  12.388  1.00  0.00          H   
ATOM    139 HD11 LEU A  10      56.256  34.766  14.095  1.00  0.00          H   
ATOM    140 HD12 LEU A  10      55.855  33.280  14.922  1.00  0.00          H   
ATOM    141 HD13 LEU A  10      57.453  33.795  15.129  1.00  0.00          H   
ATOM    142 HD21 LEU A  10      57.855  34.748  12.010  1.00  0.00          H   
ATOM    143 HD22 LEU A  10      59.080  34.191  13.217  1.00  0.00          H   
ATOM    144 HD23 LEU A  10      58.946  33.322  11.799  1.00  0.00          H   
ATOM    145  N   GLN A  11      58.752  28.678  13.184  1.00  0.00          N   
ATOM    146  CA  GLN A  11      59.712  27.536  13.424  1.00  0.00          C   
ATOM    147  C   GLN A  11      60.550  27.246  12.193  1.00  0.00          C   
ATOM    148  O   GLN A  11      61.786  27.155  12.330  1.00  0.00          O   
ATOM    149  CB  GLN A  11      58.902  26.311  13.964  1.00  0.00          C   
ATOM    150  CG  GLN A  11      58.366  26.531  15.385  1.00  0.00          C   
ATOM    151  CD  GLN A  11      57.024  25.884  15.659  1.00  0.00          C   
ATOM    152  NE2 GLN A  11      56.615  25.793  16.879  1.00  0.00          N   
ATOM    153  OE1 GLN A  11      56.301  25.446  14.796  1.00  0.00          O   
ATOM    154  H   GLN A  11      57.789  28.545  13.448  1.00  0.00          H   
ATOM    155  HA  GLN A  11      60.387  27.910  14.186  1.00  0.00          H   
ATOM    156  HB3 GLN A  11      59.578  25.461  14.070  1.00  0.00          H   
ATOM    157  HB2 GLN A  11      58.144  25.981  13.258  1.00  0.00          H   
ATOM    158  HG3 GLN A  11      58.182  27.555  15.730  1.00  0.00          H   
ATOM    159  HG2 GLN A  11      59.095  26.194  16.113  1.00  0.00          H   
ATOM    160 HE21 GLN A  11      57.150  26.366  17.514  1.00  0.00          H   
ATOM    161 HE22 GLN A  11      55.855  25.193  17.179  1.00  0.00          H   
ATOM    162  N   ALA A  12      59.992  27.119  10.978  1.00  0.00          N   
ATOM    163  CA  ALA A  12      60.730  26.897   9.713  1.00  0.00          C   
ATOM    164  C   ALA A  12      61.716  28.069   9.389  1.00  0.00          C   
ATOM    165  O   ALA A  12      62.887  27.818   9.007  1.00  0.00          O   
ATOM    166  CB  ALA A  12      59.726  26.695   8.597  1.00  0.00          C   
ATOM    167  H   ALA A  12      58.990  27.263  10.966  1.00  0.00          H   
ATOM    168  HA  ALA A  12      61.290  25.958   9.777  1.00  0.00          H   
ATOM    169  HB1 ALA A  12      59.403  25.656   8.608  1.00  0.00          H   
ATOM    170  HB2 ALA A  12      58.996  27.478   8.761  1.00  0.00          H   
ATOM    171  HB3 ALA A  12      60.270  26.783   7.661  1.00  0.00          H   
ATOM    172  N   LEU A  13      61.321  29.332   9.713  1.00  0.00          N   
ATOM    173  CA  LEU A  13      62.147  30.545   9.624  1.00  0.00          C   
ATOM    174  C   LEU A  13      63.361  30.545  10.590  1.00  0.00          C   
ATOM    175  O   LEU A  13      64.447  30.895  10.204  1.00  0.00          O   
ATOM    176  CB  LEU A  13      61.271  31.814   9.664  1.00  0.00          C   
ATOM    177  CG  LEU A  13      60.406  32.006   8.405  1.00  0.00          C   
ATOM    178  CD1 LEU A  13      59.295  33.064   8.762  1.00  0.00          C   
ATOM    179  CD2 LEU A  13      61.372  32.402   7.224  1.00  0.00          C   
ATOM    180  H   LEU A  13      60.471  29.359  10.259  1.00  0.00          H   
ATOM    181  HA  LEU A  13      62.685  30.512   8.670  1.00  0.00          H   
ATOM    182  HB3 LEU A  13      61.962  32.648   9.778  1.00  0.00          H   
ATOM    183  HB2 LEU A  13      60.620  31.865  10.535  1.00  0.00          H   
ATOM    184  HG  LEU A  13      60.076  30.999   8.174  1.00  0.00          H   
ATOM    185 HD11 LEU A  13      58.569  33.315   7.986  1.00  0.00          H   
ATOM    186 HD12 LEU A  13      58.770  32.659   9.625  1.00  0.00          H   
ATOM    187 HD13 LEU A  13      59.787  33.986   9.039  1.00  0.00          H   
ATOM    188 HD21 LEU A  13      61.840  33.327   7.560  1.00  0.00          H   
ATOM    189 HD22 LEU A  13      62.121  31.620   7.161  1.00  0.00          H   
ATOM    190 HD23 LEU A  13      60.969  32.525   6.220  1.00  0.00          H   
ATOM    191  N   GLN A  14      63.181  30.224  11.861  1.00  0.00          N   
ATOM    192  CA  GLN A  14      64.209  30.044  12.835  1.00  0.00          C   
ATOM    193  C   GLN A  14      65.061  28.790  12.574  1.00  0.00          C   
ATOM    194  O   GLN A  14      66.282  28.838  12.889  1.00  0.00          O   
ATOM    195  CB  GLN A  14      63.670  30.080  14.250  1.00  0.00          C   
ATOM    196  CG  GLN A  14      63.126  31.409  14.789  1.00  0.00          C   
ATOM    197  CD  GLN A  14      64.174  32.494  14.698  1.00  0.00          C   
ATOM    198  NE2 GLN A  14      65.062  32.699  15.631  1.00  0.00          N   
ATOM    199  OE1 GLN A  14      64.393  33.140  13.692  1.00  0.00          O   
ATOM    200  H   GLN A  14      62.220  30.112  12.116  1.00  0.00          H   
ATOM    201  HA  GLN A  14      64.894  30.878  12.699  1.00  0.00          H   
ATOM    202  HB3 GLN A  14      64.375  29.800  15.036  1.00  0.00          H   
ATOM    203  HB2 GLN A  14      62.857  29.355  14.330  1.00  0.00          H   
ATOM    204  HG3 GLN A  14      62.590  31.217  15.728  1.00  0.00          H   
ATOM    205  HG2 GLN A  14      62.222  31.793  14.335  1.00  0.00          H   
ATOM    206 HE21 GLN A  14      65.052  32.184  16.501  1.00  0.00          H   
ATOM    207 HE22 GLN A  14      65.878  33.259  15.423  1.00  0.00          H   
ATOM    208  N   ALA A  15      64.589  27.673  11.951  1.00  0.00          N   
ATOM    209  CA  ALA A  15      65.524  26.667  11.347  1.00  0.00          C   
ATOM    210  C   ALA A  15      66.471  27.265  10.343  1.00  0.00          C   
ATOM    211  O   ALA A  15      67.677  27.009  10.403  1.00  0.00          O   
ATOM    212  CB  ALA A  15      64.757  25.424  10.759  1.00  0.00          C   
ATOM    213  H   ALA A  15      63.598  27.488  11.936  1.00  0.00          H   
ATOM    214  HA  ALA A  15      66.154  26.250  12.134  1.00  0.00          H   
ATOM    215  HB1 ALA A  15      64.092  25.102  11.566  1.00  0.00          H   
ATOM    216  HB2 ALA A  15      64.153  25.720   9.905  1.00  0.00          H   
ATOM    217  HB3 ALA A  15      65.445  24.613  10.554  1.00  0.00          H   
ATOM    218  N   LEU A  16      66.010  28.186   9.461  1.00  0.00          N   
ATOM    219  CA  LEU A  16      66.854  28.829   8.433  1.00  0.00          C   
ATOM    220  C   LEU A  16      67.807  29.844   9.021  1.00  0.00          C   
ATOM    221  O   LEU A  16      68.936  29.950   8.561  1.00  0.00          O   
ATOM    222  CB  LEU A  16      66.020  29.401   7.267  1.00  0.00          C   
ATOM    223  CG  LEU A  16      65.360  28.372   6.317  1.00  0.00          C   
ATOM    224  CD1 LEU A  16      64.084  28.971   5.708  1.00  0.00          C   
ATOM    225  CD2 LEU A  16      66.384  27.925   5.285  1.00  0.00          C   
ATOM    226  H   LEU A  16      64.999  28.272   9.430  1.00  0.00          H   
ATOM    227  HA  LEU A  16      67.447  27.997   8.046  1.00  0.00          H   
ATOM    228  HB3 LEU A  16      66.635  30.109   6.721  1.00  0.00          H   
ATOM    229  HB2 LEU A  16      65.239  29.939   7.804  1.00  0.00          H   
ATOM    230  HG  LEU A  16      65.153  27.470   6.889  1.00  0.00          H   
ATOM    231 HD11 LEU A  16      64.416  29.903   5.239  1.00  0.00          H   
ATOM    232 HD12 LEU A  16      63.682  28.254   5.000  1.00  0.00          H   
ATOM    233 HD13 LEU A  16      63.338  29.217   6.462  1.00  0.00          H   
ATOM    234 HD21 LEU A  16      66.072  27.055   4.712  1.00  0.00          H   
ATOM    235 HD22 LEU A  16      66.574  28.842   4.712  1.00  0.00          H   
ATOM    236 HD23 LEU A  16      67.372  27.713   5.697  1.00  0.00          H   
ATOM    237  N   GLN A  17      67.317  30.659   9.962  1.00  0.00          N   
ATOM    238  CA  GLN A  17      68.086  31.670  10.685  1.00  0.00          C   
ATOM    239  C   GLN A  17      69.416  31.148  11.344  1.00  0.00          C   
ATOM    240  O   GLN A  17      70.472  31.812  11.092  1.00  0.00          O   
ATOM    241  CB  GLN A  17      67.147  32.365  11.715  1.00  0.00          C   
ATOM    242  CG  GLN A  17      67.734  33.534  12.540  1.00  0.00          C   
ATOM    243  CD  GLN A  17      68.421  33.002  13.761  1.00  0.00          C   
ATOM    244  NE2 GLN A  17      69.615  33.563  13.975  1.00  0.00          N   
ATOM    245  OE1 GLN A  17      67.941  32.136  14.444  1.00  0.00          O   
ATOM    246  H   GLN A  17      66.385  30.388  10.260  1.00  0.00          H   
ATOM    247  HA  GLN A  17      68.342  32.480   9.996  1.00  0.00          H   
ATOM    248  HB3 GLN A  17      66.688  31.714  12.465  1.00  0.00          H   
ATOM    249  HB2 GLN A  17      66.363  32.780  11.084  1.00  0.00          H   
ATOM    250  HG3 GLN A  17      67.014  34.282  12.865  1.00  0.00          H   
ATOM    251  HG2 GLN A  17      68.455  33.924  11.833  1.00  0.00          H   
ATOM    252 HE21 GLN A  17      69.983  34.324  13.421  1.00  0.00          H   
ATOM    253 HE22 GLN A  17      70.118  32.985  14.631  1.00  0.00          H   
ATOM    254  N   ALA A  18      69.299  30.015  12.013  1.00  0.00          N   
ATOM    255  CA  ALA A  18      70.463  29.264  12.581  1.00  0.00          C   
ATOM    256  C   ALA A  18      71.359  28.681  11.538  1.00  0.00          C   
ATOM    257  O   ALA A  18      72.530  28.781  11.730  1.00  0.00          O   
ATOM    258  CB  ALA A  18      69.926  28.248  13.636  1.00  0.00          C   
ATOM    259  H   ALA A  18      68.404  29.574  12.195  1.00  0.00          H   
ATOM    260  HA  ALA A  18      71.075  29.973  13.146  1.00  0.00          H   
ATOM    261  HB1 ALA A  18      69.274  27.526  13.141  1.00  0.00          H   
ATOM    262  HB2 ALA A  18      70.800  27.699  13.982  1.00  0.00          H   
ATOM    263  HB3 ALA A  18      69.328  28.830  14.338  1.00  0.00          H   
ATOM    264  N   ALA A  19      70.887  28.108  10.445  1.00  0.00          N   
ATOM    265  CA  ALA A  19      71.719  27.576   9.448  1.00  0.00          C   
ATOM    266  C   ALA A  19      72.601  28.676   8.812  1.00  0.00          C   
ATOM    267  O   ALA A  19      73.859  28.513   8.772  1.00  0.00          O   
ATOM    268  CB  ALA A  19      70.814  26.731   8.518  1.00  0.00          C   
ATOM    269  H   ALA A  19      69.886  28.035  10.347  1.00  0.00          H   
ATOM    270  HA  ALA A  19      72.237  26.775   9.979  1.00  0.00          H   
ATOM    271  HB1 ALA A  19      71.457  26.199   7.816  1.00  0.00          H   
ATOM    272  HB2 ALA A  19      70.320  26.009   9.168  1.00  0.00          H   
ATOM    273  HB3 ALA A  19      70.096  27.357   7.995  1.00  0.00          H   
ATOM    274  N   GLN A  20      71.941  29.725   8.373  1.00  0.00          N   
ATOM    275  CA  GLN A  20      72.560  30.917   7.767  1.00  0.00          C   
ATOM    276  C   GLN A  20      73.579  31.666   8.663  1.00  0.00          C   
ATOM    277  O   GLN A  20      74.493  32.375   8.196  1.00  0.00          O   
ATOM    278  CB  GLN A  20      71.398  31.907   7.264  1.00  0.00          C   
ATOM    279  CG  GLN A  20      71.022  31.491   5.861  1.00  0.00          C   
ATOM    280  CD  GLN A  20      70.070  32.473   5.184  1.00  0.00          C   
ATOM    281  NE2 GLN A  20      70.476  33.347   4.338  1.00  0.00          N   
ATOM    282  OE1 GLN A  20      68.841  32.525   5.427  1.00  0.00          O   
ATOM    283  H   GLN A  20      70.953  29.741   8.554  1.00  0.00          H   
ATOM    284  HA  GLN A  20      73.093  30.593   6.869  1.00  0.00          H   
ATOM    285  HB3 GLN A  20      71.882  32.891   7.239  1.00  0.00          H   
ATOM    286  HB2 GLN A  20      70.565  31.936   7.970  1.00  0.00          H   
ATOM    287  HG3 GLN A  20      70.439  30.565   5.892  1.00  0.00          H   
ATOM    288  HG2 GLN A  20      71.874  31.354   5.208  1.00  0.00          H   
ATOM    289 HE21 GLN A  20      71.483  33.362   4.217  1.00  0.00          H   
ATOM    290 HE22 GLN A  20      69.884  34.003   3.858  1.00  0.00          H   
ATOM    291  N   ALA A  21      73.526  31.482  10.006  1.00  0.00          N   
ATOM    292  CA  ALA A  21      74.562  32.054  10.845  1.00  0.00          C   
ATOM    293  C   ALA A  21      75.926  31.289  10.870  1.00  0.00          C   
ATOM    294  O   ALA A  21      76.994  31.859  11.240  1.00  0.00          O   
ATOM    295  CB  ALA A  21      73.982  32.139  12.288  1.00  0.00          C   
ATOM    296  H   ALA A  21      72.796  30.963  10.475  1.00  0.00          H   
ATOM    297  HA  ALA A  21      74.833  33.053  10.514  1.00  0.00          H   
ATOM    298  HB1 ALA A  21      73.412  33.068  12.353  1.00  0.00          H   
ATOM    299  HB2 ALA A  21      73.354  31.312  12.606  1.00  0.00          H   
ATOM    300  HB3 ALA A  21      74.827  32.223  12.961  1.00  0.00          H   
ATOM    301  N   ALA A  22      75.939  29.986  10.595  1.00  0.00          N   
ATOM    302  CA  ALA A  22      77.156  29.252  10.354  1.00  0.00          C   
ATOM    303  C   ALA A  22      77.515  29.432   8.840  1.00  0.00          C   
ATOM    304  O   ALA A  22      76.982  28.757   8.007  1.00  0.00          O   
ATOM    305  CB  ALA A  22      77.058  27.778  10.860  1.00  0.00          C   
ATOM    306  H   ALA A  22      75.098  29.487  10.330  1.00  0.00          H   
ATOM    307  HA  ALA A  22      77.958  29.724  10.929  1.00  0.00          H   
ATOM    308  HB1 ALA A  22      78.049  27.354  10.997  1.00  0.00          H   
ATOM    309  HB2 ALA A  22      76.466  27.757  11.774  1.00  0.00          H   
ATOM    310  HB3 ALA A  22      76.419  27.227  10.162  1.00  0.00          H   
ATOM    311  N   LYS A  23      78.368  30.424   8.536  1.00  0.00          N   
ATOM    312  CA  LYS A  23      78.755  30.632   7.222  1.00  0.00          C   
ATOM    313  C   LYS A  23      79.785  29.600   6.651  1.00  0.00          C   
ATOM    314  O   LYS A  23      80.542  29.051   7.464  1.00  0.00          O   
ATOM    315  CB  LYS A  23      79.329  32.054   7.011  1.00  0.00          C   
ATOM    316  CG  LYS A  23      78.265  33.128   6.920  1.00  0.00          C   
ATOM    317  CD  LYS A  23      77.045  32.806   6.050  1.00  0.00          C   
ATOM    318  CE  LYS A  23      76.316  34.102   5.804  1.00  0.00          C   
ATOM    319  NZ  LYS A  23      75.559  34.571   6.953  1.00  0.00          N   
ATOM    320  H   LYS A  23      78.679  31.187   9.110  1.00  0.00          H   
ATOM    321  HA  LYS A  23      77.816  30.645   6.674  1.00  0.00          H   
ATOM    322  HB3 LYS A  23      79.896  32.140   6.085  1.00  0.00          H   
ATOM    323  HB2 LYS A  23      80.074  32.251   7.779  1.00  0.00          H   
ATOM    324  HG3 LYS A  23      78.752  34.016   6.516  1.00  0.00          H   
ATOM    325  HG2 LYS A  23      77.990  33.277   7.959  1.00  0.00          H   
ATOM    326  HD3 LYS A  23      76.372  32.037   6.435  1.00  0.00          H   
ATOM    327  HD2 LYS A  23      77.440  32.426   5.108  1.00  0.00          H   
ATOM    328  HE3 LYS A  23      75.749  33.981   4.879  1.00  0.00          H   
ATOM    329  HE2 LYS A  23      77.094  34.794   5.463  1.00  0.00          H   
ATOM    330  HZ1 LYS A  23      76.205  35.027   7.594  1.00  0.00          H   
ATOM    331  HZ2 LYS A  23      74.873  35.286   6.800  1.00  0.00          H   
ATOM    332  HZ3 LYS A  23      75.193  33.778   7.468  1.00  0.00          H   
ATOM    333  N   LYS A  24      79.838  29.483   5.314  1.00  0.00          N   
ATOM    334  CA  LYS A  24      80.943  28.734   4.590  1.00  0.00          C   
ATOM    335  C   LYS A  24      81.484  29.632   3.498  1.00  0.00          C   
ATOM    336  CB  LYS A  24      80.419  27.446   3.990  1.00  0.00          C   
ATOM    337  CG  LYS A  24      80.226  26.504   5.183  1.00  0.00          C   
ATOM    338  CD  LYS A  24      81.503  26.222   5.946  1.00  0.00          C   
ATOM    339  CE  LYS A  24      81.243  25.286   7.127  1.00  0.00          C   
ATOM    340  NZ  LYS A  24      80.677  23.981   6.825  1.00  0.00          N   
ATOM    341  O   LYS A  24      80.785  30.016   2.530  1.00  0.00          O   
ATOM    342  OXT LYS A  24      82.611  30.121   3.641  1.00  0.00          O   
ATOM    343  H   LYS A  24      79.149  29.981   4.774  1.00  0.00          H   
ATOM    344  HA  LYS A  24      81.736  28.508   5.308  1.00  0.00          H   
ATOM    345  HB3 LYS A  24      81.115  26.914   3.330  1.00  0.00          H   
ATOM    346  HB2 LYS A  24      79.471  27.672   3.507  1.00  0.00          H   
ATOM    347  HG3 LYS A  24      79.676  25.593   4.924  1.00  0.00          H   
ATOM    348  HG2 LYS A  24      79.487  26.955   5.843  1.00  0.00          H   
ATOM    349  HD3 LYS A  24      81.977  27.129   6.312  1.00  0.00          H   
ATOM    350  HD2 LYS A  24      82.227  25.755   5.265  1.00  0.00          H   
ATOM    351  HE3 LYS A  24      80.650  25.743   7.901  1.00  0.00          H   
ATOM    352  HE2 LYS A  24      82.199  25.096   7.619  1.00  0.00          H   
ATOM    353  HZ1 LYS A  24      81.365  23.491   6.264  1.00  0.00          H   
ATOM    354  HZ2 LYS A  24      80.710  23.439   7.677  1.00  0.00          H   
ATOM    355  HZ3 LYS A  24      79.766  23.943   6.390  1.00  0.00          H   
TER     356      LYS A  24
ENDMDL
MODEL       10
ATOM      1  N   LYS A   1      48.168  15.657  12.989  1.00  0.00          N   
ATOM      2  CA  LYS A   1      47.747  17.051  12.904  1.00  0.00          C   
ATOM      3  C   LYS A   1      48.909  17.976  13.257  1.00  0.00          C   
ATOM      4  O   LYS A   1      49.561  17.802  14.288  1.00  0.00          O   
ATOM      5  CB  LYS A   1      46.572  17.296  13.856  1.00  0.00          C   
ATOM      6  CG  LYS A   1      46.012  18.706  13.645  1.00  0.00          C   
ATOM      7  CD  LYS A   1      44.882  18.960  14.645  1.00  0.00          C   
ATOM      8  CE  LYS A   1      44.217  20.303  14.338  1.00  0.00          C   
ATOM      9  NZ  LYS A   1      43.266  20.647  15.434  1.00  0.00          N   
ATOM     10  HA  LYS A   1      47.427  17.258  11.894  1.00  0.00          H   
ATOM     11  HB3 LYS A   1      46.909  17.197  14.877  1.00  0.00          H   
ATOM     12  HB2 LYS A   1      45.797  16.569  13.663  1.00  0.00          H   
ATOM     13  HG3 LYS A   1      45.625  18.793  12.640  1.00  0.00          H   
ATOM     14  HG2 LYS A   1      46.797  19.431  13.794  1.00  0.00          H   
ATOM     15  HD3 LYS A   1      45.286  18.982  15.645  1.00  0.00          H   
ATOM     16  HD2 LYS A   1      44.150  18.168  14.569  1.00  0.00          H   
ATOM     17  HE3 LYS A   1      43.680  20.234  13.404  1.00  0.00          H   
ATOM     18  HE2 LYS A   1      44.973  21.071  14.264  1.00  0.00          H   
ATOM     19  HZ1 LYS A   1      43.521  20.120  16.292  1.00  0.00          H   
ATOM     20  HZ2 LYS A   1      42.299  20.394  15.144  1.00  0.00          H   
ATOM     21  HZ3 LYS A   1      43.315  21.667  15.629  1.00  0.00          H   
ATOM     22  H   LYS A   1      47.506  14.939  12.908  1.00  0.00          H   
ATOM     23  N   LYS A   2      49.164  18.949  12.384  1.00  0.00          N   
ATOM     24  CA  LYS A   2      50.299  19.851  12.551  1.00  0.00          C   
ATOM     25  C   LYS A   2      50.112  20.740  13.785  1.00  0.00          C   
ATOM     26  O   LYS A   2      48.980  21.009  14.187  1.00  0.00          O   
ATOM     27  CB  LYS A   2      50.469  20.725  11.301  1.00  0.00          C   
ATOM     28  CG  LYS A   2      49.198  21.542  11.032  1.00  0.00          C   
ATOM     29  CD  LYS A   2      49.377  22.370   9.757  1.00  0.00          C   
ATOM     30  CE  LYS A   2      49.125  21.490   8.530  1.00  0.00          C   
ATOM     31  NZ  LYS A   2      49.617  22.186   7.308  1.00  0.00          N   
ATOM     32  H   LYS A   2      48.586  19.046  11.599  1.00  0.00          H   
ATOM     33  HA  LYS A   2      51.187  19.249  12.669  1.00  0.00          H   
ATOM     34  HB3 LYS A   2      50.669  20.091  10.451  1.00  0.00          H   
ATOM     35  HB2 LYS A   2      51.300  21.398  11.448  1.00  0.00          H   
ATOM     36  HG3 LYS A   2      49.015  22.204  11.864  1.00  0.00          H   
ATOM     37  HG2 LYS A   2      48.357  20.874  10.915  1.00  0.00          H   
ATOM     38  HD3 LYS A   2      50.384  22.759   9.716  1.00  0.00          H   
ATOM     39  HD2 LYS A   2      48.676  23.192   9.762  1.00  0.00          H   
ATOM     40  HE3 LYS A   2      48.065  21.302   8.434  1.00  0.00          H   
ATOM     41  HE2 LYS A   2      49.647  20.552   8.646  1.00  0.00          H   
ATOM     42  HZ1 LYS A   2      49.371  21.626   6.467  1.00  0.00          H   
ATOM     43  HZ2 LYS A   2      50.651  22.291   7.364  1.00  0.00          H   
ATOM     44  HZ3 LYS A   2      49.175  23.124   7.240  1.00  0.00          H   
ATOM     45  N   PRO A   3      51.180  21.190  14.402  1.00  0.00          N   
ATOM     46  CA  PRO A   3      51.160  22.487  15.146  1.00  0.00          C   
ATOM     47  C   PRO A   3      50.681  23.639  14.264  1.00  0.00          C   
ATOM     48  O   PRO A   3      50.574  23.481  13.046  1.00  0.00          O   
ATOM     49  CB  PRO A   3      52.615  22.688  15.579  1.00  0.00          C   
ATOM     50  CG  PRO A   3      53.185  21.314  15.669  1.00  0.00          C   
ATOM     51  CD  PRO A   3      52.449  20.471  14.627  1.00  0.00          C   
ATOM     52  HA  PRO A   3      50.533  22.405  16.021  1.00  0.00          H   
ATOM     53  HB3 PRO A   3      52.658  23.166  16.545  1.00  0.00          H   
ATOM     54  HB2 PRO A   3      53.149  23.272  14.843  1.00  0.00          H   
ATOM     55  HG3 PRO A   3      53.010  20.901  16.651  1.00  0.00          H   
ATOM     56  HG2 PRO A   3      54.244  21.339  15.455  1.00  0.00          H   
ATOM     57  HD3 PRO A   3      52.249  19.483  15.010  1.00  0.00          H   
ATOM     58  HD2 PRO A   3      53.025  20.418  13.714  1.00  0.00          H   
ATOM     59  N   GLY A   4      50.455  24.805  14.868  1.00  0.00          N   
ATOM     60  CA  GLY A   4      49.710  25.863  14.194  1.00  0.00          C   
ATOM     61  C   GLY A   4      50.617  26.661  13.267  1.00  0.00          C   
ATOM     62  O   GLY A   4      51.835  26.475  13.272  1.00  0.00          O   
ATOM     63  H   GLY A   4      50.800  24.957  15.773  1.00  0.00          H   
ATOM     64  HA3 GLY A   4      49.291  26.529  14.933  1.00  0.00          H   
ATOM     65  HA2 GLY A   4      48.910  25.422  13.617  1.00  0.00          H   
ATOM     66  N   ALA A   5      50.031  27.626  12.560  1.00  0.00          N   
ATOM     67  CA  ALA A   5      50.702  28.196  11.399  1.00  0.00          C   
ATOM     68  C   ALA A   5      51.873  29.043  11.848  1.00  0.00          C   
ATOM     69  O   ALA A   5      53.004  28.600  11.707  1.00  0.00          O   
ATOM     70  CB  ALA A   5      49.744  29.066  10.589  1.00  0.00          C   
ATOM     71  H   ALA A   5      49.152  27.963  12.830  1.00  0.00          H   
ATOM     72  HA  ALA A   5      51.064  27.396  10.772  1.00  0.00          H   
ATOM     73  HB1 ALA A   5      50.237  29.403   9.689  1.00  0.00          H   
ATOM     74  HB2 ALA A   5      49.448  29.922  11.178  1.00  0.00          H   
ATOM     75  HB3 ALA A   5      48.870  28.490  10.326  1.00  0.00          H   
ATOM     76  N   SER A   6      51.589  29.985  12.738  1.00  0.00          N   
ATOM     77  CA  SER A   6      52.634  30.857  13.279  1.00  0.00          C   
ATOM     78  C   SER A   6      53.772  30.063  13.926  1.00  0.00          C   
ATOM     79  O   SER A   6      54.929  30.484  13.842  1.00  0.00          O   
ATOM     80  CB  SER A   6      52.052  31.793  14.330  1.00  0.00          C   
ATOM     81  OG  SER A   6      51.525  31.022  15.401  1.00  0.00          O   
ATOM     82  H   SER A   6      50.661  30.112  13.024  1.00  0.00          H   
ATOM     83  HA  SER A   6      53.039  31.453  12.476  1.00  0.00          H   
ATOM     84  HB3 SER A   6      51.273  32.394  13.881  1.00  0.00          H   
ATOM     85  HB2 SER A   6      52.825  32.441  14.709  1.00  0.00          H   
ATOM     86  HG  SER A   6      51.219  31.589  16.029  1.00  0.00          H   
ATOM     87  N   LEU A   7      53.454  28.881  14.469  1.00  0.00          N   
ATOM     88  CA  LEU A   7      54.479  28.036  15.058  1.00  0.00          C   
ATOM     89  C   LEU A   7      55.256  27.301  13.977  1.00  0.00          C   
ATOM     90  O   LEU A   7      56.469  27.489  13.933  1.00  0.00          O   
ATOM     91  CB  LEU A   7      53.842  27.021  16.011  1.00  0.00          C   
ATOM     92  CG  LEU A   7      53.162  27.737  17.183  1.00  0.00          C   
ATOM     93  CD1 LEU A   7      52.400  26.714  18.026  1.00  0.00          C   
ATOM     94  CD2 LEU A   7      54.214  28.416  18.063  1.00  0.00          C   
ATOM     95  H   LEU A   7      52.623  28.453  14.171  1.00  0.00          H   
ATOM     96  HA  LEU A   7      55.167  28.657  15.611  1.00  0.00          H   
ATOM     97  HB3 LEU A   7      54.607  26.362  16.393  1.00  0.00          H   
ATOM     98  HB2 LEU A   7      53.107  26.438  15.473  1.00  0.00          H   
ATOM     99  HG  LEU A   7      52.472  28.477  16.802  1.00  0.00          H   
ATOM    100 HD11 LEU A   7      53.096  26.001  18.442  1.00  0.00          H   
ATOM    101 HD12 LEU A   7      51.683  26.197  17.406  1.00  0.00          H   
ATOM    102 HD13 LEU A   7      51.884  27.221  18.827  1.00  0.00          H   
ATOM    103 HD21 LEU A   7      54.558  29.319  17.582  1.00  0.00          H   
ATOM    104 HD22 LEU A   7      55.047  27.746  18.209  1.00  0.00          H   
ATOM    105 HD23 LEU A   7      53.778  28.661  19.020  1.00  0.00          H   
ATOM    106  N   ALA A   8      54.569  26.805  12.935  1.00  0.00          N   
ATOM    107  CA  ALA A   8      55.286  26.150  11.839  1.00  0.00          C   
ATOM    108  C   ALA A   8      56.223  27.131  11.146  1.00  0.00          C   
ATOM    109  O   ALA A   8      57.436  26.990  11.238  1.00  0.00          O   
ATOM    110  CB  ALA A   8      54.287  25.596  10.822  1.00  0.00          C   
ATOM    111  H   ALA A   8      53.594  26.898  12.899  1.00  0.00          H   
ATOM    112  HA  ALA A   8      55.866  25.333  12.239  1.00  0.00          H   
ATOM    113  HB1 ALA A   8      53.573  26.364  10.564  1.00  0.00          H   
ATOM    114  HB2 ALA A   8      53.768  24.750  11.249  1.00  0.00          H   
ATOM    115  HB3 ALA A   8      54.815  25.283   9.933  1.00  0.00          H   
ATOM    116  N   ALA A   9      55.655  28.174  10.546  1.00  0.00          N   
ATOM    117  CA  ALA A   9      56.399  28.987   9.596  1.00  0.00          C   
ATOM    118  C   ALA A   9      57.571  29.695  10.268  1.00  0.00          C   
ATOM    119  O   ALA A   9      58.696  29.662   9.778  1.00  0.00          O   
ATOM    120  CB  ALA A   9      55.469  30.025   8.967  1.00  0.00          C   
ATOM    121  H   ALA A   9      54.757  28.448  10.800  1.00  0.00          H   
ATOM    122  HA  ALA A   9      56.780  28.348   8.815  1.00  0.00          H   
ATOM    123  HB1 ALA A   9      54.663  29.522   8.454  1.00  0.00          H   
ATOM    124  HB2 ALA A   9      56.025  30.627   8.262  1.00  0.00          H   
ATOM    125  HB3 ALA A   9      55.062  30.660   9.740  1.00  0.00          H   
ATOM    126  N   LEU A  10      57.304  30.242  11.460  1.00  0.00          N   
ATOM    127  CA  LEU A  10      58.341  30.869  12.268  1.00  0.00          C   
ATOM    128  C   LEU A  10      59.378  29.849  12.729  1.00  0.00          C   
ATOM    129  O   LEU A  10      60.565  30.175  12.797  1.00  0.00          O   
ATOM    130  CB  LEU A  10      57.700  31.565  13.481  1.00  0.00          C   
ATOM    131  CG  LEU A  10      58.749  32.313  14.320  1.00  0.00          C   
ATOM    132  CD1 LEU A  10      59.369  33.447  13.498  1.00  0.00          C   
ATOM    133  CD2 LEU A  10      58.083  32.900  15.566  1.00  0.00          C   
ATOM    134  H   LEU A  10      56.386  30.213  11.804  1.00  0.00          H   
ATOM    135  HA  LEU A  10      58.836  31.613  11.664  1.00  0.00          H   
ATOM    136  HB3 LEU A  10      57.221  30.821  14.100  1.00  0.00          H   
ATOM    137  HB2 LEU A  10      56.958  32.269  13.135  1.00  0.00          H   
ATOM    138  HG  LEU A  10      59.525  31.624  14.618  1.00  0.00          H   
ATOM    139 HD11 LEU A  10      60.096  33.037  12.813  1.00  0.00          H   
ATOM    140 HD12 LEU A  10      59.854  34.147  14.160  1.00  0.00          H   
ATOM    141 HD13 LEU A  10      58.594  33.953  12.941  1.00  0.00          H   
ATOM    142 HD21 LEU A  10      58.757  33.599  16.038  1.00  0.00          H   
ATOM    143 HD22 LEU A  10      57.847  32.105  16.258  1.00  0.00          H   
ATOM    144 HD23 LEU A  10      57.176  33.412  15.282  1.00  0.00          H   
ATOM    145  N   GLN A  11      58.908  28.670  13.158  1.00  0.00          N   
ATOM    146  CA  GLN A  11      59.847  27.611  13.556  1.00  0.00          C   
ATOM    147  C   GLN A  11      60.701  27.139  12.382  1.00  0.00          C   
ATOM    148  O   GLN A  11      61.877  26.816  12.560  1.00  0.00          O   
ATOM    149  CB  GLN A  11      59.131  26.401  14.168  1.00  0.00          C   
ATOM    150  CG  GLN A  11      58.665  26.726  15.594  1.00  0.00          C   
ATOM    151  CD  GLN A  11      57.822  25.580  16.144  1.00  0.00          C   
ATOM    152  NE2 GLN A  11      58.041  25.144  17.355  1.00  0.00          N   
ATOM    153  OE1 GLN A  11      56.941  25.070  15.452  1.00  0.00          O   
ATOM    154  H   GLN A  11      57.966  28.441  12.966  1.00  0.00          H   
ATOM    155  HA  GLN A  11      60.509  28.021  14.305  1.00  0.00          H   
ATOM    156  HB3 GLN A  11      59.822  25.571  14.208  1.00  0.00          H   
ATOM    157  HB2 GLN A  11      58.291  26.123  13.554  1.00  0.00          H   
ATOM    158  HG3 GLN A  11      58.084  27.634  15.594  1.00  0.00          H   
ATOM    159  HG2 GLN A  11      59.531  26.862  16.225  1.00  0.00          H   
ATOM    160 HE21 GLN A  11      58.743  25.553  17.903  1.00  0.00          H   
ATOM    161 HE22 GLN A  11      57.504  24.409  17.715  1.00  0.00          H   
ATOM    162  N   ALA A  12      60.097  27.070  11.195  1.00  0.00          N   
ATOM    163  CA  ALA A  12      60.838  26.760   9.983  1.00  0.00          C   
ATOM    164  C   ALA A  12      61.818  27.869   9.624  1.00  0.00          C   
ATOM    165  O   ALA A  12      63.004  27.600   9.478  1.00  0.00          O   
ATOM    166  CB  ALA A  12      59.872  26.538   8.819  1.00  0.00          C   
ATOM    167  H   ALA A  12      59.135  27.261  11.136  1.00  0.00          H   
ATOM    168  HA  ALA A  12      61.394  25.848  10.143  1.00  0.00          H   
ATOM    169  HB1 ALA A  12      59.550  27.493   8.431  1.00  0.00          H   
ATOM    170  HB2 ALA A  12      59.014  25.981   9.164  1.00  0.00          H   
ATOM    171  HB3 ALA A  12      60.371  25.982   8.038  1.00  0.00          H   
ATOM    172  N   LEU A  13      61.371  29.119   9.729  1.00  0.00          N   
ATOM    173  CA  LEU A  13      62.245  30.270   9.500  1.00  0.00          C   
ATOM    174  C   LEU A  13      63.365  30.369  10.526  1.00  0.00          C   
ATOM    175  O   LEU A  13      64.483  30.737  10.160  1.00  0.00          O   
ATOM    176  CB  LEU A  13      61.452  31.577   9.494  1.00  0.00          C   
ATOM    177  CG  LEU A  13      60.549  31.648   8.262  1.00  0.00          C   
ATOM    178  CD1 LEU A  13      59.600  32.833   8.421  1.00  0.00          C   
ATOM    179  CD2 LEU A  13      61.396  31.866   7.005  1.00  0.00          C   
ATOM    180  H   LEU A  13      60.432  29.273   9.967  1.00  0.00          H   
ATOM    181  HA  LEU A  13      62.702  30.148   8.530  1.00  0.00          H   
ATOM    182  HB3 LEU A  13      62.139  32.410   9.481  1.00  0.00          H   
ATOM    183  HB2 LEU A  13      60.844  31.629  10.386  1.00  0.00          H   
ATOM    184  HG  LEU A  13      59.983  30.736   8.166  1.00  0.00          H   
ATOM    185 HD11 LEU A  13      58.862  32.604   9.176  1.00  0.00          H   
ATOM    186 HD12 LEU A  13      59.104  33.027   7.481  1.00  0.00          H   
ATOM    187 HD13 LEU A  13      60.161  33.706   8.719  1.00  0.00          H   
ATOM    188 HD21 LEU A  13      60.765  32.214   6.201  1.00  0.00          H   
ATOM    189 HD22 LEU A  13      61.863  30.936   6.719  1.00  0.00          H   
ATOM    190 HD23 LEU A  13      62.159  32.604   7.208  1.00  0.00          H   
ATOM    191  N   GLN A  14      63.050  30.138  11.804  1.00  0.00          N   
ATOM    192  CA  GLN A  14      64.089  30.142  12.833  1.00  0.00          C   
ATOM    193  C   GLN A  14      65.100  29.010  12.612  1.00  0.00          C   
ATOM    194  O   GLN A  14      66.257  29.325  12.322  1.00  0.00          O   
ATOM    195  CB  GLN A  14      63.458  30.026  14.227  1.00  0.00          C   
ATOM    196  CG  GLN A  14      62.823  31.361  14.619  1.00  0.00          C   
ATOM    197  CD  GLN A  14      62.063  31.206  15.931  1.00  0.00          C   
ATOM    198  NE2 GLN A  14      62.101  32.166  16.813  1.00  0.00          N   
ATOM    199  OE1 GLN A  14      61.421  30.181  16.161  1.00  0.00          O   
ATOM    200  H   GLN A  14      62.113  29.983  12.058  1.00  0.00          H   
ATOM    201  HA  GLN A  14      64.616  31.083  12.778  1.00  0.00          H   
ATOM    202  HB3 GLN A  14      64.220  29.769  14.946  1.00  0.00          H   
ATOM    203  HB2 GLN A  14      62.699  29.256  14.215  1.00  0.00          H   
ATOM    204  HG3 GLN A  14      62.139  31.674  13.845  1.00  0.00          H   
ATOM    205  HG2 GLN A  14      63.597  32.105  14.737  1.00  0.00          H   
ATOM    206 HE21 GLN A  14      62.613  32.981  16.630  1.00  0.00          H   
ATOM    207 HE22 GLN A  14      61.616  32.073  17.661  1.00  0.00          H   
ATOM    208  N   ALA A  15      64.601  27.831  12.226  1.00  0.00          N   
ATOM    209  CA  ALA A  15      65.472  26.692  11.899  1.00  0.00          C   
ATOM    210  C   ALA A  15      66.321  26.955  10.653  1.00  0.00          C   
ATOM    211  O   ALA A  15      67.504  26.617  10.598  1.00  0.00          O   
ATOM    212  CB  ALA A  15      64.620  25.440  11.679  1.00  0.00          C   
ATOM    213  H   ALA A  15      63.643  27.761  12.006  1.00  0.00          H   
ATOM    214  HA  ALA A  15      66.132  26.513  12.735  1.00  0.00          H   
ATOM    215  HB1 ALA A  15      63.769  25.689  11.064  1.00  0.00          H   
ATOM    216  HB2 ALA A  15      64.279  25.065  12.632  1.00  0.00          H   
ATOM    217  HB3 ALA A  15      65.213  24.685  11.184  1.00  0.00          H   
ATOM    218  N   LEU A  16      65.680  27.547   9.659  1.00  0.00          N   
ATOM    219  CA  LEU A  16      66.309  28.006   8.427  1.00  0.00          C   
ATOM    220  C   LEU A  16      67.347  29.098   8.723  1.00  0.00          C   
ATOM    221  O   LEU A  16      68.524  28.895   8.406  1.00  0.00          O   
ATOM    222  CB  LEU A  16      65.208  28.542   7.479  1.00  0.00          C   
ATOM    223  CG  LEU A  16      64.339  27.410   6.902  1.00  0.00          C   
ATOM    224  CD1 LEU A  16      63.107  27.947   6.162  1.00  0.00          C   
ATOM    225  CD2 LEU A  16      65.190  26.595   5.924  1.00  0.00          C   
ATOM    226  H   LEU A  16      64.725  27.717   9.774  1.00  0.00          H   
ATOM    227  HA  LEU A  16      66.811  27.172   7.958  1.00  0.00          H   
ATOM    228  HB3 LEU A  16      65.663  29.076   6.654  1.00  0.00          H   
ATOM    229  HB2 LEU A  16      64.571  29.226   8.018  1.00  0.00          H   
ATOM    230  HG  LEU A  16      64.016  26.767   7.707  1.00  0.00          H   
ATOM    231 HD11 LEU A  16      63.387  28.270   5.170  1.00  0.00          H   
ATOM    232 HD12 LEU A  16      62.677  28.773   6.704  1.00  0.00          H   
ATOM    233 HD13 LEU A  16      62.373  27.159   6.081  1.00  0.00          H   
ATOM    234 HD21 LEU A  16      65.495  27.224   5.101  1.00  0.00          H   
ATOM    235 HD22 LEU A  16      64.609  25.766   5.549  1.00  0.00          H   
ATOM    236 HD23 LEU A  16      66.065  26.219   6.434  1.00  0.00          H   
ATOM    237  N   GLN A  17      67.007  30.032   9.612  1.00  0.00          N   
ATOM    238  CA  GLN A  17      67.949  31.081  10.014  1.00  0.00          C   
ATOM    239  C   GLN A  17      69.154  30.451  10.704  1.00  0.00          C   
ATOM    240  O   GLN A  17      70.239  30.416  10.122  1.00  0.00          O   
ATOM    241  CB  GLN A  17      67.244  32.045  10.970  1.00  0.00          C   
ATOM    242  CG  GLN A  17      66.324  32.994  10.201  1.00  0.00          C   
ATOM    243  CD  GLN A  17      65.394  33.718  11.169  1.00  0.00          C   
ATOM    244  NE2 GLN A  17      64.501  34.547  10.703  1.00  0.00          N   
ATOM    245  OE1 GLN A  17      65.485  33.522  12.380  1.00  0.00          O   
ATOM    246  H   GLN A  17      66.185  29.911  10.144  1.00  0.00          H   
ATOM    247  HA  GLN A  17      68.278  31.622   9.139  1.00  0.00          H   
ATOM    248  HB3 GLN A  17      67.986  32.624  11.501  1.00  0.00          H   
ATOM    249  HB2 GLN A  17      66.660  31.478  11.679  1.00  0.00          H   
ATOM    250  HG3 GLN A  17      65.734  32.439   9.488  1.00  0.00          H   
ATOM    251  HG2 GLN A  17      66.926  33.721   9.675  1.00  0.00          H   
ATOM    252 HE21 GLN A  17      64.433  34.702   9.737  1.00  0.00          H   
ATOM    253 HE22 GLN A  17      63.900  35.016  11.317  1.00  0.00          H   
ATOM    254  N   ALA A  18      68.905  29.755  11.812  1.00  0.00          N   
ATOM    255  CA  ALA A  18      69.945  29.054  12.568  1.00  0.00          C   
ATOM    256  C   ALA A  18      70.858  28.214  11.670  1.00  0.00          C   
ATOM    257  O   ALA A  18      72.079  28.241  11.851  1.00  0.00          O   
ATOM    258  CB  ALA A  18      69.297  28.148  13.617  1.00  0.00          C   
ATOM    259  H   ALA A  18      67.986  29.708  12.135  1.00  0.00          H   
ATOM    260  HA  ALA A  18      70.550  29.786  13.081  1.00  0.00          H   
ATOM    261  HB1 ALA A  18      68.833  27.305  13.126  1.00  0.00          H   
ATOM    262  HB2 ALA A  18      68.549  28.705  14.160  1.00  0.00          H   
ATOM    263  HB3 ALA A  18      70.052  27.794  14.304  1.00  0.00          H   
ATOM    264  N   ALA A  19      70.287  27.607  10.626  1.00  0.00          N   
ATOM    265  CA  ALA A  19      71.113  26.913   9.646  1.00  0.00          C   
ATOM    266  C   ALA A  19      71.943  27.927   8.874  1.00  0.00          C   
ATOM    267  O   ALA A  19      73.150  28.030   9.107  1.00  0.00          O   
ATOM    268  CB  ALA A  19      70.232  26.116   8.682  1.00  0.00          C   
ATOM    269  H   ALA A  19      69.379  27.863  10.378  1.00  0.00          H   
ATOM    270  HA  ALA A  19      71.776  26.232  10.161  1.00  0.00          H   
ATOM    271  HB1 ALA A  19      69.419  26.740   8.338  1.00  0.00          H   
ATOM    272  HB2 ALA A  19      69.831  25.252   9.191  1.00  0.00          H   
ATOM    273  HB3 ALA A  19      70.822  25.794   7.837  1.00  0.00          H   
ATOM    274  N   GLN A  20      71.280  28.779   8.082  1.00  0.00          N   
ATOM    275  CA  GLN A  20      72.016  29.445   7.006  1.00  0.00          C   
ATOM    276  C   GLN A  20      73.056  30.414   7.575  1.00  0.00          C   
ATOM    277  O   GLN A  20      74.189  30.487   7.099  1.00  0.00          O   
ATOM    278  CB  GLN A  20      71.047  30.203   6.094  1.00  0.00          C   
ATOM    279  CG  GLN A  20      71.751  30.607   4.792  1.00  0.00          C   
ATOM    280  CD  GLN A  20      70.727  30.779   3.674  1.00  0.00          C   
ATOM    281  NE2 GLN A  20      69.681  31.535   3.868  1.00  0.00          N   
ATOM    282  OE1 GLN A  20      70.887  30.211   2.593  1.00  0.00          O   
ATOM    283  H   GLN A  20      70.404  29.125   8.364  1.00  0.00          H   
ATOM    284  HA  GLN A  20      72.526  28.695   6.420  1.00  0.00          H   
ATOM    285  HB3 GLN A  20      70.699  31.092   6.600  1.00  0.00          H   
ATOM    286  HB2 GLN A  20      70.202  29.568   5.866  1.00  0.00          H   
ATOM    287  HG3 GLN A  20      72.460  29.843   4.506  1.00  0.00          H   
ATOM    288  HG2 GLN A  20      72.274  31.539   4.943  1.00  0.00          H   
ATOM    289 HE21 GLN A  20      69.556  31.986   4.729  1.00  0.00          H   
ATOM    290 HE22 GLN A  20      69.020  31.649   3.154  1.00  0.00          H   
ATOM    291  N   ALA A  21      72.646  31.143   8.617  1.00  0.00          N   
ATOM    292  CA  ALA A  21      73.540  32.013   9.362  1.00  0.00          C   
ATOM    293  C   ALA A  21      74.543  31.187  10.158  1.00  0.00          C   
ATOM    294  O   ALA A  21      75.752  31.416  10.112  1.00  0.00          O   
ATOM    295  CB  ALA A  21      72.734  32.898  10.315  1.00  0.00          C   
ATOM    296  H   ALA A  21      71.709  31.082   8.894  1.00  0.00          H   
ATOM    297  HA  ALA A  21      74.075  32.644   8.669  1.00  0.00          H   
ATOM    298  HB1 ALA A  21      73.403  33.369  11.018  1.00  0.00          H   
ATOM    299  HB2 ALA A  21      72.017  32.292  10.849  1.00  0.00          H   
ATOM    300  HB3 ALA A  21      72.214  33.657   9.750  1.00  0.00          H   
ATOM    301  N   ALA A  22      73.989  30.220  10.909  1.00  0.00          N   
ATOM    302  CA  ALA A  22      74.284  29.972  12.333  1.00  0.00          C   
ATOM    303  C   ALA A  22      75.121  31.049  13.038  1.00  0.00          C   
ATOM    304  O   ALA A  22      76.271  30.831  13.425  1.00  0.00          O   
ATOM    305  CB  ALA A  22      74.920  28.589  12.470  1.00  0.00          C   
ATOM    306  H   ALA A  22      73.363  29.601  10.471  1.00  0.00          H   
ATOM    307  HA  ALA A  22      73.337  29.932  12.847  1.00  0.00          H   
ATOM    308  HB1 ALA A  22      74.389  27.885  11.846  1.00  0.00          H   
ATOM    309  HB2 ALA A  22      74.867  28.269  13.499  1.00  0.00          H   
ATOM    310  HB3 ALA A  22      75.954  28.636  12.160  1.00  0.00          H   
ATOM    311  N   LYS A  23      74.519  32.229  13.154  1.00  0.00          N   
ATOM    312  CA  LYS A  23      75.066  33.300  13.978  1.00  0.00          C   
ATOM    313  C   LYS A  23      74.600  33.145  15.423  1.00  0.00          C   
ATOM    314  O   LYS A  23      73.461  32.751  15.678  1.00  0.00          O   
ATOM    315  CB  LYS A  23      74.617  34.657  13.428  1.00  0.00          C   
ATOM    316  CG  LYS A  23      75.338  35.787  14.168  1.00  0.00          C   
ATOM    317  CD  LYS A  23      74.931  37.137  13.571  1.00  0.00          C   
ATOM    318  CE  LYS A  23      73.531  37.520  14.056  1.00  0.00          C   
ATOM    319  NZ  LYS A  23      73.541  37.680  15.537  1.00  0.00          N   
ATOM    320  H   LYS A  23      73.667  32.370  12.690  1.00  0.00          H   
ATOM    321  HA  LYS A  23      76.145  33.250  13.950  1.00  0.00          H   
ATOM    322  HB3 LYS A  23      73.552  34.763  13.563  1.00  0.00          H   
ATOM    323  HB2 LYS A  23      74.852  34.711  12.374  1.00  0.00          H   
ATOM    324  HG3 LYS A  23      76.405  35.660  14.067  1.00  0.00          H   
ATOM    325  HG2 LYS A  23      75.070  35.759  15.214  1.00  0.00          H   
ATOM    326  HD3 LYS A  23      74.928  37.067  12.493  1.00  0.00          H   
ATOM    327  HD2 LYS A  23      75.638  37.893  13.881  1.00  0.00          H   
ATOM    328  HE3 LYS A  23      72.829  36.747  13.782  1.00  0.00          H   
ATOM    329  HE2 LYS A  23      73.235  38.451  13.596  1.00  0.00          H   
ATOM    330  HZ1 LYS A  23      73.517  36.744  15.989  1.00  0.00          H   
ATOM    331  HZ2 LYS A  23      72.707  38.229  15.832  1.00  0.00          H   
ATOM    332  HZ3 LYS A  23      74.405  38.180  15.826  1.00  0.00          H   
ATOM    333  N   LYS A  24      75.496  33.440  16.362  1.00  0.00          N   
ATOM    334  CA  LYS A  24      75.260  33.150  17.777  1.00  0.00          C   
ATOM    335  C   LYS A  24      75.016  31.654  17.984  1.00  0.00          C   
ATOM    336  CB  LYS A  24      74.063  33.956  18.296  1.00  0.00          C   
ATOM    337  CG  LYS A  24      73.944  33.787  19.815  1.00  0.00          C   
ATOM    338  CD  LYS A  24      72.712  34.535  20.328  1.00  0.00          C   
ATOM    339  CE  LYS A  24      72.689  34.482  21.857  1.00  0.00          C   
ATOM    340  NZ  LYS A  24      71.385  35.002  22.357  1.00  0.00          N   
ATOM    341  O   LYS A  24      73.915  31.210  17.707  1.00  0.00          O   
ATOM    342  OXT LYS A  24      75.935  30.980  18.418  1.00  0.00          O   
ATOM    343  H   LYS A  24      76.338  33.867  16.100  1.00  0.00          H   
ATOM    344  HA  LYS A  24      76.138  33.436  18.337  1.00  0.00          H   
ATOM    345  HB3 LYS A  24      73.157  33.602  17.828  1.00  0.00          H   
ATOM    346  HB2 LYS A  24      74.205  35.001  18.061  1.00  0.00          H   
ATOM    347  HG3 LYS A  24      74.828  34.187  20.291  1.00  0.00          H   
ATOM    348  HG2 LYS A  24      73.852  32.737  20.052  1.00  0.00          H   
ATOM    349  HD3 LYS A  24      71.819  34.068  19.941  1.00  0.00          H   
ATOM    350  HD2 LYS A  24      72.754  35.564  20.001  1.00  0.00          H   
ATOM    351  HE3 LYS A  24      73.493  35.086  22.250  1.00  0.00          H   
ATOM    352  HE2 LYS A  24      72.817  33.459  22.182  1.00  0.00          H   
ATOM    353  HZ1 LYS A  24      71.521  35.435  23.292  1.00  0.00          H   
ATOM    354  HZ2 LYS A  24      70.706  34.217  22.432  1.00  0.00          H   
ATOM    355  HZ3 LYS A  24      71.020  35.716  21.696  1.00  0.00          H   
TER     356      LYS A  24
ENDMDL
END
