# Supplementary material for: A glutamine-based single α-helix scaffold to target globular proteins
Source: Nat Commun. 2022 Nov 18;13:7073. doi: 10.1038/s41467-022-34793-6 (PMC9674830; doi:10.1038/s41467-022-34793-6)
Supplement: Supplementary file 5 — Supplementary Data 2 [file 41467_2022_34793_MOESM5_ESM.zip › P372ensembles/P372ensemble9.pdb]

MODEL        0
ATOM      1  N   LYS A   1      43.420  33.440  50.120  1.00  0.00          N   
ATOM      2  CA  LYS A   1      43.500  32.290  51.150  1.00  0.00          C   
ATOM      3  C   LYS A   1      43.380  30.910  50.480  1.00  0.00          C   
ATOM      4  O   LYS A   1      43.150  30.890  49.290  1.00  0.00          O   
ATOM      5  CB  LYS A   1      42.490  32.360  52.350  1.00  0.00          C   
ATOM      6  CG  LYS A   1      40.980  32.220  51.910  1.00  0.00          C   
ATOM      7  CD  LYS A   1      39.960  32.140  53.100  1.00  0.00          C   
ATOM      8  CE  LYS A   1      38.570  31.650  52.640  1.00  0.00          C   
ATOM      9  NZ  LYS A   1      37.600  31.470  53.760  1.00  0.00          N   
ATOM     10  HA  LYS A   1      44.490  32.350  51.600  1.00  0.00          H   
ATOM     11  HB3 LYS A   1      42.560  33.270  52.940  1.00  0.00          H   
ATOM     12  HB2 LYS A   1      42.720  31.590  53.090  1.00  0.00          H   
ATOM     13  HG3 LYS A   1      40.850  31.280  51.370  1.00  0.00          H   
ATOM     14  HG2 LYS A   1      40.750  33.080  51.270  1.00  0.00          H   
ATOM     15  HD3 LYS A   1      39.950  33.180  53.440  1.00  0.00          H   
ATOM     16  HD2 LYS A   1      40.470  31.460  53.780  1.00  0.00          H   
ATOM     17  HE3 LYS A   1      38.780  30.700  52.150  1.00  0.00          H   
ATOM     18  HE2 LYS A   1      38.150  32.240  51.830  1.00  0.00          H   
ATOM     19  HZ1 LYS A   1      36.760  30.940  53.580  1.00  0.00          H   
ATOM     20  HZ2 LYS A   1      38.090  31.030  54.530  1.00  0.00          H   
ATOM     21  HZ3 LYS A   1      37.340  32.370  54.140  1.00  0.00          H   
ATOM     22  H   LYS A   1      43.750  34.230  50.660  1.00  0.00          H   
ATOM     23  N   LYS A   2      43.510  29.790  51.180  1.00  0.00          N   
ATOM     24  CA  LYS A   2      43.520  28.460  50.510  1.00  0.00          C   
ATOM     25  C   LYS A   2      42.120  28.130  49.890  1.00  0.00          C   
ATOM     26  O   LYS A   2      41.090  28.580  50.430  1.00  0.00          O   
ATOM     27  CB  LYS A   2      44.020  27.380  51.570  1.00  0.00          C   
ATOM     28  CG  LYS A   2      45.510  27.300  51.940  1.00  0.00          C   
ATOM     29  CD  LYS A   2      45.710  26.350  53.130  1.00  0.00          C   
ATOM     30  CE  LYS A   2      45.770  24.850  52.840  1.00  0.00          C   
ATOM     31  NZ  LYS A   2      45.900  23.870  53.950  1.00  0.00          N   
ATOM     32  H   LYS A   2      43.760  29.860  52.150  1.00  0.00          H   
ATOM     33  HA  LYS A   2      44.300  28.440  49.750  1.00  0.00          H   
ATOM     34  HB3 LYS A   2      43.810  26.450  51.040  1.00  0.00          H   
ATOM     35  HB2 LYS A   2      43.410  27.360  52.480  1.00  0.00          H   
ATOM     36  HG3 LYS A   2      45.720  28.330  52.230  1.00  0.00          H   
ATOM     37  HG2 LYS A   2      46.080  27.020  51.060  1.00  0.00          H   
ATOM     38  HD3 LYS A   2      44.840  26.390  53.780  1.00  0.00          H   
ATOM     39  HD2 LYS A   2      46.700  26.590  53.540  1.00  0.00          H   
ATOM     40  HE3 LYS A   2      46.430  24.680  51.990  1.00  0.00          H   
ATOM     41  HE2 LYS A   2      44.780  24.580  52.470  1.00  0.00          H   
ATOM     42  HZ1 LYS A   2      45.950  22.890  53.700  1.00  0.00          H   
ATOM     43  HZ2 LYS A   2      46.730  24.180  54.420  1.00  0.00          H   
ATOM     44  HZ3 LYS A   2      45.170  23.950  54.640  1.00  0.00          H   
ATOM     45  N   PRO A   3      42.010  27.420  48.780  1.00  0.00          N   
ATOM     46  CA  PRO A   3      40.790  27.130  48.060  1.00  0.00          C   
ATOM     47  C   PRO A   3      39.660  26.460  48.810  1.00  0.00          C   
ATOM     48  O   PRO A   3      39.870  25.690  49.690  1.00  0.00          O   
ATOM     49  CB  PRO A   3      41.200  26.060  46.990  1.00  0.00          C   
ATOM     50  CG  PRO A   3      42.550  26.450  46.600  1.00  0.00          C   
ATOM     51  CD  PRO A   3      43.120  27.130  47.850  1.00  0.00          C   
ATOM     52  HA  PRO A   3      40.320  28.040  47.680  1.00  0.00          H   
ATOM     53  HB3 PRO A   3      41.390  25.110  47.480  1.00  0.00          H   
ATOM     54  HB2 PRO A   3      40.470  25.910  46.200  1.00  0.00          H   
ATOM     55  HG3 PRO A   3      43.030  25.520  46.280  1.00  0.00          H   
ATOM     56  HG2 PRO A   3      42.520  27.180  45.800  1.00  0.00          H   
ATOM     57  HD3 PRO A   3      43.810  26.430  48.320  1.00  0.00          H   
ATOM     58  HD2 PRO A   3      43.720  28.020  47.630  1.00  0.00          H   
ATOM     59  N   GLY A   4      38.440  26.810  48.440  1.00  0.00          N   
ATOM     60  CA  GLY A   4      37.260  26.130  49.080  1.00  0.00          C   
ATOM     61  C   GLY A   4      36.270  25.710  48.010  1.00  0.00          C   
ATOM     62  O   GLY A   4      35.110  25.330  48.410  1.00  0.00          O   
ATOM     63  H   GLY A   4      38.270  27.390  47.630  1.00  0.00          H   
ATOM     64  HA3 GLY A   4      36.710  26.880  49.660  1.00  0.00          H   
ATOM     65  HA2 GLY A   4      37.570  25.290  49.700  1.00  0.00          H   
ATOM     66  N   ALA A   5      36.570  26.000  46.740  1.00  0.00          N   
ATOM     67  CA  ALA A   5      35.710  25.830  45.540  1.00  0.00          C   
ATOM     68  C   ALA A   5      36.340  25.030  44.380  1.00  0.00          C   
ATOM     69  O   ALA A   5      37.440  25.340  44.050  1.00  0.00          O   
ATOM     70  CB  ALA A   5      35.170  27.200  45.120  1.00  0.00          C   
ATOM     71  H   ALA A   5      37.420  26.530  46.600  1.00  0.00          H   
ATOM     72  HA  ALA A   5      34.820  25.290  45.870  1.00  0.00          H   
ATOM     73  HB1 ALA A   5      35.810  27.610  44.340  1.00  0.00          H   
ATOM     74  HB2 ALA A   5      34.180  27.170  44.680  1.00  0.00          H   
ATOM     75  HB3 ALA A   5      35.180  27.840  46.010  1.00  0.00          H   
ATOM     76  N   SER A   6      35.700  24.010  43.770  1.00  0.00          N   
ATOM     77  CA  SER A   6      36.250  23.140  42.740  1.00  0.00          C   
ATOM     78  C   SER A   6      36.310  23.850  41.370  1.00  0.00          C   
ATOM     79  O   SER A   6      35.760  24.870  41.060  1.00  0.00          O   
ATOM     80  CB  SER A   6      35.430  21.850  42.720  1.00  0.00          C   
ATOM     81  OG  SER A   6      34.210  22.000  42.020  1.00  0.00          O   
ATOM     82  H   SER A   6      34.730  23.840  43.980  1.00  0.00          H   
ATOM     83  HA  SER A   6      37.250  22.860  43.080  1.00  0.00          H   
ATOM     84  HB3 SER A   6      35.270  21.470  43.730  1.00  0.00          H   
ATOM     85  HB2 SER A   6      36.000  21.010  42.310  1.00  0.00          H   
ATOM     86  HG  SER A   6      33.740  21.170  42.160  1.00  0.00          H   
ATOM     87  N   LEU A   7      36.880  23.190  40.380  1.00  0.00          N   
ATOM     88  CA  LEU A   7      36.760  23.500  38.990  1.00  0.00          C   
ATOM     89  C   LEU A   7      35.330  23.760  38.600  1.00  0.00          C   
ATOM     90  O   LEU A   7      35.010  24.580  37.780  1.00  0.00          O   
ATOM     91  CB  LEU A   7      37.390  22.350  38.140  1.00  0.00          C   
ATOM     92  CG  LEU A   7      37.440  22.650  36.670  1.00  0.00          C   
ATOM     93  CD1 LEU A   7      38.240  23.940  36.410  1.00  0.00          C   
ATOM     94  CD2 LEU A   7      38.160  21.450  35.940  1.00  0.00          C   
ATOM     95  H   LEU A   7      37.370  22.340  40.630  1.00  0.00          H   
ATOM     96  HA  LEU A   7      37.330  24.410  38.810  1.00  0.00          H   
ATOM     97  HB3 LEU A   7      36.880  21.400  38.300  1.00  0.00          H   
ATOM     98  HB2 LEU A   7      38.400  22.110  38.470  1.00  0.00          H   
ATOM     99  HG  LEU A   7      36.460  22.830  36.220  1.00  0.00          H   
ATOM    100 HD11 LEU A   7      37.620  24.720  36.850  1.00  0.00          H   
ATOM    101 HD12 LEU A   7      39.190  23.940  36.960  1.00  0.00          H   
ATOM    102 HD13 LEU A   7      38.400  24.150  35.350  1.00  0.00          H   
ATOM    103 HD21 LEU A   7      38.240  21.740  34.900  1.00  0.00          H   
ATOM    104 HD22 LEU A   7      39.130  21.260  36.400  1.00  0.00          H   
ATOM    105 HD23 LEU A   7      37.660  20.470  35.920  1.00  0.00          H   
ATOM    106  N   ALA A   8      34.390  22.990  39.020  1.00  0.00          N   
ATOM    107  CA  ALA A   8      32.940  23.040  38.710  1.00  0.00          C   
ATOM    108  C   ALA A   8      32.410  24.390  39.150  1.00  0.00          C   
ATOM    109  O   ALA A   8      31.500  24.800  38.450  1.00  0.00          O   
ATOM    110  CB  ALA A   8      32.230  21.810  39.160  1.00  0.00          C   
ATOM    111  H   ALA A   8      34.640  22.190  39.580  1.00  0.00          H   
ATOM    112  HA  ALA A   8      32.880  22.990  37.620  1.00  0.00          H   
ATOM    113  HB1 ALA A   8      31.700  22.000  40.100  1.00  0.00          H   
ATOM    114  HB2 ALA A   8      31.450  21.460  38.490  1.00  0.00          H   
ATOM    115  HB3 ALA A   8      32.850  20.940  39.360  1.00  0.00          H   
ATOM    116  N   ALA A   9      32.920  25.120  40.150  1.00  0.00          N   
ATOM    117  CA  ALA A   9      32.410  26.430  40.570  1.00  0.00          C   
ATOM    118  C   ALA A   9      32.860  27.460  39.500  1.00  0.00          C   
ATOM    119  O   ALA A   9      32.050  28.330  39.160  1.00  0.00          O   
ATOM    120  CB  ALA A   9      33.010  26.800  41.920  1.00  0.00          C   
ATOM    121  H   ALA A   9      33.760  24.720  40.560  1.00  0.00          H   
ATOM    122  HA  ALA A   9      31.330  26.440  40.660  1.00  0.00          H   
ATOM    123  HB1 ALA A   9      34.010  27.220  41.800  1.00  0.00          H   
ATOM    124  HB2 ALA A   9      32.360  27.570  42.350  1.00  0.00          H   
ATOM    125  HB3 ALA A   9      33.070  25.910  42.550  1.00  0.00          H   
ATOM    126  N   LEU A  10      34.060  27.370  38.890  1.00  0.00          N   
ATOM    127  CA  LEU A  10      34.520  28.160  37.770  1.00  0.00          C   
ATOM    128  C   LEU A  10      33.670  27.930  36.550  1.00  0.00          C   
ATOM    129  O   LEU A  10      33.290  28.840  35.850  1.00  0.00          O   
ATOM    130  CB  LEU A  10      36.000  27.930  37.410  1.00  0.00          C   
ATOM    131  CG  LEU A  10      36.680  28.570  36.130  1.00  0.00          C   
ATOM    132  CD1 LEU A  10      36.550  30.090  36.220  1.00  0.00          C   
ATOM    133  CD2 LEU A  10      38.090  28.180  36.110  1.00  0.00          C   
ATOM    134  H   LEU A  10      34.580  26.540  39.160  1.00  0.00          H   
ATOM    135  HA  LEU A  10      34.450  29.220  38.040  1.00  0.00          H   
ATOM    136  HB3 LEU A  10      36.150  26.870  37.190  1.00  0.00          H   
ATOM    137  HB2 LEU A  10      36.630  28.150  38.270  1.00  0.00          H   
ATOM    138  HG  LEU A  10      36.220  28.210  35.210  1.00  0.00          H   
ATOM    139 HD11 LEU A  10      35.490  30.330  36.170  1.00  0.00          H   
ATOM    140 HD12 LEU A  10      37.070  30.420  37.120  1.00  0.00          H   
ATOM    141 HD13 LEU A  10      36.990  30.600  35.360  1.00  0.00          H   
ATOM    142 HD21 LEU A  10      38.200  27.100  36.190  1.00  0.00          H   
ATOM    143 HD22 LEU A  10      38.580  28.620  35.240  1.00  0.00          H   
ATOM    144 HD23 LEU A  10      38.600  28.610  36.970  1.00  0.00          H   
ATOM    145  N   GLN A  11      33.430  26.680  36.210  1.00  0.00          N   
ATOM    146  CA  GLN A  11      32.630  26.250  35.010  1.00  0.00          C   
ATOM    147  C   GLN A  11      31.170  26.560  35.080  1.00  0.00          C   
ATOM    148  O   GLN A  11      30.550  26.810  34.120  1.00  0.00          O   
ATOM    149  CB  GLN A  11      32.960  24.780  34.790  1.00  0.00          C   
ATOM    150  CG  GLN A  11      34.290  24.720  34.020  1.00  0.00          C   
ATOM    151  CD  GLN A  11      34.800  23.330  33.960  1.00  0.00          C   
ATOM    152  NE2 GLN A  11      36.030  23.090  33.560  1.00  0.00          N   
ATOM    153  OE1 GLN A  11      34.130  22.360  34.300  1.00  0.00          O   
ATOM    154  H   GLN A  11      33.860  26.020  36.830  1.00  0.00          H   
ATOM    155  HA  GLN A  11      32.950  26.810  34.130  1.00  0.00          H   
ATOM    156  HB3 GLN A  11      32.230  24.340  34.120  1.00  0.00          H   
ATOM    157  HB2 GLN A  11      33.050  24.310  35.760  1.00  0.00          H   
ATOM    158  HG3 GLN A  11      35.070  25.200  34.620  1.00  0.00          H   
ATOM    159  HG2 GLN A  11      34.250  25.240  33.060  1.00  0.00          H   
ATOM    160 HE21 GLN A  11      36.660  23.860  33.380  1.00  0.00          H   
ATOM    161 HE22 GLN A  11      36.290  22.110  33.490  1.00  0.00          H   
ATOM    162  N   ALA A  12      30.600  26.580  36.290  1.00  0.00          N   
ATOM    163  CA  ALA A  12      29.270  27.140  36.510  1.00  0.00          C   
ATOM    164  C   ALA A  12      29.270  28.660  36.270  1.00  0.00          C   
ATOM    165  O   ALA A  12      28.300  29.270  35.910  1.00  0.00          O   
ATOM    166  CB  ALA A  12      28.900  26.840  37.930  1.00  0.00          C   
ATOM    167  H   ALA A  12      31.160  26.180  37.020  1.00  0.00          H   
ATOM    168  HA  ALA A  12      28.550  26.580  35.910  1.00  0.00          H   
ATOM    169  HB1 ALA A  12      27.930  27.280  38.130  1.00  0.00          H   
ATOM    170  HB2 ALA A  12      28.810  25.760  38.060  1.00  0.00          H   
ATOM    171  HB3 ALA A  12      29.640  27.180  38.660  1.00  0.00          H   
ATOM    172  N   LEU A  13      30.360  29.480  36.590  1.00  0.00          N   
ATOM    173  CA  LEU A  13      30.510  30.890  36.160  1.00  0.00          C   
ATOM    174  C   LEU A  13      30.820  30.980  34.650  1.00  0.00          C   
ATOM    175  O   LEU A  13      30.340  31.950  34.040  1.00  0.00          O   
ATOM    176  CB  LEU A  13      31.560  31.570  37.080  1.00  0.00          C   
ATOM    177  CG  LEU A  13      31.100  31.710  38.550  1.00  0.00          C   
ATOM    178  CD1 LEU A  13      32.360  31.770  39.530  1.00  0.00          C   
ATOM    179  CD2 LEU A  13      30.300  32.950  38.790  1.00  0.00          C   
ATOM    180  H   LEU A  13      31.020  29.020  37.200  1.00  0.00          H   
ATOM    181  HA  LEU A  13      29.590  31.470  36.300  1.00  0.00          H   
ATOM    182  HB3 LEU A  13      31.890  32.500  36.610  1.00  0.00          H   
ATOM    183  HB2 LEU A  13      32.370  30.850  37.170  1.00  0.00          H   
ATOM    184  HG  LEU A  13      30.480  30.890  38.910  1.00  0.00          H   
ATOM    185 HD11 LEU A  13      33.180  32.220  38.990  1.00  0.00          H   
ATOM    186 HD12 LEU A  13      32.190  32.260  40.490  1.00  0.00          H   
ATOM    187 HD13 LEU A  13      32.720  30.750  39.640  1.00  0.00          H   
ATOM    188 HD21 LEU A  13      29.840  33.010  39.780  1.00  0.00          H   
ATOM    189 HD22 LEU A  13      30.830  33.880  38.570  1.00  0.00          H   
ATOM    190 HD23 LEU A  13      29.400  32.980  38.180  1.00  0.00          H   
ATOM    191  N   GLN A  14      31.610  30.130  34.030  1.00  0.00          N   
ATOM    192  CA  GLN A  14      31.710  30.120  32.520  1.00  0.00          C   
ATOM    193  C   GLN A  14      30.400  29.720  31.760  1.00  0.00          C   
ATOM    194  O   GLN A  14      30.240  30.150  30.600  1.00  0.00          O   
ATOM    195  CB  GLN A  14      32.990  29.320  31.970  1.00  0.00          C   
ATOM    196  CG  GLN A  14      34.350  29.950  32.470  1.00  0.00          C   
ATOM    197  CD  GLN A  14      35.570  29.310  31.900  1.00  0.00          C   
ATOM    198  NE2 GLN A  14      36.100  29.830  30.870  1.00  0.00          N   
ATOM    199  OE1 GLN A  14      36.000  28.240  32.440  1.00  0.00          O   
ATOM    200  H   GLN A  14      32.170  29.520  34.610  1.00  0.00          H   
ATOM    201  HA  GLN A  14      31.840  31.170  32.240  1.00  0.00          H   
ATOM    202  HB3 GLN A  14      32.940  29.410  30.890  1.00  0.00          H   
ATOM    203  HB2 GLN A  14      32.950  28.260  32.250  1.00  0.00          H   
ATOM    204  HG3 GLN A  14      34.500  29.890  33.550  1.00  0.00          H   
ATOM    205  HG2 GLN A  14      34.360  31.020  32.270  1.00  0.00          H   
ATOM    206 HE21 GLN A  14      35.700  30.630  30.400  1.00  0.00          H   
ATOM    207 HE22 GLN A  14      36.900  29.290  30.580  1.00  0.00          H   
ATOM    208  N   ALA A  15      29.480  28.940  32.390  1.00  0.00          N   
ATOM    209  CA  ALA A  15      28.090  28.650  31.820  1.00  0.00          C   
ATOM    210  C   ALA A  15      27.220  29.900  31.430  1.00  0.00          C   
ATOM    211  O   ALA A  15      26.460  29.820  30.500  1.00  0.00          O   
ATOM    212  CB  ALA A  15      27.320  27.940  32.950  1.00  0.00          C   
ATOM    213  H   ALA A  15      29.710  28.540  33.290  1.00  0.00          H   
ATOM    214  HA  ALA A  15      28.180  28.050  30.910  1.00  0.00          H   
ATOM    215  HB1 ALA A  15      27.050  28.610  33.770  1.00  0.00          H   
ATOM    216  HB2 ALA A  15      26.350  27.670  32.540  1.00  0.00          H   
ATOM    217  HB3 ALA A  15      27.890  27.050  33.210  1.00  0.00          H   
ATOM    218  N   LEU A  16      27.500  30.970  32.120  1.00  0.00          N   
ATOM    219  CA  LEU A  16      26.890  32.260  32.130  1.00  0.00          C   
ATOM    220  C   LEU A  16      27.490  33.090  31.000  1.00  0.00          C   
ATOM    221  O   LEU A  16      26.930  34.160  30.740  1.00  0.00          O   
ATOM    222  CB  LEU A  16      27.090  32.930  33.510  1.00  0.00          C   
ATOM    223  CG  LEU A  16      26.540  32.080  34.660  1.00  0.00          C   
ATOM    224  CD1 LEU A  16      26.590  32.850  36.010  1.00  0.00          C   
ATOM    225  CD2 LEU A  16      25.100  31.610  34.420  1.00  0.00          C   
ATOM    226  H   LEU A  16      28.430  30.900  32.500  1.00  0.00          H   
ATOM    227  HA  LEU A  16      25.810  32.280  31.990  1.00  0.00          H   
ATOM    228  HB3 LEU A  16      26.540  33.880  33.500  1.00  0.00          H   
ATOM    229  HB2 LEU A  16      28.150  33.150  33.630  1.00  0.00          H   
ATOM    230  HG  LEU A  16      27.220  31.230  34.730  1.00  0.00          H   
ATOM    231 HD11 LEU A  16      26.100  32.210  36.750  1.00  0.00          H   
ATOM    232 HD12 LEU A  16      27.610  32.980  36.350  1.00  0.00          H   
ATOM    233 HD13 LEU A  16      26.110  33.820  35.880  1.00  0.00          H   
ATOM    234 HD21 LEU A  16      25.110  30.840  33.640  1.00  0.00          H   
ATOM    235 HD22 LEU A  16      24.610  31.180  35.290  1.00  0.00          H   
ATOM    236 HD23 LEU A  16      24.540  32.450  34.010  1.00  0.00          H   
ATOM    237  N   GLN A  17      28.440  32.560  30.170  1.00  0.00          N   
ATOM    238  CA  GLN A  17      29.280  33.230  29.140  1.00  0.00          C   
ATOM    239  C   GLN A  17      29.330  32.580  27.760  1.00  0.00          C   
ATOM    240  O   GLN A  17      29.900  33.090  26.830  1.00  0.00          O   
ATOM    241  CB  GLN A  17      30.720  33.360  29.630  1.00  0.00          C   
ATOM    242  CG  GLN A  17      30.830  34.150  30.950  1.00  0.00          C   
ATOM    243  CD  GLN A  17      32.280  34.550  31.170  1.00  0.00          C   
ATOM    244  NE2 GLN A  17      32.550  35.690  31.790  1.00  0.00          N   
ATOM    245  OE1 GLN A  17      33.250  33.830  30.900  1.00  0.00          O   
ATOM    246  H   GLN A  17      28.710  31.610  30.390  1.00  0.00          H   
ATOM    247  HA  GLN A  17      28.820  34.200  28.950  1.00  0.00          H   
ATOM    248  HB3 GLN A  17      31.240  33.980  28.900  1.00  0.00          H   
ATOM    249  HB2 GLN A  17      31.250  32.430  29.820  1.00  0.00          H   
ATOM    250  HG3 GLN A  17      30.390  33.610  31.790  1.00  0.00          H   
ATOM    251  HG2 GLN A  17      30.310  35.110  30.930  1.00  0.00          H   
ATOM    252 HE21 GLN A  17      31.800  36.310  32.070  1.00  0.00          H   
ATOM    253 HE22 GLN A  17      33.490  35.820  32.140  1.00  0.00          H   
ATOM    254  N   ALA A  18      28.760  31.350  27.630  1.00  0.00          N   
ATOM    255  CA  ALA A  18      29.040  30.490  26.500  1.00  0.00          C   
ATOM    256  C   ALA A  18      28.640  31.110  25.120  1.00  0.00          C   
ATOM    257  O   ALA A  18      29.170  30.750  24.060  1.00  0.00          O   
ATOM    258  CB  ALA A  18      28.270  29.200  26.880  1.00  0.00          C   
ATOM    259  H   ALA A  18      28.190  31.020  28.400  1.00  0.00          H   
ATOM    260  HA  ALA A  18      30.110  30.290  26.380  1.00  0.00          H   
ATOM    261  HB1 ALA A  18      28.830  28.790  27.730  1.00  0.00          H   
ATOM    262  HB2 ALA A  18      27.280  29.450  27.250  1.00  0.00          H   
ATOM    263  HB3 ALA A  18      28.210  28.590  25.990  1.00  0.00          H   
ATOM    264  N   ALA A  19      27.770  32.100  25.150  1.00  0.00          N   
ATOM    265  CA  ALA A  19      27.190  32.740  23.970  1.00  0.00          C   
ATOM    266  C   ALA A  19      28.130  33.820  23.380  1.00  0.00          C   
ATOM    267  O   ALA A  19      27.970  34.280  22.220  1.00  0.00          O   
ATOM    268  CB  ALA A  19      25.870  33.390  24.450  1.00  0.00          C   
ATOM    269  H   ALA A  19      27.490  32.510  26.030  1.00  0.00          H   
ATOM    270  HA  ALA A  19      27.000  31.950  23.250  1.00  0.00          H   
ATOM    271  HB1 ALA A  19      25.180  32.680  24.930  1.00  0.00          H   
ATOM    272  HB2 ALA A  19      26.060  34.070  25.270  1.00  0.00          H   
ATOM    273  HB3 ALA A  19      25.390  33.810  23.560  1.00  0.00          H   
ATOM    274  N   GLN A  20      29.160  34.230  24.140  1.00  0.00          N   
ATOM    275  CA  GLN A  20      30.340  35.110  23.760  1.00  0.00          C   
ATOM    276  C   GLN A  20      31.520  34.170  23.510  1.00  0.00          C   
ATOM    277  O   GLN A  20      32.290  34.380  22.570  1.00  0.00          O   
ATOM    278  CB  GLN A  20      30.560  36.240  24.810  1.00  0.00          C   
ATOM    279  CG  GLN A  20      29.350  37.120  25.100  1.00  0.00          C   
ATOM    280  CD  GLN A  20      28.800  37.910  23.870  1.00  0.00          C   
ATOM    281  NE2 GLN A  20      27.730  38.570  24.070  1.00  0.00          N   
ATOM    282  OE1 GLN A  20      29.280  37.820  22.750  1.00  0.00          O   
ATOM    283  H   GLN A  20      29.280  33.790  25.040  1.00  0.00          H   
ATOM    284  HA  GLN A  20      30.120  35.590  22.810  1.00  0.00          H   
ATOM    285  HB3 GLN A  20      31.310  36.920  24.400  1.00  0.00          H   
ATOM    286  HB2 GLN A  20      30.870  35.820  25.770  1.00  0.00          H   
ATOM    287  HG3 GLN A  20      29.620  37.830  25.890  1.00  0.00          H   
ATOM    288  HG2 GLN A  20      28.490  36.590  25.500  1.00  0.00          H   
ATOM    289 HE21 GLN A  20      27.130  38.410  24.870  1.00  0.00          H   
ATOM    290 HE22 GLN A  20      27.360  38.940  23.200  1.00  0.00          H   
ATOM    291  N   ALA A  21      31.600  32.990  24.150  1.00  0.00          N   
ATOM    292  CA  ALA A  21      32.680  32.030  23.980  1.00  0.00          C   
ATOM    293  C   ALA A  21      32.530  31.210  22.680  1.00  0.00          C   
ATOM    294  O   ALA A  21      33.620  30.940  22.090  1.00  0.00          O   
ATOM    295  CB  ALA A  21      32.620  31.010  25.210  1.00  0.00          C   
ATOM    296  H   ALA A  21      31.040  32.720  24.940  1.00  0.00          H   
ATOM    297  HA  ALA A  21      33.610  32.580  24.090  1.00  0.00          H   
ATOM    298  HB1 ALA A  21      31.800  30.300  25.060  1.00  0.00          H   
ATOM    299  HB2 ALA A  21      33.530  30.430  25.360  1.00  0.00          H   
ATOM    300  HB3 ALA A  21      32.350  31.710  26.000  1.00  0.00          H   
ATOM    301  N   ALA A  22      31.290  30.940  22.300  1.00  0.00          N   
ATOM    302  CA  ALA A  22      31.030  30.490  20.920  1.00  0.00          C   
ATOM    303  C   ALA A  22      31.500  31.450  19.870  1.00  0.00          C   
ATOM    304  O   ALA A  22      31.110  32.640  19.820  1.00  0.00          O   
ATOM    305  CB  ALA A  22      29.540  30.090  20.790  1.00  0.00          C   
ATOM    306  H   ALA A  22      30.510  31.280  22.850  1.00  0.00          H   
ATOM    307  HA  ALA A  22      31.630  29.600  20.770  1.00  0.00          H   
ATOM    308  HB1 ALA A  22      29.210  29.400  21.570  1.00  0.00          H   
ATOM    309  HB2 ALA A  22      29.020  31.040  20.940  1.00  0.00          H   
ATOM    310  HB3 ALA A  22      29.310  29.720  19.790  1.00  0.00          H   
ATOM    311  N   LYS A  23      32.270  30.960  18.900  1.00  0.00          N   
ATOM    312  CA  LYS A  23      32.550  31.780  17.710  1.00  0.00          C   
ATOM    313  C   LYS A  23      31.320  31.870  16.770  1.00  0.00          C   
ATOM    314  O   LYS A  23      30.320  31.180  16.920  1.00  0.00          O   
ATOM    315  CB  LYS A  23      33.810  31.160  17.060  1.00  0.00          C   
ATOM    316  CG  LYS A  23      35.170  31.740  17.560  1.00  0.00          C   
ATOM    317  CD  LYS A  23      35.710  30.990  18.810  1.00  0.00          C   
ATOM    318  CE  LYS A  23      36.430  29.600  18.550  1.00  0.00          C   
ATOM    319  NZ  LYS A  23      37.500  29.340  19.520  1.00  0.00          N   
ATOM    320  H   LYS A  23      32.400  29.950  18.910  1.00  0.00          H   
ATOM    321  HA  LYS A  23      32.710  32.800  18.050  1.00  0.00          H   
ATOM    322  HB3 LYS A  23      33.820  31.390  16.000  1.00  0.00          H   
ATOM    323  HB2 LYS A  23      33.830  30.070  17.110  1.00  0.00          H   
ATOM    324  HG3 LYS A  23      34.990  32.760  17.900  1.00  0.00          H   
ATOM    325  HG2 LYS A  23      35.900  31.710  16.750  1.00  0.00          H   
ATOM    326  HD3 LYS A  23      35.010  30.810  19.620  1.00  0.00          H   
ATOM    327  HD2 LYS A  23      36.440  31.710  19.190  1.00  0.00          H   
ATOM    328  HE3 LYS A  23      36.950  29.760  17.610  1.00  0.00          H   
ATOM    329  HE2 LYS A  23      35.700  28.790  18.500  1.00  0.00          H   
ATOM    330  HZ1 LYS A  23      38.270  29.990  19.400  1.00  0.00          H   
ATOM    331  HZ2 LYS A  23      37.160  29.320  20.470  1.00  0.00          H   
ATOM    332  HZ3 LYS A  23      37.860  28.440  19.250  1.00  0.00          H   
ATOM    333  N   LYS A  24      31.260  32.880  15.810  1.00  0.00          N   
ATOM    334  CA  LYS A  24      30.060  33.360  15.080  1.00  0.00          C   
ATOM    335  C   LYS A  24      29.810  32.570  13.780  1.00  0.00          C   
ATOM    336  CB  LYS A  24      30.080  34.890  14.870  1.00  0.00          C   
ATOM    337  CG  LYS A  24      28.760  35.500  14.420  1.00  0.00          C   
ATOM    338  CD  LYS A  24      27.660  35.470  15.440  1.00  0.00          C   
ATOM    339  CE  LYS A  24      27.740  36.590  16.550  1.00  0.00          C   
ATOM    340  NZ  LYS A  24      26.480  36.590  17.310  1.00  0.00          N   
ATOM    341  O   LYS A  24      28.640  32.310  13.580  1.00  0.00          O   
ATOM    342  OXT LYS A  24      30.760  32.180  13.100  1.00  0.00          O   
ATOM    343  H   LYS A  24      32.050  33.500  15.760  1.00  0.00          H   
ATOM    344  HA  LYS A  24      29.250  33.040  15.720  1.00  0.00          H   
ATOM    345  HB3 LYS A  24      30.890  35.010  14.150  1.00  0.00          H   
ATOM    346  HB2 LYS A  24      30.360  35.330  15.820  1.00  0.00          H   
ATOM    347  HG3 LYS A  24      28.450  34.980  13.510  1.00  0.00          H   
ATOM    348  HG2 LYS A  24      28.890  36.560  14.190  1.00  0.00          H   
ATOM    349  HD3 LYS A  24      27.640  34.610  16.110  1.00  0.00          H   
ATOM    350  HD2 LYS A  24      26.730  35.440  14.880  1.00  0.00          H   
ATOM    351  HE3 LYS A  24      27.910  37.550  16.060  1.00  0.00          H   
ATOM    352  HE2 LYS A  24      28.580  36.210  17.120  1.00  0.00          H   
ATOM    353  HZ1 LYS A  24      25.660  36.640  16.730  1.00  0.00          H   
ATOM    354  HZ2 LYS A  24      26.310  35.790  17.890  1.00  0.00          H   
ATOM    355  HZ3 LYS A  24      26.410  37.410  17.890  1.00  0.00          H   
TER     356      LYS A  24
ENDMDL
MODEL        1
ATOM      1  N   LYS A   1      45.678  27.135  53.023  1.00  0.00          N   
ATOM      2  CA  LYS A   1      44.587  26.620  52.137  1.00  0.00          C   
ATOM      3  C   LYS A   1      44.341  27.536  50.961  1.00  0.00          C   
ATOM      4  O   LYS A   1      44.469  28.757  51.103  1.00  0.00          O   
ATOM      5  CB  LYS A   1      43.335  26.366  52.943  1.00  0.00          C   
ATOM      6  CG  LYS A   1      42.277  25.456  52.206  1.00  0.00          C   
ATOM      7  CD  LYS A   1      41.253  24.774  53.173  1.00  0.00          C   
ATOM      8  CE  LYS A   1      40.205  24.245  52.203  1.00  0.00          C   
ATOM      9  NZ  LYS A   1      39.068  23.592  52.876  1.00  0.00          N   
ATOM     10  HA  LYS A   1      44.868  25.636  51.768  1.00  0.00          H   
ATOM     11  HB3 LYS A   1      42.938  27.328  53.264  1.00  0.00          H   
ATOM     12  HB2 LYS A   1      43.538  25.891  53.904  1.00  0.00          H   
ATOM     13  HG3 LYS A   1      42.861  24.735  51.644  1.00  0.00          H   
ATOM     14  HG2 LYS A   1      41.814  26.100  51.448  1.00  0.00          H   
ATOM     15  HD3 LYS A   1      40.742  25.542  53.751  1.00  0.00          H   
ATOM     16  HD2 LYS A   1      41.663  24.058  53.885  1.00  0.00          H   
ATOM     17  HE3 LYS A   1      40.684  23.517  51.549  1.00  0.00          H   
ATOM     18  HE2 LYS A   1      39.847  25.071  51.599  1.00  0.00          H   
ATOM     19  HZ1 LYS A   1      38.512  24.302  53.335  1.00  0.00          H   
ATOM     20  HZ2 LYS A   1      38.479  23.153  52.196  1.00  0.00          H   
ATOM     21  HZ3 LYS A   1      39.318  22.842  53.504  1.00  0.00          H   
ATOM     22  H   LYS A   1      46.572  27.285  52.572  1.00  0.00          H   
ATOM     23  N   LYS A   2      44.120  27.002  49.745  1.00  0.00          N   
ATOM     24  CA  LYS A   2      43.902  27.727  48.528  1.00  0.00          C   
ATOM     25  C   LYS A   2      42.685  28.740  48.649  1.00  0.00          C   
ATOM     26  O   LYS A   2      41.525  28.307  48.817  1.00  0.00          O   
ATOM     27  CB  LYS A   2      43.851  26.803  47.278  1.00  0.00          C   
ATOM     28  CG  LYS A   2      43.901  27.529  45.910  1.00  0.00          C   
ATOM     29  CD  LYS A   2      44.186  26.481  44.844  1.00  0.00          C   
ATOM     30  CE  LYS A   2      44.015  26.956  43.400  1.00  0.00          C   
ATOM     31  NZ  LYS A   2      44.863  28.102  43.035  1.00  0.00          N   
ATOM     32  H   LYS A   2      44.085  25.996  49.735  1.00  0.00          H   
ATOM     33  HA  LYS A   2      44.845  28.264  48.460  1.00  0.00          H   
ATOM     34  HB3 LYS A   2      43.129  25.999  47.361  1.00  0.00          H   
ATOM     35  HB2 LYS A   2      44.798  26.261  47.342  1.00  0.00          H   
ATOM     36  HG3 LYS A   2      44.673  28.302  45.836  1.00  0.00          H   
ATOM     37  HG2 LYS A   2      42.937  28.022  45.794  1.00  0.00          H   
ATOM     38  HD3 LYS A   2      43.522  25.627  44.958  1.00  0.00          H   
ATOM     39  HD2 LYS A   2      45.181  26.056  44.994  1.00  0.00          H   
ATOM     40  HE3 LYS A   2      42.957  27.080  43.184  1.00  0.00          H   
ATOM     41  HE2 LYS A   2      44.305  26.139  42.733  1.00  0.00          H   
ATOM     42  HZ1 LYS A   2      44.873  28.372  42.066  1.00  0.00          H   
ATOM     43  HZ2 LYS A   2      44.561  28.918  43.553  1.00  0.00          H   
ATOM     44  HZ3 LYS A   2      45.814  27.969  43.352  1.00  0.00          H   
ATOM     45  N   PRO A   3      42.952  30.050  48.473  1.00  0.00          N   
ATOM     46  CA  PRO A   3      41.970  31.050  48.206  1.00  0.00          C   
ATOM     47  C   PRO A   3      41.008  30.855  47.018  1.00  0.00          C   
ATOM     48  O   PRO A   3      41.130  29.906  46.196  1.00  0.00          O   
ATOM     49  CB  PRO A   3      42.714  32.404  48.092  1.00  0.00          C   
ATOM     50  CG  PRO A   3      43.941  32.216  48.926  1.00  0.00          C   
ATOM     51  CD  PRO A   3      44.250  30.758  48.554  1.00  0.00          C   
ATOM     52  HA  PRO A   3      41.401  31.139  49.127  1.00  0.00          H   
ATOM     53  HB3 PRO A   3      42.966  32.607  47.044  1.00  0.00          H   
ATOM     54  HB2 PRO A   3      42.194  33.308  48.405  1.00  0.00          H   
ATOM     55  HG3 PRO A   3      44.764  32.878  48.666  1.00  0.00          H   
ATOM     56  HG2 PRO A   3      43.592  32.280  49.955  1.00  0.00          H   
ATOM     57  HD3 PRO A   3      44.879  30.656  47.668  1.00  0.00          H   
ATOM     58  HD2 PRO A   3      44.762  30.318  49.407  1.00  0.00          H   
ATOM     59  N   GLY A   4      39.974  31.685  46.825  1.00  0.00          N   
ATOM     60  CA  GLY A   4      39.126  31.785  45.610  1.00  0.00          C   
ATOM     61  C   GLY A   4      37.819  30.955  45.631  1.00  0.00          C   
ATOM     62  O   GLY A   4      37.327  30.432  46.659  1.00  0.00          O   
ATOM     63  H   GLY A   4      39.782  32.324  47.590  1.00  0.00          H   
ATOM     64  HA3 GLY A   4      39.670  31.503  44.704  1.00  0.00          H   
ATOM     65  HA2 GLY A   4      38.797  32.799  45.426  1.00  0.00          H   
ATOM     66  N   ALA A   5      37.309  30.774  44.431  1.00  0.00          N   
ATOM     67  CA  ALA A   5      36.238  29.874  44.110  1.00  0.00          C   
ATOM     68  C   ALA A   5      36.714  28.461  43.678  1.00  0.00          C   
ATOM     69  O   ALA A   5      37.832  28.352  43.206  1.00  0.00          O   
ATOM     70  CB  ALA A   5      35.356  30.560  43.041  1.00  0.00          C   
ATOM     71  H   ALA A   5      37.843  31.281  43.734  1.00  0.00          H   
ATOM     72  HA  ALA A   5      35.671  29.685  45.020  1.00  0.00          H   
ATOM     73  HB1 ALA A   5      35.812  30.197  42.109  1.00  0.00          H   
ATOM     74  HB2 ALA A   5      34.333  30.185  43.102  1.00  0.00          H   
ATOM     75  HB3 ALA A   5      35.335  31.648  43.090  1.00  0.00          H   
ATOM     76  N   SER A   6      35.855  27.431  43.872  1.00  0.00          N   
ATOM     77  CA  SER A   6      36.111  26.004  43.477  1.00  0.00          C   
ATOM     78  C   SER A   6      36.116  25.805  41.938  1.00  0.00          C   
ATOM     79  O   SER A   6      35.699  26.715  41.208  1.00  0.00          O   
ATOM     80  CB  SER A   6      35.051  25.035  44.160  1.00  0.00          C   
ATOM     81  OG  SER A   6      33.927  24.885  43.348  1.00  0.00          O   
ATOM     82  H   SER A   6      34.933  27.707  44.186  1.00  0.00          H   
ATOM     83  HA  SER A   6      37.082  25.711  43.880  1.00  0.00          H   
ATOM     84  HB3 SER A   6      34.816  25.453  45.130  1.00  0.00          H   
ATOM     85  HB2 SER A   6      35.490  24.042  44.142  1.00  0.00          H   
ATOM     86  HG  SER A   6      33.413  24.185  43.740  1.00  0.00          H   
ATOM     87  N   LEU A   7      36.658  24.704  41.399  1.00  0.00          N   
ATOM     88  CA  LEU A   7      36.780  24.557  39.962  1.00  0.00          C   
ATOM     89  C   LEU A   7      35.457  24.246  39.230  1.00  0.00          C   
ATOM     90  O   LEU A   7      35.206  24.777  38.115  1.00  0.00          O   
ATOM     91  CB  LEU A   7      37.758  23.350  39.671  1.00  0.00          C   
ATOM     92  CG  LEU A   7      39.202  23.652  40.087  1.00  0.00          C   
ATOM     93  CD1 LEU A   7      39.984  22.375  40.456  1.00  0.00          C   
ATOM     94  CD2 LEU A   7      39.874  24.410  38.898  1.00  0.00          C   
ATOM     95  H   LEU A   7      36.890  23.934  42.017  1.00  0.00          H   
ATOM     96  HA  LEU A   7      37.237  25.471  39.600  1.00  0.00          H   
ATOM     97  HB3 LEU A   7      37.747  23.082  38.617  1.00  0.00          H   
ATOM     98  HB2 LEU A   7      37.285  22.541  40.229  1.00  0.00          H   
ATOM     99  HG  LEU A   7      39.142  24.291  40.970  1.00  0.00          H   
ATOM    100 HD11 LEU A   7      40.038  21.784  39.535  1.00  0.00          H   
ATOM    101 HD12 LEU A   7      40.984  22.626  40.806  1.00  0.00          H   
ATOM    102 HD13 LEU A   7      39.460  21.746  41.166  1.00  0.00          H   
ATOM    103 HD21 LEU A   7      40.933  24.584  39.102  1.00  0.00          H   
ATOM    104 HD22 LEU A   7      39.841  23.743  38.037  1.00  0.00          H   
ATOM    105 HD23 LEU A   7      39.403  25.366  38.644  1.00  0.00          H   
ATOM    106  N   ALA A   8      34.500  23.599  39.871  1.00  0.00          N   
ATOM    107  CA  ALA A   8      33.117  23.462  39.358  1.00  0.00          C   
ATOM    108  C   ALA A   8      32.398  24.864  39.466  1.00  0.00          C   
ATOM    109  O   ALA A   8      31.610  25.143  38.596  1.00  0.00          O   
ATOM    110  CB  ALA A   8      32.374  22.398  40.146  1.00  0.00          C   
ATOM    111  H   ALA A   8      34.756  23.215  40.769  1.00  0.00          H   
ATOM    112  HA  ALA A   8      33.084  23.052  38.351  1.00  0.00          H   
ATOM    113  HB1 ALA A   8      32.905  21.442  40.171  1.00  0.00          H   
ATOM    114  HB2 ALA A   8      32.185  22.784  41.155  1.00  0.00          H   
ATOM    115  HB3 ALA A   8      31.412  22.146  39.698  1.00  0.00          H   
ATOM    116  N   ALA A   9      32.687  25.656  40.499  1.00  0.00          N   
ATOM    117  CA  ALA A   9      32.081  26.984  40.626  1.00  0.00          C   
ATOM    118  C   ALA A   9      32.422  28.038  39.570  1.00  0.00          C   
ATOM    119  O   ALA A   9      31.569  28.931  39.299  1.00  0.00          O   
ATOM    120  CB  ALA A   9      32.455  27.523  41.971  1.00  0.00          C   
ATOM    121  H   ALA A   9      33.318  25.380  41.233  1.00  0.00          H   
ATOM    122  HA  ALA A   9      31.007  26.846  40.721  1.00  0.00          H   
ATOM    123  HB1 ALA A   9      33.514  27.766  42.071  1.00  0.00          H   
ATOM    124  HB2 ALA A   9      31.941  28.481  42.123  1.00  0.00          H   
ATOM    125  HB3 ALA A   9      32.151  26.759  42.689  1.00  0.00          H   
ATOM    126  N   LEU A  10      33.617  27.857  39.006  1.00  0.00          N   
ATOM    127  CA  LEU A  10      34.151  28.584  37.895  1.00  0.00          C   
ATOM    128  C   LEU A  10      33.685  27.994  36.551  1.00  0.00          C   
ATOM    129  O   LEU A  10      33.283  28.771  35.641  1.00  0.00          O   
ATOM    130  CB  LEU A  10      35.721  28.760  37.973  1.00  0.00          C   
ATOM    131  CG  LEU A  10      36.226  29.921  38.883  1.00  0.00          C   
ATOM    132  CD1 LEU A  10      37.723  29.863  39.015  1.00  0.00          C   
ATOM    133  CD2 LEU A  10      35.931  31.279  38.287  1.00  0.00          C   
ATOM    134  H   LEU A  10      34.082  27.041  39.374  1.00  0.00          H   
ATOM    135  HA  LEU A  10      33.657  29.552  37.993  1.00  0.00          H   
ATOM    136  HB3 LEU A  10      36.061  29.014  36.968  1.00  0.00          H   
ATOM    137  HB2 LEU A  10      36.138  27.767  38.159  1.00  0.00          H   
ATOM    138  HG  LEU A  10      35.782  29.786  39.866  1.00  0.00          H   
ATOM    139 HD11 LEU A  10      38.189  30.003  38.042  1.00  0.00          H   
ATOM    140 HD12 LEU A  10      38.109  30.631  39.686  1.00  0.00          H   
ATOM    141 HD13 LEU A  10      38.051  28.899  39.410  1.00  0.00          H   
ATOM    142 HD21 LEU A  10      34.858  31.450  38.255  1.00  0.00          H   
ATOM    143 HD22 LEU A  10      36.531  32.022  38.817  1.00  0.00          H   
ATOM    144 HD23 LEU A  10      36.215  31.301  37.232  1.00  0.00          H   
ATOM    145  N   GLN A  11      33.420  26.647  36.471  1.00  0.00          N   
ATOM    146  CA  GLN A  11      32.624  26.124  35.389  1.00  0.00          C   
ATOM    147  C   GLN A  11      31.173  26.685  35.384  1.00  0.00          C   
ATOM    148  O   GLN A  11      30.654  26.860  34.270  1.00  0.00          O   
ATOM    149  CB  GLN A  11      32.633  24.609  35.490  1.00  0.00          C   
ATOM    150  CG  GLN A  11      33.878  23.901  34.924  1.00  0.00          C   
ATOM    151  CD  GLN A  11      33.968  22.407  35.321  1.00  0.00          C   
ATOM    152  NE2 GLN A  11      34.921  21.666  34.761  1.00  0.00          N   
ATOM    153  OE1 GLN A  11      33.187  21.902  36.108  1.00  0.00          O   
ATOM    154  H   GLN A  11      33.706  26.056  37.242  1.00  0.00          H   
ATOM    155  HA  GLN A  11      33.097  26.376  34.430  1.00  0.00          H   
ATOM    156  HB3 GLN A  11      31.854  24.234  34.825  1.00  0.00          H   
ATOM    157  HB2 GLN A  11      32.426  24.285  36.511  1.00  0.00          H   
ATOM    158  HG3 GLN A  11      34.780  24.370  35.310  1.00  0.00          H   
ATOM    159  HG2 GLN A  11      33.884  24.029  33.843  1.00  0.00          H   
ATOM    160 HE21 GLN A  11      35.414  22.148  34.028  1.00  0.00          H   
ATOM    161 HE22 GLN A  11      34.940  20.671  34.921  1.00  0.00          H   
ATOM    162  N   ALA A  12      30.469  26.907  36.515  1.00  0.00          N   
ATOM    163  CA  ALA A  12      29.143  27.507  36.584  1.00  0.00          C   
ATOM    164  C   ALA A  12      29.180  29.026  36.233  1.00  0.00          C   
ATOM    165  O   ALA A  12      28.257  29.436  35.501  1.00  0.00          O   
ATOM    166  CB  ALA A  12      28.632  27.268  37.997  1.00  0.00          C   
ATOM    167  H   ALA A  12      30.897  26.489  37.334  1.00  0.00          H   
ATOM    168  HA  ALA A  12      28.495  27.087  35.818  1.00  0.00          H   
ATOM    169  HB1 ALA A  12      28.643  26.182  38.093  1.00  0.00          H   
ATOM    170  HB2 ALA A  12      29.240  27.664  38.798  1.00  0.00          H   
ATOM    171  HB3 ALA A  12      27.600  27.591  38.129  1.00  0.00          H   
ATOM    172  N   LEU A  13      30.212  29.773  36.612  1.00  0.00          N   
ATOM    173  CA  LEU A  13      30.491  31.104  36.061  1.00  0.00          C   
ATOM    174  C   LEU A  13      30.614  31.000  34.564  1.00  0.00          C   
ATOM    175  O   LEU A  13      29.822  31.617  33.846  1.00  0.00          O   
ATOM    176  CB  LEU A  13      31.556  32.007  36.762  1.00  0.00          C   
ATOM    177  CG  LEU A  13      31.868  33.347  36.028  1.00  0.00          C   
ATOM    178  CD1 LEU A  13      30.680  34.238  35.946  1.00  0.00          C   
ATOM    179  CD2 LEU A  13      32.943  34.081  36.810  1.00  0.00          C   
ATOM    180  H   LEU A  13      30.911  29.407  37.241  1.00  0.00          H   
ATOM    181  HA  LEU A  13      29.590  31.700  36.252  1.00  0.00          H   
ATOM    182  HB3 LEU A  13      32.459  31.395  36.765  1.00  0.00          H   
ATOM    183  HB2 LEU A  13      31.242  32.145  37.803  1.00  0.00          H   
ATOM    184  HG  LEU A  13      32.291  33.127  35.041  1.00  0.00          H   
ATOM    185 HD11 LEU A  13      30.928  35.216  35.536  1.00  0.00          H   
ATOM    186 HD12 LEU A  13      29.856  33.940  35.310  1.00  0.00          H   
ATOM    187 HD13 LEU A  13      30.370  34.442  36.975  1.00  0.00          H   
ATOM    188 HD21 LEU A  13      33.897  33.543  36.723  1.00  0.00          H   
ATOM    189 HD22 LEU A  13      32.984  35.137  36.530  1.00  0.00          H   
ATOM    190 HD23 LEU A  13      32.591  34.064  37.837  1.00  0.00          H   
ATOM    191  N   GLN A  14      31.551  30.160  34.020  1.00  0.00          N   
ATOM    192  CA  GLN A  14      31.739  30.138  32.531  1.00  0.00          C   
ATOM    193  C   GLN A  14      30.414  29.710  31.806  1.00  0.00          C   
ATOM    194  O   GLN A  14      30.069  30.301  30.779  1.00  0.00          O   
ATOM    195  CB  GLN A  14      33.011  29.276  32.178  1.00  0.00          C   
ATOM    196  CG  GLN A  14      34.245  30.203  32.104  1.00  0.00          C   
ATOM    197  CD  GLN A  14      34.786  30.631  33.484  1.00  0.00          C   
ATOM    198  NE2 GLN A  14      34.666  31.893  33.836  1.00  0.00          N   
ATOM    199  OE1 GLN A  14      35.565  29.951  34.152  1.00  0.00          O   
ATOM    200  H   GLN A  14      32.225  29.715  34.629  1.00  0.00          H   
ATOM    201  HA  GLN A  14      31.892  31.161  32.181  1.00  0.00          H   
ATOM    202  HB3 GLN A  14      32.816  28.792  31.220  1.00  0.00          H   
ATOM    203  HB2 GLN A  14      33.142  28.471  32.898  1.00  0.00          H   
ATOM    204  HG3 GLN A  14      34.217  30.988  31.344  1.00  0.00          H   
ATOM    205  HG2 GLN A  14      35.033  29.558  31.703  1.00  0.00          H   
ATOM    206 HE21 GLN A  14      34.026  32.480  33.327  1.00  0.00          H   
ATOM    207 HE22 GLN A  14      35.067  32.198  34.713  1.00  0.00          H   
ATOM    208  N   ALA A  15      29.689  28.692  32.297  1.00  0.00          N   
ATOM    209  CA  ALA A  15      28.368  28.299  31.727  1.00  0.00          C   
ATOM    210  C   ALA A  15      27.248  29.395  31.872  1.00  0.00          C   
ATOM    211  O   ALA A  15      26.328  29.417  31.029  1.00  0.00          O   
ATOM    212  CB  ALA A  15      27.937  26.930  32.243  1.00  0.00          C   
ATOM    213  H   ALA A  15      30.013  28.102  33.055  1.00  0.00          H   
ATOM    214  HA  ALA A  15      28.505  28.306  30.643  1.00  0.00          H   
ATOM    215  HB1 ALA A  15      28.699  26.203  31.957  1.00  0.00          H   
ATOM    216  HB2 ALA A  15      27.729  26.994  33.317  1.00  0.00          H   
ATOM    217  HB3 ALA A  15      27.013  26.621  31.757  1.00  0.00          H   
ATOM    218  N   LEU A  16      27.329  30.345  32.802  1.00  0.00          N   
ATOM    219  CA  LEU A  16      26.578  31.585  32.861  1.00  0.00          C   
ATOM    220  C   LEU A  16      27.046  32.656  31.844  1.00  0.00          C   
ATOM    221  O   LEU A  16      26.252  33.493  31.462  1.00  0.00          O   
ATOM    222  CB  LEU A  16      26.512  32.175  34.326  1.00  0.00          C   
ATOM    223  CG  LEU A  16      25.760  33.508  34.593  1.00  0.00          C   
ATOM    224  CD1 LEU A  16      24.251  33.240  34.355  1.00  0.00          C   
ATOM    225  CD2 LEU A  16      26.014  33.948  36.018  1.00  0.00          C   
ATOM    226  H   LEU A  16      28.113  30.240  33.440  1.00  0.00          H   
ATOM    227  HA  LEU A  16      25.536  31.400  32.612  1.00  0.00          H   
ATOM    228  HB3 LEU A  16      27.545  32.352  34.641  1.00  0.00          H   
ATOM    229  HB2 LEU A  16      26.150  31.395  34.982  1.00  0.00          H   
ATOM    230  HG  LEU A  16      26.139  34.376  34.052  1.00  0.00          H   
ATOM    231 HD11 LEU A  16      24.094  33.017  33.297  1.00  0.00          H   
ATOM    232 HD12 LEU A  16      23.895  32.386  34.929  1.00  0.00          H   
ATOM    233 HD13 LEU A  16      23.594  34.018  34.730  1.00  0.00          H   
ATOM    234 HD21 LEU A  16      25.276  34.736  36.211  1.00  0.00          H   
ATOM    235 HD22 LEU A  16      25.801  33.101  36.658  1.00  0.00          H   
ATOM    236 HD23 LEU A  16      27.046  34.244  36.161  1.00  0.00          H   
ATOM    237  N   GLN A  17      28.380  32.699  31.598  1.00  0.00          N   
ATOM    238  CA  GLN A  17      28.949  33.702  30.664  1.00  0.00          C   
ATOM    239  C   GLN A  17      28.592  33.311  29.250  1.00  0.00          C   
ATOM    240  O   GLN A  17      28.241  34.245  28.516  1.00  0.00          O   
ATOM    241  CB  GLN A  17      30.467  33.752  30.829  1.00  0.00          C   
ATOM    242  CG  GLN A  17      30.775  34.492  32.114  1.00  0.00          C   
ATOM    243  CD  GLN A  17      32.246  34.435  32.492  1.00  0.00          C   
ATOM    244  NE2 GLN A  17      32.633  35.458  33.154  1.00  0.00          N   
ATOM    245  OE1 GLN A  17      33.099  33.634  32.206  1.00  0.00          O   
ATOM    246  H   GLN A  17      28.896  32.070  32.183  1.00  0.00          H   
ATOM    247  HA  GLN A  17      28.634  34.719  30.922  1.00  0.00          H   
ATOM    248  HB3 GLN A  17      30.906  34.246  29.960  1.00  0.00          H   
ATOM    249  HB2 GLN A  17      30.930  32.775  30.929  1.00  0.00          H   
ATOM    250  HG3 GLN A  17      30.204  34.265  33.005  1.00  0.00          H   
ATOM    251  HG2 GLN A  17      30.538  35.534  31.894  1.00  0.00          H   
ATOM    252 HE21 GLN A  17      31.937  36.095  33.529  1.00  0.00          H   
ATOM    253 HE22 GLN A  17      33.588  35.530  33.472  1.00  0.00          H   
ATOM    254  N   ALA A  18      28.538  31.992  28.897  1.00  0.00          N   
ATOM    255  CA  ALA A  18      27.921  31.544  27.665  1.00  0.00          C   
ATOM    256  C   ALA A  18      26.343  31.697  27.702  1.00  0.00          C   
ATOM    257  O   ALA A  18      25.750  31.170  26.793  1.00  0.00          O   
ATOM    258  CB  ALA A  18      28.288  30.014  27.569  1.00  0.00          C   
ATOM    259  H   ALA A  18      28.956  31.326  29.527  1.00  0.00          H   
ATOM    260  HA  ALA A  18      28.362  32.090  26.828  1.00  0.00          H   
ATOM    261  HB1 ALA A  18      29.356  29.809  27.446  1.00  0.00          H   
ATOM    262  HB2 ALA A  18      27.988  29.542  28.504  1.00  0.00          H   
ATOM    263  HB3 ALA A  18      27.733  29.557  26.750  1.00  0.00          H   
ATOM    264  N   ALA A  19      25.721  32.313  28.684  1.00  0.00          N   
ATOM    265  CA  ALA A  19      24.312  32.504  28.653  1.00  0.00          C   
ATOM    266  C   ALA A  19      23.832  33.996  28.631  1.00  0.00          C   
ATOM    267  O   ALA A  19      24.528  34.898  29.088  1.00  0.00          O   
ATOM    268  CB  ALA A  19      23.677  31.872  29.872  1.00  0.00          C   
ATOM    269  H   ALA A  19      26.303  32.586  29.467  1.00  0.00          H   
ATOM    270  HA  ALA A  19      23.896  31.999  27.783  1.00  0.00          H   
ATOM    271  HB1 ALA A  19      23.835  32.476  30.771  1.00  0.00          H   
ATOM    272  HB2 ALA A  19      22.604  31.827  29.705  1.00  0.00          H   
ATOM    273  HB3 ALA A  19      24.029  30.865  30.082  1.00  0.00          H   
ATOM    274  N   GLN A  20      22.616  34.220  28.144  1.00  0.00          N   
ATOM    275  CA  GLN A  20      22.035  35.561  28.037  1.00  0.00          C   
ATOM    276  C   GLN A  20      20.536  35.537  28.318  1.00  0.00          C   
ATOM    277  O   GLN A  20      19.942  34.506  28.556  1.00  0.00          O   
ATOM    278  CB  GLN A  20      22.212  36.097  26.593  1.00  0.00          C   
ATOM    279  CG  GLN A  20      23.696  36.102  26.036  1.00  0.00          C   
ATOM    280  CD  GLN A  20      23.938  36.679  24.673  1.00  0.00          C   
ATOM    281  NE2 GLN A  20      25.095  37.224  24.383  1.00  0.00          N   
ATOM    282  OE1 GLN A  20      23.109  36.621  23.823  1.00  0.00          O   
ATOM    283  H   GLN A  20      22.051  33.489  27.722  1.00  0.00          H   
ATOM    284  HA  GLN A  20      22.480  36.271  28.733  1.00  0.00          H   
ATOM    285  HB3 GLN A  20      21.834  37.117  26.501  1.00  0.00          H   
ATOM    286  HB2 GLN A  20      21.678  35.453  25.890  1.00  0.00          H   
ATOM    287  HG3 GLN A  20      24.053  35.078  26.117  1.00  0.00          H   
ATOM    288  HG2 GLN A  20      24.348  36.665  26.706  1.00  0.00          H   
ATOM    289 HE21 GLN A  20      25.739  37.467  25.118  1.00  0.00          H   
ATOM    290 HE22 GLN A  20      25.465  37.519  23.500  1.00  0.00          H   
ATOM    291  N   ALA A  21      19.856  36.715  28.407  1.00  0.00          N   
ATOM    292  CA  ALA A  21      18.363  36.692  28.452  1.00  0.00          C   
ATOM    293  C   ALA A  21      17.681  36.271  27.183  1.00  0.00          C   
ATOM    294  O   ALA A  21      16.619  35.645  27.215  1.00  0.00          O   
ATOM    295  CB  ALA A  21      18.021  38.162  28.762  1.00  0.00          C   
ATOM    296  H   ALA A  21      20.382  37.547  28.169  1.00  0.00          H   
ATOM    297  HA  ALA A  21      18.024  36.113  29.306  1.00  0.00          H   
ATOM    298  HB1 ALA A  21      16.943  38.342  28.853  1.00  0.00          H   
ATOM    299  HB2 ALA A  21      18.403  38.401  29.754  1.00  0.00          H   
ATOM    300  HB3 ALA A  21      18.437  38.835  28.020  1.00  0.00          H   
ATOM    301  N   ALA A  22      18.362  36.450  26.044  1.00  0.00          N   
ATOM    302  CA  ALA A  22      18.032  35.831  24.804  1.00  0.00          C   
ATOM    303  C   ALA A  22      18.310  34.270  24.894  1.00  0.00          C   
ATOM    304  O   ALA A  22      19.341  33.818  25.313  1.00  0.00          O   
ATOM    305  CB  ALA A  22      18.857  36.534  23.720  1.00  0.00          C   
ATOM    306  H   ALA A  22      19.239  36.954  26.109  1.00  0.00          H   
ATOM    307  HA  ALA A  22      16.978  35.993  24.607  1.00  0.00          H   
ATOM    308  HB1 ALA A  22      18.735  37.615  23.633  1.00  0.00          H   
ATOM    309  HB2 ALA A  22      19.932  36.321  23.768  1.00  0.00          H   
ATOM    310  HB3 ALA A  22      18.576  36.009  22.812  1.00  0.00          H   
ATOM    311  N   LYS A  23      17.336  33.461  24.397  1.00  0.00          N   
ATOM    312  CA  LYS A  23      17.321  31.990  24.477  1.00  0.00          C   
ATOM    313  C   LYS A  23      18.085  31.338  23.344  1.00  0.00          C   
ATOM    314  O   LYS A  23      18.130  31.853  22.233  1.00  0.00          O   
ATOM    315  CB  LYS A  23      15.869  31.548  24.550  1.00  0.00          C   
ATOM    316  CG  LYS A  23      15.408  31.801  25.969  1.00  0.00          C   
ATOM    317  CD  LYS A  23      13.948  31.274  26.134  1.00  0.00          C   
ATOM    318  CE  LYS A  23      13.570  31.445  27.560  1.00  0.00          C   
ATOM    319  NZ  LYS A  23      14.200  30.428  28.369  1.00  0.00          N   
ATOM    320  H   LYS A  23      16.637  33.826  23.767  1.00  0.00          H   
ATOM    321  HA  LYS A  23      17.843  31.670  25.378  1.00  0.00          H   
ATOM    322  HB3 LYS A  23      15.588  30.521  24.317  1.00  0.00          H   
ATOM    323  HB2 LYS A  23      15.282  32.262  23.969  1.00  0.00          H   
ATOM    324  HG3 LYS A  23      15.314  32.875  26.128  1.00  0.00          H   
ATOM    325  HG2 LYS A  23      16.113  31.382  26.687  1.00  0.00          H   
ATOM    326  HD3 LYS A  23      14.007  30.200  26.015  1.00  0.00          H   
ATOM    327  HD2 LYS A  23      13.302  31.736  25.390  1.00  0.00          H   
ATOM    328  HE3 LYS A  23      12.511  31.191  27.576  1.00  0.00          H   
ATOM    329  HE2 LYS A  23      13.871  32.444  27.886  1.00  0.00          H   
ATOM    330  HZ1 LYS A  23      14.094  30.622  29.357  1.00  0.00          H   
ATOM    331  HZ2 LYS A  23      13.821  29.502  28.192  1.00  0.00          H   
ATOM    332  HZ3 LYS A  23      15.181  30.431  28.130  1.00  0.00          H   
ATOM    333  N   LYS A  24      18.824  30.222  23.608  1.00  0.00          N   
ATOM    334  CA  LYS A  24      19.368  29.324  22.569  1.00  0.00          C   
ATOM    335  C   LYS A  24      18.255  28.431  22.118  1.00  0.00          C   
ATOM    336  CB  LYS A  24      20.495  28.434  23.146  1.00  0.00          C   
ATOM    337  CG  LYS A  24      21.651  29.307  23.579  1.00  0.00          C   
ATOM    338  CD  LYS A  24      22.775  28.549  24.205  1.00  0.00          C   
ATOM    339  CE  LYS A  24      24.002  29.479  24.511  1.00  0.00          C   
ATOM    340  NZ  LYS A  24      25.017  28.863  25.400  1.00  0.00          N   
ATOM    341  O   LYS A  24      18.301  28.005  20.916  1.00  0.00          O   
ATOM    342  OXT LYS A  24      17.285  28.213  22.855  1.00  0.00          O   
ATOM    343  H   LYS A  24      18.775  29.824  24.533  1.00  0.00          H   
ATOM    344  HA  LYS A  24      19.697  29.818  21.658  1.00  0.00          H   
ATOM    345  HB3 LYS A  24      20.937  27.817  22.354  1.00  0.00          H   
ATOM    346  HB2 LYS A  24      20.097  27.795  23.926  1.00  0.00          H   
ATOM    347  HG3 LYS A  24      21.302  30.074  24.264  1.00  0.00          H   
ATOM    348  HG2 LYS A  24      21.999  29.993  22.817  1.00  0.00          H   
ATOM    349  HD3 LYS A  24      23.117  27.823  23.476  1.00  0.00          H   
ATOM    350  HD2 LYS A  24      22.376  28.140  25.135  1.00  0.00          H   
ATOM    351  HE3 LYS A  24      23.687  30.415  24.988  1.00  0.00          H   
ATOM    352  HE2 LYS A  24      24.370  29.821  23.546  1.00  0.00          H   
ATOM    353  HZ1 LYS A  24      24.616  28.368  26.171  1.00  0.00          H   
ATOM    354  HZ2 LYS A  24      25.549  28.174  24.886  1.00  0.00          H   
ATOM    355  HZ3 LYS A  24      25.609  29.605  25.738  1.00  0.00          H   
TER     356      LYS A  24
ENDMDL
MODEL        2
ATOM      1  N   LYS A   1      43.420  33.440  50.120  1.00  0.00          N   
ATOM      2  CA  LYS A   1      43.500  32.290  51.150  1.00  0.00          C   
ATOM      3  C   LYS A   1      43.380  30.910  50.480  1.00  0.00          C   
ATOM      4  O   LYS A   1      43.150  30.890  49.290  1.00  0.00          O   
ATOM      5  CB  LYS A   1      42.490  32.360  52.350  1.00  0.00          C   
ATOM      6  CG  LYS A   1      40.980  32.220  51.910  1.00  0.00          C   
ATOM      7  CD  LYS A   1      39.960  32.140  53.100  1.00  0.00          C   
ATOM      8  CE  LYS A   1      38.570  31.650  52.640  1.00  0.00          C   
ATOM      9  NZ  LYS A   1      37.600  31.470  53.760  1.00  0.00          N   
ATOM     10  HA  LYS A   1      44.490  32.350  51.600  1.00  0.00          H   
ATOM     11  HB3 LYS A   1      42.560  33.270  52.940  1.00  0.00          H   
ATOM     12  HB2 LYS A   1      42.720  31.590  53.090  1.00  0.00          H   
ATOM     13  HG3 LYS A   1      40.850  31.280  51.370  1.00  0.00          H   
ATOM     14  HG2 LYS A   1      40.750  33.080  51.270  1.00  0.00          H   
ATOM     15  HD3 LYS A   1      39.950  33.180  53.440  1.00  0.00          H   
ATOM     16  HD2 LYS A   1      40.470  31.460  53.780  1.00  0.00          H   
ATOM     17  HE3 LYS A   1      38.780  30.700  52.150  1.00  0.00          H   
ATOM     18  HE2 LYS A   1      38.150  32.240  51.830  1.00  0.00          H   
ATOM     19  HZ1 LYS A   1      36.760  30.940  53.580  1.00  0.00          H   
ATOM     20  HZ2 LYS A   1      38.090  31.030  54.530  1.00  0.00          H   
ATOM     21  HZ3 LYS A   1      37.340  32.370  54.140  1.00  0.00          H   
ATOM     22  H   LYS A   1      43.750  34.230  50.660  1.00  0.00          H   
ATOM     23  N   LYS A   2      43.510  29.790  51.180  1.00  0.00          N   
ATOM     24  CA  LYS A   2      43.520  28.460  50.510  1.00  0.00          C   
ATOM     25  C   LYS A   2      42.120  28.130  49.890  1.00  0.00          C   
ATOM     26  O   LYS A   2      41.090  28.580  50.430  1.00  0.00          O   
ATOM     27  CB  LYS A   2      44.020  27.380  51.570  1.00  0.00          C   
ATOM     28  CG  LYS A   2      45.510  27.300  51.940  1.00  0.00          C   
ATOM     29  CD  LYS A   2      45.710  26.350  53.130  1.00  0.00          C   
ATOM     30  CE  LYS A   2      45.770  24.850  52.840  1.00  0.00          C   
ATOM     31  NZ  LYS A   2      45.900  23.870  53.950  1.00  0.00          N   
ATOM     32  H   LYS A   2      43.760  29.860  52.150  1.00  0.00          H   
ATOM     33  HA  LYS A   2      44.300  28.440  49.750  1.00  0.00          H   
ATOM     34  HB3 LYS A   2      43.810  26.450  51.040  1.00  0.00          H   
ATOM     35  HB2 LYS A   2      43.410  27.360  52.480  1.00  0.00          H   
ATOM     36  HG3 LYS A   2      45.720  28.330  52.230  1.00  0.00          H   
ATOM     37  HG2 LYS A   2      46.080  27.020  51.060  1.00  0.00          H   
ATOM     38  HD3 LYS A   2      44.840  26.390  53.780  1.00  0.00          H   
ATOM     39  HD2 LYS A   2      46.700  26.590  53.540  1.00  0.00          H   
ATOM     40  HE3 LYS A   2      46.430  24.680  51.990  1.00  0.00          H   
ATOM     41  HE2 LYS A   2      44.780  24.580  52.470  1.00  0.00          H   
ATOM     42  HZ1 LYS A   2      45.950  22.890  53.700  1.00  0.00          H   
ATOM     43  HZ2 LYS A   2      46.730  24.180  54.420  1.00  0.00          H   
ATOM     44  HZ3 LYS A   2      45.170  23.950  54.640  1.00  0.00          H   
ATOM     45  N   PRO A   3      42.010  27.420  48.780  1.00  0.00          N   
ATOM     46  CA  PRO A   3      40.790  27.130  48.060  1.00  0.00          C   
ATOM     47  C   PRO A   3      39.660  26.460  48.810  1.00  0.00          C   
ATOM     48  O   PRO A   3      39.870  25.690  49.690  1.00  0.00          O   
ATOM     49  CB  PRO A   3      41.200  26.060  46.990  1.00  0.00          C   
ATOM     50  CG  PRO A   3      42.550  26.450  46.600  1.00  0.00          C   
ATOM     51  CD  PRO A   3      43.120  27.130  47.850  1.00  0.00          C   
ATOM     52  HA  PRO A   3      40.320  28.040  47.680  1.00  0.00          H   
ATOM     53  HB3 PRO A   3      41.390  25.110  47.480  1.00  0.00          H   
ATOM     54  HB2 PRO A   3      40.470  25.910  46.200  1.00  0.00          H   
ATOM     55  HG3 PRO A   3      43.030  25.520  46.280  1.00  0.00          H   
ATOM     56  HG2 PRO A   3      42.520  27.180  45.800  1.00  0.00          H   
ATOM     57  HD3 PRO A   3      43.810  26.430  48.320  1.00  0.00          H   
ATOM     58  HD2 PRO A   3      43.720  28.020  47.630  1.00  0.00          H   
ATOM     59  N   GLY A   4      38.440  26.810  48.440  1.00  0.00          N   
ATOM     60  CA  GLY A   4      37.260  26.130  49.080  1.00  0.00          C   
ATOM     61  C   GLY A   4      36.270  25.710  48.010  1.00  0.00          C   
ATOM     62  O   GLY A   4      35.110  25.330  48.410  1.00  0.00          O   
ATOM     63  H   GLY A   4      38.270  27.390  47.630  1.00  0.00          H   
ATOM     64  HA3 GLY A   4      36.710  26.880  49.660  1.00  0.00          H   
ATOM     65  HA2 GLY A   4      37.570  25.290  49.700  1.00  0.00          H   
ATOM     66  N   ALA A   5      36.570  26.000  46.740  1.00  0.00          N   
ATOM     67  CA  ALA A   5      35.710  25.830  45.540  1.00  0.00          C   
ATOM     68  C   ALA A   5      36.340  25.030  44.380  1.00  0.00          C   
ATOM     69  O   ALA A   5      37.440  25.340  44.050  1.00  0.00          O   
ATOM     70  CB  ALA A   5      35.170  27.200  45.120  1.00  0.00          C   
ATOM     71  H   ALA A   5      37.420  26.530  46.600  1.00  0.00          H   
ATOM     72  HA  ALA A   5      34.820  25.290  45.870  1.00  0.00          H   
ATOM     73  HB1 ALA A   5      35.810  27.610  44.340  1.00  0.00          H   
ATOM     74  HB2 ALA A   5      34.180  27.170  44.680  1.00  0.00          H   
ATOM     75  HB3 ALA A   5      35.180  27.840  46.010  1.00  0.00          H   
ATOM     76  N   SER A   6      35.700  24.010  43.770  1.00  0.00          N   
ATOM     77  CA  SER A   6      36.250  23.140  42.740  1.00  0.00          C   
ATOM     78  C   SER A   6      36.310  23.850  41.370  1.00  0.00          C   
ATOM     79  O   SER A   6      35.760  24.870  41.060  1.00  0.00          O   
ATOM     80  CB  SER A   6      35.430  21.850  42.720  1.00  0.00          C   
ATOM     81  OG  SER A   6      34.210  22.000  42.020  1.00  0.00          O   
ATOM     82  H   SER A   6      34.730  23.840  43.980  1.00  0.00          H   
ATOM     83  HA  SER A   6      37.250  22.860  43.080  1.00  0.00          H   
ATOM     84  HB3 SER A   6      35.270  21.470  43.730  1.00  0.00          H   
ATOM     85  HB2 SER A   6      36.000  21.010  42.310  1.00  0.00          H   
ATOM     86  HG  SER A   6      33.740  21.170  42.160  1.00  0.00          H   
ATOM     87  N   LEU A   7      36.880  23.190  40.380  1.00  0.00          N   
ATOM     88  CA  LEU A   7      36.760  23.500  38.990  1.00  0.00          C   
ATOM     89  C   LEU A   7      35.330  23.760  38.600  1.00  0.00          C   
ATOM     90  O   LEU A   7      35.010  24.580  37.780  1.00  0.00          O   
ATOM     91  CB  LEU A   7      37.390  22.350  38.140  1.00  0.00          C   
ATOM     92  CG  LEU A   7      37.440  22.650  36.670  1.00  0.00          C   
ATOM     93  CD1 LEU A   7      38.240  23.940  36.410  1.00  0.00          C   
ATOM     94  CD2 LEU A   7      38.160  21.450  35.940  1.00  0.00          C   
ATOM     95  H   LEU A   7      37.370  22.340  40.630  1.00  0.00          H   
ATOM     96  HA  LEU A   7      37.330  24.410  38.810  1.00  0.00          H   
ATOM     97  HB3 LEU A   7      36.880  21.400  38.300  1.00  0.00          H   
ATOM     98  HB2 LEU A   7      38.400  22.110  38.470  1.00  0.00          H   
ATOM     99  HG  LEU A   7      36.460  22.830  36.220  1.00  0.00          H   
ATOM    100 HD11 LEU A   7      37.620  24.720  36.850  1.00  0.00          H   
ATOM    101 HD12 LEU A   7      39.190  23.940  36.960  1.00  0.00          H   
ATOM    102 HD13 LEU A   7      38.400  24.150  35.350  1.00  0.00          H   
ATOM    103 HD21 LEU A   7      38.240  21.740  34.900  1.00  0.00          H   
ATOM    104 HD22 LEU A   7      39.130  21.260  36.400  1.00  0.00          H   
ATOM    105 HD23 LEU A   7      37.660  20.470  35.920  1.00  0.00          H   
ATOM    106  N   ALA A   8      34.390  22.990  39.020  1.00  0.00          N   
ATOM    107  CA  ALA A   8      32.940  23.040  38.710  1.00  0.00          C   
ATOM    108  C   ALA A   8      32.410  24.390  39.150  1.00  0.00          C   
ATOM    109  O   ALA A   8      31.500  24.800  38.450  1.00  0.00          O   
ATOM    110  CB  ALA A   8      32.230  21.810  39.160  1.00  0.00          C   
ATOM    111  H   ALA A   8      34.640  22.190  39.580  1.00  0.00          H   
ATOM    112  HA  ALA A   8      32.880  22.990  37.620  1.00  0.00          H   
ATOM    113  HB1 ALA A   8      31.700  22.000  40.100  1.00  0.00          H   
ATOM    114  HB2 ALA A   8      31.450  21.460  38.490  1.00  0.00          H   
ATOM    115  HB3 ALA A   8      32.850  20.940  39.360  1.00  0.00          H   
ATOM    116  N   ALA A   9      32.920  25.120  40.150  1.00  0.00          N   
ATOM    117  CA  ALA A   9      32.410  26.430  40.570  1.00  0.00          C   
ATOM    118  C   ALA A   9      32.860  27.460  39.500  1.00  0.00          C   
ATOM    119  O   ALA A   9      32.050  28.330  39.160  1.00  0.00          O   
ATOM    120  CB  ALA A   9      33.010  26.800  41.920  1.00  0.00          C   
ATOM    121  H   ALA A   9      33.760  24.720  40.560  1.00  0.00          H   
ATOM    122  HA  ALA A   9      31.330  26.440  40.660  1.00  0.00          H   
ATOM    123  HB1 ALA A   9      34.010  27.220  41.800  1.00  0.00          H   
ATOM    124  HB2 ALA A   9      32.360  27.570  42.350  1.00  0.00          H   
ATOM    125  HB3 ALA A   9      33.070  25.910  42.550  1.00  0.00          H   
ATOM    126  N   LEU A  10      34.060  27.370  38.890  1.00  0.00          N   
ATOM    127  CA  LEU A  10      34.520  28.160  37.770  1.00  0.00          C   
ATOM    128  C   LEU A  10      33.670  27.930  36.550  1.00  0.00          C   
ATOM    129  O   LEU A  10      33.290  28.840  35.850  1.00  0.00          O   
ATOM    130  CB  LEU A  10      36.000  27.930  37.410  1.00  0.00          C   
ATOM    131  CG  LEU A  10      36.680  28.570  36.130  1.00  0.00          C   
ATOM    132  CD1 LEU A  10      36.550  30.090  36.220  1.00  0.00          C   
ATOM    133  CD2 LEU A  10      38.090  28.180  36.110  1.00  0.00          C   
ATOM    134  H   LEU A  10      34.580  26.540  39.160  1.00  0.00          H   
ATOM    135  HA  LEU A  10      34.450  29.220  38.040  1.00  0.00          H   
ATOM    136  HB3 LEU A  10      36.150  26.870  37.190  1.00  0.00          H   
ATOM    137  HB2 LEU A  10      36.630  28.150  38.270  1.00  0.00          H   
ATOM    138  HG  LEU A  10      36.220  28.210  35.210  1.00  0.00          H   
ATOM    139 HD11 LEU A  10      35.490  30.330  36.170  1.00  0.00          H   
ATOM    140 HD12 LEU A  10      37.070  30.420  37.120  1.00  0.00          H   
ATOM    141 HD13 LEU A  10      36.990  30.600  35.360  1.00  0.00          H   
ATOM    142 HD21 LEU A  10      38.200  27.100  36.190  1.00  0.00          H   
ATOM    143 HD22 LEU A  10      38.580  28.620  35.240  1.00  0.00          H   
ATOM    144 HD23 LEU A  10      38.600  28.610  36.970  1.00  0.00          H   
ATOM    145  N   GLN A  11      33.430  26.680  36.210  1.00  0.00          N   
ATOM    146  CA  GLN A  11      32.630  26.250  35.010  1.00  0.00          C   
ATOM    147  C   GLN A  11      31.170  26.560  35.080  1.00  0.00          C   
ATOM    148  O   GLN A  11      30.550  26.810  34.120  1.00  0.00          O   
ATOM    149  CB  GLN A  11      32.960  24.780  34.790  1.00  0.00          C   
ATOM    150  CG  GLN A  11      34.460  24.692  34.464  1.00  0.00          C   
ATOM    151  CD  GLN A  11      34.926  23.286  34.507  1.00  0.00          C   
ATOM    152  NE2 GLN A  11      36.085  22.953  33.982  1.00  0.00          N   
ATOM    153  OE1 GLN A  11      34.285  22.389  35.047  1.00  0.00          O   
ATOM    154  H   GLN A  11      33.860  26.020  36.830  1.00  0.00          H   
ATOM    155  HA  GLN A  11      32.950  26.810  34.130  1.00  0.00          H   
ATOM    156  HB3 GLN A  11      32.459  24.425  33.896  1.00  0.00          H   
ATOM    157  HB2 GLN A  11      32.727  24.246  35.702  1.00  0.00          H   
ATOM    158  HG3 GLN A  11      35.030  25.123  35.294  1.00  0.00          H   
ATOM    159  HG2 GLN A  11      34.733  25.242  33.560  1.00  0.00          H   
ATOM    160 HE21 GLN A  11      36.703  23.671  33.629  1.00  0.00          H   
ATOM    161 HE22 GLN A  11      36.310  21.962  33.998  1.00  0.00          H   
ATOM    162  N   ALA A  12      30.600  26.580  36.290  1.00  0.00          N   
ATOM    163  CA  ALA A  12      29.270  27.140  36.510  1.00  0.00          C   
ATOM    164  C   ALA A  12      29.270  28.660  36.270  1.00  0.00          C   
ATOM    165  O   ALA A  12      28.300  29.270  35.910  1.00  0.00          O   
ATOM    166  CB  ALA A  12      28.900  26.840  37.930  1.00  0.00          C   
ATOM    167  H   ALA A  12      31.160  26.180  37.020  1.00  0.00          H   
ATOM    168  HA  ALA A  12      28.550  26.580  35.910  1.00  0.00          H   
ATOM    169  HB1 ALA A  12      27.930  27.280  38.130  1.00  0.00          H   
ATOM    170  HB2 ALA A  12      28.810  25.760  38.060  1.00  0.00          H   
ATOM    171  HB3 ALA A  12      29.640  27.180  38.660  1.00  0.00          H   
ATOM    172  N   LEU A  13      30.360  29.480  36.590  1.00  0.00          N   
ATOM    173  CA  LEU A  13      30.510  30.890  36.160  1.00  0.00          C   
ATOM    174  C   LEU A  13      30.820  30.980  34.650  1.00  0.00          C   
ATOM    175  O   LEU A  13      30.340  31.950  34.040  1.00  0.00          O   
ATOM    176  CB  LEU A  13      31.560  31.570  37.080  1.00  0.00          C   
ATOM    177  CG  LEU A  13      31.169  31.567  38.577  1.00  0.00          C   
ATOM    178  CD1 LEU A  13      32.233  32.391  39.437  1.00  0.00          C   
ATOM    179  CD2 LEU A  13      29.832  32.186  38.826  1.00  0.00          C   
ATOM    180  H   LEU A  13      31.020  29.020  37.200  1.00  0.00          H   
ATOM    181  HA  LEU A  13      29.590  31.470  36.300  1.00  0.00          H   
ATOM    182  HB3 LEU A  13      31.803  32.553  36.669  1.00  0.00          H   
ATOM    183  HB2 LEU A  13      32.419  30.903  37.075  1.00  0.00          H   
ATOM    184  HG  LEU A  13      31.121  30.577  39.029  1.00  0.00          H   
ATOM    185 HD11 LEU A  13      32.644  33.165  38.805  1.00  0.00          H   
ATOM    186 HD12 LEU A  13      31.868  32.792  40.383  1.00  0.00          H   
ATOM    187 HD13 LEU A  13      33.100  31.747  39.564  1.00  0.00          H   
ATOM    188 HD21 LEU A  13      29.462  32.073  39.849  1.00  0.00          H   
ATOM    189 HD22 LEU A  13      29.751  33.230  38.516  1.00  0.00          H   
ATOM    190 HD23 LEU A  13      29.036  31.666  38.298  1.00  0.00          H   
ATOM    191  N   GLN A  14      31.610  30.130  34.030  1.00  0.00          N   
ATOM    192  CA  GLN A  14      31.710  30.120  32.520  1.00  0.00          C   
ATOM    193  C   GLN A  14      30.400  29.720  31.760  1.00  0.00          C   
ATOM    194  O   GLN A  14      30.240  30.150  30.600  1.00  0.00          O   
ATOM    195  CB  GLN A  14      32.990  29.320  31.970  1.00  0.00          C   
ATOM    196  CG  GLN A  14      34.350  29.950  32.470  1.00  0.00          C   
ATOM    197  CD  GLN A  14      35.570  29.310  31.900  1.00  0.00          C   
ATOM    198  NE2 GLN A  14      36.100  29.830  30.870  1.00  0.00          N   
ATOM    199  OE1 GLN A  14      36.000  28.240  32.440  1.00  0.00          O   
ATOM    200  H   GLN A  14      32.170  29.520  34.610  1.00  0.00          H   
ATOM    201  HA  GLN A  14      31.840  31.170  32.240  1.00  0.00          H   
ATOM    202  HB3 GLN A  14      32.940  29.410  30.890  1.00  0.00          H   
ATOM    203  HB2 GLN A  14      32.950  28.260  32.250  1.00  0.00          H   
ATOM    204  HG3 GLN A  14      34.500  29.890  33.550  1.00  0.00          H   
ATOM    205  HG2 GLN A  14      34.360  31.020  32.270  1.00  0.00          H   
ATOM    206 HE21 GLN A  14      35.700  30.630  30.400  1.00  0.00          H   
ATOM    207 HE22 GLN A  14      36.900  29.290  30.580  1.00  0.00          H   
ATOM    208  N   ALA A  15      29.480  28.940  32.390  1.00  0.00          N   
ATOM    209  CA  ALA A  15      28.090  28.650  31.820  1.00  0.00          C   
ATOM    210  C   ALA A  15      27.220  29.900  31.430  1.00  0.00          C   
ATOM    211  O   ALA A  15      26.460  29.820  30.500  1.00  0.00          O   
ATOM    212  CB  ALA A  15      27.320  27.940  32.950  1.00  0.00          C   
ATOM    213  H   ALA A  15      29.710  28.540  33.290  1.00  0.00          H   
ATOM    214  HA  ALA A  15      28.180  28.050  30.910  1.00  0.00          H   
ATOM    215  HB1 ALA A  15      27.050  28.610  33.770  1.00  0.00          H   
ATOM    216  HB2 ALA A  15      26.350  27.670  32.540  1.00  0.00          H   
ATOM    217  HB3 ALA A  15      27.890  27.050  33.210  1.00  0.00          H   
ATOM    218  N   LEU A  16      27.500  30.970  32.120  1.00  0.00          N   
ATOM    219  CA  LEU A  16      26.890  32.260  32.130  1.00  0.00          C   
ATOM    220  C   LEU A  16      27.490  33.090  31.000  1.00  0.00          C   
ATOM    221  O   LEU A  16      26.930  34.160  30.740  1.00  0.00          O   
ATOM    222  CB  LEU A  16      27.090  32.930  33.510  1.00  0.00          C   
ATOM    223  CG  LEU A  16      26.540  32.080  34.660  1.00  0.00          C   
ATOM    224  CD1 LEU A  16      26.590  32.850  36.010  1.00  0.00          C   
ATOM    225  CD2 LEU A  16      25.100  31.610  34.420  1.00  0.00          C   
ATOM    226  H   LEU A  16      28.430  30.900  32.500  1.00  0.00          H   
ATOM    227  HA  LEU A  16      25.810  32.280  31.990  1.00  0.00          H   
ATOM    228  HB3 LEU A  16      26.540  33.880  33.500  1.00  0.00          H   
ATOM    229  HB2 LEU A  16      28.150  33.150  33.630  1.00  0.00          H   
ATOM    230  HG  LEU A  16      27.220  31.230  34.730  1.00  0.00          H   
ATOM    231 HD11 LEU A  16      26.100  32.210  36.750  1.00  0.00          H   
ATOM    232 HD12 LEU A  16      27.610  32.980  36.350  1.00  0.00          H   
ATOM    233 HD13 LEU A  16      26.110  33.820  35.880  1.00  0.00          H   
ATOM    234 HD21 LEU A  16      25.110  30.840  33.640  1.00  0.00          H   
ATOM    235 HD22 LEU A  16      24.610  31.180  35.290  1.00  0.00          H   
ATOM    236 HD23 LEU A  16      24.540  32.450  34.010  1.00  0.00          H   
ATOM    237  N   GLN A  17      28.440  32.560  30.170  1.00  0.00          N   
ATOM    238  CA  GLN A  17      29.280  33.230  29.140  1.00  0.00          C   
ATOM    239  C   GLN A  17      29.330  32.580  27.760  1.00  0.00          C   
ATOM    240  O   GLN A  17      29.900  33.090  26.830  1.00  0.00          O   
ATOM    241  CB  GLN A  17      30.720  33.360  29.630  1.00  0.00          C   
ATOM    242  CG  GLN A  17      30.830  34.150  30.950  1.00  0.00          C   
ATOM    243  CD  GLN A  17      32.280  34.550  31.170  1.00  0.00          C   
ATOM    244  NE2 GLN A  17      32.550  35.690  31.790  1.00  0.00          N   
ATOM    245  OE1 GLN A  17      33.250  33.830  30.900  1.00  0.00          O   
ATOM    246  H   GLN A  17      28.710  31.610  30.390  1.00  0.00          H   
ATOM    247  HA  GLN A  17      28.820  34.200  28.950  1.00  0.00          H   
ATOM    248  HB3 GLN A  17      31.240  33.980  28.900  1.00  0.00          H   
ATOM    249  HB2 GLN A  17      31.250  32.430  29.820  1.00  0.00          H   
ATOM    250  HG3 GLN A  17      30.390  33.610  31.790  1.00  0.00          H   
ATOM    251  HG2 GLN A  17      30.310  35.110  30.930  1.00  0.00          H   
ATOM    252 HE21 GLN A  17      31.800  36.310  32.070  1.00  0.00          H   
ATOM    253 HE22 GLN A  17      33.490  35.820  32.140  1.00  0.00          H   
ATOM    254  N   ALA A  18      28.760  31.350  27.630  1.00  0.00          N   
ATOM    255  CA  ALA A  18      29.040  30.490  26.500  1.00  0.00          C   
ATOM    256  C   ALA A  18      28.640  31.110  25.120  1.00  0.00          C   
ATOM    257  O   ALA A  18      29.170  30.750  24.060  1.00  0.00          O   
ATOM    258  CB  ALA A  18      28.270  29.200  26.880  1.00  0.00          C   
ATOM    259  H   ALA A  18      28.190  31.020  28.400  1.00  0.00          H   
ATOM    260  HA  ALA A  18      30.110  30.290  26.380  1.00  0.00          H   
ATOM    261  HB1 ALA A  18      28.830  28.790  27.730  1.00  0.00          H   
ATOM    262  HB2 ALA A  18      27.280  29.450  27.250  1.00  0.00          H   
ATOM    263  HB3 ALA A  18      28.210  28.590  25.990  1.00  0.00          H   
ATOM    264  N   ALA A  19      27.770  32.100  25.150  1.00  0.00          N   
ATOM    265  CA  ALA A  19      27.190  32.740  23.970  1.00  0.00          C   
ATOM    266  C   ALA A  19      28.130  33.820  23.380  1.00  0.00          C   
ATOM    267  O   ALA A  19      27.970  34.280  22.220  1.00  0.00          O   
ATOM    268  CB  ALA A  19      25.870  33.390  24.450  1.00  0.00          C   
ATOM    269  H   ALA A  19      27.490  32.510  26.030  1.00  0.00          H   
ATOM    270  HA  ALA A  19      27.000  31.950  23.250  1.00  0.00          H   
ATOM    271  HB1 ALA A  19      25.180  32.680  24.930  1.00  0.00          H   
ATOM    272  HB2 ALA A  19      26.060  34.070  25.270  1.00  0.00          H   
ATOM    273  HB3 ALA A  19      25.390  33.810  23.560  1.00  0.00          H   
ATOM    274  N   GLN A  20      29.160  34.230  24.140  1.00  0.00          N   
ATOM    275  CA  GLN A  20      30.340  35.110  23.760  1.00  0.00          C   
ATOM    276  C   GLN A  20      31.520  34.170  23.510  1.00  0.00          C   
ATOM    277  O   GLN A  20      32.290  34.380  22.570  1.00  0.00          O   
ATOM    278  CB  GLN A  20      30.560  36.240  24.810  1.00  0.00          C   
ATOM    279  CG  GLN A  20      29.350  37.120  25.100  1.00  0.00          C   
ATOM    280  CD  GLN A  20      28.800  37.910  23.870  1.00  0.00          C   
ATOM    281  NE2 GLN A  20      27.730  38.570  24.070  1.00  0.00          N   
ATOM    282  OE1 GLN A  20      29.280  37.820  22.750  1.00  0.00          O   
ATOM    283  H   GLN A  20      29.280  33.790  25.040  1.00  0.00          H   
ATOM    284  HA  GLN A  20      30.120  35.590  22.810  1.00  0.00          H   
ATOM    285  HB3 GLN A  20      31.310  36.920  24.400  1.00  0.00          H   
ATOM    286  HB2 GLN A  20      30.870  35.820  25.770  1.00  0.00          H   
ATOM    287  HG3 GLN A  20      29.620  37.830  25.890  1.00  0.00          H   
ATOM    288  HG2 GLN A  20      28.490  36.590  25.500  1.00  0.00          H   
ATOM    289 HE21 GLN A  20      27.130  38.410  24.870  1.00  0.00          H   
ATOM    290 HE22 GLN A  20      27.360  38.940  23.200  1.00  0.00          H   
ATOM    291  N   ALA A  21      31.600  32.990  24.150  1.00  0.00          N   
ATOM    292  CA  ALA A  21      32.680  32.030  23.980  1.00  0.00          C   
ATOM    293  C   ALA A  21      32.530  31.210  22.680  1.00  0.00          C   
ATOM    294  O   ALA A  21      33.620  30.940  22.090  1.00  0.00          O   
ATOM    295  CB  ALA A  21      32.620  31.010  25.210  1.00  0.00          C   
ATOM    296  H   ALA A  21      31.040  32.720  24.940  1.00  0.00          H   
ATOM    297  HA  ALA A  21      33.610  32.580  24.090  1.00  0.00          H   
ATOM    298  HB1 ALA A  21      31.800  30.300  25.060  1.00  0.00          H   
ATOM    299  HB2 ALA A  21      33.530  30.430  25.360  1.00  0.00          H   
ATOM    300  HB3 ALA A  21      32.350  31.710  26.000  1.00  0.00          H   
ATOM    301  N   ALA A  22      31.290  30.940  22.300  1.00  0.00          N   
ATOM    302  CA  ALA A  22      31.030  30.490  20.920  1.00  0.00          C   
ATOM    303  C   ALA A  22      31.500  31.450  19.870  1.00  0.00          C   
ATOM    304  O   ALA A  22      31.110  32.640  19.820  1.00  0.00          O   
ATOM    305  CB  ALA A  22      29.540  30.090  20.790  1.00  0.00          C   
ATOM    306  H   ALA A  22      30.510  31.280  22.850  1.00  0.00          H   
ATOM    307  HA  ALA A  22      31.630  29.600  20.770  1.00  0.00          H   
ATOM    308  HB1 ALA A  22      29.210  29.400  21.570  1.00  0.00          H   
ATOM    309  HB2 ALA A  22      29.020  31.040  20.940  1.00  0.00          H   
ATOM    310  HB3 ALA A  22      29.310  29.720  19.790  1.00  0.00          H   
ATOM    311  N   LYS A  23      32.270  30.960  18.900  1.00  0.00          N   
ATOM    312  CA  LYS A  23      32.550  31.780  17.710  1.00  0.00          C   
ATOM    313  C   LYS A  23      31.320  31.870  16.770  1.00  0.00          C   
ATOM    314  O   LYS A  23      30.320  31.180  16.920  1.00  0.00          O   
ATOM    315  CB  LYS A  23      33.810  31.160  17.060  1.00  0.00          C   
ATOM    316  CG  LYS A  23      35.170  31.740  17.560  1.00  0.00          C   
ATOM    317  CD  LYS A  23      35.710  30.990  18.810  1.00  0.00          C   
ATOM    318  CE  LYS A  23      36.430  29.600  18.550  1.00  0.00          C   
ATOM    319  NZ  LYS A  23      37.500  29.340  19.520  1.00  0.00          N   
ATOM    320  H   LYS A  23      32.400  29.950  18.910  1.00  0.00          H   
ATOM    321  HA  LYS A  23      32.710  32.800  18.050  1.00  0.00          H   
ATOM    322  HB3 LYS A  23      33.820  31.390  16.000  1.00  0.00          H   
ATOM    323  HB2 LYS A  23      33.830  30.070  17.110  1.00  0.00          H   
ATOM    324  HG3 LYS A  23      34.990  32.760  17.900  1.00  0.00          H   
ATOM    325  HG2 LYS A  23      35.900  31.710  16.750  1.00  0.00          H   
ATOM    326  HD3 LYS A  23      35.010  30.810  19.620  1.00  0.00          H   
ATOM    327  HD2 LYS A  23      36.440  31.710  19.190  1.00  0.00          H   
ATOM    328  HE3 LYS A  23      36.950  29.760  17.610  1.00  0.00          H   
ATOM    329  HE2 LYS A  23      35.700  28.790  18.500  1.00  0.00          H   
ATOM    330  HZ1 LYS A  23      38.270  29.990  19.400  1.00  0.00          H   
ATOM    331  HZ2 LYS A  23      37.160  29.320  20.470  1.00  0.00          H   
ATOM    332  HZ3 LYS A  23      37.860  28.440  19.250  1.00  0.00          H   
ATOM    333  N   LYS A  24      31.260  32.880  15.810  1.00  0.00          N   
ATOM    334  CA  LYS A  24      30.060  33.360  15.080  1.00  0.00          C   
ATOM    335  C   LYS A  24      29.810  32.570  13.780  1.00  0.00          C   
ATOM    336  CB  LYS A  24      30.080  34.890  14.870  1.00  0.00          C   
ATOM    337  CG  LYS A  24      28.760  35.500  14.420  1.00  0.00          C   
ATOM    338  CD  LYS A  24      27.660  35.470  15.440  1.00  0.00          C   
ATOM    339  CE  LYS A  24      27.740  36.590  16.550  1.00  0.00          C   
ATOM    340  NZ  LYS A  24      26.480  36.590  17.310  1.00  0.00          N   
ATOM    341  O   LYS A  24      28.640  32.310  13.580  1.00  0.00          O   
ATOM    342  OXT LYS A  24      30.760  32.180  13.100  1.00  0.00          O   
ATOM    343  H   LYS A  24      32.050  33.500  15.760  1.00  0.00          H   
ATOM    344  HA  LYS A  24      29.250  33.040  15.720  1.00  0.00          H   
ATOM    345  HB3 LYS A  24      30.890  35.010  14.150  1.00  0.00          H   
ATOM    346  HB2 LYS A  24      30.360  35.330  15.820  1.00  0.00          H   
ATOM    347  HG3 LYS A  24      28.450  34.980  13.510  1.00  0.00          H   
ATOM    348  HG2 LYS A  24      28.890  36.560  14.190  1.00  0.00          H   
ATOM    349  HD3 LYS A  24      27.640  34.610  16.110  1.00  0.00          H   
ATOM    350  HD2 LYS A  24      26.730  35.440  14.880  1.00  0.00          H   
ATOM    351  HE3 LYS A  24      27.910  37.550  16.060  1.00  0.00          H   
ATOM    352  HE2 LYS A  24      28.580  36.210  17.120  1.00  0.00          H   
ATOM    353  HZ1 LYS A  24      25.660  36.640  16.730  1.00  0.00          H   
ATOM    354  HZ2 LYS A  24      26.310  35.790  17.890  1.00  0.00          H   
ATOM    355  HZ3 LYS A  24      26.410  37.410  17.890  1.00  0.00          H   
TER     356      LYS A  24
ENDMDL
MODEL        3
ATOM      1  N   LYS A   1      25.161  29.157  55.749  1.00  0.00          N   
ATOM      2  CA  LYS A   1      26.506  28.665  55.378  1.00  0.00          C   
ATOM      3  C   LYS A   1      26.675  28.569  53.844  1.00  0.00          C   
ATOM      4  O   LYS A   1      26.265  27.577  53.148  1.00  0.00          O   
ATOM      5  CB  LYS A   1      26.838  27.408  56.087  1.00  0.00          C   
ATOM      6  CG  LYS A   1      28.356  26.964  55.982  1.00  0.00          C   
ATOM      7  CD  LYS A   1      28.705  25.830  56.974  1.00  0.00          C   
ATOM      8  CE  LYS A   1      29.954  25.173  56.432  1.00  0.00          C   
ATOM      9  NZ  LYS A   1      30.135  23.771  56.866  1.00  0.00          N   
ATOM     10  HA  LYS A   1      27.244  29.349  55.778  1.00  0.00          H   
ATOM     11  HB3 LYS A   1      26.287  26.633  55.561  1.00  0.00          H   
ATOM     12  HB2 LYS A   1      26.409  27.465  57.086  1.00  0.00          H   
ATOM     13  HG3 LYS A   1      29.008  27.790  56.241  1.00  0.00          H   
ATOM     14  HG2 LYS A   1      28.465  26.612  54.955  1.00  0.00          H   
ATOM     15  HD3 LYS A   1      27.867  25.135  57.041  1.00  0.00          H   
ATOM     16  HD2 LYS A   1      28.789  26.226  57.988  1.00  0.00          H   
ATOM     17  HE3 LYS A   1      30.831  25.759  56.697  1.00  0.00          H   
ATOM     18  HE2 LYS A   1      29.969  25.209  55.341  1.00  0.00          H   
ATOM     19  HZ1 LYS A   1      29.354  23.143  56.741  1.00  0.00          H   
ATOM     20  HZ2 LYS A   1      30.932  23.390  56.383  1.00  0.00          H   
ATOM     21  HZ3 LYS A   1      30.278  23.728  57.865  1.00  0.00          H   
ATOM     22  H   LYS A   1      24.855  29.958  55.201  1.00  0.00          H   
ATOM     23  N   LYS A   2      27.180  29.652  53.202  1.00  0.00          N   
ATOM     24  CA  LYS A   2      27.448  29.670  51.790  1.00  0.00          C   
ATOM     25  C   LYS A   2      28.305  28.453  51.395  1.00  0.00          C   
ATOM     26  O   LYS A   2      29.035  27.853  52.202  1.00  0.00          O   
ATOM     27  CB  LYS A   2      28.183  30.998  51.537  1.00  0.00          C   
ATOM     28  CG  LYS A   2      27.400  32.265  51.627  1.00  0.00          C   
ATOM     29  CD  LYS A   2      28.151  33.436  50.955  1.00  0.00          C   
ATOM     30  CE  LYS A   2      27.416  34.735  51.287  1.00  0.00          C   
ATOM     31  NZ  LYS A   2      27.664  35.751  50.263  1.00  0.00          N   
ATOM     32  H   LYS A   2      27.665  30.215  53.877  1.00  0.00          H   
ATOM     33  HA  LYS A   2      26.518  29.714  51.238  1.00  0.00          H   
ATOM     34  HB3 LYS A   2      28.625  30.976  50.535  1.00  0.00          H   
ATOM     35  HB2 LYS A   2      29.080  31.112  52.147  1.00  0.00          H   
ATOM     36  HG3 LYS A   2      27.149  32.528  52.657  1.00  0.00          H   
ATOM     37  HG2 LYS A   2      26.474  32.115  51.076  1.00  0.00          H   
ATOM     38  HD3 LYS A   2      28.085  33.298  49.877  1.00  0.00          H   
ATOM     39  HD2 LYS A   2      29.149  33.426  51.386  1.00  0.00          H   
ATOM     40  HE3 LYS A   2      27.739  35.079  52.272  1.00  0.00          H   
ATOM     41  HE2 LYS A   2      26.370  34.426  51.254  1.00  0.00          H   
ATOM     42  HZ1 LYS A   2      27.148  36.607  50.302  1.00  0.00          H   
ATOM     43  HZ2 LYS A   2      28.606  36.118  50.288  1.00  0.00          H   
ATOM     44  HZ3 LYS A   2      27.544  35.325  49.362  1.00  0.00          H   
ATOM     45  N   PRO A   3      28.352  28.085  50.119  1.00  0.00          N   
ATOM     46  CA  PRO A   3      29.416  27.208  49.572  1.00  0.00          C   
ATOM     47  C   PRO A   3      30.801  27.860  49.634  1.00  0.00          C   
ATOM     48  O   PRO A   3      30.861  29.077  49.823  1.00  0.00          O   
ATOM     49  CB  PRO A   3      29.015  26.858  48.154  1.00  0.00          C   
ATOM     50  CG  PRO A   3      28.411  28.121  47.790  1.00  0.00          C   
ATOM     51  CD  PRO A   3      27.572  28.633  49.031  1.00  0.00          C   
ATOM     52  HA  PRO A   3      29.521  26.307  50.177  1.00  0.00          H   
ATOM     53  HB3 PRO A   3      29.898  26.600  47.549  1.00  0.00          H   
ATOM     54  HB2 PRO A   3      28.280  26.059  48.112  1.00  0.00          H   
ATOM     55  HG3 PRO A   3      29.211  28.857  47.694  1.00  0.00          H   
ATOM     56  HG2 PRO A   3      27.755  28.153  46.916  1.00  0.00          H   
ATOM     57  HD3 PRO A   3      27.595  29.725  49.009  1.00  0.00          H   
ATOM     58  HD2 PRO A   3      26.545  28.280  49.069  1.00  0.00          H   
ATOM     59  N   GLY A   4      31.841  27.110  49.305  1.00  0.00          N   
ATOM     60  CA  GLY A   4      33.144  27.675  48.945  1.00  0.00          C   
ATOM     61  C   GLY A   4      33.312  27.972  47.434  1.00  0.00          C   
ATOM     62  O   GLY A   4      32.323  28.296  46.720  1.00  0.00          O   
ATOM     63  H   GLY A   4      31.664  26.109  49.281  1.00  0.00          H   
ATOM     64  HA3 GLY A   4      33.932  26.961  49.194  1.00  0.00          H   
ATOM     65  HA2 GLY A   4      33.313  28.577  49.520  1.00  0.00          H   
ATOM     66  N   ALA A   5      34.513  27.969  46.978  1.00  0.00          N   
ATOM     67  CA  ALA A   5      34.994  28.048  45.633  1.00  0.00          C   
ATOM     68  C   ALA A   5      35.690  26.787  45.140  1.00  0.00          C   
ATOM     69  O   ALA A   5      36.285  26.104  45.946  1.00  0.00          O   
ATOM     70  CB  ALA A   5      36.009  29.187  45.578  1.00  0.00          C   
ATOM     71  H   ALA A   5      35.270  27.785  47.625  1.00  0.00          H   
ATOM     72  HA  ALA A   5      34.236  28.202  44.865  1.00  0.00          H   
ATOM     73  HB1 ALA A   5      35.648  29.939  46.290  1.00  0.00          H   
ATOM     74  HB2 ALA A   5      37.004  28.871  45.871  1.00  0.00          H   
ATOM     75  HB3 ALA A   5      36.034  29.479  44.529  1.00  0.00          H   
ATOM     76  N   SER A   6      35.488  26.508  43.894  1.00  0.00          N   
ATOM     77  CA  SER A   6      36.122  25.360  43.178  1.00  0.00          C   
ATOM     78  C   SER A   6      36.253  25.675  41.666  1.00  0.00          C   
ATOM     79  O   SER A   6      35.560  26.523  41.178  1.00  0.00          O   
ATOM     80  CB  SER A   6      35.235  24.054  43.339  1.00  0.00          C   
ATOM     81  OG  SER A   6      33.967  24.313  42.770  1.00  0.00          O   
ATOM     82  H   SER A   6      34.908  27.096  43.319  1.00  0.00          H   
ATOM     83  HA  SER A   6      37.093  25.100  43.600  1.00  0.00          H   
ATOM     84  HB3 SER A   6      35.170  23.691  44.360  1.00  0.00          H   
ATOM     85  HB2 SER A   6      35.733  23.238  42.806  1.00  0.00          H   
ATOM     86  HG  SER A   6      33.418  24.646  43.482  1.00  0.00          H   
ATOM     87  N   LEU A   7      36.962  24.917  40.866  1.00  0.00          N   
ATOM     88  CA  LEU A   7      37.056  25.029  39.397  1.00  0.00          C   
ATOM     89  C   LEU A   7      35.767  24.460  38.788  1.00  0.00          C   
ATOM     90  O   LEU A   7      35.272  24.906  37.803  1.00  0.00          O   
ATOM     91  CB  LEU A   7      38.369  24.247  38.938  1.00  0.00          C   
ATOM     92  CG  LEU A   7      38.433  24.293  37.409  1.00  0.00          C   
ATOM     93  CD1 LEU A   7      38.327  25.636  36.714  1.00  0.00          C   
ATOM     94  CD2 LEU A   7      39.744  23.614  36.989  1.00  0.00          C   
ATOM     95  H   LEU A   7      37.439  24.134  41.269  1.00  0.00          H   
ATOM     96  HA  LEU A   7      37.191  26.068  39.090  1.00  0.00          H   
ATOM     97  HB3 LEU A   7      38.413  23.201  39.238  1.00  0.00          H   
ATOM     98  HB2 LEU A   7      39.187  24.807  39.395  1.00  0.00          H   
ATOM     99  HG  LEU A   7      37.716  23.605  36.960  1.00  0.00          H   
ATOM    100 HD11 LEU A   7      37.347  26.102  36.810  1.00  0.00          H   
ATOM    101 HD12 LEU A   7      39.012  26.313  37.225  1.00  0.00          H   
ATOM    102 HD13 LEU A   7      38.587  25.540  35.669  1.00  0.00          H   
ATOM    103 HD21 LEU A   7      40.621  24.153  37.368  1.00  0.00          H   
ATOM    104 HD22 LEU A   7      39.652  22.634  37.444  1.00  0.00          H   
ATOM    105 HD23 LEU A   7      39.801  23.550  35.900  1.00  0.00          H   
ATOM    106  N   ALA A   8      35.098  23.530  39.403  1.00  0.00          N   
ATOM    107  CA  ALA A   8      33.769  23.068  38.968  1.00  0.00          C   
ATOM    108  C   ALA A   8      32.757  24.205  39.061  1.00  0.00          C   
ATOM    109  O   ALA A   8      31.994  24.316  38.110  1.00  0.00          O   
ATOM    110  CB  ALA A   8      33.314  21.891  39.869  1.00  0.00          C   
ATOM    111  H   ALA A   8      35.535  23.047  40.179  1.00  0.00          H   
ATOM    112  HA  ALA A   8      33.879  22.811  37.913  1.00  0.00          H   
ATOM    113  HB1 ALA A   8      33.447  22.023  40.947  1.00  0.00          H   
ATOM    114  HB2 ALA A   8      32.254  21.706  39.755  1.00  0.00          H   
ATOM    115  HB3 ALA A   8      33.760  20.936  39.579  1.00  0.00          H   
ATOM    116  N   ALA A   9      32.748  24.993  40.115  1.00  0.00          N   
ATOM    117  CA  ALA A   9      31.862  26.154  40.148  1.00  0.00          C   
ATOM    118  C   ALA A   9      32.365  27.243  39.223  1.00  0.00          C   
ATOM    119  O   ALA A   9      31.484  27.859  38.667  1.00  0.00          O   
ATOM    120  CB  ALA A   9      31.773  26.590  41.563  1.00  0.00          C   
ATOM    121  H   ALA A   9      33.422  24.763  40.830  1.00  0.00          H   
ATOM    122  HA  ALA A   9      30.849  25.852  39.890  1.00  0.00          H   
ATOM    123  HB1 ALA A   9      31.442  25.708  42.119  1.00  0.00          H   
ATOM    124  HB2 ALA A   9      32.713  26.917  41.999  1.00  0.00          H   
ATOM    125  HB3 ALA A   9      31.013  27.378  41.670  1.00  0.00          H   
ATOM    126  N   LEU A  10      33.641  27.460  38.977  1.00  0.00          N   
ATOM    127  CA  LEU A  10      34.126  28.425  37.985  1.00  0.00          C   
ATOM    128  C   LEU A  10      33.647  27.954  36.612  1.00  0.00          C   
ATOM    129  O   LEU A  10      33.418  28.763  35.760  1.00  0.00          O   
ATOM    130  CB  LEU A  10      35.685  28.588  38.080  1.00  0.00          C   
ATOM    131  CG  LEU A  10      36.246  29.259  39.302  1.00  0.00          C   
ATOM    132  CD1 LEU A  10      37.709  28.914  39.538  1.00  0.00          C   
ATOM    133  CD2 LEU A  10      36.147  30.756  38.973  1.00  0.00          C   
ATOM    134  H   LEU A  10      34.272  27.028  39.626  1.00  0.00          H   
ATOM    135  HA  LEU A  10      33.674  29.397  38.162  1.00  0.00          H   
ATOM    136  HB3 LEU A  10      35.993  29.185  37.221  1.00  0.00          H   
ATOM    137  HB2 LEU A  10      36.091  27.576  38.089  1.00  0.00          H   
ATOM    138  HG  LEU A  10      35.640  29.236  40.212  1.00  0.00          H   
ATOM    139 HD11 LEU A  10      37.981  29.606  40.348  1.00  0.00          H   
ATOM    140 HD12 LEU A  10      37.903  27.930  39.967  1.00  0.00          H   
ATOM    141 HD13 LEU A  10      38.230  29.082  38.600  1.00  0.00          H   
ATOM    142 HD21 LEU A  10      36.785  31.070  38.141  1.00  0.00          H   
ATOM    143 HD22 LEU A  10      35.098  31.016  38.866  1.00  0.00          H   
ATOM    144 HD23 LEU A  10      36.556  31.276  39.835  1.00  0.00          H   
ATOM    145  N   GLN A  11      33.646  26.664  36.356  1.00  0.00          N   
ATOM    146  CA  GLN A  11      33.117  26.112  35.102  1.00  0.00          C   
ATOM    147  C   GLN A  11      31.633  26.422  34.845  1.00  0.00          C   
ATOM    148  O   GLN A  11      31.167  26.679  33.773  1.00  0.00          O   
ATOM    149  CB  GLN A  11      33.372  24.654  34.889  1.00  0.00          C   
ATOM    150  CG  GLN A  11      34.876  24.437  34.677  1.00  0.00          C   
ATOM    151  CD  GLN A  11      35.291  24.567  33.211  1.00  0.00          C   
ATOM    152  NE2 GLN A  11      36.371  25.239  32.824  1.00  0.00          N   
ATOM    153  OE1 GLN A  11      34.495  24.238  32.357  1.00  0.00          O   
ATOM    154  H   GLN A  11      33.925  26.038  37.098  1.00  0.00          H   
ATOM    155  HA  GLN A  11      33.721  26.687  34.397  1.00  0.00          H   
ATOM    156  HB3 GLN A  11      32.810  24.209  34.063  1.00  0.00          H   
ATOM    157  HB2 GLN A  11      33.096  24.000  35.712  1.00  0.00          H   
ATOM    158  HG3 GLN A  11      35.018  23.444  35.108  1.00  0.00          H   
ATOM    159  HG2 GLN A  11      35.437  25.171  35.241  1.00  0.00          H   
ATOM    160 HE21 GLN A  11      36.952  25.665  33.528  1.00  0.00          H   
ATOM    161 HE22 GLN A  11      36.618  25.333  31.848  1.00  0.00          H   
ATOM    162  N   ALA A  12      30.792  26.259  35.869  1.00  0.00          N   
ATOM    163  CA  ALA A  12      29.346  26.716  35.922  1.00  0.00          C   
ATOM    164  C   ALA A  12      29.214  28.200  35.659  1.00  0.00          C   
ATOM    165  O   ALA A  12      28.258  28.661  35.035  1.00  0.00          O   
ATOM    166  CB  ALA A  12      28.796  26.206  37.262  1.00  0.00          C   
ATOM    167  H   ALA A  12      31.218  25.840  36.694  1.00  0.00          H   
ATOM    168  HA  ALA A  12      28.867  26.162  35.117  1.00  0.00          H   
ATOM    169  HB1 ALA A  12      28.819  25.112  37.332  1.00  0.00          H   
ATOM    170  HB2 ALA A  12      29.347  26.649  38.094  1.00  0.00          H   
ATOM    171  HB3 ALA A  12      27.743  26.465  37.241  1.00  0.00          H   
ATOM    172  N   LEU A  13      30.143  29.025  36.137  1.00  0.00          N   
ATOM    173  CA  LEU A  13      30.082  30.495  35.836  1.00  0.00          C   
ATOM    174  C   LEU A  13      30.484  30.809  34.433  1.00  0.00          C   
ATOM    175  O   LEU A  13      29.752  31.539  33.742  1.00  0.00          O   
ATOM    176  CB  LEU A  13      30.923  31.303  36.869  1.00  0.00          C   
ATOM    177  CG  LEU A  13      31.071  32.805  36.605  1.00  0.00          C   
ATOM    178  CD1 LEU A  13      29.677  33.479  36.742  1.00  0.00          C   
ATOM    179  CD2 LEU A  13      31.997  33.413  37.612  1.00  0.00          C   
ATOM    180  H   LEU A  13      30.836  28.547  36.705  1.00  0.00          H   
ATOM    181  HA  LEU A  13      29.012  30.727  35.855  1.00  0.00          H   
ATOM    182  HB3 LEU A  13      31.951  30.940  36.873  1.00  0.00          H   
ATOM    183  HB2 LEU A  13      30.346  31.188  37.777  1.00  0.00          H   
ATOM    184  HG  LEU A  13      31.551  32.878  35.633  1.00  0.00          H   
ATOM    185 HD11 LEU A  13      29.207  33.225  37.688  1.00  0.00          H   
ATOM    186 HD12 LEU A  13      29.719  34.567  36.731  1.00  0.00          H   
ATOM    187 HD13 LEU A  13      28.986  33.132  35.971  1.00  0.00          H   
ATOM    188 HD21 LEU A  13      31.634  33.138  38.602  1.00  0.00          H   
ATOM    189 HD22 LEU A  13      32.958  32.900  37.515  1.00  0.00          H   
ATOM    190 HD23 LEU A  13      32.134  34.493  37.474  1.00  0.00          H   
ATOM    191  N   GLN A  14      31.504  30.135  33.923  1.00  0.00          N   
ATOM    192  CA  GLN A  14      31.752  30.173  32.497  1.00  0.00          C   
ATOM    193  C   GLN A  14      30.521  29.868  31.677  1.00  0.00          C   
ATOM    194  O   GLN A  14      30.039  30.600  30.824  1.00  0.00          O   
ATOM    195  CB  GLN A  14      32.949  29.315  32.128  1.00  0.00          C   
ATOM    196  CG  GLN A  14      34.235  30.205  31.938  1.00  0.00          C   
ATOM    197  CD  GLN A  14      35.425  29.306  31.619  1.00  0.00          C   
ATOM    198  NE2 GLN A  14      36.462  29.650  30.895  1.00  0.00          N   
ATOM    199  OE1 GLN A  14      35.441  28.216  32.155  1.00  0.00          O   
ATOM    200  H   GLN A  14      31.958  29.479  34.544  1.00  0.00          H   
ATOM    201  HA  GLN A  14      31.986  31.203  32.233  1.00  0.00          H   
ATOM    202  HB3 GLN A  14      32.850  28.693  31.240  1.00  0.00          H   
ATOM    203  HB2 GLN A  14      33.173  28.633  32.949  1.00  0.00          H   
ATOM    204  HG3 GLN A  14      34.411  30.728  32.871  1.00  0.00          H   
ATOM    205  HG2 GLN A  14      33.980  30.837  31.085  1.00  0.00          H   
ATOM    206 HE21 GLN A  14      36.429  30.569  30.472  1.00  0.00          H   
ATOM    207 HE22 GLN A  14      37.223  29.016  30.708  1.00  0.00          H   
ATOM    208  N   ALA A  15      29.781  28.788  32.051  1.00  0.00          N   
ATOM    209  CA  ALA A  15      28.543  28.305  31.426  1.00  0.00          C   
ATOM    210  C   ALA A  15      27.435  29.331  31.440  1.00  0.00          C   
ATOM    211  O   ALA A  15      26.871  29.685  30.380  1.00  0.00          O   
ATOM    212  CB  ALA A  15      28.258  26.948  31.941  1.00  0.00          C   
ATOM    213  H   ALA A  15      30.190  28.199  32.767  1.00  0.00          H   
ATOM    214  HA  ALA A  15      28.735  28.222  30.359  1.00  0.00          H   
ATOM    215  HB1 ALA A  15      27.837  26.942  32.951  1.00  0.00          H   
ATOM    216  HB2 ALA A  15      27.729  26.369  31.191  1.00  0.00          H   
ATOM    217  HB3 ALA A  15      29.174  26.359  32.050  1.00  0.00          H   
ATOM    218  N   LEU A  16      27.201  29.894  32.635  1.00  0.00          N   
ATOM    219  CA  LEU A  16      26.375  31.050  32.877  1.00  0.00          C   
ATOM    220  C   LEU A  16      26.667  32.306  31.986  1.00  0.00          C   
ATOM    221  O   LEU A  16      25.706  32.798  31.402  1.00  0.00          O   
ATOM    222  CB  LEU A  16      26.430  31.551  34.316  1.00  0.00          C   
ATOM    223  CG  LEU A  16      25.381  32.690  34.701  1.00  0.00          C   
ATOM    224  CD1 LEU A  16      24.040  32.105  34.964  1.00  0.00          C   
ATOM    225  CD2 LEU A  16      25.831  33.386  35.998  1.00  0.00          C   
ATOM    226  H   LEU A  16      27.690  29.489  33.418  1.00  0.00          H   
ATOM    227  HA  LEU A  16      25.355  30.753  32.641  1.00  0.00          H   
ATOM    228  HB3 LEU A  16      27.435  31.899  34.567  1.00  0.00          H   
ATOM    229  HB2 LEU A  16      26.058  30.755  34.947  1.00  0.00          H   
ATOM    230  HG  LEU A  16      25.300  33.413  33.888  1.00  0.00          H   
ATOM    231 HD11 LEU A  16      23.344  32.874  35.297  1.00  0.00          H   
ATOM    232 HD12 LEU A  16      23.608  31.765  34.028  1.00  0.00          H   
ATOM    233 HD13 LEU A  16      24.135  31.321  35.710  1.00  0.00          H   
ATOM    234 HD21 LEU A  16      26.800  33.849  35.804  1.00  0.00          H   
ATOM    235 HD22 LEU A  16      25.132  34.199  36.174  1.00  0.00          H   
ATOM    236 HD23 LEU A  16      25.902  32.726  36.860  1.00  0.00          H   
ATOM    237  N   GLN A  17      27.878  32.862  31.956  1.00  0.00          N   
ATOM    238  CA  GLN A  17      28.135  33.931  31.075  1.00  0.00          C   
ATOM    239  C   GLN A  17      28.103  33.616  29.593  1.00  0.00          C   
ATOM    240  O   GLN A  17      27.762  34.637  28.942  1.00  0.00          O   
ATOM    241  CB  GLN A  17      29.538  34.552  31.451  1.00  0.00          C   
ATOM    242  CG  GLN A  17      29.462  35.263  32.836  1.00  0.00          C   
ATOM    243  CD  GLN A  17      30.754  35.160  33.573  1.00  0.00          C   
ATOM    244  NE2 GLN A  17      30.773  35.564  34.792  1.00  0.00          N   
ATOM    245  OE1 GLN A  17      31.713  34.664  33.019  1.00  0.00          O   
ATOM    246  H   GLN A  17      28.661  32.424  32.433  1.00  0.00          H   
ATOM    247  HA  GLN A  17      27.432  34.741  31.238  1.00  0.00          H   
ATOM    248  HB3 GLN A  17      29.767  35.372  30.773  1.00  0.00          H   
ATOM    249  HB2 GLN A  17      30.255  33.733  31.550  1.00  0.00          H   
ATOM    250  HG3 GLN A  17      28.624  34.949  33.450  1.00  0.00          H   
ATOM    251  HG2 GLN A  17      29.319  36.333  32.670  1.00  0.00          H   
ATOM    252 HE21 GLN A  17      29.957  35.988  35.208  1.00  0.00          H   
ATOM    253 HE22 GLN A  17      31.650  35.499  35.289  1.00  0.00          H   
ATOM    254  N   ALA A  18      28.394  32.378  29.072  1.00  0.00          N   
ATOM    255  CA  ALA A  18      27.985  31.965  27.751  1.00  0.00          C   
ATOM    256  C   ALA A  18      26.483  32.035  27.586  1.00  0.00          C   
ATOM    257  O   ALA A  18      26.002  32.662  26.651  1.00  0.00          O   
ATOM    258  CB  ALA A  18      28.510  30.527  27.517  1.00  0.00          C   
ATOM    259  H   ALA A  18      28.803  31.744  29.745  1.00  0.00          H   
ATOM    260  HA  ALA A  18      28.432  32.656  27.034  1.00  0.00          H   
ATOM    261  HB1 ALA A  18      28.391  30.192  26.485  1.00  0.00          H   
ATOM    262  HB2 ALA A  18      29.573  30.426  27.734  1.00  0.00          H   
ATOM    263  HB3 ALA A  18      27.856  29.924  28.144  1.00  0.00          H   
ATOM    264  N   ALA A  19      25.656  31.486  28.506  1.00  0.00          N   
ATOM    265  CA  ALA A  19      24.205  31.492  28.460  1.00  0.00          C   
ATOM    266  C   ALA A  19      23.633  32.854  28.410  1.00  0.00          C   
ATOM    267  O   ALA A  19      22.623  33.097  27.733  1.00  0.00          O   
ATOM    268  CB  ALA A  19      23.578  30.589  29.580  1.00  0.00          C   
ATOM    269  H   ALA A  19      26.029  30.757  29.089  1.00  0.00          H   
ATOM    270  HA  ALA A  19      23.894  31.071  27.503  1.00  0.00          H   
ATOM    271  HB1 ALA A  19      22.528  30.366  29.360  1.00  0.00          H   
ATOM    272  HB2 ALA A  19      24.080  29.621  29.569  1.00  0.00          H   
ATOM    273  HB3 ALA A  19      23.671  31.126  30.533  1.00  0.00          H   
ATOM    274  N   GLN A  20      24.351  33.766  29.147  1.00  0.00          N   
ATOM    275  CA  GLN A  20      23.983  35.195  29.246  1.00  0.00          C   
ATOM    276  C   GLN A  20      24.270  35.809  27.930  1.00  0.00          C   
ATOM    277  O   GLN A  20      23.443  36.622  27.558  1.00  0.00          O   
ATOM    278  CB  GLN A  20      24.594  35.769  30.520  1.00  0.00          C   
ATOM    279  CG  GLN A  20      23.946  35.491  31.874  1.00  0.00          C   
ATOM    280  CD  GLN A  20      24.750  35.971  33.058  1.00  0.00          C   
ATOM    281  NE2 GLN A  20      24.234  36.000  34.241  1.00  0.00          N   
ATOM    282  OE1 GLN A  20      25.818  36.513  32.963  1.00  0.00          O   
ATOM    283  H   GLN A  20      25.081  33.434  29.765  1.00  0.00          H   
ATOM    284  HA  GLN A  20      22.909  35.251  29.473  1.00  0.00          H   
ATOM    285  HB3 GLN A  20      24.594  36.861  30.474  1.00  0.00          H   
ATOM    286  HB2 GLN A  20      25.625  35.436  30.584  1.00  0.00          H   
ATOM    287  HG3 GLN A  20      23.756  34.425  31.963  1.00  0.00          H   
ATOM    288  HG2 GLN A  20      22.967  35.974  31.937  1.00  0.00          H   
ATOM    289 HE21 GLN A  20      23.271  35.754  34.427  1.00  0.00          H   
ATOM    290 HE22 GLN A  20      24.768  36.361  35.020  1.00  0.00          H   
ATOM    291  N   ALA A  21      25.400  35.589  27.246  1.00  0.00          N   
ATOM    292  CA  ALA A  21      25.897  36.211  25.964  1.00  0.00          C   
ATOM    293  C   ALA A  21      24.933  35.949  24.836  1.00  0.00          C   
ATOM    294  O   ALA A  21      24.559  36.878  24.109  1.00  0.00          O   
ATOM    295  CB  ALA A  21      27.240  35.624  25.621  1.00  0.00          C   
ATOM    296  H   ALA A  21      25.906  34.790  27.600  1.00  0.00          H   
ATOM    297  HA  ALA A  21      26.044  37.259  26.217  1.00  0.00          H   
ATOM    298  HB1 ALA A  21      27.545  36.049  24.674  1.00  0.00          H   
ATOM    299  HB2 ALA A  21      27.955  35.919  26.397  1.00  0.00          H   
ATOM    300  HB3 ALA A  21      27.255  34.531  25.641  1.00  0.00          H   
ATOM    301  N   ALA A  22      24.418  34.740  24.695  1.00  0.00          N   
ATOM    302  CA  ALA A  22      23.399  34.387  23.756  1.00  0.00          C   
ATOM    303  C   ALA A  22      22.023  34.926  24.095  1.00  0.00          C   
ATOM    304  O   ALA A  22      21.761  35.206  25.318  1.00  0.00          O   
ATOM    305  CB  ALA A  22      23.501  32.840  23.452  1.00  0.00          C   
ATOM    306  H   ALA A  22      24.554  33.999  25.363  1.00  0.00          H   
ATOM    307  HA  ALA A  22      23.598  34.877  22.808  1.00  0.00          H   
ATOM    308  HB1 ALA A  22      23.353  32.334  24.405  1.00  0.00          H   
ATOM    309  HB2 ALA A  22      22.698  32.514  22.787  1.00  0.00          H   
ATOM    310  HB3 ALA A  22      24.431  32.458  23.017  1.00  0.00          H   
ATOM    311  N   LYS A  23      21.207  34.931  23.090  1.00  0.00          N   
ATOM    312  CA  LYS A  23      19.802  35.204  23.193  1.00  0.00          C   
ATOM    313  C   LYS A  23      19.071  34.042  24.029  1.00  0.00          C   
ATOM    314  O   LYS A  23      19.581  32.943  24.042  1.00  0.00          O   
ATOM    315  CB  LYS A  23      19.087  35.240  21.821  1.00  0.00          C   
ATOM    316  CG  LYS A  23      19.474  36.611  21.203  1.00  0.00          C   
ATOM    317  CD  LYS A  23      18.951  36.810  19.793  1.00  0.00          C   
ATOM    318  CE  LYS A  23      17.460  36.814  19.705  1.00  0.00          C   
ATOM    319  NZ  LYS A  23      17.087  37.314  18.381  1.00  0.00          N   
ATOM    320  H   LYS A  23      21.583  34.722  22.181  1.00  0.00          H   
ATOM    321  HA  LYS A  23      19.546  36.123  23.711  1.00  0.00          H   
ATOM    322  HB3 LYS A  23      18.000  35.214  21.875  1.00  0.00          H   
ATOM    323  HB2 LYS A  23      19.575  34.450  21.241  1.00  0.00          H   
ATOM    324  HG3 LYS A  23      20.538  36.835  21.137  1.00  0.00          H   
ATOM    325  HG2 LYS A  23      19.025  37.353  21.865  1.00  0.00          H   
ATOM    326  HD3 LYS A  23      19.413  36.028  19.194  1.00  0.00          H   
ATOM    327  HD2 LYS A  23      19.391  37.720  19.366  1.00  0.00          H   
ATOM    328  HE3 LYS A  23      17.071  37.538  20.423  1.00  0.00          H   
ATOM    329  HE2 LYS A  23      16.978  35.841  19.820  1.00  0.00          H   
ATOM    330  HZ1 LYS A  23      17.423  36.641  17.711  1.00  0.00          H   
ATOM    331  HZ2 LYS A  23      16.117  37.452  18.140  1.00  0.00          H   
ATOM    332  HZ3 LYS A  23      17.440  38.251  18.262  1.00  0.00          H   
ATOM    333  N   LYS A  24      17.969  34.309  24.763  1.00  0.00          N   
ATOM    334  CA  LYS A  24      17.431  33.334  25.763  1.00  0.00          C   
ATOM    335  C   LYS A  24      16.450  32.401  25.127  1.00  0.00          C   
ATOM    336  CB  LYS A  24      16.720  34.077  26.917  1.00  0.00          C   
ATOM    337  CG  LYS A  24      17.748  34.994  27.678  1.00  0.00          C   
ATOM    338  CD  LYS A  24      17.068  35.941  28.708  1.00  0.00          C   
ATOM    339  CE  LYS A  24      18.146  36.805  29.408  1.00  0.00          C   
ATOM    340  NZ  LYS A  24      18.875  36.172  30.512  1.00  0.00          N   
ATOM    341  O   LYS A  24      16.439  31.291  25.663  1.00  0.00          O   
ATOM    342  OXT LYS A  24      15.702  32.709  24.132  1.00  0.00          O   
ATOM    343  H   LYS A  24      17.496  35.200  24.716  1.00  0.00          H   
ATOM    344  HA  LYS A  24      18.214  32.645  26.106  1.00  0.00          H   
ATOM    345  HB3 LYS A  24      16.333  33.402  27.683  1.00  0.00          H   
ATOM    346  HB2 LYS A  24      15.948  34.692  26.445  1.00  0.00          H   
ATOM    347  HG3 LYS A  24      18.274  35.513  26.871  1.00  0.00          H   
ATOM    348  HG2 LYS A  24      18.427  34.298  28.161  1.00  0.00          H   
ATOM    349  HD3 LYS A  24      16.591  35.290  29.447  1.00  0.00          H   
ATOM    350  HD2 LYS A  24      16.341  36.595  28.224  1.00  0.00          H   
ATOM    351  HE3 LYS A  24      17.768  37.750  29.824  1.00  0.00          H   
ATOM    352  HE2 LYS A  24      18.883  37.093  28.653  1.00  0.00          H   
ATOM    353  HZ1 LYS A  24      19.211  35.278  30.177  1.00  0.00          H   
ATOM    354  HZ2 LYS A  24      19.705  36.722  30.662  1.00  0.00          H   
ATOM    355  HZ3 LYS A  24      18.372  36.191  31.388  1.00  0.00          H   
TER     356      LYS A  24
ENDMDL
MODEL        4
ATOM      1  N   LYS A   1      44.314  12.111  32.154  1.00  0.00          N   
ATOM      2  CA  LYS A   1      43.076  12.569  32.749  1.00  0.00          C   
ATOM      3  C   LYS A   1      43.343  13.853  33.444  1.00  0.00          C   
ATOM      4  O   LYS A   1      44.382  14.036  34.107  1.00  0.00          O   
ATOM      5  CB  LYS A   1      42.355  11.568  33.611  1.00  0.00          C   
ATOM      6  CG  LYS A   1      42.056  10.213  32.963  1.00  0.00          C   
ATOM      7  CD  LYS A   1      41.125   9.309  33.776  1.00  0.00          C   
ATOM      8  CE  LYS A   1      40.619   8.191  32.797  1.00  0.00          C   
ATOM      9  NZ  LYS A   1      40.383   6.883  33.509  1.00  0.00          N   
ATOM     10  HA  LYS A   1      42.363  12.887  31.982  1.00  0.00          H   
ATOM     11  HB3 LYS A   1      41.447  12.073  33.927  1.00  0.00          H   
ATOM     12  HB2 LYS A   1      42.894  11.290  34.522  1.00  0.00          H   
ATOM     13  HG3 LYS A   1      43.027   9.752  32.783  1.00  0.00          H   
ATOM     14  HG2 LYS A   1      41.605  10.480  32.000  1.00  0.00          H   
ATOM     15  HD3 LYS A   1      40.292   9.916  34.115  1.00  0.00          H   
ATOM     16  HD2 LYS A   1      41.720   8.956  34.624  1.00  0.00          H   
ATOM     17  HE3 LYS A   1      41.459   7.996  32.136  1.00  0.00          H   
ATOM     18  HE2 LYS A   1      39.761   8.596  32.264  1.00  0.00          H   
ATOM     19  HZ1 LYS A   1      39.551   7.001  34.068  1.00  0.00          H   
ATOM     20  HZ2 LYS A   1      40.190   6.155  32.830  1.00  0.00          H   
ATOM     21  HZ3 LYS A   1      41.188   6.555  34.040  1.00  0.00          H   
ATOM     22  H   LYS A   1      44.801  11.451  32.755  1.00  0.00          H   
ATOM     23  N   LYS A   2      42.392  14.836  33.391  1.00  0.00          N   
ATOM     24  CA  LYS A   2      42.426  16.095  34.083  1.00  0.00          C   
ATOM     25  C   LYS A   2      42.317  15.840  35.586  1.00  0.00          C   
ATOM     26  O   LYS A   2      41.638  14.935  35.991  1.00  0.00          O   
ATOM     27  CB  LYS A   2      41.284  17.017  33.677  1.00  0.00          C   
ATOM     28  CG  LYS A   2      41.138  17.274  32.114  1.00  0.00          C   
ATOM     29  CD  LYS A   2      42.317  18.128  31.683  1.00  0.00          C   
ATOM     30  CE  LYS A   2      42.382  18.522  30.192  1.00  0.00          C   
ATOM     31  NZ  LYS A   2      43.032  19.785  29.896  1.00  0.00          N   
ATOM     32  H   LYS A   2      41.682  14.626  32.698  1.00  0.00          H   
ATOM     33  HA  LYS A   2      43.437  16.511  33.970  1.00  0.00          H   
ATOM     34  HB3 LYS A   2      41.360  17.952  34.242  1.00  0.00          H   
ATOM     35  HB2 LYS A   2      40.311  16.551  33.858  1.00  0.00          H   
ATOM     36  HG3 LYS A   2      40.246  17.832  31.816  1.00  0.00          H   
ATOM     37  HG2 LYS A   2      41.195  16.315  31.596  1.00  0.00          H   
ATOM     38  HD3 LYS A   2      43.249  17.578  31.836  1.00  0.00          H   
ATOM     39  HD2 LYS A   2      42.281  19.022  32.296  1.00  0.00          H   
ATOM     40  HE3 LYS A   2      41.432  18.343  29.694  1.00  0.00          H   
ATOM     41  HE2 LYS A   2      43.046  17.815  29.697  1.00  0.00          H   
ATOM     42  HZ1 LYS A   2      42.741  20.040  28.975  1.00  0.00          H   
ATOM     43  HZ2 LYS A   2      42.607  20.527  30.444  1.00  0.00          H   
ATOM     44  HZ3 LYS A   2      44.031  19.625  29.937  1.00  0.00          H   
ATOM     45  N   PRO A   3      42.968  16.673  36.428  1.00  0.00          N   
ATOM     46  CA  PRO A   3      42.617  16.807  37.810  1.00  0.00          C   
ATOM     47  C   PRO A   3      41.378  17.697  38.000  1.00  0.00          C   
ATOM     48  O   PRO A   3      41.114  18.515  37.076  1.00  0.00          O   
ATOM     49  CB  PRO A   3      43.834  17.549  38.450  1.00  0.00          C   
ATOM     50  CG  PRO A   3      44.499  18.329  37.364  1.00  0.00          C   
ATOM     51  CD  PRO A   3      43.984  17.608  36.066  1.00  0.00          C   
ATOM     52  HA  PRO A   3      42.526  15.860  38.337  1.00  0.00          H   
ATOM     53  HB3 PRO A   3      43.544  18.244  39.236  1.00  0.00          H   
ATOM     54  HB2 PRO A   3      44.566  16.829  38.826  1.00  0.00          H   
ATOM     55  HG3 PRO A   3      44.183  19.379  37.384  1.00  0.00          H   
ATOM     56  HG2 PRO A   3      45.575  18.297  37.505  1.00  0.00          H   
ATOM     57  HD3 PRO A   3      43.566  18.428  35.483  1.00  0.00          H   
ATOM     58  HD2 PRO A   3      44.854  17.062  35.690  1.00  0.00          H   
ATOM     59  N   GLY A   4      40.671  17.593  39.073  1.00  0.00          N   
ATOM     60  CA  GLY A   4      39.388  18.213  39.466  1.00  0.00          C   
ATOM     61  C   GLY A   4      39.509  19.670  39.934  1.00  0.00          C   
ATOM     62  O   GLY A   4      38.574  20.439  39.653  1.00  0.00          O   
ATOM     63  H   GLY A   4      41.045  16.872  39.683  1.00  0.00          H   
ATOM     64  HA3 GLY A   4      38.920  17.626  40.259  1.00  0.00          H   
ATOM     65  HA2 GLY A   4      38.745  18.164  38.578  1.00  0.00          H   
ATOM     66  N   ALA A   5      40.590  20.105  40.593  1.00  0.00          N   
ATOM     67  CA  ALA A   5      41.105  21.482  40.757  1.00  0.00          C   
ATOM     68  C   ALA A   5      40.096  22.445  41.354  1.00  0.00          C   
ATOM     69  O   ALA A   5      40.229  23.622  41.197  1.00  0.00          O   
ATOM     70  CB  ALA A   5      41.557  21.950  39.386  1.00  0.00          C   
ATOM     71  H   ALA A   5      41.229  19.361  40.829  1.00  0.00          H   
ATOM     72  HA  ALA A   5      41.922  21.521  41.467  1.00  0.00          H   
ATOM     73  HB1 ALA A   5      42.352  21.317  38.991  1.00  0.00          H   
ATOM     74  HB2 ALA A   5      40.732  21.862  38.666  1.00  0.00          H   
ATOM     75  HB3 ALA A   5      41.921  22.968  39.451  1.00  0.00          H   
ATOM     76  N   SER A   6      39.010  21.988  41.987  1.00  0.00          N   
ATOM     77  CA  SER A   6      37.931  22.788  42.606  1.00  0.00          C   
ATOM     78  C   SER A   6      37.173  23.790  41.673  1.00  0.00          C   
ATOM     79  O   SER A   6      36.417  24.667  42.067  1.00  0.00          O   
ATOM     80  CB  SER A   6      38.256  23.381  43.956  1.00  0.00          C   
ATOM     81  OG  SER A   6      38.974  22.482  44.810  1.00  0.00          O   
ATOM     82  H   SER A   6      38.918  20.984  42.073  1.00  0.00          H   
ATOM     83  HA  SER A   6      37.132  22.058  42.758  1.00  0.00          H   
ATOM     84  HB3 SER A   6      37.363  23.636  44.534  1.00  0.00          H   
ATOM     85  HB2 SER A   6      38.843  24.296  43.907  1.00  0.00          H   
ATOM     86  HG  SER A   6      39.155  23.018  45.589  1.00  0.00          H   
ATOM     87  N   LEU A   7      37.284  23.622  40.357  1.00  0.00          N   
ATOM     88  CA  LEU A   7      36.900  24.523  39.231  1.00  0.00          C   
ATOM     89  C   LEU A   7      35.384  24.435  38.816  1.00  0.00          C   
ATOM     90  O   LEU A   7      34.961  25.146  37.893  1.00  0.00          O   
ATOM     91  CB  LEU A   7      37.766  24.301  37.950  1.00  0.00          C   
ATOM     92  CG  LEU A   7      39.230  24.540  38.113  1.00  0.00          C   
ATOM     93  CD1 LEU A   7      40.102  24.283  36.859  1.00  0.00          C   
ATOM     94  CD2 LEU A   7      39.426  26.049  38.479  1.00  0.00          C   
ATOM     95  H   LEU A   7      37.815  22.810  40.076  1.00  0.00          H   
ATOM     96  HA  LEU A   7      37.052  25.561  39.540  1.00  0.00          H   
ATOM     97  HB3 LEU A   7      37.328  24.921  37.162  1.00  0.00          H   
ATOM     98  HB2 LEU A   7      37.614  23.279  37.603  1.00  0.00          H   
ATOM     99  HG  LEU A   7      39.581  23.907  38.929  1.00  0.00          H   
ATOM    100 HD11 LEU A   7      39.905  23.278  36.490  1.00  0.00          H   
ATOM    101 HD12 LEU A   7      39.845  24.967  36.046  1.00  0.00          H   
ATOM    102 HD13 LEU A   7      41.155  24.295  37.143  1.00  0.00          H   
ATOM    103 HD21 LEU A   7      38.848  26.787  37.921  1.00  0.00          H   
ATOM    104 HD22 LEU A   7      39.074  26.159  39.505  1.00  0.00          H   
ATOM    105 HD23 LEU A   7      40.476  26.338  38.423  1.00  0.00          H   
ATOM    106  N   ALA A   8      34.649  23.483  39.370  1.00  0.00          N   
ATOM    107  CA  ALA A   8      33.247  23.174  38.875  1.00  0.00          C   
ATOM    108  C   ALA A   8      32.325  24.415  38.821  1.00  0.00          C   
ATOM    109  O   ALA A   8      31.704  24.783  37.842  1.00  0.00          O   
ATOM    110  CB  ALA A   8      32.765  22.035  39.750  1.00  0.00          C   
ATOM    111  H   ALA A   8      35.093  22.767  39.920  1.00  0.00          H   
ATOM    112  HA  ALA A   8      33.309  22.888  37.829  1.00  0.00          H   
ATOM    113  HB1 ALA A   8      33.198  22.041  40.754  1.00  0.00          H   
ATOM    114  HB2 ALA A   8      31.707  22.075  40.013  1.00  0.00          H   
ATOM    115  HB3 ALA A   8      32.920  21.048  39.319  1.00  0.00          H   
ATOM    116  N   ALA A   9      32.228  25.109  39.952  1.00  0.00          N   
ATOM    117  CA  ALA A   9      31.435  26.375  40.017  1.00  0.00          C   
ATOM    118  C   ALA A   9      31.956  27.490  39.074  1.00  0.00          C   
ATOM    119  O   ALA A   9      31.177  28.359  38.635  1.00  0.00          O   
ATOM    120  CB  ALA A   9      31.495  26.870  41.452  1.00  0.00          C   
ATOM    121  H   ALA A   9      32.778  24.862  40.769  1.00  0.00          H   
ATOM    122  HA  ALA A   9      30.365  26.285  39.871  1.00  0.00          H   
ATOM    123  HB1 ALA A   9      30.948  26.208  42.133  1.00  0.00          H   
ATOM    124  HB2 ALA A   9      32.541  26.968  41.739  1.00  0.00          H   
ATOM    125  HB3 ALA A   9      31.076  27.871  41.583  1.00  0.00          H   
ATOM    126  N   LEU A  10      33.254  27.470  38.860  1.00  0.00          N   
ATOM    127  CA  LEU A  10      33.941  28.401  37.949  1.00  0.00          C   
ATOM    128  C   LEU A  10      33.636  28.003  36.486  1.00  0.00          C   
ATOM    129  O   LEU A  10      33.323  28.825  35.627  1.00  0.00          O   
ATOM    130  CB  LEU A  10      35.441  28.432  38.168  1.00  0.00          C   
ATOM    131  CG  LEU A  10      35.799  28.955  39.612  1.00  0.00          C   
ATOM    132  CD1 LEU A  10      37.299  28.955  39.747  1.00  0.00          C   
ATOM    133  CD2 LEU A  10      35.268  30.398  39.843  1.00  0.00          C   
ATOM    134  H   LEU A  10      33.796  26.654  39.093  1.00  0.00          H   
ATOM    135  HA  LEU A  10      33.561  29.421  38.074  1.00  0.00          H   
ATOM    136  HB3 LEU A  10      35.794  29.135  37.406  1.00  0.00          H   
ATOM    137  HB2 LEU A  10      35.798  27.429  37.965  1.00  0.00          H   
ATOM    138  HG  LEU A  10      35.391  28.237  40.328  1.00  0.00          H   
ATOM    139 HD11 LEU A  10      37.683  29.172  40.738  1.00  0.00          H   
ATOM    140 HD12 LEU A  10      37.598  27.945  39.464  1.00  0.00          H   
ATOM    141 HD13 LEU A  10      37.745  29.689  39.068  1.00  0.00          H   
ATOM    142 HD21 LEU A  10      35.433  31.092  39.025  1.00  0.00          H   
ATOM    143 HD22 LEU A  10      34.171  30.408  39.853  1.00  0.00          H   
ATOM    144 HD23 LEU A  10      35.668  30.733  40.801  1.00  0.00          H   
ATOM    145  N   GLN A  11      33.558  26.743  36.185  1.00  0.00          N   
ATOM    146  CA  GLN A  11      33.070  26.154  34.915  1.00  0.00          C   
ATOM    147  C   GLN A  11      31.569  26.402  34.689  1.00  0.00          C   
ATOM    148  O   GLN A  11      31.164  26.846  33.668  1.00  0.00          O   
ATOM    149  CB  GLN A  11      33.490  24.656  34.729  1.00  0.00          C   
ATOM    150  CG  GLN A  11      33.086  24.132  33.363  1.00  0.00          C   
ATOM    151  CD  GLN A  11      33.354  22.689  33.129  1.00  0.00          C   
ATOM    152  NE2 GLN A  11      33.016  22.208  31.974  1.00  0.00          N   
ATOM    153  OE1 GLN A  11      33.950  22.057  34.039  1.00  0.00          O   
ATOM    154  H   GLN A  11      33.883  26.108  36.908  1.00  0.00          H   
ATOM    155  HA  GLN A  11      33.588  26.693  34.131  1.00  0.00          H   
ATOM    156  HB3 GLN A  11      32.982  24.012  35.452  1.00  0.00          H   
ATOM    157  HB2 GLN A  11      34.565  24.562  34.888  1.00  0.00          H   
ATOM    158  HG3 GLN A  11      33.727  24.617  32.638  1.00  0.00          H   
ATOM    159  HG2 GLN A  11      32.023  24.370  33.231  1.00  0.00          H   
ATOM    160 HE21 GLN A  11      32.619  22.833  31.284  1.00  0.00          H   
ATOM    161 HE22 GLN A  11      33.189  21.236  31.767  1.00  0.00          H   
ATOM    162  N   ALA A  12      30.797  26.295  35.756  1.00  0.00          N   
ATOM    163  CA  ALA A  12      29.440  26.742  35.681  1.00  0.00          C   
ATOM    164  C   ALA A  12      29.320  28.292  35.502  1.00  0.00          C   
ATOM    165  O   ALA A  12      28.501  28.749  34.633  1.00  0.00          O   
ATOM    166  CB  ALA A  12      28.769  26.221  37.024  1.00  0.00          C   
ATOM    167  H   ALA A  12      31.193  25.979  36.629  1.00  0.00          H   
ATOM    168  HA  ALA A  12      28.808  26.302  34.911  1.00  0.00          H   
ATOM    169  HB1 ALA A  12      28.913  25.144  37.156  1.00  0.00          H   
ATOM    170  HB2 ALA A  12      29.195  26.768  37.862  1.00  0.00          H   
ATOM    171  HB3 ALA A  12      27.704  26.428  36.982  1.00  0.00          H   
ATOM    172  N   LEU A  13      30.041  29.105  36.262  1.00  0.00          N   
ATOM    173  CA  LEU A  13      30.076  30.570  36.025  1.00  0.00          C   
ATOM    174  C   LEU A  13      30.541  30.850  34.592  1.00  0.00          C   
ATOM    175  O   LEU A  13      30.014  31.770  33.988  1.00  0.00          O   
ATOM    176  CB  LEU A  13      30.973  31.237  37.063  1.00  0.00          C   
ATOM    177  CG  LEU A  13      30.947  32.788  37.119  1.00  0.00          C   
ATOM    178  CD1 LEU A  13      29.580  33.429  37.519  1.00  0.00          C   
ATOM    179  CD2 LEU A  13      32.013  33.318  38.051  1.00  0.00          C   
ATOM    180  H   LEU A  13      30.565  28.701  37.026  1.00  0.00          H   
ATOM    181  HA  LEU A  13      29.045  30.925  36.139  1.00  0.00          H   
ATOM    182  HB3 LEU A  13      31.987  30.932  36.826  1.00  0.00          H   
ATOM    183  HB2 LEU A  13      30.780  30.855  38.062  1.00  0.00          H   
ATOM    184  HG  LEU A  13      31.275  33.146  36.144  1.00  0.00          H   
ATOM    185 HD11 LEU A  13      29.395  33.278  38.589  1.00  0.00          H   
ATOM    186 HD12 LEU A  13      29.658  34.491  37.305  1.00  0.00          H   
ATOM    187 HD13 LEU A  13      28.775  33.051  36.890  1.00  0.00          H   
ATOM    188 HD21 LEU A  13      32.018  34.408  38.004  1.00  0.00          H   
ATOM    189 HD22 LEU A  13      31.951  33.015  39.093  1.00  0.00          H   
ATOM    190 HD23 LEU A  13      32.960  32.953  37.645  1.00  0.00          H   
ATOM    191  N   GLN A  14      31.501  30.105  34.044  1.00  0.00          N   
ATOM    192  CA  GLN A  14      31.811  30.164  32.573  1.00  0.00          C   
ATOM    193  C   GLN A  14      30.618  29.900  31.708  1.00  0.00          C   
ATOM    194  O   GLN A  14      30.378  30.588  30.728  1.00  0.00          O   
ATOM    195  CB  GLN A  14      32.999  29.243  32.190  1.00  0.00          C   
ATOM    196  CG  GLN A  14      34.316  29.769  32.635  1.00  0.00          C   
ATOM    197  CD  GLN A  14      35.384  28.665  32.833  1.00  0.00          C   
ATOM    198  NE2 GLN A  14      36.171  28.650  33.884  1.00  0.00          N   
ATOM    199  OE1 GLN A  14      35.624  27.813  31.955  1.00  0.00          O   
ATOM    200  H   GLN A  14      31.975  29.475  34.671  1.00  0.00          H   
ATOM    201  HA  GLN A  14      32.105  31.188  32.343  1.00  0.00          H   
ATOM    202  HB3 GLN A  14      33.027  29.124  31.102  1.00  0.00          H   
ATOM    203  HB2 GLN A  14      32.877  28.259  32.646  1.00  0.00          H   
ATOM    204  HG3 GLN A  14      34.153  30.315  33.566  1.00  0.00          H   
ATOM    205  HG2 GLN A  14      34.703  30.390  31.828  1.00  0.00          H   
ATOM    206 HE21 GLN A  14      36.017  29.370  34.580  1.00  0.00          H   
ATOM    207 HE22 GLN A  14      36.910  27.955  33.914  1.00  0.00          H   
ATOM    208  N   ALA A  15      29.823  28.825  31.994  1.00  0.00          N   
ATOM    209  CA  ALA A  15      28.636  28.405  31.242  1.00  0.00          C   
ATOM    210  C   ALA A  15      27.558  29.515  31.260  1.00  0.00          C   
ATOM    211  O   ALA A  15      26.969  29.665  30.222  1.00  0.00          O   
ATOM    212  CB  ALA A  15      28.157  27.089  31.813  1.00  0.00          C   
ATOM    213  H   ALA A  15      30.093  28.228  32.755  1.00  0.00          H   
ATOM    214  HA  ALA A  15      28.941  28.250  30.209  1.00  0.00          H   
ATOM    215  HB1 ALA A  15      29.012  26.422  31.887  1.00  0.00          H   
ATOM    216  HB2 ALA A  15      27.634  27.220  32.758  1.00  0.00          H   
ATOM    217  HB3 ALA A  15      27.408  26.686  31.127  1.00  0.00          H   
ATOM    218  N   LEU A  16      27.393  30.284  32.355  1.00  0.00          N   
ATOM    219  CA  LEU A  16      26.654  31.559  32.429  1.00  0.00          C   
ATOM    220  C   LEU A  16      27.418  32.531  31.491  1.00  0.00          C   
ATOM    221  O   LEU A  16      26.830  33.026  30.509  1.00  0.00          O   
ATOM    222  CB  LEU A  16      26.580  32.003  33.947  1.00  0.00          C   
ATOM    223  CG  LEU A  16      25.401  33.043  34.012  1.00  0.00          C   
ATOM    224  CD1 LEU A  16      23.986  32.503  33.751  1.00  0.00          C   
ATOM    225  CD2 LEU A  16      25.347  33.639  35.355  1.00  0.00          C   
ATOM    226  H   LEU A  16      28.002  30.143  33.143  1.00  0.00          H   
ATOM    227  HA  LEU A  16      25.661  31.436  31.989  1.00  0.00          H   
ATOM    228  HB3 LEU A  16      27.534  32.349  34.359  1.00  0.00          H   
ATOM    229  HB2 LEU A  16      26.232  31.138  34.504  1.00  0.00          H   
ATOM    230  HG  LEU A  16      25.555  33.856  33.305  1.00  0.00          H   
ATOM    231 HD11 LEU A  16      23.323  33.253  34.191  1.00  0.00          H   
ATOM    232 HD12 LEU A  16      23.669  32.508  32.710  1.00  0.00          H   
ATOM    233 HD13 LEU A  16      23.927  31.504  34.198  1.00  0.00          H   
ATOM    234 HD21 LEU A  16      24.621  34.461  35.377  1.00  0.00          H   
ATOM    235 HD22 LEU A  16      25.100  32.885  36.089  1.00  0.00          H   
ATOM    236 HD23 LEU A  16      26.347  34.012  35.572  1.00  0.00          H   
ATOM    237  N   GLN A  17      28.688  32.823  31.832  1.00  0.00          N   
ATOM    238  CA  GLN A  17      29.463  33.887  31.182  1.00  0.00          C   
ATOM    239  C   GLN A  17      29.449  33.768  29.592  1.00  0.00          C   
ATOM    240  O   GLN A  17      29.356  34.765  28.890  1.00  0.00          O   
ATOM    241  CB  GLN A  17      30.829  34.154  31.872  1.00  0.00          C   
ATOM    242  CG  GLN A  17      30.528  34.832  33.250  1.00  0.00          C   
ATOM    243  CD  GLN A  17      31.786  35.221  34.037  1.00  0.00          C   
ATOM    244  NE2 GLN A  17      31.577  35.866  35.156  1.00  0.00          N   
ATOM    245  OE1 GLN A  17      32.970  34.962  33.754  1.00  0.00          O   
ATOM    246  H   GLN A  17      29.191  32.292  32.540  1.00  0.00          H   
ATOM    247  HA  GLN A  17      28.846  34.760  31.361  1.00  0.00          H   
ATOM    248  HB3 GLN A  17      31.453  34.751  31.211  1.00  0.00          H   
ATOM    249  HB2 GLN A  17      31.413  33.273  32.147  1.00  0.00          H   
ATOM    250  HG3 GLN A  17      29.867  34.129  33.765  1.00  0.00          H   
ATOM    251  HG2 GLN A  17      29.929  35.738  33.084  1.00  0.00          H   
ATOM    252 HE21 GLN A  17      30.653  36.249  35.308  1.00  0.00          H   
ATOM    253 HE22 GLN A  17      32.370  36.156  35.718  1.00  0.00          H   
ATOM    254  N   ALA A  18      29.516  32.532  29.046  1.00  0.00          N   
ATOM    255  CA  ALA A  18      29.602  32.240  27.603  1.00  0.00          C   
ATOM    256  C   ALA A  18      28.177  32.436  26.906  1.00  0.00          C   
ATOM    257  O   ALA A  18      28.230  32.961  25.786  1.00  0.00          O   
ATOM    258  CB  ALA A  18      30.168  30.814  27.433  1.00  0.00          C   
ATOM    259  H   ALA A  18      29.601  31.777  29.709  1.00  0.00          H   
ATOM    260  HA  ALA A  18      30.282  32.915  27.092  1.00  0.00          H   
ATOM    261  HB1 ALA A  18      29.866  30.425  26.460  1.00  0.00          H   
ATOM    262  HB2 ALA A  18      31.235  30.763  27.648  1.00  0.00          H   
ATOM    263  HB3 ALA A  18      29.669  30.088  28.065  1.00  0.00          H   
ATOM    264  N   ALA A  19      27.072  32.126  27.587  1.00  0.00          N   
ATOM    265  CA  ALA A  19      25.739  32.671  27.206  1.00  0.00          C   
ATOM    266  C   ALA A  19      25.435  34.163  27.392  1.00  0.00          C   
ATOM    267  O   ALA A  19      24.864  34.796  26.536  1.00  0.00          O   
ATOM    268  CB  ALA A  19      24.608  31.829  27.814  1.00  0.00          C   
ATOM    269  H   ALA A  19      27.177  31.528  28.391  1.00  0.00          H   
ATOM    270  HA  ALA A  19      25.615  32.521  26.136  1.00  0.00          H   
ATOM    271  HB1 ALA A  19      24.553  31.964  28.890  1.00  0.00          H   
ATOM    272  HB2 ALA A  19      23.652  32.174  27.443  1.00  0.00          H   
ATOM    273  HB3 ALA A  19      24.600  30.753  27.650  1.00  0.00          H   
ATOM    274  N   GLN A  20      25.839  34.759  28.570  1.00  0.00          N   
ATOM    275  CA  GLN A  20      25.809  36.220  28.701  1.00  0.00          C   
ATOM    276  C   GLN A  20      26.551  36.903  27.592  1.00  0.00          C   
ATOM    277  O   GLN A  20      26.073  37.980  27.198  1.00  0.00          O   
ATOM    278  CB  GLN A  20      26.379  36.649  30.112  1.00  0.00          C   
ATOM    279  CG  GLN A  20      25.394  36.394  31.246  1.00  0.00          C   
ATOM    280  CD  GLN A  20      26.023  36.377  32.625  1.00  0.00          C   
ATOM    281  NE2 GLN A  20      25.229  36.722  33.620  1.00  0.00          N   
ATOM    282  OE1 GLN A  20      27.213  36.217  32.876  1.00  0.00          O   
ATOM    283  H   GLN A  20      26.224  34.196  29.316  1.00  0.00          H   
ATOM    284  HA  GLN A  20      24.773  36.559  28.663  1.00  0.00          H   
ATOM    285  HB3 GLN A  20      26.606  37.721  30.118  1.00  0.00          H   
ATOM    286  HB2 GLN A  20      27.302  36.104  30.338  1.00  0.00          H   
ATOM    287  HG3 GLN A  20      24.943  35.428  31.058  1.00  0.00          H   
ATOM    288  HG2 GLN A  20      24.584  37.121  31.182  1.00  0.00          H   
ATOM    289 HE21 GLN A  20      24.221  36.727  33.496  1.00  0.00          H   
ATOM    290 HE22 GLN A  20      25.777  36.903  34.445  1.00  0.00          H   
ATOM    291  N   ALA A  21      27.602  36.298  27.062  1.00  0.00          N   
ATOM    292  CA  ALA A  21      28.320  36.796  25.894  1.00  0.00          C   
ATOM    293  C   ALA A  21      27.678  36.489  24.560  1.00  0.00          C   
ATOM    294  O   ALA A  21      27.651  37.322  23.648  1.00  0.00          O   
ATOM    295  CB  ALA A  21      29.805  36.446  25.997  1.00  0.00          C   
ATOM    296  H   ALA A  21      27.930  35.437  27.477  1.00  0.00          H   
ATOM    297  HA  ALA A  21      28.244  37.886  25.884  1.00  0.00          H   
ATOM    298  HB1 ALA A  21      30.369  36.824  25.136  1.00  0.00          H   
ATOM    299  HB2 ALA A  21      30.303  36.859  26.875  1.00  0.00          H   
ATOM    300  HB3 ALA A  21      29.965  35.371  26.003  1.00  0.00          H   
ATOM    301  N   ALA A  22      27.129  35.303  24.377  1.00  0.00          N   
ATOM    302  CA  ALA A  22      26.542  35.001  23.069  1.00  0.00          C   
ATOM    303  C   ALA A  22      25.212  35.763  22.845  1.00  0.00          C   
ATOM    304  O   ALA A  22      25.126  36.275  21.763  1.00  0.00          O   
ATOM    305  CB  ALA A  22      26.183  33.492  23.080  1.00  0.00          C   
ATOM    306  H   ALA A  22      27.319  34.546  25.018  1.00  0.00          H   
ATOM    307  HA  ALA A  22      27.277  35.196  22.294  1.00  0.00          H   
ATOM    308  HB1 ALA A  22      25.540  33.292  23.936  1.00  0.00          H   
ATOM    309  HB2 ALA A  22      25.717  33.253  22.127  1.00  0.00          H   
ATOM    310  HB3 ALA A  22      27.127  32.952  23.074  1.00  0.00          H   
ATOM    311  N   LYS A  23      24.257  35.761  23.779  1.00  0.00          N   
ATOM    312  CA  LYS A  23      22.929  36.371  23.675  1.00  0.00          C   
ATOM    313  C   LYS A  23      22.225  35.864  22.365  1.00  0.00          C   
ATOM    314  O   LYS A  23      21.520  36.579  21.647  1.00  0.00          O   
ATOM    315  CB  LYS A  23      23.019  37.903  23.728  1.00  0.00          C   
ATOM    316  CG  LYS A  23      23.216  38.369  25.204  1.00  0.00          C   
ATOM    317  CD  LYS A  23      21.930  38.447  26.037  1.00  0.00          C   
ATOM    318  CE  LYS A  23      22.084  39.048  27.423  1.00  0.00          C   
ATOM    319  NZ  LYS A  23      21.010  38.672  28.300  1.00  0.00          N   
ATOM    320  H   LYS A  23      24.443  35.312  24.658  1.00  0.00          H   
ATOM    321  HA  LYS A  23      22.262  36.036  24.477  1.00  0.00          H   
ATOM    322  HB3 LYS A  23      22.081  38.365  23.418  1.00  0.00          H   
ATOM    323  HB2 LYS A  23      23.778  38.316  23.055  1.00  0.00          H   
ATOM    324  HG3 LYS A  23      23.601  39.389  25.173  1.00  0.00          H   
ATOM    325  HG2 LYS A  23      23.888  37.685  25.724  1.00  0.00          H   
ATOM    326  HD3 LYS A  23      21.530  37.447  26.193  1.00  0.00          H   
ATOM    327  HD2 LYS A  23      21.208  39.068  25.495  1.00  0.00          H   
ATOM    328  HE3 LYS A  23      22.266  40.117  27.367  1.00  0.00          H   
ATOM    329  HE2 LYS A  23      23.007  38.646  27.843  1.00  0.00          H   
ATOM    330  HZ1 LYS A  23      21.198  38.981  29.240  1.00  0.00          H   
ATOM    331  HZ2 LYS A  23      20.136  39.023  27.928  1.00  0.00          H   
ATOM    332  HZ3 LYS A  23      21.090  37.670  28.371  1.00  0.00          H   
ATOM    333  N   LYS A  24      22.421  34.598  22.110  1.00  0.00          N   
ATOM    334  CA  LYS A  24      21.602  33.762  21.259  1.00  0.00          C   
ATOM    335  C   LYS A  24      20.404  33.118  22.001  1.00  0.00          C   
ATOM    336  CB  LYS A  24      22.598  32.778  20.563  1.00  0.00          C   
ATOM    337  CG  LYS A  24      23.791  33.309  19.777  1.00  0.00          C   
ATOM    338  CD  LYS A  24      23.493  34.270  18.669  1.00  0.00          C   
ATOM    339  CE  LYS A  24      24.874  34.823  18.157  1.00  0.00          C   
ATOM    340  NZ  LYS A  24      24.738  35.651  16.896  1.00  0.00          N   
ATOM    341  O   LYS A  24      20.693  32.444  22.998  1.00  0.00          O   
ATOM    342  OXT LYS A  24      19.276  33.576  21.737  1.00  0.00          O   
ATOM    343  H   LYS A  24      22.974  34.065  22.753  1.00  0.00          H   
ATOM    344  HA  LYS A  24      21.130  34.262  20.416  1.00  0.00          H   
ATOM    345  HB3 LYS A  24      22.018  32.179  19.864  1.00  0.00          H   
ATOM    346  HB2 LYS A  24      22.958  32.120  21.361  1.00  0.00          H   
ATOM    347  HG3 LYS A  24      24.287  32.406  19.406  1.00  0.00          H   
ATOM    348  HG2 LYS A  24      24.415  33.842  20.493  1.00  0.00          H   
ATOM    349  HD3 LYS A  24      22.759  35.027  18.932  1.00  0.00          H   
ATOM    350  HD2 LYS A  24      23.087  33.812  17.767  1.00  0.00          H   
ATOM    351  HE3 LYS A  24      25.542  33.974  18.015  1.00  0.00          H   
ATOM    352  HE2 LYS A  24      25.382  35.409  18.919  1.00  0.00          H   
ATOM    353  HZ1 LYS A  24      24.100  36.430  16.942  1.00  0.00          H   
ATOM    354  HZ2 LYS A  24      25.655  35.973  16.598  1.00  0.00          H   
ATOM    355  HZ3 LYS A  24      24.313  35.147  16.122  1.00  0.00          H   
TER     356      LYS A  24
ENDMDL
MODEL        5
ATOM      1  N   LYS A   1      49.361  23.035  44.678  1.00  0.00          N   
ATOM      2  CA  LYS A   1      48.157  23.774  44.199  1.00  0.00          C   
ATOM      3  C   LYS A   1      48.638  25.127  43.783  1.00  0.00          C   
ATOM      4  O   LYS A   1      49.720  25.549  44.233  1.00  0.00          O   
ATOM      5  CB  LYS A   1      47.089  23.826  45.323  1.00  0.00          C   
ATOM      6  CG  LYS A   1      46.330  22.514  45.488  1.00  0.00          C   
ATOM      7  CD  LYS A   1      45.227  22.488  46.487  1.00  0.00          C   
ATOM      8  CE  LYS A   1      44.507  21.134  46.482  1.00  0.00          C   
ATOM      9  NZ  LYS A   1      43.694  20.960  47.719  1.00  0.00          N   
ATOM     10  HA  LYS A   1      47.777  23.268  43.310  1.00  0.00          H   
ATOM     11  HB3 LYS A   1      46.310  24.492  44.947  1.00  0.00          H   
ATOM     12  HB2 LYS A   1      47.446  24.106  46.315  1.00  0.00          H   
ATOM     13  HG3 LYS A   1      47.105  21.795  45.760  1.00  0.00          H   
ATOM     14  HG2 LYS A   1      45.932  22.165  44.534  1.00  0.00          H   
ATOM     15  HD3 LYS A   1      44.611  23.381  46.349  1.00  0.00          H   
ATOM     16  HD2 LYS A   1      45.600  22.673  47.493  1.00  0.00          H   
ATOM     17  HE3 LYS A   1      45.298  20.386  46.523  1.00  0.00          H   
ATOM     18  HE2 LYS A   1      43.909  20.984  45.584  1.00  0.00          H   
ATOM     19  HZ1 LYS A   1      42.989  21.652  47.915  1.00  0.00          H   
ATOM     20  HZ2 LYS A   1      43.197  20.084  47.792  1.00  0.00          H   
ATOM     21  HZ3 LYS A   1      44.383  20.980  48.453  1.00  0.00          H   
ATOM     22  H   LYS A   1      50.135  22.961  44.035  1.00  0.00          H   
ATOM     23  N   LYS A   2      47.934  25.863  42.933  1.00  0.00          N   
ATOM     24  CA  LYS A   2      48.018  27.329  42.833  1.00  0.00          C   
ATOM     25  C   LYS A   2      46.794  28.082  43.358  1.00  0.00          C   
ATOM     26  O   LYS A   2      45.702  27.549  43.236  1.00  0.00          O   
ATOM     27  CB  LYS A   2      48.399  27.850  41.463  1.00  0.00          C   
ATOM     28  CG  LYS A   2      49.594  27.205  40.756  1.00  0.00          C   
ATOM     29  CD  LYS A   2      50.271  27.979  39.558  1.00  0.00          C   
ATOM     30  CE  LYS A   2      51.455  27.202  39.092  1.00  0.00          C   
ATOM     31  NZ  LYS A   2      51.915  27.748  37.835  1.00  0.00          N   
ATOM     32  H   LYS A   2      47.075  25.434  42.612  1.00  0.00          H   
ATOM     33  HA  LYS A   2      48.899  27.568  43.416  1.00  0.00          H   
ATOM     34  HB3 LYS A   2      48.677  28.901  41.572  1.00  0.00          H   
ATOM     35  HB2 LYS A   2      47.532  27.717  40.819  1.00  0.00          H   
ATOM     36  HG3 LYS A   2      49.294  26.197  40.502  1.00  0.00          H   
ATOM     37  HG2 LYS A   2      50.392  27.081  41.492  1.00  0.00          H   
ATOM     38  HD3 LYS A   2      50.591  28.974  39.874  1.00  0.00          H   
ATOM     39  HD2 LYS A   2      49.585  28.093  38.725  1.00  0.00          H   
ATOM     40  HE3 LYS A   2      51.197  26.160  38.942  1.00  0.00          H   
ATOM     41  HE2 LYS A   2      52.339  27.340  39.725  1.00  0.00          H   
ATOM     42  HZ1 LYS A   2      52.914  27.576  37.784  1.00  0.00          H   
ATOM     43  HZ2 LYS A   2      51.511  27.337  37.011  1.00  0.00          H   
ATOM     44  HZ3 LYS A   2      51.865  28.766  37.863  1.00  0.00          H   
ATOM     45  N   PRO A   3      46.849  29.240  44.024  1.00  0.00          N   
ATOM     46  CA  PRO A   3      45.687  29.837  44.683  1.00  0.00          C   
ATOM     47  C   PRO A   3      44.588  30.231  43.636  1.00  0.00          C   
ATOM     48  O   PRO A   3      44.915  30.428  42.445  1.00  0.00          O   
ATOM     49  CB  PRO A   3      46.280  31.016  45.442  1.00  0.00          C   
ATOM     50  CG  PRO A   3      47.707  30.679  45.830  1.00  0.00          C   
ATOM     51  CD  PRO A   3      48.133  29.867  44.595  1.00  0.00          C   
ATOM     52  HA  PRO A   3      45.329  29.086  45.400  1.00  0.00          H   
ATOM     53  HB3 PRO A   3      46.330  31.836  44.723  1.00  0.00          H   
ATOM     54  HB2 PRO A   3      45.705  31.375  46.296  1.00  0.00          H   
ATOM     55  HG3 PRO A   3      48.272  31.591  46.009  1.00  0.00          H   
ATOM     56  HG2 PRO A   3      47.695  30.051  46.715  1.00  0.00          H   
ATOM     57  HD3 PRO A   3      48.605  30.568  43.895  1.00  0.00          H   
ATOM     58  HD2 PRO A   3      48.853  29.112  44.915  1.00  0.00          H   
ATOM     59  N   GLY A   4      43.327  30.401  44.039  1.00  0.00          N   
ATOM     60  CA  GLY A   4      42.264  30.794  43.065  1.00  0.00          C   
ATOM     61  C   GLY A   4      40.835  30.444  43.455  1.00  0.00          C   
ATOM     62  O   GLY A   4      40.575  29.922  44.578  1.00  0.00          O   
ATOM     63  H   GLY A   4      43.074  30.397  45.022  1.00  0.00          H   
ATOM     64  HA3 GLY A   4      42.380  30.277  42.117  1.00  0.00          H   
ATOM     65  HA2 GLY A   4      42.187  31.844  42.768  1.00  0.00          H   
ATOM     66  N   ALA A   5      39.903  30.638  42.494  1.00  0.00          N   
ATOM     67  CA  ALA A   5      38.518  30.102  42.675  1.00  0.00          C   
ATOM     68  C   ALA A   5      38.455  28.533  42.628  1.00  0.00          C   
ATOM     69  O   ALA A   5      39.307  27.783  42.121  1.00  0.00          O   
ATOM     70  CB  ALA A   5      37.759  30.908  41.643  1.00  0.00          C   
ATOM     71  H   ALA A   5      40.228  30.955  41.597  1.00  0.00          H   
ATOM     72  HA  ALA A   5      38.142  30.401  43.652  1.00  0.00          H   
ATOM     73  HB1 ALA A   5      37.941  31.972  41.802  1.00  0.00          H   
ATOM     74  HB2 ALA A   5      38.110  30.726  40.629  1.00  0.00          H   
ATOM     75  HB3 ALA A   5      36.699  30.646  41.716  1.00  0.00          H   
ATOM     76  N   SER A   6      37.363  28.013  43.223  1.00  0.00          N   
ATOM     77  CA  SER A   6      36.937  26.684  43.040  1.00  0.00          C   
ATOM     78  C   SER A   6      36.495  26.270  41.651  1.00  0.00          C   
ATOM     79  O   SER A   6      36.092  27.139  40.871  1.00  0.00          O   
ATOM     80  CB  SER A   6      35.889  26.337  44.063  1.00  0.00          C   
ATOM     81  OG  SER A   6      34.592  26.838  43.892  1.00  0.00          O   
ATOM     82  H   SER A   6      36.721  28.719  43.558  1.00  0.00          H   
ATOM     83  HA  SER A   6      37.723  25.948  43.152  1.00  0.00          H   
ATOM     84  HB3 SER A   6      36.230  26.750  45.017  1.00  0.00          H   
ATOM     85  HB2 SER A   6      35.744  25.272  44.168  1.00  0.00          H   
ATOM     86  HG  SER A   6      34.010  26.276  44.416  1.00  0.00          H   
ATOM     87  N   LEU A   7      36.635  25.010  41.289  1.00  0.00          N   
ATOM     88  CA  LEU A   7      36.290  24.415  39.982  1.00  0.00          C   
ATOM     89  C   LEU A   7      34.772  24.541  39.618  1.00  0.00          C   
ATOM     90  O   LEU A   7      34.424  24.964  38.559  1.00  0.00          O   
ATOM     91  CB  LEU A   7      36.823  22.996  39.932  1.00  0.00          C   
ATOM     92  CG  LEU A   7      36.513  22.190  38.653  1.00  0.00          C   
ATOM     93  CD1 LEU A   7      37.377  22.736  37.501  1.00  0.00          C   
ATOM     94  CD2 LEU A   7      36.716  20.635  38.829  1.00  0.00          C   
ATOM     95  H   LEU A   7      37.190  24.447  41.920  1.00  0.00          H   
ATOM     96  HA  LEU A   7      36.786  24.968  39.174  1.00  0.00          H   
ATOM     97  HB3 LEU A   7      36.430  22.488  40.804  1.00  0.00          H   
ATOM     98  HB2 LEU A   7      37.905  23.132  40.004  1.00  0.00          H   
ATOM     99  HG  LEU A   7      35.458  22.328  38.434  1.00  0.00          H   
ATOM    100 HD11 LEU A   7      37.163  23.789  37.317  1.00  0.00          H   
ATOM    101 HD12 LEU A   7      38.418  22.767  37.836  1.00  0.00          H   
ATOM    102 HD13 LEU A   7      37.272  22.013  36.684  1.00  0.00          H   
ATOM    103 HD21 LEU A   7      36.226  20.293  39.743  1.00  0.00          H   
ATOM    104 HD22 LEU A   7      36.441  20.087  37.930  1.00  0.00          H   
ATOM    105 HD23 LEU A   7      37.781  20.525  39.039  1.00  0.00          H   
ATOM    106  N   ALA A   8      33.912  24.271  40.569  1.00  0.00          N   
ATOM    107  CA  ALA A   8      32.437  24.488  40.482  1.00  0.00          C   
ATOM    108  C   ALA A   8      32.082  26.053  40.269  1.00  0.00          C   
ATOM    109  O   ALA A   8      31.432  26.381  39.309  1.00  0.00          O   
ATOM    110  CB  ALA A   8      31.750  24.009  41.840  1.00  0.00          C   
ATOM    111  H   ALA A   8      34.314  23.866  41.400  1.00  0.00          H   
ATOM    112  HA  ALA A   8      32.015  23.982  39.625  1.00  0.00          H   
ATOM    113  HB1 ALA A   8      32.135  23.013  42.048  1.00  0.00          H   
ATOM    114  HB2 ALA A   8      31.781  24.721  42.672  1.00  0.00          H   
ATOM    115  HB3 ALA A   8      30.675  23.893  41.714  1.00  0.00          H   
ATOM    116  N   ALA A   9      32.719  26.944  40.998  1.00  0.00          N   
ATOM    117  CA  ALA A   9      32.653  28.423  40.769  1.00  0.00          C   
ATOM    118  C   ALA A   9      33.211  28.818  39.345  1.00  0.00          C   
ATOM    119  O   ALA A   9      32.693  29.738  38.713  1.00  0.00          O   
ATOM    120  CB  ALA A   9      33.507  29.148  41.858  1.00  0.00          C   
ATOM    121  H   ALA A   9      33.362  26.701  41.742  1.00  0.00          H   
ATOM    122  HA  ALA A   9      31.614  28.758  40.798  1.00  0.00          H   
ATOM    123  HB1 ALA A   9      33.642  30.156  41.451  1.00  0.00          H   
ATOM    124  HB2 ALA A   9      33.029  29.031  42.841  1.00  0.00          H   
ATOM    125  HB3 ALA A   9      34.508  28.743  41.890  1.00  0.00          H   
ATOM    126  N   LEU A  10      34.287  28.196  38.844  1.00  0.00          N   
ATOM    127  CA  LEU A  10      34.722  28.471  37.477  1.00  0.00          C   
ATOM    128  C   LEU A  10      33.721  27.972  36.440  1.00  0.00          C   
ATOM    129  O   LEU A  10      33.275  28.780  35.527  1.00  0.00          O   
ATOM    130  CB  LEU A  10      36.146  27.813  37.167  1.00  0.00          C   
ATOM    131  CG  LEU A  10      37.212  28.683  37.876  1.00  0.00          C   
ATOM    132  CD1 LEU A  10      38.459  27.768  38.078  1.00  0.00          C   
ATOM    133  CD2 LEU A  10      37.473  30.013  37.081  1.00  0.00          C   
ATOM    134  H   LEU A  10      34.634  27.460  39.452  1.00  0.00          H   
ATOM    135  HA  LEU A  10      34.886  29.543  37.461  1.00  0.00          H   
ATOM    136  HB3 LEU A  10      36.270  27.744  36.086  1.00  0.00          H   
ATOM    137  HB2 LEU A  10      36.034  26.772  37.482  1.00  0.00          H   
ATOM    138  HG  LEU A  10      36.804  28.908  38.864  1.00  0.00          H   
ATOM    139 HD11 LEU A  10      38.292  27.028  38.864  1.00  0.00          H   
ATOM    140 HD12 LEU A  10      38.704  27.158  37.205  1.00  0.00          H   
ATOM    141 HD13 LEU A  10      39.295  28.442  38.217  1.00  0.00          H   
ATOM    142 HD21 LEU A  10      37.984  29.769  36.146  1.00  0.00          H   
ATOM    143 HD22 LEU A  10      36.523  30.528  36.879  1.00  0.00          H   
ATOM    144 HD23 LEU A  10      38.144  30.632  37.674  1.00  0.00          H   
ATOM    145  N   GLN A  11      33.341  26.715  36.509  1.00  0.00          N   
ATOM    146  CA  GLN A  11      32.273  26.206  35.610  1.00  0.00          C   
ATOM    147  C   GLN A  11      30.967  26.916  35.655  1.00  0.00          C   
ATOM    148  O   GLN A  11      30.351  27.188  34.626  1.00  0.00          O   
ATOM    149  CB  GLN A  11      32.053  24.684  35.797  1.00  0.00          C   
ATOM    150  CG  GLN A  11      33.345  23.941  35.351  1.00  0.00          C   
ATOM    151  CD  GLN A  11      34.612  24.749  35.089  1.00  0.00          C   
ATOM    152  NE2 GLN A  11      35.710  24.253  35.554  1.00  0.00          N   
ATOM    153  OE1 GLN A  11      34.480  25.837  34.521  1.00  0.00          O   
ATOM    154  H   GLN A  11      33.557  26.217  37.370  1.00  0.00          H   
ATOM    155  HA  GLN A  11      32.525  26.239  34.545  1.00  0.00          H   
ATOM    156  HB3 GLN A  11      31.184  24.294  35.260  1.00  0.00          H   
ATOM    157  HB2 GLN A  11      32.023  24.480  36.861  1.00  0.00          H   
ATOM    158  HG3 GLN A  11      33.108  23.372  34.456  1.00  0.00          H   
ATOM    159  HG2 GLN A  11      33.577  23.225  36.132  1.00  0.00          H   
ATOM    160 HE21 GLN A  11      35.754  23.326  35.962  1.00  0.00          H   
ATOM    161 HE22 GLN A  11      36.531  24.808  35.381  1.00  0.00          H   
ATOM    162  N   ALA A  12      30.483  27.270  36.813  1.00  0.00          N   
ATOM    163  CA  ALA A  12      29.280  28.127  36.970  1.00  0.00          C   
ATOM    164  C   ALA A  12      29.374  29.538  36.353  1.00  0.00          C   
ATOM    165  O   ALA A  12      28.537  30.054  35.629  1.00  0.00          O   
ATOM    166  CB  ALA A  12      28.903  28.133  38.425  1.00  0.00          C   
ATOM    167  H   ALA A  12      30.989  27.034  37.654  1.00  0.00          H   
ATOM    168  HA  ALA A  12      28.511  27.567  36.423  1.00  0.00          H   
ATOM    169  HB1 ALA A  12      29.713  28.636  38.951  1.00  0.00          H   
ATOM    170  HB2 ALA A  12      28.060  28.804  38.609  1.00  0.00          H   
ATOM    171  HB3 ALA A  12      28.651  27.152  38.819  1.00  0.00          H   
ATOM    172  N   LEU A  13      30.574  30.214  36.500  1.00  0.00          N   
ATOM    173  CA  LEU A  13      30.754  31.494  35.951  1.00  0.00          C   
ATOM    174  C   LEU A  13      30.970  31.419  34.424  1.00  0.00          C   
ATOM    175  O   LEU A  13      30.579  32.296  33.646  1.00  0.00          O   
ATOM    176  CB  LEU A  13      31.792  32.283  36.712  1.00  0.00          C   
ATOM    177  CG  LEU A  13      32.100  33.701  36.309  1.00  0.00          C   
ATOM    178  CD1 LEU A  13      30.935  34.639  36.562  1.00  0.00          C   
ATOM    179  CD2 LEU A  13      33.417  34.268  36.863  1.00  0.00          C   
ATOM    180  H   LEU A  13      31.328  29.811  37.039  1.00  0.00          H   
ATOM    181  HA  LEU A  13      29.893  32.130  36.166  1.00  0.00          H   
ATOM    182  HB3 LEU A  13      32.696  31.681  36.748  1.00  0.00          H   
ATOM    183  HB2 LEU A  13      31.488  32.299  37.758  1.00  0.00          H   
ATOM    184  HG  LEU A  13      32.228  33.694  35.225  1.00  0.00          H   
ATOM    185 HD11 LEU A  13      30.098  34.422  35.906  1.00  0.00          H   
ATOM    186 HD12 LEU A  13      30.698  34.518  37.626  1.00  0.00          H   
ATOM    187 HD13 LEU A  13      31.228  35.658  36.304  1.00  0.00          H   
ATOM    188 HD21 LEU A  13      33.614  35.268  36.471  1.00  0.00          H   
ATOM    189 HD22 LEU A  13      33.278  34.375  37.940  1.00  0.00          H   
ATOM    190 HD23 LEU A  13      34.347  33.758  36.588  1.00  0.00          H   
ATOM    191  N   GLN A  14      31.454  30.298  33.954  1.00  0.00          N   
ATOM    192  CA  GLN A  14      31.756  30.068  32.561  1.00  0.00          C   
ATOM    193  C   GLN A  14      30.506  29.561  31.874  1.00  0.00          C   
ATOM    194  O   GLN A  14      30.166  29.812  30.730  1.00  0.00          O   
ATOM    195  CB  GLN A  14      33.064  29.222  32.437  1.00  0.00          C   
ATOM    196  CG  GLN A  14      34.289  29.965  32.860  1.00  0.00          C   
ATOM    197  CD  GLN A  14      35.477  29.020  33.069  1.00  0.00          C   
ATOM    198  NE2 GLN A  14      36.518  29.479  33.681  1.00  0.00          N   
ATOM    199  OE1 GLN A  14      35.573  27.873  32.656  1.00  0.00          O   
ATOM    200  H   GLN A  14      31.812  29.621  34.609  1.00  0.00          H   
ATOM    201  HA  GLN A  14      31.974  31.064  32.161  1.00  0.00          H   
ATOM    202  HB3 GLN A  14      33.171  28.984  31.381  1.00  0.00          H   
ATOM    203  HB2 GLN A  14      32.999  28.336  33.065  1.00  0.00          H   
ATOM    204  HG3 GLN A  14      34.128  30.681  33.665  1.00  0.00          H   
ATOM    205  HG2 GLN A  14      34.601  30.567  32.004  1.00  0.00          H   
ATOM    206 HE21 GLN A  14      36.441  30.421  34.063  1.00  0.00          H   
ATOM    207 HE22 GLN A  14      37.339  28.898  33.768  1.00  0.00          H   
ATOM    208  N   ALA A  15      29.475  28.966  32.564  1.00  0.00          N   
ATOM    209  CA  ALA A  15      28.050  28.790  32.218  1.00  0.00          C   
ATOM    210  C   ALA A  15      27.219  30.108  32.218  1.00  0.00          C   
ATOM    211  O   ALA A  15      26.535  30.342  31.219  1.00  0.00          O   
ATOM    212  CB  ALA A  15      27.473  27.631  33.104  1.00  0.00          C   
ATOM    213  H   ALA A  15      29.719  28.481  33.417  1.00  0.00          H   
ATOM    214  HA  ALA A  15      27.990  28.476  31.174  1.00  0.00          H   
ATOM    215  HB1 ALA A  15      26.397  27.471  32.993  1.00  0.00          H   
ATOM    216  HB2 ALA A  15      28.018  26.707  32.913  1.00  0.00          H   
ATOM    217  HB3 ALA A  15      27.603  28.007  34.115  1.00  0.00          H   
ATOM    218  N   LEU A  16      27.406  30.880  33.333  1.00  0.00          N   
ATOM    219  CA  LEU A  16      26.809  32.229  33.420  1.00  0.00          C   
ATOM    220  C   LEU A  16      27.318  33.117  32.229  1.00  0.00          C   
ATOM    221  O   LEU A  16      26.603  33.963  31.658  1.00  0.00          O   
ATOM    222  CB  LEU A  16      27.179  33.039  34.718  1.00  0.00          C   
ATOM    223  CG  LEU A  16      26.531  34.389  34.916  1.00  0.00          C   
ATOM    224  CD1 LEU A  16      25.015  34.452  34.768  1.00  0.00          C   
ATOM    225  CD2 LEU A  16      26.992  35.033  36.215  1.00  0.00          C   
ATOM    226  H   LEU A  16      27.889  30.508  34.131  1.00  0.00          H   
ATOM    227  HA  LEU A  16      25.727  32.143  33.354  1.00  0.00          H   
ATOM    228  HB3 LEU A  16      28.264  33.149  34.780  1.00  0.00          H   
ATOM    229  HB2 LEU A  16      26.885  32.468  35.596  1.00  0.00          H   
ATOM    230  HG  LEU A  16      27.016  35.032  34.171  1.00  0.00          H   
ATOM    231 HD11 LEU A  16      24.773  34.088  33.764  1.00  0.00          H   
ATOM    232 HD12 LEU A  16      24.441  33.816  35.437  1.00  0.00          H   
ATOM    233 HD13 LEU A  16      24.644  35.468  34.948  1.00  0.00          H   
ATOM    234 HD21 LEU A  16      28.079  35.085  36.312  1.00  0.00          H   
ATOM    235 HD22 LEU A  16      26.622  36.046  36.319  1.00  0.00          H   
ATOM    236 HD23 LEU A  16      26.569  34.487  37.061  1.00  0.00          H   
ATOM    237  N   GLN A  17      28.590  33.123  31.926  1.00  0.00          N   
ATOM    238  CA  GLN A  17      29.139  33.842  30.772  1.00  0.00          C   
ATOM    239  C   GLN A  17      28.541  33.315  29.413  1.00  0.00          C   
ATOM    240  O   GLN A  17      28.107  34.200  28.687  1.00  0.00          O   
ATOM    241  CB  GLN A  17      30.684  33.686  30.788  1.00  0.00          C   
ATOM    242  CG  GLN A  17      31.298  34.637  31.808  1.00  0.00          C   
ATOM    243  CD  GLN A  17      32.669  34.166  32.180  1.00  0.00          C   
ATOM    244  NE2 GLN A  17      33.342  35.028  32.873  1.00  0.00          N   
ATOM    245  OE1 GLN A  17      33.193  33.100  31.797  1.00  0.00          O   
ATOM    246  H   GLN A  17      29.229  32.544  32.452  1.00  0.00          H   
ATOM    247  HA  GLN A  17      28.986  34.931  30.791  1.00  0.00          H   
ATOM    248  HB3 GLN A  17      31.008  34.018  29.805  1.00  0.00          H   
ATOM    249  HB2 GLN A  17      30.936  32.626  30.895  1.00  0.00          H   
ATOM    250  HG3 GLN A  17      30.770  34.661  32.763  1.00  0.00          H   
ATOM    251  HG2 GLN A  17      31.311  35.649  31.405  1.00  0.00          H   
ATOM    252 HE21 GLN A  17      32.882  35.908  33.078  1.00  0.00          H   
ATOM    253 HE22 GLN A  17      34.306  34.894  33.107  1.00  0.00          H   
ATOM    254  N   ALA A  18      28.186  32.012  29.257  1.00  0.00          N   
ATOM    255  CA  ALA A  18      27.467  31.543  28.135  1.00  0.00          C   
ATOM    256  C   ALA A  18      26.014  32.069  28.134  1.00  0.00          C   
ATOM    257  O   ALA A  18      25.456  32.616  27.172  1.00  0.00          O   
ATOM    258  CB  ALA A  18      27.607  30.031  27.842  1.00  0.00          C   
ATOM    259  H   ALA A  18      28.388  31.280  29.930  1.00  0.00          H   
ATOM    260  HA  ALA A  18      27.902  32.025  27.259  1.00  0.00          H   
ATOM    261  HB1 ALA A  18      27.306  29.547  28.770  1.00  0.00          H   
ATOM    262  HB2 ALA A  18      26.926  29.783  27.032  1.00  0.00          H   
ATOM    263  HB3 ALA A  18      28.640  29.822  27.545  1.00  0.00          H   
ATOM    264  N   ALA A  19      25.341  31.957  29.292  1.00  0.00          N   
ATOM    265  CA  ALA A  19      24.013  32.612  29.483  1.00  0.00          C   
ATOM    266  C   ALA A  19      23.904  34.119  29.167  1.00  0.00          C   
ATOM    267  O   ALA A  19      22.970  34.502  28.458  1.00  0.00          O   
ATOM    268  CB  ALA A  19      23.586  32.335  30.899  1.00  0.00          C   
ATOM    269  H   ALA A  19      25.735  31.452  30.063  1.00  0.00          H   
ATOM    270  HA  ALA A  19      23.230  32.145  28.884  1.00  0.00          H   
ATOM    271  HB1 ALA A  19      23.446  31.254  30.985  1.00  0.00          H   
ATOM    272  HB2 ALA A  19      24.281  32.683  31.665  1.00  0.00          H   
ATOM    273  HB3 ALA A  19      22.597  32.749  31.097  1.00  0.00          H   
ATOM    274  N   GLN A  20      24.905  34.834  29.686  1.00  0.00          N   
ATOM    275  CA  GLN A  20      25.073  36.232  29.437  1.00  0.00          C   
ATOM    276  C   GLN A  20      25.173  36.577  27.953  1.00  0.00          C   
ATOM    277  O   GLN A  20      24.475  37.515  27.507  1.00  0.00          O   
ATOM    278  CB  GLN A  20      26.287  36.772  30.235  1.00  0.00          C   
ATOM    279  CG  GLN A  20      25.855  37.082  31.714  1.00  0.00          C   
ATOM    280  CD  GLN A  20      27.008  37.179  32.642  1.00  0.00          C   
ATOM    281  NE2 GLN A  20      26.705  37.773  33.754  1.00  0.00          N   
ATOM    282  OE1 GLN A  20      28.208  36.966  32.409  1.00  0.00          O   
ATOM    283  H   GLN A  20      25.444  34.318  30.372  1.00  0.00          H   
ATOM    284  HA  GLN A  20      24.250  36.825  29.839  1.00  0.00          H   
ATOM    285  HB3 GLN A  20      26.632  37.717  29.834  1.00  0.00          H   
ATOM    286  HB2 GLN A  20      27.148  36.104  30.193  1.00  0.00          H   
ATOM    287  HG3 GLN A  20      25.175  36.319  32.105  1.00  0.00          H   
ATOM    288  HG2 GLN A  20      25.190  37.946  31.732  1.00  0.00          H   
ATOM    289 HE21 GLN A  20      25.738  37.919  34.010  1.00  0.00          H   
ATOM    290 HE22 GLN A  20      27.496  38.002  34.348  1.00  0.00          H   
ATOM    291  N   ALA A  21      25.786  35.655  27.209  1.00  0.00          N   
ATOM    292  CA  ALA A  21      26.019  35.899  25.803  1.00  0.00          C   
ATOM    293  C   ALA A  21      24.677  35.852  24.969  1.00  0.00          C   
ATOM    294  O   ALA A  21      24.576  36.539  23.960  1.00  0.00          O   
ATOM    295  CB  ALA A  21      26.980  34.888  25.207  1.00  0.00          C   
ATOM    296  H   ALA A  21      26.260  34.881  27.655  1.00  0.00          H   
ATOM    297  HA  ALA A  21      26.438  36.898  25.727  1.00  0.00          H   
ATOM    298  HB1 ALA A  21      26.410  33.979  25.041  1.00  0.00          H   
ATOM    299  HB2 ALA A  21      27.329  35.158  24.213  1.00  0.00          H   
ATOM    300  HB3 ALA A  21      27.793  34.788  25.921  1.00  0.00          H   
ATOM    301  N   ALA A  22      23.668  35.152  25.473  1.00  0.00          N   
ATOM    302  CA  ALA A  22      22.293  35.129  24.882  1.00  0.00          C   
ATOM    303  C   ALA A  22      21.258  35.867  25.761  1.00  0.00          C   
ATOM    304  O   ALA A  22      20.095  35.809  25.474  1.00  0.00          O   
ATOM    305  CB  ALA A  22      21.826  33.696  24.644  1.00  0.00          C   
ATOM    306  H   ALA A  22      23.807  34.645  26.326  1.00  0.00          H   
ATOM    307  HA  ALA A  22      22.161  35.713  23.964  1.00  0.00          H   
ATOM    308  HB1 ALA A  22      21.690  33.241  25.629  1.00  0.00          H   
ATOM    309  HB2 ALA A  22      20.890  33.711  24.078  1.00  0.00          H   
ATOM    310  HB3 ALA A  22      22.468  33.038  24.049  1.00  0.00          H   
ATOM    311  N   LYS A  23      21.625  36.453  26.948  1.00  0.00          N   
ATOM    312  CA  LYS A  23      20.754  36.920  27.986  1.00  0.00          C   
ATOM    313  C   LYS A  23      19.702  35.954  28.487  1.00  0.00          C   
ATOM    314  O   LYS A  23      18.650  36.410  28.892  1.00  0.00          O   
ATOM    315  CB  LYS A  23      20.254  38.307  27.546  1.00  0.00          C   
ATOM    316  CG  LYS A  23      20.845  39.434  28.427  1.00  0.00          C   
ATOM    317  CD  LYS A  23      20.511  40.778  27.785  1.00  0.00          C   
ATOM    318  CE  LYS A  23      20.964  41.948  28.666  1.00  0.00          C   
ATOM    319  NZ  LYS A  23      22.499  42.056  28.659  1.00  0.00          N   
ATOM    320  H   LYS A  23      22.612  36.591  27.102  1.00  0.00          H   
ATOM    321  HA  LYS A  23      21.438  37.060  28.825  1.00  0.00          H   
ATOM    322  HB3 LYS A  23      19.162  38.309  27.506  1.00  0.00          H   
ATOM    323  HB2 LYS A  23      20.560  38.609  26.540  1.00  0.00          H   
ATOM    324  HG3 LYS A  23      21.923  39.338  28.495  1.00  0.00          H   
ATOM    325  HG2 LYS A  23      20.468  39.336  29.440  1.00  0.00          H   
ATOM    326  HD3 LYS A  23      19.428  40.825  27.687  1.00  0.00          H   
ATOM    327  HD2 LYS A  23      20.947  40.793  26.785  1.00  0.00          H   
ATOM    328  HE3 LYS A  23      20.558  41.793  29.664  1.00  0.00          H   
ATOM    329  HE2 LYS A  23      20.579  42.859  28.193  1.00  0.00          H   
ATOM    330  HZ1 LYS A  23      22.886  42.191  27.734  1.00  0.00          H   
ATOM    331  HZ2 LYS A  23      22.675  42.847  29.260  1.00  0.00          H   
ATOM    332  HZ3 LYS A  23      23.012  41.308  29.084  1.00  0.00          H   
ATOM    333  N   LYS A  24      20.029  34.628  28.639  1.00  0.00          N   
ATOM    334  CA  LYS A  24      19.114  33.577  29.028  1.00  0.00          C   
ATOM    335  C   LYS A  24      18.690  33.662  30.506  1.00  0.00          C   
ATOM    336  CB  LYS A  24      19.883  32.262  28.841  1.00  0.00          C   
ATOM    337  CG  LYS A  24      20.049  31.995  27.357  1.00  0.00          C   
ATOM    338  CD  LYS A  24      19.107  30.917  26.810  1.00  0.00          C   
ATOM    339  CE  LYS A  24      19.384  30.532  25.362  1.00  0.00          C   
ATOM    340  NZ  LYS A  24      19.051  29.120  25.074  1.00  0.00          N   
ATOM    341  O   LYS A  24      17.637  33.102  30.803  1.00  0.00          O   
ATOM    342  OXT LYS A  24      19.421  34.063  31.426  1.00  0.00          O   
ATOM    343  H   LYS A  24      21.001  34.388  28.479  1.00  0.00          H   
ATOM    344  HA  LYS A  24      18.230  33.579  28.384  1.00  0.00          H   
ATOM    345  HB3 LYS A  24      19.349  31.476  29.369  1.00  0.00          H   
ATOM    346  HB2 LYS A  24      20.893  32.322  29.236  1.00  0.00          H   
ATOM    347  HG3 LYS A  24      21.097  31.733  27.188  1.00  0.00          H   
ATOM    348  HG2 LYS A  24      19.942  32.890  26.753  1.00  0.00          H   
ATOM    349  HD3 LYS A  24      18.070  31.233  26.851  1.00  0.00          H   
ATOM    350  HD2 LYS A  24      19.263  30.033  27.436  1.00  0.00          H   
ATOM    351  HE3 LYS A  24      20.340  30.861  24.977  1.00  0.00          H   
ATOM    352  HE2 LYS A  24      18.635  31.103  24.816  1.00  0.00          H   
ATOM    353  HZ1 LYS A  24      18.051  28.984  24.977  1.00  0.00          H   
ATOM    354  HZ2 LYS A  24      19.452  28.858  24.189  1.00  0.00          H   
ATOM    355  HZ3 LYS A  24      19.442  28.440  25.702  1.00  0.00          H   
TER     356      LYS A  24
ENDMDL
MODEL        6
ATOM      1  N   LYS A   1      27.697  17.194  48.699  1.00  0.00          N   
ATOM      2  CA  LYS A   1      28.556  18.203  48.092  1.00  0.00          C   
ATOM      3  C   LYS A   1      28.171  18.454  46.631  1.00  0.00          C   
ATOM      4  O   LYS A   1      28.087  17.518  45.837  1.00  0.00          O   
ATOM      5  CB  LYS A   1      30.030  17.779  48.229  1.00  0.00          C   
ATOM      6  CG  LYS A   1      30.340  16.534  47.384  1.00  0.00          C   
ATOM      7  CD  LYS A   1      31.775  16.075  47.655  1.00  0.00          C   
ATOM      8  CE  LYS A   1      32.188  15.044  46.603  1.00  0.00          C   
ATOM      9  NZ  LYS A   1      31.296  13.854  46.696  1.00  0.00          N   
ATOM     10  HA  LYS A   1      28.423  19.125  48.639  1.00  0.00          H   
ATOM     11  HB3 LYS A   1      30.241  17.564  49.266  1.00  0.00          H   
ATOM     12  HB2 LYS A   1      30.662  18.590  47.901  1.00  0.00          H   
ATOM     13  HG3 LYS A   1      30.238  16.772  46.336  1.00  0.00          H   
ATOM     14  HG2 LYS A   1      29.653  15.742  47.644  1.00  0.00          H   
ATOM     15  HD3 LYS A   1      31.830  15.627  48.636  1.00  0.00          H   
ATOM     16  HD2 LYS A   1      32.438  16.926  47.609  1.00  0.00          H   
ATOM     17  HE3 LYS A   1      33.210  14.742  46.777  1.00  0.00          H   
ATOM     18  HE2 LYS A   1      32.104  15.480  45.619  1.00  0.00          H   
ATOM     19  HZ1 LYS A   1      30.836  13.837  47.629  1.00  0.00          H   
ATOM     20  HZ2 LYS A   1      31.858  12.989  46.571  1.00  0.00          H   
ATOM     21  HZ3 LYS A   1      30.568  13.907  45.955  1.00  0.00          H   
ATOM     22  H   LYS A   1      27.996  16.261  48.750  1.00  0.00          H   
ATOM     23  N   LYS A   2      27.823  19.699  46.315  1.00  0.00          N   
ATOM     24  CA  LYS A   2      27.747  20.131  44.922  1.00  0.00          C   
ATOM     25  C   LYS A   2      29.122  19.988  44.245  1.00  0.00          C   
ATOM     26  O   LYS A   2      30.134  20.017  44.949  1.00  0.00          O   
ATOM     27  CB  LYS A   2      27.162  21.561  44.824  1.00  0.00          C   
ATOM     28  CG  LYS A   2      28.190  22.682  45.070  1.00  0.00          C   
ATOM     29  CD  LYS A   2      28.840  22.523  46.446  1.00  0.00          C   
ATOM     30  CE  LYS A   2      29.462  23.851  46.882  1.00  0.00          C   
ATOM     31  NZ  LYS A   2      29.632  23.857  48.362  1.00  0.00          N   
ATOM     32  H   LYS A   2      27.590  20.329  47.027  1.00  0.00          H   
ATOM     33  HA  LYS A   2      27.059  19.460  44.429  1.00  0.00          H   
ATOM     34  HB3 LYS A   2      26.364  21.653  45.548  1.00  0.00          H   
ATOM     35  HB2 LYS A   2      26.744  21.695  43.838  1.00  0.00          H   
ATOM     36  HG3 LYS A   2      27.692  23.639  45.017  1.00  0.00          H   
ATOM     37  HG2 LYS A   2      28.952  22.633  44.308  1.00  0.00          H   
ATOM     38  HD3 LYS A   2      29.609  21.768  46.398  1.00  0.00          H   
ATOM     39  HD2 LYS A   2      28.088  22.228  47.163  1.00  0.00          H   
ATOM     40  HE3 LYS A   2      28.816  24.667  46.591  1.00  0.00          H   
ATOM     41  HE2 LYS A   2      30.425  23.969  46.408  1.00  0.00          H   
ATOM     42  HZ1 LYS A   2      30.571  23.484  48.606  1.00  0.00          H   
ATOM     43  HZ2 LYS A   2      28.897  23.263  48.796  1.00  0.00          H   
ATOM     44  HZ3 LYS A   2      29.545  24.831  48.716  1.00  0.00          H   
ATOM     45  N   PRO A   3      29.201  19.753  42.944  1.00  0.00          N   
ATOM     46  CA  PRO A   3      30.506  19.848  42.207  1.00  0.00          C   
ATOM     47  C   PRO A   3      31.245  21.150  42.512  1.00  0.00          C   
ATOM     48  O   PRO A   3      32.144  21.148  43.354  1.00  0.00          O   
ATOM     49  CB  PRO A   3      30.130  19.687  40.725  1.00  0.00          C   
ATOM     50  CG  PRO A   3      28.647  19.821  40.654  1.00  0.00          C   
ATOM     51  CD  PRO A   3      28.113  19.392  42.015  1.00  0.00          C   
ATOM     52  HA  PRO A   3      31.131  19.016  42.496  1.00  0.00          H   
ATOM     53  HB3 PRO A   3      30.423  18.712  40.371  1.00  0.00          H   
ATOM     54  HB2 PRO A   3      30.598  20.452  40.133  1.00  0.00          H   
ATOM     55  HG3 PRO A   3      28.250  19.170  39.891  1.00  0.00          H   
ATOM     56  HG2 PRO A   3      28.378  20.848  40.449  1.00  0.00          H   
ATOM     57  HD3 PRO A   3      27.943  18.327  42.042  1.00  0.00          H   
ATOM     58  HD2 PRO A   3      27.207  19.933  42.253  1.00  0.00          H   
ATOM     59  N   GLY A   4      30.874  22.259  41.867  1.00  0.00          N   
ATOM     60  CA  GLY A   4      31.102  23.577  42.448  1.00  0.00          C   
ATOM     61  C   GLY A   4      32.587  23.802  42.735  1.00  0.00          C   
ATOM     62  O   GLY A   4      33.447  23.605  41.874  1.00  0.00          O   
ATOM     63  H   GLY A   4      30.357  22.182  41.039  1.00  0.00          H   
ATOM     64  HA3 GLY A   4      30.543  23.664  43.366  1.00  0.00          H   
ATOM     65  HA2 GLY A   4      30.759  24.329  41.751  1.00  0.00          H   
ATOM     66  N   ALA A   5      32.882  24.030  44.016  1.00  0.00          N   
ATOM     67  CA  ALA A   5      34.258  23.989  44.506  1.00  0.00          C   
ATOM     68  C   ALA A   5      35.117  25.011  43.758  1.00  0.00          C   
ATOM     69  O   ALA A   5      36.249  24.727  43.364  1.00  0.00          O   
ATOM     70  CB  ALA A   5      34.817  22.572  44.327  1.00  0.00          C   
ATOM     71  H   ALA A   5      32.158  24.241  44.642  1.00  0.00          H   
ATOM     72  HA  ALA A   5      34.260  24.235  45.557  1.00  0.00          H   
ATOM     73  HB1 ALA A   5      35.810  22.520  44.750  1.00  0.00          H   
ATOM     74  HB2 ALA A   5      34.862  22.332  43.274  1.00  0.00          H   
ATOM     75  HB3 ALA A   5      34.174  21.864  44.830  1.00  0.00          H   
ATOM     76  N   SER A   6      34.569  26.208  43.558  1.00  0.00          N   
ATOM     77  CA  SER A   6      35.249  27.262  42.807  1.00  0.00          C   
ATOM     78  C   SER A   6      35.609  26.874  41.375  1.00  0.00          C   
ATOM     79  O   SER A   6      36.048  27.734  40.625  1.00  0.00          O   
ATOM     80  CB  SER A   6      36.547  27.652  43.482  1.00  0.00          C   
ATOM     81  OG  SER A   6      36.327  27.785  44.880  1.00  0.00          O   
ATOM     82  H   SER A   6      33.678  26.388  43.925  1.00  0.00          H   
ATOM     83  HA  SER A   6      34.613  28.134  42.781  1.00  0.00          H   
ATOM     84  HB3 SER A   6      36.899  28.588  43.067  1.00  0.00          H   
ATOM     85  HB2 SER A   6      37.289  26.889  43.312  1.00  0.00          H   
ATOM     86  HG  SER A   6      37.007  28.264  45.223  1.00  0.00          H   
ATOM     87  N   LEU A   7      35.468  25.611  40.970  1.00  0.00          N   
ATOM     88  CA  LEU A   7      36.298  25.054  39.901  1.00  0.00          C   
ATOM     89  C   LEU A   7      35.401  24.370  38.887  1.00  0.00          C   
ATOM     90  O   LEU A   7      35.331  24.775  37.725  1.00  0.00          O   
ATOM     91  CB  LEU A   7      37.279  24.035  40.488  1.00  0.00          C   
ATOM     92  CG  LEU A   7      38.281  23.607  39.415  1.00  0.00          C   
ATOM     93  CD1 LEU A   7      39.342  24.697  39.248  1.00  0.00          C   
ATOM     94  CD2 LEU A   7      38.954  22.302  39.845  1.00  0.00          C   
ATOM     95  H   LEU A   7      34.778  25.031  41.386  1.00  0.00          H   
ATOM     96  HA  LEU A   7      36.855  25.840  39.410  1.00  0.00          H   
ATOM     97  HB3 LEU A   7      36.734  23.170  40.834  1.00  0.00          H   
ATOM     98  HB2 LEU A   7      37.807  24.484  41.317  1.00  0.00          H   
ATOM     99  HG  LEU A   7      37.765  23.458  38.479  1.00  0.00          H   
ATOM    100 HD11 LEU A   7      40.198  24.287  38.733  1.00  0.00          H   
ATOM    101 HD12 LEU A   7      39.644  25.057  40.219  1.00  0.00          H   
ATOM    102 HD13 LEU A   7      38.932  25.513  38.673  1.00  0.00          H   
ATOM    103 HD21 LEU A   7      39.671  22.505  40.627  1.00  0.00          H   
ATOM    104 HD22 LEU A   7      39.461  21.862  38.997  1.00  0.00          H   
ATOM    105 HD23 LEU A   7      38.206  21.615  40.211  1.00  0.00          H   
ATOM    106  N   ALA A   8      34.556  23.491  39.412  1.00  0.00          N   
ATOM    107  CA  ALA A   8      33.257  23.281  38.823  1.00  0.00          C   
ATOM    108  C   ALA A   8      32.409  24.555  38.941  1.00  0.00          C   
ATOM    109  O   ALA A   8      31.779  24.922  37.963  1.00  0.00          O   
ATOM    110  CB  ALA A   8      32.565  22.059  39.417  1.00  0.00          C   
ATOM    111  H   ALA A   8      34.671  23.231  40.358  1.00  0.00          H   
ATOM    112  HA  ALA A   8      33.409  23.090  37.771  1.00  0.00          H   
ATOM    113  HB1 ALA A   8      31.499  22.227  39.444  1.00  0.00          H   
ATOM    114  HB2 ALA A   8      32.929  21.877  40.416  1.00  0.00          H   
ATOM    115  HB3 ALA A   8      32.772  21.199  38.800  1.00  0.00          H   
ATOM    116  N   ALA A   9      32.528  25.312  40.045  1.00  0.00          N   
ATOM    117  CA  ALA A   9      31.825  26.598  40.179  1.00  0.00          C   
ATOM    118  C   ALA A   9      32.317  27.638  39.162  1.00  0.00          C   
ATOM    119  O   ALA A   9      31.500  28.416  38.662  1.00  0.00          O   
ATOM    120  CB  ALA A   9      31.993  27.136  41.604  1.00  0.00          C   
ATOM    121  H   ALA A   9      33.152  25.034  40.764  1.00  0.00          H   
ATOM    122  HA  ALA A   9      30.773  26.428  40.006  1.00  0.00          H   
ATOM    123  HB1 ALA A   9      32.132  26.309  42.285  1.00  0.00          H   
ATOM    124  HB2 ALA A   9      31.108  27.686  41.886  1.00  0.00          H   
ATOM    125  HB3 ALA A   9      32.852  27.788  41.652  1.00  0.00          H   
ATOM    126  N   LEU A  10      33.620  27.687  38.890  1.00  0.00          N   
ATOM    127  CA  LEU A  10      34.134  28.542  37.811  1.00  0.00          C   
ATOM    128  C   LEU A  10      33.610  28.026  36.468  1.00  0.00          C   
ATOM    129  O   LEU A  10      33.323  28.828  35.577  1.00  0.00          O   
ATOM    130  CB  LEU A  10      35.672  28.616  37.802  1.00  0.00          C   
ATOM    131  CG  LEU A  10      36.191  29.533  36.684  1.00  0.00          C   
ATOM    132  CD1 LEU A  10      35.721  30.969  36.925  1.00  0.00          C   
ATOM    133  CD2 LEU A  10      37.721  29.497  36.676  1.00  0.00          C   
ATOM    134  H   LEU A  10      34.149  26.898  39.109  1.00  0.00          H   
ATOM    135  HA  LEU A  10      33.743  29.539  37.962  1.00  0.00          H   
ATOM    136  HB3 LEU A  10      36.082  27.626  37.675  1.00  0.00          H   
ATOM    137  HB2 LEU A  10      36.005  29.029  38.738  1.00  0.00          H   
ATOM    138  HG  LEU A  10      35.815  29.185  35.733  1.00  0.00          H   
ATOM    139 HD11 LEU A  10      36.242  31.636  36.254  1.00  0.00          H   
ATOM    140 HD12 LEU A  10      35.930  31.251  37.947  1.00  0.00          H   
ATOM    141 HD13 LEU A  10      34.658  31.035  36.743  1.00  0.00          H   
ATOM    142 HD21 LEU A  10      38.096  29.884  37.611  1.00  0.00          H   
ATOM    143 HD22 LEU A  10      38.090  30.105  35.862  1.00  0.00          H   
ATOM    144 HD23 LEU A  10      38.056  28.479  36.547  1.00  0.00          H   
ATOM    145  N   GLN A  11      33.580  26.700  36.304  1.00  0.00          N   
ATOM    146  CA  GLN A  11      32.996  26.121  35.083  1.00  0.00          C   
ATOM    147  C   GLN A  11      31.500  26.447  34.972  1.00  0.00          C   
ATOM    148  O   GLN A  11      30.968  26.515  33.866  1.00  0.00          O   
ATOM    149  CB  GLN A  11      33.195  24.602  35.052  1.00  0.00          C   
ATOM    150  CG  GLN A  11      34.652  24.273  34.710  1.00  0.00          C   
ATOM    151  CD  GLN A  11      34.886  22.770  34.815  1.00  0.00          C   
ATOM    152  NE2 GLN A  11      35.697  22.185  33.977  1.00  0.00          N   
ATOM    153  OE1 GLN A  11      34.315  22.110  35.684  1.00  0.00          O   
ATOM    154  H   GLN A  11      33.689  26.134  37.121  1.00  0.00          H   
ATOM    155  HA  GLN A  11      33.501  26.548  34.229  1.00  0.00          H   
ATOM    156  HB3 GLN A  11      32.549  24.171  34.302  1.00  0.00          H   
ATOM    157  HB2 GLN A  11      32.948  24.190  36.018  1.00  0.00          H   
ATOM    158  HG3 GLN A  11      35.310  24.786  35.395  1.00  0.00          H   
ATOM    159  HG2 GLN A  11      34.863  24.597  33.702  1.00  0.00          H   
ATOM    160 HE21 GLN A  11      36.150  22.712  33.286  1.00  0.00          H   
ATOM    161 HE22 GLN A  11      35.854  21.219  34.039  1.00  0.00          H   
ATOM    162  N   ALA A  12      30.797  26.504  36.099  1.00  0.00          N   
ATOM    163  CA  ALA A  12      29.413  26.963  36.141  1.00  0.00          C   
ATOM    164  C   ALA A  12      29.305  28.449  35.811  1.00  0.00          C   
ATOM    165  O   ALA A  12      28.606  28.801  34.864  1.00  0.00          O   
ATOM    166  CB  ALA A  12      28.783  26.707  37.509  1.00  0.00          C   
ATOM    167  H   ALA A  12      31.227  26.225  36.940  1.00  0.00          H   
ATOM    168  HA  ALA A  12      28.851  26.410  35.402  1.00  0.00          H   
ATOM    169  HB1 ALA A  12      29.281  27.309  38.255  1.00  0.00          H   
ATOM    170  HB2 ALA A  12      28.885  25.662  37.764  1.00  0.00          H   
ATOM    171  HB3 ALA A  12      27.735  26.969  37.478  1.00  0.00          H   
ATOM    172  N   LEU A  13      30.209  29.252  36.372  1.00  0.00          N   
ATOM    173  CA  LEU A  13      30.281  30.684  36.059  1.00  0.00          C   
ATOM    174  C   LEU A  13      30.618  30.888  34.586  1.00  0.00          C   
ATOM    175  O   LEU A  13      30.032  31.776  33.957  1.00  0.00          O   
ATOM    176  CB  LEU A  13      31.337  31.365  36.945  1.00  0.00          C   
ATOM    177  CG  LEU A  13      31.386  32.878  36.691  1.00  0.00          C   
ATOM    178  CD1 LEU A  13      30.067  33.526  37.117  1.00  0.00          C   
ATOM    179  CD2 LEU A  13      32.537  33.490  37.489  1.00  0.00          C   
ATOM    180  H   LEU A  13      30.843  28.876  37.016  1.00  0.00          H   
ATOM    181  HA  LEU A  13      29.325  31.134  36.256  1.00  0.00          H   
ATOM    182  HB3 LEU A  13      32.306  30.938  36.729  1.00  0.00          H   
ATOM    183  HB2 LEU A  13      31.097  31.187  37.982  1.00  0.00          H   
ATOM    184  HG  LEU A  13      31.545  33.057  35.637  1.00  0.00          H   
ATOM    185 HD11 LEU A  13      29.297  33.274  36.404  1.00  0.00          H   
ATOM    186 HD12 LEU A  13      30.188  34.598  37.154  1.00  0.00          H   
ATOM    187 HD13 LEU A  13      29.786  33.162  38.094  1.00  0.00          H   
ATOM    188 HD21 LEU A  13      33.469  33.045  37.174  1.00  0.00          H   
ATOM    189 HD22 LEU A  13      32.385  33.301  38.541  1.00  0.00          H   
ATOM    190 HD23 LEU A  13      32.569  34.555  37.315  1.00  0.00          H   
ATOM    191  N   GLN A  14      31.532  30.084  34.035  1.00  0.00          N   
ATOM    192  CA  GLN A  14      31.811  30.152  32.605  1.00  0.00          C   
ATOM    193  C   GLN A  14      30.551  29.759  31.821  1.00  0.00          C   
ATOM    194  O   GLN A  14      29.912  30.639  31.241  1.00  0.00          O   
ATOM    195  CB  GLN A  14      32.995  29.250  32.235  1.00  0.00          C   
ATOM    196  CG  GLN A  14      34.298  29.909  32.693  1.00  0.00          C   
ATOM    197  CD  GLN A  14      35.470  28.959  32.472  1.00  0.00          C   
ATOM    198  NE2 GLN A  14      36.313  29.191  31.504  1.00  0.00          N   
ATOM    199  OE1 GLN A  14      35.622  27.978  33.201  1.00  0.00          O   
ATOM    200  H   GLN A  14      32.003  29.430  34.592  1.00  0.00          H   
ATOM    201  HA  GLN A  14      32.063  31.173  32.354  1.00  0.00          H   
ATOM    202  HB3 GLN A  14      33.023  29.110  31.165  1.00  0.00          H   
ATOM    203  HB2 GLN A  14      32.884  28.292  32.722  1.00  0.00          H   
ATOM    204  HG3 GLN A  14      34.227  30.149  33.744  1.00  0.00          H   
ATOM    205  HG2 GLN A  14      34.458  30.814  32.127  1.00  0.00          H   
ATOM    206 HE21 GLN A  14      36.192  29.973  30.925  1.00  0.00          H   
ATOM    207 HE22 GLN A  14      37.068  28.585  31.356  1.00  0.00          H   
ATOM    208  N   ALA A  15      29.971  28.603  32.147  1.00  0.00          N   
ATOM    209  CA  ALA A  15      28.938  28.027  31.284  1.00  0.00          C   
ATOM    210  C   ALA A  15      27.664  28.876  31.296  1.00  0.00          C   
ATOM    211  O   ALA A  15      27.044  29.104  30.258  1.00  0.00          O   
ATOM    212  CB  ALA A  15      28.606  26.607  31.749  1.00  0.00          C   
ATOM    213  H   ALA A  15      30.090  28.234  33.057  1.00  0.00          H   
ATOM    214  HA  ALA A  15      29.315  27.980  30.274  1.00  0.00          H   
ATOM    215  HB1 ALA A  15      29.453  25.962  31.568  1.00  0.00          H   
ATOM    216  HB2 ALA A  15      27.751  26.239  31.201  1.00  0.00          H   
ATOM    217  HB3 ALA A  15      28.381  26.617  32.805  1.00  0.00          H   
ATOM    218  N   LEU A  16      27.283  29.331  32.487  1.00  0.00          N   
ATOM    219  CA  LEU A  16      26.167  30.255  32.659  1.00  0.00          C   
ATOM    220  C   LEU A  16      26.419  31.599  31.973  1.00  0.00          C   
ATOM    221  O   LEU A  16      25.627  31.965  31.098  1.00  0.00          O   
ATOM    222  CB  LEU A  16      25.755  30.397  34.136  1.00  0.00          C   
ATOM    223  CG  LEU A  16      25.226  29.084  34.757  1.00  0.00          C   
ATOM    224  CD1 LEU A  16      24.693  29.325  36.175  1.00  0.00          C   
ATOM    225  CD2 LEU A  16      24.056  28.545  33.916  1.00  0.00          C   
ATOM    226  H   LEU A  16      27.773  29.033  33.281  1.00  0.00          H   
ATOM    227  HA  LEU A  16      25.327  29.809  32.144  1.00  0.00          H   
ATOM    228  HB3 LEU A  16      24.989  31.162  34.184  1.00  0.00          H   
ATOM    229  HB2 LEU A  16      26.611  30.743  34.698  1.00  0.00          H   
ATOM    230  HG  LEU A  16      26.015  28.354  34.801  1.00  0.00          H   
ATOM    231 HD11 LEU A  16      23.857  30.007  36.132  1.00  0.00          H   
ATOM    232 HD12 LEU A  16      25.466  29.747  36.796  1.00  0.00          H   
ATOM    233 HD13 LEU A  16      24.365  28.389  36.599  1.00  0.00          H   
ATOM    234 HD21 LEU A  16      23.331  29.331  33.770  1.00  0.00          H   
ATOM    235 HD22 LEU A  16      23.586  27.721  34.431  1.00  0.00          H   
ATOM    236 HD23 LEU A  16      24.419  28.212  32.955  1.00  0.00          H   
ATOM    237  N   GLN A  17      27.643  32.128  32.077  1.00  0.00          N   
ATOM    238  CA  GLN A  17      28.001  33.369  31.377  1.00  0.00          C   
ATOM    239  C   GLN A  17      27.897  33.132  29.871  1.00  0.00          C   
ATOM    240  O   GLN A  17      26.975  33.651  29.238  1.00  0.00          O   
ATOM    241  CB  GLN A  17      29.444  33.757  31.743  1.00  0.00          C   
ATOM    242  CG  GLN A  17      29.476  34.749  32.915  1.00  0.00          C   
ATOM    243  CD  GLN A  17      30.911  35.169  33.222  1.00  0.00          C   
ATOM    244  NE2 GLN A  17      31.124  36.236  33.942  1.00  0.00          N   
ATOM    245  OE1 GLN A  17      31.863  34.510  32.803  1.00  0.00          O   
ATOM    246  H   GLN A  17      28.364  31.592  32.483  1.00  0.00          H   
ATOM    247  HA  GLN A  17      27.328  34.161  31.669  1.00  0.00          H   
ATOM    248  HB3 GLN A  17      29.918  34.210  30.885  1.00  0.00          H   
ATOM    249  HB2 GLN A  17      29.990  32.867  32.018  1.00  0.00          H   
ATOM    250  HG3 GLN A  17      29.047  34.282  33.789  1.00  0.00          H   
ATOM    251  HG2 GLN A  17      28.897  35.623  32.659  1.00  0.00          H   
ATOM    252 HE21 GLN A  17      30.367  36.760  34.280  1.00  0.00          H   
ATOM    253 HE22 GLN A  17      32.043  36.515  34.146  1.00  0.00          H   
ATOM    254  N   ALA A  18      28.711  32.214  29.357  1.00  0.00          N   
ATOM    255  CA  ALA A  18      28.714  31.855  27.936  1.00  0.00          C   
ATOM    256  C   ALA A  18      27.303  31.641  27.380  1.00  0.00          C   
ATOM    257  O   ALA A  18      26.972  32.227  26.344  1.00  0.00          O   
ATOM    258  CB  ALA A  18      29.533  30.580  27.728  1.00  0.00          C   
ATOM    259  H   ALA A  18      29.339  31.763  29.951  1.00  0.00          H   
ATOM    260  HA  ALA A  18      29.184  32.654  27.387  1.00  0.00          H   
ATOM    261  HB1 ALA A  18      28.916  29.718  27.934  1.00  0.00          H   
ATOM    262  HB2 ALA A  18      30.381  30.584  28.397  1.00  0.00          H   
ATOM    263  HB3 ALA A  18      29.882  30.538  26.706  1.00  0.00          H   
ATOM    264  N   ALA A  19      26.422  31.065  28.209  1.00  0.00          N   
ATOM    265  CA  ALA A  19      25.022  30.962  27.810  1.00  0.00          C   
ATOM    266  C   ALA A  19      24.422  32.363  27.767  1.00  0.00          C   
ATOM    267  O   ALA A  19      24.364  32.972  26.695  1.00  0.00          O   
ATOM    268  CB  ALA A  19      24.251  30.067  28.785  1.00  0.00          C   
ATOM    269  H   ALA A  19      26.647  31.004  29.161  1.00  0.00          H   
ATOM    270  HA  ALA A  19      24.971  30.530  26.821  1.00  0.00          H   
ATOM    271  HB1 ALA A  19      23.192  30.260  28.691  1.00  0.00          H   
ATOM    272  HB2 ALA A  19      24.566  30.280  29.796  1.00  0.00          H   
ATOM    273  HB3 ALA A  19      24.449  29.031  28.557  1.00  0.00          H   
ATOM    274  N   GLN A  20      24.253  32.979  28.938  1.00  0.00          N   
ATOM    275  CA  GLN A  20      23.246  34.032  29.021  1.00  0.00          C   
ATOM    276  C   GLN A  20      23.643  35.232  28.163  1.00  0.00          C   
ATOM    277  O   GLN A  20      22.822  35.808  27.449  1.00  0.00          O   
ATOM    278  CB  GLN A  20      23.089  34.482  30.475  1.00  0.00          C   
ATOM    279  CG  GLN A  20      21.835  35.346  30.617  1.00  0.00          C   
ATOM    280  CD  GLN A  20      21.428  35.438  32.084  1.00  0.00          C   
ATOM    281  NE2 GLN A  20      21.063  36.588  32.580  1.00  0.00          N   
ATOM    282  OE1 GLN A  20      21.445  34.435  32.798  1.00  0.00          O   
ATOM    283  H   GLN A  20      24.949  32.908  29.628  1.00  0.00          H   
ATOM    284  HA  GLN A  20      22.302  33.645  28.671  1.00  0.00          H   
ATOM    285  HB3 GLN A  20      23.954  35.059  30.769  1.00  0.00          H   
ATOM    286  HB2 GLN A  20      23.003  33.613  31.113  1.00  0.00          H   
ATOM    287  HG3 GLN A  20      21.029  34.904  30.050  1.00  0.00          H   
ATOM    288  HG2 GLN A  20      22.038  36.338  30.238  1.00  0.00          H   
ATOM    289 HE21 GLN A  20      21.051  37.386  32.011  1.00  0.00          H   
ATOM    290 HE22 GLN A  20      20.801  36.655  33.522  1.00  0.00          H   
ATOM    291  N   ALA A  21      24.923  35.596  28.255  1.00  0.00          N   
ATOM    292  CA  ALA A  21      25.482  36.662  27.444  1.00  0.00          C   
ATOM    293  C   ALA A  21      25.628  36.233  25.986  1.00  0.00          C   
ATOM    294  O   ALA A  21      25.107  36.879  25.078  1.00  0.00          O   
ATOM    295  CB  ALA A  21      26.832  37.098  28.013  1.00  0.00          C   
ATOM    296  H   ALA A  21      25.504  35.132  28.895  1.00  0.00          H   
ATOM    297  HA  ALA A  21      24.809  37.505  27.483  1.00  0.00          H   
ATOM    298  HB1 ALA A  21      27.334  37.736  27.301  1.00  0.00          H   
ATOM    299  HB2 ALA A  21      27.439  36.228  28.213  1.00  0.00          H   
ATOM    300  HB3 ALA A  21      26.674  37.643  28.932  1.00  0.00          H   
ATOM    301  N   ALA A  22      26.330  35.113  25.783  1.00  0.00          N   
ATOM    302  CA  ALA A  22      27.583  35.145  25.024  1.00  0.00          C   
ATOM    303  C   ALA A  22      27.822  33.827  24.250  1.00  0.00          C   
ATOM    304  O   ALA A  22      27.063  33.536  23.323  1.00  0.00          O   
ATOM    305  CB  ALA A  22      28.717  35.510  26.002  1.00  0.00          C   
ATOM    306  H   ALA A  22      25.977  34.250  26.106  1.00  0.00          H   
ATOM    307  HA  ALA A  22      27.512  35.939  24.291  1.00  0.00          H   
ATOM    308  HB1 ALA A  22      29.666  35.228  25.569  1.00  0.00          H   
ATOM    309  HB2 ALA A  22      28.576  34.979  26.931  1.00  0.00          H   
ATOM    310  HB3 ALA A  22      28.709  36.573  26.186  1.00  0.00          H   
ATOM    311  N   LYS A  23      28.835  33.018  24.608  1.00  0.00          N   
ATOM    312  CA  LYS A  23      29.321  31.957  23.731  1.00  0.00          C   
ATOM    313  C   LYS A  23      28.532  30.668  23.941  1.00  0.00          C   
ATOM    314  O   LYS A  23      28.169  30.329  25.068  1.00  0.00          O   
ATOM    315  CB  LYS A  23      30.804  31.698  24.004  1.00  0.00          C   
ATOM    316  CG  LYS A  23      31.626  32.899  23.533  1.00  0.00          C   
ATOM    317  CD  LYS A  23      33.114  32.615  23.744  1.00  0.00          C   
ATOM    318  CE  LYS A  23      33.944  33.696  23.047  1.00  0.00          C   
ATOM    319  NZ  LYS A  23      33.942  33.452  21.577  1.00  0.00          N   
ATOM    320  H   LYS A  23      29.252  33.136  25.491  1.00  0.00          H   
ATOM    321  HA  LYS A  23      29.207  32.272  22.705  1.00  0.00          H   
ATOM    322  HB3 LYS A  23      31.121  30.816  23.469  1.00  0.00          H   
ATOM    323  HB2 LYS A  23      30.953  31.551  25.064  1.00  0.00          H   
ATOM    324  HG3 LYS A  23      31.345  33.773  24.100  1.00  0.00          H   
ATOM    325  HG2 LYS A  23      31.437  33.074  22.483  1.00  0.00          H   
ATOM    326  HD3 LYS A  23      33.360  31.652  23.325  1.00  0.00          H   
ATOM    327  HD2 LYS A  23      33.334  32.617  24.802  1.00  0.00          H   
ATOM    328  HE3 LYS A  23      34.959  33.665  23.415  1.00  0.00          H   
ATOM    329  HE2 LYS A  23      33.516  34.666  23.252  1.00  0.00          H   
ATOM    330  HZ1 LYS A  23      34.714  32.801  21.332  1.00  0.00          H   
ATOM    331  HZ2 LYS A  23      34.076  34.355  21.076  1.00  0.00          H   
ATOM    332  HZ3 LYS A  23      33.033  33.031  21.296  1.00  0.00          H   
ATOM    333  N   LYS A  24      28.258  29.969  22.841  1.00  0.00          N   
ATOM    334  CA  LYS A  24      27.570  28.684  22.902  1.00  0.00          C   
ATOM    335  C   LYS A  24      28.563  27.561  23.184  1.00  0.00          C   
ATOM    336  CB  LYS A  24      26.862  28.405  21.574  1.00  0.00          C   
ATOM    337  CG  LYS A  24      25.764  29.444  21.342  1.00  0.00          C   
ATOM    338  CD  LYS A  24      24.996  29.094  20.067  1.00  0.00          C   
ATOM    339  CE  LYS A  24      23.978  30.195  19.758  1.00  0.00          C   
ATOM    340  NZ  LYS A  24      24.670  31.339  19.100  1.00  0.00          N   
ATOM    341  O   LYS A  24      28.503  27.001  24.266  1.00  0.00          O   
ATOM    342  OXT LYS A  24      29.371  27.280  22.314  1.00  0.00          O   
ATOM    343  H   LYS A  24      28.530  30.325  21.969  1.00  0.00          H   
ATOM    344  HA  LYS A  24      26.834  28.713  23.693  1.00  0.00          H   
ATOM    345  HB3 LYS A  24      26.420  27.420  21.603  1.00  0.00          H   
ATOM    346  HB2 LYS A  24      27.581  28.454  20.769  1.00  0.00          H   
ATOM    347  HG3 LYS A  24      26.209  30.421  21.234  1.00  0.00          H   
ATOM    348  HG2 LYS A  24      25.087  29.446  22.184  1.00  0.00          H   
ATOM    349  HD3 LYS A  24      24.476  28.157  20.205  1.00  0.00          H   
ATOM    350  HD2 LYS A  24      25.689  29.002  19.244  1.00  0.00          H   
ATOM    351  HE3 LYS A  24      23.519  30.530  20.676  1.00  0.00          H   
ATOM    352  HE2 LYS A  24      23.218  29.805  19.097  1.00  0.00          H   
ATOM    353  HZ1 LYS A  24      24.655  31.207  18.070  1.00  0.00          H   
ATOM    354  HZ2 LYS A  24      25.654  31.385  19.432  1.00  0.00          H   
ATOM    355  HZ3 LYS A  24      24.180  32.225  19.341  1.00  0.00          H   
TER     356      LYS A  24
ENDMDL
END
