# Supplementary material for: A glutamine-based single α-helix scaffold to target globular proteins
Source: Nat Commun. 2022 Nov 18;13:7073. doi: 10.1038/s41467-022-34793-6 (PMC9674830; doi:10.1038/s41467-022-34793-6)
Supplement: Supplementary file 5 — Supplementary Data 2 [file 41467_2022_34793_MOESM5_ESM.zip › P372ensembles/P372ensemble8.pdb]

MODEL        0
ATOM      1  N   LYS A   1      32.920  45.870  39.600  1.00  0.00          N   
ATOM      2  CA  LYS A   1      32.350  46.800  38.630  1.00  0.00          C   
ATOM      3  C   LYS A   1      31.780  47.900  39.450  1.00  0.00          C   
ATOM      4  O   LYS A   1      30.920  47.730  40.300  1.00  0.00          O   
ATOM      5  CB  LYS A   1      31.310  46.110  37.690  1.00  0.00          C   
ATOM      6  CG  LYS A   1      31.040  47.080  36.510  1.00  0.00          C   
ATOM      7  CD  LYS A   1      30.270  46.430  35.380  1.00  0.00          C   
ATOM      8  CE  LYS A   1      30.210  47.470  34.180  1.00  0.00          C   
ATOM      9  NZ  LYS A   1      29.390  46.810  33.130  1.00  0.00          N   
ATOM     10  HA  LYS A   1      33.120  47.230  37.990  1.00  0.00          H   
ATOM     11  HB3 LYS A   1      30.400  45.870  38.230  1.00  0.00          H   
ATOM     12  HB2 LYS A   1      31.750  45.170  37.350  1.00  0.00          H   
ATOM     13  HG3 LYS A   1      32.010  47.350  36.080  1.00  0.00          H   
ATOM     14  HG2 LYS A   1      30.580  48.000  36.880  1.00  0.00          H   
ATOM     15  HD3 LYS A   1      29.230  46.240  35.650  1.00  0.00          H   
ATOM     16  HD2 LYS A   1      30.630  45.460  35.030  1.00  0.00          H   
ATOM     17  HE3 LYS A   1      31.220  47.650  33.820  1.00  0.00          H   
ATOM     18  HE2 LYS A   1      29.760  48.410  34.500  1.00  0.00          H   
ATOM     19  HZ1 LYS A   1      29.340  47.470  32.370  1.00  0.00          H   
ATOM     20  HZ2 LYS A   1      29.790  45.930  32.840  1.00  0.00          H   
ATOM     21  HZ3 LYS A   1      28.440  46.630  33.440  1.00  0.00          H   
ATOM     22  H   LYS A   1      33.570  46.300  40.240  1.00  0.00          H   
ATOM     23  N   LYS A   2      32.300  49.070  39.260  1.00  0.00          N   
ATOM     24  CA  LYS A   2      31.910  50.250  40.010  1.00  0.00          C   
ATOM     25  C   LYS A   2      30.410  50.530  39.660  1.00  0.00          C   
ATOM     26  O   LYS A   2      29.900  50.180  38.560  1.00  0.00          O   
ATOM     27  CB  LYS A   2      32.680  51.580  39.650  1.00  0.00          C   
ATOM     28  CG  LYS A   2      34.160  51.540  40.170  1.00  0.00          C   
ATOM     29  CD  LYS A   2      35.010  52.700  39.670  1.00  0.00          C   
ATOM     30  CE  LYS A   2      36.450  52.760  39.970  1.00  0.00          C   
ATOM     31  NZ  LYS A   2      36.590  53.140  41.330  1.00  0.00          N   
ATOM     32  H   LYS A   2      32.950  49.240  38.500  1.00  0.00          H   
ATOM     33  HA  LYS A   2      32.010  50.100  41.090  1.00  0.00          H   
ATOM     34  HB3 LYS A   2      32.200  52.480  40.040  1.00  0.00          H   
ATOM     35  HB2 LYS A   2      32.720  51.700  38.570  1.00  0.00          H   
ATOM     36  HG3 LYS A   2      34.650  50.580  39.960  1.00  0.00          H   
ATOM     37  HG2 LYS A   2      34.230  51.600  41.250  1.00  0.00          H   
ATOM     38  HD3 LYS A   2      34.520  53.660  39.840  1.00  0.00          H   
ATOM     39  HD2 LYS A   2      34.930  52.590  38.590  1.00  0.00          H   
ATOM     40  HE3 LYS A   2      36.950  53.460  39.300  1.00  0.00          H   
ATOM     41  HE2 LYS A   2      36.880  51.760  39.820  1.00  0.00          H   
ATOM     42  HZ1 LYS A   2      36.200  52.420  41.930  1.00  0.00          H   
ATOM     43  HZ2 LYS A   2      37.570  53.340  41.520  1.00  0.00          H   
ATOM     44  HZ3 LYS A   2      36.100  54.000  41.500  1.00  0.00          H   
ATOM     45  N   PRO A   3      29.650  51.250  40.500  1.00  0.00          N   
ATOM     46  CA  PRO A   3      28.320  51.680  40.170  1.00  0.00          C   
ATOM     47  C   PRO A   3      28.290  52.630  39.010  1.00  0.00          C   
ATOM     48  O   PRO A   3      29.190  53.460  38.810  1.00  0.00          O   
ATOM     49  CB  PRO A   3      27.860  52.340  41.510  1.00  0.00          C   
ATOM     50  CG  PRO A   3      29.140  52.830  42.180  1.00  0.00          C   
ATOM     51  CD  PRO A   3      30.070  51.670  41.860  1.00  0.00          C   
ATOM     52  HA  PRO A   3      27.750  50.770  39.970  1.00  0.00          H   
ATOM     53  HB3 PRO A   3      27.150  53.140  41.290  1.00  0.00          H   
ATOM     54  HB2 PRO A   3      27.480  51.520  42.120  1.00  0.00          H   
ATOM     55  HG3 PRO A   3      29.630  53.760  41.890  1.00  0.00          H   
ATOM     56  HG2 PRO A   3      29.060  52.750  43.260  1.00  0.00          H   
ATOM     57  HD3 PRO A   3      31.110  52.010  41.860  1.00  0.00          H   
ATOM     58  HD2 PRO A   3      30.060  50.790  42.500  1.00  0.00          H   
ATOM     59  N   GLY A   4      27.080  52.550  38.340  1.00  0.00          N   
ATOM     60  CA  GLY A   4      26.830  53.220  37.060  1.00  0.00          C   
ATOM     61  C   GLY A   4      25.930  54.470  37.080  1.00  0.00          C   
ATOM     62  O   GLY A   4      25.640  55.050  38.100  1.00  0.00          O   
ATOM     63  H   GLY A   4      26.410  51.950  38.800  1.00  0.00          H   
ATOM     64  HA3 GLY A   4      26.440  52.420  36.430  1.00  0.00          H   
ATOM     65  HA2 GLY A   4      27.810  53.510  36.680  1.00  0.00          H   
ATOM     66  N   ALA A   5      25.440  54.790  35.890  1.00  0.00          N   
ATOM     67  CA  ALA A   5      24.390  55.820  35.700  1.00  0.00          C   
ATOM     68  C   ALA A   5      23.050  55.420  36.320  1.00  0.00          C   
ATOM     69  O   ALA A   5      22.750  54.230  36.470  1.00  0.00          O   
ATOM     70  CB  ALA A   5      24.230  55.910  34.150  1.00  0.00          C   
ATOM     71  H   ALA A   5      25.530  54.120  35.150  1.00  0.00          H   
ATOM     72  HA  ALA A   5      24.690  56.760  36.150  1.00  0.00          H   
ATOM     73  HB1 ALA A   5      23.640  56.800  33.960  1.00  0.00          H   
ATOM     74  HB2 ALA A   5      25.170  55.930  33.600  1.00  0.00          H   
ATOM     75  HB3 ALA A   5      23.670  55.070  33.750  1.00  0.00          H   
ATOM     76  N   SER A   6      22.220  56.390  36.570  1.00  0.00          N   
ATOM     77  CA  SER A   6      20.770  56.290  36.880  1.00  0.00          C   
ATOM     78  C   SER A   6      19.980  56.040  35.590  1.00  0.00          C   
ATOM     79  O   SER A   6      20.450  56.250  34.500  1.00  0.00          O   
ATOM     80  CB  SER A   6      20.270  57.630  37.430  1.00  0.00          C   
ATOM     81  OG  SER A   6      20.420  58.780  36.650  1.00  0.00          O   
ATOM     82  H   SER A   6      22.500  57.320  36.280  1.00  0.00          H   
ATOM     83  HA  SER A   6      20.600  55.590  37.700  1.00  0.00          H   
ATOM     84  HB3 SER A   6      20.720  57.680  38.420  1.00  0.00          H   
ATOM     85  HB2 SER A   6      19.200  57.570  37.630  1.00  0.00          H   
ATOM     86  HG  SER A   6      20.380  59.590  37.180  1.00  0.00          H   
ATOM     87  N   LEU A   7      18.780  55.540  35.740  1.00  0.00          N   
ATOM     88  CA  LEU A   7      17.900  55.340  34.540  1.00  0.00          C   
ATOM     89  C   LEU A   7      17.620  56.690  33.770  1.00  0.00          C   
ATOM     90  O   LEU A   7      17.680  56.730  32.510  1.00  0.00          O   
ATOM     91  CB  LEU A   7      16.520  54.600  34.940  1.00  0.00          C   
ATOM     92  CG  LEU A   7      15.560  54.270  33.830  1.00  0.00          C   
ATOM     93  CD1 LEU A   7      16.220  53.140  33.000  1.00  0.00          C   
ATOM     94  CD2 LEU A   7      14.160  53.780  34.360  1.00  0.00          C   
ATOM     95  H   LEU A   7      18.460  55.120  36.600  1.00  0.00          H   
ATOM     96  HA  LEU A   7      18.430  54.650  33.880  1.00  0.00          H   
ATOM     97  HB3 LEU A   7      15.980  55.220  35.660  1.00  0.00          H   
ATOM     98  HB2 LEU A   7      16.830  53.690  35.460  1.00  0.00          H   
ATOM     99  HG  LEU A   7      15.440  55.120  33.160  1.00  0.00          H   
ATOM    100 HD11 LEU A   7      15.710  53.020  32.050  1.00  0.00          H   
ATOM    101 HD12 LEU A   7      17.270  53.390  32.830  1.00  0.00          H   
ATOM    102 HD13 LEU A   7      16.180  52.160  33.480  1.00  0.00          H   
ATOM    103 HD21 LEU A   7      13.600  54.640  34.720  1.00  0.00          H   
ATOM    104 HD22 LEU A   7      13.670  53.200  33.580  1.00  0.00          H   
ATOM    105 HD23 LEU A   7      14.390  53.060  35.150  1.00  0.00          H   
ATOM    106  N   ALA A   8      17.570  57.880  34.470  1.00  0.00          N   
ATOM    107  CA  ALA A   8      17.450  59.230  33.830  1.00  0.00          C   
ATOM    108  C   ALA A   8      18.690  59.660  33.060  1.00  0.00          C   
ATOM    109  O   ALA A   8      18.610  60.150  31.940  1.00  0.00          O   
ATOM    110  CB  ALA A   8      16.980  60.170  34.910  1.00  0.00          C   
ATOM    111  H   ALA A   8      17.600  57.780  35.470  1.00  0.00          H   
ATOM    112  HA  ALA A   8      16.660  59.290  33.080  1.00  0.00          H   
ATOM    113  HB1 ALA A   8      16.610  61.100  34.480  1.00  0.00          H   
ATOM    114  HB2 ALA A   8      16.120  59.690  35.370  1.00  0.00          H   
ATOM    115  HB3 ALA A   8      17.800  60.290  35.620  1.00  0.00          H   
ATOM    116  N   ALA A   9      19.810  59.520  33.740  1.00  0.00          N   
ATOM    117  CA  ALA A   9      21.130  59.770  33.210  1.00  0.00          C   
ATOM    118  C   ALA A   9      21.480  58.860  32.000  1.00  0.00          C   
ATOM    119  O   ALA A   9      22.080  59.280  30.970  1.00  0.00          O   
ATOM    120  CB  ALA A   9      22.210  59.490  34.300  1.00  0.00          C   
ATOM    121  H   ALA A   9      19.890  59.100  34.650  1.00  0.00          H   
ATOM    122  HA  ALA A   9      21.160  60.780  32.800  1.00  0.00          H   
ATOM    123  HB1 ALA A   9      23.160  59.470  33.750  1.00  0.00          H   
ATOM    124  HB2 ALA A   9      22.220  60.210  35.110  1.00  0.00          H   
ATOM    125  HB3 ALA A   9      22.130  58.520  34.800  1.00  0.00          H   
ATOM    126  N   LEU A  10      20.950  57.610  31.990  1.00  0.00          N   
ATOM    127  CA  LEU A  10      21.090  56.580  30.930  1.00  0.00          C   
ATOM    128  C   LEU A  10      20.210  56.980  29.740  1.00  0.00          C   
ATOM    129  O   LEU A  10      20.630  57.000  28.560  1.00  0.00          O   
ATOM    130  CB  LEU A  10      20.730  55.130  31.400  1.00  0.00          C   
ATOM    131  CG  LEU A  10      20.520  54.070  30.270  1.00  0.00          C   
ATOM    132  CD1 LEU A  10      21.740  53.590  29.430  1.00  0.00          C   
ATOM    133  CD2 LEU A  10      19.870  52.760  30.900  1.00  0.00          C   
ATOM    134  H   LEU A  10      20.450  57.390  32.830  1.00  0.00          H   
ATOM    135  HA  LEU A  10      22.110  56.630  30.550  1.00  0.00          H   
ATOM    136  HB3 LEU A  10      19.890  55.100  32.100  1.00  0.00          H   
ATOM    137  HB2 LEU A  10      21.500  54.690  32.040  1.00  0.00          H   
ATOM    138  HG  LEU A  10      19.810  54.490  29.560  1.00  0.00          H   
ATOM    139 HD11 LEU A  10      22.290  54.450  29.050  1.00  0.00          H   
ATOM    140 HD12 LEU A  10      22.440  53.120  30.120  1.00  0.00          H   
ATOM    141 HD13 LEU A  10      21.460  52.880  28.660  1.00  0.00          H   
ATOM    142 HD21 LEU A  10      18.830  53.040  31.110  1.00  0.00          H   
ATOM    143 HD22 LEU A  10      19.930  51.900  30.230  1.00  0.00          H   
ATOM    144 HD23 LEU A  10      20.400  52.470  31.810  1.00  0.00          H   
ATOM    145  N   GLN A  11      19.000  57.400  30.020  1.00  0.00          N   
ATOM    146  CA  GLN A  11      18.080  57.890  29.010  1.00  0.00          C   
ATOM    147  C   GLN A  11      18.590  59.130  28.290  1.00  0.00          C   
ATOM    148  O   GLN A  11      18.510  59.260  27.100  1.00  0.00          O   
ATOM    149  CB  GLN A  11      16.710  58.170  29.610  1.00  0.00          C   
ATOM    150  CG  GLN A  11      15.820  56.900  29.520  1.00  0.00          C   
ATOM    151  CD  GLN A  11      14.530  57.070  30.280  1.00  0.00          C   
ATOM    152  NE2 GLN A  11      13.830  56.000  30.610  1.00  0.00          N   
ATOM    153  OE1 GLN A  11      14.160  58.100  30.860  1.00  0.00          O   
ATOM    154  H   GLN A  11      18.680  57.370  30.980  1.00  0.00          H   
ATOM    155  HA  GLN A  11      17.880  57.080  28.310  1.00  0.00          H   
ATOM    156  HB3 GLN A  11      16.240  58.940  29.000  1.00  0.00          H   
ATOM    157  HB2 GLN A  11      16.790  58.590  30.610  1.00  0.00          H   
ATOM    158  HG3 GLN A  11      16.260  55.970  29.880  1.00  0.00          H   
ATOM    159  HG2 GLN A  11      15.500  56.780  28.490  1.00  0.00          H   
ATOM    160 HE21 GLN A  11      14.160  55.070  30.390  1.00  0.00          H   
ATOM    161 HE22 GLN A  11      12.980  56.090  31.150  1.00  0.00          H   
ATOM    162  N   ALA A  12      19.310  60.020  29.010  1.00  0.00          N   
ATOM    163  CA  ALA A  12      20.000  61.080  28.460  1.00  0.00          C   
ATOM    164  C   ALA A  12      21.240  60.660  27.610  1.00  0.00          C   
ATOM    165  O   ALA A  12      21.270  61.060  26.440  1.00  0.00          O   
ATOM    166  CB  ALA A  12      20.370  62.020  29.560  1.00  0.00          C   
ATOM    167  H   ALA A  12      19.500  59.650  29.940  1.00  0.00          H   
ATOM    168  HA  ALA A  12      19.440  61.610  27.690  1.00  0.00          H   
ATOM    169  HB1 ALA A  12      20.830  61.370  30.290  1.00  0.00          H   
ATOM    170  HB2 ALA A  12      21.010  62.800  29.160  1.00  0.00          H   
ATOM    171  HB3 ALA A  12      19.470  62.400  30.040  1.00  0.00          H   
ATOM    172  N   LEU A  13      22.190  59.920  28.110  1.00  0.00          N   
ATOM    173  CA  LEU A  13      23.210  59.160  27.270  1.00  0.00          C   
ATOM    174  C   LEU A  13      22.730  58.320  26.030  1.00  0.00          C   
ATOM    175  O   LEU A  13      23.330  58.410  24.950  1.00  0.00          O   
ATOM    176  CB  LEU A  13      24.260  58.370  28.120  1.00  0.00          C   
ATOM    177  CG  LEU A  13      25.270  59.240  28.910  1.00  0.00          C   
ATOM    178  CD1 LEU A  13      26.030  58.280  29.830  1.00  0.00          C   
ATOM    179  CD2 LEU A  13      26.280  60.030  28.060  1.00  0.00          C   
ATOM    180  H   LEU A  13      22.090  59.710  29.100  1.00  0.00          H   
ATOM    181  HA  LEU A  13      23.750  59.940  26.730  1.00  0.00          H   
ATOM    182  HB3 LEU A  13      24.770  57.690  27.440  1.00  0.00          H   
ATOM    183  HB2 LEU A  13      23.720  57.720  28.810  1.00  0.00          H   
ATOM    184  HG  LEU A  13      24.810  60.020  29.520  1.00  0.00          H   
ATOM    185 HD11 LEU A  13      26.780  58.860  30.370  1.00  0.00          H   
ATOM    186 HD12 LEU A  13      25.380  57.760  30.540  1.00  0.00          H   
ATOM    187 HD13 LEU A  13      26.550  57.490  29.290  1.00  0.00          H   
ATOM    188 HD21 LEU A  13      26.980  59.370  27.560  1.00  0.00          H   
ATOM    189 HD22 LEU A  13      25.830  60.460  27.170  1.00  0.00          H   
ATOM    190 HD23 LEU A  13      26.850  60.750  28.640  1.00  0.00          H   
ATOM    191  N   GLN A  14      21.600  57.630  26.140  1.00  0.00          N   
ATOM    192  CA  GLN A  14      20.870  57.000  24.980  1.00  0.00          C   
ATOM    193  C   GLN A  14      20.290  58.010  24.000  1.00  0.00          C   
ATOM    194  O   GLN A  14      20.370  57.810  22.780  1.00  0.00          O   
ATOM    195  CB  GLN A  14      19.760  56.140  25.450  1.00  0.00          C   
ATOM    196  CG  GLN A  14      20.320  54.810  25.890  1.00  0.00          C   
ATOM    197  CD  GLN A  14      19.230  53.850  26.460  1.00  0.00          C   
ATOM    198  NE2 GLN A  14      19.540  52.670  27.030  1.00  0.00          N   
ATOM    199  OE1 GLN A  14      18.050  54.190  26.470  1.00  0.00          O   
ATOM    200  H   GLN A  14      21.210  57.540  27.070  1.00  0.00          H   
ATOM    201  HA  GLN A  14      21.600  56.450  24.370  1.00  0.00          H   
ATOM    202  HB3 GLN A  14      19.170  55.940  24.560  1.00  0.00          H   
ATOM    203  HB2 GLN A  14      19.110  56.640  26.170  1.00  0.00          H   
ATOM    204  HG3 GLN A  14      20.940  55.000  26.770  1.00  0.00          H   
ATOM    205  HG2 GLN A  14      20.920  54.350  25.110  1.00  0.00          H   
ATOM    206 HE21 GLN A  14      20.510  52.400  27.010  1.00  0.00          H   
ATOM    207 HE22 GLN A  14      18.840  52.050  27.410  1.00  0.00          H   
ATOM    208  N   ALA A  15      19.720  59.100  24.500  1.00  0.00          N   
ATOM    209  CA  ALA A  15      19.190  60.160  23.630  1.00  0.00          C   
ATOM    210  C   ALA A  15      20.430  60.830  22.900  1.00  0.00          C   
ATOM    211  O   ALA A  15      20.370  61.060  21.690  1.00  0.00          O   
ATOM    212  CB  ALA A  15      18.390  61.090  24.530  1.00  0.00          C   
ATOM    213  H   ALA A  15      19.640  59.240  25.500  1.00  0.00          H   
ATOM    214  HA  ALA A  15      18.470  59.810  22.880  1.00  0.00          H   
ATOM    215  HB1 ALA A  15      17.980  61.910  23.930  1.00  0.00          H   
ATOM    216  HB2 ALA A  15      17.520  60.590  24.960  1.00  0.00          H   
ATOM    217  HB3 ALA A  15      18.990  61.520  25.340  1.00  0.00          H   
ATOM    218  N   LEU A  16      21.600  60.990  23.540  1.00  0.00          N   
ATOM    219  CA  LEU A  16      22.900  61.320  22.960  1.00  0.00          C   
ATOM    220  C   LEU A  16      23.390  60.280  21.940  1.00  0.00          C   
ATOM    221  O   LEU A  16      23.670  60.620  20.790  1.00  0.00          O   
ATOM    222  CB  LEU A  16      23.870  61.690  24.030  1.00  0.00          C   
ATOM    223  CG  LEU A  16      25.240  62.180  23.540  1.00  0.00          C   
ATOM    224  CD1 LEU A  16      25.110  63.360  22.590  1.00  0.00          C   
ATOM    225  CD2 LEU A  16      26.100  62.590  24.730  1.00  0.00          C   
ATOM    226  H   LEU A  16      21.470  60.970  24.540  1.00  0.00          H   
ATOM    227  HA  LEU A  16      22.650  62.230  22.410  1.00  0.00          H   
ATOM    228  HB3 LEU A  16      24.130  60.780  24.560  1.00  0.00          H   
ATOM    229  HB2 LEU A  16      23.390  62.400  24.710  1.00  0.00          H   
ATOM    230  HG  LEU A  16      25.790  61.400  23.010  1.00  0.00          H   
ATOM    231 HD11 LEU A  16      24.250  63.940  22.910  1.00  0.00          H   
ATOM    232 HD12 LEU A  16      25.940  64.060  22.510  1.00  0.00          H   
ATOM    233 HD13 LEU A  16      24.990  63.000  21.560  1.00  0.00          H   
ATOM    234 HD21 LEU A  16      27.100  62.800  24.350  1.00  0.00          H   
ATOM    235 HD22 LEU A  16      25.570  63.390  25.250  1.00  0.00          H   
ATOM    236 HD23 LEU A  16      26.230  61.740  25.400  1.00  0.00          H   
ATOM    237  N   GLN A  17      23.330  58.960  22.280  1.00  0.00          N   
ATOM    238  CA  GLN A  17      23.610  57.870  21.310  1.00  0.00          C   
ATOM    239  C   GLN A  17      22.710  58.010  20.080  1.00  0.00          C   
ATOM    240  O   GLN A  17      23.220  57.960  18.920  1.00  0.00          O   
ATOM    241  CB  GLN A  17      23.470  56.480  21.930  1.00  0.00          C   
ATOM    242  CG  GLN A  17      24.690  56.090  22.790  1.00  0.00          C   
ATOM    243  CD  GLN A  17      24.690  54.640  23.150  1.00  0.00          C   
ATOM    244  NE2 GLN A  17      25.820  54.040  23.350  1.00  0.00          N   
ATOM    245  OE1 GLN A  17      23.630  54.010  23.260  1.00  0.00          O   
ATOM    246  H   GLN A  17      23.030  58.730  23.210  1.00  0.00          H   
ATOM    247  HA  GLN A  17      24.650  57.830  20.990  1.00  0.00          H   
ATOM    248  HB3 GLN A  17      23.490  55.880  21.020  1.00  0.00          H   
ATOM    249  HB2 GLN A  17      22.510  56.280  22.420  1.00  0.00          H   
ATOM    250  HG3 GLN A  17      24.710  56.710  23.690  1.00  0.00          H   
ATOM    251  HG2 GLN A  17      25.650  56.320  22.340  1.00  0.00          H   
ATOM    252 HE21 GLN A  17      26.730  54.490  23.280  1.00  0.00          H   
ATOM    253 HE22 GLN A  17      25.790  53.040  23.420  1.00  0.00          H   
ATOM    254  N   ALA A  18      21.410  58.320  20.330  1.00  0.00          N   
ATOM    255  CA  ALA A  18      20.480  58.450  19.190  1.00  0.00          C   
ATOM    256  C   ALA A  18      20.650  59.750  18.360  1.00  0.00          C   
ATOM    257  O   ALA A  18      20.540  59.700  17.150  1.00  0.00          O   
ATOM    258  CB  ALA A  18      19.040  58.220  19.600  1.00  0.00          C   
ATOM    259  H   ALA A  18      21.010  58.310  21.260  1.00  0.00          H   
ATOM    260  HA  ALA A  18      20.690  57.670  18.460  1.00  0.00          H   
ATOM    261  HB1 ALA A  18      18.800  57.210  19.930  1.00  0.00          H   
ATOM    262  HB2 ALA A  18      18.700  58.940  20.350  1.00  0.00          H   
ATOM    263  HB3 ALA A  18      18.530  58.400  18.660  1.00  0.00          H   
ATOM    264  N   ALA A  19      21.010  60.840  19.060  1.00  0.00          N   
ATOM    265  CA  ALA A  19      21.410  62.080  18.490  1.00  0.00          C   
ATOM    266  C   ALA A  19      22.680  61.910  17.560  1.00  0.00          C   
ATOM    267  O   ALA A  19      22.800  62.480  16.450  1.00  0.00          O   
ATOM    268  CB  ALA A  19      21.710  63.040  19.580  1.00  0.00          C   
ATOM    269  H   ALA A  19      20.850  60.770  20.050  1.00  0.00          H   
ATOM    270  HA  ALA A  19      20.590  62.550  17.930  1.00  0.00          H   
ATOM    271  HB1 ALA A  19      22.120  62.470  20.410  1.00  0.00          H   
ATOM    272  HB2 ALA A  19      22.460  63.780  19.310  1.00  0.00          H   
ATOM    273  HB3 ALA A  19      20.760  63.450  19.940  1.00  0.00          H   
ATOM    274  N   GLN A  20      23.760  61.340  18.150  1.00  0.00          N   
ATOM    275  CA  GLN A  20      25.040  61.050  17.470  1.00  0.00          C   
ATOM    276  C   GLN A  20      24.810  60.090  16.250  1.00  0.00          C   
ATOM    277  O   GLN A  20      25.550  60.110  15.290  1.00  0.00          O   
ATOM    278  CB  GLN A  20      26.130  60.510  18.400  1.00  0.00          C   
ATOM    279  CG  GLN A  20      26.580  61.720  19.290  1.00  0.00          C   
ATOM    280  CD  GLN A  20      27.520  61.320  20.450  1.00  0.00          C   
ATOM    281  NE2 GLN A  20      27.900  62.260  21.260  1.00  0.00          N   
ATOM    282  OE1 GLN A  20      27.700  60.150  20.770  1.00  0.00          O   
ATOM    283  H   GLN A  20      23.690  61.050  19.110  1.00  0.00          H   
ATOM    284  HA  GLN A  20      25.430  61.930  16.970  1.00  0.00          H   
ATOM    285  HB3 GLN A  20      26.940  60.000  17.870  1.00  0.00          H   
ATOM    286  HB2 GLN A  20      25.800  59.660  18.990  1.00  0.00          H   
ATOM    287  HG3 GLN A  20      25.670  62.210  19.640  1.00  0.00          H   
ATOM    288  HG2 GLN A  20      27.130  62.490  18.760  1.00  0.00          H   
ATOM    289 HE21 GLN A  20      27.700  63.240  21.140  1.00  0.00          H   
ATOM    290 HE22 GLN A  20      28.300  61.950  22.140  1.00  0.00          H   
ATOM    291  N   ALA A  21      23.780  59.210  16.260  1.00  0.00          N   
ATOM    292  CA  ALA A  21      23.450  58.240  15.200  1.00  0.00          C   
ATOM    293  C   ALA A  21      22.600  58.800  14.040  1.00  0.00          C   
ATOM    294  O   ALA A  21      21.740  58.040  13.540  1.00  0.00          O   
ATOM    295  CB  ALA A  21      22.730  57.160  15.840  1.00  0.00          C   
ATOM    296  H   ALA A  21      23.110  59.170  17.010  1.00  0.00          H   
ATOM    297  HA  ALA A  21      24.330  57.780  14.740  1.00  0.00          H   
ATOM    298  HB1 ALA A  21      22.540  56.320  15.180  1.00  0.00          H   
ATOM    299  HB2 ALA A  21      23.180  56.830  16.780  1.00  0.00          H   
ATOM    300  HB3 ALA A  21      21.750  57.540  16.110  1.00  0.00          H   
ATOM    301  N   ALA A  22      22.850  60.060  13.620  1.00  0.00          N   
ATOM    302  CA  ALA A  22      22.360  60.820  12.480  1.00  0.00          C   
ATOM    303  C   ALA A  22      22.760  60.220  11.080  1.00  0.00          C   
ATOM    304  O   ALA A  22      23.600  59.360  10.970  1.00  0.00          O   
ATOM    305  CB  ALA A  22      22.790  62.290  12.780  1.00  0.00          C   
ATOM    306  H   ALA A  22      23.440  60.610  14.220  1.00  0.00          H   
ATOM    307  HA  ALA A  22      21.270  60.800  12.440  1.00  0.00          H   
ATOM    308  HB1 ALA A  22      22.170  62.990  12.210  1.00  0.00          H   
ATOM    309  HB2 ALA A  22      22.710  62.490  13.850  1.00  0.00          H   
ATOM    310  HB3 ALA A  22      23.840  62.310  12.490  1.00  0.00          H   
ATOM    311  N   LYS A  23      22.100  60.660  10.050  1.00  0.00          N   
ATOM    312  CA  LYS A  23      22.200  60.080   8.760  1.00  0.00          C   
ATOM    313  C   LYS A  23      22.800  61.090   7.710  1.00  0.00          C   
ATOM    314  O   LYS A  23      22.870  62.260   7.990  1.00  0.00          O   
ATOM    315  CB  LYS A  23      20.690  59.730   8.370  1.00  0.00          C   
ATOM    316  CG  LYS A  23      20.220  58.490   9.190  1.00  0.00          C   
ATOM    317  CD  LYS A  23      18.700  58.290   9.110  1.00  0.00          C   
ATOM    318  CE  LYS A  23      18.100  57.330  10.160  1.00  0.00          C   
ATOM    319  NZ  LYS A  23      16.670  57.260  10.000  1.00  0.00          N   
ATOM    320  H   LYS A  23      21.690  61.580  10.100  1.00  0.00          H   
ATOM    321  HA  LYS A  23      22.890  59.240   8.730  1.00  0.00          H   
ATOM    322  HB3 LYS A  23      20.660  59.530   7.290  1.00  0.00          H   
ATOM    323  HB2 LYS A  23      20.020  60.570   8.590  1.00  0.00          H   
ATOM    324  HG3 LYS A  23      20.550  58.560  10.230  1.00  0.00          H   
ATOM    325  HG2 LYS A  23      20.670  57.650   8.650  1.00  0.00          H   
ATOM    326  HD3 LYS A  23      18.440  58.020   8.090  1.00  0.00          H   
ATOM    327  HD2 LYS A  23      18.210  59.240   9.260  1.00  0.00          H   
ATOM    328  HE3 LYS A  23      18.350  57.720  11.150  1.00  0.00          H   
ATOM    329  HE2 LYS A  23      18.620  56.380  10.080  1.00  0.00          H   
ATOM    330  HZ1 LYS A  23      16.260  56.600  10.640  1.00  0.00          H   
ATOM    331  HZ2 LYS A  23      16.310  58.180  10.200  1.00  0.00          H   
ATOM    332  HZ3 LYS A  23      16.430  57.100   9.030  1.00  0.00          H   
ATOM    333  N   LYS A  24      23.110  60.610   6.530  1.00  0.00          N   
ATOM    334  CA  LYS A  24      24.090  61.200   5.570  1.00  0.00          C   
ATOM    335  C   LYS A  24      23.700  62.520   4.930  1.00  0.00          C   
ATOM    336  CB  LYS A  24      24.690  60.070   4.710  1.00  0.00          C   
ATOM    337  CG  LYS A  24      25.580  60.560   3.530  1.00  0.00          C   
ATOM    338  CD  LYS A  24      26.110  59.370   2.760  1.00  0.00          C   
ATOM    339  CE  LYS A  24      27.240  59.680   1.780  1.00  0.00          C   
ATOM    340  NZ  LYS A  24      28.120  58.530   1.470  1.00  0.00          N   
ATOM    341  O   LYS A  24      24.400  63.500   5.120  1.00  0.00          O   
ATOM    342  OXT LYS A  24      22.630  62.580   4.260  1.00  0.00          O   
ATOM    343  H   LYS A  24      22.970  59.630   6.380  1.00  0.00          H   
ATOM    344  HA  LYS A  24      24.900  61.540   6.220  1.00  0.00          H   
ATOM    345  HB3 LYS A  24      23.840  59.460   4.380  1.00  0.00          H   
ATOM    346  HB2 LYS A  24      25.350  59.540   5.390  1.00  0.00          H   
ATOM    347  HG3 LYS A  24      26.420  61.160   3.880  1.00  0.00          H   
ATOM    348  HG2 LYS A  24      25.020  61.140   2.790  1.00  0.00          H   
ATOM    349  HD3 LYS A  24      25.380  58.860   2.120  1.00  0.00          H   
ATOM    350  HD2 LYS A  24      26.530  58.670   3.480  1.00  0.00          H   
ATOM    351  HE3 LYS A  24      27.890  60.450   2.210  1.00  0.00          H   
ATOM    352  HE2 LYS A  24      26.910  60.120   0.840  1.00  0.00          H   
ATOM    353  HZ1 LYS A  24      28.690  58.220   2.240  1.00  0.00          H   
ATOM    354  HZ2 LYS A  24      27.560  57.860   0.970  1.00  0.00          H   
ATOM    355  HZ3 LYS A  24      28.810  58.850   0.800  1.00  0.00          H   
TER     356      LYS A  24
ENDMDL
MODEL        1
ATOM      1  N   LYS A   1       7.392  55.079  26.270  1.00  0.00          N   
ATOM      2  CA  LYS A   1       7.260  53.667  26.742  1.00  0.00          C   
ATOM      3  C   LYS A   1       8.487  53.309  27.598  1.00  0.00          C   
ATOM      4  O   LYS A   1       9.516  53.308  26.969  1.00  0.00          O   
ATOM      5  CB  LYS A   1       6.961  52.563  25.676  1.00  0.00          C   
ATOM      6  CG  LYS A   1       5.493  52.661  25.286  1.00  0.00          C   
ATOM      7  CD  LYS A   1       5.014  51.411  24.632  1.00  0.00          C   
ATOM      8  CE  LYS A   1       3.551  51.414  24.338  1.00  0.00          C   
ATOM      9  NZ  LYS A   1       3.114  52.279  23.245  1.00  0.00          N   
ATOM     10  HA  LYS A   1       6.404  53.694  27.412  1.00  0.00          H   
ATOM     11  HB3 LYS A   1       7.166  51.622  26.187  1.00  0.00          H   
ATOM     12  HB2 LYS A   1       7.622  52.672  24.818  1.00  0.00          H   
ATOM     13  HG3 LYS A   1       5.448  53.502  24.592  1.00  0.00          H   
ATOM     14  HG2 LYS A   1       4.807  52.894  26.092  1.00  0.00          H   
ATOM     15  HD3 LYS A   1       5.261  50.581  25.300  1.00  0.00          H   
ATOM     16  HD2 LYS A   1       5.604  51.180  23.752  1.00  0.00          H   
ATOM     17  HE3 LYS A   1       2.962  51.756  25.191  1.00  0.00          H   
ATOM     18  HE2 LYS A   1       3.252  50.390  24.110  1.00  0.00          H   
ATOM     19  HZ1 LYS A   1       3.371  53.238  23.431  1.00  0.00          H   
ATOM     20  HZ2 LYS A   1       3.591  52.018  22.397  1.00  0.00          H   
ATOM     21  HZ3 LYS A   1       2.112  52.276  23.137  1.00  0.00          H   
ATOM     22  H   LYS A   1       7.669  55.681  27.036  1.00  0.00          H   
ATOM     23  N   LYS A   2       8.268  52.919  28.916  1.00  0.00          N   
ATOM     24  CA  LYS A   2       9.370  52.809  29.914  1.00  0.00          C   
ATOM     25  C   LYS A   2      10.506  51.874  29.458  1.00  0.00          C   
ATOM     26  O   LYS A   2      10.234  50.851  28.816  1.00  0.00          O   
ATOM     27  CB  LYS A   2       8.724  52.249  31.204  1.00  0.00          C   
ATOM     28  CG  LYS A   2       7.673  53.192  31.842  1.00  0.00          C   
ATOM     29  CD  LYS A   2       7.158  52.852  33.225  1.00  0.00          C   
ATOM     30  CE  LYS A   2       5.698  53.382  33.378  1.00  0.00          C   
ATOM     31  NZ  LYS A   2       5.161  52.965  34.711  1.00  0.00          N   
ATOM     32  H   LYS A   2       7.327  52.628  29.156  1.00  0.00          H   
ATOM     33  HA  LYS A   2       9.855  53.767  30.106  1.00  0.00          H   
ATOM     34  HB3 LYS A   2       9.484  52.115  31.974  1.00  0.00          H   
ATOM     35  HB2 LYS A   2       8.361  51.228  31.135  1.00  0.00          H   
ATOM     36  HG3 LYS A   2       6.788  53.241  31.214  1.00  0.00          H   
ATOM     37  HG2 LYS A   2       8.016  54.225  31.777  1.00  0.00          H   
ATOM     38  HD3 LYS A   2       7.862  53.313  33.924  1.00  0.00          H   
ATOM     39  HD2 LYS A   2       7.168  51.782  33.417  1.00  0.00          H   
ATOM     40  HE3 LYS A   2       4.957  53.018  32.674  1.00  0.00          H   
ATOM     41  HE2 LYS A   2       5.712  54.467  33.316  1.00  0.00          H   
ATOM     42  HZ1 LYS A   2       4.362  53.476  35.047  1.00  0.00          H   
ATOM     43  HZ2 LYS A   2       4.946  51.979  34.772  1.00  0.00          H   
ATOM     44  HZ3 LYS A   2       5.933  52.986  35.366  1.00  0.00          H   
ATOM     45  N   PRO A   3      11.806  52.220  29.624  1.00  0.00          N   
ATOM     46  CA  PRO A   3      12.971  51.421  29.382  1.00  0.00          C   
ATOM     47  C   PRO A   3      13.231  50.294  30.490  1.00  0.00          C   
ATOM     48  O   PRO A   3      12.833  50.546  31.594  1.00  0.00          O   
ATOM     49  CB  PRO A   3      14.226  52.378  29.293  1.00  0.00          C   
ATOM     50  CG  PRO A   3      13.805  53.410  30.289  1.00  0.00          C   
ATOM     51  CD  PRO A   3      12.276  53.517  29.998  1.00  0.00          C   
ATOM     52  HA  PRO A   3      12.930  50.778  28.497  1.00  0.00          H   
ATOM     53  HB3 PRO A   3      15.147  51.831  29.462  1.00  0.00          H   
ATOM     54  HB2 PRO A   3      14.135  52.745  28.274  1.00  0.00          H   
ATOM     55  HG3 PRO A   3      14.046  53.110  31.313  1.00  0.00          H   
ATOM     56  HG2 PRO A   3      14.281  54.337  29.971  1.00  0.00          H   
ATOM     57  HD3 PRO A   3      11.802  53.881  30.912  1.00  0.00          H   
ATOM     58  HD2 PRO A   3      12.054  54.215  29.199  1.00  0.00          H   
ATOM     59  N   GLY A   4      13.956  49.271  30.179  1.00  0.00          N   
ATOM     60  CA  GLY A   4      14.559  48.325  31.167  1.00  0.00          C   
ATOM     61  C   GLY A   4      16.008  48.562  31.515  1.00  0.00          C   
ATOM     62  O   GLY A   4      16.890  48.798  30.695  1.00  0.00          O   
ATOM     63  H   GLY A   4      14.045  49.042  29.194  1.00  0.00          H   
ATOM     64  HA3 GLY A   4      14.322  47.308  30.849  1.00  0.00          H   
ATOM     65  HA2 GLY A   4      14.025  48.505  32.097  1.00  0.00          H   
ATOM     66  N   ALA A   5      16.293  48.532  32.803  1.00  0.00          N   
ATOM     67  CA  ALA A   5      17.580  48.833  33.430  1.00  0.00          C   
ATOM     68  C   ALA A   5      18.216  50.206  33.059  1.00  0.00          C   
ATOM     69  O   ALA A   5      19.359  50.275  32.615  1.00  0.00          O   
ATOM     70  CB  ALA A   5      18.559  47.653  33.220  1.00  0.00          C   
ATOM     71  H   ALA A   5      15.523  48.185  33.360  1.00  0.00          H   
ATOM     72  HA  ALA A   5      17.318  48.900  34.485  1.00  0.00          H   
ATOM     73  HB1 ALA A   5      18.147  46.816  33.770  1.00  0.00          H   
ATOM     74  HB2 ALA A   5      18.728  47.426  32.177  1.00  0.00          H   
ATOM     75  HB3 ALA A   5      19.516  47.983  33.652  1.00  0.00          H   
ATOM     76  N   SER A   6      17.467  51.353  33.007  1.00  0.00          N   
ATOM     77  CA  SER A   6      18.001  52.666  32.672  1.00  0.00          C   
ATOM     78  C   SER A   6      17.210  53.772  33.384  1.00  0.00          C   
ATOM     79  O   SER A   6      15.945  53.858  33.195  1.00  0.00          O   
ATOM     80  CB  SER A   6      17.830  52.735  31.170  1.00  0.00          C   
ATOM     81  OG  SER A   6      18.254  53.982  30.721  1.00  0.00          O   
ATOM     82  H   SER A   6      16.472  51.219  33.141  1.00  0.00          H   
ATOM     83  HA  SER A   6      19.062  52.740  32.923  1.00  0.00          H   
ATOM     84  HB3 SER A   6      16.798  52.535  30.868  1.00  0.00          H   
ATOM     85  HB2 SER A   6      18.438  51.992  30.641  1.00  0.00          H   
ATOM     86  HG  SER A   6      18.583  53.878  29.825  1.00  0.00          H   
ATOM     87  N   LEU A   7      17.914  54.546  34.197  1.00  0.00          N   
ATOM     88  CA  LEU A   7      17.460  55.884  34.742  1.00  0.00          C   
ATOM     89  C   LEU A   7      17.842  57.112  33.930  1.00  0.00          C   
ATOM     90  O   LEU A   7      18.605  56.972  32.941  1.00  0.00          O   
ATOM     91  CB  LEU A   7      18.059  56.001  36.137  1.00  0.00          C   
ATOM     92  CG  LEU A   7      17.526  55.115  37.318  1.00  0.00          C   
ATOM     93  CD1 LEU A   7      17.417  53.600  37.017  1.00  0.00          C   
ATOM     94  CD2 LEU A   7      18.432  55.362  38.459  1.00  0.00          C   
ATOM     95  H   LEU A   7      18.912  54.378  34.220  1.00  0.00          H   
ATOM     96  HA  LEU A   7      16.380  55.959  34.843  1.00  0.00          H   
ATOM     97  HB3 LEU A   7      17.956  57.010  36.529  1.00  0.00          H   
ATOM     98  HB2 LEU A   7      19.111  55.789  35.955  1.00  0.00          H   
ATOM     99  HG  LEU A   7      16.522  55.455  37.583  1.00  0.00          H   
ATOM    100 HD11 LEU A   7      16.937  53.188  37.896  1.00  0.00          H   
ATOM    101 HD12 LEU A   7      16.776  53.305  36.184  1.00  0.00          H   
ATOM    102 HD13 LEU A   7      18.408  53.163  36.918  1.00  0.00          H   
ATOM    103 HD21 LEU A   7      17.958  54.943  39.349  1.00  0.00          H   
ATOM    104 HD22 LEU A   7      19.374  54.821  38.344  1.00  0.00          H   
ATOM    105 HD23 LEU A   7      18.409  56.429  38.682  1.00  0.00          H   
ATOM    106  N   ALA A   8      17.535  58.279  34.373  1.00  0.00          N   
ATOM    107  CA  ALA A   8      17.448  59.505  33.508  1.00  0.00          C   
ATOM    108  C   ALA A   8      18.832  60.001  32.905  1.00  0.00          C   
ATOM    109  O   ALA A   8      18.803  60.423  31.779  1.00  0.00          O   
ATOM    110  CB  ALA A   8      16.704  60.584  34.226  1.00  0.00          C   
ATOM    111  H   ALA A   8      16.918  58.205  35.167  1.00  0.00          H   
ATOM    112  HA  ALA A   8      16.827  59.248  32.660  1.00  0.00          H   
ATOM    113  HB1 ALA A   8      15.754  60.222  34.618  1.00  0.00          H   
ATOM    114  HB2 ALA A   8      17.330  60.978  35.034  1.00  0.00          H   
ATOM    115  HB3 ALA A   8      16.434  61.315  33.461  1.00  0.00          H   
ATOM    116  N   ALA A   9      19.906  59.819  33.691  1.00  0.00          N   
ATOM    117  CA  ALA A   9      21.252  60.042  33.158  1.00  0.00          C   
ATOM    118  C   ALA A   9      21.643  59.089  31.937  1.00  0.00          C   
ATOM    119  O   ALA A   9      22.353  59.534  30.959  1.00  0.00          O   
ATOM    120  CB  ALA A   9      22.285  59.842  34.320  1.00  0.00          C   
ATOM    121  H   ALA A   9      19.879  59.518  34.656  1.00  0.00          H   
ATOM    122  HA  ALA A   9      21.350  61.064  32.795  1.00  0.00          H   
ATOM    123  HB1 ALA A   9      22.168  60.523  35.165  1.00  0.00          H   
ATOM    124  HB2 ALA A   9      22.264  58.822  34.716  1.00  0.00          H   
ATOM    125  HB3 ALA A   9      23.254  60.059  33.889  1.00  0.00          H   
ATOM    126  N   LEU A  10      21.027  57.893  31.918  1.00  0.00          N   
ATOM    127  CA  LEU A  10      21.264  56.913  30.868  1.00  0.00          C   
ATOM    128  C   LEU A  10      20.263  57.042  29.739  1.00  0.00          C   
ATOM    129  O   LEU A  10      20.585  56.902  28.595  1.00  0.00          O   
ATOM    130  CB  LEU A  10      21.443  55.496  31.542  1.00  0.00          C   
ATOM    131  CG  LEU A  10      22.014  54.375  30.613  1.00  0.00          C   
ATOM    132  CD1 LEU A  10      21.061  53.622  29.756  1.00  0.00          C   
ATOM    133  CD2 LEU A  10      23.125  54.873  29.637  1.00  0.00          C   
ATOM    134  H   LEU A  10      20.247  57.713  32.530  1.00  0.00          H   
ATOM    135  HA  LEU A  10      22.261  57.151  30.506  1.00  0.00          H   
ATOM    136  HB3 LEU A  10      20.421  55.209  31.785  1.00  0.00          H   
ATOM    137  HB2 LEU A  10      22.122  55.516  32.397  1.00  0.00          H   
ATOM    138  HG  LEU A  10      22.402  53.616  31.296  1.00  0.00          H   
ATOM    139 HD11 LEU A  10      21.562  53.049  28.976  1.00  0.00          H   
ATOM    140 HD12 LEU A  10      20.493  52.994  30.447  1.00  0.00          H   
ATOM    141 HD13 LEU A  10      20.412  54.402  29.374  1.00  0.00          H   
ATOM    142 HD21 LEU A  10      22.891  55.550  28.817  1.00  0.00          H   
ATOM    143 HD22 LEU A  10      23.950  55.333  30.171  1.00  0.00          H   
ATOM    144 HD23 LEU A  10      23.525  53.988  29.128  1.00  0.00          H   
ATOM    145  N   GLN A  11      19.032  57.358  30.072  1.00  0.00          N   
ATOM    146  CA  GLN A  11      18.144  57.896  29.036  1.00  0.00          C   
ATOM    147  C   GLN A  11      18.665  59.156  28.375  1.00  0.00          C   
ATOM    148  O   GLN A  11      18.591  59.176  27.115  1.00  0.00          O   
ATOM    149  CB  GLN A  11      16.757  58.173  29.694  1.00  0.00          C   
ATOM    150  CG  GLN A  11      16.044  56.864  30.043  1.00  0.00          C   
ATOM    151  CD  GLN A  11      14.635  56.993  30.602  1.00  0.00          C   
ATOM    152  NE2 GLN A  11      13.562  56.958  29.819  1.00  0.00          N   
ATOM    153  OE1 GLN A  11      14.439  57.004  31.779  1.00  0.00          O   
ATOM    154  H   GLN A  11      18.846  57.644  31.015  1.00  0.00          H   
ATOM    155  HA  GLN A  11      18.084  57.229  28.173  1.00  0.00          H   
ATOM    156  HB3 GLN A  11      16.148  58.727  28.977  1.00  0.00          H   
ATOM    157  HB2 GLN A  11      16.839  58.718  30.636  1.00  0.00          H   
ATOM    158  HG3 GLN A  11      16.575  56.337  30.825  1.00  0.00          H   
ATOM    159  HG2 GLN A  11      15.977  56.329  29.090  1.00  0.00          H   
ATOM    160 HE21 GLN A  11      13.668  56.919  28.816  1.00  0.00          H   
ATOM    161 HE22 GLN A  11      12.648  57.114  30.236  1.00  0.00          H   
ATOM    162  N   ALA A  12      19.279  60.134  29.074  1.00  0.00          N   
ATOM    163  CA  ALA A  12      20.097  61.174  28.464  1.00  0.00          C   
ATOM    164  C   ALA A  12      21.196  60.689  27.596  1.00  0.00          C   
ATOM    165  O   ALA A  12      21.324  61.154  26.458  1.00  0.00          O   
ATOM    166  CB  ALA A  12      20.634  62.129  29.519  1.00  0.00          C   
ATOM    167  H   ALA A  12      19.346  60.027  30.073  1.00  0.00          H   
ATOM    168  HA  ALA A  12      19.538  61.780  27.750  1.00  0.00          H   
ATOM    169  HB1 ALA A  12      21.063  61.613  30.377  1.00  0.00          H   
ATOM    170  HB2 ALA A  12      21.317  62.814  29.020  1.00  0.00          H   
ATOM    171  HB3 ALA A  12      19.773  62.679  29.918  1.00  0.00          H   
ATOM    172  N   LEU A  13      22.011  59.753  28.063  1.00  0.00          N   
ATOM    173  CA  LEU A  13      23.186  59.181  27.312  1.00  0.00          C   
ATOM    174  C   LEU A  13      22.628  58.498  26.074  1.00  0.00          C   
ATOM    175  O   LEU A  13      23.204  58.597  25.023  1.00  0.00          O   
ATOM    176  CB  LEU A  13      23.974  58.191  28.171  1.00  0.00          C   
ATOM    177  CG  LEU A  13      25.037  57.423  27.456  1.00  0.00          C   
ATOM    178  CD1 LEU A  13      26.192  58.303  27.001  1.00  0.00          C   
ATOM    179  CD2 LEU A  13      25.665  56.251  28.206  1.00  0.00          C   
ATOM    180  H   LEU A  13      21.881  59.488  29.030  1.00  0.00          H   
ATOM    181  HA  LEU A  13      23.853  59.971  26.969  1.00  0.00          H   
ATOM    182  HB3 LEU A  13      23.308  57.424  28.571  1.00  0.00          H   
ATOM    183  HB2 LEU A  13      24.453  58.763  28.968  1.00  0.00          H   
ATOM    184  HG  LEU A  13      24.654  56.900  26.583  1.00  0.00          H   
ATOM    185 HD11 LEU A  13      26.790  58.608  27.862  1.00  0.00          H   
ATOM    186 HD12 LEU A  13      26.936  57.725  26.451  1.00  0.00          H   
ATOM    187 HD13 LEU A  13      25.836  59.154  26.428  1.00  0.00          H   
ATOM    188 HD21 LEU A  13      26.522  55.841  27.674  1.00  0.00          H   
ATOM    189 HD22 LEU A  13      25.858  56.416  29.259  1.00  0.00          H   
ATOM    190 HD23 LEU A  13      24.890  55.477  28.160  1.00  0.00          H   
ATOM    191  N   GLN A  14      21.542  57.679  26.127  1.00  0.00          N   
ATOM    192  CA  GLN A  14      20.947  56.957  24.985  1.00  0.00          C   
ATOM    193  C   GLN A  14      20.657  57.811  23.756  1.00  0.00          C   
ATOM    194  O   GLN A  14      20.962  57.380  22.625  1.00  0.00          O   
ATOM    195  CB  GLN A  14      19.733  56.170  25.424  1.00  0.00          C   
ATOM    196  CG  GLN A  14      20.173  54.741  25.824  1.00  0.00          C   
ATOM    197  CD  GLN A  14      19.113  53.889  26.459  1.00  0.00          C   
ATOM    198  NE2 GLN A  14      19.511  53.015  27.310  1.00  0.00          N   
ATOM    199  OE1 GLN A  14      17.918  54.183  26.280  1.00  0.00          O   
ATOM    200  H   GLN A  14      21.034  57.654  27.007  1.00  0.00          H   
ATOM    201  HA  GLN A  14      21.655  56.189  24.675  1.00  0.00          H   
ATOM    202  HB3 GLN A  14      19.054  56.022  24.578  1.00  0.00          H   
ATOM    203  HB2 GLN A  14      19.243  56.708  26.230  1.00  0.00          H   
ATOM    204  HG3 GLN A  14      21.036  54.808  26.485  1.00  0.00          H   
ATOM    205  HG2 GLN A  14      20.645  54.222  24.984  1.00  0.00          H   
ATOM    206 HE21 GLN A  14      20.489  52.929  27.522  1.00  0.00          H   
ATOM    207 HE22 GLN A  14      18.853  52.487  27.867  1.00  0.00          H   
ATOM    208  N   ALA A  15      20.315  59.113  23.955  1.00  0.00          N   
ATOM    209  CA  ALA A  15      20.055  60.076  22.862  1.00  0.00          C   
ATOM    210  C   ALA A  15      21.299  60.685  22.359  1.00  0.00          C   
ATOM    211  O   ALA A  15      21.305  61.141  21.198  1.00  0.00          O   
ATOM    212  CB  ALA A  15      19.027  61.113  23.426  1.00  0.00          C   
ATOM    213  H   ALA A  15      20.181  59.463  24.890  1.00  0.00          H   
ATOM    214  HA  ALA A  15      19.609  59.619  21.988  1.00  0.00          H   
ATOM    215  HB1 ALA A  15      18.070  60.618  23.302  1.00  0.00          H   
ATOM    216  HB2 ALA A  15      19.211  61.420  24.457  1.00  0.00          H   
ATOM    217  HB3 ALA A  15      18.971  62.011  22.814  1.00  0.00          H   
ATOM    218  N   LEU A  16      22.393  60.519  23.072  1.00  0.00          N   
ATOM    219  CA  LEU A  16      23.740  60.805  22.530  1.00  0.00          C   
ATOM    220  C   LEU A  16      24.326  59.555  21.824  1.00  0.00          C   
ATOM    221  O   LEU A  16      24.710  59.610  20.643  1.00  0.00          O   
ATOM    222  CB  LEU A  16      24.652  61.587  23.490  1.00  0.00          C   
ATOM    223  CG  LEU A  16      24.140  62.990  23.932  1.00  0.00          C   
ATOM    224  CD1 LEU A  16      25.380  63.629  24.659  1.00  0.00          C   
ATOM    225  CD2 LEU A  16      23.626  63.993  22.876  1.00  0.00          C   
ATOM    226  H   LEU A  16      22.315  60.078  23.976  1.00  0.00          H   
ATOM    227  HA  LEU A  16      23.579  61.466  21.678  1.00  0.00          H   
ATOM    228  HB3 LEU A  16      25.566  61.776  22.920  1.00  0.00          H   
ATOM    229  HB2 LEU A  16      24.837  60.961  24.358  1.00  0.00          H   
ATOM    230  HG  LEU A  16      23.339  62.852  24.659  1.00  0.00          H   
ATOM    231 HD11 LEU A  16      26.285  63.676  24.050  1.00  0.00          H   
ATOM    232 HD12 LEU A  16      25.243  64.671  24.953  1.00  0.00          H   
ATOM    233 HD13 LEU A  16      25.611  63.099  25.585  1.00  0.00          H   
ATOM    234 HD21 LEU A  16      22.706  63.614  22.443  1.00  0.00          H   
ATOM    235 HD22 LEU A  16      23.345  64.892  23.431  1.00  0.00          H   
ATOM    236 HD23 LEU A  16      24.474  64.247  22.244  1.00  0.00          H   
ATOM    237  N   GLN A  17      24.188  58.390  22.502  1.00  0.00          N   
ATOM    238  CA  GLN A  17      24.584  57.064  21.994  1.00  0.00          C   
ATOM    239  C   GLN A  17      23.885  56.806  20.668  1.00  0.00          C   
ATOM    240  O   GLN A  17      24.408  56.070  19.822  1.00  0.00          O   
ATOM    241  CB  GLN A  17      24.299  55.929  22.987  1.00  0.00          C   
ATOM    242  CG  GLN A  17      25.479  55.602  23.858  1.00  0.00          C   
ATOM    243  CD  GLN A  17      25.180  54.464  24.820  1.00  0.00          C   
ATOM    244  NE2 GLN A  17      26.175  53.653  25.121  1.00  0.00          N   
ATOM    245  OE1 GLN A  17      24.027  54.095  25.127  1.00  0.00          O   
ATOM    246  H   GLN A  17      23.810  58.513  23.434  1.00  0.00          H   
ATOM    247  HA  GLN A  17      25.655  57.105  21.785  1.00  0.00          H   
ATOM    248  HB3 GLN A  17      24.077  55.042  22.386  1.00  0.00          H   
ATOM    249  HB2 GLN A  17      23.433  56.239  23.563  1.00  0.00          H   
ATOM    250  HG3 GLN A  17      25.898  56.480  24.334  1.00  0.00          H   
ATOM    251  HG2 GLN A  17      26.300  55.307  23.196  1.00  0.00          H   
ATOM    252 HE21 GLN A  17      27.065  54.115  25.066  1.00  0.00          H   
ATOM    253 HE22 GLN A  17      26.050  52.841  25.716  1.00  0.00          H   
ATOM    254  N   ALA A  18      22.686  57.330  20.435  1.00  0.00          N   
ATOM    255  CA  ALA A  18      21.987  57.304  19.124  1.00  0.00          C   
ATOM    256  C   ALA A  18      22.695  58.110  17.950  1.00  0.00          C   
ATOM    257  O   ALA A  18      22.285  57.939  16.801  1.00  0.00          O   
ATOM    258  CB  ALA A  18      20.535  58.011  19.312  1.00  0.00          C   
ATOM    259  H   ALA A  18      22.161  57.696  21.215  1.00  0.00          H   
ATOM    260  HA  ALA A  18      21.815  56.259  18.872  1.00  0.00          H   
ATOM    261  HB1 ALA A  18      19.931  57.607  20.125  1.00  0.00          H   
ATOM    262  HB2 ALA A  18      20.668  59.049  19.624  1.00  0.00          H   
ATOM    263  HB3 ALA A  18      20.017  58.020  18.355  1.00  0.00          H   
ATOM    264  N   ALA A  19      23.555  59.061  18.195  1.00  0.00          N   
ATOM    265  CA  ALA A  19      23.935  60.061  17.255  1.00  0.00          C   
ATOM    266  C   ALA A  19      25.375  60.412  17.485  1.00  0.00          C   
ATOM    267  O   ALA A  19      25.884  61.383  16.908  1.00  0.00          O   
ATOM    268  CB  ALA A  19      23.063  61.280  17.432  1.00  0.00          C   
ATOM    269  H   ALA A  19      23.930  59.155  19.132  1.00  0.00          H   
ATOM    270  HA  ALA A  19      23.945  59.811  16.201  1.00  0.00          H   
ATOM    271  HB1 ALA A  19      23.490  62.152  16.938  1.00  0.00          H   
ATOM    272  HB2 ALA A  19      22.028  61.162  17.098  1.00  0.00          H   
ATOM    273  HB3 ALA A  19      22.942  61.606  18.462  1.00  0.00          H   
ATOM    274  N   GLN A  20      26.176  59.642  18.230  1.00  0.00          N   
ATOM    275  CA  GLN A  20      27.641  59.724  18.420  1.00  0.00          C   
ATOM    276  C   GLN A  20      28.271  58.346  18.554  1.00  0.00          C   
ATOM    277  O   GLN A  20      27.516  57.348  18.380  1.00  0.00          O   
ATOM    278  CB  GLN A  20      27.835  60.640  19.684  1.00  0.00          C   
ATOM    279  CG  GLN A  20      27.288  62.083  19.775  1.00  0.00          C   
ATOM    280  CD  GLN A  20      27.693  62.825  21.071  1.00  0.00          C   
ATOM    281  NE2 GLN A  20      27.604  64.139  21.103  1.00  0.00          N   
ATOM    282  OE1 GLN A  20      28.182  62.257  22.029  1.00  0.00          O   
ATOM    283  H   GLN A  20      25.707  58.888  18.705  1.00  0.00          H   
ATOM    284  HA  GLN A  20      28.053  60.085  17.477  1.00  0.00          H   
ATOM    285  HB3 GLN A  20      28.909  60.717  19.823  1.00  0.00          H   
ATOM    286  HB2 GLN A  20      27.460  60.089  20.545  1.00  0.00          H   
ATOM    287  HG3 GLN A  20      26.200  62.058  19.779  1.00  0.00          H   
ATOM    288  HG2 GLN A  20      27.628  62.629  18.893  1.00  0.00          H   
ATOM    289 HE21 GLN A  20      27.256  64.637  20.290  1.00  0.00          H   
ATOM    290 HE22 GLN A  20      28.128  64.593  21.828  1.00  0.00          H   
ATOM    291  N   ALA A  21      29.590  58.262  18.806  1.00  0.00          N   
ATOM    292  CA  ALA A  21      30.345  56.998  19.047  1.00  0.00          C   
ATOM    293  C   ALA A  21      30.240  56.513  20.554  1.00  0.00          C   
ATOM    294  O   ALA A  21      30.322  57.372  21.469  1.00  0.00          O   
ATOM    295  CB  ALA A  21      31.811  57.233  18.708  1.00  0.00          C   
ATOM    296  H   ALA A  21      30.060  59.156  18.846  1.00  0.00          H   
ATOM    297  HA  ALA A  21      29.959  56.205  18.397  1.00  0.00          H   
ATOM    298  HB1 ALA A  21      31.929  57.370  17.639  1.00  0.00          H   
ATOM    299  HB2 ALA A  21      32.215  58.117  19.203  1.00  0.00          H   
ATOM    300  HB3 ALA A  21      32.463  56.407  18.982  1.00  0.00          H   
ATOM    301  N   ALA A  22      29.957  55.171  20.779  1.00  0.00          N   
ATOM    302  CA  ALA A  22      29.640  54.631  22.116  1.00  0.00          C   
ATOM    303  C   ALA A  22      30.889  54.487  22.920  1.00  0.00          C   
ATOM    304  O   ALA A  22      31.889  53.928  22.445  1.00  0.00          O   
ATOM    305  CB  ALA A  22      29.004  53.229  22.097  1.00  0.00          C   
ATOM    306  H   ALA A  22      29.819  54.581  19.973  1.00  0.00          H   
ATOM    307  HA  ALA A  22      28.929  55.321  22.569  1.00  0.00          H   
ATOM    308  HB1 ALA A  22      28.695  52.974  23.118  1.00  0.00          H   
ATOM    309  HB2 ALA A  22      28.219  53.231  21.336  1.00  0.00          H   
ATOM    310  HB3 ALA A  22      29.713  52.503  21.730  1.00  0.00          H   
ATOM    311  N   LYS A  23      30.889  54.972  24.112  1.00  0.00          N   
ATOM    312  CA  LYS A  23      32.021  54.824  25.127  1.00  0.00          C   
ATOM    313  C   LYS A  23      32.011  53.561  25.994  1.00  0.00          C   
ATOM    314  O   LYS A  23      30.997  52.864  26.061  1.00  0.00          O   
ATOM    315  CB  LYS A  23      32.017  56.078  26.050  1.00  0.00          C   
ATOM    316  CG  LYS A  23      32.208  57.418  25.338  1.00  0.00          C   
ATOM    317  CD  LYS A  23      32.124  58.664  26.281  1.00  0.00          C   
ATOM    318  CE  LYS A  23      32.054  59.798  25.248  1.00  0.00          C   
ATOM    319  NZ  LYS A  23      31.642  61.020  25.973  1.00  0.00          N   
ATOM    320  H   LYS A  23      30.057  55.482  24.366  1.00  0.00          H   
ATOM    321  HA  LYS A  23      32.910  54.740  24.496  1.00  0.00          H   
ATOM    322  HB3 LYS A  23      32.727  56.015  26.869  1.00  0.00          H   
ATOM    323  HB2 LYS A  23      31.097  56.225  26.600  1.00  0.00          H   
ATOM    324  HG3 LYS A  23      31.418  57.494  24.586  1.00  0.00          H   
ATOM    325  HG2 LYS A  23      33.178  57.396  24.852  1.00  0.00          H   
ATOM    326  HD3 LYS A  23      33.002  58.677  26.931  1.00  0.00          H   
ATOM    327  HD2 LYS A  23      31.168  58.575  26.804  1.00  0.00          H   
ATOM    328  HE3 LYS A  23      31.377  59.551  24.417  1.00  0.00          H   
ATOM    329  HE2 LYS A  23      33.002  59.932  24.728  1.00  0.00          H   
ATOM    330  HZ1 LYS A  23      31.522  61.706  25.230  1.00  0.00          H   
ATOM    331  HZ2 LYS A  23      30.779  60.872  26.478  1.00  0.00          H   
ATOM    332  HZ3 LYS A  23      32.399  61.349  26.552  1.00  0.00          H   
ATOM    333  N   LYS A  24      33.111  53.173  26.579  1.00  0.00          N   
ATOM    334  CA  LYS A  24      33.386  51.845  27.262  1.00  0.00          C   
ATOM    335  C   LYS A  24      32.797  51.818  28.646  1.00  0.00          C   
ATOM    336  CB  LYS A  24      34.905  51.574  27.163  1.00  0.00          C   
ATOM    337  CG  LYS A  24      35.361  50.276  27.877  1.00  0.00          C   
ATOM    338  CD  LYS A  24      34.889  49.081  27.062  1.00  0.00          C   
ATOM    339  CE  LYS A  24      35.353  47.816  27.862  1.00  0.00          C   
ATOM    340  NZ  LYS A  24      35.240  46.553  27.109  1.00  0.00          N   
ATOM    341  O   LYS A  24      32.990  52.639  29.509  1.00  0.00          O   
ATOM    342  OXT LYS A  24      32.023  50.851  28.811  1.00  0.00          O   
ATOM    343  H   LYS A  24      33.922  53.760  26.412  1.00  0.00          H   
ATOM    344  HA  LYS A  24      32.886  51.106  26.631  1.00  0.00          H   
ATOM    345  HB3 LYS A  24      35.372  52.368  27.744  1.00  0.00          H   
ATOM    346  HB2 LYS A  24      35.158  51.601  26.103  1.00  0.00          H   
ATOM    347  HG3 LYS A  24      34.953  50.132  28.878  1.00  0.00          H   
ATOM    348  HG2 LYS A  24      36.451  50.317  27.880  1.00  0.00          H   
ATOM    349  HD3 LYS A  24      35.380  49.103  26.091  1.00  0.00          H   
ATOM    350  HD2 LYS A  24      33.808  49.139  27.003  1.00  0.00          H   
ATOM    351  HE3 LYS A  24      34.743  47.728  28.759  1.00  0.00          H   
ATOM    352  HE2 LYS A  24      36.377  47.918  28.219  1.00  0.00          H   
ATOM    353  HZ1 LYS A  24      35.400  45.709  27.645  1.00  0.00          H   
ATOM    354  HZ2 LYS A  24      34.345  46.420  26.659  1.00  0.00          H   
ATOM    355  HZ3 LYS A  24      35.937  46.432  26.387  1.00  0.00          H   
TER     356      LYS A  24
ENDMDL
MODEL        2
ATOM      1  N   LYS A   1      25.311  40.013  34.567  1.00  0.00          N   
ATOM      2  CA  LYS A   1      24.675  41.352  34.697  1.00  0.00          C   
ATOM      3  C   LYS A   1      24.812  41.863  36.083  1.00  0.00          C   
ATOM      4  O   LYS A   1      24.996  41.103  37.050  1.00  0.00          O   
ATOM      5  CB  LYS A   1      23.171  41.385  34.380  1.00  0.00          C   
ATOM      6  CG  LYS A   1      22.758  41.127  32.896  1.00  0.00          C   
ATOM      7  CD  LYS A   1      21.366  41.543  32.564  1.00  0.00          C   
ATOM      8  CE  LYS A   1      20.385  40.431  32.926  1.00  0.00          C   
ATOM      9  NZ  LYS A   1      18.953  40.755  32.472  1.00  0.00          N   
ATOM     10  HA  LYS A   1      25.199  41.958  33.956  1.00  0.00          H   
ATOM     11  HB3 LYS A   1      22.925  42.434  34.547  1.00  0.00          H   
ATOM     12  HB2 LYS A   1      22.596  40.857  35.137  1.00  0.00          H   
ATOM     13  HG3 LYS A   1      22.854  40.059  32.702  1.00  0.00          H   
ATOM     14  HG2 LYS A   1      23.528  41.538  32.241  1.00  0.00          H   
ATOM     15  HD3 LYS A   1      21.253  41.912  31.549  1.00  0.00          H   
ATOM     16  HD2 LYS A   1      21.167  42.461  33.120  1.00  0.00          H   
ATOM     17  HE3 LYS A   1      20.449  40.345  34.008  1.00  0.00          H   
ATOM     18  HE2 LYS A   1      20.794  39.471  32.602  1.00  0.00          H   
ATOM     19  HZ1 LYS A   1      18.640  41.613  32.892  1.00  0.00          H   
ATOM     20  HZ2 LYS A   1      18.895  41.011  31.491  1.00  0.00          H   
ATOM     21  HZ3 LYS A   1      18.331  39.988  32.703  1.00  0.00          H   
ATOM     22  H   LYS A   1      25.011  39.304  35.218  1.00  0.00          H   
ATOM     23  N   LYS A   2      24.855  43.213  36.127  1.00  0.00          N   
ATOM     24  CA  LYS A   2      25.088  44.065  37.331  1.00  0.00          C   
ATOM     25  C   LYS A   2      24.029  43.806  38.460  1.00  0.00          C   
ATOM     26  O   LYS A   2      22.870  43.566  38.176  1.00  0.00          O   
ATOM     27  CB  LYS A   2      25.086  45.514  36.812  1.00  0.00          C   
ATOM     28  CG  LYS A   2      26.229  45.887  35.878  1.00  0.00          C   
ATOM     29  CD  LYS A   2      25.790  47.113  35.067  1.00  0.00          C   
ATOM     30  CE  LYS A   2      27.001  47.645  34.325  1.00  0.00          C   
ATOM     31  NZ  LYS A   2      26.579  48.889  33.631  1.00  0.00          N   
ATOM     32  H   LYS A   2      24.574  43.707  35.300  1.00  0.00          H   
ATOM     33  HA  LYS A   2      26.098  43.884  37.685  1.00  0.00          H   
ATOM     34  HB3 LYS A   2      25.243  46.215  37.631  1.00  0.00          H   
ATOM     35  HB2 LYS A   2      24.102  45.796  36.454  1.00  0.00          H   
ATOM     36  HG3 LYS A   2      26.459  45.106  35.143  1.00  0.00          H   
ATOM     37  HG2 LYS A   2      27.058  46.263  36.469  1.00  0.00          H   
ATOM     38  HD3 LYS A   2      25.339  47.836  35.734  1.00  0.00          H   
ATOM     39  HD2 LYS A   2      25.012  46.807  34.367  1.00  0.00          H   
ATOM     40  HE3 LYS A   2      27.276  46.995  33.501  1.00  0.00          H   
ATOM     41  HE2 LYS A   2      27.812  47.905  35.011  1.00  0.00          H   
ATOM     42  HZ1 LYS A   2      26.414  49.654  34.274  1.00  0.00          H   
ATOM     43  HZ2 LYS A   2      27.269  49.060  32.915  1.00  0.00          H   
ATOM     44  HZ3 LYS A   2      25.719  48.647  33.161  1.00  0.00          H   
ATOM     45  N   PRO A   3      24.456  43.883  39.729  1.00  0.00          N   
ATOM     46  CA  PRO A   3      23.476  43.564  40.812  1.00  0.00          C   
ATOM     47  C   PRO A   3      22.223  44.473  40.915  1.00  0.00          C   
ATOM     48  O   PRO A   3      22.240  45.607  40.399  1.00  0.00          O   
ATOM     49  CB  PRO A   3      24.243  43.670  42.076  1.00  0.00          C   
ATOM     50  CG  PRO A   3      25.759  43.509  41.664  1.00  0.00          C   
ATOM     51  CD  PRO A   3      25.809  44.124  40.277  1.00  0.00          C   
ATOM     52  HA  PRO A   3      23.168  42.524  40.687  1.00  0.00          H   
ATOM     53  HB3 PRO A   3      24.141  44.638  42.564  1.00  0.00          H   
ATOM     54  HB2 PRO A   3      23.973  42.925  42.825  1.00  0.00          H   
ATOM     55  HG3 PRO A   3      26.439  44.163  42.218  1.00  0.00          H   
ATOM     56  HG2 PRO A   3      26.076  42.469  41.562  1.00  0.00          H   
ATOM     57  HD3 PRO A   3      25.951  45.206  40.332  1.00  0.00          H   
ATOM     58  HD2 PRO A   3      26.593  43.718  39.631  1.00  0.00          H   
ATOM     59  N   GLY A   4      21.240  44.012  41.654  1.00  0.00          N   
ATOM     60  CA  GLY A   4      19.942  44.694  41.825  1.00  0.00          C   
ATOM     61  C   GLY A   4      18.994  44.525  40.594  1.00  0.00          C   
ATOM     62  O   GLY A   4      18.943  43.423  39.947  1.00  0.00          O   
ATOM     63  H   GLY A   4      21.281  43.038  41.889  1.00  0.00          H   
ATOM     64  HA3 GLY A   4      20.062  45.760  42.003  1.00  0.00          H   
ATOM     65  HA2 GLY A   4      19.402  44.375  42.715  1.00  0.00          H   
ATOM     66  N   ALA A   5      18.132  45.481  40.346  1.00  0.00          N   
ATOM     67  CA  ALA A   5      16.991  45.334  39.497  1.00  0.00          C   
ATOM     68  C   ALA A   5      17.303  45.374  37.989  1.00  0.00          C   
ATOM     69  O   ALA A   5      18.467  45.528  37.640  1.00  0.00          O   
ATOM     70  CB  ALA A   5      16.051  46.444  39.948  1.00  0.00          C   
ATOM     71  H   ALA A   5      18.196  46.323  40.879  1.00  0.00          H   
ATOM     72  HA  ALA A   5      16.596  44.331  39.669  1.00  0.00          H   
ATOM     73  HB1 ALA A   5      15.740  46.353  40.986  1.00  0.00          H   
ATOM     74  HB2 ALA A   5      16.537  47.419  39.888  1.00  0.00          H   
ATOM     75  HB3 ALA A   5      15.124  46.330  39.397  1.00  0.00          H   
ATOM     76  N   SER A   6      16.262  45.255  37.117  1.00  0.00          N   
ATOM     77  CA  SER A   6      16.192  45.277  35.636  1.00  0.00          C   
ATOM     78  C   SER A   6      16.530  46.704  35.050  1.00  0.00          C   
ATOM     79  O   SER A   6      15.918  47.031  34.052  1.00  0.00          O   
ATOM     80  CB  SER A   6      14.901  44.581  35.071  1.00  0.00          C   
ATOM     81  OG  SER A   6      13.672  45.131  35.547  1.00  0.00          O   
ATOM     82  H   SER A   6      15.331  45.067  37.469  1.00  0.00          H   
ATOM     83  HA  SER A   6      16.984  44.634  35.238  1.00  0.00          H   
ATOM     84  HB3 SER A   6      14.742  43.548  35.365  1.00  0.00          H   
ATOM     85  HB2 SER A   6      14.901  44.660  33.987  1.00  0.00          H   
ATOM     86  HG  SER A   6      13.010  44.458  35.396  1.00  0.00          H   
ATOM     87  N   LEU A   7      17.342  47.475  35.690  1.00  0.00          N   
ATOM     88  CA  LEU A   7      17.569  48.904  35.427  1.00  0.00          C   
ATOM     89  C   LEU A   7      17.804  49.190  33.915  1.00  0.00          C   
ATOM     90  O   LEU A   7      18.435  48.349  33.192  1.00  0.00          O   
ATOM     91  CB  LEU A   7      18.735  49.417  36.320  1.00  0.00          C   
ATOM     92  CG  LEU A   7      18.409  49.318  37.869  1.00  0.00          C   
ATOM     93  CD1 LEU A   7      19.727  49.647  38.659  1.00  0.00          C   
ATOM     94  CD2 LEU A   7      17.231  50.192  38.231  1.00  0.00          C   
ATOM     95  H   LEU A   7      17.700  47.154  36.579  1.00  0.00          H   
ATOM     96  HA  LEU A   7      16.677  49.455  35.732  1.00  0.00          H   
ATOM     97  HB3 LEU A   7      18.960  50.464  36.123  1.00  0.00          H   
ATOM     98  HB2 LEU A   7      19.676  48.911  36.090  1.00  0.00          H   
ATOM     99  HG  LEU A   7      18.285  48.268  38.103  1.00  0.00          H   
ATOM    100 HD11 LEU A   7      20.535  49.045  38.253  1.00  0.00          H   
ATOM    101 HD12 LEU A   7      19.947  50.697  38.470  1.00  0.00          H   
ATOM    102 HD13 LEU A   7      19.571  49.388  39.706  1.00  0.00          H   
ATOM    103 HD21 LEU A   7      17.413  51.172  37.770  1.00  0.00          H   
ATOM    104 HD22 LEU A   7      16.294  49.778  37.873  1.00  0.00          H   
ATOM    105 HD23 LEU A   7      17.284  50.329  39.302  1.00  0.00          H   
ATOM    106  N   ALA A   8      17.389  50.317  33.364  1.00  0.00          N   
ATOM    107  CA  ALA A   8      17.617  50.656  31.982  1.00  0.00          C   
ATOM    108  C   ALA A   8      18.913  51.421  31.714  1.00  0.00          C   
ATOM    109  O   ALA A   8      19.601  51.842  32.655  1.00  0.00          O   
ATOM    110  CB  ALA A   8      16.358  51.422  31.435  1.00  0.00          C   
ATOM    111  H   ALA A   8      17.015  51.023  33.980  1.00  0.00          H   
ATOM    112  HA  ALA A   8      17.729  49.742  31.395  1.00  0.00          H   
ATOM    113  HB1 ALA A   8      15.440  50.889  31.706  1.00  0.00          H   
ATOM    114  HB2 ALA A   8      16.389  52.451  31.786  1.00  0.00          H   
ATOM    115  HB3 ALA A   8      16.389  51.470  30.355  1.00  0.00          H   
ATOM    116  N   ALA A   9      19.410  51.582  30.491  1.00  0.00          N   
ATOM    117  CA  ALA A   9      20.405  52.536  30.174  1.00  0.00          C   
ATOM    118  C   ALA A   9      20.031  53.959  30.627  1.00  0.00          C   
ATOM    119  O   ALA A   9      18.864  54.246  30.754  1.00  0.00          O   
ATOM    120  CB  ALA A   9      20.893  52.381  28.753  1.00  0.00          C   
ATOM    121  H   ALA A   9      18.943  51.171  29.696  1.00  0.00          H   
ATOM    122  HA  ALA A   9      21.265  52.260  30.776  1.00  0.00          H   
ATOM    123  HB1 ALA A   9      21.661  53.150  28.648  1.00  0.00          H   
ATOM    124  HB2 ALA A   9      21.250  51.359  28.627  1.00  0.00          H   
ATOM    125  HB3 ALA A   9      20.150  52.663  28.004  1.00  0.00          H   
ATOM    126  N   LEU A  10      21.040  54.844  30.869  1.00  0.00          N   
ATOM    127  CA  LEU A  10      20.865  56.292  31.183  1.00  0.00          C   
ATOM    128  C   LEU A  10      20.156  56.996  29.993  1.00  0.00          C   
ATOM    129  O   LEU A  10      20.686  57.020  28.838  1.00  0.00          O   
ATOM    130  CB  LEU A  10      22.164  56.814  31.703  1.00  0.00          C   
ATOM    131  CG  LEU A  10      22.711  56.163  33.007  1.00  0.00          C   
ATOM    132  CD1 LEU A  10      24.214  56.567  33.153  1.00  0.00          C   
ATOM    133  CD2 LEU A  10      22.003  56.619  34.266  1.00  0.00          C   
ATOM    134  H   LEU A  10      21.988  54.644  30.594  1.00  0.00          H   
ATOM    135  HA  LEU A  10      20.162  56.336  32.020  1.00  0.00          H   
ATOM    136  HB3 LEU A  10      21.924  57.875  31.821  1.00  0.00          H   
ATOM    137  HB2 LEU A  10      22.897  56.708  30.915  1.00  0.00          H   
ATOM    138  HG  LEU A  10      22.642  55.084  32.892  1.00  0.00          H   
ATOM    139 HD11 LEU A  10      24.268  57.640  33.356  1.00  0.00          H   
ATOM    140 HD12 LEU A  10      24.611  56.027  34.005  1.00  0.00          H   
ATOM    141 HD13 LEU A  10      24.751  56.181  32.290  1.00  0.00          H   
ATOM    142 HD21 LEU A  10      21.923  57.703  34.403  1.00  0.00          H   
ATOM    143 HD22 LEU A  10      21.069  56.062  34.293  1.00  0.00          H   
ATOM    144 HD23 LEU A  10      22.599  56.304  35.123  1.00  0.00          H   
ATOM    145  N   GLN A  11      18.999  57.593  30.192  1.00  0.00          N   
ATOM    146  CA  GLN A  11      18.231  58.206  29.115  1.00  0.00          C   
ATOM    147  C   GLN A  11      19.008  59.323  28.352  1.00  0.00          C   
ATOM    148  O   GLN A  11      18.878  59.388  27.108  1.00  0.00          O   
ATOM    149  CB  GLN A  11      16.887  58.778  29.670  1.00  0.00          C   
ATOM    150  CG  GLN A  11      15.858  57.675  30.090  1.00  0.00          C   
ATOM    151  CD  GLN A  11      14.718  58.264  30.868  1.00  0.00          C   
ATOM    152  NE2 GLN A  11      13.650  57.558  30.906  1.00  0.00          N   
ATOM    153  OE1 GLN A  11      14.796  59.389  31.443  1.00  0.00          O   
ATOM    154  H   GLN A  11      18.575  57.679  31.108  1.00  0.00          H   
ATOM    155  HA  GLN A  11      17.944  57.489  28.348  1.00  0.00          H   
ATOM    156  HB3 GLN A  11      16.456  59.433  28.924  1.00  0.00          H   
ATOM    157  HB2 GLN A  11      17.046  59.463  30.507  1.00  0.00          H   
ATOM    158  HG3 GLN A  11      16.359  56.964  30.746  1.00  0.00          H   
ATOM    159  HG2 GLN A  11      15.561  57.179  29.165  1.00  0.00          H   
ATOM    160 HE21 GLN A  11      13.683  56.736  30.332  1.00  0.00          H   
ATOM    161 HE22 GLN A  11      12.804  57.812  31.393  1.00  0.00          H   
ATOM    162  N   ALA A  12      19.880  60.077  28.980  1.00  0.00          N   
ATOM    163  CA  ALA A  12      20.654  61.196  28.437  1.00  0.00          C   
ATOM    164  C   ALA A  12      21.837  60.705  27.600  1.00  0.00          C   
ATOM    165  O   ALA A  12      22.302  61.396  26.682  1.00  0.00          O   
ATOM    166  CB  ALA A  12      21.112  61.906  29.696  1.00  0.00          C   
ATOM    167  H   ALA A  12      19.917  59.871  29.967  1.00  0.00          H   
ATOM    168  HA  ALA A  12      20.031  61.792  27.774  1.00  0.00          H   
ATOM    169  HB1 ALA A  12      20.198  62.270  30.170  1.00  0.00          H   
ATOM    170  HB2 ALA A  12      21.690  61.350  30.440  1.00  0.00          H   
ATOM    171  HB3 ALA A  12      21.714  62.790  29.492  1.00  0.00          H   
ATOM    172  N   LEU A  13      22.461  59.570  27.924  1.00  0.00          N   
ATOM    173  CA  LEU A  13      23.454  58.833  27.048  1.00  0.00          C   
ATOM    174  C   LEU A  13      22.732  58.215  25.793  1.00  0.00          C   
ATOM    175  O   LEU A  13      23.146  58.381  24.669  1.00  0.00          O   
ATOM    176  CB  LEU A  13      24.230  57.739  27.848  1.00  0.00          C   
ATOM    177  CG  LEU A  13      25.181  58.063  29.031  1.00  0.00          C   
ATOM    178  CD1 LEU A  13      25.818  56.749  29.512  1.00  0.00          C   
ATOM    179  CD2 LEU A  13      26.319  59.053  28.614  1.00  0.00          C   
ATOM    180  H   LEU A  13      22.060  59.052  28.688  1.00  0.00          H   
ATOM    181  HA  LEU A  13      24.236  59.444  26.601  1.00  0.00          H   
ATOM    182  HB3 LEU A  13      24.773  57.215  27.064  1.00  0.00          H   
ATOM    183  HB2 LEU A  13      23.471  57.067  28.235  1.00  0.00          H   
ATOM    184  HG  LEU A  13      24.587  58.481  29.843  1.00  0.00          H   
ATOM    185 HD11 LEU A  13      26.100  56.211  28.601  1.00  0.00          H   
ATOM    186 HD12 LEU A  13      26.668  56.802  30.192  1.00  0.00          H   
ATOM    187 HD13 LEU A  13      24.972  56.231  29.951  1.00  0.00          H   
ATOM    188 HD21 LEU A  13      25.854  60.046  28.654  1.00  0.00          H   
ATOM    189 HD22 LEU A  13      27.158  58.905  29.297  1.00  0.00          H   
ATOM    190 HD23 LEU A  13      26.654  58.979  27.582  1.00  0.00          H   
ATOM    191  N   GLN A  14      21.592  57.611  26.000  1.00  0.00          N   
ATOM    192  CA  GLN A  14      20.886  57.013  24.827  1.00  0.00          C   
ATOM    193  C   GLN A  14      20.394  58.144  23.923  1.00  0.00          C   
ATOM    194  O   GLN A  14      20.482  58.034  22.685  1.00  0.00          O   
ATOM    195  CB  GLN A  14      19.750  56.110  25.211  1.00  0.00          C   
ATOM    196  CG  GLN A  14      20.049  54.890  26.095  1.00  0.00          C   
ATOM    197  CD  GLN A  14      18.761  54.094  26.296  1.00  0.00          C   
ATOM    198  NE2 GLN A  14      18.576  52.944  25.628  1.00  0.00          N   
ATOM    199  OE1 GLN A  14      17.903  54.565  27.046  1.00  0.00          O   
ATOM    200  H   GLN A  14      21.202  57.619  26.938  1.00  0.00          H   
ATOM    201  HA  GLN A  14      21.677  56.480  24.292  1.00  0.00          H   
ATOM    202  HB3 GLN A  14      19.323  55.784  24.261  1.00  0.00          H   
ATOM    203  HB2 GLN A  14      19.023  56.814  25.628  1.00  0.00          H   
ATOM    204  HG3 GLN A  14      20.400  55.189  27.078  1.00  0.00          H   
ATOM    205  HG2 GLN A  14      20.739  54.290  25.515  1.00  0.00          H   
ATOM    206 HE21 GLN A  14      19.368  52.455  25.240  1.00  0.00          H   
ATOM    207 HE22 GLN A  14      17.672  52.488  25.606  1.00  0.00          H   
ATOM    208  N   ALA A  15      20.002  59.277  24.551  1.00  0.00          N   
ATOM    209  CA  ALA A  15      19.559  60.459  23.826  1.00  0.00          C   
ATOM    210  C   ALA A  15      20.805  61.123  23.106  1.00  0.00          C   
ATOM    211  O   ALA A  15      20.764  61.477  21.896  1.00  0.00          O   
ATOM    212  CB  ALA A  15      18.912  61.486  24.715  1.00  0.00          C   
ATOM    213  H   ALA A  15      19.816  59.362  25.543  1.00  0.00          H   
ATOM    214  HA  ALA A  15      18.862  60.149  23.048  1.00  0.00          H   
ATOM    215  HB1 ALA A  15      17.843  61.273  24.768  1.00  0.00          H   
ATOM    216  HB2 ALA A  15      19.320  61.489  25.723  1.00  0.00          H   
ATOM    217  HB3 ALA A  15      19.023  62.505  24.323  1.00  0.00          H   
ATOM    218  N   LEU A  16      21.966  61.347  23.794  1.00  0.00          N   
ATOM    219  CA  LEU A  16      23.244  61.734  23.151  1.00  0.00          C   
ATOM    220  C   LEU A  16      23.538  60.785  21.926  1.00  0.00          C   
ATOM    221  O   LEU A  16      23.934  61.206  20.800  1.00  0.00          O   
ATOM    222  CB  LEU A  16      24.353  61.660  24.177  1.00  0.00          C   
ATOM    223  CG  LEU A  16      25.837  61.649  23.692  1.00  0.00          C   
ATOM    224  CD1 LEU A  16      26.235  62.957  23.145  1.00  0.00          C   
ATOM    225  CD2 LEU A  16      26.818  61.121  24.764  1.00  0.00          C   
ATOM    226  H   LEU A  16      21.936  61.066  24.768  1.00  0.00          H   
ATOM    227  HA  LEU A  16      23.211  62.776  22.835  1.00  0.00          H   
ATOM    228  HB3 LEU A  16      24.196  60.670  24.618  1.00  0.00          H   
ATOM    229  HB2 LEU A  16      24.189  62.385  24.965  1.00  0.00          H   
ATOM    230  HG  LEU A  16      25.928  61.001  22.828  1.00  0.00          H   
ATOM    231 HD11 LEU A  16      25.624  63.244  22.292  1.00  0.00          H   
ATOM    232 HD12 LEU A  16      26.316  63.784  23.855  1.00  0.00          H   
ATOM    233 HD13 LEU A  16      27.261  62.869  22.780  1.00  0.00          H   
ATOM    234 HD21 LEU A  16      26.487  61.520  25.718  1.00  0.00          H   
ATOM    235 HD22 LEU A  16      26.726  60.032  24.701  1.00  0.00          H   
ATOM    236 HD23 LEU A  16      27.807  61.485  24.499  1.00  0.00          H   
ATOM    237  N   GLN A  17      23.398  59.429  22.120  1.00  0.00          N   
ATOM    238  CA  GLN A  17      23.731  58.410  21.116  1.00  0.00          C   
ATOM    239  C   GLN A  17      22.789  58.475  19.868  1.00  0.00          C   
ATOM    240  O   GLN A  17      23.241  58.392  18.730  1.00  0.00          O   
ATOM    241  CB  GLN A  17      23.882  56.992  21.716  1.00  0.00          C   
ATOM    242  CG  GLN A  17      25.106  56.789  22.553  1.00  0.00          C   
ATOM    243  CD  GLN A  17      25.268  55.308  23.065  1.00  0.00          C   
ATOM    244  NE2 GLN A  17      25.720  55.125  24.284  1.00  0.00          N   
ATOM    245  OE1 GLN A  17      25.076  54.326  22.317  1.00  0.00          O   
ATOM    246  H   GLN A  17      23.076  59.187  23.047  1.00  0.00          H   
ATOM    247  HA  GLN A  17      24.725  58.678  20.750  1.00  0.00          H   
ATOM    248  HB3 GLN A  17      23.924  56.321  20.862  1.00  0.00          H   
ATOM    249  HB2 GLN A  17      22.958  56.674  22.193  1.00  0.00          H   
ATOM    250  HG3 GLN A  17      24.989  57.360  23.470  1.00  0.00          H   
ATOM    251  HG2 GLN A  17      26.001  57.124  22.032  1.00  0.00          H   
ATOM    252 HE21 GLN A  17      25.984  55.922  24.845  1.00  0.00          H   
ATOM    253 HE22 GLN A  17      25.856  54.165  24.581  1.00  0.00          H   
ATOM    254  N   ALA A  18      21.468  58.683  20.095  1.00  0.00          N   
ATOM    255  CA  ALA A  18      20.456  59.026  19.068  1.00  0.00          C   
ATOM    256  C   ALA A  18      20.697  60.389  18.380  1.00  0.00          C   
ATOM    257  O   ALA A  18      20.668  60.420  17.173  1.00  0.00          O   
ATOM    258  CB  ALA A  18      19.103  58.959  19.833  1.00  0.00          C   
ATOM    259  H   ALA A  18      21.102  58.723  21.044  1.00  0.00          H   
ATOM    260  HA  ALA A  18      20.426  58.253  18.290  1.00  0.00          H   
ATOM    261  HB1 ALA A  18      18.349  59.224  19.097  1.00  0.00          H   
ATOM    262  HB2 ALA A  18      18.932  57.982  20.286  1.00  0.00          H   
ATOM    263  HB3 ALA A  18      19.175  59.629  20.693  1.00  0.00          H   
ATOM    264  N   ALA A  19      21.106  61.380  19.144  1.00  0.00          N   
ATOM    265  CA  ALA A  19      21.668  62.597  18.593  1.00  0.00          C   
ATOM    266  C   ALA A  19      22.918  62.341  17.673  1.00  0.00          C   
ATOM    267  O   ALA A  19      23.168  63.144  16.786  1.00  0.00          O   
ATOM    268  CB  ALA A  19      21.871  63.637  19.746  1.00  0.00          C   
ATOM    269  H   ALA A  19      21.016  61.340  20.148  1.00  0.00          H   
ATOM    270  HA  ALA A  19      20.928  63.039  17.935  1.00  0.00          H   
ATOM    271  HB1 ALA A  19      22.059  64.625  19.308  1.00  0.00          H   
ATOM    272  HB2 ALA A  19      20.977  63.675  20.367  1.00  0.00          H   
ATOM    273  HB3 ALA A  19      22.805  63.463  20.272  1.00  0.00          H   
ATOM    274  N   GLN A  20      23.619  61.185  17.806  1.00  0.00          N   
ATOM    275  CA  GLN A  20      24.832  60.914  17.026  1.00  0.00          C   
ATOM    276  C   GLN A  20      24.495  60.144  15.730  1.00  0.00          C   
ATOM    277  O   GLN A  20      24.966  60.436  14.596  1.00  0.00          O   
ATOM    278  CB  GLN A  20      25.913  60.111  17.808  1.00  0.00          C   
ATOM    279  CG  GLN A  20      27.281  59.851  17.272  1.00  0.00          C   
ATOM    280  CD  GLN A  20      27.999  61.166  16.931  1.00  0.00          C   
ATOM    281  NE2 GLN A  20      28.885  61.130  16.013  1.00  0.00          N   
ATOM    282  OE1 GLN A  20      27.904  62.124  17.649  1.00  0.00          O   
ATOM    283  H   GLN A  20      23.284  60.563  18.524  1.00  0.00          H   
ATOM    284  HA  GLN A  20      25.206  61.890  16.727  1.00  0.00          H   
ATOM    285  HB3 GLN A  20      25.437  59.157  18.017  1.00  0.00          H   
ATOM    286  HB2 GLN A  20      25.944  60.456  18.847  1.00  0.00          H   
ATOM    287  HG3 GLN A  20      27.268  59.210  16.381  1.00  0.00          H   
ATOM    288  HG2 GLN A  20      27.838  59.396  18.083  1.00  0.00          H   
ATOM    289 HE21 GLN A  20      29.278  60.219  15.825  1.00  0.00          H   
ATOM    290 HE22 GLN A  20      29.486  61.943  16.034  1.00  0.00          H   
ATOM    291  N   ALA A  21      23.476  59.287  15.823  1.00  0.00          N   
ATOM    292  CA  ALA A  21      22.772  58.711  14.713  1.00  0.00          C   
ATOM    293  C   ALA A  21      22.120  59.775  13.795  1.00  0.00          C   
ATOM    294  O   ALA A  21      22.123  59.624  12.545  1.00  0.00          O   
ATOM    295  CB  ALA A  21      21.768  57.629  15.158  1.00  0.00          C   
ATOM    296  H   ALA A  21      23.181  59.184  16.790  1.00  0.00          H   
ATOM    297  HA  ALA A  21      23.503  58.156  14.123  1.00  0.00          H   
ATOM    298  HB1 ALA A  21      20.947  58.155  15.623  1.00  0.00          H   
ATOM    299  HB2 ALA A  21      21.433  57.051  14.302  1.00  0.00          H   
ATOM    300  HB3 ALA A  21      22.290  56.938  15.822  1.00  0.00          H   
ATOM    301  N   ALA A  22      21.534  60.820  14.402  1.00  0.00          N   
ATOM    302  CA  ALA A  22      20.803  61.855  13.810  1.00  0.00          C   
ATOM    303  C   ALA A  22      21.616  62.635  12.738  1.00  0.00          C   
ATOM    304  O   ALA A  22      20.979  63.256  11.907  1.00  0.00          O   
ATOM    305  CB  ALA A  22      20.448  62.920  14.856  1.00  0.00          C   
ATOM    306  H   ALA A  22      21.384  60.699  15.397  1.00  0.00          H   
ATOM    307  HA  ALA A  22      19.864  61.490  13.397  1.00  0.00          H   
ATOM    308  HB1 ALA A  22      19.678  63.595  14.515  1.00  0.00          H   
ATOM    309  HB2 ALA A  22      20.099  62.479  15.789  1.00  0.00          H   
ATOM    310  HB3 ALA A  22      21.402  63.413  15.039  1.00  0.00          H   
ATOM    311  N   LYS A  23      22.948  62.573  12.693  1.00  0.00          N   
ATOM    312  CA  LYS A  23      23.790  63.367  11.817  1.00  0.00          C   
ATOM    313  C   LYS A  23      23.743  62.870  10.362  1.00  0.00          C   
ATOM    314  O   LYS A  23      23.426  61.769  10.058  1.00  0.00          O   
ATOM    315  CB  LYS A  23      25.206  63.276  12.396  1.00  0.00          C   
ATOM    316  CG  LYS A  23      25.303  63.895  13.803  1.00  0.00          C   
ATOM    317  CD  LYS A  23      26.772  63.960  14.217  1.00  0.00          C   
ATOM    318  CE  LYS A  23      26.809  64.771  15.557  1.00  0.00          C   
ATOM    319  NZ  LYS A  23      28.187  65.140  15.939  1.00  0.00          N   
ATOM    320  H   LYS A  23      23.351  61.929  13.355  1.00  0.00          H   
ATOM    321  HA  LYS A  23      23.429  64.400  11.843  1.00  0.00          H   
ATOM    322  HB3 LYS A  23      25.830  63.927  11.789  1.00  0.00          H   
ATOM    323  HB2 LYS A  23      25.578  62.251  12.500  1.00  0.00          H   
ATOM    324  HG3 LYS A  23      24.662  63.420  14.543  1.00  0.00          H   
ATOM    325  HG2 LYS A  23      24.915  64.912  13.823  1.00  0.00          H   
ATOM    326  HD3 LYS A  23      27.304  64.504  13.434  1.00  0.00          H   
ATOM    327  HD2 LYS A  23      27.223  62.972  14.297  1.00  0.00          H   
ATOM    328  HE3 LYS A  23      26.269  64.181  16.295  1.00  0.00          H   
ATOM    329  HE2 LYS A  23      26.258  65.685  15.330  1.00  0.00          H   
ATOM    330  HZ1 LYS A  23      28.718  65.718  15.294  1.00  0.00          H   
ATOM    331  HZ2 LYS A  23      28.015  65.836  16.663  1.00  0.00          H   
ATOM    332  HZ3 LYS A  23      28.830  64.401  16.175  1.00  0.00          H   
ATOM    333  N   LYS A  24      24.147  63.789   9.479  1.00  0.00          N   
ATOM    334  CA  LYS A  24      24.421  63.667   7.993  1.00  0.00          C   
ATOM    335  C   LYS A  24      25.512  62.566   7.690  1.00  0.00          C   
ATOM    336  CB  LYS A  24      24.661  65.068   7.371  1.00  0.00          C   
ATOM    337  CG  LYS A  24      23.563  66.137   7.625  1.00  0.00          C   
ATOM    338  CD  LYS A  24      22.240  65.740   7.069  1.00  0.00          C   
ATOM    339  CE  LYS A  24      22.123  65.865   5.573  1.00  0.00          C   
ATOM    340  NZ  LYS A  24      21.977  67.231   5.078  1.00  0.00          N   
ATOM    341  O   LYS A  24      25.092  61.470   7.161  1.00  0.00          O   
ATOM    342  OXT LYS A  24      26.721  62.882   7.814  1.00  0.00          O   
ATOM    343  H   LYS A  24      24.322  64.701   9.872  1.00  0.00          H   
ATOM    344  HA  LYS A  24      23.492  63.234   7.623  1.00  0.00          H   
ATOM    345  HB3 LYS A  24      24.842  64.994   6.303  1.00  0.00          H   
ATOM    346  HB2 LYS A  24      25.560  65.468   7.834  1.00  0.00          H   
ATOM    347  HG3 LYS A  24      23.925  67.089   7.235  1.00  0.00          H   
ATOM    348  HG2 LYS A  24      23.330  66.320   8.673  1.00  0.00          H   
ATOM    349  HD3 LYS A  24      21.459  66.355   7.518  1.00  0.00          H   
ATOM    350  HD2 LYS A  24      21.943  64.742   7.389  1.00  0.00          H   
ATOM    351  HE3 LYS A  24      21.373  65.201   5.166  1.00  0.00          H   
ATOM    352  HE2 LYS A  24      23.055  65.451   5.174  1.00  0.00          H   
ATOM    353  HZ1 LYS A  24      21.896  67.271   4.077  1.00  0.00          H   
ATOM    354  HZ2 LYS A  24      21.071  67.570   5.378  1.00  0.00          H   
ATOM    355  HZ3 LYS A  24      22.703  67.855   5.407  1.00  0.00          H   
TER     356      LYS A  24
ENDMDL
MODEL        3
ATOM      1  N   LYS A   1      28.627  50.091  43.588  1.00  0.00          N   
ATOM      2  CA  LYS A   1      28.001  50.668  44.879  1.00  0.00          C   
ATOM      3  C   LYS A   1      26.523  51.045  44.681  1.00  0.00          C   
ATOM      4  O   LYS A   1      26.070  50.942  43.561  1.00  0.00          O   
ATOM      5  CB  LYS A   1      28.751  51.882  45.533  1.00  0.00          C   
ATOM      6  CG  LYS A   1      28.750  53.180  44.633  1.00  0.00          C   
ATOM      7  CD  LYS A   1      29.364  54.450  45.321  1.00  0.00          C   
ATOM      8  CE  LYS A   1      29.019  55.747  44.558  1.00  0.00          C   
ATOM      9  NZ  LYS A   1      29.505  56.985  45.235  1.00  0.00          N   
ATOM     10  HA  LYS A   1      28.038  49.870  45.620  1.00  0.00          H   
ATOM     11  HB3 LYS A   1      29.788  51.681  45.789  1.00  0.00          H   
ATOM     12  HB2 LYS A   1      28.317  52.122  46.506  1.00  0.00          H   
ATOM     13  HG3 LYS A   1      27.719  53.459  44.407  1.00  0.00          H   
ATOM     14  HG2 LYS A   1      29.305  52.938  43.719  1.00  0.00          H   
ATOM     15  HD3 LYS A   1      30.432  54.212  45.289  1.00  0.00          H   
ATOM     16  HD2 LYS A   1      28.930  54.390  46.318  1.00  0.00          H   
ATOM     17  HE3 LYS A   1      27.931  55.733  44.505  1.00  0.00          H   
ATOM     18  HE2 LYS A   1      29.302  55.719  43.510  1.00  0.00          H   
ATOM     19  HZ1 LYS A   1      29.128  57.871  44.933  1.00  0.00          H   
ATOM     20  HZ2 LYS A   1      29.326  56.889  46.228  1.00  0.00          H   
ATOM     21  HZ3 LYS A   1      30.514  57.030  45.189  1.00  0.00          H   
ATOM     22  H   LYS A   1      29.484  49.680  43.935  1.00  0.00          H   
ATOM     23  N   LYS A   2      25.780  51.478  45.692  1.00  0.00          N   
ATOM     24  CA  LYS A   2      24.320  51.722  45.526  1.00  0.00          C   
ATOM     25  C   LYS A   2      24.055  52.933  44.569  1.00  0.00          C   
ATOM     26  O   LYS A   2      24.881  53.866  44.520  1.00  0.00          O   
ATOM     27  CB  LYS A   2      23.685  51.902  46.977  1.00  0.00          C   
ATOM     28  CG  LYS A   2      23.465  50.675  47.877  1.00  0.00          C   
ATOM     29  CD  LYS A   2      23.058  51.121  49.289  1.00  0.00          C   
ATOM     30  CE  LYS A   2      21.590  51.476  49.528  1.00  0.00          C   
ATOM     31  NZ  LYS A   2      21.139  51.973  50.854  1.00  0.00          N   
ATOM     32  H   LYS A   2      26.185  51.488  46.611  1.00  0.00          H   
ATOM     33  HA  LYS A   2      23.839  50.817  45.157  1.00  0.00          H   
ATOM     34  HB3 LYS A   2      22.683  52.253  46.727  1.00  0.00          H   
ATOM     35  HB2 LYS A   2      24.157  52.706  47.553  1.00  0.00          H   
ATOM     36  HG3 LYS A   2      24.460  50.228  47.885  1.00  0.00          H   
ATOM     37  HG2 LYS A   2      22.745  50.014  47.406  1.00  0.00          H   
ATOM     38  HD3 LYS A   2      23.531  52.071  49.523  1.00  0.00          H   
ATOM     39  HD2 LYS A   2      23.240  50.254  49.939  1.00  0.00          H   
ATOM     40  HE3 LYS A   2      20.963  50.705  49.082  1.00  0.00          H   
ATOM     41  HE2 LYS A   2      21.398  52.362  48.922  1.00  0.00          H   
ATOM     42  HZ1 LYS A   2      20.153  52.179  50.961  1.00  0.00          H   
ATOM     43  HZ2 LYS A   2      21.439  51.245  51.475  1.00  0.00          H   
ATOM     44  HZ3 LYS A   2      21.635  52.794  51.162  1.00  0.00          H   
ATOM     45  N   PRO A   3      22.995  52.966  43.780  1.00  0.00          N   
ATOM     46  CA  PRO A   3      22.689  53.975  42.790  1.00  0.00          C   
ATOM     47  C   PRO A   3      22.620  55.418  43.238  1.00  0.00          C   
ATOM     48  O   PRO A   3      22.247  55.713  44.327  1.00  0.00          O   
ATOM     49  CB  PRO A   3      21.219  53.664  42.341  1.00  0.00          C   
ATOM     50  CG  PRO A   3      21.139  52.208  42.378  1.00  0.00          C   
ATOM     51  CD  PRO A   3      22.138  51.805  43.469  1.00  0.00          C   
ATOM     52  HA  PRO A   3      23.441  54.004  41.999  1.00  0.00          H   
ATOM     53  HB3 PRO A   3      20.532  53.931  43.138  1.00  0.00          H   
ATOM     54  HB2 PRO A   3      20.912  54.164  41.427  1.00  0.00          H   
ATOM     55  HG3 PRO A   3      20.084  51.989  42.567  1.00  0.00          H   
ATOM     56  HG2 PRO A   3      21.473  51.785  41.438  1.00  0.00          H   
ATOM     57  HD3 PRO A   3      21.565  51.532  44.354  1.00  0.00          H   
ATOM     58  HD2 PRO A   3      22.723  50.913  43.219  1.00  0.00          H   
ATOM     59  N   GLY A   4      23.027  56.312  42.353  1.00  0.00          N   
ATOM     60  CA  GLY A   4      22.915  57.775  42.689  1.00  0.00          C   
ATOM     61  C   GLY A   4      22.306  58.523  41.519  1.00  0.00          C   
ATOM     62  O   GLY A   4      22.361  59.806  41.559  1.00  0.00          O   
ATOM     63  H   GLY A   4      23.251  56.062  41.400  1.00  0.00          H   
ATOM     64  HA3 GLY A   4      23.929  58.185  42.758  1.00  0.00          H   
ATOM     65  HA2 GLY A   4      22.354  57.932  43.610  1.00  0.00          H   
ATOM     66  N   ALA A   5      21.991  57.817  40.428  1.00  0.00          N   
ATOM     67  CA  ALA A   5      21.526  58.331  39.114  1.00  0.00          C   
ATOM     68  C   ALA A   5      20.217  57.709  38.583  1.00  0.00          C   
ATOM     69  O   ALA A   5      20.140  56.522  38.604  1.00  0.00          O   
ATOM     70  CB  ALA A   5      22.687  58.264  38.118  1.00  0.00          C   
ATOM     71  H   ALA A   5      22.237  56.836  40.454  1.00  0.00          H   
ATOM     72  HA  ALA A   5      21.356  59.402  39.242  1.00  0.00          H   
ATOM     73  HB1 ALA A   5      22.610  57.342  37.544  1.00  0.00          H   
ATOM     74  HB2 ALA A   5      22.681  59.054  37.376  1.00  0.00          H   
ATOM     75  HB3 ALA A   5      23.616  58.285  38.699  1.00  0.00          H   
ATOM     76  N   SER A   6      19.188  58.458  38.132  1.00  0.00          N   
ATOM     77  CA  SER A   6      17.885  57.966  37.708  1.00  0.00          C   
ATOM     78  C   SER A   6      17.953  57.314  36.309  1.00  0.00          C   
ATOM     79  O   SER A   6      18.848  57.399  35.515  1.00  0.00          O   
ATOM     80  CB  SER A   6      16.890  59.123  37.791  1.00  0.00          C   
ATOM     81  OG  SER A   6      16.985  59.994  36.680  1.00  0.00          O   
ATOM     82  H   SER A   6      19.316  59.449  38.010  1.00  0.00          H   
ATOM     83  HA  SER A   6      17.573  57.240  38.463  1.00  0.00          H   
ATOM     84  HB3 SER A   6      16.991  59.662  38.734  1.00  0.00          H   
ATOM     85  HB2 SER A   6      15.861  58.769  37.906  1.00  0.00          H   
ATOM     86  HG  SER A   6      16.395  60.727  36.889  1.00  0.00          H   
ATOM     87  N   LEU A   7      16.850  56.747  35.861  1.00  0.00          N   
ATOM     88  CA  LEU A   7      16.588  56.383  34.504  1.00  0.00          C   
ATOM     89  C   LEU A   7      16.949  57.492  33.552  1.00  0.00          C   
ATOM     90  O   LEU A   7      17.413  57.296  32.460  1.00  0.00          O   
ATOM     91  CB  LEU A   7      15.092  55.957  34.354  1.00  0.00          C   
ATOM     92  CG  LEU A   7      14.755  55.421  32.993  1.00  0.00          C   
ATOM     93  CD1 LEU A   7      15.641  54.207  32.657  1.00  0.00          C   
ATOM     94  CD2 LEU A   7      13.245  54.963  32.997  1.00  0.00          C   
ATOM     95  H   LEU A   7      16.094  56.645  36.527  1.00  0.00          H   
ATOM     96  HA  LEU A   7      17.213  55.522  34.272  1.00  0.00          H   
ATOM     97  HB3 LEU A   7      14.411  56.771  34.603  1.00  0.00          H   
ATOM     98  HB2 LEU A   7      14.809  55.207  35.091  1.00  0.00          H   
ATOM     99  HG  LEU A   7      14.930  56.132  32.180  1.00  0.00          H   
ATOM    100 HD11 LEU A   7      16.640  54.634  32.568  1.00  0.00          H   
ATOM    101 HD12 LEU A   7      15.674  53.493  33.490  1.00  0.00          H   
ATOM    102 HD13 LEU A   7      15.368  53.710  31.723  1.00  0.00          H   
ATOM    103 HD21 LEU A   7      13.067  54.518  32.026  1.00  0.00          H   
ATOM    104 HD22 LEU A   7      13.068  54.267  33.817  1.00  0.00          H   
ATOM    105 HD23 LEU A   7      12.463  55.729  33.101  1.00  0.00          H   
ATOM    106  N   ALA A   8      16.619  58.707  33.813  1.00  0.00          N   
ATOM    107  CA  ALA A   8      16.829  59.923  32.990  1.00  0.00          C   
ATOM    108  C   ALA A   8      18.318  60.083  32.755  1.00  0.00          C   
ATOM    109  O   ALA A   8      18.583  60.589  31.678  1.00  0.00          O   
ATOM    110  CB  ALA A   8      16.055  61.087  33.506  1.00  0.00          C   
ATOM    111  H   ALA A   8      16.082  58.889  34.646  1.00  0.00          H   
ATOM    112  HA  ALA A   8      16.355  59.702  32.030  1.00  0.00          H   
ATOM    113  HB1 ALA A   8      16.711  61.757  34.072  1.00  0.00          H   
ATOM    114  HB2 ALA A   8      15.628  61.729  32.741  1.00  0.00          H   
ATOM    115  HB3 ALA A   8      15.236  60.860  34.183  1.00  0.00          H   
ATOM    116  N   ALA A   9      19.271  59.651  33.590  1.00  0.00          N   
ATOM    117  CA  ALA A   9      20.712  59.801  33.358  1.00  0.00          C   
ATOM    118  C   ALA A   9      21.109  58.772  32.266  1.00  0.00          C   
ATOM    119  O   ALA A   9      21.910  59.134  31.396  1.00  0.00          O   
ATOM    120  CB  ALA A   9      21.468  59.498  34.645  1.00  0.00          C   
ATOM    121  H   ALA A   9      18.912  59.129  34.385  1.00  0.00          H   
ATOM    122  HA  ALA A   9      20.974  60.802  33.034  1.00  0.00          H   
ATOM    123  HB1 ALA A   9      21.595  58.422  34.778  1.00  0.00          H   
ATOM    124  HB2 ALA A   9      22.460  59.952  34.539  1.00  0.00          H   
ATOM    125  HB3 ALA A   9      20.917  59.901  35.497  1.00  0.00          H   
ATOM    126  N   LEU A  10      20.542  57.549  32.205  1.00  0.00          N   
ATOM    127  CA  LEU A  10      20.702  56.576  31.148  1.00  0.00          C   
ATOM    128  C   LEU A  10      20.173  57.096  29.838  1.00  0.00          C   
ATOM    129  O   LEU A  10      20.778  56.958  28.801  1.00  0.00          O   
ATOM    130  CB  LEU A  10      20.055  55.212  31.453  1.00  0.00          C   
ATOM    131  CG  LEU A  10      20.531  54.285  32.647  1.00  0.00          C   
ATOM    132  CD1 LEU A  10      19.508  53.165  32.829  1.00  0.00          C   
ATOM    133  CD2 LEU A  10      21.841  53.728  32.307  1.00  0.00          C   
ATOM    134  H   LEU A  10      19.806  57.419  32.893  1.00  0.00          H   
ATOM    135  HA  LEU A  10      21.771  56.368  31.026  1.00  0.00          H   
ATOM    136  HB3 LEU A  10      20.236  54.539  30.611  1.00  0.00          H   
ATOM    137  HB2 LEU A  10      18.974  55.320  31.524  1.00  0.00          H   
ATOM    138  HG  LEU A  10      20.637  54.849  33.573  1.00  0.00          H   
ATOM    139 HD11 LEU A  10      18.572  53.626  33.139  1.00  0.00          H   
ATOM    140 HD12 LEU A  10      19.470  52.589  31.905  1.00  0.00          H   
ATOM    141 HD13 LEU A  10      19.767  52.490  33.647  1.00  0.00          H   
ATOM    142 HD21 LEU A  10      22.543  54.513  32.034  1.00  0.00          H   
ATOM    143 HD22 LEU A  10      22.182  53.078  33.114  1.00  0.00          H   
ATOM    144 HD23 LEU A  10      21.747  53.078  31.439  1.00  0.00          H   
ATOM    145  N   GLN A  11      18.968  57.628  29.844  1.00  0.00          N   
ATOM    146  CA  GLN A  11      18.259  58.172  28.633  1.00  0.00          C   
ATOM    147  C   GLN A  11      18.857  59.415  28.057  1.00  0.00          C   
ATOM    148  O   GLN A  11      18.816  59.640  26.910  1.00  0.00          O   
ATOM    149  CB  GLN A  11      16.793  58.291  29.023  1.00  0.00          C   
ATOM    150  CG  GLN A  11      16.162  56.898  28.861  1.00  0.00          C   
ATOM    151  CD  GLN A  11      14.795  56.871  29.433  1.00  0.00          C   
ATOM    152  NE2 GLN A  11      14.173  55.726  29.613  1.00  0.00          N   
ATOM    153  OE1 GLN A  11      14.201  57.885  29.786  1.00  0.00          O   
ATOM    154  H   GLN A  11      18.544  57.618  30.752  1.00  0.00          H   
ATOM    155  HA  GLN A  11      18.339  57.465  27.806  1.00  0.00          H   
ATOM    156  HB3 GLN A  11      16.275  58.917  28.305  1.00  0.00          H   
ATOM    157  HB2 GLN A  11      16.747  58.622  30.052  1.00  0.00          H   
ATOM    158  HG3 GLN A  11      16.676  56.195  29.524  1.00  0.00          H   
ATOM    159  HG2 GLN A  11      16.245  56.509  27.844  1.00  0.00          H   
ATOM    160 HE21 GLN A  11      14.661  54.856  29.447  1.00  0.00          H   
ATOM    161 HE22 GLN A  11      13.218  55.789  29.955  1.00  0.00          H   
ATOM    162  N   ALA A  12      19.478  60.249  28.898  1.00  0.00          N   
ATOM    163  CA  ALA A  12      20.333  61.333  28.423  1.00  0.00          C   
ATOM    164  C   ALA A  12      21.592  60.775  27.737  1.00  0.00          C   
ATOM    165  O   ALA A  12      22.185  61.361  26.872  1.00  0.00          O   
ATOM    166  CB  ALA A  12      20.713  62.146  29.622  1.00  0.00          C   
ATOM    167  H   ALA A  12      19.304  60.066  29.869  1.00  0.00          H   
ATOM    168  HA  ALA A  12      19.734  62.008  27.807  1.00  0.00          H   
ATOM    169  HB1 ALA A  12      21.381  62.937  29.300  1.00  0.00          H   
ATOM    170  HB2 ALA A  12      19.820  62.613  30.041  1.00  0.00          H   
ATOM    171  HB3 ALA A  12      21.164  61.560  30.428  1.00  0.00          H   
ATOM    172  N   LEU A  13      22.235  59.606  28.163  1.00  0.00          N   
ATOM    173  CA  LEU A  13      23.290  58.897  27.401  1.00  0.00          C   
ATOM    174  C   LEU A  13      22.697  58.183  26.167  1.00  0.00          C   
ATOM    175  O   LEU A  13      23.412  58.140  25.152  1.00  0.00          O   
ATOM    176  CB  LEU A  13      24.058  57.970  28.381  1.00  0.00          C   
ATOM    177  CG  LEU A  13      24.870  58.735  29.452  1.00  0.00          C   
ATOM    178  CD1 LEU A  13      25.067  57.835  30.757  1.00  0.00          C   
ATOM    179  CD2 LEU A  13      26.234  59.122  28.978  1.00  0.00          C   
ATOM    180  H   LEU A  13      21.939  59.320  29.085  1.00  0.00          H   
ATOM    181  HA  LEU A  13      24.048  59.581  27.001  1.00  0.00          H   
ATOM    182  HB3 LEU A  13      24.632  57.243  27.800  1.00  0.00          H   
ATOM    183  HB2 LEU A  13      23.290  57.493  28.985  1.00  0.00          H   
ATOM    184  HG  LEU A  13      24.408  59.660  29.795  1.00  0.00          H   
ATOM    185 HD11 LEU A  13      25.087  56.800  30.447  1.00  0.00          H   
ATOM    186 HD12 LEU A  13      25.927  58.087  31.380  1.00  0.00          H   
ATOM    187 HD13 LEU A  13      24.130  57.869  31.306  1.00  0.00          H   
ATOM    188 HD21 LEU A  13      26.779  59.785  29.655  1.00  0.00          H   
ATOM    189 HD22 LEU A  13      26.868  58.281  28.690  1.00  0.00          H   
ATOM    190 HD23 LEU A  13      26.194  59.766  28.102  1.00  0.00          H   
ATOM    191  N   GLN A  14      21.530  57.576  26.183  1.00  0.00          N   
ATOM    192  CA  GLN A  14      20.890  57.085  24.902  1.00  0.00          C   
ATOM    193  C   GLN A  14      20.488  58.200  23.878  1.00  0.00          C   
ATOM    194  O   GLN A  14      20.435  57.895  22.670  1.00  0.00          O   
ATOM    195  CB  GLN A  14      19.698  56.036  25.146  1.00  0.00          C   
ATOM    196  CG  GLN A  14      20.190  54.731  25.889  1.00  0.00          C   
ATOM    197  CD  GLN A  14      19.144  53.680  26.042  1.00  0.00          C   
ATOM    198  NE2 GLN A  14      19.086  52.755  25.175  1.00  0.00          N   
ATOM    199  OE1 GLN A  14      18.322  53.782  27.009  1.00  0.00          O   
ATOM    200  H   GLN A  14      21.108  57.421  27.089  1.00  0.00          H   
ATOM    201  HA  GLN A  14      21.688  56.551  24.377  1.00  0.00          H   
ATOM    202  HB3 GLN A  14      19.352  55.763  24.154  1.00  0.00          H   
ATOM    203  HB2 GLN A  14      18.873  56.491  25.708  1.00  0.00          H   
ATOM    204  HG3 GLN A  14      20.543  54.904  26.908  1.00  0.00          H   
ATOM    205  HG2 GLN A  14      21.062  54.322  25.382  1.00  0.00          H   
ATOM    206 HE21 GLN A  14      19.690  52.732  24.365  1.00  0.00          H   
ATOM    207 HE22 GLN A  14      18.327  52.127  25.386  1.00  0.00          H   
ATOM    208  N   ALA A  15      20.231  59.456  24.333  1.00  0.00          N   
ATOM    209  CA  ALA A  15      20.020  60.659  23.411  1.00  0.00          C   
ATOM    210  C   ALA A  15      21.152  60.938  22.357  1.00  0.00          C   
ATOM    211  O   ALA A  15      20.856  61.405  21.287  1.00  0.00          O   
ATOM    212  CB  ALA A  15      19.997  61.890  24.337  1.00  0.00          C   
ATOM    213  H   ALA A  15      20.192  59.618  25.331  1.00  0.00          H   
ATOM    214  HA  ALA A  15      19.098  60.529  22.837  1.00  0.00          H   
ATOM    215  HB1 ALA A  15      20.981  62.137  24.745  1.00  0.00          H   
ATOM    216  HB2 ALA A  15      19.785  62.748  23.704  1.00  0.00          H   
ATOM    217  HB3 ALA A  15      19.194  61.731  25.054  1.00  0.00          H   
ATOM    218  N   LEU A  16      22.330  60.521  22.729  1.00  0.00          N   
ATOM    219  CA  LEU A  16      23.607  60.658  22.107  1.00  0.00          C   
ATOM    220  C   LEU A  16      23.771  59.542  21.081  1.00  0.00          C   
ATOM    221  O   LEU A  16      24.733  59.634  20.311  1.00  0.00          O   
ATOM    222  CB  LEU A  16      24.723  60.629  23.178  1.00  0.00          C   
ATOM    223  CG  LEU A  16      24.539  61.711  24.247  1.00  0.00          C   
ATOM    224  CD1 LEU A  16      25.763  61.777  25.205  1.00  0.00          C   
ATOM    225  CD2 LEU A  16      24.311  63.106  23.652  1.00  0.00          C   
ATOM    226  H   LEU A  16      22.235  59.802  23.427  1.00  0.00          H   
ATOM    227  HA  LEU A  16      23.784  61.594  21.579  1.00  0.00          H   
ATOM    228  HB3 LEU A  16      25.677  60.817  22.669  1.00  0.00          H   
ATOM    229  HB2 LEU A  16      24.756  59.628  23.607  1.00  0.00          H   
ATOM    230  HG  LEU A  16      23.673  61.389  24.826  1.00  0.00          H   
ATOM    231 HD11 LEU A  16      25.589  62.627  25.871  1.00  0.00          H   
ATOM    232 HD12 LEU A  16      25.812  60.900  25.839  1.00  0.00          H   
ATOM    233 HD13 LEU A  16      26.672  61.863  24.610  1.00  0.00          H   
ATOM    234 HD21 LEU A  16      23.307  63.138  23.214  1.00  0.00          H   
ATOM    235 HD22 LEU A  16      24.377  63.923  24.366  1.00  0.00          H   
ATOM    236 HD23 LEU A  16      25.007  63.232  22.823  1.00  0.00          H   
ATOM    237  N   GLN A  17      22.772  58.631  20.873  1.00  0.00          N   
ATOM    238  CA  GLN A  17      22.785  57.375  20.073  1.00  0.00          C   
ATOM    239  C   GLN A  17      21.637  57.172  19.088  1.00  0.00          C   
ATOM    240  O   GLN A  17      21.602  56.241  18.326  1.00  0.00          O   
ATOM    241  CB  GLN A  17      22.811  56.158  20.993  1.00  0.00          C   
ATOM    242  CG  GLN A  17      24.028  56.155  21.941  1.00  0.00          C   
ATOM    243  CD  GLN A  17      24.184  54.768  22.545  1.00  0.00          C   
ATOM    244  NE2 GLN A  17      25.398  54.319  22.830  1.00  0.00          N   
ATOM    245  OE1 GLN A  17      23.238  54.050  22.893  1.00  0.00          O   
ATOM    246  H   GLN A  17      21.959  58.753  21.463  1.00  0.00          H   
ATOM    247  HA  GLN A  17      23.666  57.427  19.432  1.00  0.00          H   
ATOM    248  HB3 GLN A  17      22.965  55.290  20.353  1.00  0.00          H   
ATOM    249  HB2 GLN A  17      21.952  56.030  21.647  1.00  0.00          H   
ATOM    250  HG3 GLN A  17      23.974  56.954  22.682  1.00  0.00          H   
ATOM    251  HG2 GLN A  17      24.981  56.310  21.430  1.00  0.00          H   
ATOM    252 HE21 GLN A  17      26.215  54.873  22.603  1.00  0.00          H   
ATOM    253 HE22 GLN A  17      25.467  53.518  23.443  1.00  0.00          H   
ATOM    254  N   ALA A  18      20.601  58.054  19.149  1.00  0.00          N   
ATOM    255  CA  ALA A  18      19.321  57.776  18.533  1.00  0.00          C   
ATOM    256  C   ALA A  18      19.396  57.569  16.984  1.00  0.00          C   
ATOM    257  O   ALA A  18      18.540  56.921  16.366  1.00  0.00          O   
ATOM    258  CB  ALA A  18      18.477  58.995  18.985  1.00  0.00          C   
ATOM    259  H   ALA A  18      20.732  58.884  19.715  1.00  0.00          H   
ATOM    260  HA  ALA A  18      18.879  56.839  18.887  1.00  0.00          H   
ATOM    261  HB1 ALA A  18      18.343  58.848  20.064  1.00  0.00          H   
ATOM    262  HB2 ALA A  18      19.048  59.911  18.864  1.00  0.00          H   
ATOM    263  HB3 ALA A  18      17.585  59.010  18.376  1.00  0.00          H   
ATOM    264  N   ALA A  19      20.466  58.045  16.378  1.00  0.00          N   
ATOM    265  CA  ALA A  19      20.676  58.048  14.931  1.00  0.00          C   
ATOM    266  C   ALA A  19      21.213  56.686  14.425  1.00  0.00          C   
ATOM    267  O   ALA A  19      21.186  56.372  13.207  1.00  0.00          O   
ATOM    268  CB  ALA A  19      21.714  59.163  14.659  1.00  0.00          C   
ATOM    269  H   ALA A  19      21.243  58.401  16.916  1.00  0.00          H   
ATOM    270  HA  ALA A  19      19.718  58.284  14.479  1.00  0.00          H   
ATOM    271  HB1 ALA A  19      21.413  60.147  15.046  1.00  0.00          H   
ATOM    272  HB2 ALA A  19      22.614  58.989  15.233  1.00  0.00          H   
ATOM    273  HB3 ALA A  19      21.825  59.224  13.571  1.00  0.00          H   
ATOM    274  N   GLN A  20      21.680  55.822  15.342  1.00  0.00          N   
ATOM    275  CA  GLN A  20      22.076  54.364  15.171  1.00  0.00          C   
ATOM    276  C   GLN A  20      20.899  53.532  15.683  1.00  0.00          C   
ATOM    277  O   GLN A  20      20.553  52.514  15.080  1.00  0.00          O   
ATOM    278  CB  GLN A  20      23.465  54.079  15.816  1.00  0.00          C   
ATOM    279  CG  GLN A  20      24.609  54.968  15.346  1.00  0.00          C   
ATOM    280  CD  GLN A  20      24.927  54.882  13.820  1.00  0.00          C   
ATOM    281  NE2 GLN A  20      25.811  55.692  13.392  1.00  0.00          N   
ATOM    282  OE1 GLN A  20      24.298  54.176  13.046  1.00  0.00          O   
ATOM    283  H   GLN A  20      21.627  56.097  16.311  1.00  0.00          H   
ATOM    284  HA  GLN A  20      22.164  54.154  14.108  1.00  0.00          H   
ATOM    285  HB3 GLN A  20      23.756  53.068  15.522  1.00  0.00          H   
ATOM    286  HB2 GLN A  20      23.416  54.191  16.902  1.00  0.00          H   
ATOM    287  HG3 GLN A  20      25.508  54.704  15.915  1.00  0.00          H   
ATOM    288  HG2 GLN A  20      24.470  56.028  15.544  1.00  0.00          H   
ATOM    289 HE21 GLN A  20      26.112  56.502  13.920  1.00  0.00          H   
ATOM    290 HE22 GLN A  20      25.863  55.675  12.378  1.00  0.00          H   
ATOM    291  N   ALA A  21      20.089  54.014  16.642  1.00  0.00          N   
ATOM    292  CA  ALA A  21      18.948  53.300  17.194  1.00  0.00          C   
ATOM    293  C   ALA A  21      17.720  53.355  16.258  1.00  0.00          C   
ATOM    294  O   ALA A  21      17.022  52.296  16.230  1.00  0.00          O   
ATOM    295  CB  ALA A  21      18.547  54.015  18.567  1.00  0.00          C   
ATOM    296  H   ALA A  21      20.280  54.821  17.210  1.00  0.00          H   
ATOM    297  HA  ALA A  21      19.297  52.307  17.462  1.00  0.00          H   
ATOM    298  HB1 ALA A  21      18.016  54.949  18.355  1.00  0.00          H   
ATOM    299  HB2 ALA A  21      17.908  53.418  19.217  1.00  0.00          H   
ATOM    300  HB3 ALA A  21      19.545  54.244  18.939  1.00  0.00          H   
ATOM    301  N   ALA A  22      17.574  54.466  15.552  1.00  0.00          N   
ATOM    302  CA  ALA A  22      16.666  54.478  14.390  1.00  0.00          C   
ATOM    303  C   ALA A  22      17.004  53.460  13.344  1.00  0.00          C   
ATOM    304  O   ALA A  22      18.124  53.414  12.783  1.00  0.00          O   
ATOM    305  CB  ALA A  22      16.555  55.925  13.850  1.00  0.00          C   
ATOM    306  H   ALA A  22      18.256  55.210  15.638  1.00  0.00          H   
ATOM    307  HA  ALA A  22      15.691  54.183  14.759  1.00  0.00          H   
ATOM    308  HB1 ALA A  22      16.320  56.657  14.626  1.00  0.00          H   
ATOM    309  HB2 ALA A  22      17.567  56.129  13.491  1.00  0.00          H   
ATOM    310  HB3 ALA A  22      15.866  55.987  13.006  1.00  0.00          H   
ATOM    311  N   LYS A  23      16.020  52.661  12.934  1.00  0.00          N   
ATOM    312  CA  LYS A  23      16.215  51.822  11.740  1.00  0.00          C   
ATOM    313  C   LYS A  23      16.161  52.657  10.435  1.00  0.00          C   
ATOM    314  O   LYS A  23      15.806  53.829  10.412  1.00  0.00          O   
ATOM    315  CB  LYS A  23      15.147  50.706  11.832  1.00  0.00          C   
ATOM    316  CG  LYS A  23      15.594  49.418  12.591  1.00  0.00          C   
ATOM    317  CD  LYS A  23      15.323  49.506  14.119  1.00  0.00          C   
ATOM    318  CE  LYS A  23      13.833  49.234  14.594  1.00  0.00          C   
ATOM    319  NZ  LYS A  23      13.779  48.608  15.919  1.00  0.00          N   
ATOM    320  H   LYS A  23      15.097  52.873  13.308  1.00  0.00          H   
ATOM    321  HA  LYS A  23      17.231  51.437  11.777  1.00  0.00          H   
ATOM    322  HB3 LYS A  23      14.921  50.339  10.837  1.00  0.00          H   
ATOM    323  HB2 LYS A  23      14.190  51.055  12.225  1.00  0.00          H   
ATOM    324  HG3 LYS A  23      16.678  49.341  12.502  1.00  0.00          H   
ATOM    325  HG2 LYS A  23      15.094  48.549  12.162  1.00  0.00          H   
ATOM    326  HD3 LYS A  23      15.629  50.416  14.625  1.00  0.00          H   
ATOM    327  HD2 LYS A  23      15.973  48.712  14.496  1.00  0.00          H   
ATOM    328  HE3 LYS A  23      13.491  48.459  13.914  1.00  0.00          H   
ATOM    329  HE2 LYS A  23      13.236  50.146  14.534  1.00  0.00          H   
ATOM    330  HZ1 LYS A  23      14.156  47.666  15.896  1.00  0.00          H   
ATOM    331  HZ2 LYS A  23      14.213  49.177  16.631  1.00  0.00          H   
ATOM    332  HZ3 LYS A  23      12.794  48.501  16.098  1.00  0.00          H   
ATOM    333  N   LYS A  24      16.687  52.127   9.257  1.00  0.00          N   
ATOM    334  CA  LYS A  24      17.060  52.865   8.024  1.00  0.00          C   
ATOM    335  C   LYS A  24      15.879  53.000   7.042  1.00  0.00          C   
ATOM    336  CB  LYS A  24      18.336  52.294   7.368  1.00  0.00          C   
ATOM    337  CG  LYS A  24      18.963  53.173   6.295  1.00  0.00          C   
ATOM    338  CD  LYS A  24      19.569  54.453   6.789  1.00  0.00          C   
ATOM    339  CE  LYS A  24      21.001  54.314   7.439  1.00  0.00          C   
ATOM    340  NZ  LYS A  24      21.561  55.660   7.637  1.00  0.00          N   
ATOM    341  O   LYS A  24      15.800  54.092   6.515  1.00  0.00          O   
ATOM    342  OXT LYS A  24      15.066  52.083   6.921  1.00  0.00          O   
ATOM    343  H   LYS A  24      17.062  51.196   9.311  1.00  0.00          H   
ATOM    344  HA  LYS A  24      17.195  53.874   8.384  1.00  0.00          H   
ATOM    345  HB3 LYS A  24      17.990  51.327   7.000  1.00  0.00          H   
ATOM    346  HB2 LYS A  24      19.057  52.151   8.165  1.00  0.00          H   
ATOM    347  HG3 LYS A  24      18.193  53.379   5.547  1.00  0.00          H   
ATOM    348  HG2 LYS A  24      19.790  52.649   5.810  1.00  0.00          H   
ATOM    349  HD3 LYS A  24      19.076  54.930   7.637  1.00  0.00          H   
ATOM    350  HD2 LYS A  24      19.502  55.157   5.965  1.00  0.00          H   
ATOM    351  HE3 LYS A  24      21.626  53.717   6.772  1.00  0.00          H   
ATOM    352  HE2 LYS A  24      20.724  53.828   8.367  1.00  0.00          H   
ATOM    353  HZ1 LYS A  24      21.535  56.233   6.811  1.00  0.00          H   
ATOM    354  HZ2 LYS A  24      21.115  56.229   8.332  1.00  0.00          H   
ATOM    355  HZ3 LYS A  24      22.541  55.613   7.862  1.00  0.00          H   
TER     356      LYS A  24
ENDMDL
MODEL        4
ATOM      1  N   LYS A   1      33.493  54.430  46.261  1.00  0.00          N   
ATOM      2  CA  LYS A   1      33.186  53.799  45.013  1.00  0.00          C   
ATOM      3  C   LYS A   1      32.205  54.666  44.270  1.00  0.00          C   
ATOM      4  O   LYS A   1      31.420  55.378  44.932  1.00  0.00          O   
ATOM      5  CB  LYS A   1      32.561  52.435  45.293  1.00  0.00          C   
ATOM      6  CG  LYS A   1      32.654  51.375  44.182  1.00  0.00          C   
ATOM      7  CD  LYS A   1      31.896  50.090  44.533  1.00  0.00          C   
ATOM      8  CE  LYS A   1      31.793  49.179  43.310  1.00  0.00          C   
ATOM      9  NZ  LYS A   1      31.181  47.922  43.644  1.00  0.00          N   
ATOM     10  HA  LYS A   1      34.095  53.710  44.406  1.00  0.00          H   
ATOM     11  HB3 LYS A   1      31.571  52.497  45.737  1.00  0.00          H   
ATOM     12  HB2 LYS A   1      33.137  52.084  46.149  1.00  0.00          H   
ATOM     13  HG3 LYS A   1      33.696  51.080  44.051  1.00  0.00          H   
ATOM     14  HG2 LYS A   1      32.262  51.731  43.231  1.00  0.00          H   
ATOM     15  HD3 LYS A   1      30.882  50.258  44.900  1.00  0.00          H   
ATOM     16  HD2 LYS A   1      32.483  49.618  45.321  1.00  0.00          H   
ATOM     17  HE3 LYS A   1      32.784  49.031  42.876  1.00  0.00          H   
ATOM     18  HE2 LYS A   1      31.304  49.740  42.509  1.00  0.00          H   
ATOM     19  HZ1 LYS A   1      30.225  48.109  43.916  1.00  0.00          H   
ATOM     20  HZ2 LYS A   1      31.149  47.242  42.912  1.00  0.00          H   
ATOM     21  HZ3 LYS A   1      31.720  47.622  44.455  1.00  0.00          H   
ATOM     22  H   LYS A   1      33.718  55.401  46.119  1.00  0.00          H   
ATOM     23  N   LYS A   2      32.257  54.701  42.971  1.00  0.00          N   
ATOM     24  CA  LYS A   2      31.359  55.472  42.048  1.00  0.00          C   
ATOM     25  C   LYS A   2      30.016  54.784  41.978  1.00  0.00          C   
ATOM     26  O   LYS A   2      29.962  53.661  41.522  1.00  0.00          O   
ATOM     27  CB  LYS A   2      32.088  55.672  40.715  1.00  0.00          C   
ATOM     28  CG  LYS A   2      31.346  56.563  39.663  1.00  0.00          C   
ATOM     29  CD  LYS A   2      32.190  56.791  38.371  1.00  0.00          C   
ATOM     30  CE  LYS A   2      33.352  57.750  38.597  1.00  0.00          C   
ATOM     31  NZ  LYS A   2      34.183  57.938  37.433  1.00  0.00          N   
ATOM     32  H   LYS A   2      32.985  54.162  42.519  1.00  0.00          H   
ATOM     33  HA  LYS A   2      31.249  56.510  42.365  1.00  0.00          H   
ATOM     34  HB3 LYS A   2      32.389  54.729  40.253  1.00  0.00          H   
ATOM     35  HB2 LYS A   2      32.998  56.203  40.981  1.00  0.00          H   
ATOM     36  HG3 LYS A   2      31.150  57.519  40.140  1.00  0.00          H   
ATOM     37  HG2 LYS A   2      30.506  56.000  39.263  1.00  0.00          H   
ATOM     38  HD3 LYS A   2      31.545  57.218  37.604  1.00  0.00          H   
ATOM     39  HD2 LYS A   2      32.614  55.849  38.052  1.00  0.00          H   
ATOM     40  HE3 LYS A   2      33.975  57.488  39.456  1.00  0.00          H   
ATOM     41  HE2 LYS A   2      32.972  58.719  38.933  1.00  0.00          H   
ATOM     42  HZ1 LYS A   2      33.751  58.455  36.684  1.00  0.00          H   
ATOM     43  HZ2 LYS A   2      34.915  58.567  37.708  1.00  0.00          H   
ATOM     44  HZ3 LYS A   2      34.604  57.110  37.027  1.00  0.00          H   
ATOM     45  N   PRO A   3      28.884  55.480  42.428  1.00  0.00          N   
ATOM     46  CA  PRO A   3      27.641  54.851  42.123  1.00  0.00          C   
ATOM     47  C   PRO A   3      27.317  54.876  40.589  1.00  0.00          C   
ATOM     48  O   PRO A   3      27.734  55.824  39.807  1.00  0.00          O   
ATOM     49  CB  PRO A   3      26.665  55.740  42.936  1.00  0.00          C   
ATOM     50  CG  PRO A   3      27.339  57.136  43.025  1.00  0.00          C   
ATOM     51  CD  PRO A   3      28.810  56.795  42.997  1.00  0.00          C   
ATOM     52  HA  PRO A   3      27.657  53.817  42.445  1.00  0.00          H   
ATOM     53  HB3 PRO A   3      25.683  55.859  42.481  1.00  0.00          H   
ATOM     54  HB2 PRO A   3      26.596  55.293  43.931  1.00  0.00          H   
ATOM     55  HG3 PRO A   3      27.003  57.710  42.152  1.00  0.00          H   
ATOM     56  HG2 PRO A   3      27.111  57.659  43.961  1.00  0.00          H   
ATOM     57  HD3 PRO A   3      29.281  57.450  42.266  1.00  0.00          H   
ATOM     58  HD2 PRO A   3      29.301  56.979  43.960  1.00  0.00          H   
ATOM     59  N   GLY A   4      26.438  53.993  40.145  1.00  0.00          N   
ATOM     60  CA  GLY A   4      26.095  53.746  38.728  1.00  0.00          C   
ATOM     61  C   GLY A   4      25.084  54.775  38.118  1.00  0.00          C   
ATOM     62  O   GLY A   4      24.375  55.504  38.790  1.00  0.00          O   
ATOM     63  H   GLY A   4      26.141  53.343  40.851  1.00  0.00          H   
ATOM     64  HA3 GLY A   4      25.586  52.784  38.733  1.00  0.00          H   
ATOM     65  HA2 GLY A   4      27.050  53.740  38.206  1.00  0.00          H   
ATOM     66  N   ALA A   5      25.026  54.834  36.768  1.00  0.00          N   
ATOM     67  CA  ALA A   5      24.102  55.743  36.022  1.00  0.00          C   
ATOM     68  C   ALA A   5      22.639  55.470  36.378  1.00  0.00          C   
ATOM     69  O   ALA A   5      22.251  54.342  36.485  1.00  0.00          O   
ATOM     70  CB  ALA A   5      24.425  55.570  34.549  1.00  0.00          C   
ATOM     71  H   ALA A   5      25.557  54.186  36.208  1.00  0.00          H   
ATOM     72  HA  ALA A   5      24.282  56.760  36.356  1.00  0.00          H   
ATOM     73  HB1 ALA A   5      25.479  55.786  34.377  1.00  0.00          H   
ATOM     74  HB2 ALA A   5      24.327  54.523  34.264  1.00  0.00          H   
ATOM     75  HB3 ALA A   5      23.868  56.230  33.882  1.00  0.00          H   
ATOM     76  N   SER A   6      21.815  56.498  36.572  1.00  0.00          N   
ATOM     77  CA  SER A   6      20.383  56.315  36.827  1.00  0.00          C   
ATOM     78  C   SER A   6      19.643  56.071  35.576  1.00  0.00          C   
ATOM     79  O   SER A   6      20.260  56.149  34.513  1.00  0.00          O   
ATOM     80  CB  SER A   6      19.832  57.457  37.689  1.00  0.00          C   
ATOM     81  OG  SER A   6      20.019  58.676  37.033  1.00  0.00          O   
ATOM     82  H   SER A   6      22.105  57.421  36.312  1.00  0.00          H   
ATOM     83  HA  SER A   6      20.269  55.410  37.410  1.00  0.00          H   
ATOM     84  HB3 SER A   6      20.383  57.480  38.626  1.00  0.00          H   
ATOM     85  HB2 SER A   6      18.785  57.202  37.849  1.00  0.00          H   
ATOM     86  HG  SER A   6      20.101  59.434  37.609  1.00  0.00          H   
ATOM     87  N   LEU A   7      18.365  55.771  35.631  1.00  0.00          N   
ATOM     88  CA  LEU A   7      17.582  55.569  34.362  1.00  0.00          C   
ATOM     89  C   LEU A   7      17.455  56.911  33.582  1.00  0.00          C   
ATOM     90  O   LEU A   7      17.789  56.926  32.353  1.00  0.00          O   
ATOM     91  CB  LEU A   7      16.214  54.929  34.628  1.00  0.00          C   
ATOM     92  CG  LEU A   7      16.180  53.464  35.168  1.00  0.00          C   
ATOM     93  CD1 LEU A   7      16.644  53.290  36.626  1.00  0.00          C   
ATOM     94  CD2 LEU A   7      14.706  53.021  35.045  1.00  0.00          C   
ATOM     95  H   LEU A   7      17.857  56.086  36.446  1.00  0.00          H   
ATOM     96  HA  LEU A   7      18.134  54.853  33.749  1.00  0.00          H   
ATOM     97  HB3 LEU A   7      15.622  55.073  33.726  1.00  0.00          H   
ATOM     98  HB2 LEU A   7      15.685  55.476  35.418  1.00  0.00          H   
ATOM     99  HG  LEU A   7      16.771  52.772  34.566  1.00  0.00          H   
ATOM    100 HD11 LEU A   7      16.517  52.251  36.963  1.00  0.00          H   
ATOM    101 HD12 LEU A   7      17.719  53.447  36.579  1.00  0.00          H   
ATOM    102 HD13 LEU A   7      16.150  53.935  37.351  1.00  0.00          H   
ATOM    103 HD21 LEU A   7      14.576  52.063  35.571  1.00  0.00          H   
ATOM    104 HD22 LEU A   7      14.018  53.725  35.519  1.00  0.00          H   
ATOM    105 HD23 LEU A   7      14.412  52.763  34.024  1.00  0.00          H   
ATOM    106  N   ALA A   8      17.176  58.023  34.290  1.00  0.00          N   
ATOM    107  CA  ALA A   8      17.345  59.432  33.707  1.00  0.00          C   
ATOM    108  C   ALA A   8      18.701  59.743  33.004  1.00  0.00          C   
ATOM    109  O   ALA A   8      18.701  60.030  31.800  1.00  0.00          O   
ATOM    110  CB  ALA A   8      17.167  60.491  34.776  1.00  0.00          C   
ATOM    111  H   ALA A   8      17.103  57.904  35.288  1.00  0.00          H   
ATOM    112  HA  ALA A   8      16.614  59.672  32.930  1.00  0.00          H   
ATOM    113  HB1 ALA A   8      17.076  61.516  34.394  1.00  0.00          H   
ATOM    114  HB2 ALA A   8      16.190  60.299  35.223  1.00  0.00          H   
ATOM    115  HB3 ALA A   8      17.970  60.418  35.500  1.00  0.00          H   
ATOM    116  N   ALA A   9      19.827  59.503  33.645  1.00  0.00          N   
ATOM    117  CA  ALA A   9      21.234  59.705  33.071  1.00  0.00          C   
ATOM    118  C   ALA A   9      21.520  58.751  31.881  1.00  0.00          C   
ATOM    119  O   ALA A   9      22.063  59.125  30.874  1.00  0.00          O   
ATOM    120  CB  ALA A   9      22.332  59.446  34.095  1.00  0.00          C   
ATOM    121  H   ALA A   9      19.636  59.149  34.572  1.00  0.00          H   
ATOM    122  HA  ALA A   9      21.220  60.708  32.662  1.00  0.00          H   
ATOM    123  HB1 ALA A   9      22.175  60.153  34.923  1.00  0.00          H   
ATOM    124  HB2 ALA A   9      22.411  58.418  34.430  1.00  0.00          H   
ATOM    125  HB3 ALA A   9      23.263  59.709  33.601  1.00  0.00          H   
ATOM    126  N   LEU A  10      21.093  57.484  31.993  1.00  0.00          N   
ATOM    127  CA  LEU A  10      21.162  56.569  30.795  1.00  0.00          C   
ATOM    128  C   LEU A  10      20.232  57.030  29.667  1.00  0.00          C   
ATOM    129  O   LEU A  10      20.603  56.904  28.525  1.00  0.00          O   
ATOM    130  CB  LEU A  10      20.817  55.128  31.259  1.00  0.00          C   
ATOM    131  CG  LEU A  10      20.967  54.087  30.099  1.00  0.00          C   
ATOM    132  CD1 LEU A  10      22.447  54.010  29.712  1.00  0.00          C   
ATOM    133  CD2 LEU A  10      20.489  52.714  30.655  1.00  0.00          C   
ATOM    134  H   LEU A  10      20.643  57.215  32.861  1.00  0.00          H   
ATOM    135  HA  LEU A  10      22.170  56.630  30.390  1.00  0.00          H   
ATOM    136  HB3 LEU A  10      19.818  55.014  31.689  1.00  0.00          H   
ATOM    137  HB2 LEU A  10      21.550  54.846  32.017  1.00  0.00          H   
ATOM    138  HG  LEU A  10      20.321  54.382  29.268  1.00  0.00          H   
ATOM    139 HD11 LEU A  10      22.849  54.919  29.269  1.00  0.00          H   
ATOM    140 HD12 LEU A  10      23.111  53.697  30.522  1.00  0.00          H   
ATOM    141 HD13 LEU A  10      22.661  53.299  28.926  1.00  0.00          H   
ATOM    142 HD21 LEU A  10      21.175  52.405  31.443  1.00  0.00          H   
ATOM    143 HD22 LEU A  10      19.412  52.812  30.810  1.00  0.00          H   
ATOM    144 HD23 LEU A  10      20.499  51.934  29.889  1.00  0.00          H   
ATOM    145  N   GLN A  11      19.026  57.539  29.990  1.00  0.00          N   
ATOM    146  CA  GLN A  11      18.136  58.104  28.968  1.00  0.00          C   
ATOM    147  C   GLN A  11      18.805  59.337  28.268  1.00  0.00          C   
ATOM    148  O   GLN A  11      18.837  59.379  27.057  1.00  0.00          O   
ATOM    149  CB  GLN A  11      16.761  58.458  29.515  1.00  0.00          C   
ATOM    150  CG  GLN A  11      15.983  57.108  29.626  1.00  0.00          C   
ATOM    151  CD  GLN A  11      14.669  57.319  30.389  1.00  0.00          C   
ATOM    152  NE2 GLN A  11      14.381  56.407  31.360  1.00  0.00          N   
ATOM    153  OE1 GLN A  11      14.026  58.352  30.235  1.00  0.00          O   
ATOM    154  H   GLN A  11      18.703  57.418  30.932  1.00  0.00          H   
ATOM    155  HA  GLN A  11      17.911  57.344  28.209  1.00  0.00          H   
ATOM    156  HB3 GLN A  11      16.248  59.188  28.883  1.00  0.00          H   
ATOM    157  HB2 GLN A  11      16.775  58.868  30.528  1.00  0.00          H   
ATOM    158  HG3 GLN A  11      16.455  56.283  30.147  1.00  0.00          H   
ATOM    159  HG2 GLN A  11      15.766  56.825  28.597  1.00  0.00          H   
ATOM    160 HE21 GLN A  11      15.008  55.638  31.553  1.00  0.00          H   
ATOM    161 HE22 GLN A  11      13.581  56.489  31.962  1.00  0.00          H   
ATOM    162  N   ALA A  12      19.507  60.252  28.972  1.00  0.00          N   
ATOM    163  CA  ALA A  12      20.292  61.376  28.401  1.00  0.00          C   
ATOM    164  C   ALA A  12      21.442  60.881  27.505  1.00  0.00          C   
ATOM    165  O   ALA A  12      21.635  61.418  26.398  1.00  0.00          O   
ATOM    166  CB  ALA A  12      20.714  62.324  29.429  1.00  0.00          C   
ATOM    167  H   ALA A  12      19.551  60.084  29.969  1.00  0.00          H   
ATOM    168  HA  ALA A  12      19.630  61.943  27.739  1.00  0.00          H   
ATOM    169  HB1 ALA A  12      21.444  61.884  30.095  1.00  0.00          H   
ATOM    170  HB2 ALA A  12      21.129  63.236  28.987  1.00  0.00          H   
ATOM    171  HB3 ALA A  12      19.830  62.632  29.992  1.00  0.00          H   
ATOM    172  N   LEU A  13      22.140  59.865  27.973  1.00  0.00          N   
ATOM    173  CA  LEU A  13      23.221  59.282  27.243  1.00  0.00          C   
ATOM    174  C   LEU A  13      22.653  58.501  26.030  1.00  0.00          C   
ATOM    175  O   LEU A  13      23.224  58.631  24.976  1.00  0.00          O   
ATOM    176  CB  LEU A  13      24.119  58.496  28.204  1.00  0.00          C   
ATOM    177  CG  LEU A  13      25.334  57.887  27.488  1.00  0.00          C   
ATOM    178  CD1 LEU A  13      26.359  58.932  27.018  1.00  0.00          C   
ATOM    179  CD2 LEU A  13      26.098  56.975  28.443  1.00  0.00          C   
ATOM    180  H   LEU A  13      21.756  59.522  28.829  1.00  0.00          H   
ATOM    181  HA  LEU A  13      23.823  60.082  26.807  1.00  0.00          H   
ATOM    182  HB3 LEU A  13      23.555  57.682  28.643  1.00  0.00          H   
ATOM    183  HB2 LEU A  13      24.405  59.192  28.994  1.00  0.00          H   
ATOM    184  HG  LEU A  13      25.030  57.258  26.656  1.00  0.00          H   
ATOM    185 HD11 LEU A  13      25.847  59.532  26.259  1.00  0.00          H   
ATOM    186 HD12 LEU A  13      26.654  59.571  27.851  1.00  0.00          H   
ATOM    187 HD13 LEU A  13      27.247  58.406  26.652  1.00  0.00          H   
ATOM    188 HD21 LEU A  13      26.392  57.486  29.360  1.00  0.00          H   
ATOM    189 HD22 LEU A  13      25.504  56.114  28.775  1.00  0.00          H   
ATOM    190 HD23 LEU A  13      26.976  56.562  27.968  1.00  0.00          H   
ATOM    191  N   GLN A  14      21.589  57.671  26.127  1.00  0.00          N   
ATOM    192  CA  GLN A  14      20.915  57.003  25.043  1.00  0.00          C   
ATOM    193  C   GLN A  14      20.614  58.112  23.987  1.00  0.00          C   
ATOM    194  O   GLN A  14      20.918  57.853  22.828  1.00  0.00          O   
ATOM    195  CB  GLN A  14      19.731  56.142  25.508  1.00  0.00          C   
ATOM    196  CG  GLN A  14      20.089  54.808  26.087  1.00  0.00          C   
ATOM    197  CD  GLN A  14      19.044  54.079  26.910  1.00  0.00          C   
ATOM    198  NE2 GLN A  14      19.325  52.787  27.097  1.00  0.00          N   
ATOM    199  OE1 GLN A  14      18.084  54.683  27.458  1.00  0.00          O   
ATOM    200  H   GLN A  14      21.108  57.562  27.010  1.00  0.00          H   
ATOM    201  HA  GLN A  14      21.662  56.372  24.558  1.00  0.00          H   
ATOM    202  HB3 GLN A  14      19.152  56.034  24.592  1.00  0.00          H   
ATOM    203  HB2 GLN A  14      19.206  56.717  26.261  1.00  0.00          H   
ATOM    204  HG3 GLN A  14      20.976  54.845  26.708  1.00  0.00          H   
ATOM    205  HG2 GLN A  14      20.289  54.143  25.238  1.00  0.00          H   
ATOM    206 HE21 GLN A  14      20.134  52.383  26.664  1.00  0.00          H   
ATOM    207 HE22 GLN A  14      18.581  52.212  27.487  1.00  0.00          H   
ATOM    208  N   ALA A  15      20.157  59.325  24.388  1.00  0.00          N   
ATOM    209  CA  ALA A  15      19.920  60.344  23.422  1.00  0.00          C   
ATOM    210  C   ALA A  15      21.227  60.869  22.761  1.00  0.00          C   
ATOM    211  O   ALA A  15      21.301  60.961  21.524  1.00  0.00          O   
ATOM    212  CB  ALA A  15      19.149  61.510  24.109  1.00  0.00          C   
ATOM    213  H   ALA A  15      19.902  59.411  25.360  1.00  0.00          H   
ATOM    214  HA  ALA A  15      19.332  59.959  22.588  1.00  0.00          H   
ATOM    215  HB1 ALA A  15      18.418  61.263  24.890  1.00  0.00          H   
ATOM    216  HB2 ALA A  15      19.916  62.142  24.561  1.00  0.00          H   
ATOM    217  HB3 ALA A  15      18.702  62.150  23.340  1.00  0.00          H   
ATOM    218  N   LEU A  16      22.290  61.068  23.582  1.00  0.00          N   
ATOM    219  CA  LEU A  16      23.512  61.566  22.986  1.00  0.00          C   
ATOM    220  C   LEU A  16      24.153  60.524  22.113  1.00  0.00          C   
ATOM    221  O   LEU A  16      24.735  60.954  21.139  1.00  0.00          O   
ATOM    222  CB  LEU A  16      24.513  61.970  24.016  1.00  0.00          C   
ATOM    223  CG  LEU A  16      24.255  63.247  24.823  1.00  0.00          C   
ATOM    224  CD1 LEU A  16      25.079  63.406  26.172  1.00  0.00          C   
ATOM    225  CD2 LEU A  16      24.482  64.419  23.965  1.00  0.00          C   
ATOM    226  H   LEU A  16      22.142  60.858  24.558  1.00  0.00          H   
ATOM    227  HA  LEU A  16      23.217  62.396  22.344  1.00  0.00          H   
ATOM    228  HB3 LEU A  16      25.441  62.180  23.484  1.00  0.00          H   
ATOM    229  HB2 LEU A  16      24.683  61.138  24.696  1.00  0.00          H   
ATOM    230  HG  LEU A  16      23.178  63.254  25.021  1.00  0.00          H   
ATOM    231 HD11 LEU A  16      24.673  64.223  26.781  1.00  0.00          H   
ATOM    232 HD12 LEU A  16      24.948  62.479  26.739  1.00  0.00          H   
ATOM    233 HD13 LEU A  16      26.121  63.521  25.912  1.00  0.00          H   
ATOM    234 HD21 LEU A  16      25.549  64.493  23.798  1.00  0.00          H   
ATOM    235 HD22 LEU A  16      23.825  64.444  23.094  1.00  0.00          H   
ATOM    236 HD23 LEU A  16      24.156  65.266  24.586  1.00  0.00          H   
ATOM    237  N   GLN A  17      23.951  59.217  22.344  1.00  0.00          N   
ATOM    238  CA  GLN A  17      24.503  58.195  21.450  1.00  0.00          C   
ATOM    239  C   GLN A  17      23.677  58.070  20.170  1.00  0.00          C   
ATOM    240  O   GLN A  17      24.243  57.806  19.119  1.00  0.00          O   
ATOM    241  CB  GLN A  17      24.596  56.846  22.205  1.00  0.00          C   
ATOM    242  CG  GLN A  17      25.773  56.789  23.177  1.00  0.00          C   
ATOM    243  CD  GLN A  17      25.679  55.683  24.170  1.00  0.00          C   
ATOM    244  NE2 GLN A  17      26.688  55.550  25.044  1.00  0.00          N   
ATOM    245  OE1 GLN A  17      24.792  54.852  24.181  1.00  0.00          O   
ATOM    246  H   GLN A  17      23.430  58.996  23.172  1.00  0.00          H   
ATOM    247  HA  GLN A  17      25.517  58.523  21.244  1.00  0.00          H   
ATOM    248  HB3 GLN A  17      24.670  56.063  21.457  1.00  0.00          H   
ATOM    249  HB2 GLN A  17      23.613  56.751  22.668  1.00  0.00          H   
ATOM    250  HG3 GLN A  17      25.714  57.732  23.718  1.00  0.00          H   
ATOM    251  HG2 GLN A  17      26.701  56.581  22.643  1.00  0.00          H   
ATOM    252 HE21 GLN A  17      27.477  56.184  25.010  1.00  0.00          H   
ATOM    253 HE22 GLN A  17      26.758  54.607  25.394  1.00  0.00          H   
ATOM    254  N   ALA A  18      22.339  58.203  20.211  1.00  0.00          N   
ATOM    255  CA  ALA A  18      21.412  58.232  19.074  1.00  0.00          C   
ATOM    256  C   ALA A  18      21.672  59.448  18.248  1.00  0.00          C   
ATOM    257  O   ALA A  18      21.730  59.328  16.998  1.00  0.00          O   
ATOM    258  CB  ALA A  18      20.005  58.303  19.607  1.00  0.00          C   
ATOM    259  H   ALA A  18      21.966  58.471  21.113  1.00  0.00          H   
ATOM    260  HA  ALA A  18      21.470  57.298  18.529  1.00  0.00          H   
ATOM    261  HB1 ALA A  18      19.302  58.621  18.844  1.00  0.00          H   
ATOM    262  HB2 ALA A  18      19.651  57.325  19.916  1.00  0.00          H   
ATOM    263  HB3 ALA A  18      19.838  58.935  20.492  1.00  0.00          H   
ATOM    264  N   ALA A  19      21.919  60.587  18.833  1.00  0.00          N   
ATOM    265  CA  ALA A  19      22.420  61.777  18.193  1.00  0.00          C   
ATOM    266  C   ALA A  19      23.855  61.747  17.503  1.00  0.00          C   
ATOM    267  O   ALA A  19      24.242  62.686  16.784  1.00  0.00          O   
ATOM    268  CB  ALA A  19      22.362  62.855  19.261  1.00  0.00          C   
ATOM    269  H   ALA A  19      21.663  60.682  19.800  1.00  0.00          H   
ATOM    270  HA  ALA A  19      21.649  61.994  17.453  1.00  0.00          H   
ATOM    271  HB1 ALA A  19      23.091  62.662  20.039  1.00  0.00          H   
ATOM    272  HB2 ALA A  19      22.733  63.777  18.808  1.00  0.00          H   
ATOM    273  HB3 ALA A  19      21.376  62.971  19.696  1.00  0.00          H   
ATOM    274  N   GLN A  20      24.576  60.577  17.629  1.00  0.00          N   
ATOM    275  CA  GLN A  20      25.984  60.331  17.312  1.00  0.00          C   
ATOM    276  C   GLN A  20      27.031  61.195  18.094  1.00  0.00          C   
ATOM    277  O   GLN A  20      28.183  61.296  17.698  1.00  0.00          O   
ATOM    278  CB  GLN A  20      26.220  60.368  15.769  1.00  0.00          C   
ATOM    279  CG  GLN A  20      25.752  59.078  15.138  1.00  0.00          C   
ATOM    280  CD  GLN A  20      26.770  58.026  15.516  1.00  0.00          C   
ATOM    281  NE2 GLN A  20      26.385  56.827  15.846  1.00  0.00          N   
ATOM    282  OE1 GLN A  20      27.974  58.228  15.607  1.00  0.00          O   
ATOM    283  H   GLN A  20      24.070  59.948  18.241  1.00  0.00          H   
ATOM    284  HA  GLN A  20      26.227  59.316  17.639  1.00  0.00          H   
ATOM    285  HB3 GLN A  20      27.233  60.676  15.500  1.00  0.00          H   
ATOM    286  HB2 GLN A  20      25.549  61.060  15.275  1.00  0.00          H   
ATOM    287  HG3 GLN A  20      25.715  59.227  14.056  1.00  0.00          H   
ATOM    288  HG2 GLN A  20      24.766  58.760  15.493  1.00  0.00          H   
ATOM    289 HE21 GLN A  20      25.388  56.668  15.794  1.00  0.00          H   
ATOM    290 HE22 GLN A  20      27.097  56.139  16.059  1.00  0.00          H   
ATOM    291  N   ALA A  21      26.525  61.927  19.044  1.00  0.00          N   
ATOM    292  CA  ALA A  21      27.206  63.070  19.740  1.00  0.00          C   
ATOM    293  C   ALA A  21      27.921  62.567  21.016  1.00  0.00          C   
ATOM    294  O   ALA A  21      28.624  63.279  21.744  1.00  0.00          O   
ATOM    295  CB  ALA A  21      26.244  64.201  20.009  1.00  0.00          C   
ATOM    296  H   ALA A  21      25.638  61.652  19.431  1.00  0.00          H   
ATOM    297  HA  ALA A  21      27.947  63.532  19.096  1.00  0.00          H   
ATOM    298  HB1 ALA A  21      26.803  65.120  20.196  1.00  0.00          H   
ATOM    299  HB2 ALA A  21      25.516  64.315  19.205  1.00  0.00          H   
ATOM    300  HB3 ALA A  21      25.805  63.964  20.982  1.00  0.00          H   
ATOM    301  N   ALA A  22      27.900  61.267  21.198  1.00  0.00          N   
ATOM    302  CA  ALA A  22      28.759  60.573  22.016  1.00  0.00          C   
ATOM    303  C   ALA A  22      28.909  59.162  21.454  1.00  0.00          C   
ATOM    304  O   ALA A  22      27.996  58.659  20.812  1.00  0.00          O   
ATOM    305  CB  ALA A  22      28.230  60.587  23.464  1.00  0.00          C   
ATOM    306  H   ALA A  22      27.222  60.709  20.707  1.00  0.00          H   
ATOM    307  HA  ALA A  22      29.725  61.069  21.984  1.00  0.00          H   
ATOM    308  HB1 ALA A  22      28.134  61.611  23.837  1.00  0.00          H   
ATOM    309  HB2 ALA A  22      27.244  60.141  23.557  1.00  0.00          H   
ATOM    310  HB3 ALA A  22      28.879  60.009  24.129  1.00  0.00          H   
ATOM    311  N   LYS A  23      30.118  58.591  21.484  1.00  0.00          N   
ATOM    312  CA  LYS A  23      30.362  57.260  21.054  1.00  0.00          C   
ATOM    313  C   LYS A  23      29.462  56.236  21.846  1.00  0.00          C   
ATOM    314  O   LYS A  23      29.307  56.386  23.030  1.00  0.00          O   
ATOM    315  CB  LYS A  23      31.894  56.943  21.330  1.00  0.00          C   
ATOM    316  CG  LYS A  23      32.703  57.761  20.379  1.00  0.00          C   
ATOM    317  CD  LYS A  23      34.184  57.385  20.439  1.00  0.00          C   
ATOM    318  CE  LYS A  23      34.837  57.772  21.738  1.00  0.00          C   
ATOM    319  NZ  LYS A  23      34.630  59.252  22.023  1.00  0.00          N   
ATOM    320  H   LYS A  23      30.885  59.202  21.709  1.00  0.00          H   
ATOM    321  HA  LYS A  23      30.237  57.227  19.975  1.00  0.00          H   
ATOM    322  HB3 LYS A  23      32.130  55.889  21.329  1.00  0.00          H   
ATOM    323  HB2 LYS A  23      32.183  57.187  22.348  1.00  0.00          H   
ATOM    324  HG3 LYS A  23      32.530  58.834  20.490  1.00  0.00          H   
ATOM    325  HG2 LYS A  23      32.431  57.544  19.343  1.00  0.00          H   
ATOM    326  HD3 LYS A  23      34.722  57.859  19.613  1.00  0.00          H   
ATOM    327  HD2 LYS A  23      34.350  56.320  20.300  1.00  0.00          H   
ATOM    328  HE3 LYS A  23      35.871  57.434  21.658  1.00  0.00          H   
ATOM    329  HE2 LYS A  23      34.455  57.197  22.578  1.00  0.00          H   
ATOM    330  HZ1 LYS A  23      33.721  59.383  22.438  1.00  0.00          H   
ATOM    331  HZ2 LYS A  23      35.262  59.623  22.721  1.00  0.00          H   
ATOM    332  HZ3 LYS A  23      34.696  59.755  21.143  1.00  0.00          H   
ATOM    333  N   LYS A  24      28.868  55.192  21.186  1.00  0.00          N   
ATOM    334  CA  LYS A  24      28.236  53.924  21.711  1.00  0.00          C   
ATOM    335  C   LYS A  24      29.335  52.959  22.169  1.00  0.00          C   
ATOM    336  CB  LYS A  24      27.271  53.300  20.655  1.00  0.00          C   
ATOM    337  CG  LYS A  24      26.322  52.381  21.288  1.00  0.00          C   
ATOM    338  CD  LYS A  24      25.427  51.673  20.313  1.00  0.00          C   
ATOM    339  CE  LYS A  24      24.275  52.411  19.733  1.00  0.00          C   
ATOM    340  NZ  LYS A  24      23.514  51.660  18.693  1.00  0.00          N   
ATOM    341  O   LYS A  24      30.152  52.528  21.356  1.00  0.00          O   
ATOM    342  OXT LYS A  24      29.344  52.622  23.383  1.00  0.00          O   
ATOM    343  H   LYS A  24      29.123  54.990  20.229  1.00  0.00          H   
ATOM    344  HA  LYS A  24      27.682  54.115  22.633  1.00  0.00          H   
ATOM    345  HB3 LYS A  24      27.912  52.836  19.904  1.00  0.00          H   
ATOM    346  HB2 LYS A  24      26.740  54.092  20.133  1.00  0.00          H   
ATOM    347  HG3 LYS A  24      25.596  52.947  21.886  1.00  0.00          H   
ATOM    348  HG2 LYS A  24      26.838  51.670  21.935  1.00  0.00          H   
ATOM    349  HD3 LYS A  24      25.065  50.825  20.890  1.00  0.00          H   
ATOM    350  HD2 LYS A  24      25.981  51.271  19.466  1.00  0.00          H   
ATOM    351  HE3 LYS A  24      24.595  53.316  19.218  1.00  0.00          H   
ATOM    352  HE2 LYS A  24      23.590  52.635  20.559  1.00  0.00          H   
ATOM    353  HZ1 LYS A  24      24.213  51.447  17.998  1.00  0.00          H   
ATOM    354  HZ2 LYS A  24      23.114  50.777  18.982  1.00  0.00          H   
ATOM    355  HZ3 LYS A  24      22.876  52.282  18.229  1.00  0.00          H   
TER     356      LYS A  24
ENDMDL
MODEL        5
ATOM      1  N   LYS A   1      19.943  48.963  45.108  1.00  0.00          N   
ATOM      2  CA  LYS A   1      20.537  49.951  44.169  1.00  0.00          C   
ATOM      3  C   LYS A   1      21.062  49.265  42.901  1.00  0.00          C   
ATOM      4  O   LYS A   1      22.111  48.622  42.876  1.00  0.00          O   
ATOM      5  CB  LYS A   1      21.564  50.938  44.864  1.00  0.00          C   
ATOM      6  CG  LYS A   1      22.049  51.918  43.753  1.00  0.00          C   
ATOM      7  CD  LYS A   1      23.028  52.908  44.403  1.00  0.00          C   
ATOM      8  CE  LYS A   1      23.268  53.876  43.241  1.00  0.00          C   
ATOM      9  NZ  LYS A   1      23.982  55.132  43.652  1.00  0.00          N   
ATOM     10  HA  LYS A   1      19.678  50.529  43.843  1.00  0.00          H   
ATOM     11  HB3 LYS A   1      22.395  50.328  45.223  1.00  0.00          H   
ATOM     12  HB2 LYS A   1      21.055  51.475  45.657  1.00  0.00          H   
ATOM     13  HG3 LYS A   1      21.223  52.440  43.260  1.00  0.00          H   
ATOM     14  HG2 LYS A   1      22.527  51.440  42.895  1.00  0.00          H   
ATOM     15  HD3 LYS A   1      23.948  52.497  44.802  1.00  0.00          H   
ATOM     16  HD2 LYS A   1      22.510  53.408  45.220  1.00  0.00          H   
ATOM     17  HE3 LYS A   1      22.288  54.192  42.870  1.00  0.00          H   
ATOM     18  HE2 LYS A   1      23.806  53.472  42.385  1.00  0.00          H   
ATOM     19  HZ1 LYS A   1      24.917  54.927  43.963  1.00  0.00          H   
ATOM     20  HZ2 LYS A   1      23.995  55.741  42.845  1.00  0.00          H   
ATOM     21  HZ3 LYS A   1      23.602  55.627  44.449  1.00  0.00          H   
ATOM     22  H   LYS A   1      19.851  49.370  46.025  1.00  0.00          H   
ATOM     23  N   LYS A   2      20.355  49.295  41.792  1.00  0.00          N   
ATOM     24  CA  LYS A   2      20.875  49.000  40.473  1.00  0.00          C   
ATOM     25  C   LYS A   2      22.247  49.651  40.105  1.00  0.00          C   
ATOM     26  O   LYS A   2      22.416  50.829  40.190  1.00  0.00          O   
ATOM     27  CB  LYS A   2      19.761  49.395  39.474  1.00  0.00          C   
ATOM     28  CG  LYS A   2      19.980  48.841  38.090  1.00  0.00          C   
ATOM     29  CD  LYS A   2      19.529  47.382  38.016  1.00  0.00          C   
ATOM     30  CE  LYS A   2      19.401  46.860  36.602  1.00  0.00          C   
ATOM     31  NZ  LYS A   2      20.716  46.531  36.043  1.00  0.00          N   
ATOM     32  H   LYS A   2      19.505  49.849  41.785  1.00  0.00          H   
ATOM     33  HA  LYS A   2      20.837  47.917  40.357  1.00  0.00          H   
ATOM     34  HB3 LYS A   2      19.704  50.485  39.386  1.00  0.00          H   
ATOM     35  HB2 LYS A   2      18.772  49.135  39.839  1.00  0.00          H   
ATOM     36  HG3 LYS A   2      21.034  48.849  37.799  1.00  0.00          H   
ATOM     37  HG2 LYS A   2      19.419  49.452  37.375  1.00  0.00          H   
ATOM     38  HD3 LYS A   2      18.542  47.278  38.469  1.00  0.00          H   
ATOM     39  HD2 LYS A   2      20.133  46.655  38.554  1.00  0.00          H   
ATOM     40  HE3 LYS A   2      19.014  47.547  35.847  1.00  0.00          H   
ATOM     41  HE2 LYS A   2      18.867  45.914  36.688  1.00  0.00          H   
ATOM     42  HZ1 LYS A   2      20.710  46.048  35.156  1.00  0.00          H   
ATOM     43  HZ2 LYS A   2      21.153  47.410  35.806  1.00  0.00          H   
ATOM     44  HZ3 LYS A   2      21.234  45.997  36.732  1.00  0.00          H   
ATOM     45  N   PRO A   3      23.277  48.823  39.813  1.00  0.00          N   
ATOM     46  CA  PRO A   3      24.692  49.249  39.466  1.00  0.00          C   
ATOM     47  C   PRO A   3      24.744  50.394  38.444  1.00  0.00          C   
ATOM     48  O   PRO A   3      23.916  50.545  37.508  1.00  0.00          O   
ATOM     49  CB  PRO A   3      25.433  47.968  39.152  1.00  0.00          C   
ATOM     50  CG  PRO A   3      24.677  46.868  39.857  1.00  0.00          C   
ATOM     51  CD  PRO A   3      23.229  47.359  39.818  1.00  0.00          C   
ATOM     52  HA  PRO A   3      25.064  49.689  40.389  1.00  0.00          H   
ATOM     53  HB3 PRO A   3      25.321  47.743  38.094  1.00  0.00          H   
ATOM     54  HB2 PRO A   3      26.493  48.002  39.391  1.00  0.00          H   
ATOM     55  HG3 PRO A   3      24.648  45.862  39.447  1.00  0.00          H   
ATOM     56  HG2 PRO A   3      24.975  46.877  40.903  1.00  0.00          H   
ATOM     57  HD3 PRO A   3      22.738  46.926  38.948  1.00  0.00          H   
ATOM     58  HD2 PRO A   3      22.608  46.941  40.614  1.00  0.00          H   
ATOM     59  N   GLY A   4      25.766  51.249  38.573  1.00  0.00          N   
ATOM     60  CA  GLY A   4      26.137  52.207  37.565  1.00  0.00          C   
ATOM     61  C   GLY A   4      25.091  53.310  37.381  1.00  0.00          C   
ATOM     62  O   GLY A   4      24.513  53.799  38.324  1.00  0.00          O   
ATOM     63  H   GLY A   4      26.406  51.172  39.347  1.00  0.00          H   
ATOM     64  HA3 GLY A   4      26.154  51.717  36.589  1.00  0.00          H   
ATOM     65  HA2 GLY A   4      27.079  52.722  37.755  1.00  0.00          H   
ATOM     66  N   ALA A   5      24.969  53.731  36.129  1.00  0.00          N   
ATOM     67  CA  ALA A   5      24.112  54.872  35.785  1.00  0.00          C   
ATOM     68  C   ALA A   5      22.647  54.747  36.176  1.00  0.00          C   
ATOM     69  O   ALA A   5      22.074  53.635  36.154  1.00  0.00          O   
ATOM     70  CB  ALA A   5      24.203  55.021  34.250  1.00  0.00          C   
ATOM     71  H   ALA A   5      25.477  53.211  35.430  1.00  0.00          H   
ATOM     72  HA  ALA A   5      24.512  55.805  36.171  1.00  0.00          H   
ATOM     73  HB1 ALA A   5      23.883  54.106  33.757  1.00  0.00          H   
ATOM     74  HB2 ALA A   5      23.568  55.838  33.919  1.00  0.00          H   
ATOM     75  HB3 ALA A   5      25.270  55.144  34.051  1.00  0.00          H   
ATOM     76  N   SER A   6      21.985  55.802  36.712  1.00  0.00          N   
ATOM     77  CA  SER A   6      20.562  55.865  36.960  1.00  0.00          C   
ATOM     78  C   SER A   6      19.773  55.872  35.611  1.00  0.00          C   
ATOM     79  O   SER A   6      20.328  56.155  34.537  1.00  0.00          O   
ATOM     80  CB  SER A   6      20.251  56.954  37.936  1.00  0.00          C   
ATOM     81  OG  SER A   6      20.563  58.151  37.293  1.00  0.00          O   
ATOM     82  H   SER A   6      22.511  56.658  36.813  1.00  0.00          H   
ATOM     83  HA  SER A   6      20.297  54.988  37.542  1.00  0.00          H   
ATOM     84  HB3 SER A   6      20.903  56.889  38.803  1.00  0.00          H   
ATOM     85  HB2 SER A   6      19.183  56.859  38.158  1.00  0.00          H   
ATOM     86  HG  SER A   6      20.515  58.887  37.909  1.00  0.00          H   
ATOM     87  N   LEU A   7      18.403  55.619  35.597  1.00  0.00          N   
ATOM     88  CA  LEU A   7      17.618  55.554  34.360  1.00  0.00          C   
ATOM     89  C   LEU A   7      17.520  56.952  33.656  1.00  0.00          C   
ATOM     90  O   LEU A   7      17.503  56.997  32.438  1.00  0.00          O   
ATOM     91  CB  LEU A   7      16.282  54.788  34.558  1.00  0.00          C   
ATOM     92  CG  LEU A   7      16.456  53.259  34.855  1.00  0.00          C   
ATOM     93  CD1 LEU A   7      15.112  52.740  35.534  1.00  0.00          C   
ATOM     94  CD2 LEU A   7      16.766  52.341  33.670  1.00  0.00          C   
ATOM     95  H   LEU A   7      18.034  55.496  36.530  1.00  0.00          H   
ATOM     96  HA  LEU A   7      18.187  54.911  33.697  1.00  0.00          H   
ATOM     97  HB3 LEU A   7      15.753  54.794  33.609  1.00  0.00          H   
ATOM     98  HB2 LEU A   7      15.669  55.242  35.334  1.00  0.00          H   
ATOM     99  HG  LEU A   7      17.235  53.210  35.618  1.00  0.00          H   
ATOM    100 HD11 LEU A   7      14.347  53.194  34.901  1.00  0.00          H   
ATOM    101 HD12 LEU A   7      15.011  51.653  35.457  1.00  0.00          H   
ATOM    102 HD13 LEU A   7      15.020  52.998  36.587  1.00  0.00          H   
ATOM    103 HD21 LEU A   7      16.987  51.318  33.987  1.00  0.00          H   
ATOM    104 HD22 LEU A   7      15.890  52.236  33.033  1.00  0.00          H   
ATOM    105 HD23 LEU A   7      17.635  52.764  33.165  1.00  0.00          H   
ATOM    106  N   ALA A   8      17.616  57.998  34.457  1.00  0.00          N   
ATOM    107  CA  ALA A   8      17.751  59.353  34.037  1.00  0.00          C   
ATOM    108  C   ALA A   8      19.108  59.587  33.360  1.00  0.00          C   
ATOM    109  O   ALA A   8      19.119  60.105  32.218  1.00  0.00          O   
ATOM    110  CB  ALA A   8      17.540  60.150  35.336  1.00  0.00          C   
ATOM    111  H   ALA A   8      17.466  57.864  35.447  1.00  0.00          H   
ATOM    112  HA  ALA A   8      16.993  59.575  33.280  1.00  0.00          H   
ATOM    113  HB1 ALA A   8      17.350  61.185  35.046  1.00  0.00          H   
ATOM    114  HB2 ALA A   8      16.715  59.715  35.884  1.00  0.00          H   
ATOM    115  HB3 ALA A   8      18.419  60.079  35.975  1.00  0.00          H   
ATOM    116  N   ALA A   9      20.214  59.193  33.961  1.00  0.00          N   
ATOM    117  CA  ALA A   9      21.525  59.238  33.367  1.00  0.00          C   
ATOM    118  C   ALA A   9      21.636  58.387  32.135  1.00  0.00          C   
ATOM    119  O   ALA A   9      22.207  58.847  31.105  1.00  0.00          O   
ATOM    120  CB  ALA A   9      22.647  58.862  34.328  1.00  0.00          C   
ATOM    121  H   ALA A   9      20.212  58.818  34.894  1.00  0.00          H   
ATOM    122  HA  ALA A   9      21.828  60.239  33.066  1.00  0.00          H   
ATOM    123  HB1 ALA A   9      23.617  58.684  33.875  1.00  0.00          H   
ATOM    124  HB2 ALA A   9      22.631  59.571  35.159  1.00  0.00          H   
ATOM    125  HB3 ALA A   9      22.293  57.933  34.778  1.00  0.00          H   
ATOM    126  N   LEU A  10      21.153  57.144  32.164  1.00  0.00          N   
ATOM    127  CA  LEU A  10      21.005  56.375  30.936  1.00  0.00          C   
ATOM    128  C   LEU A  10      20.218  57.045  29.803  1.00  0.00          C   
ATOM    129  O   LEU A  10      20.602  56.922  28.632  1.00  0.00          O   
ATOM    130  CB  LEU A  10      20.509  54.927  31.194  1.00  0.00          C   
ATOM    131  CG  LEU A  10      21.484  53.993  31.950  1.00  0.00          C   
ATOM    132  CD1 LEU A  10      20.829  52.580  32.162  1.00  0.00          C   
ATOM    133  CD2 LEU A  10      22.713  53.753  31.101  1.00  0.00          C   
ATOM    134  H   LEU A  10      20.750  56.825  33.040  1.00  0.00          H   
ATOM    135  HA  LEU A  10      22.024  56.289  30.557  1.00  0.00          H   
ATOM    136  HB3 LEU A  10      20.209  54.442  30.263  1.00  0.00          H   
ATOM    137  HB2 LEU A  10      19.593  55.037  31.778  1.00  0.00          H   
ATOM    138  HG  LEU A  10      21.772  54.400  32.924  1.00  0.00          H   
ATOM    139 HD11 LEU A  10      19.865  52.633  32.668  1.00  0.00          H   
ATOM    140 HD12 LEU A  10      20.570  52.098  31.228  1.00  0.00          H   
ATOM    141 HD13 LEU A  10      21.445  51.875  32.722  1.00  0.00          H   
ATOM    142 HD21 LEU A  10      22.554  53.645  30.037  1.00  0.00          H   
ATOM    143 HD22 LEU A  10      23.404  54.582  31.280  1.00  0.00          H   
ATOM    144 HD23 LEU A  10      23.212  52.835  31.416  1.00  0.00          H   
ATOM    145  N   GLN A  11      19.112  57.666  30.097  1.00  0.00          N   
ATOM    146  CA  GLN A  11      18.306  58.330  29.086  1.00  0.00          C   
ATOM    147  C   GLN A  11      19.097  59.411  28.459  1.00  0.00          C   
ATOM    148  O   GLN A  11      18.982  59.559  27.255  1.00  0.00          O   
ATOM    149  CB  GLN A  11      16.998  58.969  29.643  1.00  0.00          C   
ATOM    150  CG  GLN A  11      15.841  57.933  29.749  1.00  0.00          C   
ATOM    151  CD  GLN A  11      14.670  58.434  30.528  1.00  0.00          C   
ATOM    152  NE2 GLN A  11      13.926  57.522  31.132  1.00  0.00          N   
ATOM    153  OE1 GLN A  11      14.342  59.581  30.576  1.00  0.00          O   
ATOM    154  H   GLN A  11      18.835  57.615  31.064  1.00  0.00          H   
ATOM    155  HA  GLN A  11      18.017  57.599  28.329  1.00  0.00          H   
ATOM    156  HB3 GLN A  11      16.663  59.738  28.952  1.00  0.00          H   
ATOM    157  HB2 GLN A  11      17.199  59.476  30.588  1.00  0.00          H   
ATOM    158  HG3 GLN A  11      16.333  57.091  30.239  1.00  0.00          H   
ATOM    159  HG2 GLN A  11      15.401  57.613  28.811  1.00  0.00          H   
ATOM    160 HE21 GLN A  11      14.297  56.589  31.147  1.00  0.00          H   
ATOM    161 HE22 GLN A  11      13.198  57.836  31.765  1.00  0.00          H   
ATOM    162  N   ALA A  12      19.940  60.138  29.201  1.00  0.00          N   
ATOM    163  CA  ALA A  12      20.775  61.224  28.711  1.00  0.00          C   
ATOM    164  C   ALA A  12      21.768  60.680  27.687  1.00  0.00          C   
ATOM    165  O   ALA A  12      21.935  61.162  26.560  1.00  0.00          O   
ATOM    166  CB  ALA A  12      21.406  61.938  29.936  1.00  0.00          C   
ATOM    167  H   ALA A  12      19.966  60.074  30.208  1.00  0.00          H   
ATOM    168  HA  ALA A  12      20.120  61.856  28.113  1.00  0.00          H   
ATOM    169  HB1 ALA A  12      21.600  62.996  29.702  1.00  0.00          H   
ATOM    170  HB2 ALA A  12      20.738  61.808  30.779  1.00  0.00          H   
ATOM    171  HB3 ALA A  12      22.370  61.560  30.273  1.00  0.00          H   
ATOM    172  N   LEU A  13      22.447  59.621  28.056  1.00  0.00          N   
ATOM    173  CA  LEU A  13      23.416  58.829  27.269  1.00  0.00          C   
ATOM    174  C   LEU A  13      22.800  58.173  25.981  1.00  0.00          C   
ATOM    175  O   LEU A  13      23.322  58.315  24.858  1.00  0.00          O   
ATOM    176  CB  LEU A  13      23.997  57.710  28.166  1.00  0.00          C   
ATOM    177  CG  LEU A  13      25.066  56.848  27.514  1.00  0.00          C   
ATOM    178  CD1 LEU A  13      26.161  57.707  26.781  1.00  0.00          C   
ATOM    179  CD2 LEU A  13      25.859  56.073  28.531  1.00  0.00          C   
ATOM    180  H   LEU A  13      22.184  59.309  28.980  1.00  0.00          H   
ATOM    181  HA  LEU A  13      24.245  59.497  27.007  1.00  0.00          H   
ATOM    182  HB3 LEU A  13      23.248  57.082  28.651  1.00  0.00          H   
ATOM    183  HB2 LEU A  13      24.405  58.308  28.974  1.00  0.00          H   
ATOM    184  HG  LEU A  13      24.624  56.207  26.751  1.00  0.00          H   
ATOM    185 HD11 LEU A  13      25.786  58.069  25.825  1.00  0.00          H   
ATOM    186 HD12 LEU A  13      26.465  58.536  27.425  1.00  0.00          H   
ATOM    187 HD13 LEU A  13      27.060  57.113  26.618  1.00  0.00          H   
ATOM    188 HD21 LEU A  13      26.561  55.450  27.964  1.00  0.00          H   
ATOM    189 HD22 LEU A  13      26.485  56.670  29.184  1.00  0.00          H   
ATOM    190 HD23 LEU A  13      25.168  55.527  29.182  1.00  0.00          H   
ATOM    191  N   GLN A  14      21.617  57.624  26.096  1.00  0.00          N   
ATOM    192  CA  GLN A  14      20.869  57.052  24.933  1.00  0.00          C   
ATOM    193  C   GLN A  14      20.351  58.148  23.975  1.00  0.00          C   
ATOM    194  O   GLN A  14      20.507  57.978  22.760  1.00  0.00          O   
ATOM    195  CB  GLN A  14      19.764  56.107  25.406  1.00  0.00          C   
ATOM    196  CG  GLN A  14      20.221  54.661  25.585  1.00  0.00          C   
ATOM    197  CD  GLN A  14      21.225  54.410  26.705  1.00  0.00          C   
ATOM    198  NE2 GLN A  14      22.539  54.355  26.422  1.00  0.00          N   
ATOM    199  OE1 GLN A  14      20.951  54.092  27.884  1.00  0.00          O   
ATOM    200  H   GLN A  14      21.191  57.579  27.018  1.00  0.00          H   
ATOM    201  HA  GLN A  14      21.554  56.464  24.316  1.00  0.00          H   
ATOM    202  HB3 GLN A  14      18.944  56.082  24.686  1.00  0.00          H   
ATOM    203  HB2 GLN A  14      19.306  56.543  26.291  1.00  0.00          H   
ATOM    204  HG3 GLN A  14      20.649  54.352  24.638  1.00  0.00          H   
ATOM    205  HG2 GLN A  14      19.286  54.121  25.683  1.00  0.00          H   
ATOM    206 HE21 GLN A  14      22.727  54.502  25.438  1.00  0.00          H   
ATOM    207 HE22 GLN A  14      23.230  54.179  27.135  1.00  0.00          H   
ATOM    208  N   ALA A  15      20.054  59.399  24.452  1.00  0.00          N   
ATOM    209  CA  ALA A  15      19.685  60.541  23.628  1.00  0.00          C   
ATOM    210  C   ALA A  15      20.880  61.139  22.975  1.00  0.00          C   
ATOM    211  O   ALA A  15      20.792  61.608  21.886  1.00  0.00          O   
ATOM    212  CB  ALA A  15      18.919  61.526  24.549  1.00  0.00          C   
ATOM    213  H   ALA A  15      19.990  59.509  25.457  1.00  0.00          H   
ATOM    214  HA  ALA A  15      19.039  60.132  22.856  1.00  0.00          H   
ATOM    215  HB1 ALA A  15      18.556  62.381  23.998  1.00  0.00          H   
ATOM    216  HB2 ALA A  15      18.097  61.021  25.056  1.00  0.00          H   
ATOM    217  HB3 ALA A  15      19.554  61.981  25.304  1.00  0.00          H   
ATOM    218  N   LEU A  16      22.076  60.954  23.545  1.00  0.00          N   
ATOM    219  CA  LEU A  16      23.375  61.412  22.985  1.00  0.00          C   
ATOM    220  C   LEU A  16      23.841  60.398  21.895  1.00  0.00          C   
ATOM    221  O   LEU A  16      24.344  60.862  20.883  1.00  0.00          O   
ATOM    222  CB  LEU A  16      24.337  61.508  24.177  1.00  0.00          C   
ATOM    223  CG  LEU A  16      25.737  61.921  23.819  1.00  0.00          C   
ATOM    224  CD1 LEU A  16      25.846  63.244  23.101  1.00  0.00          C   
ATOM    225  CD2 LEU A  16      26.656  62.080  25.099  1.00  0.00          C   
ATOM    226  H   LEU A  16      22.083  60.412  24.402  1.00  0.00          H   
ATOM    227  HA  LEU A  16      23.353  62.396  22.517  1.00  0.00          H   
ATOM    228  HB3 LEU A  16      24.353  60.608  24.795  1.00  0.00          H   
ATOM    229  HB2 LEU A  16      23.893  62.266  24.830  1.00  0.00          H   
ATOM    230  HG  LEU A  16      26.185  61.133  23.217  1.00  0.00          H   
ATOM    231 HD11 LEU A  16      25.197  63.254  22.219  1.00  0.00          H   
ATOM    232 HD12 LEU A  16      25.528  64.072  23.738  1.00  0.00          H   
ATOM    233 HD13 LEU A  16      26.889  63.344  22.828  1.00  0.00          H   
ATOM    234 HD21 LEU A  16      26.407  62.978  25.665  1.00  0.00          H   
ATOM    235 HD22 LEU A  16      26.669  61.132  25.651  1.00  0.00          H   
ATOM    236 HD23 LEU A  16      27.684  62.267  24.797  1.00  0.00          H   
ATOM    237  N   GLN A  17      23.658  59.075  22.070  1.00  0.00          N   
ATOM    238  CA  GLN A  17      23.826  58.016  21.077  1.00  0.00          C   
ATOM    239  C   GLN A  17      22.703  57.852  19.951  1.00  0.00          C   
ATOM    240  O   GLN A  17      22.876  57.107  19.025  1.00  0.00          O   
ATOM    241  CB  GLN A  17      23.861  56.669  21.754  1.00  0.00          C   
ATOM    242  CG  GLN A  17      25.044  56.429  22.779  1.00  0.00          C   
ATOM    243  CD  GLN A  17      24.825  55.270  23.741  1.00  0.00          C   
ATOM    244  NE2 GLN A  17      25.812  55.023  24.581  1.00  0.00          N   
ATOM    245  OE1 GLN A  17      23.785  54.637  23.895  1.00  0.00          O   
ATOM    246  H   GLN A  17      23.249  58.760  22.939  1.00  0.00          H   
ATOM    247  HA  GLN A  17      24.786  58.071  20.564  1.00  0.00          H   
ATOM    248  HB3 GLN A  17      24.003  55.977  20.929  1.00  0.00          H   
ATOM    249  HB2 GLN A  17      22.988  56.483  22.398  1.00  0.00          H   
ATOM    250  HG3 GLN A  17      25.294  57.299  23.380  1.00  0.00          H   
ATOM    251  HG2 GLN A  17      25.877  56.032  22.204  1.00  0.00          H   
ATOM    252 HE21 GLN A  17      26.725  55.345  24.287  1.00  0.00          H   
ATOM    253 HE22 GLN A  17      25.639  54.264  25.232  1.00  0.00          H   
ATOM    254  N   ALA A  18      21.609  58.562  20.131  1.00  0.00          N   
ATOM    255  CA  ALA A  18      20.476  58.608  19.129  1.00  0.00          C   
ATOM    256  C   ALA A  18      20.503  59.762  18.152  1.00  0.00          C   
ATOM    257  O   ALA A  18      19.912  59.756  17.048  1.00  0.00          O   
ATOM    258  CB  ALA A  18      19.160  58.601  19.976  1.00  0.00          C   
ATOM    259  H   ALA A  18      21.409  58.994  21.026  1.00  0.00          H   
ATOM    260  HA  ALA A  18      20.478  57.690  18.540  1.00  0.00          H   
ATOM    261  HB1 ALA A  18      18.343  58.647  19.246  1.00  0.00          H   
ATOM    262  HB2 ALA A  18      18.855  57.710  20.521  1.00  0.00          H   
ATOM    263  HB3 ALA A  18      19.009  59.386  20.708  1.00  0.00          H   
ATOM    264  N   ALA A  19      21.267  60.809  18.448  1.00  0.00          N   
ATOM    265  CA  ALA A  19      21.649  61.860  17.534  1.00  0.00          C   
ATOM    266  C   ALA A  19      22.465  61.376  16.344  1.00  0.00          C   
ATOM    267  O   ALA A  19      23.138  60.303  16.363  1.00  0.00          O   
ATOM    268  CB  ALA A  19      22.459  62.908  18.305  1.00  0.00          C   
ATOM    269  H   ALA A  19      21.624  60.855  19.392  1.00  0.00          H   
ATOM    270  HA  ALA A  19      20.761  62.407  17.242  1.00  0.00          H   
ATOM    271  HB1 ALA A  19      21.874  63.281  19.149  1.00  0.00          H   
ATOM    272  HB2 ALA A  19      23.372  62.423  18.653  1.00  0.00          H   
ATOM    273  HB3 ALA A  19      22.677  63.732  17.632  1.00  0.00          H   
ATOM    274  N   GLN A  20      22.404  62.089  15.215  1.00  0.00          N   
ATOM    275  CA  GLN A  20      23.138  61.947  13.990  1.00  0.00          C   
ATOM    276  C   GLN A  20      24.637  61.957  14.276  1.00  0.00          C   
ATOM    277  O   GLN A  20      25.140  62.891  14.898  1.00  0.00          O   
ATOM    278  CB  GLN A  20      22.851  63.050  12.903  1.00  0.00          C   
ATOM    279  CG  GLN A  20      21.470  62.949  12.203  1.00  0.00          C   
ATOM    280  CD  GLN A  20      21.211  64.115  11.201  1.00  0.00          C   
ATOM    281  NE2 GLN A  20      20.321  64.128  10.325  1.00  0.00          N   
ATOM    282  OE1 GLN A  20      21.925  65.111  11.223  1.00  0.00          O   
ATOM    283  H   GLN A  20      21.870  62.946  15.293  1.00  0.00          H   
ATOM    284  HA  GLN A  20      22.931  60.963  13.574  1.00  0.00          H   
ATOM    285  HB3 GLN A  20      23.605  63.218  12.135  1.00  0.00          H   
ATOM    286  HB2 GLN A  20      22.811  63.997  13.424  1.00  0.00          H   
ATOM    287  HG3 GLN A  20      20.627  63.201  12.847  1.00  0.00          H   
ATOM    288  HG2 GLN A  20      21.285  61.987  11.721  1.00  0.00          H   
ATOM    289 HE21 GLN A  20      19.649  63.373  10.249  1.00  0.00          H   
ATOM    290 HE22 GLN A  20      20.251  64.945   9.725  1.00  0.00          H   
ATOM    291  N   ALA A  21      25.314  60.880  13.897  1.00  0.00          N   
ATOM    292  CA  ALA A  21      26.793  60.564  14.215  1.00  0.00          C   
ATOM    293  C   ALA A  21      27.863  61.535  13.717  1.00  0.00          C   
ATOM    294  O   ALA A  21      29.031  61.513  14.110  1.00  0.00          O   
ATOM    295  CB  ALA A  21      26.967  59.141  13.702  1.00  0.00          C   
ATOM    296  H   ALA A  21      24.787  60.170  13.410  1.00  0.00          H   
ATOM    297  HA  ALA A  21      26.955  60.594  15.295  1.00  0.00          H   
ATOM    298  HB1 ALA A  21      26.978  59.179  12.609  1.00  0.00          H   
ATOM    299  HB2 ALA A  21      27.974  58.789  13.925  1.00  0.00          H   
ATOM    300  HB3 ALA A  21      26.211  58.489  14.128  1.00  0.00          H   
ATOM    301  N   ALA A  22      27.448  62.455  12.856  1.00  0.00          N   
ATOM    302  CA  ALA A  22      28.325  63.450  12.255  1.00  0.00          C   
ATOM    303  C   ALA A  22      27.594  64.788  12.042  1.00  0.00          C   
ATOM    304  O   ALA A  22      26.372  64.893  12.169  1.00  0.00          O   
ATOM    305  CB  ALA A  22      28.833  62.941  10.860  1.00  0.00          C   
ATOM    306  H   ALA A  22      26.457  62.450  12.637  1.00  0.00          H   
ATOM    307  HA  ALA A  22      29.215  63.655  12.847  1.00  0.00          H   
ATOM    308  HB1 ALA A  22      28.014  63.029  10.149  1.00  0.00          H   
ATOM    309  HB2 ALA A  22      29.737  63.501  10.603  1.00  0.00          H   
ATOM    310  HB3 ALA A  22      29.127  61.889  10.932  1.00  0.00          H   
ATOM    311  N   LYS A  23      28.353  65.874  11.856  1.00  0.00          N   
ATOM    312  CA  LYS A  23      27.838  67.222  11.638  1.00  0.00          C   
ATOM    313  C   LYS A  23      27.653  67.457  10.160  1.00  0.00          C   
ATOM    314  O   LYS A  23      28.308  66.836   9.325  1.00  0.00          O   
ATOM    315  CB  LYS A  23      28.771  68.232  12.408  1.00  0.00          C   
ATOM    316  CG  LYS A  23      28.939  68.054  13.916  1.00  0.00          C   
ATOM    317  CD  LYS A  23      29.961  69.018  14.583  1.00  0.00          C   
ATOM    318  CE  LYS A  23      29.849  69.233  16.137  1.00  0.00          C   
ATOM    319  NZ  LYS A  23      30.896  70.169  16.665  1.00  0.00          N   
ATOM    320  H   LYS A  23      29.349  65.756  11.724  1.00  0.00          H   
ATOM    321  HA  LYS A  23      26.903  67.328  12.191  1.00  0.00          H   
ATOM    322  HB3 LYS A  23      28.259  69.181  12.270  1.00  0.00          H   
ATOM    323  HB2 LYS A  23      29.786  68.318  12.040  1.00  0.00          H   
ATOM    324  HG3 LYS A  23      29.124  67.014  14.159  1.00  0.00          H   
ATOM    325  HG2 LYS A  23      27.967  68.193  14.386  1.00  0.00          H   
ATOM    326  HD3 LYS A  23      29.643  69.928  14.080  1.00  0.00          H   
ATOM    327  HD2 LYS A  23      30.922  68.720  14.155  1.00  0.00          H   
ATOM    328  HE3 LYS A  23      29.999  68.230  16.536  1.00  0.00          H   
ATOM    329  HE2 LYS A  23      28.870  69.633  16.379  1.00  0.00          H   
ATOM    330  HZ1 LYS A  23      30.652  70.593  17.547  1.00  0.00          H   
ATOM    331  HZ2 LYS A  23      31.763  69.664  16.821  1.00  0.00          H   
ATOM    332  HZ3 LYS A  23      31.041  70.921  16.004  1.00  0.00          H   
ATOM    333  N   LYS A  24      26.711  68.330   9.764  1.00  0.00          N   
ATOM    334  CA  LYS A  24      26.252  68.461   8.348  1.00  0.00          C   
ATOM    335  C   LYS A  24      27.215  69.213   7.464  1.00  0.00          C   
ATOM    336  CB  LYS A  24      24.827  69.056   8.384  1.00  0.00          C   
ATOM    337  CG  LYS A  24      24.075  69.101   7.077  1.00  0.00          C   
ATOM    338  CD  LYS A  24      23.754  67.779   6.440  1.00  0.00          C   
ATOM    339  CE  LYS A  24      22.581  68.033   5.464  1.00  0.00          C   
ATOM    340  NZ  LYS A  24      21.859  66.813   5.026  1.00  0.00          N   
ATOM    341  O   LYS A  24      27.732  68.776   6.413  1.00  0.00          O   
ATOM    342  OXT LYS A  24      27.481  70.352   7.884  1.00  0.00          O   
ATOM    343  H   LYS A  24      26.214  68.836  10.489  1.00  0.00          H   
ATOM    344  HA  LYS A  24      26.073  67.518   7.827  1.00  0.00          H   
ATOM    345  HB3 LYS A  24      24.960  70.102   8.650  1.00  0.00          H   
ATOM    346  HB2 LYS A  24      24.245  68.602   9.195  1.00  0.00          H   
ATOM    347  HG3 LYS A  24      24.555  69.817   6.407  1.00  0.00          H   
ATOM    348  HG2 LYS A  24      23.120  69.528   7.380  1.00  0.00          H   
ATOM    349  HD3 LYS A  24      23.296  67.061   7.119  1.00  0.00          H   
ATOM    350  HD2 LYS A  24      24.633  67.296   5.992  1.00  0.00          H   
ATOM    351  HE3 LYS A  24      22.928  68.609   4.605  1.00  0.00          H   
ATOM    352  HE2 LYS A  24      21.816  68.613   5.978  1.00  0.00          H   
ATOM    353  HZ1 LYS A  24      21.830  66.127   5.774  1.00  0.00          H   
ATOM    354  HZ2 LYS A  24      20.926  67.079   4.777  1.00  0.00          H   
ATOM    355  HZ3 LYS A  24      22.351  66.439   4.220  1.00  0.00          H   
TER     356      LYS A  24
ENDMDL
MODEL        6
ATOM      1  N   LYS A   1      15.937  46.615  44.277  1.00  0.00          N   
ATOM      2  CA  LYS A   1      16.645  47.338  43.182  1.00  0.00          C   
ATOM      3  C   LYS A   1      17.587  46.352  42.571  1.00  0.00          C   
ATOM      4  O   LYS A   1      17.928  45.352  43.233  1.00  0.00          O   
ATOM      5  CB  LYS A   1      17.360  48.591  43.755  1.00  0.00          C   
ATOM      6  CG  LYS A   1      16.408  49.750  44.030  1.00  0.00          C   
ATOM      7  CD  LYS A   1      17.010  51.025  44.505  1.00  0.00          C   
ATOM      8  CE  LYS A   1      15.944  52.118  44.659  1.00  0.00          C   
ATOM      9  NZ  LYS A   1      16.453  53.242  45.495  1.00  0.00          N   
ATOM     10  HA  LYS A   1      15.910  47.611  42.423  1.00  0.00          H   
ATOM     11  HB3 LYS A   1      17.959  48.980  42.930  1.00  0.00          H   
ATOM     12  HB2 LYS A   1      17.939  48.440  44.667  1.00  0.00          H   
ATOM     13  HG3 LYS A   1      15.720  49.353  44.779  1.00  0.00          H   
ATOM     14  HG2 LYS A   1      15.791  49.970  43.157  1.00  0.00          H   
ATOM     15  HD3 LYS A   1      17.875  51.257  43.877  1.00  0.00          H   
ATOM     16  HD2 LYS A   1      17.507  50.895  45.465  1.00  0.00          H   
ATOM     17  HE3 LYS A   1      15.134  51.653  45.221  1.00  0.00          H   
ATOM     18  HE2 LYS A   1      15.567  52.469  43.699  1.00  0.00          H   
ATOM     19  HZ1 LYS A   1      17.290  53.709  45.190  1.00  0.00          H   
ATOM     20  HZ2 LYS A   1      15.800  53.996  45.649  1.00  0.00          H   
ATOM     21  HZ3 LYS A   1      16.629  52.805  46.386  1.00  0.00          H   
ATOM     22  H   LYS A   1      15.456  45.765  44.023  1.00  0.00          H   
ATOM     23  N   LYS A   2      18.042  46.525  41.338  1.00  0.00          N   
ATOM     24  CA  LYS A   2      19.293  45.945  40.822  1.00  0.00          C   
ATOM     25  C   LYS A   2      20.424  46.952  40.594  1.00  0.00          C   
ATOM     26  O   LYS A   2      20.118  48.083  40.251  1.00  0.00          O   
ATOM     27  CB  LYS A   2      19.128  45.065  39.601  1.00  0.00          C   
ATOM     28  CG  LYS A   2      18.027  44.002  39.625  1.00  0.00          C   
ATOM     29  CD  LYS A   2      18.098  42.817  38.585  1.00  0.00          C   
ATOM     30  CE  LYS A   2      16.978  41.870  38.858  1.00  0.00          C   
ATOM     31  NZ  LYS A   2      16.865  40.940  37.756  1.00  0.00          N   
ATOM     32  H   LYS A   2      17.702  47.358  40.874  1.00  0.00          H   
ATOM     33  HA  LYS A   2      19.565  45.224  41.583  1.00  0.00          H   
ATOM     34  HB3 LYS A   2      20.054  44.500  39.470  1.00  0.00          H   
ATOM     35  HB2 LYS A   2      18.923  45.723  38.759  1.00  0.00          H   
ATOM     36  HG3 LYS A   2      17.085  44.534  39.608  1.00  0.00          H   
ATOM     37  HG2 LYS A   2      18.054  43.514  40.603  1.00  0.00          H   
ATOM     38  HD3 LYS A   2      19.049  42.287  38.669  1.00  0.00          H   
ATOM     39  HD2 LYS A   2      18.000  43.180  37.567  1.00  0.00          H   
ATOM     40  HE3 LYS A   2      16.039  42.403  38.958  1.00  0.00          H   
ATOM     41  HE2 LYS A   2      17.179  41.193  39.695  1.00  0.00          H   
ATOM     42  HZ1 LYS A   2      16.490  40.076  38.135  1.00  0.00          H   
ATOM     43  HZ2 LYS A   2      16.246  41.221  37.016  1.00  0.00          H   
ATOM     44  HZ3 LYS A   2      17.795  40.662  37.444  1.00  0.00          H   
ATOM     45  N   PRO A   3      21.715  46.703  40.835  1.00  0.00          N   
ATOM     46  CA  PRO A   3      22.747  47.739  40.795  1.00  0.00          C   
ATOM     47  C   PRO A   3      22.897  48.329  39.350  1.00  0.00          C   
ATOM     48  O   PRO A   3      22.525  47.650  38.367  1.00  0.00          O   
ATOM     49  CB  PRO A   3      23.987  47.020  41.309  1.00  0.00          C   
ATOM     50  CG  PRO A   3      23.557  45.939  42.281  1.00  0.00          C   
ATOM     51  CD  PRO A   3      22.247  45.486  41.611  1.00  0.00          C   
ATOM     52  HA  PRO A   3      22.438  48.499  41.525  1.00  0.00          H   
ATOM     53  HB3 PRO A   3      24.418  46.517  40.442  1.00  0.00          H   
ATOM     54  HB2 PRO A   3      24.767  47.653  41.732  1.00  0.00          H   
ATOM     55  HG3 PRO A   3      24.329  45.177  42.360  1.00  0.00          H   
ATOM     56  HG2 PRO A   3      23.356  46.390  43.247  1.00  0.00          H   
ATOM     57  HD3 PRO A   3      22.495  44.644  40.954  1.00  0.00          H   
ATOM     58  HD2 PRO A   3      21.558  45.164  42.394  1.00  0.00          H   
ATOM     59  N   GLY A   4      23.464  49.525  39.183  1.00  0.00          N   
ATOM     60  CA  GLY A   4      23.635  50.103  37.816  1.00  0.00          C   
ATOM     61  C   GLY A   4      23.766  51.617  37.738  1.00  0.00          C   
ATOM     62  O   GLY A   4      23.807  52.322  38.788  1.00  0.00          O   
ATOM     63  H   GLY A   4      23.909  50.018  39.952  1.00  0.00          H   
ATOM     64  HA3 GLY A   4      22.767  49.912  37.191  1.00  0.00          H   
ATOM     65  HA2 GLY A   4      24.467  49.752  37.198  1.00  0.00          H   
ATOM     66  N   ALA A   5      23.739  52.143  36.493  1.00  0.00          N   
ATOM     67  CA  ALA A   5      23.612  53.622  36.308  1.00  0.00          C   
ATOM     68  C   ALA A   5      22.205  54.177  36.735  1.00  0.00          C   
ATOM     69  O   ALA A   5      21.160  53.512  36.840  1.00  0.00          O   
ATOM     70  CB  ALA A   5      24.066  53.774  34.872  1.00  0.00          C   
ATOM     71  H   ALA A   5      23.594  51.506  35.729  1.00  0.00          H   
ATOM     72  HA  ALA A   5      24.349  54.127  36.931  1.00  0.00          H   
ATOM     73  HB1 ALA A   5      25.043  53.305  34.745  1.00  0.00          H   
ATOM     74  HB2 ALA A   5      23.424  53.244  34.171  1.00  0.00          H   
ATOM     75  HB3 ALA A   5      24.075  54.840  34.627  1.00  0.00          H   
ATOM     76  N   SER A   6      22.201  55.495  37.014  1.00  0.00          N   
ATOM     77  CA  SER A   6      21.027  56.265  37.113  1.00  0.00          C   
ATOM     78  C   SER A   6      20.185  56.430  35.865  1.00  0.00          C   
ATOM     79  O   SER A   6      20.726  56.305  34.761  1.00  0.00          O   
ATOM     80  CB  SER A   6      21.341  57.602  37.731  1.00  0.00          C   
ATOM     81  OG  SER A   6      21.980  58.570  36.945  1.00  0.00          O   
ATOM     82  H   SER A   6      23.095  55.938  36.850  1.00  0.00          H   
ATOM     83  HA  SER A   6      20.257  55.821  37.732  1.00  0.00          H   
ATOM     84  HB3 SER A   6      22.026  57.412  38.562  1.00  0.00          H   
ATOM     85  HB2 SER A   6      20.462  58.107  38.102  1.00  0.00          H   
ATOM     86  HG  SER A   6      21.806  59.420  37.364  1.00  0.00          H   
ATOM     87  N   LEU A   7      18.885  56.616  35.994  1.00  0.00          N   
ATOM     88  CA  LEU A   7      17.896  56.773  34.910  1.00  0.00          C   
ATOM     89  C   LEU A   7      18.166  58.013  33.991  1.00  0.00          C   
ATOM     90  O   LEU A   7      18.186  57.910  32.804  1.00  0.00          O   
ATOM     91  CB  LEU A   7      16.502  56.738  35.507  1.00  0.00          C   
ATOM     92  CG  LEU A   7      15.329  56.940  34.526  1.00  0.00          C   
ATOM     93  CD1 LEU A   7      15.177  55.672  33.665  1.00  0.00          C   
ATOM     94  CD2 LEU A   7      13.972  57.308  35.241  1.00  0.00          C   
ATOM     95  H   LEU A   7      18.527  56.463  36.928  1.00  0.00          H   
ATOM     96  HA  LEU A   7      17.964  55.929  34.212  1.00  0.00          H   
ATOM     97  HB3 LEU A   7      16.480  57.492  36.284  1.00  0.00          H   
ATOM     98  HB2 LEU A   7      16.435  55.731  35.927  1.00  0.00          H   
ATOM     99  HG  LEU A   7      15.575  57.794  33.901  1.00  0.00          H   
ATOM    100 HD11 LEU A   7      16.085  55.475  33.096  1.00  0.00          H   
ATOM    101 HD12 LEU A   7      15.131  54.806  34.333  1.00  0.00          H   
ATOM    102 HD13 LEU A   7      14.222  55.784  33.139  1.00  0.00          H   
ATOM    103 HD21 LEU A   7      14.134  58.108  35.967  1.00  0.00          H   
ATOM    104 HD22 LEU A   7      13.175  57.496  34.525  1.00  0.00          H   
ATOM    105 HD23 LEU A   7      13.744  56.433  35.853  1.00  0.00          H   
ATOM    106  N   ALA A   8      18.482  59.135  34.590  1.00  0.00          N   
ATOM    107  CA  ALA A   8      18.937  60.380  33.901  1.00  0.00          C   
ATOM    108  C   ALA A   8      20.319  60.137  33.094  1.00  0.00          C   
ATOM    109  O   ALA A   8      20.354  60.364  31.911  1.00  0.00          O   
ATOM    110  CB  ALA A   8      19.196  61.521  34.986  1.00  0.00          C   
ATOM    111  H   ALA A   8      18.375  59.123  35.592  1.00  0.00          H   
ATOM    112  HA  ALA A   8      18.224  60.698  33.154  1.00  0.00          H   
ATOM    113  HB1 ALA A   8      18.315  61.550  35.622  1.00  0.00          H   
ATOM    114  HB2 ALA A   8      20.162  61.483  35.502  1.00  0.00          H   
ATOM    115  HB3 ALA A   8      19.258  62.500  34.515  1.00  0.00          H   
ATOM    116  N   ALA A   9      21.281  59.463  33.688  1.00  0.00          N   
ATOM    117  CA  ALA A   9      22.521  58.981  33.000  1.00  0.00          C   
ATOM    118  C   ALA A   9      22.186  57.967  31.836  1.00  0.00          C   
ATOM    119  O   ALA A   9      22.856  57.970  30.804  1.00  0.00          O   
ATOM    120  CB  ALA A   9      23.437  58.262  34.041  1.00  0.00          C   
ATOM    121  H   ALA A   9      21.235  59.157  34.653  1.00  0.00          H   
ATOM    122  HA  ALA A   9      23.041  59.823  32.537  1.00  0.00          H   
ATOM    123  HB1 ALA A   9      24.144  57.702  33.420  1.00  0.00          H   
ATOM    124  HB2 ALA A   9      23.825  58.995  34.761  1.00  0.00          H   
ATOM    125  HB3 ALA A   9      22.887  57.493  34.566  1.00  0.00          H   
ATOM    126  N   LEU A  10      21.212  57.059  31.990  1.00  0.00          N   
ATOM    127  CA  LEU A  10      20.818  56.210  30.869  1.00  0.00          C   
ATOM    128  C   LEU A  10      20.155  57.004  29.748  1.00  0.00          C   
ATOM    129  O   LEU A  10      20.597  56.903  28.531  1.00  0.00          O   
ATOM    130  CB  LEU A  10      19.820  55.049  31.329  1.00  0.00          C   
ATOM    131  CG  LEU A  10      20.686  53.809  31.655  1.00  0.00          C   
ATOM    132  CD1 LEU A  10      19.947  53.048  32.798  1.00  0.00          C   
ATOM    133  CD2 LEU A  10      20.970  52.967  30.359  1.00  0.00          C   
ATOM    134  H   LEU A  10      20.732  57.146  32.881  1.00  0.00          H   
ATOM    135  HA  LEU A  10      21.736  55.709  30.579  1.00  0.00          H   
ATOM    136  HB3 LEU A  10      19.084  54.889  30.540  1.00  0.00          H   
ATOM    137  HB2 LEU A  10      19.239  55.501  32.137  1.00  0.00          H   
ATOM    138  HG  LEU A  10      21.620  54.197  32.065  1.00  0.00          H   
ATOM    139 HD11 LEU A  10      20.036  53.572  33.752  1.00  0.00          H   
ATOM    140 HD12 LEU A  10      18.867  52.972  32.652  1.00  0.00          H   
ATOM    141 HD13 LEU A  10      20.326  52.034  32.766  1.00  0.00          H   
ATOM    142 HD21 LEU A  10      20.039  52.497  30.032  1.00  0.00          H   
ATOM    143 HD22 LEU A  10      21.376  53.612  29.567  1.00  0.00          H   
ATOM    144 HD23 LEU A  10      21.668  52.173  30.622  1.00  0.00          H   
ATOM    145  N   GLN A  11      19.137  57.777  30.061  1.00  0.00          N   
ATOM    146  CA  GLN A  11      18.535  58.671  29.040  1.00  0.00          C   
ATOM    147  C   GLN A  11      19.448  59.637  28.375  1.00  0.00          C   
ATOM    148  O   GLN A  11      19.399  59.833  27.161  1.00  0.00          O   
ATOM    149  CB  GLN A  11      17.296  59.415  29.598  1.00  0.00          C   
ATOM    150  CG  GLN A  11      16.234  58.358  30.019  1.00  0.00          C   
ATOM    151  CD  GLN A  11      15.049  58.798  30.873  1.00  0.00          C   
ATOM    152  NE2 GLN A  11      14.025  58.011  30.874  1.00  0.00          N   
ATOM    153  OE1 GLN A  11      15.131  59.895  31.432  1.00  0.00          O   
ATOM    154  H   GLN A  11      18.997  57.972  31.051  1.00  0.00          H   
ATOM    155  HA  GLN A  11      18.083  58.148  28.191  1.00  0.00          H   
ATOM    156  HB3 GLN A  11      16.861  60.136  28.900  1.00  0.00          H   
ATOM    157  HB2 GLN A  11      17.573  59.857  30.548  1.00  0.00          H   
ATOM    158  HG3 GLN A  11      16.752  57.556  30.537  1.00  0.00          H   
ATOM    159  HG2 GLN A  11      15.832  57.939  29.102  1.00  0.00          H   
ATOM    160 HE21 GLN A  11      14.045  57.097  30.436  1.00  0.00          H   
ATOM    161 HE22 GLN A  11      13.250  58.326  31.432  1.00  0.00          H   
ATOM    162  N   ALA A  12      20.329  60.270  29.098  1.00  0.00          N   
ATOM    163  CA  ALA A  12      21.399  61.125  28.523  1.00  0.00          C   
ATOM    164  C   ALA A  12      22.390  60.416  27.576  1.00  0.00          C   
ATOM    165  O   ALA A  12      22.726  60.815  26.472  1.00  0.00          O   
ATOM    166  CB  ALA A  12      22.068  61.854  29.655  1.00  0.00          C   
ATOM    167  H   ALA A  12      20.357  60.112  30.095  1.00  0.00          H   
ATOM    168  HA  ALA A  12      20.833  61.859  27.936  1.00  0.00          H   
ATOM    169  HB1 ALA A  12      22.567  61.095  30.257  1.00  0.00          H   
ATOM    170  HB2 ALA A  12      22.910  62.449  29.295  1.00  0.00          H   
ATOM    171  HB3 ALA A  12      21.402  62.506  30.213  1.00  0.00          H   
ATOM    172  N   LEU A  13      22.812  59.147  27.936  1.00  0.00          N   
ATOM    173  CA  LEU A  13      23.696  58.422  27.122  1.00  0.00          C   
ATOM    174  C   LEU A  13      22.969  57.843  25.889  1.00  0.00          C   
ATOM    175  O   LEU A  13      23.515  57.706  24.789  1.00  0.00          O   
ATOM    176  CB  LEU A  13      24.499  57.427  27.923  1.00  0.00          C   
ATOM    177  CG  LEU A  13      25.540  56.579  27.240  1.00  0.00          C   
ATOM    178  CD1 LEU A  13      26.714  57.398  26.738  1.00  0.00          C   
ATOM    179  CD2 LEU A  13      26.006  55.347  28.034  1.00  0.00          C   
ATOM    180  H   LEU A  13      22.519  58.738  28.812  1.00  0.00          H   
ATOM    181  HA  LEU A  13      24.523  59.053  26.793  1.00  0.00          H   
ATOM    182  HB3 LEU A  13      23.795  56.811  28.477  1.00  0.00          H   
ATOM    183  HB2 LEU A  13      24.997  57.976  28.721  1.00  0.00          H   
ATOM    184  HG  LEU A  13      25.070  56.176  26.341  1.00  0.00          H   
ATOM    185 HD11 LEU A  13      26.423  58.053  25.923  1.00  0.00          H   
ATOM    186 HD12 LEU A  13      27.083  57.937  27.620  1.00  0.00          H   
ATOM    187 HD13 LEU A  13      27.459  56.733  26.302  1.00  0.00          H   
ATOM    188 HD21 LEU A  13      26.699  54.739  27.451  1.00  0.00          H   
ATOM    189 HD22 LEU A  13      26.564  55.726  28.892  1.00  0.00          H   
ATOM    190 HD23 LEU A  13      25.252  54.596  28.297  1.00  0.00          H   
ATOM    191  N   GLN A  14      21.681  57.643  26.008  1.00  0.00          N   
ATOM    192  CA  GLN A  14      20.852  57.072  24.972  1.00  0.00          C   
ATOM    193  C   GLN A  14      20.373  58.188  24.068  1.00  0.00          C   
ATOM    194  O   GLN A  14      20.203  58.109  22.863  1.00  0.00          O   
ATOM    195  CB  GLN A  14      19.784  56.127  25.611  1.00  0.00          C   
ATOM    196  CG  GLN A  14      20.373  54.887  26.201  1.00  0.00          C   
ATOM    197  CD  GLN A  14      19.375  54.172  27.119  1.00  0.00          C   
ATOM    198  NE2 GLN A  14      19.823  53.241  27.895  1.00  0.00          N   
ATOM    199  OE1 GLN A  14      18.165  54.347  27.152  1.00  0.00          O   
ATOM    200  H   GLN A  14      21.270  57.713  26.924  1.00  0.00          H   
ATOM    201  HA  GLN A  14      21.536  56.444  24.391  1.00  0.00          H   
ATOM    202  HB3 GLN A  14      19.124  55.826  24.801  1.00  0.00          H   
ATOM    203  HB2 GLN A  14      19.260  56.641  26.414  1.00  0.00          H   
ATOM    204  HG3 GLN A  14      21.369  55.015  26.621  1.00  0.00          H   
ATOM    205  HG2 GLN A  14      20.501  54.180  25.379  1.00  0.00          H   
ATOM    206 HE21 GLN A  14      20.833  53.107  27.905  1.00  0.00          H   
ATOM    207 HE22 GLN A  14      19.174  52.708  28.456  1.00  0.00          H   
ATOM    208  N   ALA A  15      20.328  59.501  24.477  1.00  0.00          N   
ATOM    209  CA  ALA A  15      20.318  60.758  23.704  1.00  0.00          C   
ATOM    210  C   ALA A  15      21.660  61.085  22.983  1.00  0.00          C   
ATOM    211  O   ALA A  15      21.603  61.362  21.783  1.00  0.00          O   
ATOM    212  CB  ALA A  15      19.757  61.895  24.629  1.00  0.00          C   
ATOM    213  H   ALA A  15      20.191  59.664  25.466  1.00  0.00          H   
ATOM    214  HA  ALA A  15      19.627  60.637  22.866  1.00  0.00          H   
ATOM    215  HB1 ALA A  15      19.786  62.894  24.185  1.00  0.00          H   
ATOM    216  HB2 ALA A  15      18.746  61.650  24.952  1.00  0.00          H   
ATOM    217  HB3 ALA A  15      20.475  61.924  25.443  1.00  0.00          H   
ATOM    218  N   LEU A  16      22.763  60.961  23.787  1.00  0.00          N   
ATOM    219  CA  LEU A  16      24.121  61.088  23.220  1.00  0.00          C   
ATOM    220  C   LEU A  16      24.330  60.020  22.088  1.00  0.00          C   
ATOM    221  O   LEU A  16      24.998  60.241  21.060  1.00  0.00          O   
ATOM    222  CB  LEU A  16      25.295  60.834  24.239  1.00  0.00          C   
ATOM    223  CG  LEU A  16      26.710  61.037  23.750  1.00  0.00          C   
ATOM    224  CD1 LEU A  16      27.011  62.353  23.041  1.00  0.00          C   
ATOM    225  CD2 LEU A  16      27.717  60.756  24.855  1.00  0.00          C   
ATOM    226  H   LEU A  16      22.656  60.857  24.780  1.00  0.00          H   
ATOM    227  HA  LEU A  16      24.236  62.080  22.789  1.00  0.00          H   
ATOM    228  HB3 LEU A  16      25.200  59.831  24.659  1.00  0.00          H   
ATOM    229  HB2 LEU A  16      25.199  61.521  25.078  1.00  0.00          H   
ATOM    230  HG  LEU A  16      26.885  60.190  23.076  1.00  0.00          H   
ATOM    231 HD11 LEU A  16      26.328  62.422  22.187  1.00  0.00          H   
ATOM    232 HD12 LEU A  16      26.828  63.259  23.614  1.00  0.00          H   
ATOM    233 HD13 LEU A  16      28.064  62.407  22.743  1.00  0.00          H   
ATOM    234 HD21 LEU A  16      27.584  59.778  25.325  1.00  0.00          H   
ATOM    235 HD22 LEU A  16      28.737  60.791  24.493  1.00  0.00          H   
ATOM    236 HD23 LEU A  16      27.656  61.543  25.610  1.00  0.00          H   
ATOM    237  N   GLN A  17      23.958  58.783  22.291  1.00  0.00          N   
ATOM    238  CA  GLN A  17      24.023  57.743  21.259  1.00  0.00          C   
ATOM    239  C   GLN A  17      23.124  58.095  20.013  1.00  0.00          C   
ATOM    240  O   GLN A  17      23.707  58.007  18.941  1.00  0.00          O   
ATOM    241  CB  GLN A  17      23.580  56.396  21.892  1.00  0.00          C   
ATOM    242  CG  GLN A  17      24.717  55.802  22.714  1.00  0.00          C   
ATOM    243  CD  GLN A  17      24.173  54.811  23.692  1.00  0.00          C   
ATOM    244  NE2 GLN A  17      25.087  54.105  24.277  1.00  0.00          N   
ATOM    245  OE1 GLN A  17      22.961  54.579  23.884  1.00  0.00          O   
ATOM    246  H   GLN A  17      23.525  58.531  23.168  1.00  0.00          H   
ATOM    247  HA  GLN A  17      25.034  57.533  20.877  1.00  0.00          H   
ATOM    248  HB3 GLN A  17      23.414  55.732  21.048  1.00  0.00          H   
ATOM    249  HB2 GLN A  17      22.627  56.541  22.411  1.00  0.00          H   
ATOM    250  HG3 GLN A  17      25.231  56.528  23.346  1.00  0.00          H   
ATOM    251  HG2 GLN A  17      25.455  55.354  22.048  1.00  0.00          H   
ATOM    252 HE21 GLN A  17      26.047  54.291  24.012  1.00  0.00          H   
ATOM    253 HE22 GLN A  17      24.868  53.336  24.880  1.00  0.00          H   
ATOM    254  N   ALA A  18      21.969  58.798  20.154  1.00  0.00          N   
ATOM    255  CA  ALA A  18      21.241  59.305  19.053  1.00  0.00          C   
ATOM    256  C   ALA A  18      22.002  60.451  18.351  1.00  0.00          C   
ATOM    257  O   ALA A  18      22.213  60.524  17.132  1.00  0.00          O   
ATOM    258  CB  ALA A  18      19.746  59.590  19.322  1.00  0.00          C   
ATOM    259  H   ALA A  18      21.547  59.032  21.047  1.00  0.00          H   
ATOM    260  HA  ALA A  18      21.230  58.520  18.297  1.00  0.00          H   
ATOM    261  HB1 ALA A  18      19.749  60.268  20.175  1.00  0.00          H   
ATOM    262  HB2 ALA A  18      19.334  60.073  18.439  1.00  0.00          H   
ATOM    263  HB3 ALA A  18      19.232  58.642  19.509  1.00  0.00          H   
ATOM    264  N   ALA A  19      22.506  61.407  19.152  1.00  0.00          N   
ATOM    265  CA  ALA A  19      23.434  62.451  18.623  1.00  0.00          C   
ATOM    266  C   ALA A  19      24.673  61.975  17.834  1.00  0.00          C   
ATOM    267  O   ALA A  19      24.916  62.510  16.749  1.00  0.00          O   
ATOM    268  CB  ALA A  19      23.845  63.306  19.790  1.00  0.00          C   
ATOM    269  H   ALA A  19      22.288  61.419  20.130  1.00  0.00          H   
ATOM    270  HA  ALA A  19      22.933  63.153  17.956  1.00  0.00          H   
ATOM    271  HB1 ALA A  19      22.943  63.806  20.153  1.00  0.00          H   
ATOM    272  HB2 ALA A  19      24.325  62.766  20.609  1.00  0.00          H   
ATOM    273  HB3 ALA A  19      24.493  64.121  19.469  1.00  0.00          H   
ATOM    274  N   GLN A  20      25.320  60.973  18.434  1.00  0.00          N   
ATOM    275  CA  GLN A  20      26.433  60.300  17.841  1.00  0.00          C   
ATOM    276  C   GLN A  20      26.121  59.701  16.471  1.00  0.00          C   
ATOM    277  O   GLN A  20      26.918  59.911  15.530  1.00  0.00          O   
ATOM    278  CB  GLN A  20      26.993  59.236  18.818  1.00  0.00          C   
ATOM    279  CG  GLN A  20      28.357  58.679  18.272  1.00  0.00          C   
ATOM    280  CD  GLN A  20      29.508  59.557  18.597  1.00  0.00          C   
ATOM    281  NE2 GLN A  20      30.017  60.122  17.545  1.00  0.00          N   
ATOM    282  OE1 GLN A  20      30.139  59.642  19.660  1.00  0.00          O   
ATOM    283  H   GLN A  20      25.028  60.835  19.395  1.00  0.00          H   
ATOM    284  HA  GLN A  20      27.290  60.961  17.703  1.00  0.00          H   
ATOM    285  HB3 GLN A  20      26.338  58.375  18.879  1.00  0.00          H   
ATOM    286  HB2 GLN A  20      27.084  59.609  19.838  1.00  0.00          H   
ATOM    287  HG3 GLN A  20      28.334  58.547  17.186  1.00  0.00          H   
ATOM    288  HG2 GLN A  20      28.484  57.641  18.579  1.00  0.00          H   
ATOM    289 HE21 GLN A  20      29.513  60.122  16.669  1.00  0.00          H   
ATOM    290 HE22 GLN A  20      30.899  60.601  17.700  1.00  0.00          H   
ATOM    291  N   ALA A  21      24.874  59.247  16.335  1.00  0.00          N   
ATOM    292  CA  ALA A  21      24.477  58.581  15.114  1.00  0.00          C   
ATOM    293  C   ALA A  21      24.368  59.591  13.904  1.00  0.00          C   
ATOM    294  O   ALA A  21      24.594  59.190  12.768  1.00  0.00          O   
ATOM    295  CB  ALA A  21      23.141  57.879  15.264  1.00  0.00          C   
ATOM    296  H   ALA A  21      24.269  59.187  17.143  1.00  0.00          H   
ATOM    297  HA  ALA A  21      25.254  57.856  14.889  1.00  0.00          H   
ATOM    298  HB1 ALA A  21      22.378  58.647  15.194  1.00  0.00          H   
ATOM    299  HB2 ALA A  21      22.911  57.209  14.439  1.00  0.00          H   
ATOM    300  HB3 ALA A  21      23.178  57.364  16.220  1.00  0.00          H   
ATOM    301  N   ALA A  22      24.150  60.869  14.192  1.00  0.00          N   
ATOM    302  CA  ALA A  22      24.166  61.966  13.174  1.00  0.00          C   
ATOM    303  C   ALA A  22      25.388  62.900  13.330  1.00  0.00          C   
ATOM    304  O   ALA A  22      25.454  63.898  12.667  1.00  0.00          O   
ATOM    305  CB  ALA A  22      22.885  62.792  13.241  1.00  0.00          C   
ATOM    306  H   ALA A  22      24.013  61.135  15.148  1.00  0.00          H   
ATOM    307  HA  ALA A  22      24.343  61.651  12.139  1.00  0.00          H   
ATOM    308  HB1 ALA A  22      22.905  63.326  14.196  1.00  0.00          H   
ATOM    309  HB2 ALA A  22      22.858  63.486  12.397  1.00  0.00          H   
ATOM    310  HB3 ALA A  22      21.929  62.265  13.165  1.00  0.00          H   
ATOM    311  N   LYS A  23      26.317  62.693  14.321  1.00  0.00          N   
ATOM    312  CA  LYS A  23      27.328  63.609  14.761  1.00  0.00          C   
ATOM    313  C   LYS A  23      26.880  65.011  15.113  1.00  0.00          C   
ATOM    314  O   LYS A  23      27.661  65.925  14.936  1.00  0.00          O   
ATOM    315  CB  LYS A  23      28.488  63.494  13.757  1.00  0.00          C   
ATOM    316  CG  LYS A  23      29.732  62.826  14.393  1.00  0.00          C   
ATOM    317  CD  LYS A  23      30.739  62.522  13.287  1.00  0.00          C   
ATOM    318  CE  LYS A  23      32.048  61.965  13.858  1.00  0.00          C   
ATOM    319  NZ  LYS A  23      31.833  60.536  14.386  1.00  0.00          N   
ATOM    320  H   LYS A  23      26.303  61.794  14.776  1.00  0.00          H   
ATOM    321  HA  LYS A  23      27.654  63.166  15.704  1.00  0.00          H   
ATOM    322  HB3 LYS A  23      28.693  64.474  13.317  1.00  0.00          H   
ATOM    323  HB2 LYS A  23      28.289  62.850  12.895  1.00  0.00          H   
ATOM    324  HG3 LYS A  23      29.457  61.897  14.881  1.00  0.00          H   
ATOM    325  HG2 LYS A  23      30.129  63.471  15.171  1.00  0.00          H   
ATOM    326  HD3 LYS A  23      30.958  63.463  12.787  1.00  0.00          H   
ATOM    327  HD2 LYS A  23      30.261  61.855  12.568  1.00  0.00          H   
ATOM    328  HE3 LYS A  23      32.394  62.651  14.631  1.00  0.00          H   
ATOM    329  HE2 LYS A  23      32.746  61.893  13.018  1.00  0.00          H   
ATOM    330  HZ1 LYS A  23      31.502  59.894  13.677  1.00  0.00          H   
ATOM    331  HZ2 LYS A  23      32.746  60.279  14.729  1.00  0.00          H   
ATOM    332  HZ3 LYS A  23      31.234  60.426  15.181  1.00  0.00          H   
ATOM    333  N   LYS A  24      25.692  65.186  15.782  1.00  0.00          N   
ATOM    334  CA  LYS A  24      25.095  66.460  16.114  1.00  0.00          C   
ATOM    335  C   LYS A  24      25.854  67.212  17.224  1.00  0.00          C   
ATOM    336  CB  LYS A  24      23.692  66.141  16.645  1.00  0.00          C   
ATOM    337  CG  LYS A  24      22.820  65.680  15.492  1.00  0.00          C   
ATOM    338  CD  LYS A  24      21.827  66.740  15.003  1.00  0.00          C   
ATOM    339  CE  LYS A  24      20.842  66.228  13.959  1.00  0.00          C   
ATOM    340  NZ  LYS A  24      19.532  66.912  14.026  1.00  0.00          N   
ATOM    341  O   LYS A  24      25.685  68.429  17.270  1.00  0.00          O   
ATOM    342  OXT LYS A  24      26.436  66.664  18.173  1.00  0.00          O   
ATOM    343  H   LYS A  24      25.218  64.339  16.076  1.00  0.00          H   
ATOM    344  HA  LYS A  24      25.014  67.091  15.223  1.00  0.00          H   
ATOM    345  HB3 LYS A  24      23.310  67.021  17.157  1.00  0.00          H   
ATOM    346  HB2 LYS A  24      23.702  65.310  17.345  1.00  0.00          H   
ATOM    347  HG3 LYS A  24      22.308  64.770  15.813  1.00  0.00          H   
ATOM    348  HG2 LYS A  24      23.396  65.326  14.644  1.00  0.00          H   
ATOM    349  HD3 LYS A  24      22.334  67.589  14.557  1.00  0.00          H   
ATOM    350  HD2 LYS A  24      21.259  67.052  15.885  1.00  0.00          H   
ATOM    351  HE3 LYS A  24      20.788  65.151  13.872  1.00  0.00          H   
ATOM    352  HE2 LYS A  24      21.282  66.576  13.026  1.00  0.00          H   
ATOM    353  HZ1 LYS A  24      19.573  67.838  13.614  1.00  0.00          H   
ATOM    354  HZ2 LYS A  24      18.860  66.398  13.482  1.00  0.00          H   
ATOM    355  HZ3 LYS A  24      19.101  66.945  14.933  1.00  0.00          H   
TER     356      LYS A  24
ENDMDL
MODEL        7
ATOM      1  N   LYS A   1      10.314  58.223  42.337  1.00  0.00          N   
ATOM      2  CA  LYS A   1      10.756  58.007  40.971  1.00  0.00          C   
ATOM      3  C   LYS A   1       9.528  57.805  40.137  1.00  0.00          C   
ATOM      4  O   LYS A   1       8.532  57.227  40.682  1.00  0.00          O   
ATOM      5  CB  LYS A   1      11.845  56.966  40.881  1.00  0.00          C   
ATOM      6  CG  LYS A   1      11.279  55.604  41.310  1.00  0.00          C   
ATOM      7  CD  LYS A   1      12.387  54.520  41.187  1.00  0.00          C   
ATOM      8  CE  LYS A   1      11.869  53.085  41.536  1.00  0.00          C   
ATOM      9  NZ  LYS A   1      12.826  52.009  41.553  1.00  0.00          N   
ATOM     10  HA  LYS A   1      11.129  58.977  40.646  1.00  0.00          H   
ATOM     11  HB3 LYS A   1      12.622  57.320  41.552  1.00  0.00          H   
ATOM     12  HB2 LYS A   1      12.184  56.959  39.844  1.00  0.00          H   
ATOM     13  HG3 LYS A   1      10.448  55.334  40.643  1.00  0.00          H   
ATOM     14  HG2 LYS A   1      10.887  55.646  42.326  1.00  0.00          H   
ATOM     15  HD3 LYS A   1      13.217  54.725  41.871  1.00  0.00          H   
ATOM     16  HD2 LYS A   1      12.768  54.469  40.174  1.00  0.00          H   
ATOM     17  HE3 LYS A   1      11.041  52.803  40.877  1.00  0.00          H   
ATOM     18  HE2 LYS A   1      11.508  53.118  42.569  1.00  0.00          H   
ATOM     19  HZ1 LYS A   1      13.644  52.191  42.122  1.00  0.00          H   
ATOM     20  HZ2 LYS A   1      12.385  51.137  41.812  1.00  0.00          H   
ATOM     21  HZ3 LYS A   1      13.194  51.866  40.627  1.00  0.00          H   
ATOM     22  H   LYS A   1      11.201  58.369  42.814  1.00  0.00          H   
ATOM     23  N   LYS A   2       9.442  58.281  38.904  1.00  0.00          N   
ATOM     24  CA  LYS A   2       8.293  58.164  38.062  1.00  0.00          C   
ATOM     25  C   LYS A   2       7.927  56.689  37.811  1.00  0.00          C   
ATOM     26  O   LYS A   2       8.899  55.846  37.684  1.00  0.00          O   
ATOM     27  CB  LYS A   2       8.626  59.001  36.785  1.00  0.00          C   
ATOM     28  CG  LYS A   2       7.644  58.865  35.629  1.00  0.00          C   
ATOM     29  CD  LYS A   2       8.047  59.745  34.443  1.00  0.00          C   
ATOM     30  CE  LYS A   2       7.077  59.681  33.266  1.00  0.00          C   
ATOM     31  NZ  LYS A   2       7.608  60.695  32.325  1.00  0.00          N   
ATOM     32  H   LYS A   2      10.236  58.799  38.553  1.00  0.00          H   
ATOM     33  HA  LYS A   2       7.467  58.590  38.630  1.00  0.00          H   
ATOM     34  HB3 LYS A   2       9.590  58.674  36.390  1.00  0.00          H   
ATOM     35  HB2 LYS A   2       8.741  60.065  37.002  1.00  0.00          H   
ATOM     36  HG3 LYS A   2       6.651  59.122  35.974  1.00  0.00          H   
ATOM     37  HG2 LYS A   2       7.656  57.813  35.326  1.00  0.00          H   
ATOM     38  HD3 LYS A   2       9.038  59.434  34.109  1.00  0.00          H   
ATOM     39  HD2 LYS A   2       8.053  60.744  34.874  1.00  0.00          H   
ATOM     40  HE3 LYS A   2       6.049  59.887  33.523  1.00  0.00          H   
ATOM     41  HE2 LYS A   2       7.123  58.648  32.914  1.00  0.00          H   
ATOM     42  HZ1 LYS A   2       8.616  60.678  32.325  1.00  0.00          H   
ATOM     43  HZ2 LYS A   2       7.314  60.358  31.417  1.00  0.00          H   
ATOM     44  HZ3 LYS A   2       7.249  61.630  32.502  1.00  0.00          H   
ATOM     45  N   PRO A   3       6.653  56.264  37.719  1.00  0.00          N   
ATOM     46  CA  PRO A   3       6.326  54.860  37.559  1.00  0.00          C   
ATOM     47  C   PRO A   3       6.843  54.268  36.229  1.00  0.00          C   
ATOM     48  O   PRO A   3       6.648  54.858  35.118  1.00  0.00          O   
ATOM     49  CB  PRO A   3       4.798  54.856  37.652  1.00  0.00          C   
ATOM     50  CG  PRO A   3       4.407  56.080  38.443  1.00  0.00          C   
ATOM     51  CD  PRO A   3       5.439  57.042  37.910  1.00  0.00          C   
ATOM     52  HA  PRO A   3       6.739  54.296  38.389  1.00  0.00          H   
ATOM     53  HB3 PRO A   3       4.430  54.947  36.629  1.00  0.00          H   
ATOM     54  HB2 PRO A   3       4.522  53.940  38.172  1.00  0.00          H   
ATOM     55  HG3 PRO A   3       3.388  56.424  38.268  1.00  0.00          H   
ATOM     56  HG2 PRO A   3       4.605  55.963  39.502  1.00  0.00          H   
ATOM     57  HD3 PRO A   3       5.103  57.556  37.003  1.00  0.00          H   
ATOM     58  HD2 PRO A   3       5.508  57.804  38.687  1.00  0.00          H   
ATOM     59  N   GLY A   4       7.490  53.115  36.377  1.00  0.00          N   
ATOM     60  CA  GLY A   4       8.152  52.406  35.277  1.00  0.00          C   
ATOM     61  C   GLY A   4       9.406  53.050  34.695  1.00  0.00          C   
ATOM     62  O   GLY A   4       9.847  52.588  33.624  1.00  0.00          O   
ATOM     63  H   GLY A   4       7.424  52.707  37.302  1.00  0.00          H   
ATOM     64  HA3 GLY A   4       7.385  52.311  34.507  1.00  0.00          H   
ATOM     65  HA2 GLY A   4       8.466  51.429  35.645  1.00  0.00          H   
ATOM     66  N   ALA A   5       9.915  54.152  35.307  1.00  0.00          N   
ATOM     67  CA  ALA A   5      11.024  54.878  34.694  1.00  0.00          C   
ATOM     68  C   ALA A   5      12.401  54.175  34.808  1.00  0.00          C   
ATOM     69  O   ALA A   5      12.792  53.673  35.909  1.00  0.00          O   
ATOM     70  CB  ALA A   5      11.214  56.264  35.315  1.00  0.00          C   
ATOM     71  H   ALA A   5       9.601  54.471  36.215  1.00  0.00          H   
ATOM     72  HA  ALA A   5      10.764  54.946  33.643  1.00  0.00          H   
ATOM     73  HB1 ALA A   5      11.502  56.292  36.365  1.00  0.00          H   
ATOM     74  HB2 ALA A   5      11.947  56.826  34.741  1.00  0.00          H   
ATOM     75  HB3 ALA A   5      10.291  56.848  35.338  1.00  0.00          H   
ATOM     76  N   SER A   6      13.266  54.355  33.822  1.00  0.00          N   
ATOM     77  CA  SER A   6      14.700  54.279  33.954  1.00  0.00          C   
ATOM     78  C   SER A   6      15.229  55.511  34.728  1.00  0.00          C   
ATOM     79  O   SER A   6      14.584  56.562  34.715  1.00  0.00          O   
ATOM     80  CB  SER A   6      15.421  54.106  32.615  1.00  0.00          C   
ATOM     81  OG  SER A   6      14.980  55.156  31.776  1.00  0.00          O   
ATOM     82  H   SER A   6      13.004  55.023  33.102  1.00  0.00          H   
ATOM     83  HA  SER A   6      14.922  53.408  34.561  1.00  0.00          H   
ATOM     84  HB3 SER A   6      15.009  53.193  32.199  1.00  0.00          H   
ATOM     85  HB2 SER A   6      16.496  54.104  32.769  1.00  0.00          H   
ATOM     86  HG  SER A   6      15.356  54.971  30.916  1.00  0.00          H   
ATOM     87  N   LEU A   7      16.477  55.423  35.210  1.00  0.00          N   
ATOM     88  CA  LEU A   7      17.264  56.600  35.452  1.00  0.00          C   
ATOM     89  C   LEU A   7      17.446  57.507  34.237  1.00  0.00          C   
ATOM     90  O   LEU A   7      17.867  57.068  33.102  1.00  0.00          O   
ATOM     91  CB  LEU A   7      18.619  56.155  36.004  1.00  0.00          C   
ATOM     92  CG  LEU A   7      18.630  55.306  37.295  1.00  0.00          C   
ATOM     93  CD1 LEU A   7      20.063  54.831  37.463  1.00  0.00          C   
ATOM     94  CD2 LEU A   7      18.127  56.045  38.505  1.00  0.00          C   
ATOM     95  H   LEU A   7      16.929  54.520  35.085  1.00  0.00          H   
ATOM     96  HA  LEU A   7      16.746  57.197  36.204  1.00  0.00          H   
ATOM     97  HB3 LEU A   7      19.179  57.091  36.059  1.00  0.00          H   
ATOM     98  HB2 LEU A   7      19.056  55.599  35.178  1.00  0.00          H   
ATOM     99  HG  LEU A   7      17.969  54.447  37.163  1.00  0.00          H   
ATOM    100 HD11 LEU A   7      20.103  54.302  38.405  1.00  0.00          H   
ATOM    101 HD12 LEU A   7      20.173  54.112  36.661  1.00  0.00          H   
ATOM    102 HD13 LEU A   7      20.754  55.672  37.366  1.00  0.00          H   
ATOM    103 HD21 LEU A   7      18.750  56.931  38.665  1.00  0.00          H   
ATOM    104 HD22 LEU A   7      17.115  56.381  38.301  1.00  0.00          H   
ATOM    105 HD23 LEU A   7      18.090  55.397  39.387  1.00  0.00          H   
ATOM    106  N   ALA A   8      17.167  58.794  34.430  1.00  0.00          N   
ATOM    107  CA  ALA A   8      17.374  59.852  33.438  1.00  0.00          C   
ATOM    108  C   ALA A   8      18.795  59.954  32.882  1.00  0.00          C   
ATOM    109  O   ALA A   8      18.936  60.304  31.717  1.00  0.00          O   
ATOM    110  CB  ALA A   8      16.838  61.124  33.982  1.00  0.00          C   
ATOM    111  H   ALA A   8      16.929  58.995  35.383  1.00  0.00          H   
ATOM    112  HA  ALA A   8      16.626  59.764  32.660  1.00  0.00          H   
ATOM    113  HB1 ALA A   8      17.350  61.265  34.944  1.00  0.00          H   
ATOM    114  HB2 ALA A   8      17.246  61.978  33.446  1.00  0.00          H   
ATOM    115  HB3 ALA A   8      15.754  61.074  34.074  1.00  0.00          H   
ATOM    116  N   ALA A   9      19.767  59.639  33.704  1.00  0.00          N   
ATOM    117  CA  ALA A   9      21.115  59.531  33.224  1.00  0.00          C   
ATOM    118  C   ALA A   9      21.411  58.624  32.090  1.00  0.00          C   
ATOM    119  O   ALA A   9      22.123  59.000  31.166  1.00  0.00          O   
ATOM    120  CB  ALA A   9      21.959  59.111  34.445  1.00  0.00          C   
ATOM    121  H   ALA A   9      19.413  59.416  34.619  1.00  0.00          H   
ATOM    122  HA  ALA A   9      21.433  60.545  32.974  1.00  0.00          H   
ATOM    123  HB1 ALA A   9      21.945  59.897  35.190  1.00  0.00          H   
ATOM    124  HB2 ALA A   9      21.493  58.215  34.849  1.00  0.00          H   
ATOM    125  HB3 ALA A   9      23.005  58.924  34.172  1.00  0.00          H   
ATOM    126  N   LEU A  10      20.833  57.452  32.133  1.00  0.00          N   
ATOM    127  CA  LEU A  10      20.900  56.480  31.045  1.00  0.00          C   
ATOM    128  C   LEU A  10      20.174  57.070  29.818  1.00  0.00          C   
ATOM    129  O   LEU A  10      20.704  56.915  28.689  1.00  0.00          O   
ATOM    130  CB  LEU A  10      20.316  55.084  31.451  1.00  0.00          C   
ATOM    131  CG  LEU A  10      20.187  53.917  30.402  1.00  0.00          C   
ATOM    132  CD1 LEU A  10      21.579  53.667  29.734  1.00  0.00          C   
ATOM    133  CD2 LEU A  10      19.694  52.654  30.969  1.00  0.00          C   
ATOM    134  H   LEU A  10      20.540  57.191  33.065  1.00  0.00          H   
ATOM    135  HA  LEU A  10      21.938  56.316  30.771  1.00  0.00          H   
ATOM    136  HB3 LEU A  10      19.317  55.332  31.808  1.00  0.00          H   
ATOM    137  HB2 LEU A  10      20.924  54.674  32.253  1.00  0.00          H   
ATOM    138  HG  LEU A  10      19.485  54.211  29.631  1.00  0.00          H   
ATOM    139 HD11 LEU A  10      21.490  52.788  29.100  1.00  0.00          H   
ATOM    140 HD12 LEU A  10      21.841  54.507  29.109  1.00  0.00          H   
ATOM    141 HD13 LEU A  10      22.291  53.592  30.559  1.00  0.00          H   
ATOM    142 HD21 LEU A  10      18.754  52.844  31.488  1.00  0.00          H   
ATOM    143 HD22 LEU A  10      19.696  51.955  30.136  1.00  0.00          H   
ATOM    144 HD23 LEU A  10      20.372  52.312  31.752  1.00  0.00          H   
ATOM    145  N   GLN A  11      19.091  57.793  29.949  1.00  0.00          N   
ATOM    146  CA  GLN A  11      18.302  58.426  28.824  1.00  0.00          C   
ATOM    147  C   GLN A  11      19.138  59.547  28.226  1.00  0.00          C   
ATOM    148  O   GLN A  11      19.260  59.559  26.984  1.00  0.00          O   
ATOM    149  CB  GLN A  11      16.870  58.831  29.252  1.00  0.00          C   
ATOM    150  CG  GLN A  11      15.975  57.738  29.819  1.00  0.00          C   
ATOM    151  CD  GLN A  11      14.663  58.316  30.368  1.00  0.00          C   
ATOM    152  NE2 GLN A  11      14.104  57.809  31.456  1.00  0.00          N   
ATOM    153  OE1 GLN A  11      14.111  59.242  29.798  1.00  0.00          O   
ATOM    154  H   GLN A  11      18.839  58.203  30.837  1.00  0.00          H   
ATOM    155  HA  GLN A  11      18.334  57.637  28.069  1.00  0.00          H   
ATOM    156  HB3 GLN A  11      16.353  59.161  28.347  1.00  0.00          H   
ATOM    157  HB2 GLN A  11      16.928  59.655  29.970  1.00  0.00          H   
ATOM    158  HG3 GLN A  11      16.537  57.304  30.651  1.00  0.00          H   
ATOM    159  HG2 GLN A  11      15.759  57.026  29.016  1.00  0.00          H   
ATOM    160 HE21 GLN A  11      14.587  57.057  31.934  1.00  0.00          H   
ATOM    161 HE22 GLN A  11      13.448  58.414  31.923  1.00  0.00          H   
ATOM    162  N   ALA A  12      19.724  60.436  28.974  1.00  0.00          N   
ATOM    163  CA  ALA A  12      20.787  61.425  28.570  1.00  0.00          C   
ATOM    164  C   ALA A  12      21.938  60.781  27.718  1.00  0.00          C   
ATOM    165  O   ALA A  12      22.346  61.429  26.711  1.00  0.00          O   
ATOM    166  CB  ALA A  12      21.321  62.152  29.848  1.00  0.00          C   
ATOM    167  H   ALA A  12      19.565  60.342  29.971  1.00  0.00          H   
ATOM    168  HA  ALA A  12      20.428  62.213  27.910  1.00  0.00          H   
ATOM    169  HB1 ALA A  12      21.930  62.994  29.505  1.00  0.00          H   
ATOM    170  HB2 ALA A  12      20.485  62.632  30.342  1.00  0.00          H   
ATOM    171  HB3 ALA A  12      21.723  61.357  30.484  1.00  0.00          H   
ATOM    172  N   LEU A  13      22.516  59.634  28.112  1.00  0.00          N   
ATOM    173  CA  LEU A  13      23.443  58.810  27.306  1.00  0.00          C   
ATOM    174  C   LEU A  13      22.774  58.162  26.074  1.00  0.00          C   
ATOM    175  O   LEU A  13      23.320  58.231  24.948  1.00  0.00          O   
ATOM    176  CB  LEU A  13      24.085  57.770  28.170  1.00  0.00          C   
ATOM    177  CG  LEU A  13      25.351  57.147  27.737  1.00  0.00          C   
ATOM    178  CD1 LEU A  13      25.305  56.115  26.611  1.00  0.00          C   
ATOM    179  CD2 LEU A  13      26.456  58.131  27.449  1.00  0.00          C   
ATOM    180  H   LEU A  13      22.338  59.535  29.095  1.00  0.00          H   
ATOM    181  HA  LEU A  13      24.226  59.433  26.884  1.00  0.00          H   
ATOM    182  HB3 LEU A  13      23.368  56.979  28.409  1.00  0.00          H   
ATOM    183  HB2 LEU A  13      24.312  58.174  29.165  1.00  0.00          H   
ATOM    184  HG  LEU A  13      25.730  56.626  28.620  1.00  0.00          H   
ATOM    185 HD11 LEU A  13      26.287  55.664  26.488  1.00  0.00          H   
ATOM    186 HD12 LEU A  13      24.587  55.372  26.956  1.00  0.00          H   
ATOM    187 HD13 LEU A  13      24.939  56.614  25.717  1.00  0.00          H   
ATOM    188 HD21 LEU A  13      26.306  58.499  26.442  1.00  0.00          H   
ATOM    189 HD22 LEU A  13      26.491  58.852  28.280  1.00  0.00          H   
ATOM    190 HD23 LEU A  13      27.403  57.596  27.555  1.00  0.00          H   
ATOM    191  N   GLN A  14      21.563  57.619  26.127  1.00  0.00          N   
ATOM    192  CA  GLN A  14      20.899  57.051  24.901  1.00  0.00          C   
ATOM    193  C   GLN A  14      20.554  58.132  23.812  1.00  0.00          C   
ATOM    194  O   GLN A  14      20.600  57.813  22.615  1.00  0.00          O   
ATOM    195  CB  GLN A  14      19.730  56.095  25.335  1.00  0.00          C   
ATOM    196  CG  GLN A  14      20.426  54.849  25.780  1.00  0.00          C   
ATOM    197  CD  GLN A  14      19.521  53.593  26.113  1.00  0.00          C   
ATOM    198  NE2 GLN A  14      20.135  52.476  26.438  1.00  0.00          N   
ATOM    199  OE1 GLN A  14      18.289  53.648  26.159  1.00  0.00          O   
ATOM    200  H   GLN A  14      21.110  57.546  27.029  1.00  0.00          H   
ATOM    201  HA  GLN A  14      21.572  56.400  24.355  1.00  0.00          H   
ATOM    202  HB3 GLN A  14      19.111  55.853  24.460  1.00  0.00          H   
ATOM    203  HB2 GLN A  14      19.136  56.515  26.150  1.00  0.00          H   
ATOM    204  HG3 GLN A  14      20.934  55.079  26.710  1.00  0.00          H   
ATOM    205  HG2 GLN A  14      21.178  54.600  25.031  1.00  0.00          H   
ATOM    206 HE21 GLN A  14      21.088  52.475  26.111  1.00  0.00          H   
ATOM    207 HE22 GLN A  14      19.550  51.650  26.390  1.00  0.00          H   
ATOM    208  N   ALA A  15      20.091  59.329  24.158  1.00  0.00          N   
ATOM    209  CA  ALA A  15      19.926  60.485  23.260  1.00  0.00          C   
ATOM    210  C   ALA A  15      21.276  60.882  22.574  1.00  0.00          C   
ATOM    211  O   ALA A  15      21.275  61.343  21.455  1.00  0.00          O   
ATOM    212  CB  ALA A  15      19.305  61.627  24.000  1.00  0.00          C   
ATOM    213  H   ALA A  15      19.901  59.493  25.146  1.00  0.00          H   
ATOM    214  HA  ALA A  15      19.251  60.098  22.493  1.00  0.00          H   
ATOM    215  HB1 ALA A  15      18.956  62.295  23.210  1.00  0.00          H   
ATOM    216  HB2 ALA A  15      18.420  61.218  24.485  1.00  0.00          H   
ATOM    217  HB3 ALA A  15      19.907  62.185  24.711  1.00  0.00          H   
ATOM    218  N   LEU A  16      22.376  60.751  23.261  1.00  0.00          N   
ATOM    219  CA  LEU A  16      23.724  60.956  22.689  1.00  0.00          C   
ATOM    220  C   LEU A  16      24.023  59.837  21.661  1.00  0.00          C   
ATOM    221  O   LEU A  16      24.445  60.123  20.541  1.00  0.00          O   
ATOM    222  CB  LEU A  16      24.891  61.220  23.641  1.00  0.00          C   
ATOM    223  CG  LEU A  16      24.710  62.564  24.318  1.00  0.00          C   
ATOM    224  CD1 LEU A  16      25.523  62.595  25.638  1.00  0.00          C   
ATOM    225  CD2 LEU A  16      25.190  63.736  23.446  1.00  0.00          C   
ATOM    226  H   LEU A  16      22.256  60.455  24.221  1.00  0.00          H   
ATOM    227  HA  LEU A  16      23.685  61.874  22.103  1.00  0.00          H   
ATOM    228  HB3 LEU A  16      25.811  61.293  23.050  1.00  0.00          H   
ATOM    229  HB2 LEU A  16      24.927  60.338  24.272  1.00  0.00          H   
ATOM    230  HG  LEU A  16      23.674  62.743  24.630  1.00  0.00          H   
ATOM    231 HD11 LEU A  16      25.035  61.897  26.315  1.00  0.00          H   
ATOM    232 HD12 LEU A  16      26.607  62.420  25.592  1.00  0.00          H   
ATOM    233 HD13 LEU A  16      25.422  63.589  26.067  1.00  0.00          H   
ATOM    234 HD21 LEU A  16      26.243  63.575  23.199  1.00  0.00          H   
ATOM    235 HD22 LEU A  16      24.633  63.829  22.522  1.00  0.00          H   
ATOM    236 HD23 LEU A  16      24.969  64.678  23.946  1.00  0.00          H   
ATOM    237  N   GLN A  17      23.843  58.585  22.042  1.00  0.00          N   
ATOM    238  CA  GLN A  17      23.951  57.507  21.056  1.00  0.00          C   
ATOM    239  C   GLN A  17      22.977  57.510  19.852  1.00  0.00          C   
ATOM    240  O   GLN A  17      23.369  57.047  18.796  1.00  0.00          O   
ATOM    241  CB  GLN A  17      23.889  56.128  21.783  1.00  0.00          C   
ATOM    242  CG  GLN A  17      25.091  55.758  22.678  1.00  0.00          C   
ATOM    243  CD  GLN A  17      25.042  54.360  23.208  1.00  0.00          C   
ATOM    244  NE2 GLN A  17      26.023  53.826  23.946  1.00  0.00          N   
ATOM    245  OE1 GLN A  17      24.079  53.589  22.967  1.00  0.00          O   
ATOM    246  H   GLN A  17      23.694  58.375  23.028  1.00  0.00          H   
ATOM    247  HA  GLN A  17      24.948  57.520  20.617  1.00  0.00          H   
ATOM    248  HB3 GLN A  17      23.803  55.348  21.022  1.00  0.00          H   
ATOM    249  HB2 GLN A  17      23.069  56.006  22.482  1.00  0.00          H   
ATOM    250  HG3 GLN A  17      25.259  56.412  23.537  1.00  0.00          H   
ATOM    251  HG2 GLN A  17      26.033  55.890  22.149  1.00  0.00          H   
ATOM    252 HE21 GLN A  17      26.822  54.432  24.090  1.00  0.00          H   
ATOM    253 HE22 GLN A  17      25.929  52.854  24.170  1.00  0.00          H   
ATOM    254  N   ALA A  18      21.781  58.059  20.020  1.00  0.00          N   
ATOM    255  CA  ALA A  18      20.833  58.189  18.905  1.00  0.00          C   
ATOM    256  C   ALA A  18      21.303  59.409  18.085  1.00  0.00          C   
ATOM    257  O   ALA A  18      21.183  59.308  16.881  1.00  0.00          O   
ATOM    258  CB  ALA A  18      19.364  58.413  19.363  1.00  0.00          C   
ATOM    259  H   ALA A  18      21.373  58.213  20.934  1.00  0.00          H   
ATOM    260  HA  ALA A  18      20.944  57.326  18.251  1.00  0.00          H   
ATOM    261  HB1 ALA A  18      18.715  58.712  18.542  1.00  0.00          H   
ATOM    262  HB2 ALA A  18      19.110  57.468  19.829  1.00  0.00          H   
ATOM    263  HB3 ALA A  18      19.317  59.147  20.170  1.00  0.00          H   
ATOM    264  N   ALA A  19      21.850  60.506  18.664  1.00  0.00          N   
ATOM    265  CA  ALA A  19      22.436  61.533  17.836  1.00  0.00          C   
ATOM    266  C   ALA A  19      23.621  60.948  17.027  1.00  0.00          C   
ATOM    267  O   ALA A  19      23.742  61.293  15.849  1.00  0.00          O   
ATOM    268  CB  ALA A  19      22.918  62.749  18.654  1.00  0.00          C   
ATOM    269  H   ALA A  19      22.044  60.576  19.658  1.00  0.00          H   
ATOM    270  HA  ALA A  19      21.658  61.847  17.132  1.00  0.00          H   
ATOM    271  HB1 ALA A  19      23.326  63.603  18.118  1.00  0.00          H   
ATOM    272  HB2 ALA A  19      22.123  63.113  19.317  1.00  0.00          H   
ATOM    273  HB3 ALA A  19      23.725  62.281  19.210  1.00  0.00          H   
ATOM    274  N   GLN A  20      24.462  60.121  17.645  1.00  0.00          N   
ATOM    275  CA  GLN A  20      25.686  59.681  17.004  1.00  0.00          C   
ATOM    276  C   GLN A  20      25.382  58.855  15.731  1.00  0.00          C   
ATOM    277  O   GLN A  20      26.016  59.005  14.696  1.00  0.00          O   
ATOM    278  CB  GLN A  20      26.536  58.858  17.966  1.00  0.00          C   
ATOM    279  CG  GLN A  20      27.244  59.818  18.970  1.00  0.00          C   
ATOM    280  CD  GLN A  20      27.578  59.038  20.237  1.00  0.00          C   
ATOM    281  NE2 GLN A  20      28.320  59.661  21.135  1.00  0.00          N   
ATOM    282  OE1 GLN A  20      27.270  57.918  20.558  1.00  0.00          O   
ATOM    283  H   GLN A  20      24.248  59.970  18.622  1.00  0.00          H   
ATOM    284  HA  GLN A  20      26.210  60.595  16.737  1.00  0.00          H   
ATOM    285  HB3 GLN A  20      27.296  58.299  17.422  1.00  0.00          H   
ATOM    286  HB2 GLN A  20      25.879  58.159  18.488  1.00  0.00          H   
ATOM    287  HG3 GLN A  20      26.590  60.664  19.186  1.00  0.00          H   
ATOM    288  HG2 GLN A  20      28.145  60.212  18.496  1.00  0.00          H   
ATOM    289 HE21 GLN A  20      28.426  60.669  21.087  1.00  0.00          H   
ATOM    290 HE22 GLN A  20      28.289  59.244  22.062  1.00  0.00          H   
ATOM    291  N   ALA A  21      24.328  58.004  15.865  1.00  0.00          N   
ATOM    292  CA  ALA A  21      23.799  57.200  14.843  1.00  0.00          C   
ATOM    293  C   ALA A  21      23.200  58.062  13.679  1.00  0.00          C   
ATOM    294  O   ALA A  21      23.613  57.932  12.501  1.00  0.00          O   
ATOM    295  CB  ALA A  21      22.866  56.214  15.539  1.00  0.00          C   
ATOM    296  H   ALA A  21      23.858  57.938  16.755  1.00  0.00          H   
ATOM    297  HA  ALA A  21      24.607  56.577  14.465  1.00  0.00          H   
ATOM    298  HB1 ALA A  21      22.056  56.643  16.134  1.00  0.00          H   
ATOM    299  HB2 ALA A  21      22.381  55.521  14.847  1.00  0.00          H   
ATOM    300  HB3 ALA A  21      23.386  55.633  16.297  1.00  0.00          H   
ATOM    301  N   ALA A  22      22.527  59.162  13.971  1.00  0.00          N   
ATOM    302  CA  ALA A  22      22.165  60.174  13.034  1.00  0.00          C   
ATOM    303  C   ALA A  22      23.281  61.105  12.576  1.00  0.00          C   
ATOM    304  O   ALA A  22      23.126  62.042  11.824  1.00  0.00          O   
ATOM    305  CB  ALA A  22      21.104  61.053  13.670  1.00  0.00          C   
ATOM    306  H   ALA A  22      22.250  59.352  14.919  1.00  0.00          H   
ATOM    307  HA  ALA A  22      21.757  59.764  12.110  1.00  0.00          H   
ATOM    308  HB1 ALA A  22      20.233  60.503  14.017  1.00  0.00          H   
ATOM    309  HB2 ALA A  22      21.596  61.526  14.520  1.00  0.00          H   
ATOM    310  HB3 ALA A  22      20.725  61.834  13.018  1.00  0.00          H   
ATOM    311  N   LYS A  23      24.489  60.873  13.053  1.00  0.00          N   
ATOM    312  CA  LYS A  23      25.730  61.612  12.872  1.00  0.00          C   
ATOM    313  C   LYS A  23      25.563  63.116  13.179  1.00  0.00          C   
ATOM    314  O   LYS A  23      26.125  63.954  12.489  1.00  0.00          O   
ATOM    315  CB  LYS A  23      26.383  61.269  11.525  1.00  0.00          C   
ATOM    316  CG  LYS A  23      27.900  61.510  11.464  1.00  0.00          C   
ATOM    317  CD  LYS A  23      28.621  60.757  10.357  1.00  0.00          C   
ATOM    318  CE  LYS A  23      30.129  61.113  10.227  1.00  0.00          C   
ATOM    319  NZ  LYS A  23      30.902  60.851  11.399  1.00  0.00          N   
ATOM    320  H   LYS A  23      24.616  60.084  13.673  1.00  0.00          H   
ATOM    321  HA  LYS A  23      26.437  61.208  13.602  1.00  0.00          H   
ATOM    322  HB3 LYS A  23      25.829  61.837  10.770  1.00  0.00          H   
ATOM    323  HB2 LYS A  23      26.346  60.186  11.389  1.00  0.00          H   
ATOM    324  HG3 LYS A  23      28.297  61.094  12.388  1.00  0.00          H   
ATOM    325  HG2 LYS A  23      28.138  62.573  11.467  1.00  0.00          H   
ATOM    326  HD3 LYS A  23      28.041  61.065   9.490  1.00  0.00          H   
ATOM    327  HD2 LYS A  23      28.554  59.709  10.629  1.00  0.00          H   
ATOM    328  HE3 LYS A  23      30.166  62.145   9.886  1.00  0.00          H   
ATOM    329  HE2 LYS A  23      30.575  60.438   9.492  1.00  0.00          H   
ATOM    330  HZ1 LYS A  23      30.970  59.861  11.545  1.00  0.00          H   
ATOM    331  HZ2 LYS A  23      31.807  61.279  11.290  1.00  0.00          H   
ATOM    332  HZ3 LYS A  23      30.478  61.205  12.246  1.00  0.00          H   
ATOM    333  N   LYS A  24      24.629  63.490  14.022  1.00  0.00          N   
ATOM    334  CA  LYS A  24      24.119  64.876  14.291  1.00  0.00          C   
ATOM    335  C   LYS A  24      25.105  65.822  14.971  1.00  0.00          C   
ATOM    336  CB  LYS A  24      22.812  64.644  15.067  1.00  0.00          C   
ATOM    337  CG  LYS A  24      22.004  65.940  15.307  1.00  0.00          C   
ATOM    338  CD  LYS A  24      21.260  66.271  14.023  1.00  0.00          C   
ATOM    339  CE  LYS A  24      20.188  67.313  14.161  1.00  0.00          C   
ATOM    340  NZ  LYS A  24      20.673  68.692  14.139  1.00  0.00          N   
ATOM    341  O   LYS A  24      25.941  65.367  15.840  1.00  0.00          O   
ATOM    342  OXT LYS A  24      25.250  66.906  14.436  1.00  0.00          O   
ATOM    343  H   LYS A  24      24.279  62.724  14.573  1.00  0.00          H   
ATOM    344  HA  LYS A  24      23.947  65.338  13.320  1.00  0.00          H   
ATOM    345  HB3 LYS A  24      23.027  64.135  16.003  1.00  0.00          H   
ATOM    346  HB2 LYS A  24      22.158  63.962  14.525  1.00  0.00          H   
ATOM    347  HG3 LYS A  24      22.621  66.784  15.633  1.00  0.00          H   
ATOM    348  HG2 LYS A  24      21.260  65.696  16.074  1.00  0.00          H   
ATOM    349  HD3 LYS A  24      20.654  65.407  13.744  1.00  0.00          H   
ATOM    350  HD2 LYS A  24      22.027  66.476  13.268  1.00  0.00          H   
ATOM    351  HE3 LYS A  24      19.629  67.251  15.099  1.00  0.00          H   
ATOM    352  HE2 LYS A  24      19.423  67.227  13.393  1.00  0.00          H   
ATOM    353  HZ1 LYS A  24      21.057  68.957  13.242  1.00  0.00          H   
ATOM    354  HZ2 LYS A  24      19.946  69.355  14.381  1.00  0.00          H   
ATOM    355  HZ3 LYS A  24      21.448  68.791  14.778  1.00  0.00          H   
TER     356      LYS A  24
ENDMDL
MODEL        8
ATOM      1  N   LYS A   1      29.694  48.545  45.656  1.00  0.00          N   
ATOM      2  CA  LYS A   1      30.203  48.524  44.328  1.00  0.00          C   
ATOM      3  C   LYS A   1      30.719  49.908  43.879  1.00  0.00          C   
ATOM      4  O   LYS A   1      30.762  50.809  44.742  1.00  0.00          O   
ATOM      5  CB  LYS A   1      29.155  47.851  43.407  1.00  0.00          C   
ATOM      6  CG  LYS A   1      28.924  46.334  43.801  1.00  0.00          C   
ATOM      7  CD  LYS A   1      28.261  45.596  42.633  1.00  0.00          C   
ATOM      8  CE  LYS A   1      26.842  46.078  42.266  1.00  0.00          C   
ATOM      9  NZ  LYS A   1      26.178  45.374  41.161  1.00  0.00          N   
ATOM     10  HA  LYS A   1      31.026  47.811  44.347  1.00  0.00          H   
ATOM     11  HB3 LYS A   1      29.460  47.808  42.356  1.00  0.00          H   
ATOM     12  HB2 LYS A   1      28.219  48.393  43.435  1.00  0.00          H   
ATOM     13  HG3 LYS A   1      28.272  46.251  44.662  1.00  0.00          H   
ATOM     14  HG2 LYS A   1      29.847  45.793  44.020  1.00  0.00          H   
ATOM     15  HD3 LYS A   1      28.256  44.542  42.919  1.00  0.00          H   
ATOM     16  HD2 LYS A   1      28.875  45.731  41.740  1.00  0.00          H   
ATOM     17  HE3 LYS A   1      26.996  47.107  41.958  1.00  0.00          H   
ATOM     18  HE2 LYS A   1      26.241  46.180  43.163  1.00  0.00          H   
ATOM     19  HZ1 LYS A   1      25.378  45.857  40.771  1.00  0.00          H   
ATOM     20  HZ2 LYS A   1      26.833  45.390  40.380  1.00  0.00          H   
ATOM     21  HZ3 LYS A   1      26.076  44.415  41.460  1.00  0.00          H   
ATOM     22  H   LYS A   1      30.485  48.745  46.260  1.00  0.00          H   
ATOM     23  N   LYS A   2      31.088  50.170  42.616  1.00  0.00          N   
ATOM     24  CA  LYS A   2      31.386  51.564  42.146  1.00  0.00          C   
ATOM     25  C   LYS A   2      30.063  52.232  41.716  1.00  0.00          C   
ATOM     26  O   LYS A   2      29.238  51.432  41.226  1.00  0.00          O   
ATOM     27  CB  LYS A   2      32.507  51.548  41.078  1.00  0.00          C   
ATOM     28  CG  LYS A   2      33.043  52.951  40.550  1.00  0.00          C   
ATOM     29  CD  LYS A   2      34.029  52.735  39.445  1.00  0.00          C   
ATOM     30  CE  LYS A   2      35.219  51.996  39.959  1.00  0.00          C   
ATOM     31  NZ  LYS A   2      36.305  52.161  38.966  1.00  0.00          N   
ATOM     32  H   LYS A   2      30.931  49.432  41.947  1.00  0.00          H   
ATOM     33  HA  LYS A   2      31.781  52.082  43.018  1.00  0.00          H   
ATOM     34  HB3 LYS A   2      32.008  51.083  40.235  1.00  0.00          H   
ATOM     35  HB2 LYS A   2      33.379  50.961  41.369  1.00  0.00          H   
ATOM     36  HG3 LYS A   2      33.493  53.400  41.442  1.00  0.00          H   
ATOM     37  HG2 LYS A   2      32.311  53.648  40.131  1.00  0.00          H   
ATOM     38  HD3 LYS A   2      34.372  53.717  39.110  1.00  0.00          H   
ATOM     39  HD2 LYS A   2      33.485  52.235  38.652  1.00  0.00          H   
ATOM     40  HE3 LYS A   2      34.949  50.948  40.131  1.00  0.00          H   
ATOM     41  HE2 LYS A   2      35.468  52.432  40.930  1.00  0.00          H   
ATOM     42  HZ1 LYS A   2      37.160  52.063  39.494  1.00  0.00          H   
ATOM     43  HZ2 LYS A   2      36.236  51.370  38.338  1.00  0.00          H   
ATOM     44  HZ3 LYS A   2      36.329  53.022  38.442  1.00  0.00          H   
ATOM     45  N   PRO A   3      29.915  53.542  41.943  1.00  0.00          N   
ATOM     46  CA  PRO A   3      28.676  54.233  41.458  1.00  0.00          C   
ATOM     47  C   PRO A   3      28.463  54.332  39.916  1.00  0.00          C   
ATOM     48  O   PRO A   3      29.346  54.052  39.101  1.00  0.00          O   
ATOM     49  CB  PRO A   3      28.854  55.588  42.147  1.00  0.00          C   
ATOM     50  CG  PRO A   3      29.855  55.487  43.247  1.00  0.00          C   
ATOM     51  CD  PRO A   3      30.777  54.473  42.633  1.00  0.00          C   
ATOM     52  HA  PRO A   3      27.759  53.779  41.834  1.00  0.00          H   
ATOM     53  HB3 PRO A   3      29.045  56.356  41.406  1.00  0.00          H   
ATOM     54  HB2 PRO A   3      27.951  55.937  42.632  1.00  0.00          H   
ATOM     55  HG3 PRO A   3      30.299  56.424  43.604  1.00  0.00          H   
ATOM     56  HG2 PRO A   3      29.284  55.051  44.072  1.00  0.00          H   
ATOM     57  HD3 PRO A   3      31.458  55.031  41.996  1.00  0.00          H   
ATOM     58  HD2 PRO A   3      31.362  54.014  43.439  1.00  0.00          H   
ATOM     59  N   GLY A   4      27.242  54.683  39.477  1.00  0.00          N   
ATOM     60  CA  GLY A   4      26.673  54.818  38.120  1.00  0.00          C   
ATOM     61  C   GLY A   4      25.793  56.058  37.881  1.00  0.00          C   
ATOM     62  O   GLY A   4      25.324  56.645  38.821  1.00  0.00          O   
ATOM     63  H   GLY A   4      26.485  54.763  40.136  1.00  0.00          H   
ATOM     64  HA3 GLY A   4      25.913  54.041  38.021  1.00  0.00          H   
ATOM     65  HA2 GLY A   4      27.442  54.603  37.383  1.00  0.00          H   
ATOM     66  N   ALA A   5      25.677  56.454  36.611  1.00  0.00          N   
ATOM     67  CA  ALA A   5      24.732  57.448  36.198  1.00  0.00          C   
ATOM     68  C   ALA A   5      23.303  57.041  36.541  1.00  0.00          C   
ATOM     69  O   ALA A   5      22.996  55.865  36.554  1.00  0.00          O   
ATOM     70  CB  ALA A   5      24.956  57.742  34.703  1.00  0.00          C   
ATOM     71  H   ALA A   5      26.162  55.943  35.887  1.00  0.00          H   
ATOM     72  HA  ALA A   5      24.968  58.404  36.661  1.00  0.00          H   
ATOM     73  HB1 ALA A   5      24.990  56.953  33.950  1.00  0.00          H   
ATOM     74  HB2 ALA A   5      24.185  58.447  34.374  1.00  0.00          H   
ATOM     75  HB3 ALA A   5      25.894  58.252  34.531  1.00  0.00          H   
ATOM     76  N   SER A   6      22.380  57.935  36.629  1.00  0.00          N   
ATOM     77  CA  SER A   6      20.967  57.721  36.928  1.00  0.00          C   
ATOM     78  C   SER A   6      20.142  57.309  35.739  1.00  0.00          C   
ATOM     79  O   SER A   6      20.535  57.463  34.631  1.00  0.00          O   
ATOM     80  CB  SER A   6      20.368  58.995  37.638  1.00  0.00          C   
ATOM     81  OG  SER A   6      20.035  60.013  36.720  1.00  0.00          O   
ATOM     82  H   SER A   6      22.719  58.875  36.487  1.00  0.00          H   
ATOM     83  HA  SER A   6      20.914  56.874  37.613  1.00  0.00          H   
ATOM     84  HB3 SER A   6      21.157  59.311  38.314  1.00  0.00          H   
ATOM     85  HB2 SER A   6      19.473  58.822  38.234  1.00  0.00          H   
ATOM     86  HG  SER A   6      20.252  60.841  37.160  1.00  0.00          H   
ATOM     87  N   LEU A   7      18.920  56.738  35.926  1.00  0.00          N   
ATOM     88  CA  LEU A   7      18.080  56.367  34.798  1.00  0.00          C   
ATOM     89  C   LEU A   7      17.835  57.539  33.790  1.00  0.00          C   
ATOM     90  O   LEU A   7      18.043  57.459  32.589  1.00  0.00          O   
ATOM     91  CB  LEU A   7      16.734  55.809  35.265  1.00  0.00          C   
ATOM     92  CG  LEU A   7      15.882  55.152  34.158  1.00  0.00          C   
ATOM     93  CD1 LEU A   7      16.454  54.031  33.354  1.00  0.00          C   
ATOM     94  CD2 LEU A   7      14.517  54.599  34.779  1.00  0.00          C   
ATOM     95  H   LEU A   7      18.550  56.640  36.861  1.00  0.00          H   
ATOM     96  HA  LEU A   7      18.670  55.621  34.253  1.00  0.00          H   
ATOM     97  HB3 LEU A   7      16.145  56.507  35.848  1.00  0.00          H   
ATOM     98  HB2 LEU A   7      16.952  54.947  35.895  1.00  0.00          H   
ATOM     99  HG  LEU A   7      15.772  55.913  33.380  1.00  0.00          H   
ATOM    100 HD11 LEU A   7      17.340  54.212  32.750  1.00  0.00          H   
ATOM    101 HD12 LEU A   7      16.650  53.232  34.087  1.00  0.00          H   
ATOM    102 HD13 LEU A   7      15.651  53.664  32.716  1.00  0.00          H   
ATOM    103 HD21 LEU A   7      14.119  55.386  35.414  1.00  0.00          H   
ATOM    104 HD22 LEU A   7      13.832  54.437  33.958  1.00  0.00          H   
ATOM    105 HD23 LEU A   7      14.674  53.682  35.354  1.00  0.00          H   
ATOM    106  N   ALA A   8      17.476  58.752  34.278  1.00  0.00          N   
ATOM    107  CA  ALA A   8      17.341  59.966  33.476  1.00  0.00          C   
ATOM    108  C   ALA A   8      18.624  60.394  32.710  1.00  0.00          C   
ATOM    109  O   ALA A   8      18.611  60.911  31.607  1.00  0.00          O   
ATOM    110  CB  ALA A   8      16.828  61.104  34.401  1.00  0.00          C   
ATOM    111  H   ALA A   8      17.395  58.834  35.277  1.00  0.00          H   
ATOM    112  HA  ALA A   8      16.570  59.832  32.714  1.00  0.00          H   
ATOM    113  HB1 ALA A   8      17.253  61.055  35.402  1.00  0.00          H   
ATOM    114  HB2 ALA A   8      17.003  62.078  33.934  1.00  0.00          H   
ATOM    115  HB3 ALA A   8      15.732  61.069  34.474  1.00  0.00          H   
ATOM    116  N   ALA A   9      19.807  60.107  33.322  1.00  0.00          N   
ATOM    117  CA  ALA A   9      21.158  60.344  32.744  1.00  0.00          C   
ATOM    118  C   ALA A   9      21.662  59.215  31.839  1.00  0.00          C   
ATOM    119  O   ALA A   9      22.362  59.482  30.835  1.00  0.00          O   
ATOM    120  CB  ALA A   9      22.083  60.601  33.930  1.00  0.00          C   
ATOM    121  H   ALA A   9      19.738  59.561  34.175  1.00  0.00          H   
ATOM    122  HA  ALA A   9      21.051  61.293  32.226  1.00  0.00          H   
ATOM    123  HB1 ALA A   9      23.018  61.030  33.584  1.00  0.00          H   
ATOM    124  HB2 ALA A   9      21.529  61.250  34.616  1.00  0.00          H   
ATOM    125  HB3 ALA A   9      22.245  59.629  34.401  1.00  0.00          H   
ATOM    126  N   LEU A  10      21.273  57.919  31.983  1.00  0.00          N   
ATOM    127  CA  LEU A  10      21.223  56.878  31.006  1.00  0.00          C   
ATOM    128  C   LEU A  10      20.266  57.143  29.787  1.00  0.00          C   
ATOM    129  O   LEU A  10      20.622  56.799  28.661  1.00  0.00          O   
ATOM    130  CB  LEU A  10      20.862  55.591  31.760  1.00  0.00          C   
ATOM    131  CG  LEU A  10      21.904  55.191  32.890  1.00  0.00          C   
ATOM    132  CD1 LEU A  10      21.276  54.026  33.709  1.00  0.00          C   
ATOM    133  CD2 LEU A  10      23.229  54.758  32.416  1.00  0.00          C   
ATOM    134  H   LEU A  10      20.759  57.719  32.827  1.00  0.00          H   
ATOM    135  HA  LEU A  10      22.242  56.741  30.656  1.00  0.00          H   
ATOM    136  HB3 LEU A  10      20.730  54.779  31.046  1.00  0.00          H   
ATOM    137  HB2 LEU A  10      19.878  55.791  32.174  1.00  0.00          H   
ATOM    138  HG  LEU A  10      22.065  56.022  33.578  1.00  0.00          H   
ATOM    139 HD11 LEU A  10      20.264  54.272  34.028  1.00  0.00          H   
ATOM    140 HD12 LEU A  10      21.272  53.097  33.143  1.00  0.00          H   
ATOM    141 HD13 LEU A  10      21.825  53.843  34.631  1.00  0.00          H   
ATOM    142 HD21 LEU A  10      23.916  55.564  32.187  1.00  0.00          H   
ATOM    143 HD22 LEU A  10      23.669  54.038  33.122  1.00  0.00          H   
ATOM    144 HD23 LEU A  10      23.041  54.158  31.528  1.00  0.00          H   
ATOM    145  N   GLN A  11      19.109  57.680  30.105  1.00  0.00          N   
ATOM    146  CA  GLN A  11      18.184  58.037  28.974  1.00  0.00          C   
ATOM    147  C   GLN A  11      18.874  59.220  28.172  1.00  0.00          C   
ATOM    148  O   GLN A  11      18.797  59.288  26.912  1.00  0.00          O   
ATOM    149  CB  GLN A  11      16.798  58.408  29.626  1.00  0.00          C   
ATOM    150  CG  GLN A  11      15.919  57.247  30.131  1.00  0.00          C   
ATOM    151  CD  GLN A  11      16.267  55.962  29.476  1.00  0.00          C   
ATOM    152  NE2 GLN A  11      16.535  54.876  30.198  1.00  0.00          N   
ATOM    153  OE1 GLN A  11      16.371  55.775  28.304  1.00  0.00          O   
ATOM    154  H   GLN A  11      18.712  57.730  31.032  1.00  0.00          H   
ATOM    155  HA  GLN A  11      18.016  57.157  28.361  1.00  0.00          H   
ATOM    156  HB3 GLN A  11      16.246  58.884  28.821  1.00  0.00          H   
ATOM    157  HB2 GLN A  11      17.006  59.119  30.431  1.00  0.00          H   
ATOM    158  HG3 GLN A  11      14.868  57.472  29.959  1.00  0.00          H   
ATOM    159  HG2 GLN A  11      16.094  57.087  31.196  1.00  0.00          H   
ATOM    160 HE21 GLN A  11      16.675  54.945  31.198  1.00  0.00          H   
ATOM    161 HE22 GLN A  11      16.728  53.986  29.775  1.00  0.00          H   
ATOM    162  N   ALA A  12      19.589  60.085  28.903  1.00  0.00          N   
ATOM    163  CA  ALA A  12      20.395  61.167  28.294  1.00  0.00          C   
ATOM    164  C   ALA A  12      21.563  60.633  27.451  1.00  0.00          C   
ATOM    165  O   ALA A  12      21.717  61.033  26.275  1.00  0.00          O   
ATOM    166  CB  ALA A  12      20.862  62.199  29.369  1.00  0.00          C   
ATOM    167  H   ALA A  12      19.563  60.024  29.911  1.00  0.00          H   
ATOM    168  HA  ALA A  12      19.817  61.700  27.533  1.00  0.00          H   
ATOM    169  HB1 ALA A  12      21.139  63.129  28.872  1.00  0.00          H   
ATOM    170  HB2 ALA A  12      20.044  62.332  30.073  1.00  0.00          H   
ATOM    171  HB3 ALA A  12      21.679  61.686  29.889  1.00  0.00          H   
ATOM    172  N   LEU A  13      22.324  59.643  28.007  1.00  0.00          N   
ATOM    173  CA  LEU A  13      23.359  58.935  27.218  1.00  0.00          C   
ATOM    174  C   LEU A  13      22.715  58.291  26.025  1.00  0.00          C   
ATOM    175  O   LEU A  13      23.311  58.351  24.944  1.00  0.00          O   
ATOM    176  CB  LEU A  13      24.007  57.851  28.108  1.00  0.00          C   
ATOM    177  CG  LEU A  13      25.114  56.977  27.401  1.00  0.00          C   
ATOM    178  CD1 LEU A  13      26.249  57.888  27.009  1.00  0.00          C   
ATOM    179  CD2 LEU A  13      25.584  55.909  28.425  1.00  0.00          C   
ATOM    180  H   LEU A  13      22.314  59.575  29.016  1.00  0.00          H   
ATOM    181  HA  LEU A  13      24.115  59.635  26.868  1.00  0.00          H   
ATOM    182  HB3 LEU A  13      23.240  57.205  28.555  1.00  0.00          H   
ATOM    183  HB2 LEU A  13      24.497  58.325  28.957  1.00  0.00          H   
ATOM    184  HG  LEU A  13      24.696  56.554  26.488  1.00  0.00          H   
ATOM    185 HD11 LEU A  13      26.478  58.567  27.833  1.00  0.00          H   
ATOM    186 HD12 LEU A  13      27.149  57.335  26.726  1.00  0.00          H   
ATOM    187 HD13 LEU A  13      26.047  58.536  26.163  1.00  0.00          H   
ATOM    188 HD21 LEU A  13      25.991  56.479  29.260  1.00  0.00          H   
ATOM    189 HD22 LEU A  13      24.769  55.292  28.812  1.00  0.00          H   
ATOM    190 HD23 LEU A  13      26.360  55.218  28.081  1.00  0.00          H   
ATOM    191  N   GLN A  14      21.519  57.700  26.151  1.00  0.00          N   
ATOM    192  CA  GLN A  14      20.975  56.984  24.965  1.00  0.00          C   
ATOM    193  C   GLN A  14      20.594  57.971  23.834  1.00  0.00          C   
ATOM    194  O   GLN A  14      20.739  57.654  22.608  1.00  0.00          O   
ATOM    195  CB  GLN A  14      19.688  56.124  25.307  1.00  0.00          C   
ATOM    196  CG  GLN A  14      20.084  54.865  26.069  1.00  0.00          C   
ATOM    197  CD  GLN A  14      19.055  54.461  27.161  1.00  0.00          C   
ATOM    198  NE2 GLN A  14      19.507  54.058  28.301  1.00  0.00          N   
ATOM    199  OE1 GLN A  14      17.808  54.481  27.085  1.00  0.00          O   
ATOM    200  H   GLN A  14      21.055  57.573  27.042  1.00  0.00          H   
ATOM    201  HA  GLN A  14      21.797  56.353  24.633  1.00  0.00          H   
ATOM    202  HB3 GLN A  14      19.178  55.846  24.390  1.00  0.00          H   
ATOM    203  HB2 GLN A  14      18.994  56.770  25.847  1.00  0.00          H   
ATOM    204  HG3 GLN A  14      21.035  54.948  26.606  1.00  0.00          H   
ATOM    205  HG2 GLN A  14      20.204  54.033  25.371  1.00  0.00          H   
ATOM    206 HE21 GLN A  14      20.494  54.099  28.508  1.00  0.00          H   
ATOM    207 HE22 GLN A  14      18.817  53.848  29.019  1.00  0.00          H   
ATOM    208  N   ALA A  15      20.278  59.205  24.180  1.00  0.00          N   
ATOM    209  CA  ALA A  15      20.124  60.264  23.237  1.00  0.00          C   
ATOM    210  C   ALA A  15      21.390  60.809  22.613  1.00  0.00          C   
ATOM    211  O   ALA A  15      21.392  61.100  21.423  1.00  0.00          O   
ATOM    212  CB  ALA A  15      19.434  61.370  23.988  1.00  0.00          C   
ATOM    213  H   ALA A  15      20.140  59.357  25.174  1.00  0.00          H   
ATOM    214  HA  ALA A  15      19.477  59.936  22.418  1.00  0.00          H   
ATOM    215  HB1 ALA A  15      18.522  60.994  24.452  1.00  0.00          H   
ATOM    216  HB2 ALA A  15      20.023  61.898  24.746  1.00  0.00          H   
ATOM    217  HB3 ALA A  15      19.188  62.129  23.241  1.00  0.00          H   
ATOM    218  N   LEU A  16      22.383  60.929  23.489  1.00  0.00          N   
ATOM    219  CA  LEU A  16      23.759  61.389  23.156  1.00  0.00          C   
ATOM    220  C   LEU A  16      24.400  60.429  22.084  1.00  0.00          C   
ATOM    221  O   LEU A  16      24.969  60.897  21.116  1.00  0.00          O   
ATOM    222  CB  LEU A  16      24.567  61.527  24.422  1.00  0.00          C   
ATOM    223  CG  LEU A  16      26.073  61.974  24.165  1.00  0.00          C   
ATOM    224  CD1 LEU A  16      26.175  63.388  23.623  1.00  0.00          C   
ATOM    225  CD2 LEU A  16      26.649  61.907  25.625  1.00  0.00          C   
ATOM    226  H   LEU A  16      22.230  60.628  24.434  1.00  0.00          H   
ATOM    227  HA  LEU A  16      23.663  62.351  22.652  1.00  0.00          H   
ATOM    228  HB3 LEU A  16      24.570  60.591  24.979  1.00  0.00          H   
ATOM    229  HB2 LEU A  16      24.134  62.268  25.086  1.00  0.00          H   
ATOM    230  HG  LEU A  16      26.560  61.301  23.449  1.00  0.00          H   
ATOM    231 HD11 LEU A  16      25.759  64.153  24.280  1.00  0.00          H   
ATOM    232 HD12 LEU A  16      27.188  63.702  23.342  1.00  0.00          H   
ATOM    233 HD13 LEU A  16      25.537  63.486  22.740  1.00  0.00          H   
ATOM    234 HD21 LEU A  16      26.460  60.997  26.188  1.00  0.00          H   
ATOM    235 HD22 LEU A  16      27.737  61.948  25.502  1.00  0.00          H   
ATOM    236 HD23 LEU A  16      26.389  62.863  26.093  1.00  0.00          H   
ATOM    237  N   GLN A  17      24.194  59.151  22.318  1.00  0.00          N   
ATOM    238  CA  GLN A  17      24.468  58.013  21.463  1.00  0.00          C   
ATOM    239  C   GLN A  17      23.761  58.039  20.065  1.00  0.00          C   
ATOM    240  O   GLN A  17      24.399  57.987  19.025  1.00  0.00          O   
ATOM    241  CB  GLN A  17      24.109  56.676  22.227  1.00  0.00          C   
ATOM    242  CG  GLN A  17      25.314  56.275  23.107  1.00  0.00          C   
ATOM    243  CD  GLN A  17      25.069  55.046  23.975  1.00  0.00          C   
ATOM    244  NE2 GLN A  17      26.046  54.689  24.740  1.00  0.00          N   
ATOM    245  OE1 GLN A  17      24.048  54.356  23.920  1.00  0.00          O   
ATOM    246  H   GLN A  17      23.751  58.946  23.207  1.00  0.00          H   
ATOM    247  HA  GLN A  17      25.535  58.172  21.320  1.00  0.00          H   
ATOM    248  HB3 GLN A  17      24.025  55.857  21.521  1.00  0.00          H   
ATOM    249  HB2 GLN A  17      23.179  56.729  22.789  1.00  0.00          H   
ATOM    250  HG3 GLN A  17      25.556  57.092  23.804  1.00  0.00          H   
ATOM    251  HG2 GLN A  17      26.189  56.137  22.476  1.00  0.00          H   
ATOM    252 HE21 GLN A  17      26.796  55.363  24.858  1.00  0.00          H   
ATOM    253 HE22 GLN A  17      26.060  53.847  25.306  1.00  0.00          H   
ATOM    254  N   ALA A  18      22.484  58.332  20.038  1.00  0.00          N   
ATOM    255  CA  ALA A  18      21.695  58.474  18.815  1.00  0.00          C   
ATOM    256  C   ALA A  18      22.128  59.789  18.140  1.00  0.00          C   
ATOM    257  O   ALA A  18      22.150  59.737  16.939  1.00  0.00          O   
ATOM    258  CB  ALA A  18      20.198  58.472  19.171  1.00  0.00          C   
ATOM    259  H   ALA A  18      21.975  58.409  20.910  1.00  0.00          H   
ATOM    260  HA  ALA A  18      21.937  57.637  18.156  1.00  0.00          H   
ATOM    261  HB1 ALA A  18      20.084  59.131  20.027  1.00  0.00          H   
ATOM    262  HB2 ALA A  18      19.621  58.891  18.352  1.00  0.00          H   
ATOM    263  HB3 ALA A  18      19.875  57.461  19.452  1.00  0.00          H   
ATOM    264  N   ALA A  19      22.480  60.862  18.856  1.00  0.00          N   
ATOM    265  CA  ALA A  19      22.864  62.030  18.080  1.00  0.00          C   
ATOM    266  C   ALA A  19      24.262  61.792  17.400  1.00  0.00          C   
ATOM    267  O   ALA A  19      24.421  62.123  16.249  1.00  0.00          O   
ATOM    268  CB  ALA A  19      22.883  63.191  19.114  1.00  0.00          C   
ATOM    269  H   ALA A  19      22.257  60.896  19.832  1.00  0.00          H   
ATOM    270  HA  ALA A  19      22.114  62.246  17.316  1.00  0.00          H   
ATOM    271  HB1 ALA A  19      23.389  62.877  20.017  1.00  0.00          H   
ATOM    272  HB2 ALA A  19      23.505  63.996  18.711  1.00  0.00          H   
ATOM    273  HB3 ALA A  19      21.860  63.523  19.312  1.00  0.00          H   
ATOM    274  N   GLN A  20      25.228  61.153  18.087  1.00  0.00          N   
ATOM    275  CA  GLN A  20      26.613  60.809  17.568  1.00  0.00          C   
ATOM    276  C   GLN A  20      26.645  59.733  16.425  1.00  0.00          C   
ATOM    277  O   GLN A  20      27.502  59.799  15.514  1.00  0.00          O   
ATOM    278  CB  GLN A  20      27.493  60.456  18.740  1.00  0.00          C   
ATOM    279  CG  GLN A  20      27.929  61.684  19.578  1.00  0.00          C   
ATOM    280  CD  GLN A  20      28.962  61.260  20.624  1.00  0.00          C   
ATOM    281  NE2 GLN A  20      29.346  62.104  21.515  1.00  0.00          N   
ATOM    282  OE1 GLN A  20      29.426  60.155  20.637  1.00  0.00          O   
ATOM    283  H   GLN A  20      24.901  60.754  18.953  1.00  0.00          H   
ATOM    284  HA  GLN A  20      27.046  61.676  17.064  1.00  0.00          H   
ATOM    285  HB3 GLN A  20      28.373  59.954  18.326  1.00  0.00          H   
ATOM    286  HB2 GLN A  20      27.031  59.726  19.406  1.00  0.00          H   
ATOM    287  HG3 GLN A  20      27.046  62.118  20.066  1.00  0.00          H   
ATOM    288  HG2 GLN A  20      28.311  62.428  18.887  1.00  0.00          H   
ATOM    289 HE21 GLN A  20      29.016  63.045  21.401  1.00  0.00          H   
ATOM    290 HE22 GLN A  20      30.038  61.862  22.201  1.00  0.00          H   
ATOM    291  N   ALA A  21      25.656  58.779  16.469  1.00  0.00          N   
ATOM    292  CA  ALA A  21      25.432  57.784  15.435  1.00  0.00          C   
ATOM    293  C   ALA A  21      24.934  58.536  14.135  1.00  0.00          C   
ATOM    294  O   ALA A  21      24.832  57.938  13.063  1.00  0.00          O   
ATOM    295  CB  ALA A  21      24.553  56.676  16.007  1.00  0.00          C   
ATOM    296  H   ALA A  21      25.185  58.649  17.353  1.00  0.00          H   
ATOM    297  HA  ALA A  21      26.400  57.329  15.220  1.00  0.00          H   
ATOM    298  HB1 ALA A  21      23.585  57.140  16.208  1.00  0.00          H   
ATOM    299  HB2 ALA A  21      24.398  55.941  15.224  1.00  0.00          H   
ATOM    300  HB3 ALA A  21      24.995  56.278  16.920  1.00  0.00          H   
ATOM    301  N   ALA A  22      24.482  59.746  14.322  1.00  0.00          N   
ATOM    302  CA  ALA A  22      23.939  60.547  13.315  1.00  0.00          C   
ATOM    303  C   ALA A  22      24.770  61.823  13.179  1.00  0.00          C   
ATOM    304  O   ALA A  22      24.347  62.787  12.508  1.00  0.00          O   
ATOM    305  CB  ALA A  22      22.522  60.853  13.637  1.00  0.00          C   
ATOM    306  H   ALA A  22      24.330  60.016  15.288  1.00  0.00          H   
ATOM    307  HA  ALA A  22      23.909  60.010  12.371  1.00  0.00          H   
ATOM    308  HB1 ALA A  22      22.118  59.950  14.108  1.00  0.00          H   
ATOM    309  HB2 ALA A  22      22.488  61.643  14.390  1.00  0.00          H   
ATOM    310  HB3 ALA A  22      21.959  61.201  12.780  1.00  0.00          H   
ATOM    311  N   LYS A  23      25.931  61.960  13.812  1.00  0.00          N   
ATOM    312  CA  LYS A  23      26.904  63.076  13.788  1.00  0.00          C   
ATOM    313  C   LYS A  23      26.262  64.509  13.865  1.00  0.00          C   
ATOM    314  O   LYS A  23      26.649  65.424  13.088  1.00  0.00          O   
ATOM    315  CB  LYS A  23      27.961  62.905  12.704  1.00  0.00          C   
ATOM    316  CG  LYS A  23      28.667  61.532  12.774  1.00  0.00          C   
ATOM    317  CD  LYS A  23      29.788  61.523  11.649  1.00  0.00          C   
ATOM    318  CE  LYS A  23      30.831  60.447  11.920  1.00  0.00          C   
ATOM    319  NZ  LYS A  23      31.420  60.598  13.221  1.00  0.00          N   
ATOM    320  H   LYS A  23      26.266  61.143  14.296  1.00  0.00          H   
ATOM    321  HA  LYS A  23      27.399  62.966  14.751  1.00  0.00          H   
ATOM    322  HB3 LYS A  23      28.620  63.763  12.767  1.00  0.00          H   
ATOM    323  HB2 LYS A  23      27.405  63.066  11.771  1.00  0.00          H   
ATOM    324  HG3 LYS A  23      27.906  60.757  12.731  1.00  0.00          H   
ATOM    325  HG2 LYS A  23      29.095  61.391  13.765  1.00  0.00          H   
ATOM    326  HD3 LYS A  23      30.323  62.470  11.711  1.00  0.00          H   
ATOM    327  HD2 LYS A  23      29.312  61.380  10.670  1.00  0.00          H   
ATOM    328  HE3 LYS A  23      31.539  60.532  11.103  1.00  0.00          H   
ATOM    329  HE2 LYS A  23      30.367  59.470  11.812  1.00  0.00          H   
ATOM    330  HZ1 LYS A  23      31.048  59.999  13.940  1.00  0.00          H   
ATOM    331  HZ2 LYS A  23      32.336  60.172  13.144  1.00  0.00          H   
ATOM    332  HZ3 LYS A  23      31.473  61.553  13.550  1.00  0.00          H   
ATOM    333  N   LYS A  24      25.266  64.723  14.786  1.00  0.00          N   
ATOM    334  CA  LYS A  24      24.512  65.944  14.878  1.00  0.00          C   
ATOM    335  C   LYS A  24      25.218  67.091  15.580  1.00  0.00          C   
ATOM    336  CB  LYS A  24      23.207  65.633  15.624  1.00  0.00          C   
ATOM    337  CG  LYS A  24      22.364  64.578  14.835  1.00  0.00          C   
ATOM    338  CD  LYS A  24      20.982  64.556  15.365  1.00  0.00          C   
ATOM    339  CE  LYS A  24      20.258  65.920  15.189  1.00  0.00          C   
ATOM    340  NZ  LYS A  24      18.840  65.780  15.724  1.00  0.00          N   
ATOM    341  O   LYS A  24      25.231  68.239  15.127  1.00  0.00          O   
ATOM    342  OXT LYS A  24      25.979  66.819  16.582  1.00  0.00          O   
ATOM    343  H   LYS A  24      24.952  63.943  15.353  1.00  0.00          H   
ATOM    344  HA  LYS A  24      24.370  66.330  13.870  1.00  0.00          H   
ATOM    345  HB3 LYS A  24      22.644  66.563  15.729  1.00  0.00          H   
ATOM    346  HB2 LYS A  24      23.347  65.298  16.651  1.00  0.00          H   
ATOM    347  HG3 LYS A  24      22.800  63.600  15.039  1.00  0.00          H   
ATOM    348  HG2 LYS A  24      22.267  64.806  13.779  1.00  0.00          H   
ATOM    349  HD3 LYS A  24      20.986  64.290  16.420  1.00  0.00          H   
ATOM    350  HD2 LYS A  24      20.427  63.773  14.841  1.00  0.00          H   
ATOM    351  HE3 LYS A  24      20.049  66.200  14.155  1.00  0.00          H   
ATOM    352  HE2 LYS A  24      20.754  66.705  15.753  1.00  0.00          H   
ATOM    353  HZ1 LYS A  24      18.247  65.162  15.197  1.00  0.00          H   
ATOM    354  HZ2 LYS A  24      18.822  65.484  16.694  1.00  0.00          H   
ATOM    355  HZ3 LYS A  24      18.296  66.624  15.678  1.00  0.00          H   
TER     356      LYS A  24
ENDMDL
MODEL        9
ATOM      1  N   LYS A   1      28.627  50.091  43.588  1.00  0.00          N   
ATOM      2  CA  LYS A   1      28.001  50.668  44.879  1.00  0.00          C   
ATOM      3  C   LYS A   1      26.523  51.045  44.681  1.00  0.00          C   
ATOM      4  O   LYS A   1      26.070  50.942  43.561  1.00  0.00          O   
ATOM      5  CB  LYS A   1      28.751  51.882  45.533  1.00  0.00          C   
ATOM      6  CG  LYS A   1      28.750  53.180  44.633  1.00  0.00          C   
ATOM      7  CD  LYS A   1      29.364  54.450  45.321  1.00  0.00          C   
ATOM      8  CE  LYS A   1      29.019  55.747  44.558  1.00  0.00          C   
ATOM      9  NZ  LYS A   1      29.505  56.985  45.235  1.00  0.00          N   
ATOM     10  HA  LYS A   1      28.038  49.870  45.620  1.00  0.00          H   
ATOM     11  HB3 LYS A   1      29.788  51.681  45.789  1.00  0.00          H   
ATOM     12  HB2 LYS A   1      28.317  52.122  46.506  1.00  0.00          H   
ATOM     13  HG3 LYS A   1      27.719  53.459  44.407  1.00  0.00          H   
ATOM     14  HG2 LYS A   1      29.305  52.938  43.719  1.00  0.00          H   
ATOM     15  HD3 LYS A   1      30.432  54.212  45.289  1.00  0.00          H   
ATOM     16  HD2 LYS A   1      28.930  54.390  46.318  1.00  0.00          H   
ATOM     17  HE3 LYS A   1      27.931  55.733  44.505  1.00  0.00          H   
ATOM     18  HE2 LYS A   1      29.302  55.719  43.510  1.00  0.00          H   
ATOM     19  HZ1 LYS A   1      29.128  57.871  44.933  1.00  0.00          H   
ATOM     20  HZ2 LYS A   1      29.326  56.889  46.228  1.00  0.00          H   
ATOM     21  HZ3 LYS A   1      30.514  57.030  45.189  1.00  0.00          H   
ATOM     22  H   LYS A   1      29.484  49.680  43.935  1.00  0.00          H   
ATOM     23  N   LYS A   2      25.780  51.478  45.692  1.00  0.00          N   
ATOM     24  CA  LYS A   2      24.320  51.722  45.526  1.00  0.00          C   
ATOM     25  C   LYS A   2      24.055  52.933  44.569  1.00  0.00          C   
ATOM     26  O   LYS A   2      24.881  53.866  44.520  1.00  0.00          O   
ATOM     27  CB  LYS A   2      23.685  51.902  46.977  1.00  0.00          C   
ATOM     28  CG  LYS A   2      23.465  50.675  47.877  1.00  0.00          C   
ATOM     29  CD  LYS A   2      23.058  51.121  49.289  1.00  0.00          C   
ATOM     30  CE  LYS A   2      21.590  51.476  49.528  1.00  0.00          C   
ATOM     31  NZ  LYS A   2      21.139  51.973  50.854  1.00  0.00          N   
ATOM     32  H   LYS A   2      26.185  51.488  46.611  1.00  0.00          H   
ATOM     33  HA  LYS A   2      23.839  50.817  45.157  1.00  0.00          H   
ATOM     34  HB3 LYS A   2      22.683  52.253  46.727  1.00  0.00          H   
ATOM     35  HB2 LYS A   2      24.157  52.706  47.553  1.00  0.00          H   
ATOM     36  HG3 LYS A   2      24.460  50.228  47.885  1.00  0.00          H   
ATOM     37  HG2 LYS A   2      22.745  50.014  47.406  1.00  0.00          H   
ATOM     38  HD3 LYS A   2      23.531  52.071  49.523  1.00  0.00          H   
ATOM     39  HD2 LYS A   2      23.240  50.254  49.939  1.00  0.00          H   
ATOM     40  HE3 LYS A   2      20.963  50.705  49.082  1.00  0.00          H   
ATOM     41  HE2 LYS A   2      21.398  52.362  48.922  1.00  0.00          H   
ATOM     42  HZ1 LYS A   2      20.153  52.179  50.961  1.00  0.00          H   
ATOM     43  HZ2 LYS A   2      21.439  51.245  51.475  1.00  0.00          H   
ATOM     44  HZ3 LYS A   2      21.635  52.794  51.162  1.00  0.00          H   
ATOM     45  N   PRO A   3      22.995  52.966  43.780  1.00  0.00          N   
ATOM     46  CA  PRO A   3      22.689  53.975  42.790  1.00  0.00          C   
ATOM     47  C   PRO A   3      22.620  55.418  43.238  1.00  0.00          C   
ATOM     48  O   PRO A   3      22.247  55.713  44.327  1.00  0.00          O   
ATOM     49  CB  PRO A   3      21.219  53.664  42.341  1.00  0.00          C   
ATOM     50  CG  PRO A   3      21.139  52.208  42.378  1.00  0.00          C   
ATOM     51  CD  PRO A   3      22.138  51.805  43.469  1.00  0.00          C   
ATOM     52  HA  PRO A   3      23.441  54.004  41.999  1.00  0.00          H   
ATOM     53  HB3 PRO A   3      20.532  53.931  43.138  1.00  0.00          H   
ATOM     54  HB2 PRO A   3      20.912  54.164  41.427  1.00  0.00          H   
ATOM     55  HG3 PRO A   3      20.084  51.989  42.567  1.00  0.00          H   
ATOM     56  HG2 PRO A   3      21.473  51.785  41.438  1.00  0.00          H   
ATOM     57  HD3 PRO A   3      21.565  51.532  44.354  1.00  0.00          H   
ATOM     58  HD2 PRO A   3      22.723  50.913  43.219  1.00  0.00          H   
ATOM     59  N   GLY A   4      23.027  56.312  42.353  1.00  0.00          N   
ATOM     60  CA  GLY A   4      22.915  57.775  42.689  1.00  0.00          C   
ATOM     61  C   GLY A   4      22.306  58.523  41.519  1.00  0.00          C   
ATOM     62  O   GLY A   4      22.361  59.806  41.559  1.00  0.00          O   
ATOM     63  H   GLY A   4      23.251  56.062  41.400  1.00  0.00          H   
ATOM     64  HA3 GLY A   4      23.929  58.185  42.758  1.00  0.00          H   
ATOM     65  HA2 GLY A   4      22.354  57.932  43.610  1.00  0.00          H   
ATOM     66  N   ALA A   5      21.991  57.817  40.428  1.00  0.00          N   
ATOM     67  CA  ALA A   5      21.526  58.331  39.114  1.00  0.00          C   
ATOM     68  C   ALA A   5      20.217  57.709  38.583  1.00  0.00          C   
ATOM     69  O   ALA A   5      20.140  56.522  38.604  1.00  0.00          O   
ATOM     70  CB  ALA A   5      22.687  58.264  38.118  1.00  0.00          C   
ATOM     71  H   ALA A   5      22.237  56.836  40.454  1.00  0.00          H   
ATOM     72  HA  ALA A   5      21.356  59.402  39.242  1.00  0.00          H   
ATOM     73  HB1 ALA A   5      22.610  57.342  37.544  1.00  0.00          H   
ATOM     74  HB2 ALA A   5      22.681  59.054  37.376  1.00  0.00          H   
ATOM     75  HB3 ALA A   5      23.616  58.285  38.699  1.00  0.00          H   
ATOM     76  N   SER A   6      19.188  58.458  38.132  1.00  0.00          N   
ATOM     77  CA  SER A   6      17.885  57.966  37.708  1.00  0.00          C   
ATOM     78  C   SER A   6      17.953  57.314  36.309  1.00  0.00          C   
ATOM     79  O   SER A   6      18.848  57.399  35.515  1.00  0.00          O   
ATOM     80  CB  SER A   6      16.890  59.123  37.791  1.00  0.00          C   
ATOM     81  OG  SER A   6      16.985  59.994  36.680  1.00  0.00          O   
ATOM     82  H   SER A   6      19.316  59.449  38.010  1.00  0.00          H   
ATOM     83  HA  SER A   6      17.573  57.240  38.463  1.00  0.00          H   
ATOM     84  HB3 SER A   6      16.991  59.662  38.734  1.00  0.00          H   
ATOM     85  HB2 SER A   6      15.861  58.769  37.906  1.00  0.00          H   
ATOM     86  HG  SER A   6      16.395  60.727  36.889  1.00  0.00          H   
ATOM     87  N   LEU A   7      16.850  56.747  35.861  1.00  0.00          N   
ATOM     88  CA  LEU A   7      16.588  56.383  34.504  1.00  0.00          C   
ATOM     89  C   LEU A   7      16.949  57.492  33.552  1.00  0.00          C   
ATOM     90  O   LEU A   7      17.413  57.296  32.460  1.00  0.00          O   
ATOM     91  CB  LEU A   7      15.092  55.957  34.354  1.00  0.00          C   
ATOM     92  CG  LEU A   7      14.755  55.421  32.993  1.00  0.00          C   
ATOM     93  CD1 LEU A   7      15.641  54.207  32.657  1.00  0.00          C   
ATOM     94  CD2 LEU A   7      13.245  54.963  32.997  1.00  0.00          C   
ATOM     95  H   LEU A   7      16.094  56.645  36.527  1.00  0.00          H   
ATOM     96  HA  LEU A   7      17.213  55.522  34.272  1.00  0.00          H   
ATOM     97  HB3 LEU A   7      14.411  56.771  34.603  1.00  0.00          H   
ATOM     98  HB2 LEU A   7      14.809  55.207  35.091  1.00  0.00          H   
ATOM     99  HG  LEU A   7      14.930  56.132  32.180  1.00  0.00          H   
ATOM    100 HD11 LEU A   7      16.640  54.634  32.568  1.00  0.00          H   
ATOM    101 HD12 LEU A   7      15.674  53.493  33.490  1.00  0.00          H   
ATOM    102 HD13 LEU A   7      15.368  53.710  31.723  1.00  0.00          H   
ATOM    103 HD21 LEU A   7      13.067  54.518  32.026  1.00  0.00          H   
ATOM    104 HD22 LEU A   7      13.068  54.267  33.817  1.00  0.00          H   
ATOM    105 HD23 LEU A   7      12.463  55.729  33.101  1.00  0.00          H   
ATOM    106  N   ALA A   8      16.619  58.707  33.813  1.00  0.00          N   
ATOM    107  CA  ALA A   8      16.829  59.923  32.990  1.00  0.00          C   
ATOM    108  C   ALA A   8      18.318  60.083  32.755  1.00  0.00          C   
ATOM    109  O   ALA A   8      18.583  60.589  31.678  1.00  0.00          O   
ATOM    110  CB  ALA A   8      16.055  61.087  33.506  1.00  0.00          C   
ATOM    111  H   ALA A   8      16.082  58.889  34.646  1.00  0.00          H   
ATOM    112  HA  ALA A   8      16.355  59.702  32.030  1.00  0.00          H   
ATOM    113  HB1 ALA A   8      16.711  61.757  34.072  1.00  0.00          H   
ATOM    114  HB2 ALA A   8      15.628  61.729  32.741  1.00  0.00          H   
ATOM    115  HB3 ALA A   8      15.236  60.860  34.183  1.00  0.00          H   
ATOM    116  N   ALA A   9      19.271  59.651  33.590  1.00  0.00          N   
ATOM    117  CA  ALA A   9      20.712  59.801  33.358  1.00  0.00          C   
ATOM    118  C   ALA A   9      21.109  58.772  32.266  1.00  0.00          C   
ATOM    119  O   ALA A   9      21.910  59.134  31.396  1.00  0.00          O   
ATOM    120  CB  ALA A   9      21.468  59.498  34.645  1.00  0.00          C   
ATOM    121  H   ALA A   9      18.912  59.129  34.385  1.00  0.00          H   
ATOM    122  HA  ALA A   9      20.974  60.802  33.034  1.00  0.00          H   
ATOM    123  HB1 ALA A   9      21.595  58.422  34.778  1.00  0.00          H   
ATOM    124  HB2 ALA A   9      22.460  59.952  34.539  1.00  0.00          H   
ATOM    125  HB3 ALA A   9      20.917  59.901  35.497  1.00  0.00          H   
ATOM    126  N   LEU A  10      20.542  57.549  32.205  1.00  0.00          N   
ATOM    127  CA  LEU A  10      20.702  56.576  31.148  1.00  0.00          C   
ATOM    128  C   LEU A  10      20.173  57.096  29.838  1.00  0.00          C   
ATOM    129  O   LEU A  10      20.778  56.958  28.801  1.00  0.00          O   
ATOM    130  CB  LEU A  10      20.055  55.212  31.453  1.00  0.00          C   
ATOM    131  CG  LEU A  10      20.539  54.279  32.638  1.00  0.00          C   
ATOM    132  CD1 LEU A  10      19.472  53.215  32.886  1.00  0.00          C   
ATOM    133  CD2 LEU A  10      21.802  53.651  32.247  1.00  0.00          C   
ATOM    134  H   LEU A  10      19.806  57.419  32.893  1.00  0.00          H   
ATOM    135  HA  LEU A  10      21.771  56.368  31.026  1.00  0.00          H   
ATOM    136  HB3 LEU A  10      20.227  54.542  30.606  1.00  0.00          H   
ATOM    137  HB2 LEU A  10      18.975  55.323  31.533  1.00  0.00          H   
ATOM    138  HG  LEU A  10      20.718  54.849  33.550  1.00  0.00          H   
ATOM    139 HD11 LEU A  10      18.576  53.726  33.232  1.00  0.00          H   
ATOM    140 HD12 LEU A  10      19.362  52.628  31.975  1.00  0.00          H   
ATOM    141 HD13 LEU A  10      19.736  52.538  33.703  1.00  0.00          H   
ATOM    142 HD21 LEU A  10      22.530  54.396  31.930  1.00  0.00          H   
ATOM    143 HD22 LEU A  10      22.149  52.995  33.048  1.00  0.00          H   
ATOM    144 HD23 LEU A  10      21.635  52.996  31.395  1.00  0.00          H   
ATOM    145  N   GLN A  11      18.968  57.628  29.844  1.00  0.00          N   
ATOM    146  CA  GLN A  11      18.259  58.172  28.633  1.00  0.00          C   
ATOM    147  C   GLN A  11      18.857  59.415  28.057  1.00  0.00          C   
ATOM    148  O   GLN A  11      18.816  59.640  26.910  1.00  0.00          O   
ATOM    149  CB  GLN A  11      16.793  58.291  29.023  1.00  0.00          C   
ATOM    150  CG  GLN A  11      16.162  56.898  28.861  1.00  0.00          C   
ATOM    151  CD  GLN A  11      14.795  56.871  29.433  1.00  0.00          C   
ATOM    152  NE2 GLN A  11      14.173  55.726  29.613  1.00  0.00          N   
ATOM    153  OE1 GLN A  11      14.201  57.885  29.786  1.00  0.00          O   
ATOM    154  H   GLN A  11      18.544  57.618  30.752  1.00  0.00          H   
ATOM    155  HA  GLN A  11      18.339  57.465  27.806  1.00  0.00          H   
ATOM    156  HB3 GLN A  11      16.275  58.917  28.305  1.00  0.00          H   
ATOM    157  HB2 GLN A  11      16.747  58.622  30.052  1.00  0.00          H   
ATOM    158  HG3 GLN A  11      16.676  56.195  29.524  1.00  0.00          H   
ATOM    159  HG2 GLN A  11      16.245  56.509  27.844  1.00  0.00          H   
ATOM    160 HE21 GLN A  11      14.661  54.856  29.447  1.00  0.00          H   
ATOM    161 HE22 GLN A  11      13.218  55.789  29.955  1.00  0.00          H   
ATOM    162  N   ALA A  12      19.478  60.249  28.898  1.00  0.00          N   
ATOM    163  CA  ALA A  12      20.333  61.333  28.423  1.00  0.00          C   
ATOM    164  C   ALA A  12      21.592  60.775  27.737  1.00  0.00          C   
ATOM    165  O   ALA A  12      22.185  61.361  26.872  1.00  0.00          O   
ATOM    166  CB  ALA A  12      20.713  62.146  29.622  1.00  0.00          C   
ATOM    167  H   ALA A  12      19.304  60.066  29.869  1.00  0.00          H   
ATOM    168  HA  ALA A  12      19.734  62.008  27.807  1.00  0.00          H   
ATOM    169  HB1 ALA A  12      21.381  62.937  29.300  1.00  0.00          H   
ATOM    170  HB2 ALA A  12      19.820  62.613  30.041  1.00  0.00          H   
ATOM    171  HB3 ALA A  12      21.164  61.560  30.428  1.00  0.00          H   
ATOM    172  N   LEU A  13      22.235  59.606  28.163  1.00  0.00          N   
ATOM    173  CA  LEU A  13      23.290  58.897  27.401  1.00  0.00          C   
ATOM    174  C   LEU A  13      22.697  58.183  26.167  1.00  0.00          C   
ATOM    175  O   LEU A  13      23.412  58.140  25.152  1.00  0.00          O   
ATOM    176  CB  LEU A  13      24.058  57.970  28.381  1.00  0.00          C   
ATOM    177  CG  LEU A  13      24.870  58.735  29.452  1.00  0.00          C   
ATOM    178  CD1 LEU A  13      25.067  57.835  30.757  1.00  0.00          C   
ATOM    179  CD2 LEU A  13      26.234  59.122  28.978  1.00  0.00          C   
ATOM    180  H   LEU A  13      21.939  59.320  29.085  1.00  0.00          H   
ATOM    181  HA  LEU A  13      24.048  59.581  27.001  1.00  0.00          H   
ATOM    182  HB3 LEU A  13      24.632  57.243  27.800  1.00  0.00          H   
ATOM    183  HB2 LEU A  13      23.290  57.493  28.985  1.00  0.00          H   
ATOM    184  HG  LEU A  13      24.408  59.660  29.795  1.00  0.00          H   
ATOM    185 HD11 LEU A  13      25.087  56.800  30.447  1.00  0.00          H   
ATOM    186 HD12 LEU A  13      25.927  58.087  31.380  1.00  0.00          H   
ATOM    187 HD13 LEU A  13      24.130  57.869  31.306  1.00  0.00          H   
ATOM    188 HD21 LEU A  13      26.779  59.785  29.655  1.00  0.00          H   
ATOM    189 HD22 LEU A  13      26.868  58.281  28.690  1.00  0.00          H   
ATOM    190 HD23 LEU A  13      26.194  59.766  28.102  1.00  0.00          H   
ATOM    191  N   GLN A  14      21.530  57.576  26.183  1.00  0.00          N   
ATOM    192  CA  GLN A  14      20.890  57.085  24.902  1.00  0.00          C   
ATOM    193  C   GLN A  14      20.488  58.200  23.878  1.00  0.00          C   
ATOM    194  O   GLN A  14      20.435  57.895  22.670  1.00  0.00          O   
ATOM    195  CB  GLN A  14      19.698  56.036  25.146  1.00  0.00          C   
ATOM    196  CG  GLN A  14      20.190  54.731  25.889  1.00  0.00          C   
ATOM    197  CD  GLN A  14      19.144  53.680  26.042  1.00  0.00          C   
ATOM    198  NE2 GLN A  14      19.086  52.755  25.175  1.00  0.00          N   
ATOM    199  OE1 GLN A  14      18.322  53.782  27.009  1.00  0.00          O   
ATOM    200  H   GLN A  14      21.108  57.421  27.089  1.00  0.00          H   
ATOM    201  HA  GLN A  14      21.688  56.551  24.377  1.00  0.00          H   
ATOM    202  HB3 GLN A  14      19.352  55.763  24.154  1.00  0.00          H   
ATOM    203  HB2 GLN A  14      18.873  56.491  25.708  1.00  0.00          H   
ATOM    204  HG3 GLN A  14      20.543  54.904  26.908  1.00  0.00          H   
ATOM    205  HG2 GLN A  14      21.062  54.322  25.382  1.00  0.00          H   
ATOM    206 HE21 GLN A  14      19.690  52.732  24.365  1.00  0.00          H   
ATOM    207 HE22 GLN A  14      18.327  52.127  25.386  1.00  0.00          H   
ATOM    208  N   ALA A  15      20.231  59.456  24.333  1.00  0.00          N   
ATOM    209  CA  ALA A  15      20.020  60.659  23.411  1.00  0.00          C   
ATOM    210  C   ALA A  15      21.152  60.938  22.357  1.00  0.00          C   
ATOM    211  O   ALA A  15      20.856  61.405  21.287  1.00  0.00          O   
ATOM    212  CB  ALA A  15      19.997  61.890  24.337  1.00  0.00          C   
ATOM    213  H   ALA A  15      20.192  59.618  25.331  1.00  0.00          H   
ATOM    214  HA  ALA A  15      19.098  60.529  22.837  1.00  0.00          H   
ATOM    215  HB1 ALA A  15      20.981  62.137  24.745  1.00  0.00          H   
ATOM    216  HB2 ALA A  15      19.785  62.748  23.704  1.00  0.00          H   
ATOM    217  HB3 ALA A  15      19.194  61.731  25.054  1.00  0.00          H   
ATOM    218  N   LEU A  16      22.330  60.521  22.729  1.00  0.00          N   
ATOM    219  CA  LEU A  16      23.607  60.658  22.107  1.00  0.00          C   
ATOM    220  C   LEU A  16      23.771  59.542  21.081  1.00  0.00          C   
ATOM    221  O   LEU A  16      24.733  59.634  20.311  1.00  0.00          O   
ATOM    222  CB  LEU A  16      24.723  60.629  23.178  1.00  0.00          C   
ATOM    223  CG  LEU A  16      24.539  61.711  24.247  1.00  0.00          C   
ATOM    224  CD1 LEU A  16      25.763  61.777  25.205  1.00  0.00          C   
ATOM    225  CD2 LEU A  16      24.311  63.106  23.652  1.00  0.00          C   
ATOM    226  H   LEU A  16      22.235  59.802  23.427  1.00  0.00          H   
ATOM    227  HA  LEU A  16      23.784  61.594  21.579  1.00  0.00          H   
ATOM    228  HB3 LEU A  16      25.677  60.817  22.669  1.00  0.00          H   
ATOM    229  HB2 LEU A  16      24.756  59.628  23.607  1.00  0.00          H   
ATOM    230  HG  LEU A  16      23.673  61.389  24.826  1.00  0.00          H   
ATOM    231 HD11 LEU A  16      25.589  62.627  25.871  1.00  0.00          H   
ATOM    232 HD12 LEU A  16      25.812  60.900  25.839  1.00  0.00          H   
ATOM    233 HD13 LEU A  16      26.672  61.863  24.610  1.00  0.00          H   
ATOM    234 HD21 LEU A  16      23.307  63.138  23.214  1.00  0.00          H   
ATOM    235 HD22 LEU A  16      24.377  63.923  24.366  1.00  0.00          H   
ATOM    236 HD23 LEU A  16      25.007  63.232  22.823  1.00  0.00          H   
ATOM    237  N   GLN A  17      22.772  58.631  20.873  1.00  0.00          N   
ATOM    238  CA  GLN A  17      22.785  57.375  20.073  1.00  0.00          C   
ATOM    239  C   GLN A  17      21.637  57.172  19.088  1.00  0.00          C   
ATOM    240  O   GLN A  17      21.602  56.241  18.326  1.00  0.00          O   
ATOM    241  CB  GLN A  17      22.811  56.158  20.993  1.00  0.00          C   
ATOM    242  CG  GLN A  17      24.028  56.155  21.941  1.00  0.00          C   
ATOM    243  CD  GLN A  17      24.184  54.768  22.545  1.00  0.00          C   
ATOM    244  NE2 GLN A  17      25.398  54.319  22.830  1.00  0.00          N   
ATOM    245  OE1 GLN A  17      23.238  54.050  22.893  1.00  0.00          O   
ATOM    246  H   GLN A  17      21.959  58.753  21.463  1.00  0.00          H   
ATOM    247  HA  GLN A  17      23.666  57.427  19.432  1.00  0.00          H   
ATOM    248  HB3 GLN A  17      22.965  55.290  20.353  1.00  0.00          H   
ATOM    249  HB2 GLN A  17      21.952  56.030  21.647  1.00  0.00          H   
ATOM    250  HG3 GLN A  17      23.974  56.954  22.682  1.00  0.00          H   
ATOM    251  HG2 GLN A  17      24.981  56.310  21.430  1.00  0.00          H   
ATOM    252 HE21 GLN A  17      26.215  54.873  22.603  1.00  0.00          H   
ATOM    253 HE22 GLN A  17      25.467  53.518  23.443  1.00  0.00          H   
ATOM    254  N   ALA A  18      20.601  58.054  19.149  1.00  0.00          N   
ATOM    255  CA  ALA A  18      19.321  57.776  18.533  1.00  0.00          C   
ATOM    256  C   ALA A  18      19.396  57.569  16.984  1.00  0.00          C   
ATOM    257  O   ALA A  18      18.540  56.921  16.366  1.00  0.00          O   
ATOM    258  CB  ALA A  18      18.477  58.995  18.985  1.00  0.00          C   
ATOM    259  H   ALA A  18      20.732  58.884  19.715  1.00  0.00          H   
ATOM    260  HA  ALA A  18      18.879  56.839  18.887  1.00  0.00          H   
ATOM    261  HB1 ALA A  18      18.343  58.848  20.064  1.00  0.00          H   
ATOM    262  HB2 ALA A  18      19.048  59.911  18.864  1.00  0.00          H   
ATOM    263  HB3 ALA A  18      17.585  59.010  18.376  1.00  0.00          H   
ATOM    264  N   ALA A  19      20.466  58.045  16.378  1.00  0.00          N   
ATOM    265  CA  ALA A  19      20.676  58.048  14.931  1.00  0.00          C   
ATOM    266  C   ALA A  19      21.213  56.686  14.425  1.00  0.00          C   
ATOM    267  O   ALA A  19      21.186  56.372  13.207  1.00  0.00          O   
ATOM    268  CB  ALA A  19      21.714  59.163  14.659  1.00  0.00          C   
ATOM    269  H   ALA A  19      21.243  58.401  16.916  1.00  0.00          H   
ATOM    270  HA  ALA A  19      19.718  58.284  14.479  1.00  0.00          H   
ATOM    271  HB1 ALA A  19      21.413  60.147  15.046  1.00  0.00          H   
ATOM    272  HB2 ALA A  19      22.614  58.989  15.233  1.00  0.00          H   
ATOM    273  HB3 ALA A  19      21.825  59.224  13.571  1.00  0.00          H   
ATOM    274  N   GLN A  20      21.680  55.822  15.342  1.00  0.00          N   
ATOM    275  CA  GLN A  20      22.076  54.364  15.171  1.00  0.00          C   
ATOM    276  C   GLN A  20      20.899  53.532  15.683  1.00  0.00          C   
ATOM    277  O   GLN A  20      20.553  52.514  15.080  1.00  0.00          O   
ATOM    278  CB  GLN A  20      23.465  54.079  15.816  1.00  0.00          C   
ATOM    279  CG  GLN A  20      24.211  52.867  15.273  1.00  0.00          C   
ATOM    280  CD  GLN A  20      25.041  53.130  13.976  1.00  0.00          C   
ATOM    281  NE2 GLN A  20      24.791  52.361  12.994  1.00  0.00          N   
ATOM    282  OE1 GLN A  20      25.957  53.937  13.923  1.00  0.00          O   
ATOM    283  H   GLN A  20      21.627  56.097  16.311  1.00  0.00          H   
ATOM    284  HA  GLN A  20      22.164  54.154  14.108  1.00  0.00          H   
ATOM    285  HB3 GLN A  20      23.290  53.852  16.871  1.00  0.00          H   
ATOM    286  HB2 GLN A  20      24.133  54.933  15.687  1.00  0.00          H   
ATOM    287  HG3 GLN A  20      23.483  52.071  15.077  1.00  0.00          H   
ATOM    288  HG2 GLN A  20      24.914  52.418  15.969  1.00  0.00          H   
ATOM    289 HE21 GLN A  20      24.291  51.487  13.096  1.00  0.00          H   
ATOM    290 HE22 GLN A  20      25.459  52.499  12.241  1.00  0.00          H   
ATOM    291  N   ALA A  21      20.089  54.014  16.642  1.00  0.00          N   
ATOM    292  CA  ALA A  21      18.948  53.300  17.194  1.00  0.00          C   
ATOM    293  C   ALA A  21      17.720  53.355  16.258  1.00  0.00          C   
ATOM    294  O   ALA A  21      17.022  52.296  16.230  1.00  0.00          O   
ATOM    295  CB  ALA A  21      18.547  54.015  18.567  1.00  0.00          C   
ATOM    296  H   ALA A  21      20.280  54.821  17.210  1.00  0.00          H   
ATOM    297  HA  ALA A  21      19.297  52.307  17.462  1.00  0.00          H   
ATOM    298  HB1 ALA A  21      18.016  54.949  18.355  1.00  0.00          H   
ATOM    299  HB2 ALA A  21      17.908  53.418  19.217  1.00  0.00          H   
ATOM    300  HB3 ALA A  21      19.545  54.244  18.939  1.00  0.00          H   
ATOM    301  N   ALA A  22      17.574  54.466  15.552  1.00  0.00          N   
ATOM    302  CA  ALA A  22      16.666  54.478  14.390  1.00  0.00          C   
ATOM    303  C   ALA A  22      17.004  53.460  13.344  1.00  0.00          C   
ATOM    304  O   ALA A  22      18.124  53.414  12.783  1.00  0.00          O   
ATOM    305  CB  ALA A  22      16.555  55.925  13.850  1.00  0.00          C   
ATOM    306  H   ALA A  22      18.256  55.210  15.638  1.00  0.00          H   
ATOM    307  HA  ALA A  22      15.691  54.183  14.759  1.00  0.00          H   
ATOM    308  HB1 ALA A  22      16.320  56.657  14.626  1.00  0.00          H   
ATOM    309  HB2 ALA A  22      17.567  56.129  13.491  1.00  0.00          H   
ATOM    310  HB3 ALA A  22      15.866  55.987  13.006  1.00  0.00          H   
ATOM    311  N   LYS A  23      16.020  52.661  12.934  1.00  0.00          N   
ATOM    312  CA  LYS A  23      16.215  51.822  11.740  1.00  0.00          C   
ATOM    313  C   LYS A  23      16.161  52.657  10.435  1.00  0.00          C   
ATOM    314  O   LYS A  23      15.806  53.829  10.412  1.00  0.00          O   
ATOM    315  CB  LYS A  23      15.147  50.706  11.832  1.00  0.00          C   
ATOM    316  CG  LYS A  23      15.594  49.418  12.591  1.00  0.00          C   
ATOM    317  CD  LYS A  23      15.323  49.506  14.119  1.00  0.00          C   
ATOM    318  CE  LYS A  23      13.833  49.234  14.594  1.00  0.00          C   
ATOM    319  NZ  LYS A  23      13.779  48.608  15.919  1.00  0.00          N   
ATOM    320  H   LYS A  23      15.097  52.873  13.308  1.00  0.00          H   
ATOM    321  HA  LYS A  23      17.231  51.437  11.777  1.00  0.00          H   
ATOM    322  HB3 LYS A  23      14.921  50.339  10.837  1.00  0.00          H   
ATOM    323  HB2 LYS A  23      14.190  51.055  12.225  1.00  0.00          H   
ATOM    324  HG3 LYS A  23      16.678  49.341  12.502  1.00  0.00          H   
ATOM    325  HG2 LYS A  23      15.094  48.549  12.162  1.00  0.00          H   
ATOM    326  HD3 LYS A  23      15.629  50.416  14.625  1.00  0.00          H   
ATOM    327  HD2 LYS A  23      15.973  48.712  14.496  1.00  0.00          H   
ATOM    328  HE3 LYS A  23      13.491  48.459  13.914  1.00  0.00          H   
ATOM    329  HE2 LYS A  23      13.236  50.146  14.534  1.00  0.00          H   
ATOM    330  HZ1 LYS A  23      14.156  47.666  15.896  1.00  0.00          H   
ATOM    331  HZ2 LYS A  23      14.213  49.177  16.631  1.00  0.00          H   
ATOM    332  HZ3 LYS A  23      12.794  48.501  16.098  1.00  0.00          H   
ATOM    333  N   LYS A  24      16.687  52.127   9.257  1.00  0.00          N   
ATOM    334  CA  LYS A  24      17.060  52.865   8.024  1.00  0.00          C   
ATOM    335  C   LYS A  24      15.879  53.000   7.042  1.00  0.00          C   
ATOM    336  CB  LYS A  24      18.336  52.294   7.368  1.00  0.00          C   
ATOM    337  CG  LYS A  24      18.963  53.173   6.295  1.00  0.00          C   
ATOM    338  CD  LYS A  24      19.569  54.453   6.789  1.00  0.00          C   
ATOM    339  CE  LYS A  24      21.001  54.314   7.439  1.00  0.00          C   
ATOM    340  NZ  LYS A  24      21.561  55.660   7.637  1.00  0.00          N   
ATOM    341  O   LYS A  24      15.800  54.092   6.515  1.00  0.00          O   
ATOM    342  OXT LYS A  24      15.066  52.083   6.921  1.00  0.00          O   
ATOM    343  H   LYS A  24      17.062  51.196   9.311  1.00  0.00          H   
ATOM    344  HA  LYS A  24      17.195  53.874   8.384  1.00  0.00          H   
ATOM    345  HB3 LYS A  24      17.990  51.327   7.000  1.00  0.00          H   
ATOM    346  HB2 LYS A  24      19.057  52.151   8.165  1.00  0.00          H   
ATOM    347  HG3 LYS A  24      18.193  53.379   5.547  1.00  0.00          H   
ATOM    348  HG2 LYS A  24      19.790  52.649   5.810  1.00  0.00          H   
ATOM    349  HD3 LYS A  24      19.076  54.930   7.637  1.00  0.00          H   
ATOM    350  HD2 LYS A  24      19.502  55.157   5.965  1.00  0.00          H   
ATOM    351  HE3 LYS A  24      21.626  53.717   6.772  1.00  0.00          H   
ATOM    352  HE2 LYS A  24      20.724  53.828   8.367  1.00  0.00          H   
ATOM    353  HZ1 LYS A  24      21.535  56.233   6.811  1.00  0.00          H   
ATOM    354  HZ2 LYS A  24      21.115  56.229   8.332  1.00  0.00          H   
ATOM    355  HZ3 LYS A  24      22.541  55.613   7.862  1.00  0.00          H   
TER     356      LYS A  24
ENDMDL
MODEL       10
ATOM      1  N   LYS A   1       9.371  48.216  34.582  1.00  0.00          N   
ATOM      2  CA  LYS A   1      10.036  48.970  33.527  1.00  0.00          C   
ATOM      3  C   LYS A   1      10.416  50.365  34.029  1.00  0.00          C   
ATOM      4  O   LYS A   1       9.696  51.341  33.801  1.00  0.00          O   
ATOM      5  CB  LYS A   1       9.116  49.070  32.304  1.00  0.00          C   
ATOM      6  CG  LYS A   1       9.869  49.716  31.137  1.00  0.00          C   
ATOM      7  CD  LYS A   1       8.925  49.874  29.942  1.00  0.00          C   
ATOM      8  CE  LYS A   1       9.712  50.381  28.731  1.00  0.00          C   
ATOM      9  NZ  LYS A   1       8.770  50.978  27.741  1.00  0.00          N   
ATOM     10  HA  LYS A   1      10.936  48.448  33.242  1.00  0.00          H   
ATOM     11  HB3 LYS A   1       8.255  49.673  32.550  1.00  0.00          H   
ATOM     12  HB2 LYS A   1       8.792  48.080  32.018  1.00  0.00          H   
ATOM     13  HG3 LYS A   1      10.700  49.088  30.854  1.00  0.00          H   
ATOM     14  HG2 LYS A   1      10.234  50.686  31.439  1.00  0.00          H   
ATOM     15  HD3 LYS A   1       8.149  50.583  30.188  1.00  0.00          H   
ATOM     16  HD2 LYS A   1       8.480  48.918  29.708  1.00  0.00          H   
ATOM     17  HE3 LYS A   1      10.239  49.557  28.274  1.00  0.00          H   
ATOM     18  HE2 LYS A   1      10.420  51.131  29.050  1.00  0.00          H   
ATOM     19  HZ1 LYS A   1       9.301  51.297  26.906  1.00  0.00          H   
ATOM     20  HZ2 LYS A   1       8.282  51.790  28.173  1.00  0.00          H   
ATOM     21  HZ3 LYS A   1       8.071  50.265  27.453  1.00  0.00          H   
ATOM     22  H   LYS A   1       8.477  48.480  34.886  1.00  0.00          H   
ATOM     23  N   LYS A   2      11.506  50.432  34.790  1.00  0.00          N   
ATOM     24  CA  LYS A   2      12.103  51.713  35.151  1.00  0.00          C   
ATOM     25  C   LYS A   2      12.680  52.388  33.902  1.00  0.00          C   
ATOM     26  O   LYS A   2      13.013  51.679  32.948  1.00  0.00          O   
ATOM     27  CB  LYS A   2      13.214  51.503  36.183  1.00  0.00          C   
ATOM     28  CG  LYS A   2      13.541  52.834  36.860  1.00  0.00          C   
ATOM     29  CD  LYS A   2      14.408  52.586  38.098  1.00  0.00          C   
ATOM     30  CE  LYS A   2      14.353  53.810  39.013  1.00  0.00          C   
ATOM     31  NZ  LYS A   2      15.430  53.714  40.039  1.00  0.00          N   
ATOM     32  H   LYS A   2      11.919  49.603  35.110  1.00  0.00          H   
ATOM     33  HA  LYS A   2      11.334  52.332  35.585  1.00  0.00          H   
ATOM     34  HB3 LYS A   2      14.097  51.127  35.689  1.00  0.00          H   
ATOM     35  HB2 LYS A   2      12.884  50.791  36.925  1.00  0.00          H   
ATOM     36  HG3 LYS A   2      12.625  53.321  37.159  1.00  0.00          H   
ATOM     37  HG2 LYS A   2      14.076  53.467  36.167  1.00  0.00          H   
ATOM     38  HD3 LYS A   2      15.428  52.412  37.795  1.00  0.00          H   
ATOM     39  HD2 LYS A   2      14.036  51.722  38.629  1.00  0.00          H   
ATOM     40  HE3 LYS A   2      13.392  53.851  39.503  1.00  0.00          H   
ATOM     41  HE2 LYS A   2      14.495  54.706  38.426  1.00  0.00          H   
ATOM     42  HZ1 LYS A   2      15.046  53.293  40.907  1.00  0.00          H   
ATOM     43  HZ2 LYS A   2      15.796  54.666  40.246  1.00  0.00          H   
ATOM     44  HZ3 LYS A   2      16.201  53.117  39.678  1.00  0.00          H   
ATOM     45  N   PRO A   3      12.752  53.707  33.841  1.00  0.00          N   
ATOM     46  CA  PRO A   3      13.522  54.397  32.758  1.00  0.00          C   
ATOM     47  C   PRO A   3      15.032  54.232  32.931  1.00  0.00          C   
ATOM     48  O   PRO A   3      15.500  53.658  33.915  1.00  0.00          O   
ATOM     49  CB  PRO A   3      13.091  55.871  32.833  1.00  0.00          C   
ATOM     50  CG  PRO A   3      11.923  55.916  33.757  1.00  0.00          C   
ATOM     51  CD  PRO A   3      12.042  54.699  34.671  1.00  0.00          C   
ATOM     52  HA  PRO A   3      13.227  53.994  31.801  1.00  0.00          H   
ATOM     53  HB3 PRO A   3      12.789  56.217  31.856  1.00  0.00          H   
ATOM     54  HB2 PRO A   3      13.892  56.489  33.214  1.00  0.00          H   
ATOM     55  HG3 PRO A   3      11.002  55.856  33.198  1.00  0.00          H   
ATOM     56  HG2 PRO A   3      11.948  56.827  34.340  1.00  0.00          H   
ATOM     57  HD3 PRO A   3      11.064  54.329  34.936  1.00  0.00          H   
ATOM     58  HD2 PRO A   3      12.613  54.948  35.554  1.00  0.00          H   
ATOM     59  N   GLY A   4      15.782  54.732  31.955  1.00  0.00          N   
ATOM     60  CA  GLY A   4      17.165  54.303  31.761  1.00  0.00          C   
ATOM     61  C   GLY A   4      18.091  54.769  32.885  1.00  0.00          C   
ATOM     62  O   GLY A   4      18.323  55.973  32.980  1.00  0.00          O   
ATOM     63  H   GLY A   4      15.367  55.326  31.298  1.00  0.00          H   
ATOM     64  HA3 GLY A   4      17.524  54.704  30.825  1.00  0.00          H   
ATOM     65  HA2 GLY A   4      17.186  53.223  31.706  1.00  0.00          H   
ATOM     66  N   ALA A   5      18.933  53.819  33.334  1.00  0.00          N   
ATOM     67  CA  ALA A   5      19.779  53.908  34.545  1.00  0.00          C   
ATOM     68  C   ALA A   5      19.958  55.314  35.152  1.00  0.00          C   
ATOM     69  O   ALA A   5      20.287  56.308  34.489  1.00  0.00          O   
ATOM     70  CB  ALA A   5      21.164  53.332  34.247  1.00  0.00          C   
ATOM     71  H   ALA A   5      18.993  52.994  32.810  1.00  0.00          H   
ATOM     72  HA  ALA A   5      19.328  53.267  35.291  1.00  0.00          H   
ATOM     73  HB1 ALA A   5      21.820  54.108  33.887  1.00  0.00          H   
ATOM     74  HB2 ALA A   5      21.076  52.560  33.498  1.00  0.00          H   
ATOM     75  HB3 ALA A   5      21.575  52.906  35.150  1.00  0.00          H   
ATOM     76  N   SER A   6      19.562  55.413  36.436  1.00  0.00          N   
ATOM     77  CA  SER A   6      18.982  56.636  37.016  1.00  0.00          C   
ATOM     78  C   SER A   6      18.237  57.460  35.959  1.00  0.00          C   
ATOM     79  O   SER A   6      18.922  58.198  35.291  1.00  0.00          O   
ATOM     80  CB  SER A   6      20.089  57.463  37.679  1.00  0.00          C   
ATOM     81  OG  SER A   6      20.759  56.662  38.643  1.00  0.00          O   
ATOM     82  H   SER A   6      19.663  54.629  37.015  1.00  0.00          H   
ATOM     83  HA  SER A   6      18.274  56.345  37.779  1.00  0.00          H   
ATOM     84  HB3 SER A   6      19.653  58.333  38.150  1.00  0.00          H   
ATOM     85  HB2 SER A   6      20.799  57.784  36.933  1.00  0.00          H   
ATOM     86  HG  SER A   6      21.465  57.127  38.949  1.00  0.00          H   
ATOM     87  N   LEU A   7      17.334  56.721  35.324  1.00  0.00          N   
ATOM     88  CA  LEU A   7      16.266  57.271  34.469  1.00  0.00          C   
ATOM     89  C   LEU A   7      16.798  58.352  33.515  1.00  0.00          C   
ATOM     90  O   LEU A   7      17.096  58.092  32.353  1.00  0.00          O   
ATOM     91  CB  LEU A   7      15.012  57.760  35.249  1.00  0.00          C   
ATOM     92  CG  LEU A   7      15.293  58.284  36.679  1.00  0.00          C   
ATOM     93  CD1 LEU A   7      14.180  59.248  37.114  1.00  0.00          C   
ATOM     94  CD2 LEU A   7      15.341  57.112  37.671  1.00  0.00          C   
ATOM     95  H   LEU A   7      17.625  55.811  35.129  1.00  0.00          H   
ATOM     96  HA  LEU A   7      15.940  56.453  33.841  1.00  0.00          H   
ATOM     97  HB3 LEU A   7      14.318  56.933  35.312  1.00  0.00          H   
ATOM     98  HB2 LEU A   7      14.538  58.546  34.678  1.00  0.00          H   
ATOM     99  HG  LEU A   7      16.228  58.816  36.706  1.00  0.00          H   
ATOM    100 HD11 LEU A   7      13.231  58.732  37.093  1.00  0.00          H   
ATOM    101 HD12 LEU A   7      14.148  60.089  36.438  1.00  0.00          H   
ATOM    102 HD13 LEU A   7      14.379  59.598  38.116  1.00  0.00          H   
ATOM    103 HD21 LEU A   7      15.879  57.415  38.557  1.00  0.00          H   
ATOM    104 HD22 LEU A   7      15.840  56.269  37.221  1.00  0.00          H   
ATOM    105 HD23 LEU A   7      14.338  56.821  37.945  1.00  0.00          H   
ATOM    106  N   ALA A   8      17.030  59.523  34.088  1.00  0.00          N   
ATOM    107  CA  ALA A   8      17.847  60.581  33.492  1.00  0.00          C   
ATOM    108  C   ALA A   8      19.141  60.065  32.858  1.00  0.00          C   
ATOM    109  O   ALA A   8      19.186  59.962  31.634  1.00  0.00          O   
ATOM    110  CB  ALA A   8      18.192  61.620  34.558  1.00  0.00          C   
ATOM    111  H   ALA A   8      16.760  59.616  35.014  1.00  0.00          H   
ATOM    112  HA  ALA A   8      17.264  61.069  32.725  1.00  0.00          H   
ATOM    113  HB1 ALA A   8      18.592  62.504  34.084  1.00  0.00          H   
ATOM    114  HB2 ALA A   8      18.925  61.211  35.237  1.00  0.00          H   
ATOM    115  HB3 ALA A   8      17.299  61.880  35.109  1.00  0.00          H   
ATOM    116  N   ALA A   9      20.154  59.641  33.645  1.00  0.00          N   
ATOM    117  CA  ALA A   9      21.509  59.757  33.136  1.00  0.00          C   
ATOM    118  C   ALA A   9      21.677  58.797  31.964  1.00  0.00          C   
ATOM    119  O   ALA A   9      22.187  59.194  30.915  1.00  0.00          O   
ATOM    120  CB  ALA A   9      22.520  59.424  34.236  1.00  0.00          C   
ATOM    121  H   ALA A   9      19.993  58.849  34.257  1.00  0.00          H   
ATOM    122  HA  ALA A   9      21.676  60.769  32.796  1.00  0.00          H   
ATOM    123  HB1 ALA A   9      22.450  60.159  35.024  1.00  0.00          H   
ATOM    124  HB2 ALA A   9      23.517  59.431  33.822  1.00  0.00          H   
ATOM    125  HB3 ALA A   9      22.303  58.445  34.638  1.00  0.00          H   
ATOM    126  N   LEU A  10      21.075  57.604  32.098  1.00  0.00          N   
ATOM    127  CA  LEU A  10      21.105  56.646  30.970  1.00  0.00          C   
ATOM    128  C   LEU A  10      20.233  57.071  29.777  1.00  0.00          C   
ATOM    129  O   LEU A  10      20.662  56.914  28.631  1.00  0.00          O   
ATOM    130  CB  LEU A  10      20.788  55.211  31.433  1.00  0.00          C   
ATOM    131  CG  LEU A  10      21.554  54.102  30.679  1.00  0.00          C   
ATOM    132  CD1 LEU A  10      20.955  53.869  29.294  1.00  0.00          C   
ATOM    133  CD2 LEU A  10      23.055  54.432  30.564  1.00  0.00          C   
ATOM    134  H   LEU A  10      20.463  57.457  32.892  1.00  0.00          H   
ATOM    135  HA  LEU A  10      22.116  56.668  30.596  1.00  0.00          H   
ATOM    136  HB3 LEU A  10      19.726  55.019  31.358  1.00  0.00          H   
ATOM    137  HB2 LEU A  10      21.078  55.146  32.450  1.00  0.00          H   
ATOM    138  HG  LEU A  10      21.451  53.186  31.242  1.00  0.00          H   
ATOM    139 HD11 LEU A  10      21.171  54.714  28.658  1.00  0.00          H   
ATOM    140 HD12 LEU A  10      19.884  53.750  29.380  1.00  0.00          H   
ATOM    141 HD13 LEU A  10      21.382  52.976  28.864  1.00  0.00          H   
ATOM    142 HD21 LEU A  10      23.249  54.959  29.641  1.00  0.00          H   
ATOM    143 HD22 LEU A  10      23.625  53.516  30.580  1.00  0.00          H   
ATOM    144 HD23 LEU A  10      23.357  55.052  31.396  1.00  0.00          H   
ATOM    145  N   GLN A  11      19.020  57.582  30.030  1.00  0.00          N   
ATOM    146  CA  GLN A  11      18.159  58.077  28.935  1.00  0.00          C   
ATOM    147  C   GLN A  11      18.796  59.272  28.224  1.00  0.00          C   
ATOM    148  O   GLN A  11      18.627  59.439  27.016  1.00  0.00          O   
ATOM    149  CB  GLN A  11      16.796  58.527  29.467  1.00  0.00          C   
ATOM    150  CG  GLN A  11      15.963  57.301  29.847  1.00  0.00          C   
ATOM    151  CD  GLN A  11      14.655  57.734  30.500  1.00  0.00          C   
ATOM    152  NE2 GLN A  11      13.551  57.709  29.804  1.00  0.00          N   
ATOM    153  OE1 GLN A  11      14.637  58.103  31.674  1.00  0.00          O   
ATOM    154  H   GLN A  11      18.789  57.826  30.959  1.00  0.00          H   
ATOM    155  HA  GLN A  11      18.009  57.282  28.219  1.00  0.00          H   
ATOM    156  HB3 GLN A  11      16.281  59.074  28.691  1.00  0.00          H   
ATOM    157  HB2 GLN A  11      16.932  59.171  30.319  1.00  0.00          H   
ATOM    158  HG3 GLN A  11      16.528  56.697  30.539  1.00  0.00          H   
ATOM    159  HG2 GLN A  11      15.749  56.724  28.959  1.00  0.00          H   
ATOM    160 HE21 GLN A  11      13.567  57.413  28.870  1.00  0.00          H   
ATOM    161 HE22 GLN A  11      12.706  57.986  30.216  1.00  0.00          H   
ATOM    162  N   ALA A  12      19.473  60.127  28.985  1.00  0.00          N   
ATOM    163  CA  ALA A  12      20.248  61.220  28.415  1.00  0.00          C   
ATOM    164  C   ALA A  12      21.430  60.696  27.605  1.00  0.00          C   
ATOM    165  O   ALA A  12      21.746  61.261  26.559  1.00  0.00          O   
ATOM    166  CB  ALA A  12      20.756  62.138  29.527  1.00  0.00          C   
ATOM    167  H   ALA A  12      19.499  59.976  29.957  1.00  0.00          H   
ATOM    168  HA  ALA A  12      19.608  61.793  27.762  1.00  0.00          H   
ATOM    169  HB1 ALA A  12      19.957  62.330  30.229  1.00  0.00          H   
ATOM    170  HB2 ALA A  12      21.090  63.071  29.099  1.00  0.00          H   
ATOM    171  HB3 ALA A  12      21.579  61.662  30.040  1.00  0.00          H   
ATOM    172  N   LEU A  13      22.108  59.664  28.107  1.00  0.00          N   
ATOM    173  CA  LEU A  13      23.170  59.009  27.342  1.00  0.00          C   
ATOM    174  C   LEU A  13      22.648  58.317  26.087  1.00  0.00          C   
ATOM    175  O   LEU A  13      23.343  58.356  25.068  1.00  0.00          O   
ATOM    176  CB  LEU A  13      23.930  57.988  28.192  1.00  0.00          C   
ATOM    177  CG  LEU A  13      24.788  58.690  29.246  1.00  0.00          C   
ATOM    178  CD1 LEU A  13      25.316  57.638  30.220  1.00  0.00          C   
ATOM    179  CD2 LEU A  13      25.976  59.386  28.570  1.00  0.00          C   
ATOM    180  H   LEU A  13      21.893  59.338  29.006  1.00  0.00          H   
ATOM    181  HA  LEU A  13      23.866  59.771  27.027  1.00  0.00          H   
ATOM    182  HB3 LEU A  13      24.569  57.398  27.551  1.00  0.00          H   
ATOM    183  HB2 LEU A  13      23.222  57.338  28.685  1.00  0.00          H   
ATOM    184  HG  LEU A  13      24.196  59.418  29.777  1.00  0.00          H   
ATOM    185 HD11 LEU A  13      25.906  56.913  29.679  1.00  0.00          H   
ATOM    186 HD12 LEU A  13      24.486  57.142  30.700  1.00  0.00          H   
ATOM    187 HD13 LEU A  13      25.932  58.115  30.969  1.00  0.00          H   
ATOM    188 HD21 LEU A  13      26.761  59.557  29.293  1.00  0.00          H   
ATOM    189 HD22 LEU A  13      25.652  60.334  28.166  1.00  0.00          H   
ATOM    190 HD23 LEU A  13      26.351  58.765  27.769  1.00  0.00          H   
ATOM    191  N   GLN A  14      21.505  57.619  26.165  1.00  0.00          N   
ATOM    192  CA  GLN A  14      20.934  57.012  24.960  1.00  0.00          C   
ATOM    193  C   GLN A  14      20.517  58.082  23.940  1.00  0.00          C   
ATOM    194  O   GLN A  14      21.114  58.115  22.866  1.00  0.00          O   
ATOM    195  CB  GLN A  14      19.736  56.133  25.337  1.00  0.00          C   
ATOM    196  CG  GLN A  14      19.458  55.135  24.212  1.00  0.00          C   
ATOM    197  CD  GLN A  14      17.958  55.052  23.962  1.00  0.00          C   
ATOM    198  NE2 GLN A  14      17.510  54.344  22.962  1.00  0.00          N   
ATOM    199  OE1 GLN A  14      17.171  55.646  24.698  1.00  0.00          O   
ATOM    200  H   GLN A  14      21.020  57.547  27.019  1.00  0.00          H   
ATOM    201  HA  GLN A  14      21.687  56.385  24.507  1.00  0.00          H   
ATOM    202  HB3 GLN A  14      18.866  56.753  25.485  1.00  0.00          H   
ATOM    203  HB2 GLN A  14      19.957  55.596  26.248  1.00  0.00          H   
ATOM    204  HG3 GLN A  14      19.827  54.161  24.496  1.00  0.00          H   
ATOM    205  HG2 GLN A  14      19.959  55.461  23.312  1.00  0.00          H   
ATOM    206 HE21 GLN A  14      18.138  53.870  22.378  1.00  0.00          H   
ATOM    207 HE22 GLN A  14      16.546  54.283  22.796  1.00  0.00          H   
ATOM    208  N   ALA A  15      19.946  59.183  24.434  1.00  0.00          N   
ATOM    209  CA  ALA A  15      19.590  60.333  23.586  1.00  0.00          C   
ATOM    210  C   ALA A  15      20.828  61.017  22.997  1.00  0.00          C   
ATOM    211  O   ALA A  15      20.845  61.421  21.835  1.00  0.00          O   
ATOM    212  CB  ALA A  15      18.784  61.352  24.392  1.00  0.00          C   
ATOM    213  H   ALA A  15      19.876  59.284  25.412  1.00  0.00          H   
ATOM    214  HA  ALA A  15      18.975  59.979  22.772  1.00  0.00          H   
ATOM    215  HB1 ALA A  15      18.481  62.163  23.746  1.00  0.00          H   
ATOM    216  HB2 ALA A  15      19.392  61.740  25.195  1.00  0.00          H   
ATOM    217  HB3 ALA A  15      17.908  60.873  24.803  1.00  0.00          H   
ATOM    218  N   LEU A  16      21.838  61.160  23.839  1.00  0.00          N   
ATOM    219  CA  LEU A  16      23.156  61.658  23.466  1.00  0.00          C   
ATOM    220  C   LEU A  16      23.820  60.730  22.444  1.00  0.00          C   
ATOM    221  O   LEU A  16      24.196  61.204  21.369  1.00  0.00          O   
ATOM    222  CB  LEU A  16      23.997  61.737  24.744  1.00  0.00          C   
ATOM    223  CG  LEU A  16      25.375  62.332  24.474  1.00  0.00          C   
ATOM    224  CD1 LEU A  16      25.227  63.794  24.052  1.00  0.00          C   
ATOM    225  CD2 LEU A  16      26.208  62.248  25.755  1.00  0.00          C   
ATOM    226  H   LEU A  16      21.685  60.934  24.781  1.00  0.00          H   
ATOM    227  HA  LEU A  16      23.059  62.646  23.044  1.00  0.00          H   
ATOM    228  HB3 LEU A  16      24.115  60.744  25.153  1.00  0.00          H   
ATOM    229  HB2 LEU A  16      23.487  62.358  25.464  1.00  0.00          H   
ATOM    230  HG  LEU A  16      25.862  61.776  23.687  1.00  0.00          H   
ATOM    231 HD11 LEU A  16      24.851  63.841  23.041  1.00  0.00          H   
ATOM    232 HD12 LEU A  16      26.190  64.283  24.101  1.00  0.00          H   
ATOM    233 HD13 LEU A  16      24.536  64.293  24.716  1.00  0.00          H   
ATOM    234 HD21 LEU A  16      25.840  62.968  26.472  1.00  0.00          H   
ATOM    235 HD22 LEU A  16      27.241  62.461  25.527  1.00  0.00          H   
ATOM    236 HD23 LEU A  16      26.128  61.253  26.170  1.00  0.00          H   
ATOM    237  N   GLN A  17      23.692  59.415  22.634  1.00  0.00          N   
ATOM    238  CA  GLN A  17      24.212  58.448  21.662  1.00  0.00          C   
ATOM    239  C   GLN A  17      23.473  58.620  20.337  1.00  0.00          C   
ATOM    240  O   GLN A  17      24.073  59.081  19.365  1.00  0.00          O   
ATOM    241  CB  GLN A  17      24.007  57.024  22.193  1.00  0.00          C   
ATOM    242  CG  GLN A  17      24.991  56.750  23.332  1.00  0.00          C   
ATOM    243  CD  GLN A  17      24.638  55.452  24.055  1.00  0.00          C   
ATOM    244  NE2 GLN A  17      25.590  54.737  24.586  1.00  0.00          N   
ATOM    245  OE1 GLN A  17      23.467  55.081  24.140  1.00  0.00          O   
ATOM    246  H   GLN A  17      23.082  59.090  23.338  1.00  0.00          H   
ATOM    247  HA  GLN A  17      25.266  58.625  21.510  1.00  0.00          H   
ATOM    248  HB3 GLN A  17      24.177  56.314  21.397  1.00  0.00          H   
ATOM    249  HB2 GLN A  17      22.996  56.919  22.559  1.00  0.00          H   
ATOM    250  HG3 GLN A  17      24.957  57.569  24.036  1.00  0.00          H   
ATOM    251  HG2 GLN A  17      25.990  56.672  22.928  1.00  0.00          H   
ATOM    252 HE21 GLN A  17      26.522  55.035  24.521  1.00  0.00          H   
ATOM    253 HE22 GLN A  17      25.375  53.902  25.051  1.00  0.00          H   
ATOM    254  N   ALA A  18      22.147  58.542  20.384  1.00  0.00          N   
ATOM    255  CA  ALA A  18      21.300  58.762  19.210  1.00  0.00          C   
ATOM    256  C   ALA A  18      21.641  60.069  18.491  1.00  0.00          C   
ATOM    257  O   ALA A  18      21.732  60.073  17.261  1.00  0.00          O   
ATOM    258  CB  ALA A  18      19.829  58.784  19.630  1.00  0.00          C   
ATOM    259  H   ALA A  18      21.719  58.332  21.237  1.00  0.00          H   
ATOM    260  HA  ALA A  18      21.445  57.942  18.523  1.00  0.00          H   
ATOM    261  HB1 ALA A  18      19.488  57.774  19.803  1.00  0.00          H   
ATOM    262  HB2 ALA A  18      19.237  59.235  18.847  1.00  0.00          H   
ATOM    263  HB3 ALA A  18      19.722  59.360  20.538  1.00  0.00          H   
ATOM    264  N   ALA A  19      21.989  61.113  19.249  1.00  0.00          N   
ATOM    265  CA  ALA A  19      22.470  62.341  18.623  1.00  0.00          C   
ATOM    266  C   ALA A  19      23.820  62.080  17.972  1.00  0.00          C   
ATOM    267  O   ALA A  19      23.897  61.991  16.743  1.00  0.00          O   
ATOM    268  CB  ALA A  19      22.608  63.452  19.664  1.00  0.00          C   
ATOM    269  H   ALA A  19      22.157  60.969  20.198  1.00  0.00          H   
ATOM    270  HA  ALA A  19      21.766  62.652  17.866  1.00  0.00          H   
ATOM    271  HB1 ALA A  19      21.731  63.463  20.296  1.00  0.00          H   
ATOM    272  HB2 ALA A  19      22.704  64.403  19.165  1.00  0.00          H   
ATOM    273  HB3 ALA A  19      23.485  63.272  20.269  1.00  0.00          H   
ATOM    274  N   GLN A  20      24.838  61.773  18.783  1.00  0.00          N   
ATOM    275  CA  GLN A  20      26.200  61.986  18.295  1.00  0.00          C   
ATOM    276  C   GLN A  20      26.537  61.000  17.175  1.00  0.00          C   
ATOM    277  O   GLN A  20      27.158  61.357  16.174  1.00  0.00          O   
ATOM    278  CB  GLN A  20      27.196  61.816  19.444  1.00  0.00          C   
ATOM    279  CG  GLN A  20      26.887  62.834  20.544  1.00  0.00          C   
ATOM    280  CD  GLN A  20      28.146  63.618  20.899  1.00  0.00          C   
ATOM    281  NE2 GLN A  20      28.187  64.903  20.679  1.00  0.00          N   
ATOM    282  OE1 GLN A  20      29.117  63.043  21.391  1.00  0.00          O   
ATOM    283  H   GLN A  20      24.680  61.192  19.559  1.00  0.00          H   
ATOM    284  HA  GLN A  20      26.281  62.992  17.911  1.00  0.00          H   
ATOM    285  HB3 GLN A  20      28.199  61.979  19.079  1.00  0.00          H   
ATOM    286  HB2 GLN A  20      27.115  60.817  19.844  1.00  0.00          H   
ATOM    287  HG3 GLN A  20      26.529  62.316  21.421  1.00  0.00          H   
ATOM    288  HG2 GLN A  20      26.126  63.516  20.196  1.00  0.00          H   
ATOM    289 HE21 GLN A  20      27.412  65.359  20.287  1.00  0.00          H   
ATOM    290 HE22 GLN A  20      28.993  65.413  20.905  1.00  0.00          H   
ATOM    291  N   ALA A  21      26.125  59.747  17.379  1.00  0.00          N   
ATOM    292  CA  ALA A  21      26.223  58.719  16.357  1.00  0.00          C   
ATOM    293  C   ALA A  21      25.261  59.021  15.214  1.00  0.00          C   
ATOM    294  O   ALA A  21      25.633  59.022  14.040  1.00  0.00          O   
ATOM    295  CB  ALA A  21      25.896  57.350  16.958  1.00  0.00          C   
ATOM    296  H   ALA A  21      25.739  59.513  18.247  1.00  0.00          H   
ATOM    297  HA  ALA A  21      27.231  58.700  15.973  1.00  0.00          H   
ATOM    298  HB1 ALA A  21      24.875  57.345  17.309  1.00  0.00          H   
ATOM    299  HB2 ALA A  21      26.562  57.152  17.785  1.00  0.00          H   
ATOM    300  HB3 ALA A  21      26.022  56.586  16.205  1.00  0.00          H   
ATOM    301  N   ALA A  22      24.001  59.286  15.604  1.00  0.00          N   
ATOM    302  CA  ALA A  22      22.782  58.733  14.984  1.00  0.00          C   
ATOM    303  C   ALA A  22      23.004  57.578  13.999  1.00  0.00          C   
ATOM    304  O   ALA A  22      22.588  57.626  12.840  1.00  0.00          O   
ATOM    305  CB  ALA A  22      21.992  59.880  14.352  1.00  0.00          C   
ATOM    306  H   ALA A  22      23.873  59.937  16.328  1.00  0.00          H   
ATOM    307  HA  ALA A  22      22.175  58.336  15.784  1.00  0.00          H   
ATOM    308  HB1 ALA A  22      22.410  60.114  13.384  1.00  0.00          H   
ATOM    309  HB2 ALA A  22      22.050  60.751  14.989  1.00  0.00          H   
ATOM    310  HB3 ALA A  22      20.959  59.585  14.238  1.00  0.00          H   
ATOM    311  N   LYS A  23      23.512  56.476  14.550  1.00  0.00          N   
ATOM    312  CA  LYS A  23      23.752  55.263  13.768  1.00  0.00          C   
ATOM    313  C   LYS A  23      24.761  55.519  12.651  1.00  0.00          C   
ATOM    314  O   LYS A  23      24.748  56.576  12.019  1.00  0.00          O   
ATOM    315  CB  LYS A  23      22.442  54.743  13.166  1.00  0.00          C   
ATOM    316  CG  LYS A  23      22.644  53.311  12.662  1.00  0.00          C   
ATOM    317  CD  LYS A  23      21.318  52.763  12.127  1.00  0.00          C   
ATOM    318  CE  LYS A  23      21.073  53.295  10.713  1.00  0.00          C   
ATOM    319  NZ  LYS A  23      20.086  52.422  10.018  1.00  0.00          N   
ATOM    320  H   LYS A  23      23.720  56.479  15.514  1.00  0.00          H   
ATOM    321  HA  LYS A  23      24.152  54.505  14.426  1.00  0.00          H   
ATOM    322  HB3 LYS A  23      22.150  55.373  12.340  1.00  0.00          H   
ATOM    323  HB2 LYS A  23      21.670  54.755  13.920  1.00  0.00          H   
ATOM    324  HG3 LYS A  23      22.985  52.688  13.475  1.00  0.00          H   
ATOM    325  HG2 LYS A  23      23.381  53.309  11.872  1.00  0.00          H   
ATOM    326  HD3 LYS A  23      20.511  53.077  12.771  1.00  0.00          H   
ATOM    327  HD2 LYS A  23      21.360  51.683  12.103  1.00  0.00          H   
ATOM    328  HE3 LYS A  23      22.002  53.298  10.162  1.00  0.00          H   
ATOM    329  HE2 LYS A  23      20.686  54.302  10.770  1.00  0.00          H   
ATOM    330  HZ1 LYS A  23      19.145  52.862  10.056  1.00  0.00          H   
ATOM    331  HZ2 LYS A  23      20.055  51.494  10.486  1.00  0.00          H   
ATOM    332  HZ3 LYS A  23      20.368  52.301   9.024  1.00  0.00          H   
ATOM    333  N   LYS A  24      25.665  54.561  12.453  1.00  0.00          N   
ATOM    334  CA  LYS A  24      26.637  54.639  11.367  1.00  0.00          C   
ATOM    335  C   LYS A  24      26.053  54.030  10.095  1.00  0.00          C   
ATOM    336  CB  LYS A  24      27.917  53.895  11.758  1.00  0.00          C   
ATOM    337  CG  LYS A  24      29.001  54.133  10.703  1.00  0.00          C   
ATOM    338  CD  LYS A  24      30.263  53.355  11.082  1.00  0.00          C   
ATOM    339  CE  LYS A  24      31.396  53.714  10.119  1.00  0.00          C   
ATOM    340  NZ  LYS A  24      32.557  52.814  10.362  1.00  0.00          N   
ATOM    341  O   LYS A  24      25.768  54.783   9.179  1.00  0.00          O   
ATOM    342  OXT LYS A  24      25.899  52.820  10.057  1.00  0.00          O   
ATOM    343  H   LYS A  24      25.679  53.786  13.054  1.00  0.00          H   
ATOM    344  HA  LYS A  24      26.876  55.675  11.183  1.00  0.00          H   
ATOM    345  HB3 LYS A  24      27.711  52.837  11.825  1.00  0.00          H   
ATOM    346  HB2 LYS A  24      28.262  54.256  12.716  1.00  0.00          H   
ATOM    347  HG3 LYS A  24      29.232  55.186  10.655  1.00  0.00          H   
ATOM    348  HG2 LYS A  24      28.645  53.797   9.740  1.00  0.00          H   
ATOM    349  HD3 LYS A  24      30.065  52.295  11.021  1.00  0.00          H   
ATOM    350  HD2 LYS A  24      30.552  53.610  12.091  1.00  0.00          H   
ATOM    351  HE3 LYS A  24      31.694  54.740  10.281  1.00  0.00          H   
ATOM    352  HE2 LYS A  24      31.053  53.594   9.102  1.00  0.00          H   
ATOM    353  HZ1 LYS A  24      32.546  52.038   9.670  1.00  0.00          H   
ATOM    354  HZ2 LYS A  24      32.496  52.423  11.324  1.00  0.00          H   
ATOM    355  HZ3 LYS A  24      33.441  53.352  10.261  1.00  0.00          H   
TER     356      LYS A  24
ENDMDL
END
