# Supplementary material for: A glutamine-based single α-helix scaffold to target globular proteins
Source: Nat Commun. 2022 Nov 18;13:7073. doi: 10.1038/s41467-022-34793-6 (PMC9674830; doi:10.1038/s41467-022-34793-6)
Supplement: Supplementary file 5 — Supplementary Data 2 [file 41467_2022_34793_MOESM5_ESM.zip › P372ensembles/P372ensemble20.pdb]

MODEL        0
ATOM      1  N   LYS A   1      43.210  20.540  20.800  1.00  0.00          N   
ATOM      2  CA  LYS A   1      44.480  21.320  20.630  1.00  0.00          C   
ATOM      3  C   LYS A   1      45.520  20.560  19.980  1.00  0.00          C   
ATOM      4  O   LYS A   1      45.730  19.440  20.360  1.00  0.00          O   
ATOM      5  CB  LYS A   1      45.050  22.040  21.850  1.00  0.00          C   
ATOM      6  CG  LYS A   1      45.710  23.450  21.770  1.00  0.00          C   
ATOM      7  CD  LYS A   1      46.160  23.900  23.150  1.00  0.00          C   
ATOM      8  CE  LYS A   1      46.890  25.230  23.210  1.00  0.00          C   
ATOM      9  NZ  LYS A   1      47.490  25.400  24.560  1.00  0.00          N   
ATOM     10  HA  LYS A   1      44.290  22.060  19.850  1.00  0.00          H   
ATOM     11  HB3 LYS A   1      45.650  21.320  22.410  1.00  0.00          H   
ATOM     12  HB2 LYS A   1      44.220  22.250  22.530  1.00  0.00          H   
ATOM     13  HG3 LYS A   1      44.920  24.080  21.370  1.00  0.00          H   
ATOM     14  HG2 LYS A   1      46.560  23.320  21.100  1.00  0.00          H   
ATOM     15  HD3 LYS A   1      46.860  23.110  23.440  1.00  0.00          H   
ATOM     16  HD2 LYS A   1      45.360  23.810  23.890  1.00  0.00          H   
ATOM     17  HE3 LYS A   1      46.120  25.980  23.040  1.00  0.00          H   
ATOM     18  HE2 LYS A   1      47.660  25.450  22.470  1.00  0.00          H   
ATOM     19  HZ1 LYS A   1      48.170  24.680  24.740  1.00  0.00          H   
ATOM     20  HZ2 LYS A   1      47.960  26.260  24.790  1.00  0.00          H   
ATOM     21  HZ3 LYS A   1      46.770  25.170  25.230  1.00  0.00          H   
ATOM     22  H   LYS A   1      43.250  19.800  21.490  1.00  0.00          H   
ATOM     23  N   LYS A   2      46.190  21.140  18.960  1.00  0.00          N   
ATOM     24  CA  LYS A   2      47.380  20.690  18.350  1.00  0.00          C   
ATOM     25  C   LYS A   2      48.500  21.760  18.410  1.00  0.00          C   
ATOM     26  O   LYS A   2      48.240  22.900  18.850  1.00  0.00          O   
ATOM     27  CB  LYS A   2      47.060  20.290  16.870  1.00  0.00          C   
ATOM     28  CG  LYS A   2      45.960  19.250  16.700  1.00  0.00          C   
ATOM     29  CD  LYS A   2      45.840  18.940  15.120  1.00  0.00          C   
ATOM     30  CE  LYS A   2      47.110  18.400  14.460  1.00  0.00          C   
ATOM     31  NZ  LYS A   2      46.870  18.250  13.030  1.00  0.00          N   
ATOM     32  H   LYS A   2      45.990  22.130  18.850  1.00  0.00          H   
ATOM     33  HA  LYS A   2      47.780  19.870  18.940  1.00  0.00          H   
ATOM     34  HB3 LYS A   2      47.970  20.060  16.330  1.00  0.00          H   
ATOM     35  HB2 LYS A   2      46.580  21.080  16.290  1.00  0.00          H   
ATOM     36  HG3 LYS A   2      45.020  19.650  17.080  1.00  0.00          H   
ATOM     37  HG2 LYS A   2      46.240  18.310  17.170  1.00  0.00          H   
ATOM     38  HD3 LYS A   2      45.540  19.860  14.630  1.00  0.00          H   
ATOM     39  HD2 LYS A   2      45.050  18.200  15.010  1.00  0.00          H   
ATOM     40  HE3 LYS A   2      47.330  17.450  14.960  1.00  0.00          H   
ATOM     41  HE2 LYS A   2      47.940  19.090  14.620  1.00  0.00          H   
ATOM     42  HZ1 LYS A   2      46.590  19.120  12.610  1.00  0.00          H   
ATOM     43  HZ2 LYS A   2      47.730  17.910  12.630  1.00  0.00          H   
ATOM     44  HZ3 LYS A   2      46.140  17.560  12.920  1.00  0.00          H   
ATOM     45  N   PRO A   3      49.770  21.490  18.000  1.00  0.00          N   
ATOM     46  CA  PRO A   3      50.830  22.500  18.150  1.00  0.00          C   
ATOM     47  C   PRO A   3      50.570  23.760  17.320  1.00  0.00          C   
ATOM     48  O   PRO A   3      49.950  23.660  16.240  1.00  0.00          O   
ATOM     49  CB  PRO A   3      52.130  21.870  17.900  1.00  0.00          C   
ATOM     50  CG  PRO A   3      51.810  20.430  18.250  1.00  0.00          C   
ATOM     51  CD  PRO A   3      50.350  20.200  17.820  1.00  0.00          C   
ATOM     52  HA  PRO A   3      50.820  22.740  19.220  1.00  0.00          H   
ATOM     53  HB3 PRO A   3      52.390  21.910  16.840  1.00  0.00          H   
ATOM     54  HB2 PRO A   3      52.920  22.330  18.500  1.00  0.00          H   
ATOM     55  HG3 PRO A   3      52.500  19.740  17.760  1.00  0.00          H   
ATOM     56  HG2 PRO A   3      51.990  20.340  19.320  1.00  0.00          H   
ATOM     57  HD3 PRO A   3      50.300  19.990  16.750  1.00  0.00          H   
ATOM     58  HD2 PRO A   3      49.990  19.370  18.420  1.00  0.00          H   
ATOM     59  N   GLY A   4      50.870  24.950  17.860  1.00  0.00          N   
ATOM     60  CA  GLY A   4      50.630  26.280  17.170  1.00  0.00          C   
ATOM     61  C   GLY A   4      51.100  26.340  15.720  1.00  0.00          C   
ATOM     62  O   GLY A   4      52.230  25.970  15.360  1.00  0.00          O   
ATOM     63  H   GLY A   4      51.300  25.030  18.770  1.00  0.00          H   
ATOM     64  HA3 GLY A   4      51.240  27.020  17.680  1.00  0.00          H   
ATOM     65  HA2 GLY A   4      49.590  26.570  17.260  1.00  0.00          H   
ATOM     66  N   ALA A   5      50.160  26.730  14.900  1.00  0.00          N   
ATOM     67  CA  ALA A   5      50.310  26.800  13.450  1.00  0.00          C   
ATOM     68  C   ALA A   5      51.250  27.960  13.150  1.00  0.00          C   
ATOM     69  O   ALA A   5      52.270  27.710  12.440  1.00  0.00          O   
ATOM     70  CB  ALA A   5      48.940  26.890  12.780  1.00  0.00          C   
ATOM     71  H   ALA A   5      49.260  26.870  15.340  1.00  0.00          H   
ATOM     72  HA  ALA A   5      50.840  25.920  13.090  1.00  0.00          H   
ATOM     73  HB1 ALA A   5      48.360  25.990  13.010  1.00  0.00          H   
ATOM     74  HB2 ALA A   5      48.390  27.700  13.240  1.00  0.00          H   
ATOM     75  HB3 ALA A   5      49.050  26.990  11.700  1.00  0.00          H   
ATOM     76  N   SER A   6      50.970  29.160  13.590  1.00  0.00          N   
ATOM     77  CA  SER A   6      51.900  30.300  13.320  1.00  0.00          C   
ATOM     78  C   SER A   6      53.320  30.110  13.950  1.00  0.00          C   
ATOM     79  O   SER A   6      54.320  30.400  13.260  1.00  0.00          O   
ATOM     80  CB  SER A   6      51.460  31.670  13.670  1.00  0.00          C   
ATOM     81  OG  SER A   6      50.770  31.620  14.910  1.00  0.00          O   
ATOM     82  H   SER A   6      50.210  29.280  14.240  1.00  0.00          H   
ATOM     83  HA  SER A   6      51.980  30.260  12.230  1.00  0.00          H   
ATOM     84  HB3 SER A   6      50.810  32.010  12.860  1.00  0.00          H   
ATOM     85  HB2 SER A   6      52.290  32.370  13.670  1.00  0.00          H   
ATOM     86  HG  SER A   6      50.170  32.360  14.950  1.00  0.00          H   
ATOM     87  N   LEU A   7      53.370  29.450  15.110  1.00  0.00          N   
ATOM     88  CA  LEU A   7      54.620  29.010  15.700  1.00  0.00          C   
ATOM     89  C   LEU A   7      55.420  28.010  14.920  1.00  0.00          C   
ATOM     90  O   LEU A   7      56.630  28.190  14.840  1.00  0.00          O   
ATOM     91  CB  LEU A   7      54.200  28.440  17.090  1.00  0.00          C   
ATOM     92  CG  LEU A   7      55.340  27.990  17.990  1.00  0.00          C   
ATOM     93  CD1 LEU A   7      56.360  29.080  18.340  1.00  0.00          C   
ATOM     94  CD2 LEU A   7      54.760  27.490  19.340  1.00  0.00          C   
ATOM     95  H   LEU A   7      52.490  29.220  15.540  1.00  0.00          H   
ATOM     96  HA  LEU A   7      55.240  29.890  15.840  1.00  0.00          H   
ATOM     97  HB3 LEU A   7      53.580  27.550  17.040  1.00  0.00          H   
ATOM     98  HB2 LEU A   7      53.640  29.250  17.560  1.00  0.00          H   
ATOM     99  HG  LEU A   7      55.900  27.150  17.590  1.00  0.00          H   
ATOM    100 HD11 LEU A   7      55.830  29.920  18.790  1.00  0.00          H   
ATOM    101 HD12 LEU A   7      57.030  28.740  19.140  1.00  0.00          H   
ATOM    102 HD13 LEU A   7      56.820  29.370  17.400  1.00  0.00          H   
ATOM    103 HD21 LEU A   7      54.050  26.710  19.040  1.00  0.00          H   
ATOM    104 HD22 LEU A   7      55.500  26.850  19.810  1.00  0.00          H   
ATOM    105 HD23 LEU A   7      54.410  28.370  19.890  1.00  0.00          H   
ATOM    106  N   ALA A   8      54.860  26.930  14.400  1.00  0.00          N   
ATOM    107  CA  ALA A   8      55.540  26.000  13.520  1.00  0.00          C   
ATOM    108  C   ALA A   8      56.140  26.640  12.220  1.00  0.00          C   
ATOM    109  O   ALA A   8      57.260  26.330  11.860  1.00  0.00          O   
ATOM    110  CB  ALA A   8      54.530  24.930  13.090  1.00  0.00          C   
ATOM    111  H   ALA A   8      53.870  26.820  14.580  1.00  0.00          H   
ATOM    112  HA  ALA A   8      56.320  25.460  14.050  1.00  0.00          H   
ATOM    113  HB1 ALA A   8      54.190  24.440  14.000  1.00  0.00          H   
ATOM    114  HB2 ALA A   8      53.640  25.360  12.640  1.00  0.00          H   
ATOM    115  HB3 ALA A   8      54.940  24.250  12.350  1.00  0.00          H   
ATOM    116  N   ALA A   9      55.350  27.590  11.630  1.00  0.00          N   
ATOM    117  CA  ALA A   9      55.850  28.410  10.550  1.00  0.00          C   
ATOM    118  C   ALA A   9      57.140  29.260  10.880  1.00  0.00          C   
ATOM    119  O   ALA A   9      58.220  29.020  10.340  1.00  0.00          O   
ATOM    120  CB  ALA A   9      54.810  29.300   9.920  1.00  0.00          C   
ATOM    121  H   ALA A   9      54.430  27.770  12.000  1.00  0.00          H   
ATOM    122  HA  ALA A   9      56.140  27.650   9.820  1.00  0.00          H   
ATOM    123  HB1 ALA A   9      55.200  30.080   9.270  1.00  0.00          H   
ATOM    124  HB2 ALA A   9      53.960  28.740   9.520  1.00  0.00          H   
ATOM    125  HB3 ALA A   9      54.230  29.800  10.690  1.00  0.00          H   
ATOM    126  N   LEU A  10      57.040  30.130  11.870  1.00  0.00          N   
ATOM    127  CA  LEU A  10      58.190  30.810  12.570  1.00  0.00          C   
ATOM    128  C   LEU A  10      59.270  29.850  12.930  1.00  0.00          C   
ATOM    129  O   LEU A  10      60.440  30.150  12.540  1.00  0.00          O   
ATOM    130  CB  LEU A  10      57.590  31.420  13.920  1.00  0.00          C   
ATOM    131  CG  LEU A  10      58.640  32.170  14.700  1.00  0.00          C   
ATOM    132  CD1 LEU A  10      59.260  33.410  13.990  1.00  0.00          C   
ATOM    133  CD2 LEU A  10      58.130  32.630  16.110  1.00  0.00          C   
ATOM    134  H   LEU A  10      56.160  30.470  12.230  1.00  0.00          H   
ATOM    135  HA  LEU A  10      58.680  31.560  11.950  1.00  0.00          H   
ATOM    136  HB3 LEU A  10      57.190  30.630  14.560  1.00  0.00          H   
ATOM    137  HB2 LEU A  10      56.820  32.140  13.650  1.00  0.00          H   
ATOM    138  HG  LEU A  10      59.380  31.380  14.850  1.00  0.00          H   
ATOM    139 HD11 LEU A  10      59.450  33.100  12.960  1.00  0.00          H   
ATOM    140 HD12 LEU A  10      58.400  34.070  13.910  1.00  0.00          H   
ATOM    141 HD13 LEU A  10      60.170  33.780  14.460  1.00  0.00          H   
ATOM    142 HD21 LEU A  10      59.030  33.020  16.580  1.00  0.00          H   
ATOM    143 HD22 LEU A  10      57.370  33.400  15.960  1.00  0.00          H   
ATOM    144 HD23 LEU A  10      57.720  31.800  16.680  1.00  0.00          H   
ATOM    145  N   GLN A  11      59.060  28.690  13.560  1.00  0.00          N   
ATOM    146  CA  GLN A  11      60.180  27.780  13.880  1.00  0.00          C   
ATOM    147  C   GLN A  11      60.820  27.220  12.580  1.00  0.00          C   
ATOM    148  O   GLN A  11      62.010  26.860  12.670  1.00  0.00          O   
ATOM    149  CB  GLN A  11      59.700  26.660  14.810  1.00  0.00          C   
ATOM    150  CG  GLN A  11      59.840  27.100  16.240  1.00  0.00          C   
ATOM    151  CD  GLN A  11      59.800  25.940  17.240  1.00  0.00          C   
ATOM    152  NE2 GLN A  11      60.070  26.260  18.510  1.00  0.00          N   
ATOM    153  OE1 GLN A  11      59.440  24.810  16.990  1.00  0.00          O   
ATOM    154  H   GLN A  11      58.110  28.500  13.850  1.00  0.00          H   
ATOM    155  HA  GLN A  11      61.040  28.210  14.390  1.00  0.00          H   
ATOM    156  HB3 GLN A  11      60.370  25.800  14.730  1.00  0.00          H   
ATOM    157  HB2 GLN A  11      58.670  26.350  14.590  1.00  0.00          H   
ATOM    158  HG3 GLN A  11      59.010  27.760  16.480  1.00  0.00          H   
ATOM    159  HG2 GLN A  11      60.760  27.680  16.370  1.00  0.00          H   
ATOM    160 HE21 GLN A  11      60.150  27.230  18.780  1.00  0.00          H   
ATOM    161 HE22 GLN A  11      59.530  25.690  19.140  1.00  0.00          H   
ATOM    162  N   ALA A  12      60.150  27.170  11.390  1.00  0.00          N   
ATOM    163  CA  ALA A  12      60.860  26.850  10.160  1.00  0.00          C   
ATOM    164  C   ALA A  12      61.820  27.940   9.790  1.00  0.00          C   
ATOM    165  O   ALA A  12      62.970  27.710   9.480  1.00  0.00          O   
ATOM    166  CB  ALA A  12      59.920  26.430   8.980  1.00  0.00          C   
ATOM    167  H   ALA A  12      59.140  27.280  11.390  1.00  0.00          H   
ATOM    168  HA  ALA A  12      61.450  25.960  10.360  1.00  0.00          H   
ATOM    169  HB1 ALA A  12      60.530  26.400   8.080  1.00  0.00          H   
ATOM    170  HB2 ALA A  12      59.300  25.560   9.200  1.00  0.00          H   
ATOM    171  HB3 ALA A  12      59.240  27.280   8.870  1.00  0.00          H   
ATOM    172  N   LEU A  13      61.380  29.200   9.730  1.00  0.00          N   
ATOM    173  CA  LEU A  13      62.290  30.360   9.440  1.00  0.00          C   
ATOM    174  C   LEU A  13      63.400  30.610  10.530  1.00  0.00          C   
ATOM    175  O   LEU A  13      64.460  31.090  10.160  1.00  0.00          O   
ATOM    176  CB  LEU A  13      61.460  31.670   9.190  1.00  0.00          C   
ATOM    177  CG  LEU A  13      60.390  31.680   8.010  1.00  0.00          C   
ATOM    178  CD1 LEU A  13      59.730  33.030   7.810  1.00  0.00          C   
ATOM    179  CD2 LEU A  13      61.010  31.250   6.660  1.00  0.00          C   
ATOM    180  H   LEU A  13      60.370  29.230   9.770  1.00  0.00          H   
ATOM    181  HA  LEU A  13      62.830  30.180   8.510  1.00  0.00          H   
ATOM    182  HB3 LEU A  13      62.110  32.530   9.010  1.00  0.00          H   
ATOM    183  HB2 LEU A  13      60.930  31.880  10.120  1.00  0.00          H   
ATOM    184  HG  LEU A  13      59.610  30.920   8.110  1.00  0.00          H   
ATOM    185 HD11 LEU A  13      59.070  33.230   8.650  1.00  0.00          H   
ATOM    186 HD12 LEU A  13      60.480  33.820   7.780  1.00  0.00          H   
ATOM    187 HD13 LEU A  13      59.180  33.120   6.870  1.00  0.00          H   
ATOM    188 HD21 LEU A  13      61.790  31.920   6.300  1.00  0.00          H   
ATOM    189 HD22 LEU A  13      61.420  30.240   6.780  1.00  0.00          H   
ATOM    190 HD23 LEU A  13      60.170  31.260   5.960  1.00  0.00          H   
ATOM    191  N   GLN A  14      63.180  30.200  11.800  1.00  0.00          N   
ATOM    192  CA  GLN A  14      64.150  30.110  12.860  1.00  0.00          C   
ATOM    193  C   GLN A  14      65.230  29.080  12.630  1.00  0.00          C   
ATOM    194  O   GLN A  14      66.410  29.390  12.900  1.00  0.00          O   
ATOM    195  CB  GLN A  14      63.500  30.020  14.260  1.00  0.00          C   
ATOM    196  CG  GLN A  14      62.870  31.310  14.790  1.00  0.00          C   
ATOM    197  CD  GLN A  14      62.080  31.170  16.020  1.00  0.00          C   
ATOM    198  NE2 GLN A  14      61.860  32.290  16.720  1.00  0.00          N   
ATOM    199  OE1 GLN A  14      61.580  30.110  16.370  1.00  0.00          O   
ATOM    200  H   GLN A  14      62.230  30.030  12.080  1.00  0.00          H   
ATOM    201  HA  GLN A  14      64.660  31.080  12.880  1.00  0.00          H   
ATOM    202  HB3 GLN A  14      64.310  29.830  14.970  1.00  0.00          H   
ATOM    203  HB2 GLN A  14      62.700  29.280  14.350  1.00  0.00          H   
ATOM    204  HG3 GLN A  14      62.120  31.750  14.130  1.00  0.00          H   
ATOM    205  HG2 GLN A  14      63.720  31.980  14.890  1.00  0.00          H   
ATOM    206 HE21 GLN A  14      61.240  32.230  17.510  1.00  0.00          H   
ATOM    207 HE22 GLN A  14      62.280  33.180  16.470  1.00  0.00          H   
ATOM    208  N   ALA A  15      64.850  27.850  12.170  1.00  0.00          N   
ATOM    209  CA  ALA A  15      65.750  26.810  11.760  1.00  0.00          C   
ATOM    210  C   ALA A  15      66.560  27.120  10.430  1.00  0.00          C   
ATOM    211  O   ALA A  15      67.660  26.700  10.190  1.00  0.00          O   
ATOM    212  CB  ALA A  15      64.870  25.610  11.460  1.00  0.00          C   
ATOM    213  H   ALA A  15      63.870  27.740  11.980  1.00  0.00          H   
ATOM    214  HA  ALA A  15      66.470  26.530  12.520  1.00  0.00          H   
ATOM    215  HB1 ALA A  15      64.240  25.900  10.620  1.00  0.00          H   
ATOM    216  HB2 ALA A  15      65.500  24.770  11.200  1.00  0.00          H   
ATOM    217  HB3 ALA A  15      64.190  25.450  12.300  1.00  0.00          H   
ATOM    218  N   LEU A  16      65.930  27.840   9.480  1.00  0.00          N   
ATOM    219  CA  LEU A  16      66.700  28.520   8.410  1.00  0.00          C   
ATOM    220  C   LEU A  16      67.720  29.440   9.040  1.00  0.00          C   
ATOM    221  O   LEU A  16      68.860  29.380   8.650  1.00  0.00          O   
ATOM    222  CB  LEU A  16      65.780  29.220   7.420  1.00  0.00          C   
ATOM    223  CG  LEU A  16      66.460  29.550   6.070  1.00  0.00          C   
ATOM    224  CD1 LEU A  16      67.190  28.350   5.410  1.00  0.00          C   
ATOM    225  CD2 LEU A  16      65.290  29.980   5.050  1.00  0.00          C   
ATOM    226  H   LEU A  16      64.950  28.050   9.590  1.00  0.00          H   
ATOM    227  HA  LEU A  16      67.200  27.740   7.840  1.00  0.00          H   
ATOM    228  HB3 LEU A  16      65.320  30.160   7.720  1.00  0.00          H   
ATOM    229  HB2 LEU A  16      64.940  28.560   7.180  1.00  0.00          H   
ATOM    230  HG  LEU A  16      67.180  30.360   6.190  1.00  0.00          H   
ATOM    231 HD11 LEU A  16      66.510  27.500   5.410  1.00  0.00          H   
ATOM    232 HD12 LEU A  16      67.420  28.490   4.350  1.00  0.00          H   
ATOM    233 HD13 LEU A  16      68.050  28.100   6.030  1.00  0.00          H   
ATOM    234 HD21 LEU A  16      65.700  30.090   4.040  1.00  0.00          H   
ATOM    235 HD22 LEU A  16      64.480  29.260   4.990  1.00  0.00          H   
ATOM    236 HD23 LEU A  16      64.970  30.920   5.520  1.00  0.00          H   
ATOM    237  N   GLN A  17      67.320  30.280   9.990  1.00  0.00          N   
ATOM    238  CA  GLN A  17      68.250  31.220  10.640  1.00  0.00          C   
ATOM    239  C   GLN A  17      69.360  30.490  11.400  1.00  0.00          C   
ATOM    240  O   GLN A  17      70.410  31.090  11.490  1.00  0.00          O   
ATOM    241  CB  GLN A  17      67.450  32.330  11.450  1.00  0.00          C   
ATOM    242  CG  GLN A  17      68.230  33.500  11.900  1.00  0.00          C   
ATOM    243  CD  GLN A  17      68.960  33.990  10.680  1.00  0.00          C   
ATOM    244  NE2 GLN A  17      70.230  33.920  10.660  1.00  0.00          N   
ATOM    245  OE1 GLN A  17      68.420  34.300   9.630  1.00  0.00          O   
ATOM    246  H   GLN A  17      66.320  30.420  10.090  1.00  0.00          H   
ATOM    247  HA  GLN A  17      68.730  31.640   9.760  1.00  0.00          H   
ATOM    248  HB3 GLN A  17      67.060  31.840  12.340  1.00  0.00          H   
ATOM    249  HB2 GLN A  17      66.590  32.670  10.880  1.00  0.00          H   
ATOM    250  HG3 GLN A  17      69.010  33.170  12.600  1.00  0.00          H   
ATOM    251  HG2 GLN A  17      67.680  34.340  12.320  1.00  0.00          H   
ATOM    252 HE21 GLN A  17      70.690  33.570  11.490  1.00  0.00          H   
ATOM    253 HE22 GLN A  17      70.720  34.050   9.790  1.00  0.00          H   
ATOM    254  N   ALA A  18      69.110  29.280  11.950  1.00  0.00          N   
ATOM    255  CA  ALA A  18      70.130  28.460  12.640  1.00  0.00          C   
ATOM    256  C   ALA A  18      71.150  27.890  11.660  1.00  0.00          C   
ATOM    257  O   ALA A  18      72.310  28.150  11.930  1.00  0.00          O   
ATOM    258  CB  ALA A  18      69.350  27.510  13.570  1.00  0.00          C   
ATOM    259  H   ALA A  18      68.200  28.850  11.870  1.00  0.00          H   
ATOM    260  HA  ALA A  18      70.690  29.230  13.150  1.00  0.00          H   
ATOM    261  HB1 ALA A  18      68.840  26.750  12.990  1.00  0.00          H   
ATOM    262  HB2 ALA A  18      70.020  26.950  14.230  1.00  0.00          H   
ATOM    263  HB3 ALA A  18      68.650  28.080  14.180  1.00  0.00          H   
ATOM    264  N   ALA A  19      70.770  27.260  10.560  1.00  0.00          N   
ATOM    265  CA  ALA A  19      71.580  26.670   9.500  1.00  0.00          C   
ATOM    266  C   ALA A  19      72.440  27.770   8.750  1.00  0.00          C   
ATOM    267  O   ALA A  19      73.620  27.500   8.490  1.00  0.00          O   
ATOM    268  CB  ALA A  19      70.580  25.980   8.570  1.00  0.00          C   
ATOM    269  H   ALA A  19      69.780  27.250  10.360  1.00  0.00          H   
ATOM    270  HA  ALA A  19      72.290  25.930   9.890  1.00  0.00          H   
ATOM    271  HB1 ALA A  19      71.040  25.750   7.610  1.00  0.00          H   
ATOM    272  HB2 ALA A  19      70.400  25.030   9.070  1.00  0.00          H   
ATOM    273  HB3 ALA A  19      69.770  26.680   8.360  1.00  0.00          H   
ATOM    274  N   GLN A  20      71.840  28.940   8.460  1.00  0.00          N   
ATOM    275  CA  GLN A  20      72.540  30.080   8.010  1.00  0.00          C   
ATOM    276  C   GLN A  20      73.510  30.570   9.010  1.00  0.00          C   
ATOM    277  O   GLN A  20      74.630  30.900   8.680  1.00  0.00          O   
ATOM    278  CB  GLN A  20      71.590  31.170   7.420  1.00  0.00          C   
ATOM    279  CG  GLN A  20      71.000  30.650   6.070  1.00  0.00          C   
ATOM    280  CD  GLN A  20      70.170  31.740   5.370  1.00  0.00          C   
ATOM    281  NE2 GLN A  20      69.960  31.540   4.130  1.00  0.00          N   
ATOM    282  OE1 GLN A  20      69.630  32.660   5.950  1.00  0.00          O   
ATOM    283  H   GLN A  20      70.860  29.100   8.640  1.00  0.00          H   
ATOM    284  HA  GLN A  20      73.110  29.790   7.120  1.00  0.00          H   
ATOM    285  HB3 GLN A  20      72.170  32.060   7.170  1.00  0.00          H   
ATOM    286  HB2 GLN A  20      70.760  31.360   8.090  1.00  0.00          H   
ATOM    287  HG3 GLN A  20      70.310  29.840   6.280  1.00  0.00          H   
ATOM    288  HG2 GLN A  20      71.710  30.220   5.360  1.00  0.00          H   
ATOM    289 HE21 GLN A  20      70.150  30.620   3.760  1.00  0.00          H   
ATOM    290 HE22 GLN A  20      69.280  32.150   3.700  1.00  0.00          H   
ATOM    291  N   ALA A  21      73.110  30.740  10.260  1.00  0.00          N   
ATOM    292  CA  ALA A  21      74.140  31.120  11.280  1.00  0.00          C   
ATOM    293  C   ALA A  21      75.260  30.160  11.380  1.00  0.00          C   
ATOM    294  O   ALA A  21      76.400  30.580  11.570  1.00  0.00          O   
ATOM    295  CB  ALA A  21      73.600  31.350  12.730  1.00  0.00          C   
ATOM    296  H   ALA A  21      72.140  30.710  10.560  1.00  0.00          H   
ATOM    297  HA  ALA A  21      74.600  32.050  10.940  1.00  0.00          H   
ATOM    298  HB1 ALA A  21      72.980  30.490  12.990  1.00  0.00          H   
ATOM    299  HB2 ALA A  21      74.430  31.490  13.420  1.00  0.00          H   
ATOM    300  HB3 ALA A  21      73.010  32.270  12.820  1.00  0.00          H   
ATOM    301  N   ALA A  22      75.080  28.830  11.250  1.00  0.00          N   
ATOM    302  CA  ALA A  22      76.190  27.880  11.270  1.00  0.00          C   
ATOM    303  C   ALA A  22      77.210  28.020  10.140  1.00  0.00          C   
ATOM    304  O   ALA A  22      78.420  27.870  10.410  1.00  0.00          O   
ATOM    305  CB  ALA A  22      75.750  26.420  11.650  1.00  0.00          C   
ATOM    306  H   ALA A  22      74.230  28.460  10.850  1.00  0.00          H   
ATOM    307  HA  ALA A  22      76.830  28.110  12.120  1.00  0.00          H   
ATOM    308  HB1 ALA A  22      75.250  26.050  10.750  1.00  0.00          H   
ATOM    309  HB2 ALA A  22      76.680  25.900  11.860  1.00  0.00          H   
ATOM    310  HB3 ALA A  22      75.080  26.470  12.500  1.00  0.00          H   
ATOM    311  N   LYS A  23      76.910  28.460   8.900  1.00  0.00          N   
ATOM    312  CA  LYS A  23      77.930  28.820   7.890  1.00  0.00          C   
ATOM    313  C   LYS A  23      78.210  30.410   7.760  1.00  0.00          C   
ATOM    314  O   LYS A  23      78.250  31.060   6.670  1.00  0.00          O   
ATOM    315  CB  LYS A  23      77.590  28.230   6.530  1.00  0.00          C   
ATOM    316  CG  LYS A  23      77.630  26.680   6.490  1.00  0.00          C   
ATOM    317  CD  LYS A  23      77.150  26.040   5.170  1.00  0.00          C   
ATOM    318  CE  LYS A  23      77.160  24.490   5.230  1.00  0.00          C   
ATOM    319  NZ  LYS A  23      76.430  23.980   6.350  1.00  0.00          N   
ATOM    320  H   LYS A  23      75.980  28.810   8.700  1.00  0.00          H   
ATOM    321  HA  LYS A  23      78.830  28.300   8.220  1.00  0.00          H   
ATOM    322  HB3 LYS A  23      78.220  28.530   5.690  1.00  0.00          H   
ATOM    323  HB2 LYS A  23      76.590  28.620   6.330  1.00  0.00          H   
ATOM    324  HG3 LYS A  23      76.900  26.350   7.240  1.00  0.00          H   
ATOM    325  HG2 LYS A  23      78.630  26.330   6.710  1.00  0.00          H   
ATOM    326  HD3 LYS A  23      77.850  26.320   4.380  1.00  0.00          H   
ATOM    327  HD2 LYS A  23      76.150  26.410   4.930  1.00  0.00          H   
ATOM    328  HE3 LYS A  23      78.190  24.150   5.250  1.00  0.00          H   
ATOM    329  HE2 LYS A  23      76.620  24.210   4.320  1.00  0.00          H   
ATOM    330  HZ1 LYS A  23      75.540  24.420   6.520  1.00  0.00          H   
ATOM    331  HZ2 LYS A  23      76.210  23.000   6.210  1.00  0.00          H   
ATOM    332  HZ3 LYS A  23      77.020  23.920   7.170  1.00  0.00          H   
ATOM    333  N   LYS A  24      78.400  31.010   8.930  1.00  0.00          N   
ATOM    334  CA  LYS A  24      79.070  32.330   9.040  1.00  0.00          C   
ATOM    335  C   LYS A  24      80.600  32.160   9.010  1.00  0.00          C   
ATOM    336  CB  LYS A  24      78.530  33.060  10.230  1.00  0.00          C   
ATOM    337  CG  LYS A  24      77.110  33.580   9.880  1.00  0.00          C   
ATOM    338  CD  LYS A  24      76.410  34.330  11.020  1.00  0.00          C   
ATOM    339  CE  LYS A  24      74.930  34.600  10.660  1.00  0.00          C   
ATOM    340  NZ  LYS A  24      74.390  35.570  11.560  1.00  0.00          N   
ATOM    341  O   LYS A  24      81.060  31.200   9.590  1.00  0.00          O   
ATOM    342  OXT LYS A  24      81.310  33.030   8.510  1.00  0.00          O   
ATOM    343  H   LYS A  24      78.320  30.450   9.760  1.00  0.00          H   
ATOM    344  HA  LYS A  24      78.870  32.840   8.100  1.00  0.00          H   
ATOM    345  HB3 LYS A  24      79.210  33.890  10.420  1.00  0.00          H   
ATOM    346  HB2 LYS A  24      78.520  32.410  11.110  1.00  0.00          H   
ATOM    347  HG3 LYS A  24      76.580  32.710   9.510  1.00  0.00          H   
ATOM    348  HG2 LYS A  24      77.270  34.230   9.020  1.00  0.00          H   
ATOM    349  HD3 LYS A  24      76.900  35.290  11.220  1.00  0.00          H   
ATOM    350  HD2 LYS A  24      76.490  33.830  11.990  1.00  0.00          H   
ATOM    351  HE3 LYS A  24      74.330  33.700  10.770  1.00  0.00          H   
ATOM    352  HE2 LYS A  24      74.890  34.980   9.640  1.00  0.00          H   
ATOM    353  HZ1 LYS A  24      74.990  36.380  11.670  1.00  0.00          H   
ATOM    354  HZ2 LYS A  24      73.640  36.130  11.180  1.00  0.00          H   
ATOM    355  HZ3 LYS A  24      74.230  35.250  12.510  1.00  0.00          H   
TER     356      LYS A  24
ENDMDL
MODEL        1
ATOM      1  N   LYS A   1      38.110  51.283  18.236  1.00  0.00          N   
ATOM      2  CA  LYS A   1      38.179  50.362  17.128  1.00  0.00          C   
ATOM      3  C   LYS A   1      39.458  49.539  17.276  1.00  0.00          C   
ATOM      4  O   LYS A   1      40.494  50.156  17.482  1.00  0.00          O   
ATOM      5  CB  LYS A   1      38.036  51.049  15.829  1.00  0.00          C   
ATOM      6  CG  LYS A   1      38.344  50.247  14.565  1.00  0.00          C   
ATOM      7  CD  LYS A   1      37.644  50.817  13.328  1.00  0.00          C   
ATOM      8  CE  LYS A   1      37.767  49.745  12.210  1.00  0.00          C   
ATOM      9  NZ  LYS A   1      37.246  50.221  10.875  1.00  0.00          N   
ATOM     10  HA  LYS A   1      37.269  49.791  17.320  1.00  0.00          H   
ATOM     11  HB3 LYS A   1      38.571  52.004  15.810  1.00  0.00          H   
ATOM     12  HB2 LYS A   1      36.995  51.362  15.741  1.00  0.00          H   
ATOM     13  HG3 LYS A   1      38.034  49.205  14.699  1.00  0.00          H   
ATOM     14  HG2 LYS A   1      39.417  50.275  14.388  1.00  0.00          H   
ATOM     15  HD3 LYS A   1      38.063  51.760  12.966  1.00  0.00          H   
ATOM     16  HD2 LYS A   1      36.580  51.010  13.442  1.00  0.00          H   
ATOM     17  HE3 LYS A   1      37.412  48.770  12.551  1.00  0.00          H   
ATOM     18  HE2 LYS A   1      38.823  49.492  12.149  1.00  0.00          H   
ATOM     19  HZ1 LYS A   1      37.306  51.210  10.661  1.00  0.00          H   
ATOM     20  HZ2 LYS A   1      37.732  49.762  10.107  1.00  0.00          H   
ATOM     21  HZ3 LYS A   1      36.280  49.971  10.717  1.00  0.00          H   
ATOM     22  H   LYS A   1      37.832  50.784  19.069  1.00  0.00          H   
ATOM     23  N   LYS A   2      39.559  48.221  17.267  1.00  0.00          N   
ATOM     24  CA  LYS A   2      40.712  47.407  17.622  1.00  0.00          C   
ATOM     25  C   LYS A   2      41.530  46.942  16.384  1.00  0.00          C   
ATOM     26  O   LYS A   2      41.103  46.115  15.513  1.00  0.00          O   
ATOM     27  CB  LYS A   2      40.375  46.193  18.473  1.00  0.00          C   
ATOM     28  CG  LYS A   2      39.657  46.330  19.798  1.00  0.00          C   
ATOM     29  CD  LYS A   2      39.367  44.913  20.312  1.00  0.00          C   
ATOM     30  CE  LYS A   2      38.428  45.038  21.501  1.00  0.00          C   
ATOM     31  NZ  LYS A   2      39.063  45.704  22.650  1.00  0.00          N   
ATOM     32  H   LYS A   2      38.687  47.747  17.104  1.00  0.00          H   
ATOM     33  HA  LYS A   2      41.378  48.020  18.225  1.00  0.00          H   
ATOM     34  HB3 LYS A   2      41.357  45.764  18.682  1.00  0.00          H   
ATOM     35  HB2 LYS A   2      39.764  45.486  17.911  1.00  0.00          H   
ATOM     36  HG3 LYS A   2      38.663  46.756  19.660  1.00  0.00          H   
ATOM     37  HG2 LYS A   2      40.288  46.798  20.550  1.00  0.00          H   
ATOM     38  HD3 LYS A   2      40.309  44.362  20.399  1.00  0.00          H   
ATOM     39  HD2 LYS A   2      38.785  44.454  19.507  1.00  0.00          H   
ATOM     40  HE3 LYS A   2      38.156  44.029  21.833  1.00  0.00          H   
ATOM     41  HE2 LYS A   2      37.521  45.563  21.207  1.00  0.00          H   
ATOM     42  HZ1 LYS A   2      39.077  46.712  22.531  1.00  0.00          H   
ATOM     43  HZ2 LYS A   2      38.455  45.567  23.444  1.00  0.00          H   
ATOM     44  HZ3 LYS A   2      39.951  45.318  22.934  1.00  0.00          H   
ATOM     45  N   PRO A   3      42.769  47.418  16.288  1.00  0.00          N   
ATOM     46  CA  PRO A   3      43.773  46.883  15.335  1.00  0.00          C   
ATOM     47  C   PRO A   3      43.961  45.351  15.546  1.00  0.00          C   
ATOM     48  O   PRO A   3      43.603  44.745  16.565  1.00  0.00          O   
ATOM     49  CB  PRO A   3      45.055  47.619  15.643  1.00  0.00          C   
ATOM     50  CG  PRO A   3      44.627  48.915  16.274  1.00  0.00          C   
ATOM     51  CD  PRO A   3      43.367  48.496  17.036  1.00  0.00          C   
ATOM     52  HA  PRO A   3      43.480  47.035  14.292  1.00  0.00          H   
ATOM     53  HB3 PRO A   3      45.595  46.957  16.321  1.00  0.00          H   
ATOM     54  HB2 PRO A   3      45.667  47.838  14.760  1.00  0.00          H   
ATOM     55  HG3 PRO A   3      45.386  49.314  16.938  1.00  0.00          H   
ATOM     56  HG2 PRO A   3      44.409  49.642  15.488  1.00  0.00          H   
ATOM     57  HD3 PRO A   3      43.507  48.105  18.038  1.00  0.00          H   
ATOM     58  HD2 PRO A   3      42.774  49.410  17.095  1.00  0.00          H   
ATOM     59  N   GLY A   4      44.435  44.635  14.499  1.00  0.00          N   
ATOM     60  CA  GLY A   4      44.786  43.177  14.516  1.00  0.00          C   
ATOM     61  C   GLY A   4      45.843  42.801  15.610  1.00  0.00          C   
ATOM     62  O   GLY A   4      46.473  43.658  16.236  1.00  0.00          O   
ATOM     63  H   GLY A   4      44.768  45.169  13.697  1.00  0.00          H   
ATOM     64  HA3 GLY A   4      44.960  42.880  13.485  1.00  0.00          H   
ATOM     65  HA2 GLY A   4      43.864  42.612  14.655  1.00  0.00          H   
ATOM     66  N   ALA A   5      46.000  41.544  15.813  1.00  0.00          N   
ATOM     67  CA  ALA A   5      46.906  41.041  16.786  1.00  0.00          C   
ATOM     68  C   ALA A   5      48.389  40.804  16.171  1.00  0.00          C   
ATOM     69  O   ALA A   5      48.505  40.519  14.996  1.00  0.00          O   
ATOM     70  CB  ALA A   5      46.340  39.721  17.371  1.00  0.00          C   
ATOM     71  H   ALA A   5      45.590  40.929  15.133  1.00  0.00          H   
ATOM     72  HA  ALA A   5      46.878  41.705  17.655  1.00  0.00          H   
ATOM     73  HB1 ALA A   5      45.613  39.997  18.134  1.00  0.00          H   
ATOM     74  HB2 ALA A   5      45.989  38.985  16.651  1.00  0.00          H   
ATOM     75  HB3 ALA A   5      47.104  39.167  17.920  1.00  0.00          H   
ATOM     76  N   SER A   6      49.470  40.807  16.980  1.00  0.00          N   
ATOM     77  CA  SER A   6      50.847  40.387  16.585  1.00  0.00          C   
ATOM     78  C   SER A   6      50.822  39.056  15.815  1.00  0.00          C   
ATOM     79  O   SER A   6      50.285  38.039  16.219  1.00  0.00          O   
ATOM     80  CB  SER A   6      51.908  40.287  17.644  1.00  0.00          C   
ATOM     81  OG  SER A   6      51.872  41.475  18.421  1.00  0.00          O   
ATOM     82  H   SER A   6      49.327  41.041  17.953  1.00  0.00          H   
ATOM     83  HA  SER A   6      51.227  41.044  15.801  1.00  0.00          H   
ATOM     84  HB3 SER A   6      52.951  40.045  17.415  1.00  0.00          H   
ATOM     85  HB2 SER A   6      51.589  39.601  18.430  1.00  0.00          H   
ATOM     86  HG  SER A   6      52.200  41.332  19.313  1.00  0.00          H   
ATOM     87  N   LEU A   7      51.486  39.148  14.685  1.00  0.00          N   
ATOM     88  CA  LEU A   7      51.815  38.055  13.733  1.00  0.00          C   
ATOM     89  C   LEU A   7      52.247  36.808  14.475  1.00  0.00          C   
ATOM     90  O   LEU A   7      53.399  36.754  14.924  1.00  0.00          O   
ATOM     91  CB  LEU A   7      52.760  38.468  12.543  1.00  0.00          C   
ATOM     92  CG  LEU A   7      51.953  39.269  11.515  1.00  0.00          C   
ATOM     93  CD1 LEU A   7      52.804  39.678  10.287  1.00  0.00          C   
ATOM     94  CD2 LEU A   7      50.715  38.558  10.945  1.00  0.00          C   
ATOM     95  H   LEU A   7      52.171  39.895  14.621  1.00  0.00          H   
ATOM     96  HA  LEU A   7      50.935  37.644  13.247  1.00  0.00          H   
ATOM     97  HB3 LEU A   7      53.135  37.520  12.159  1.00  0.00          H   
ATOM     98  HB2 LEU A   7      53.604  39.025  12.932  1.00  0.00          H   
ATOM     99  HG  LEU A   7      51.473  40.128  11.991  1.00  0.00          H   
ATOM    100 HD11 LEU A   7      53.163  38.758   9.814  1.00  0.00          H   
ATOM    101 HD12 LEU A   7      52.218  40.251   9.582  1.00  0.00          H   
ATOM    102 HD13 LEU A   7      53.663  40.235  10.647  1.00  0.00          H   
ATOM    103 HD21 LEU A   7      50.995  37.741  10.269  1.00  0.00          H   
ATOM    104 HD22 LEU A   7      50.047  38.227  11.738  1.00  0.00          H   
ATOM    105 HD23 LEU A   7      50.092  39.222  10.339  1.00  0.00          H   
ATOM    106  N   ALA A   8      51.501  35.725  14.427  1.00  0.00          N   
ATOM    107  CA  ALA A   8      51.782  34.382  14.984  1.00  0.00          C   
ATOM    108  C   ALA A   8      52.714  33.594  14.051  1.00  0.00          C   
ATOM    109  O   ALA A   8      52.353  32.524  13.644  1.00  0.00          O   
ATOM    110  CB  ALA A   8      50.425  33.765  15.365  1.00  0.00          C   
ATOM    111  H   ALA A   8      50.566  35.835  14.075  1.00  0.00          H   
ATOM    112  HA  ALA A   8      52.362  34.623  15.875  1.00  0.00          H   
ATOM    113  HB1 ALA A   8      50.589  32.851  15.939  1.00  0.00          H   
ATOM    114  HB2 ALA A   8      49.942  34.513  15.984  1.00  0.00          H   
ATOM    115  HB3 ALA A   8      49.821  33.461  14.502  1.00  0.00          H   
ATOM    116  N   ALA A   9      53.859  34.115  13.731  1.00  0.00          N   
ATOM    117  CA  ALA A   9      54.823  33.665  12.768  1.00  0.00          C   
ATOM    118  C   ALA A   9      55.458  32.304  13.089  1.00  0.00          C   
ATOM    119  O   ALA A   9      55.743  31.911  14.253  1.00  0.00          O   
ATOM    120  CB  ALA A   9      55.854  34.765  12.559  1.00  0.00          C   
ATOM    121  H   ALA A   9      54.164  34.969  14.174  1.00  0.00          H   
ATOM    122  HA  ALA A   9      54.292  33.583  11.820  1.00  0.00          H   
ATOM    123  HB1 ALA A   9      56.606  34.703  13.344  1.00  0.00          H   
ATOM    124  HB2 ALA A   9      56.405  34.657  11.631  1.00  0.00          H   
ATOM    125  HB3 ALA A   9      55.362  35.736  12.493  1.00  0.00          H   
ATOM    126  N   LEU A  10      55.671  31.536  12.023  1.00  0.00          N   
ATOM    127  CA  LEU A  10      56.359  30.250  12.026  1.00  0.00          C   
ATOM    128  C   LEU A  10      57.835  30.302  12.531  1.00  0.00          C   
ATOM    129  O   LEU A  10      58.423  29.292  13.058  1.00  0.00          O   
ATOM    130  CB  LEU A  10      56.227  29.539  10.656  1.00  0.00          C   
ATOM    131  CG  LEU A  10      54.784  29.065  10.452  1.00  0.00          C   
ATOM    132  CD1 LEU A  10      54.701  28.291   9.154  1.00  0.00          C   
ATOM    133  CD2 LEU A  10      54.221  28.114  11.556  1.00  0.00          C   
ATOM    134  H   LEU A  10      55.309  31.853  11.141  1.00  0.00          H   
ATOM    135  HA  LEU A  10      55.957  29.631  12.819  1.00  0.00          H   
ATOM    136  HB3 LEU A  10      56.884  28.680  10.764  1.00  0.00          H   
ATOM    137  HB2 LEU A  10      56.569  30.199   9.855  1.00  0.00          H   
ATOM    138  HG  LEU A  10      54.071  29.889  10.439  1.00  0.00          H   
ATOM    139 HD11 LEU A  10      55.193  28.861   8.369  1.00  0.00          H   
ATOM    140 HD12 LEU A  10      55.235  27.372   9.393  1.00  0.00          H   
ATOM    141 HD13 LEU A  10      53.738  28.009   8.741  1.00  0.00          H   
ATOM    142 HD21 LEU A  10      54.031  28.641  12.491  1.00  0.00          H   
ATOM    143 HD22 LEU A  10      53.303  27.664  11.179  1.00  0.00          H   
ATOM    144 HD23 LEU A  10      54.907  27.277  11.730  1.00  0.00          H   
ATOM    145  N   GLN A  11      58.483  31.514  12.489  1.00  0.00          N   
ATOM    146  CA  GLN A  11      59.949  31.634  12.813  1.00  0.00          C   
ATOM    147  C   GLN A  11      60.771  30.801  11.805  1.00  0.00          C   
ATOM    148  O   GLN A  11      61.447  29.870  12.170  1.00  0.00          O   
ATOM    149  CB  GLN A  11      60.270  31.423  14.301  1.00  0.00          C   
ATOM    150  CG  GLN A  11      59.700  32.470  15.187  1.00  0.00          C   
ATOM    151  CD  GLN A  11      60.119  33.920  14.984  1.00  0.00          C   
ATOM    152  NE2 GLN A  11      60.008  34.843  15.979  1.00  0.00          N   
ATOM    153  OE1 GLN A  11      60.540  34.295  13.845  1.00  0.00          O   
ATOM    154  H   GLN A  11      58.015  32.316  12.104  1.00  0.00          H   
ATOM    155  HA  GLN A  11      60.307  32.642  12.633  1.00  0.00          H   
ATOM    156  HB3 GLN A  11      61.344  31.513  14.422  1.00  0.00          H   
ATOM    157  HB2 GLN A  11      59.919  30.468  14.680  1.00  0.00          H   
ATOM    158  HG3 GLN A  11      59.967  32.228  16.207  1.00  0.00          H   
ATOM    159  HG2 GLN A  11      58.618  32.504  15.042  1.00  0.00          H   
ATOM    160 HE21 GLN A  11      59.625  34.620  16.887  1.00  0.00          H   
ATOM    161 HE22 GLN A  11      60.316  35.761  15.676  1.00  0.00          H   
ATOM    162  N   ALA A  12      60.627  31.099  10.472  1.00  0.00          N   
ATOM    163  CA  ALA A  12      61.112  30.216   9.423  1.00  0.00          C   
ATOM    164  C   ALA A  12      62.633  30.325   9.113  1.00  0.00          C   
ATOM    165  O   ALA A  12      63.092  29.343   8.528  1.00  0.00          O   
ATOM    166  CB  ALA A  12      60.257  30.418   8.155  1.00  0.00          C   
ATOM    167  H   ALA A  12      60.094  31.879  10.112  1.00  0.00          H   
ATOM    168  HA  ALA A  12      61.024  29.167   9.687  1.00  0.00          H   
ATOM    169  HB1 ALA A  12      60.420  29.664   7.395  1.00  0.00          H   
ATOM    170  HB2 ALA A  12      59.184  30.457   8.386  1.00  0.00          H   
ATOM    171  HB3 ALA A  12      60.353  31.350   7.608  1.00  0.00          H   
ATOM    172  N   LEU A  13      63.315  31.415   9.355  1.00  0.00          N   
ATOM    173  CA  LEU A  13      64.740  31.484   9.378  1.00  0.00          C   
ATOM    174  C   LEU A  13      65.352  30.679  10.543  1.00  0.00          C   
ATOM    175  O   LEU A  13      66.208  29.808  10.371  1.00  0.00          O   
ATOM    176  CB  LEU A  13      65.283  32.961   9.471  1.00  0.00          C   
ATOM    177  CG  LEU A  13      66.786  33.060   8.962  1.00  0.00          C   
ATOM    178  CD1 LEU A  13      66.947  32.724   7.466  1.00  0.00          C   
ATOM    179  CD2 LEU A  13      67.425  34.409   9.273  1.00  0.00          C   
ATOM    180  H   LEU A  13      62.816  32.220   9.703  1.00  0.00          H   
ATOM    181  HA  LEU A  13      65.115  31.122   8.422  1.00  0.00          H   
ATOM    182  HB3 LEU A  13      65.259  33.284  10.515  1.00  0.00          H   
ATOM    183  HB2 LEU A  13      64.676  33.607   8.830  1.00  0.00          H   
ATOM    184  HG  LEU A  13      67.343  32.326   9.544  1.00  0.00          H   
ATOM    185 HD11 LEU A  13      66.386  31.793   7.340  1.00  0.00          H   
ATOM    186 HD12 LEU A  13      66.513  33.532   6.876  1.00  0.00          H   
ATOM    187 HD13 LEU A  13      67.999  32.524   7.242  1.00  0.00          H   
ATOM    188 HD21 LEU A  13      68.471  34.342   8.964  1.00  0.00          H   
ATOM    189 HD22 LEU A  13      66.881  35.083   8.620  1.00  0.00          H   
ATOM    190 HD23 LEU A  13      67.247  34.633  10.333  1.00  0.00          H   
ATOM    191  N   GLN A  14      64.753  30.686  11.706  1.00  0.00          N   
ATOM    192  CA  GLN A  14      65.118  29.794  12.898  1.00  0.00          C   
ATOM    193  C   GLN A  14      65.062  28.272  12.742  1.00  0.00          C   
ATOM    194  O   GLN A  14      66.032  27.606  13.158  1.00  0.00          O   
ATOM    195  CB  GLN A  14      64.411  30.256  14.196  1.00  0.00          C   
ATOM    196  CG  GLN A  14      65.003  31.584  14.791  1.00  0.00          C   
ATOM    197  CD  GLN A  14      64.321  32.033  16.068  1.00  0.00          C   
ATOM    198  NE2 GLN A  14      64.450  33.212  16.644  1.00  0.00          N   
ATOM    199  OE1 GLN A  14      63.585  31.306  16.675  1.00  0.00          O   
ATOM    200  H   GLN A  14      63.936  31.247  11.899  1.00  0.00          H   
ATOM    201  HA  GLN A  14      66.154  30.038  13.118  1.00  0.00          H   
ATOM    202  HB3 GLN A  14      64.525  29.462  14.942  1.00  0.00          H   
ATOM    203  HB2 GLN A  14      63.353  30.369  13.974  1.00  0.00          H   
ATOM    204  HG3 GLN A  14      64.981  32.419  14.096  1.00  0.00          H   
ATOM    205  HG2 GLN A  14      66.061  31.385  15.017  1.00  0.00          H   
ATOM    206 HE21 GLN A  14      65.104  33.863  16.223  1.00  0.00          H   
ATOM    207 HE22 GLN A  14      63.870  33.436  17.435  1.00  0.00          H   
ATOM    208  N   ALA A  15      64.117  27.836  11.864  1.00  0.00          N   
ATOM    209  CA  ALA A  15      64.041  26.478  11.460  1.00  0.00          C   
ATOM    210  C   ALA A  15      65.057  26.139  10.425  1.00  0.00          C   
ATOM    211  O   ALA A  15      65.608  25.007  10.574  1.00  0.00          O   
ATOM    212  CB  ALA A  15      62.601  26.281  10.922  1.00  0.00          C   
ATOM    213  H   ALA A  15      63.409  28.517  11.645  1.00  0.00          H   
ATOM    214  HA  ALA A  15      64.182  25.776  12.284  1.00  0.00          H   
ATOM    215  HB1 ALA A  15      62.326  26.959  10.112  1.00  0.00          H   
ATOM    216  HB2 ALA A  15      62.571  25.226  10.660  1.00  0.00          H   
ATOM    217  HB3 ALA A  15      62.002  26.369  11.835  1.00  0.00          H   
ATOM    218  N   LEU A  16      65.107  26.939   9.367  1.00  0.00          N   
ATOM    219  CA  LEU A  16      66.190  26.840   8.349  1.00  0.00          C   
ATOM    220  C   LEU A  16      67.581  26.794   8.947  1.00  0.00          C   
ATOM    221  O   LEU A  16      68.485  26.118   8.474  1.00  0.00          O   
ATOM    222  CB  LEU A  16      65.869  27.926   7.251  1.00  0.00          C   
ATOM    223  CG  LEU A  16      67.015  27.856   6.220  1.00  0.00          C   
ATOM    224  CD1 LEU A  16      67.032  26.478   5.505  1.00  0.00          C   
ATOM    225  CD2 LEU A  16      66.867  28.933   5.116  1.00  0.00          C   
ATOM    226  H   LEU A  16      64.340  27.591   9.257  1.00  0.00          H   
ATOM    227  HA  LEU A  16      66.060  25.895   7.829  1.00  0.00          H   
ATOM    228  HB3 LEU A  16      65.976  28.905   7.725  1.00  0.00          H   
ATOM    229  HB2 LEU A  16      64.896  27.791   6.768  1.00  0.00          H   
ATOM    230  HG  LEU A  16      67.987  27.892   6.713  1.00  0.00          H   
ATOM    231 HD11 LEU A  16      67.825  26.483   4.762  1.00  0.00          H   
ATOM    232 HD12 LEU A  16      67.218  25.691   6.244  1.00  0.00          H   
ATOM    233 HD13 LEU A  16      66.041  26.360   5.068  1.00  0.00          H   
ATOM    234 HD21 LEU A  16      67.766  29.053   4.525  1.00  0.00          H   
ATOM    235 HD22 LEU A  16      66.011  28.717   4.486  1.00  0.00          H   
ATOM    236 HD23 LEU A  16      66.679  29.860   5.662  1.00  0.00          H   
ATOM    237  N   GLN A  17      67.898  27.726   9.866  1.00  0.00          N   
ATOM    238  CA  GLN A  17      69.108  27.676  10.699  1.00  0.00          C   
ATOM    239  C   GLN A  17      69.252  26.415  11.528  1.00  0.00          C   
ATOM    240  O   GLN A  17      70.338  25.846  11.538  1.00  0.00          O   
ATOM    241  CB  GLN A  17      69.184  28.929  11.591  1.00  0.00          C   
ATOM    242  CG  GLN A  17      69.558  30.215  10.813  1.00  0.00          C   
ATOM    243  CD  GLN A  17      69.440  31.568  11.588  1.00  0.00          C   
ATOM    244  NE2 GLN A  17      69.837  32.640  10.988  1.00  0.00          N   
ATOM    245  OE1 GLN A  17      68.975  31.588  12.735  1.00  0.00          O   
ATOM    246  H   GLN A  17      67.380  28.561  10.082  1.00  0.00          H   
ATOM    247  HA  GLN A  17      69.978  27.701  10.040  1.00  0.00          H   
ATOM    248  HB3 GLN A  17      69.925  28.759  12.381  1.00  0.00          H   
ATOM    249  HB2 GLN A  17      68.165  29.120  11.914  1.00  0.00          H   
ATOM    250  HG3 GLN A  17      68.866  30.233   9.979  1.00  0.00          H   
ATOM    251  HG2 GLN A  17      70.615  30.088  10.560  1.00  0.00          H   
ATOM    252 HE21 GLN A  17      70.198  32.727  10.041  1.00  0.00          H   
ATOM    253 HE22 GLN A  17      69.796  33.543  11.444  1.00  0.00          H   
ATOM    254  N   ALA A  18      68.163  25.850  12.056  1.00  0.00          N   
ATOM    255  CA  ALA A  18      68.149  24.607  12.737  1.00  0.00          C   
ATOM    256  C   ALA A  18      68.487  23.398  11.854  1.00  0.00          C   
ATOM    257  O   ALA A  18      69.384  22.626  12.223  1.00  0.00          O   
ATOM    258  CB  ALA A  18      66.821  24.478  13.532  1.00  0.00          C   
ATOM    259  H   ALA A  18      67.306  26.364  12.130  1.00  0.00          H   
ATOM    260  HA  ALA A  18      68.866  24.544  13.549  1.00  0.00          H   
ATOM    261  HB1 ALA A  18      66.976  23.751  14.339  1.00  0.00          H   
ATOM    262  HB2 ALA A  18      66.583  25.352  14.138  1.00  0.00          H   
ATOM    263  HB3 ALA A  18      65.930  24.316  12.925  1.00  0.00          H   
ATOM    264  N   ALA A  19      67.834  23.279  10.671  1.00  0.00          N   
ATOM    265  CA  ALA A  19      68.110  22.256   9.723  1.00  0.00          C   
ATOM    266  C   ALA A  19      69.540  22.269   9.237  1.00  0.00          C   
ATOM    267  O   ALA A  19      70.168  21.194   9.161  1.00  0.00          O   
ATOM    268  CB  ALA A  19      67.125  22.477   8.631  1.00  0.00          C   
ATOM    269  H   ALA A  19      67.064  23.868  10.400  1.00  0.00          H   
ATOM    270  HA  ALA A  19      67.895  21.298  10.199  1.00  0.00          H   
ATOM    271  HB1 ALA A  19      67.276  23.479   8.234  1.00  0.00          H   
ATOM    272  HB2 ALA A  19      67.160  21.734   7.844  1.00  0.00          H   
ATOM    273  HB3 ALA A  19      66.093  22.383   8.985  1.00  0.00          H   
ATOM    274  N   GLN A  20      70.014  23.450   8.835  1.00  0.00          N   
ATOM    275  CA  GLN A  20      71.395  23.817   8.321  1.00  0.00          C   
ATOM    276  C   GLN A  20      72.508  23.217   9.274  1.00  0.00          C   
ATOM    277  O   GLN A  20      73.576  22.725   8.783  1.00  0.00          O   
ATOM    278  CB  GLN A  20      71.563  25.383   8.104  1.00  0.00          C   
ATOM    279  CG  GLN A  20      71.154  25.726   6.711  1.00  0.00          C   
ATOM    280  CD  GLN A  20      71.652  27.116   6.287  1.00  0.00          C   
ATOM    281  NE2 GLN A  20      71.782  27.350   5.074  1.00  0.00          N   
ATOM    282  OE1 GLN A  20      71.786  28.065   7.086  1.00  0.00          O   
ATOM    283  H   GLN A  20      69.315  24.167   8.864  1.00  0.00          H   
ATOM    284  HA  GLN A  20      71.583  23.369   7.337  1.00  0.00          H   
ATOM    285  HB3 GLN A  20      72.647  25.554   8.105  1.00  0.00          H   
ATOM    286  HB2 GLN A  20      71.011  25.964   8.838  1.00  0.00          H   
ATOM    287  HG3 GLN A  20      70.127  25.659   6.370  1.00  0.00          H   
ATOM    288  HG2 GLN A  20      71.722  25.054   6.067  1.00  0.00          H   
ATOM    289 HE21 GLN A  20      71.666  26.563   4.460  1.00  0.00          H   
ATOM    290 HE22 GLN A  20      72.135  28.236   4.746  1.00  0.00          H   
ATOM    291  N   ALA A  21      72.261  23.232  10.573  1.00  0.00          N   
ATOM    292  CA  ALA A  21      73.090  22.640  11.578  1.00  0.00          C   
ATOM    293  C   ALA A  21      72.947  21.103  11.648  1.00  0.00          C   
ATOM    294  O   ALA A  21      73.958  20.430  11.995  1.00  0.00          O   
ATOM    295  CB  ALA A  21      72.842  23.358  12.920  1.00  0.00          C   
ATOM    296  H   ALA A  21      71.428  23.678  10.927  1.00  0.00          H   
ATOM    297  HA  ALA A  21      74.125  22.870  11.324  1.00  0.00          H   
ATOM    298  HB1 ALA A  21      72.519  24.374  12.684  1.00  0.00          H   
ATOM    299  HB2 ALA A  21      72.068  22.868  13.504  1.00  0.00          H   
ATOM    300  HB3 ALA A  21      73.745  23.334  13.520  1.00  0.00          H   
ATOM    301  N   ALA A  22      71.759  20.614  11.438  1.00  0.00          N   
ATOM    302  CA  ALA A  22      71.407  19.250  11.713  1.00  0.00          C   
ATOM    303  C   ALA A  22      71.681  18.289  10.476  1.00  0.00          C   
ATOM    304  O   ALA A  22      71.154  17.166  10.397  1.00  0.00          O   
ATOM    305  CB  ALA A  22      69.956  19.198  12.151  1.00  0.00          C   
ATOM    306  H   ALA A  22      70.974  21.136  11.078  1.00  0.00          H   
ATOM    307  HA  ALA A  22      72.011  18.890  12.546  1.00  0.00          H   
ATOM    308  HB1 ALA A  22      69.792  19.792  13.049  1.00  0.00          H   
ATOM    309  HB2 ALA A  22      69.329  19.432  11.283  1.00  0.00          H   
ATOM    310  HB3 ALA A  22      69.811  18.164  12.453  1.00  0.00          H   
ATOM    311  N   LYS A  23      72.570  18.689   9.507  1.00  0.00          N   
ATOM    312  CA  LYS A  23      73.381  17.853   8.571  1.00  0.00          C   
ATOM    313  C   LYS A  23      74.712  18.578   8.403  1.00  0.00          C   
ATOM    314  O   LYS A  23      74.790  19.809   8.551  1.00  0.00          O   
ATOM    315  CB  LYS A  23      72.651  17.610   7.238  1.00  0.00          C   
ATOM    316  CG  LYS A  23      71.345  16.786   7.323  1.00  0.00          C   
ATOM    317  CD  LYS A  23      70.860  16.557   5.864  1.00  0.00          C   
ATOM    318  CE  LYS A  23      69.319  16.162   5.820  1.00  0.00          C   
ATOM    319  NZ  LYS A  23      68.421  17.355   5.869  1.00  0.00          N   
ATOM    320  H   LYS A  23      72.942  19.615   9.612  1.00  0.00          H   
ATOM    321  HA  LYS A  23      73.584  16.917   9.091  1.00  0.00          H   
ATOM    322  HB3 LYS A  23      73.385  17.157   6.566  1.00  0.00          H   
ATOM    323  HB2 LYS A  23      72.403  18.546   6.742  1.00  0.00          H   
ATOM    324  HG3 LYS A  23      70.616  17.416   7.841  1.00  0.00          H   
ATOM    325  HG2 LYS A  23      71.533  15.806   7.752  1.00  0.00          H   
ATOM    326  HD3 LYS A  23      71.388  15.727   5.406  1.00  0.00          H   
ATOM    327  HD2 LYS A  23      70.995  17.489   5.323  1.00  0.00          H   
ATOM    328  HE3 LYS A  23      69.105  15.547   6.700  1.00  0.00          H   
ATOM    329  HE2 LYS A  23      69.186  15.639   4.876  1.00  0.00          H   
ATOM    330  HZ1 LYS A  23      68.451  17.763   4.943  1.00  0.00          H   
ATOM    331  HZ2 LYS A  23      67.462  17.084   6.037  1.00  0.00          H   
ATOM    332  HZ3 LYS A  23      68.766  18.055   6.502  1.00  0.00          H   
ATOM    333  N   LYS A  24      75.659  17.719   7.983  1.00  0.00          N   
ATOM    334  CA  LYS A  24      76.895  18.272   7.421  1.00  0.00          C   
ATOM    335  C   LYS A  24      76.749  18.854   5.959  1.00  0.00          C   
ATOM    336  CB  LYS A  24      77.874  17.108   7.491  1.00  0.00          C   
ATOM    337  CG  LYS A  24      79.250  17.570   7.008  1.00  0.00          C   
ATOM    338  CD  LYS A  24      79.915  18.744   7.895  1.00  0.00          C   
ATOM    339  CE  LYS A  24      81.082  19.270   7.078  1.00  0.00          C   
ATOM    340  NZ  LYS A  24      81.622  20.518   7.617  1.00  0.00          N   
ATOM    341  O   LYS A  24      76.228  18.247   5.040  1.00  0.00          O   
ATOM    342  OXT LYS A  24      77.311  19.960   5.771  1.00  0.00          O   
ATOM    343  H   LYS A  24      75.423  16.784   7.673  1.00  0.00          H   
ATOM    344  HA  LYS A  24      77.286  19.039   8.084  1.00  0.00          H   
ATOM    345  HB3 LYS A  24      77.569  16.169   7.052  1.00  0.00          H   
ATOM    346  HB2 LYS A  24      77.928  16.745   8.521  1.00  0.00          H   
ATOM    347  HG3 LYS A  24      79.159  17.863   5.960  1.00  0.00          H   
ATOM    348  HG2 LYS A  24      79.899  16.705   7.102  1.00  0.00          H   
ATOM    349  HD3 LYS A  24      80.209  18.249   8.824  1.00  0.00          H   
ATOM    350  HD2 LYS A  24      79.213  19.544   8.122  1.00  0.00          H   
ATOM    351  HE3 LYS A  24      80.671  19.362   6.070  1.00  0.00          H   
ATOM    352  HE2 LYS A  24      81.866  18.503   7.089  1.00  0.00          H   
ATOM    353  HZ1 LYS A  24      80.903  21.194   7.768  1.00  0.00          H   
ATOM    354  HZ2 LYS A  24      82.159  20.461   8.477  1.00  0.00          H   
ATOM    355  HZ3 LYS A  24      82.342  20.868   6.999  1.00  0.00          H   
TER     356      LYS A  24
ENDMDL
MODEL        2
ATOM      1  N   LYS A   1      43.406  29.321  23.123  1.00  0.00          N   
ATOM      2  CA  LYS A   1      43.586  29.218  21.699  1.00  0.00          C   
ATOM      3  C   LYS A   1      44.927  28.552  21.489  1.00  0.00          C   
ATOM      4  O   LYS A   1      45.968  29.101  21.800  1.00  0.00          O   
ATOM      5  CB  LYS A   1      43.462  30.616  21.141  1.00  0.00          C   
ATOM      6  CG  LYS A   1      43.445  30.507  19.590  1.00  0.00          C   
ATOM      7  CD  LYS A   1      43.005  31.828  18.909  1.00  0.00          C   
ATOM      8  CE  LYS A   1      43.743  33.160  19.227  1.00  0.00          C   
ATOM      9  NZ  LYS A   1      44.867  33.285  18.213  1.00  0.00          N   
ATOM     10  HA  LYS A   1      42.831  28.499  21.380  1.00  0.00          H   
ATOM     11  HB3 LYS A   1      44.305  31.186  21.527  1.00  0.00          H   
ATOM     12  HB2 LYS A   1      42.556  31.046  21.573  1.00  0.00          H   
ATOM     13  HG3 LYS A   1      42.706  29.775  19.243  1.00  0.00          H   
ATOM     14  HG2 LYS A   1      44.424  30.214  19.233  1.00  0.00          H   
ATOM     15  HD3 LYS A   1      41.974  31.867  19.240  1.00  0.00          H   
ATOM     16  HD2 LYS A   1      42.918  31.780  17.820  1.00  0.00          H   
ATOM     17  HE3 LYS A   1      44.172  33.171  20.232  1.00  0.00          H   
ATOM     18  HE2 LYS A   1      43.024  33.952  19.059  1.00  0.00          H   
ATOM     19  HZ1 LYS A   1      45.467  32.477  18.254  1.00  0.00          H   
ATOM     20  HZ2 LYS A   1      44.539  33.218  17.271  1.00  0.00          H   
ATOM     21  HZ3 LYS A   1      45.322  34.187  18.212  1.00  0.00          H   
ATOM     22  H   LYS A   1      43.936  30.131  23.406  1.00  0.00          H   
ATOM     23  N   LYS A   2      44.903  27.310  20.948  1.00  0.00          N   
ATOM     24  CA  LYS A   2      46.000  26.633  20.349  1.00  0.00          C   
ATOM     25  C   LYS A   2      46.607  27.326  19.097  1.00  0.00          C   
ATOM     26  O   LYS A   2      45.851  27.887  18.301  1.00  0.00          O   
ATOM     27  CB  LYS A   2      45.618  25.195  20.114  1.00  0.00          C   
ATOM     28  CG  LYS A   2      45.683  24.349  21.361  1.00  0.00          C   
ATOM     29  CD  LYS A   2      45.428  22.880  21.121  1.00  0.00          C   
ATOM     30  CE  LYS A   2      45.438  22.078  22.438  1.00  0.00          C   
ATOM     31  NZ  LYS A   2      46.736  22.117  23.117  1.00  0.00          N   
ATOM     32  H   LYS A   2      43.978  26.966  20.715  1.00  0.00          H   
ATOM     33  HA  LYS A   2      46.820  26.664  21.073  1.00  0.00          H   
ATOM     34  HB3 LYS A   2      46.297  24.811  19.342  1.00  0.00          H   
ATOM     35  HB2 LYS A   2      44.629  25.118  19.662  1.00  0.00          H   
ATOM     36  HG3 LYS A   2      44.942  24.730  22.055  1.00  0.00          H   
ATOM     37  HG2 LYS A   2      46.632  24.540  21.876  1.00  0.00          H   
ATOM     38  HD3 LYS A   2      46.143  22.420  20.432  1.00  0.00          H   
ATOM     39  HD2 LYS A   2      44.424  22.761  20.700  1.00  0.00          H   
ATOM     40  HE3 LYS A   2      45.182  21.059  22.150  1.00  0.00          H   
ATOM     41  HE2 LYS A   2      44.727  22.473  23.172  1.00  0.00          H   
ATOM     42  HZ1 LYS A   2      47.492  22.037  22.456  1.00  0.00          H   
ATOM     43  HZ2 LYS A   2      46.769  23.039  23.532  1.00  0.00          H   
ATOM     44  HZ3 LYS A   2      46.841  21.400  23.830  1.00  0.00          H   
ATOM     45  N   PRO A   3      47.914  27.505  19.026  1.00  0.00          N   
ATOM     46  CA  PRO A   3      48.710  28.047  17.887  1.00  0.00          C   
ATOM     47  C   PRO A   3      48.443  27.270  16.591  1.00  0.00          C   
ATOM     48  O   PRO A   3      48.509  26.032  16.630  1.00  0.00          O   
ATOM     49  CB  PRO A   3      50.165  27.820  18.301  1.00  0.00          C   
ATOM     50  CG  PRO A   3      50.131  26.647  19.234  1.00  0.00          C   
ATOM     51  CD  PRO A   3      48.823  26.854  19.922  1.00  0.00          C   
ATOM     52  HA  PRO A   3      48.434  29.087  17.704  1.00  0.00          H   
ATOM     53  HB3 PRO A   3      50.868  27.744  17.479  1.00  0.00          H   
ATOM     54  HB2 PRO A   3      50.515  28.643  18.932  1.00  0.00          H   
ATOM     55  HG3 PRO A   3      50.079  25.706  18.701  1.00  0.00          H   
ATOM     56  HG2 PRO A   3      50.951  26.678  19.958  1.00  0.00          H   
ATOM     57  HD3 PRO A   3      48.400  25.944  20.340  1.00  0.00          H   
ATOM     58  HD2 PRO A   3      48.977  27.497  20.797  1.00  0.00          H   
ATOM     59  N   GLY A   4      48.067  27.977  15.530  1.00  0.00          N   
ATOM     60  CA  GLY A   4      47.777  27.343  14.272  1.00  0.00          C   
ATOM     61  C   GLY A   4      49.130  27.230  13.382  1.00  0.00          C   
ATOM     62  O   GLY A   4      50.285  27.121  13.828  1.00  0.00          O   
ATOM     63  H   GLY A   4      48.048  28.985  15.612  1.00  0.00          H   
ATOM     64  HA3 GLY A   4      47.044  27.927  13.729  1.00  0.00          H   
ATOM     65  HA2 GLY A   4      47.273  26.396  14.451  1.00  0.00          H   
ATOM     66  N   ALA A   5      48.904  27.257  12.079  1.00  0.00          N   
ATOM     67  CA  ALA A   5      49.961  26.990  11.083  1.00  0.00          C   
ATOM     68  C   ALA A   5      51.144  28.038  11.051  1.00  0.00          C   
ATOM     69  O   ALA A   5      52.323  27.699  10.745  1.00  0.00          O   
ATOM     70  CB  ALA A   5      49.239  27.004   9.674  1.00  0.00          C   
ATOM     71  H   ALA A   5      47.963  27.347  11.739  1.00  0.00          H   
ATOM     72  HA  ALA A   5      50.389  26.009  11.250  1.00  0.00          H   
ATOM     73  HB1 ALA A   5      48.560  26.152   9.573  1.00  0.00          H   
ATOM     74  HB2 ALA A   5      48.805  27.993   9.558  1.00  0.00          H   
ATOM     75  HB3 ALA A   5      49.926  26.886   8.833  1.00  0.00          H   
ATOM     76  N   SER A   6      50.901  29.345  11.428  1.00  0.00          N   
ATOM     77  CA  SER A   6      51.978  30.322  11.657  1.00  0.00          C   
ATOM     78  C   SER A   6      53.111  29.745  12.603  1.00  0.00          C   
ATOM     79  O   SER A   6      54.273  30.033  12.341  1.00  0.00          O   
ATOM     80  CB  SER A   6      51.470  31.644  12.189  1.00  0.00          C   
ATOM     81  OG  SER A   6      50.848  31.539  13.517  1.00  0.00          O   
ATOM     82  H   SER A   6      49.946  29.618  11.643  1.00  0.00          H   
ATOM     83  HA  SER A   6      52.533  30.546  10.746  1.00  0.00          H   
ATOM     84  HB3 SER A   6      50.660  31.936  11.528  1.00  0.00          H   
ATOM     85  HB2 SER A   6      52.231  32.421  12.221  1.00  0.00          H   
ATOM     86  HG  SER A   6      50.929  32.409  13.932  1.00  0.00          H   
ATOM     87  N   LEU A   7      52.839  28.980  13.668  1.00  0.00          N   
ATOM     88  CA  LEU A   7      53.844  28.351  14.562  1.00  0.00          C   
ATOM     89  C   LEU A   7      54.816  27.338  13.859  1.00  0.00          C   
ATOM     90  O   LEU A   7      56.056  27.537  13.953  1.00  0.00          O   
ATOM     91  CB  LEU A   7      53.071  27.666  15.727  1.00  0.00          C   
ATOM     92  CG  LEU A   7      53.954  26.855  16.622  1.00  0.00          C   
ATOM     93  CD1 LEU A   7      54.940  27.656  17.412  1.00  0.00          C   
ATOM     94  CD2 LEU A   7      53.166  26.142  17.683  1.00  0.00          C   
ATOM     95  H   LEU A   7      51.877  28.933  13.956  1.00  0.00          H   
ATOM     96  HA  LEU A   7      54.546  29.063  15.003  1.00  0.00          H   
ATOM     97  HB3 LEU A   7      52.273  26.975  15.442  1.00  0.00          H   
ATOM     98  HB2 LEU A   7      52.589  28.505  16.235  1.00  0.00          H   
ATOM     99  HG  LEU A   7      54.447  26.067  16.055  1.00  0.00          H   
ATOM    100 HD11 LEU A   7      54.415  28.293  18.127  1.00  0.00          H   
ATOM    101 HD12 LEU A   7      55.474  27.025  18.117  1.00  0.00          H   
ATOM    102 HD13 LEU A   7      55.667  28.248  16.841  1.00  0.00          H   
ATOM    103 HD21 LEU A   7      52.373  25.537  17.249  1.00  0.00          H   
ATOM    104 HD22 LEU A   7      53.743  25.468  18.311  1.00  0.00          H   
ATOM    105 HD23 LEU A   7      52.587  26.905  18.197  1.00  0.00          H   
ATOM    106  N   ALA A   8      54.364  26.377  12.979  1.00  0.00          N   
ATOM    107  CA  ALA A   8      55.243  25.673  12.100  1.00  0.00          C   
ATOM    108  C   ALA A   8      56.129  26.561  11.220  1.00  0.00          C   
ATOM    109  O   ALA A   8      57.269  26.213  10.967  1.00  0.00          O   
ATOM    110  CB  ALA A   8      54.395  24.686  11.294  1.00  0.00          C   
ATOM    111  H   ALA A   8      53.405  26.085  13.054  1.00  0.00          H   
ATOM    112  HA  ALA A   8      55.953  25.040  12.644  1.00  0.00          H   
ATOM    113  HB1 ALA A   8      53.747  25.211  10.583  1.00  0.00          H   
ATOM    114  HB2 ALA A   8      55.017  23.963  10.759  1.00  0.00          H   
ATOM    115  HB3 ALA A   8      53.760  24.030  11.898  1.00  0.00          H   
ATOM    116  N   ALA A   9      55.545  27.639  10.647  1.00  0.00          N   
ATOM    117  CA  ALA A   9      56.315  28.651   9.830  1.00  0.00          C   
ATOM    118  C   ALA A   9      57.316  29.507  10.569  1.00  0.00          C   
ATOM    119  O   ALA A   9      58.361  29.629   9.968  1.00  0.00          O   
ATOM    120  CB  ALA A   9      55.258  29.534   9.209  1.00  0.00          C   
ATOM    121  H   ALA A   9      54.570  27.743  10.875  1.00  0.00          H   
ATOM    122  HA  ALA A   9      56.768  28.111   9.002  1.00  0.00          H   
ATOM    123  HB1 ALA A   9      55.671  30.132   8.394  1.00  0.00          H   
ATOM    124  HB2 ALA A   9      54.453  28.999   8.694  1.00  0.00          H   
ATOM    125  HB3 ALA A   9      54.865  30.172  10.001  1.00  0.00          H   
ATOM    126  N   LEU A  10      57.034  29.936  11.789  1.00  0.00          N   
ATOM    127  CA  LEU A  10      57.964  30.672  12.632  1.00  0.00          C   
ATOM    128  C   LEU A  10      59.252  29.797  12.891  1.00  0.00          C   
ATOM    129  O   LEU A  10      60.388  30.239  12.625  1.00  0.00          O   
ATOM    130  CB  LEU A  10      57.189  31.258  13.882  1.00  0.00          C   
ATOM    131  CG  LEU A  10      58.134  32.077  14.812  1.00  0.00          C   
ATOM    132  CD1 LEU A  10      58.804  33.215  14.110  1.00  0.00          C   
ATOM    133  CD2 LEU A  10      57.365  32.776  15.922  1.00  0.00          C   
ATOM    134  H   LEU A  10      56.101  29.863  12.163  1.00  0.00          H   
ATOM    135  HA  LEU A  10      58.219  31.562  12.054  1.00  0.00          H   
ATOM    136  HB3 LEU A  10      56.708  30.472  14.468  1.00  0.00          H   
ATOM    137  HB2 LEU A  10      56.317  31.851  13.590  1.00  0.00          H   
ATOM    138  HG  LEU A  10      58.958  31.453  15.161  1.00  0.00          H   
ATOM    139 HD11 LEU A  10      59.618  33.609  14.707  1.00  0.00          H   
ATOM    140 HD12 LEU A  10      59.207  32.900  13.153  1.00  0.00          H   
ATOM    141 HD13 LEU A  10      58.170  34.072  13.884  1.00  0.00          H   
ATOM    142 HD21 LEU A  10      56.517  33.323  15.514  1.00  0.00          H   
ATOM    143 HD22 LEU A  10      57.041  32.028  16.641  1.00  0.00          H   
ATOM    144 HD23 LEU A  10      57.972  33.510  16.456  1.00  0.00          H   
ATOM    145  N   GLN A  11      58.972  28.555  13.317  1.00  0.00          N   
ATOM    146  CA  GLN A  11      59.973  27.437  13.335  1.00  0.00          C   
ATOM    147  C   GLN A  11      60.739  27.158  12.003  1.00  0.00          C   
ATOM    148  O   GLN A  11      61.951  26.948  12.104  1.00  0.00          O   
ATOM    149  CB  GLN A  11      59.381  26.193  13.986  1.00  0.00          C   
ATOM    150  CG  GLN A  11      59.060  26.246  15.428  1.00  0.00          C   
ATOM    151  CD  GLN A  11      58.194  25.060  15.837  1.00  0.00          C   
ATOM    152  NE2 GLN A  11      57.798  24.959  17.073  1.00  0.00          N   
ATOM    153  OE1 GLN A  11      57.881  24.120  15.058  1.00  0.00          O   
ATOM    154  H   GLN A  11      58.012  28.249  13.412  1.00  0.00          H   
ATOM    155  HA  GLN A  11      60.772  27.694  14.026  1.00  0.00          H   
ATOM    156  HB3 GLN A  11      60.042  25.359  13.767  1.00  0.00          H   
ATOM    157  HB2 GLN A  11      58.497  25.912  13.406  1.00  0.00          H   
ATOM    158  HG3 GLN A  11      58.539  27.184  15.627  1.00  0.00          H   
ATOM    159  HG2 GLN A  11      59.954  26.195  16.053  1.00  0.00          H   
ATOM    160 HE21 GLN A  11      58.139  25.678  17.701  1.00  0.00          H   
ATOM    161 HE22 GLN A  11      57.238  24.180  17.410  1.00  0.00          H   
ATOM    162  N   ALA A  12      60.107  27.230  10.829  1.00  0.00          N   
ATOM    163  CA  ALA A  12      60.791  27.037   9.510  1.00  0.00          C   
ATOM    164  C   ALA A  12      61.769  28.180   9.252  1.00  0.00          C   
ATOM    165  O   ALA A  12      62.806  27.830   8.703  1.00  0.00          O   
ATOM    166  CB  ALA A  12      59.715  26.806   8.481  1.00  0.00          C   
ATOM    167  H   ALA A  12      59.131  27.482  10.776  1.00  0.00          H   
ATOM    168  HA  ALA A  12      61.410  26.139   9.538  1.00  0.00          H   
ATOM    169  HB1 ALA A  12      58.974  27.606   8.447  1.00  0.00          H   
ATOM    170  HB2 ALA A  12      60.178  26.725   7.493  1.00  0.00          H   
ATOM    171  HB3 ALA A  12      59.202  25.893   8.761  1.00  0.00          H   
ATOM    172  N   LEU A  13      61.399  29.463   9.537  1.00  0.00          N   
ATOM    173  CA  LEU A  13      62.359  30.563   9.501  1.00  0.00          C   
ATOM    174  C   LEU A  13      63.575  30.404  10.468  1.00  0.00          C   
ATOM    175  O   LEU A  13      64.741  30.682  10.184  1.00  0.00          O   
ATOM    176  CB  LEU A  13      61.706  31.963   9.554  1.00  0.00          C   
ATOM    177  CG  LEU A  13      60.860  32.397   8.396  1.00  0.00          C   
ATOM    178  CD1 LEU A  13      60.446  33.872   8.578  1.00  0.00          C   
ATOM    179  CD2 LEU A  13      61.465  32.281   7.005  1.00  0.00          C   
ATOM    180  H   LEU A  13      60.405  29.536   9.703  1.00  0.00          H   
ATOM    181  HA  LEU A  13      62.772  30.571   8.493  1.00  0.00          H   
ATOM    182  HB3 LEU A  13      62.514  32.690   9.586  1.00  0.00          H   
ATOM    183  HB2 LEU A  13      61.132  32.146  10.462  1.00  0.00          H   
ATOM    184  HG  LEU A  13      59.992  31.738   8.349  1.00  0.00          H   
ATOM    185 HD11 LEU A  13      59.730  34.197   7.823  1.00  0.00          H   
ATOM    186 HD12 LEU A  13      60.116  34.186   9.570  1.00  0.00          H   
ATOM    187 HD13 LEU A  13      61.353  34.456   8.416  1.00  0.00          H   
ATOM    188 HD21 LEU A  13      60.797  32.596   6.189  1.00  0.00          H   
ATOM    189 HD22 LEU A  13      62.320  32.956   7.102  1.00  0.00          H   
ATOM    190 HD23 LEU A  13      61.819  31.270   6.812  1.00  0.00          H   
ATOM    191  N   GLN A  14      63.216  30.133  11.737  1.00  0.00          N   
ATOM    192  CA  GLN A  14      64.205  30.162  12.897  1.00  0.00          C   
ATOM    193  C   GLN A  14      65.299  29.102  12.744  1.00  0.00          C   
ATOM    194  O   GLN A  14      66.445  29.365  13.035  1.00  0.00          O   
ATOM    195  CB  GLN A  14      63.478  29.999  14.239  1.00  0.00          C   
ATOM    196  CG  GLN A  14      62.935  31.342  14.754  1.00  0.00          C   
ATOM    197  CD  GLN A  14      62.043  31.298  15.961  1.00  0.00          C   
ATOM    198  NE2 GLN A  14      61.517  32.451  16.327  1.00  0.00          N   
ATOM    199  OE1 GLN A  14      61.655  30.258  16.479  1.00  0.00          O   
ATOM    200  H   GLN A  14      62.241  29.978  11.950  1.00  0.00          H   
ATOM    201  HA  GLN A  14      64.655  31.155  12.889  1.00  0.00          H   
ATOM    202  HB3 GLN A  14      64.247  29.709  14.960  1.00  0.00          H   
ATOM    203  HB2 GLN A  14      62.704  29.237  14.207  1.00  0.00          H   
ATOM    204  HG3 GLN A  14      62.347  31.732  13.917  1.00  0.00          H   
ATOM    205  HG2 GLN A  14      63.720  32.075  14.935  1.00  0.00          H   
ATOM    206 HE21 GLN A  14      61.762  33.361  15.985  1.00  0.00          H   
ATOM    207 HE22 GLN A  14      60.757  32.336  16.992  1.00  0.00          H   
ATOM    208  N   ALA A  15      65.006  27.936  12.112  1.00  0.00          N   
ATOM    209  CA  ALA A  15      65.928  27.013  11.427  1.00  0.00          C   
ATOM    210  C   ALA A  15      66.843  27.556  10.270  1.00  0.00          C   
ATOM    211  O   ALA A  15      68.038  27.194  10.271  1.00  0.00          O   
ATOM    212  CB  ALA A  15      65.070  25.815  11.129  1.00  0.00          C   
ATOM    213  H   ALA A  15      64.009  27.853  11.959  1.00  0.00          H   
ATOM    214  HA  ALA A  15      66.655  26.698  12.184  1.00  0.00          H   
ATOM    215  HB1 ALA A  15      64.319  26.012  10.360  1.00  0.00          H   
ATOM    216  HB2 ALA A  15      65.794  25.106  10.720  1.00  0.00          H   
ATOM    217  HB3 ALA A  15      64.600  25.370  12.009  1.00  0.00          H   
ATOM    218  N   LEU A  16      66.344  28.287   9.278  1.00  0.00          N   
ATOM    219  CA  LEU A  16      67.192  29.113   8.388  1.00  0.00          C   
ATOM    220  C   LEU A  16      68.156  30.085   9.226  1.00  0.00          C   
ATOM    221  O   LEU A  16      69.330  30.015   9.021  1.00  0.00          O   
ATOM    222  CB  LEU A  16      66.253  29.830   7.423  1.00  0.00          C   
ATOM    223  CG  LEU A  16      65.573  28.847   6.469  1.00  0.00          C   
ATOM    224  CD1 LEU A  16      64.513  29.617   5.632  1.00  0.00          C   
ATOM    225  CD2 LEU A  16      66.562  28.191   5.541  1.00  0.00          C   
ATOM    226  H   LEU A  16      65.345  28.477   9.296  1.00  0.00          H   
ATOM    227  HA  LEU A  16      67.870  28.482   7.824  1.00  0.00          H   
ATOM    228  HB3 LEU A  16      66.808  30.506   6.778  1.00  0.00          H   
ATOM    229  HB2 LEU A  16      65.459  30.405   7.893  1.00  0.00          H   
ATOM    230  HG  LEU A  16      65.059  28.085   7.061  1.00  0.00          H   
ATOM    231 HD11 LEU A  16      63.863  30.177   6.307  1.00  0.00          H   
ATOM    232 HD12 LEU A  16      65.085  30.268   4.965  1.00  0.00          H   
ATOM    233 HD13 LEU A  16      63.939  28.846   5.113  1.00  0.00          H   
ATOM    234 HD21 LEU A  16      67.259  28.891   5.069  1.00  0.00          H   
ATOM    235 HD22 LEU A  16      67.200  27.656   6.250  1.00  0.00          H   
ATOM    236 HD23 LEU A  16      66.082  27.560   4.793  1.00  0.00          H   
ATOM    237  N   GLN A  17      67.633  30.889  10.155  1.00  0.00          N   
ATOM    238  CA  GLN A  17      68.442  31.718  11.094  1.00  0.00          C   
ATOM    239  C   GLN A  17      69.515  31.030  11.968  1.00  0.00          C   
ATOM    240  O   GLN A  17      70.491  31.683  12.438  1.00  0.00          O   
ATOM    241  CB  GLN A  17      67.410  32.648  11.863  1.00  0.00          C   
ATOM    242  CG  GLN A  17      68.190  33.804  12.605  1.00  0.00          C   
ATOM    243  CD  GLN A  17      67.265  34.725  13.369  1.00  0.00          C   
ATOM    244  NE2 GLN A  17      67.656  35.804  14.018  1.00  0.00          N   
ATOM    245  OE1 GLN A  17      66.099  34.417  13.430  1.00  0.00          O   
ATOM    246  H   GLN A  17      66.631  30.885  10.114  1.00  0.00          H   
ATOM    247  HA  GLN A  17      68.977  32.334  10.378  1.00  0.00          H   
ATOM    248  HB3 GLN A  17      66.804  32.116  12.586  1.00  0.00          H   
ATOM    249  HB2 GLN A  17      66.781  33.137  11.122  1.00  0.00          H   
ATOM    250  HG3 GLN A  17      68.866  34.278  11.898  1.00  0.00          H   
ATOM    251  HG2 GLN A  17      68.717  33.276  13.411  1.00  0.00          H   
ATOM    252 HE21 GLN A  17      68.658  35.946  14.113  1.00  0.00          H   
ATOM    253 HE22 GLN A  17      67.043  36.561  14.263  1.00  0.00          H   
ATOM    254  N   ALA A  18      69.379  29.716  12.287  1.00  0.00          N   
ATOM    255  CA  ALA A  18      70.452  28.915  12.817  1.00  0.00          C   
ATOM    256  C   ALA A  18      71.741  28.893  11.928  1.00  0.00          C   
ATOM    257  O   ALA A  18      72.800  28.625  12.372  1.00  0.00          O   
ATOM    258  CB  ALA A  18      69.932  27.600  13.276  1.00  0.00          C   
ATOM    259  H   ALA A  18      68.514  29.209  12.132  1.00  0.00          H   
ATOM    260  HA  ALA A  18      70.722  29.365  13.779  1.00  0.00          H   
ATOM    261  HB1 ALA A  18      69.535  27.046  12.429  1.00  0.00          H   
ATOM    262  HB2 ALA A  18      70.779  27.039  13.654  1.00  0.00          H   
ATOM    263  HB3 ALA A  18      69.209  27.765  14.075  1.00  0.00          H   
ATOM    264  N   ALA A  19      71.685  29.324  10.668  1.00  0.00          N   
ATOM    265  CA  ALA A  19      72.810  29.655   9.835  1.00  0.00          C   
ATOM    266  C   ALA A  19      72.484  30.973   9.015  1.00  0.00          C   
ATOM    267  O   ALA A  19      72.369  30.993   7.780  1.00  0.00          O   
ATOM    268  CB  ALA A  19      72.905  28.398   8.920  1.00  0.00          C   
ATOM    269  H   ALA A  19      70.854  29.681  10.225  1.00  0.00          H   
ATOM    270  HA  ALA A  19      73.700  29.710  10.468  1.00  0.00          H   
ATOM    271  HB1 ALA A  19      73.001  27.494   9.510  1.00  0.00          H   
ATOM    272  HB2 ALA A  19      72.042  28.286   8.264  1.00  0.00          H   
ATOM    273  HB3 ALA A  19      73.770  28.543   8.268  1.00  0.00          H   
ATOM    274  N   GLN A  20      72.434  32.066   9.765  1.00  0.00          N   
ATOM    275  CA  GLN A  20      72.101  33.378   9.193  1.00  0.00          C   
ATOM    276  C   GLN A  20      72.663  34.496  10.154  1.00  0.00          C   
ATOM    277  O   GLN A  20      72.040  35.192  10.893  1.00  0.00          O   
ATOM    278  CB  GLN A  20      70.582  33.519   8.986  1.00  0.00          C   
ATOM    279  CG  GLN A  20      70.024  34.633   8.126  1.00  0.00          C   
ATOM    280  CD  GLN A  20      68.538  34.504   7.892  1.00  0.00          C   
ATOM    281  NE2 GLN A  20      68.055  34.962   6.757  1.00  0.00          N   
ATOM    282  OE1 GLN A  20      67.808  34.076   8.770  1.00  0.00          O   
ATOM    283  H   GLN A  20      72.833  32.048  10.700  1.00  0.00          H   
ATOM    284  HA  GLN A  20      72.660  33.496   8.259  1.00  0.00          H   
ATOM    285  HB3 GLN A  20      70.141  33.553   9.987  1.00  0.00          H   
ATOM    286  HB2 GLN A  20      70.136  32.609   8.581  1.00  0.00          H   
ATOM    287  HG3 GLN A  20      70.564  34.447   7.201  1.00  0.00          H   
ATOM    288  HG2 GLN A  20      70.288  35.633   8.471  1.00  0.00          H   
ATOM    289 HE21 GLN A  20      68.734  35.261   6.078  1.00  0.00          H   
ATOM    290 HE22 GLN A  20      67.064  35.048   6.561  1.00  0.00          H   
ATOM    291  N   ALA A  21      73.965  34.575  10.152  1.00  0.00          N   
ATOM    292  CA  ALA A  21      74.861  35.511  10.908  1.00  0.00          C   
ATOM    293  C   ALA A  21      74.384  36.966  10.884  1.00  0.00          C   
ATOM    294  O   ALA A  21      74.318  37.664  11.891  1.00  0.00          O   
ATOM    295  CB  ALA A  21      76.304  35.403  10.420  1.00  0.00          C   
ATOM    296  H   ALA A  21      74.465  33.957   9.528  1.00  0.00          H   
ATOM    297  HA  ALA A  21      74.737  35.157  11.936  1.00  0.00          H   
ATOM    298  HB1 ALA A  21      76.421  35.820   9.425  1.00  0.00          H   
ATOM    299  HB2 ALA A  21      76.927  35.880  11.169  1.00  0.00          H   
ATOM    300  HB3 ALA A  21      76.653  34.375  10.339  1.00  0.00          H   
ATOM    301  N   ALA A  22      74.119  37.572   9.675  1.00  0.00          N   
ATOM    302  CA  ALA A  22      73.622  38.912   9.546  1.00  0.00          C   
ATOM    303  C   ALA A  22      72.131  39.043  10.011  1.00  0.00          C   
ATOM    304  O   ALA A  22      71.603  40.164   9.953  1.00  0.00          O   
ATOM    305  CB  ALA A  22      73.846  39.466   8.153  1.00  0.00          C   
ATOM    306  H   ALA A  22      74.380  36.976   8.909  1.00  0.00          H   
ATOM    307  HA  ALA A  22      74.132  39.611  10.203  1.00  0.00          H   
ATOM    308  HB1 ALA A  22      73.628  40.534   8.164  1.00  0.00          H   
ATOM    309  HB2 ALA A  22      74.878  39.373   7.825  1.00  0.00          H   
ATOM    310  HB3 ALA A  22      73.165  38.895   7.511  1.00  0.00          H   
ATOM    311  N   LYS A  23      71.456  38.105  10.623  1.00  0.00          N   
ATOM    312  CA  LYS A  23      70.118  38.378  11.128  1.00  0.00          C   
ATOM    313  C   LYS A  23      69.940  38.565  12.709  1.00  0.00          C   
ATOM    314  O   LYS A  23      70.284  37.703  13.555  1.00  0.00          O   
ATOM    315  CB  LYS A  23      69.158  37.289  10.616  1.00  0.00          C   
ATOM    316  CG  LYS A  23      67.684  37.736  10.966  1.00  0.00          C   
ATOM    317  CD  LYS A  23      66.717  36.707  10.337  1.00  0.00          C   
ATOM    318  CE  LYS A  23      65.258  37.168  10.647  1.00  0.00          C   
ATOM    319  NZ  LYS A  23      64.289  36.206  10.109  1.00  0.00          N   
ATOM    320  H   LYS A  23      71.898  37.233  10.850  1.00  0.00          H   
ATOM    321  HA  LYS A  23      69.722  39.277  10.659  1.00  0.00          H   
ATOM    322  HB3 LYS A  23      69.413  36.313  11.016  1.00  0.00          H   
ATOM    323  HB2 LYS A  23      69.240  37.207   9.526  1.00  0.00          H   
ATOM    324  HG3 LYS A  23      67.442  38.724  10.590  1.00  0.00          H   
ATOM    325  HG2 LYS A  23      67.420  37.716  12.023  1.00  0.00          H   
ATOM    326  HD3 LYS A  23      66.966  35.726  10.743  1.00  0.00          H   
ATOM    327  HD2 LYS A  23      66.855  36.773   9.251  1.00  0.00          H   
ATOM    328  HE3 LYS A  23      65.101  38.111  10.133  1.00  0.00          H   
ATOM    329  HE2 LYS A  23      65.090  37.347  11.708  1.00  0.00          H   
ATOM    330  HZ1 LYS A  23      64.438  35.323  10.570  1.00  0.00          H   
ATOM    331  HZ2 LYS A  23      63.339  36.525  10.222  1.00  0.00          H   
ATOM    332  HZ3 LYS A  23      64.416  36.208   9.102  1.00  0.00          H   
ATOM    333  N   LYS A  24      69.411  39.702  13.123  1.00  0.00          N   
ATOM    334  CA  LYS A  24      69.182  40.155  14.465  1.00  0.00          C   
ATOM    335  C   LYS A  24      68.015  41.159  14.499  1.00  0.00          C   
ATOM    336  CB  LYS A  24      70.425  40.716  15.124  1.00  0.00          C   
ATOM    337  CG  LYS A  24      70.291  40.972  16.644  1.00  0.00          C   
ATOM    338  CD  LYS A  24      71.537  41.468  17.298  1.00  0.00          C   
ATOM    339  CE  LYS A  24      71.101  41.878  18.716  1.00  0.00          C   
ATOM    340  NZ  LYS A  24      72.028  42.868  19.224  1.00  0.00          N   
ATOM    341  O   LYS A  24      66.901  40.725  14.939  1.00  0.00          O   
ATOM    342  OXT LYS A  24      68.150  42.376  14.207  1.00  0.00          O   
ATOM    343  H   LYS A  24      69.243  40.374  12.393  1.00  0.00          H   
ATOM    344  HA  LYS A  24      68.892  39.315  15.087  1.00  0.00          H   
ATOM    345  HB3 LYS A  24      70.796  41.605  14.622  1.00  0.00          H   
ATOM    346  HB2 LYS A  24      71.199  39.973  14.945  1.00  0.00          H   
ATOM    347  HG3 LYS A  24      69.983  40.018  17.083  1.00  0.00          H   
ATOM    348  HG2 LYS A  24      69.408  41.572  16.872  1.00  0.00          H   
ATOM    349  HD3 LYS A  24      72.002  42.335  16.817  1.00  0.00          H   
ATOM    350  HD2 LYS A  24      72.265  40.670  17.388  1.00  0.00          H   
ATOM    351  HE3 LYS A  24      71.005  40.972  19.301  1.00  0.00          H   
ATOM    352  HE2 LYS A  24      70.131  42.353  18.554  1.00  0.00          H   
ATOM    353  HZ1 LYS A  24      71.814  42.922  20.213  1.00  0.00          H   
ATOM    354  HZ2 LYS A  24      72.943  42.476  19.045  1.00  0.00          H   
ATOM    355  HZ3 LYS A  24      71.992  43.775  18.776  1.00  0.00          H   
TER     356      LYS A  24
ENDMDL
MODEL        3
ATOM      1  N   LYS A   1      38.752  37.872   7.747  1.00  0.00          N   
ATOM      2  CA  LYS A   1      40.139  38.313   7.446  1.00  0.00          C   
ATOM      3  C   LYS A   1      41.081  37.132   7.562  1.00  0.00          C   
ATOM      4  O   LYS A   1      41.053  36.457   8.553  1.00  0.00          O   
ATOM      5  CB  LYS A   1      40.653  39.488   8.297  1.00  0.00          C   
ATOM      6  CG  LYS A   1      42.074  39.927   7.785  1.00  0.00          C   
ATOM      7  CD  LYS A   1      42.514  41.216   8.456  1.00  0.00          C   
ATOM      8  CE  LYS A   1      43.922  41.738   7.986  1.00  0.00          C   
ATOM      9  NZ  LYS A   1      44.198  43.039   8.528  1.00  0.00          N   
ATOM     10  HA  LYS A   1      40.186  38.679   6.415  1.00  0.00          H   
ATOM     11  HB3 LYS A   1      40.764  39.152   9.333  1.00  0.00          H   
ATOM     12  HB2 LYS A   1      39.978  40.340   8.178  1.00  0.00          H   
ATOM     13  HG3 LYS A   1      41.899  40.049   6.722  1.00  0.00          H   
ATOM     14  HG2 LYS A   1      42.839  39.149   7.896  1.00  0.00          H   
ATOM     15  HD3 LYS A   1      42.694  41.017   9.517  1.00  0.00          H   
ATOM     16  HD2 LYS A   1      41.811  42.016   8.251  1.00  0.00          H   
ATOM     17  HE3 LYS A   1      43.966  41.759   6.898  1.00  0.00          H   
ATOM     18  HE2 LYS A   1      44.639  41.018   8.394  1.00  0.00          H   
ATOM     19  HZ1 LYS A   1      44.175  43.076   9.530  1.00  0.00          H   
ATOM     20  HZ2 LYS A   1      45.158  43.322   8.342  1.00  0.00          H   
ATOM     21  HZ3 LYS A   1      43.549  43.745   8.211  1.00  0.00          H   
ATOM     22  H   LYS A   1      38.423  37.381   6.926  1.00  0.00          H   
ATOM     23  N   LYS A   2      41.897  36.818   6.562  1.00  0.00          N   
ATOM     24  CA  LYS A   2      42.586  35.480   6.467  1.00  0.00          C   
ATOM     25  C   LYS A   2      44.050  35.568   6.923  1.00  0.00          C   
ATOM     26  O   LYS A   2      44.674  36.612   6.579  1.00  0.00          O   
ATOM     27  CB  LYS A   2      42.469  34.962   4.972  1.00  0.00          C   
ATOM     28  CG  LYS A   2      43.251  33.644   4.763  1.00  0.00          C   
ATOM     29  CD  LYS A   2      42.967  32.958   3.449  1.00  0.00          C   
ATOM     30  CE  LYS A   2      43.562  31.557   3.241  1.00  0.00          C   
ATOM     31  NZ  LYS A   2      45.048  31.562   3.182  1.00  0.00          N   
ATOM     32  H   LYS A   2      42.066  37.515   5.848  1.00  0.00          H   
ATOM     33  HA  LYS A   2      42.074  34.769   7.119  1.00  0.00          H   
ATOM     34  HB3 LYS A   2      42.743  35.715   4.231  1.00  0.00          H   
ATOM     35  HB2 LYS A   2      41.409  34.712   4.836  1.00  0.00          H   
ATOM     36  HG3 LYS A   2      42.927  32.990   5.576  1.00  0.00          H   
ATOM     37  HG2 LYS A   2      44.311  33.808   4.998  1.00  0.00          H   
ATOM     38  HD3 LYS A   2      43.245  33.535   2.563  1.00  0.00          H   
ATOM     39  HD2 LYS A   2      41.896  32.800   3.444  1.00  0.00          H   
ATOM     40  HE3 LYS A   2      43.242  31.236   2.253  1.00  0.00          H   
ATOM     41  HE2 LYS A   2      43.273  30.820   3.991  1.00  0.00          H   
ATOM     42  HZ1 LYS A   2      45.360  32.342   2.618  1.00  0.00          H   
ATOM     43  HZ2 LYS A   2      45.347  31.820   4.116  1.00  0.00          H   
ATOM     44  HZ3 LYS A   2      45.427  30.693   2.857  1.00  0.00          H   
ATOM     45  N   PRO A   3      44.535  34.813   7.962  1.00  0.00          N   
ATOM     46  CA  PRO A   3      45.809  34.972   8.665  1.00  0.00          C   
ATOM     47  C   PRO A   3      47.155  34.879   7.804  1.00  0.00          C   
ATOM     48  O   PRO A   3      47.206  34.430   6.621  1.00  0.00          O   
ATOM     49  CB  PRO A   3      45.877  33.847   9.748  1.00  0.00          C   
ATOM     50  CG  PRO A   3      44.453  33.446   9.904  1.00  0.00          C   
ATOM     51  CD  PRO A   3      43.787  33.761   8.631  1.00  0.00          C   
ATOM     52  HA  PRO A   3      45.877  35.946   9.152  1.00  0.00          H   
ATOM     53  HB3 PRO A   3      46.548  33.056   9.429  1.00  0.00          H   
ATOM     54  HB2 PRO A   3      46.282  34.167  10.714  1.00  0.00          H   
ATOM     55  HG3 PRO A   3      44.332  32.417  10.247  1.00  0.00          H   
ATOM     56  HG2 PRO A   3      44.002  34.127  10.631  1.00  0.00          H   
ATOM     57  HD3 PRO A   3      43.907  32.895   7.978  1.00  0.00          H   
ATOM     58  HD2 PRO A   3      42.737  34.064   8.722  1.00  0.00          H   
ATOM     59  N   GLY A   4      48.202  35.472   8.330  1.00  0.00          N   
ATOM     60  CA  GLY A   4      49.528  35.480   7.650  1.00  0.00          C   
ATOM     61  C   GLY A   4      50.263  34.134   7.837  1.00  0.00          C   
ATOM     62  O   GLY A   4      49.631  33.060   8.073  1.00  0.00          O   
ATOM     63  H   GLY A   4      48.192  35.787   9.284  1.00  0.00          H   
ATOM     64  HA3 GLY A   4      50.122  36.344   7.927  1.00  0.00          H   
ATOM     65  HA2 GLY A   4      49.381  35.591   6.577  1.00  0.00          H   
ATOM     66  N   ALA A   5      51.571  34.107   7.583  1.00  0.00          N   
ATOM     67  CA  ALA A   5      52.402  33.051   8.111  1.00  0.00          C   
ATOM     68  C   ALA A   5      52.153  32.796   9.638  1.00  0.00          C   
ATOM     69  O   ALA A   5      51.858  33.682  10.412  1.00  0.00          O   
ATOM     70  CB  ALA A   5      53.916  33.187   7.768  1.00  0.00          C   
ATOM     71  H   ALA A   5      52.012  34.967   7.300  1.00  0.00          H   
ATOM     72  HA  ALA A   5      52.059  32.140   7.613  1.00  0.00          H   
ATOM     73  HB1 ALA A   5      54.106  33.538   6.755  1.00  0.00          H   
ATOM     74  HB2 ALA A   5      54.244  33.915   8.505  1.00  0.00          H   
ATOM     75  HB3 ALA A   5      54.480  32.258   7.897  1.00  0.00          H   
ATOM     76  N   SER A   6      52.356  31.544  10.057  1.00  0.00          N   
ATOM     77  CA  SER A   6      52.014  31.168  11.436  1.00  0.00          C   
ATOM     78  C   SER A   6      53.155  30.583  12.225  1.00  0.00          C   
ATOM     79  O   SER A   6      54.142  30.049  11.644  1.00  0.00          O   
ATOM     80  CB  SER A   6      50.761  30.373  11.547  1.00  0.00          C   
ATOM     81  OG  SER A   6      50.437  29.892  12.796  1.00  0.00          O   
ATOM     82  H   SER A   6      52.851  30.933   9.433  1.00  0.00          H   
ATOM     83  HA  SER A   6      51.909  32.103  11.991  1.00  0.00          H   
ATOM     84  HB3 SER A   6      50.850  29.479  10.929  1.00  0.00          H   
ATOM     85  HB2 SER A   6      49.865  30.921  11.240  1.00  0.00          H   
ATOM     86  HG  SER A   6      50.122  30.677  13.249  1.00  0.00          H   
ATOM     87  N   LEU A   7      53.112  30.637  13.526  1.00  0.00          N   
ATOM     88  CA  LEU A   7      54.110  30.197  14.504  1.00  0.00          C   
ATOM     89  C   LEU A   7      54.927  28.938  14.058  1.00  0.00          C   
ATOM     90  O   LEU A   7      56.131  28.935  14.196  1.00  0.00          O   
ATOM     91  CB  LEU A   7      53.456  29.958  15.846  1.00  0.00          C   
ATOM     92  CG  LEU A   7      52.754  31.157  16.407  1.00  0.00          C   
ATOM     93  CD1 LEU A   7      51.917  30.785  17.695  1.00  0.00          C   
ATOM     94  CD2 LEU A   7      53.746  32.199  16.880  1.00  0.00          C   
ATOM     95  H   LEU A   7      52.327  31.019  14.037  1.00  0.00          H   
ATOM     96  HA  LEU A   7      54.817  31.016  14.633  1.00  0.00          H   
ATOM     97  HB3 LEU A   7      54.191  29.605  16.570  1.00  0.00          H   
ATOM     98  HB2 LEU A   7      52.746  29.134  15.759  1.00  0.00          H   
ATOM     99  HG  LEU A   7      52.051  31.539  15.660  1.00  0.00          H   
ATOM    100 HD11 LEU A   7      52.635  30.384  18.414  1.00  0.00          H   
ATOM    101 HD12 LEU A   7      51.508  31.696  18.117  1.00  0.00          H   
ATOM    102 HD13 LEU A   7      51.165  30.019  17.523  1.00  0.00          H   
ATOM    103 HD21 LEU A   7      53.197  33.068  17.239  1.00  0.00          H   
ATOM    104 HD22 LEU A   7      54.221  31.928  17.822  1.00  0.00          H   
ATOM    105 HD23 LEU A   7      54.391  32.526  16.052  1.00  0.00          H   
ATOM    106  N   ALA A   8      54.313  27.860  13.601  1.00  0.00          N   
ATOM    107  CA  ALA A   8      54.999  26.653  13.213  1.00  0.00          C   
ATOM    108  C   ALA A   8      55.985  26.848  12.049  1.00  0.00          C   
ATOM    109  O   ALA A   8      57.185  26.464  12.094  1.00  0.00          O   
ATOM    110  CB  ALA A   8      53.971  25.522  13.101  1.00  0.00          C   
ATOM    111  H   ALA A   8      53.314  27.842  13.431  1.00  0.00          H   
ATOM    112  HA  ALA A   8      55.613  26.322  14.047  1.00  0.00          H   
ATOM    113  HB1 ALA A   8      53.231  25.799  12.344  1.00  0.00          H   
ATOM    114  HB2 ALA A   8      54.344  24.518  12.889  1.00  0.00          H   
ATOM    115  HB3 ALA A   8      53.462  25.470  14.060  1.00  0.00          H   
ATOM    116  N   ALA A   9      55.453  27.341  10.906  1.00  0.00          N   
ATOM    117  CA  ALA A   9      56.305  27.794   9.831  1.00  0.00          C   
ATOM    118  C   ALA A   9      57.380  28.769  10.239  1.00  0.00          C   
ATOM    119  O   ALA A   9      58.548  28.725   9.758  1.00  0.00          O   
ATOM    120  CB  ALA A   9      55.355  28.340   8.802  1.00  0.00          C   
ATOM    121  H   ALA A   9      54.539  27.788  10.891  1.00  0.00          H   
ATOM    122  HA  ALA A   9      56.774  26.904   9.406  1.00  0.00          H   
ATOM    123  HB1 ALA A   9      54.685  29.106   9.203  1.00  0.00          H   
ATOM    124  HB2 ALA A   9      55.936  28.754   7.977  1.00  0.00          H   
ATOM    125  HB3 ALA A   9      54.685  27.613   8.353  1.00  0.00          H   
ATOM    126  N   LEU A  10      57.140  29.668  11.221  1.00  0.00          N   
ATOM    127  CA  LEU A  10      58.182  30.555  11.799  1.00  0.00          C   
ATOM    128  C   LEU A  10      59.227  29.792  12.697  1.00  0.00          C   
ATOM    129  O   LEU A  10      60.337  30.246  12.812  1.00  0.00          O   
ATOM    130  CB  LEU A  10      57.510  31.898  12.315  1.00  0.00          C   
ATOM    131  CG  LEU A  10      56.652  32.739  11.366  1.00  0.00          C   
ATOM    132  CD1 LEU A  10      56.064  34.022  11.996  1.00  0.00          C   
ATOM    133  CD2 LEU A  10      57.347  32.973  10.013  1.00  0.00          C   
ATOM    134  H   LEU A  10      56.191  29.695  11.559  1.00  0.00          H   
ATOM    135  HA  LEU A  10      58.704  30.920  10.919  1.00  0.00          H   
ATOM    136  HB3 LEU A  10      58.364  32.477  12.674  1.00  0.00          H   
ATOM    137  HB2 LEU A  10      56.924  31.620  13.197  1.00  0.00          H   
ATOM    138  HG  LEU A  10      55.738  32.203  11.114  1.00  0.00          H   
ATOM    139 HD11 LEU A  10      55.094  34.354  11.611  1.00  0.00          H   
ATOM    140 HD12 LEU A  10      55.931  33.870  13.059  1.00  0.00          H   
ATOM    141 HD13 LEU A  10      56.757  34.848  11.823  1.00  0.00          H   
ATOM    142 HD21 LEU A  10      56.510  33.220   9.362  1.00  0.00          H   
ATOM    143 HD22 LEU A  10      58.001  33.849  10.097  1.00  0.00          H   
ATOM    144 HD23 LEU A  10      57.854  32.104   9.605  1.00  0.00          H   
ATOM    145  N   GLN A  11      58.887  28.694  13.382  1.00  0.00          N   
ATOM    146  CA  GLN A  11      59.838  27.863  14.027  1.00  0.00          C   
ATOM    147  C   GLN A  11      60.744  27.111  13.017  1.00  0.00          C   
ATOM    148  O   GLN A  11      61.939  26.992  13.237  1.00  0.00          O   
ATOM    149  CB  GLN A  11      59.180  26.902  15.057  1.00  0.00          C   
ATOM    150  CG  GLN A  11      60.061  26.407  16.143  1.00  0.00          C   
ATOM    151  CD  GLN A  11      60.919  27.498  16.835  1.00  0.00          C   
ATOM    152  NE2 GLN A  11      60.305  28.380  17.616  1.00  0.00          N   
ATOM    153  OE1 GLN A  11      62.159  27.647  16.717  1.00  0.00          O   
ATOM    154  H   GLN A  11      57.898  28.474  13.463  1.00  0.00          H   
ATOM    155  HA  GLN A  11      60.406  28.606  14.588  1.00  0.00          H   
ATOM    156  HB3 GLN A  11      58.803  26.013  14.558  1.00  0.00          H   
ATOM    157  HB2 GLN A  11      58.401  27.454  15.592  1.00  0.00          H   
ATOM    158  HG3 GLN A  11      60.745  25.676  15.719  1.00  0.00          H   
ATOM    159  HG2 GLN A  11      59.405  26.016  16.928  1.00  0.00          H   
ATOM    160 HE21 GLN A  11      59.367  28.594  17.332  1.00  0.00          H   
ATOM    161 HE22 GLN A  11      60.911  29.182  17.748  1.00  0.00          H   
ATOM    162  N   ALA A  12      60.229  26.649  11.856  1.00  0.00          N   
ATOM    163  CA  ALA A  12      60.990  26.232  10.706  1.00  0.00          C   
ATOM    164  C   ALA A  12      61.894  27.372  10.177  1.00  0.00          C   
ATOM    165  O   ALA A  12      63.073  27.065   9.862  1.00  0.00          O   
ATOM    166  CB  ALA A  12      60.078  25.607   9.609  1.00  0.00          C   
ATOM    167  H   ALA A  12      59.229  26.664  11.794  1.00  0.00          H   
ATOM    168  HA  ALA A  12      61.586  25.370  10.979  1.00  0.00          H   
ATOM    169  HB1 ALA A  12      59.190  26.178   9.339  1.00  0.00          H   
ATOM    170  HB2 ALA A  12      60.583  25.314   8.693  1.00  0.00          H   
ATOM    171  HB3 ALA A  12      59.757  24.641   9.990  1.00  0.00          H   
ATOM    172  N   LEU A  13      61.378  28.595  10.159  1.00  0.00          N   
ATOM    173  CA  LEU A  13      62.204  29.755   9.558  1.00  0.00          C   
ATOM    174  C   LEU A  13      63.424  30.071  10.469  1.00  0.00          C   
ATOM    175  O   LEU A  13      64.559  30.235   9.939  1.00  0.00          O   
ATOM    176  CB  LEU A  13      61.407  31.040   9.298  1.00  0.00          C   
ATOM    177  CG  LEU A  13      62.107  32.236   8.827  1.00  0.00          C   
ATOM    178  CD1 LEU A  13      62.847  32.117   7.508  1.00  0.00          C   
ATOM    179  CD2 LEU A  13      61.233  33.500   8.923  1.00  0.00          C   
ATOM    180  H   LEU A  13      60.414  28.727  10.436  1.00  0.00          H   
ATOM    181  HA  LEU A  13      62.545  29.355   8.605  1.00  0.00          H   
ATOM    182  HB3 LEU A  13      61.033  31.346  10.271  1.00  0.00          H   
ATOM    183  HB2 LEU A  13      60.616  30.838   8.579  1.00  0.00          H   
ATOM    184  HG  LEU A  13      62.909  32.350   9.555  1.00  0.00          H   
ATOM    185 HD11 LEU A  13      63.295  31.120   7.415  1.00  0.00          H   
ATOM    186 HD12 LEU A  13      62.117  32.270   6.724  1.00  0.00          H   
ATOM    187 HD13 LEU A  13      63.520  32.944   7.285  1.00  0.00          H   
ATOM    188 HD21 LEU A  13      61.768  34.315   8.422  1.00  0.00          H   
ATOM    189 HD22 LEU A  13      60.320  33.409   8.346  1.00  0.00          H   
ATOM    190 HD23 LEU A  13      61.040  33.749   9.958  1.00  0.00          H   
ATOM    191  N   GLN A  14      63.199  30.117  11.795  1.00  0.00          N   
ATOM    192  CA  GLN A  14      64.188  30.143  12.828  1.00  0.00          C   
ATOM    193  C   GLN A  14      65.243  28.998  12.638  1.00  0.00          C   
ATOM    194  O   GLN A  14      66.434  29.179  12.969  1.00  0.00          O   
ATOM    195  CB  GLN A  14      63.589  30.033  14.258  1.00  0.00          C   
ATOM    196  CG  GLN A  14      63.323  31.392  14.865  1.00  0.00          C   
ATOM    197  CD  GLN A  14      62.770  31.289  16.222  1.00  0.00          C   
ATOM    198  NE2 GLN A  14      61.487  31.201  16.375  1.00  0.00          N   
ATOM    199  OE1 GLN A  14      63.437  30.966  17.205  1.00  0.00          O   
ATOM    200  H   GLN A  14      62.261  29.903  12.115  1.00  0.00          H   
ATOM    201  HA  GLN A  14      64.604  31.150  12.753  1.00  0.00          H   
ATOM    202  HB3 GLN A  14      64.336  29.559  14.882  1.00  0.00          H   
ATOM    203  HB2 GLN A  14      62.625  29.515  14.226  1.00  0.00          H   
ATOM    204  HG3 GLN A  14      62.591  31.845  14.192  1.00  0.00          H   
ATOM    205  HG2 GLN A  14      64.287  31.907  14.877  1.00  0.00          H   
ATOM    206 HE21 GLN A  14      60.869  31.402  15.604  1.00  0.00          H   
ATOM    207 HE22 GLN A  14      61.121  31.373  17.300  1.00  0.00          H   
ATOM    208  N   ALA A  15      64.907  27.799  12.057  1.00  0.00          N   
ATOM    209  CA  ALA A  15      65.741  26.602  11.956  1.00  0.00          C   
ATOM    210  C   ALA A  15      66.648  26.601  10.702  1.00  0.00          C   
ATOM    211  O   ALA A  15      67.881  26.462  10.752  1.00  0.00          O   
ATOM    212  CB  ALA A  15      64.910  25.349  12.053  1.00  0.00          C   
ATOM    213  H   ALA A  15      64.068  27.770  11.503  1.00  0.00          H   
ATOM    214  HA  ALA A  15      66.388  26.583  12.829  1.00  0.00          H   
ATOM    215  HB1 ALA A  15      65.544  24.465  12.036  1.00  0.00          H   
ATOM    216  HB2 ALA A  15      64.321  25.278  12.975  1.00  0.00          H   
ATOM    217  HB3 ALA A  15      64.179  25.194  11.268  1.00  0.00          H   
ATOM    218  N   LEU A  16      65.956  26.878   9.593  1.00  0.00          N   
ATOM    219  CA  LEU A  16      66.581  27.281   8.296  1.00  0.00          C   
ATOM    220  C   LEU A  16      67.592  28.538   8.336  1.00  0.00          C   
ATOM    221  O   LEU A  16      68.636  28.526   7.634  1.00  0.00          O   
ATOM    222  CB  LEU A  16      65.445  27.595   7.283  1.00  0.00          C   
ATOM    223  CG  LEU A  16      65.872  27.691   5.748  1.00  0.00          C   
ATOM    224  CD1 LEU A  16      66.274  26.306   5.352  1.00  0.00          C   
ATOM    225  CD2 LEU A  16      64.696  28.264   4.932  1.00  0.00          C   
ATOM    226  H   LEU A  16      64.952  26.948   9.646  1.00  0.00          H   
ATOM    227  HA  LEU A  16      67.137  26.401   7.959  1.00  0.00          H   
ATOM    228  HB3 LEU A  16      65.032  28.549   7.591  1.00  0.00          H   
ATOM    229  HB2 LEU A  16      64.710  26.798   7.374  1.00  0.00          H   
ATOM    230  HG  LEU A  16      66.759  28.318   5.650  1.00  0.00          H   
ATOM    231 HD11 LEU A  16      65.425  25.644   5.543  1.00  0.00          H   
ATOM    232 HD12 LEU A  16      66.619  26.102   4.340  1.00  0.00          H   
ATOM    233 HD13 LEU A  16      67.058  25.941   6.015  1.00  0.00          H   
ATOM    234 HD21 LEU A  16      64.573  29.265   5.340  1.00  0.00          H   
ATOM    235 HD22 LEU A  16      64.922  28.351   3.864  1.00  0.00          H   
ATOM    236 HD23 LEU A  16      63.872  27.577   5.074  1.00  0.00          H   
ATOM    237  N   GLN A  17      67.382  29.550   9.167  1.00  0.00          N   
ATOM    238  CA  GLN A  17      68.373  30.520   9.456  1.00  0.00          C   
ATOM    239  C   GLN A  17      69.410  30.077  10.534  1.00  0.00          C   
ATOM    240  O   GLN A  17      70.582  30.386  10.190  1.00  0.00          O   
ATOM    241  CB  GLN A  17      67.809  31.893   9.806  1.00  0.00          C   
ATOM    242  CG  GLN A  17      67.542  32.714   8.496  1.00  0.00          C   
ATOM    243  CD  GLN A  17      68.761  32.768   7.593  1.00  0.00          C   
ATOM    244  NE2 GLN A  17      68.781  31.995   6.572  1.00  0.00          N   
ATOM    245  OE1 GLN A  17      69.750  33.485   7.786  1.00  0.00          O   
ATOM    246  H   GLN A  17      66.563  29.504   9.760  1.00  0.00          H   
ATOM    247  HA  GLN A  17      69.072  30.637   8.627  1.00  0.00          H   
ATOM    248  HB3 GLN A  17      68.580  32.426  10.363  1.00  0.00          H   
ATOM    249  HB2 GLN A  17      66.892  31.871  10.388  1.00  0.00          H   
ATOM    250  HG3 GLN A  17      67.168  33.688   8.821  1.00  0.00          H   
ATOM    251  HG2 GLN A  17      66.744  32.222   7.936  1.00  0.00          H   
ATOM    252 HE21 GLN A  17      67.906  31.599   6.265  1.00  0.00          H   
ATOM    253 HE22 GLN A  17      69.488  32.232   5.902  1.00  0.00          H   
ATOM    254  N   ALA A  18      69.169  29.369  11.622  1.00  0.00          N   
ATOM    255  CA  ALA A  18      70.229  28.736  12.386  1.00  0.00          C   
ATOM    256  C   ALA A  18      71.107  27.731  11.612  1.00  0.00          C   
ATOM    257  O   ALA A  18      72.246  27.760  11.949  1.00  0.00          O   
ATOM    258  CB  ALA A  18      69.595  28.063  13.609  1.00  0.00          C   
ATOM    259  H   ALA A  18      68.225  29.004  11.685  1.00  0.00          H   
ATOM    260  HA  ALA A  18      70.970  29.449  12.735  1.00  0.00          H   
ATOM    261  HB1 ALA A  18      69.146  28.921  14.107  1.00  0.00          H   
ATOM    262  HB2 ALA A  18      68.826  27.335  13.333  1.00  0.00          H   
ATOM    263  HB3 ALA A  18      70.370  27.609  14.221  1.00  0.00          H   
ATOM    264  N   ALA A  19      70.682  26.955  10.600  1.00  0.00          N   
ATOM    265  CA  ALA A  19      71.476  26.245   9.619  1.00  0.00          C   
ATOM    266  C   ALA A  19      72.371  27.195   8.766  1.00  0.00          C   
ATOM    267  O   ALA A  19      73.628  27.129   8.889  1.00  0.00          O   
ATOM    268  CB  ALA A  19      70.493  25.545   8.681  1.00  0.00          C   
ATOM    269  H   ALA A  19      69.688  26.893  10.445  1.00  0.00          H   
ATOM    270  HA  ALA A  19      72.154  25.536  10.107  1.00  0.00          H   
ATOM    271  HB1 ALA A  19      69.909  24.806   9.236  1.00  0.00          H   
ATOM    272  HB2 ALA A  19      69.719  26.227   8.328  1.00  0.00          H   
ATOM    273  HB3 ALA A  19      71.002  25.117   7.818  1.00  0.00          H   
ATOM    274  N   GLN A  20      71.835  28.180   8.028  1.00  0.00          N   
ATOM    275  CA  GLN A  20      72.705  29.060   7.233  1.00  0.00          C   
ATOM    276  C   GLN A  20      73.666  29.910   8.107  1.00  0.00          C   
ATOM    277  O   GLN A  20      74.636  30.420   7.576  1.00  0.00          O   
ATOM    278  CB  GLN A  20      71.840  29.786   6.184  1.00  0.00          C   
ATOM    279  CG  GLN A  20      72.548  30.928   5.316  1.00  0.00          C   
ATOM    280  CD  GLN A  20      71.552  31.589   4.418  1.00  0.00          C   
ATOM    281  NE2 GLN A  20      71.223  31.083   3.247  1.00  0.00          N   
ATOM    282  OE1 GLN A  20      70.820  32.538   4.732  1.00  0.00          O   
ATOM    283  H   GLN A  20      70.839  28.201   7.844  1.00  0.00          H   
ATOM    284  HA  GLN A  20      73.406  28.408   6.709  1.00  0.00          H   
ATOM    285  HB3 GLN A  20      71.015  30.297   6.683  1.00  0.00          H   
ATOM    286  HB2 GLN A  20      71.424  29.110   5.444  1.00  0.00          H   
ATOM    287  HG3 GLN A  20      73.363  30.508   4.738  1.00  0.00          H   
ATOM    288  HG2 GLN A  20      72.986  31.664   5.990  1.00  0.00          H   
ATOM    289 HE21 GLN A  20      71.662  30.260   2.856  1.00  0.00          H   
ATOM    290 HE22 GLN A  20      70.471  31.612   2.828  1.00  0.00          H   
ATOM    291  N   ALA A  21      73.447  30.155   9.424  1.00  0.00          N   
ATOM    292  CA  ALA A  21      74.472  30.822  10.294  1.00  0.00          C   
ATOM    293  C   ALA A  21      75.588  29.916  10.873  1.00  0.00          C   
ATOM    294  O   ALA A  21      76.438  30.439  11.599  1.00  0.00          O   
ATOM    295  CB  ALA A  21      73.850  31.783  11.298  1.00  0.00          C   
ATOM    296  H   ALA A  21      72.591  29.781   9.808  1.00  0.00          H   
ATOM    297  HA  ALA A  21      75.045  31.528   9.692  1.00  0.00          H   
ATOM    298  HB1 ALA A  21      74.578  32.374  11.860  1.00  0.00          H   
ATOM    299  HB2 ALA A  21      72.992  32.346  10.949  1.00  0.00          H   
ATOM    300  HB3 ALA A  21      73.369  31.135  12.043  1.00  0.00          H   
ATOM    301  N   ALA A  22      75.603  28.585  10.710  1.00  0.00          N   
ATOM    302  CA  ALA A  22      76.792  27.762  11.108  1.00  0.00          C   
ATOM    303  C   ALA A  22      77.220  26.843   9.953  1.00  0.00          C   
ATOM    304  O   ALA A  22      77.199  25.635  10.040  1.00  0.00          O   
ATOM    305  CB  ALA A  22      76.387  26.955  12.330  1.00  0.00          C   
ATOM    306  H   ALA A  22      74.977  28.101  10.085  1.00  0.00          H   
ATOM    307  HA  ALA A  22      77.619  28.465  11.235  1.00  0.00          H   
ATOM    308  HB1 ALA A  22      77.260  26.373  12.640  1.00  0.00          H   
ATOM    309  HB2 ALA A  22      76.089  27.651  13.102  1.00  0.00          H   
ATOM    310  HB3 ALA A  22      75.609  26.260  12.030  1.00  0.00          H   
ATOM    311  N   LYS A  23      77.723  27.482   8.886  1.00  0.00          N   
ATOM    312  CA  LYS A  23      78.414  26.778   7.816  1.00  0.00          C   
ATOM    313  C   LYS A  23      79.742  26.077   8.210  1.00  0.00          C   
ATOM    314  O   LYS A  23      80.457  26.462   9.103  1.00  0.00          O   
ATOM    315  CB  LYS A  23      78.627  27.763   6.631  1.00  0.00          C   
ATOM    316  CG  LYS A  23      77.344  28.124   5.887  1.00  0.00          C   
ATOM    317  CD  LYS A  23      77.646  28.411   4.427  1.00  0.00          C   
ATOM    318  CE  LYS A  23      76.283  28.941   3.809  1.00  0.00          C   
ATOM    319  NZ  LYS A  23      76.658  29.689   2.534  1.00  0.00          N   
ATOM    320  H   LYS A  23      77.977  28.455   8.958  1.00  0.00          H   
ATOM    321  HA  LYS A  23      77.829  25.935   7.457  1.00  0.00          H   
ATOM    322  HB3 LYS A  23      79.306  27.282   5.931  1.00  0.00          H   
ATOM    323  HB2 LYS A  23      79.112  28.655   7.018  1.00  0.00          H   
ATOM    324  HG3 LYS A  23      76.949  29.042   6.319  1.00  0.00          H   
ATOM    325  HG2 LYS A  23      76.659  27.287   5.972  1.00  0.00          H   
ATOM    326  HD3 LYS A  23      77.939  27.499   3.917  1.00  0.00          H   
ATOM    327  HD2 LYS A  23      78.446  29.153   4.330  1.00  0.00          H   
ATOM    328  HE3 LYS A  23      75.819  29.643   4.494  1.00  0.00          H   
ATOM    329  HE2 LYS A  23      75.696  28.043   3.636  1.00  0.00          H   
ATOM    330  HZ1 LYS A  23      77.129  30.507   2.867  1.00  0.00          H   
ATOM    331  HZ2 LYS A  23      77.210  29.211   1.836  1.00  0.00          H   
ATOM    332  HZ3 LYS A  23      75.797  29.966   2.081  1.00  0.00          H   
ATOM    333  N   LYS A  24      80.148  25.053   7.407  1.00  0.00          N   
ATOM    334  CA  LYS A  24      81.453  24.517   7.574  1.00  0.00          C   
ATOM    335  C   LYS A  24      82.077  24.039   6.302  1.00  0.00          C   
ATOM    336  CB  LYS A  24      81.567  23.497   8.706  1.00  0.00          C   
ATOM    337  CG  LYS A  24      82.987  23.055   9.033  1.00  0.00          C   
ATOM    338  CD  LYS A  24      83.741  24.098   9.832  1.00  0.00          C   
ATOM    339  CE  LYS A  24      85.163  23.604  10.184  1.00  0.00          C   
ATOM    340  NZ  LYS A  24      85.779  24.555  11.075  1.00  0.00          N   
ATOM    341  O   LYS A  24      83.180  24.512   5.974  1.00  0.00          O   
ATOM    342  OXT LYS A  24      81.551  23.081   5.661  1.00  0.00          O   
ATOM    343  H   LYS A  24      79.629  24.715   6.605  1.00  0.00          H   
ATOM    344  HA  LYS A  24      82.118  25.368   7.761  1.00  0.00          H   
ATOM    345  HB3 LYS A  24      80.986  22.610   8.451  1.00  0.00          H   
ATOM    346  HB2 LYS A  24      81.032  23.851   9.586  1.00  0.00          H   
ATOM    347  HG3 LYS A  24      83.562  22.814   8.141  1.00  0.00          H   
ATOM    348  HG2 LYS A  24      82.756  22.178   9.655  1.00  0.00          H   
ATOM    349  HD3 LYS A  24      83.198  24.340  10.743  1.00  0.00          H   
ATOM    350  HD2 LYS A  24      83.772  24.978   9.183  1.00  0.00          H   
ATOM    351  HE3 LYS A  24      85.851  23.385   9.368  1.00  0.00          H   
ATOM    352  HE2 LYS A  24      85.023  22.678  10.738  1.00  0.00          H   
ATOM    353  HZ1 LYS A  24      85.743  25.432  10.578  1.00  0.00          H   
ATOM    354  HZ2 LYS A  24      85.192  24.696  11.886  1.00  0.00          H   
ATOM    355  HZ3 LYS A  24      86.743  24.321  11.250  1.00  0.00          H   
TER     356      LYS A  24
ENDMDL
MODEL        4
ATOM      1  N   LYS A   1      46.527  36.633   3.405  1.00  0.00          N   
ATOM      2  CA  LYS A   1      46.137  35.375   3.944  1.00  0.00          C   
ATOM      3  C   LYS A   1      47.264  34.413   3.605  1.00  0.00          C   
ATOM      4  O   LYS A   1      47.396  33.896   2.487  1.00  0.00          O   
ATOM      5  CB  LYS A   1      44.726  34.970   3.509  1.00  0.00          C   
ATOM      6  CG  LYS A   1      44.138  34.141   4.615  1.00  0.00          C   
ATOM      7  CD  LYS A   1      44.496  32.663   4.589  1.00  0.00          C   
ATOM      8  CE  LYS A   1      43.789  32.021   5.807  1.00  0.00          C   
ATOM      9  NZ  LYS A   1      43.877  30.544   5.802  1.00  0.00          N   
ATOM     10  HA  LYS A   1      46.107  35.547   5.015  1.00  0.00          H   
ATOM     11  HB3 LYS A   1      44.619  34.399   2.587  1.00  0.00          H   
ATOM     12  HB2 LYS A   1      44.118  35.873   3.435  1.00  0.00          H   
ATOM     13  HG3 LYS A   1      43.069  34.254   4.468  1.00  0.00          H   
ATOM     14  HG2 LYS A   1      44.346  34.488   5.627  1.00  0.00          H   
ATOM     15  HD3 LYS A   1      45.573  32.518   4.710  1.00  0.00          H   
ATOM     16  HD2 LYS A   1      44.046  32.232   3.697  1.00  0.00          H   
ATOM     17  HE3 LYS A   1      42.714  32.198   5.725  1.00  0.00          H   
ATOM     18  HE2 LYS A   1      44.209  32.461   6.705  1.00  0.00          H   
ATOM     19  HZ1 LYS A   1      43.174  30.229   6.448  1.00  0.00          H   
ATOM     20  HZ2 LYS A   1      43.697  30.120   4.896  1.00  0.00          H   
ATOM     21  HZ3 LYS A   1      44.804  30.320   6.127  1.00  0.00          H   
ATOM     22  H   LYS A   1      47.486  36.930   3.550  1.00  0.00          H   
ATOM     23  N   LYS A   2      48.157  34.246   4.558  1.00  0.00          N   
ATOM     24  CA  LYS A   2      49.122  33.180   4.312  1.00  0.00          C   
ATOM     25  C   LYS A   2      48.727  31.799   4.971  1.00  0.00          C   
ATOM     26  O   LYS A   2      48.382  31.814   6.165  1.00  0.00          O   
ATOM     27  CB  LYS A   2      50.582  33.580   4.719  1.00  0.00          C   
ATOM     28  CG  LYS A   2      51.249  34.391   3.612  1.00  0.00          C   
ATOM     29  CD  LYS A   2      52.111  35.601   4.167  1.00  0.00          C   
ATOM     30  CE  LYS A   2      52.781  36.458   3.084  1.00  0.00          C   
ATOM     31  NZ  LYS A   2      53.777  37.336   3.654  1.00  0.00          N   
ATOM     32  H   LYS A   2      47.989  34.486   5.527  1.00  0.00          H   
ATOM     33  HA  LYS A   2      49.165  33.092   3.232  1.00  0.00          H   
ATOM     34  HB3 LYS A   2      51.142  32.670   4.915  1.00  0.00          H   
ATOM     35  HB2 LYS A   2      50.602  34.242   5.584  1.00  0.00          H   
ATOM     36  HG3 LYS A   2      50.514  34.797   2.922  1.00  0.00          H   
ATOM     37  HG2 LYS A   2      51.917  33.747   3.033  1.00  0.00          H   
ATOM     38  HD3 LYS A   2      52.907  35.216   4.810  1.00  0.00          H   
ATOM     39  HD2 LYS A   2      51.421  36.192   4.766  1.00  0.00          H   
ATOM     40  HE3 LYS A   2      52.040  36.947   2.436  1.00  0.00          H   
ATOM     41  HE2 LYS A   2      53.182  35.742   2.377  1.00  0.00          H   
ATOM     42  HZ1 LYS A   2      54.106  37.108   4.585  1.00  0.00          H   
ATOM     43  HZ2 LYS A   2      54.509  37.439   2.964  1.00  0.00          H   
ATOM     44  HZ3 LYS A   2      53.262  38.177   3.854  1.00  0.00          H   
ATOM     45  N   PRO A   3      48.837  30.691   4.182  1.00  0.00          N   
ATOM     46  CA  PRO A   3      48.243  29.446   4.548  1.00  0.00          C   
ATOM     47  C   PRO A   3      48.922  28.687   5.736  1.00  0.00          C   
ATOM     48  O   PRO A   3      49.916  29.100   6.351  1.00  0.00          O   
ATOM     49  CB  PRO A   3      48.255  28.604   3.252  1.00  0.00          C   
ATOM     50  CG  PRO A   3      48.102  29.621   2.181  1.00  0.00          C   
ATOM     51  CD  PRO A   3      49.039  30.709   2.753  1.00  0.00          C   
ATOM     52  HA  PRO A   3      47.235  29.554   4.940  1.00  0.00          H   
ATOM     53  HB3 PRO A   3      49.134  27.965   3.172  1.00  0.00          H   
ATOM     54  HB2 PRO A   3      47.355  27.993   3.264  1.00  0.00          H   
ATOM     55  HG3 PRO A   3      48.428  29.335   1.178  1.00  0.00          H   
ATOM     56  HG2 PRO A   3      47.081  30.001   2.227  1.00  0.00          H   
ATOM     57  HD3 PRO A   3      50.073  30.453   2.525  1.00  0.00          H   
ATOM     58  HD2 PRO A   3      48.656  31.650   2.379  1.00  0.00          H   
ATOM     59  N   GLY A   4      48.239  27.646   6.176  1.00  0.00          N   
ATOM     60  CA  GLY A   4      48.843  26.841   7.235  1.00  0.00          C   
ATOM     61  C   GLY A   4      48.873  27.494   8.584  1.00  0.00          C   
ATOM     62  O   GLY A   4      47.868  28.074   9.000  1.00  0.00          O   
ATOM     63  H   GLY A   4      47.277  27.548   5.883  1.00  0.00          H   
ATOM     64  HA3 GLY A   4      49.825  26.619   6.827  1.00  0.00          H   
ATOM     65  HA2 GLY A   4      48.331  25.901   7.476  1.00  0.00          H   
ATOM     66  N   ALA A   5      49.903  27.324   9.420  1.00  0.00          N   
ATOM     67  CA  ALA A   5      49.953  27.763  10.776  1.00  0.00          C   
ATOM     68  C   ALA A   5      51.145  28.632  11.136  1.00  0.00          C   
ATOM     69  O   ALA A   5      52.327  28.253  11.093  1.00  0.00          O   
ATOM     70  CB  ALA A   5      49.983  26.547  11.720  1.00  0.00          C   
ATOM     71  H   ALA A   5      50.648  26.722   9.084  1.00  0.00          H   
ATOM     72  HA  ALA A   5      48.989  28.245  10.945  1.00  0.00          H   
ATOM     73  HB1 ALA A   5      50.875  25.918  11.752  1.00  0.00          H   
ATOM     74  HB2 ALA A   5      49.717  26.818  12.738  1.00  0.00          H   
ATOM     75  HB3 ALA A   5      49.193  25.865  11.431  1.00  0.00          H   
ATOM     76  N   SER A   6      50.851  29.757  11.714  1.00  0.00          N   
ATOM     77  CA  SER A   6      51.842  30.839  12.037  1.00  0.00          C   
ATOM     78  C   SER A   6      52.869  30.530  13.057  1.00  0.00          C   
ATOM     79  O   SER A   6      53.994  30.911  12.771  1.00  0.00          O   
ATOM     80  CB  SER A   6      51.078  32.085  12.331  1.00  0.00          C   
ATOM     81  OG  SER A   6      50.294  31.924  13.554  1.00  0.00          O   
ATOM     82  H   SER A   6      49.885  29.992  11.901  1.00  0.00          H   
ATOM     83  HA  SER A   6      52.408  30.932  11.103  1.00  0.00          H   
ATOM     84  HB3 SER A   6      50.413  32.361  11.511  1.00  0.00          H   
ATOM     85  HB2 SER A   6      51.721  32.960  12.349  1.00  0.00          H   
ATOM     86  HG  SER A   6      49.742  32.717  13.547  1.00  0.00          H   
ATOM     87  N   LEU A   7      52.635  29.781  14.133  1.00  0.00          N   
ATOM     88  CA  LEU A   7      53.680  29.136  14.866  1.00  0.00          C   
ATOM     89  C   LEU A   7      54.642  28.321  13.920  1.00  0.00          C   
ATOM     90  O   LEU A   7      55.845  28.516  14.012  1.00  0.00          O   
ATOM     91  CB  LEU A   7      53.036  28.370  16.010  1.00  0.00          C   
ATOM     92  CG  LEU A   7      54.093  27.722  16.844  1.00  0.00          C   
ATOM     93  CD1 LEU A   7      54.960  28.772  17.578  1.00  0.00          C   
ATOM     94  CD2 LEU A   7      53.378  26.963  17.953  1.00  0.00          C   
ATOM     95  H   LEU A   7      51.670  29.475  14.188  1.00  0.00          H   
ATOM     96  HA  LEU A   7      54.337  29.903  15.300  1.00  0.00          H   
ATOM     97  HB3 LEU A   7      52.236  27.737  15.632  1.00  0.00          H   
ATOM     98  HB2 LEU A   7      52.594  29.087  16.704  1.00  0.00          H   
ATOM     99  HG  LEU A   7      54.697  27.016  16.265  1.00  0.00          H   
ATOM    100 HD11 LEU A   7      54.294  29.478  18.065  1.00  0.00          H   
ATOM    101 HD12 LEU A   7      55.638  28.382  18.331  1.00  0.00          H   
ATOM    102 HD13 LEU A   7      55.555  29.357  16.879  1.00  0.00          H   
ATOM    103 HD21 LEU A   7      52.694  26.320  17.402  1.00  0.00          H   
ATOM    104 HD22 LEU A   7      54.080  26.339  18.516  1.00  0.00          H   
ATOM    105 HD23 LEU A   7      52.761  27.577  18.612  1.00  0.00          H   
ATOM    106  N   ALA A   8      54.208  27.350  13.117  1.00  0.00          N   
ATOM    107  CA  ALA A   8      55.053  26.606  12.188  1.00  0.00          C   
ATOM    108  C   ALA A   8      55.904  27.421  11.205  1.00  0.00          C   
ATOM    109  O   ALA A   8      57.051  27.011  10.981  1.00  0.00          O   
ATOM    110  CB  ALA A   8      54.224  25.478  11.546  1.00  0.00          C   
ATOM    111  H   ALA A   8      53.224  27.111  13.109  1.00  0.00          H   
ATOM    112  HA  ALA A   8      55.806  26.159  12.832  1.00  0.00          H   
ATOM    113  HB1 ALA A   8      54.878  24.650  11.256  1.00  0.00          H   
ATOM    114  HB2 ALA A   8      53.615  24.999  12.306  1.00  0.00          H   
ATOM    115  HB3 ALA A   8      53.751  25.827  10.621  1.00  0.00          H   
ATOM    116  N   ALA A   9      55.360  28.438  10.592  1.00  0.00          N   
ATOM    117  CA  ALA A   9      56.058  29.372   9.728  1.00  0.00          C   
ATOM    118  C   ALA A   9      57.314  29.990  10.374  1.00  0.00          C   
ATOM    119  O   ALA A   9      58.325  29.879   9.670  1.00  0.00          O   
ATOM    120  CB  ALA A   9      55.105  30.536   9.332  1.00  0.00          C   
ATOM    121  H   ALA A   9      54.367  28.562  10.726  1.00  0.00          H   
ATOM    122  HA  ALA A   9      56.347  28.922   8.784  1.00  0.00          H   
ATOM    123  HB1 ALA A   9      55.027  31.249  10.159  1.00  0.00          H   
ATOM    124  HB2 ALA A   9      55.513  31.210   8.573  1.00  0.00          H   
ATOM    125  HB3 ALA A   9      54.175  30.042   9.078  1.00  0.00          H   
ATOM    126  N   LEU A  10      57.170  30.403  11.666  1.00  0.00          N   
ATOM    127  CA  LEU A  10      58.343  30.941  12.400  1.00  0.00          C   
ATOM    128  C   LEU A  10      59.292  29.857  12.888  1.00  0.00          C   
ATOM    129  O   LEU A  10      60.494  30.133  12.724  1.00  0.00          O   
ATOM    130  CB  LEU A  10      57.906  32.023  13.406  1.00  0.00          C   
ATOM    131  CG  LEU A  10      57.610  33.464  12.880  1.00  0.00          C   
ATOM    132  CD1 LEU A  10      56.188  33.924  13.297  1.00  0.00          C   
ATOM    133  CD2 LEU A  10      58.630  34.354  13.655  1.00  0.00          C   
ATOM    134  H   LEU A  10      56.238  30.685  11.918  1.00  0.00          H   
ATOM    135  HA  LEU A  10      58.903  31.455  11.617  1.00  0.00          H   
ATOM    136  HB3 LEU A  10      58.660  32.132  14.187  1.00  0.00          H   
ATOM    137  HB2 LEU A  10      57.095  31.633  14.026  1.00  0.00          H   
ATOM    138  HG  LEU A  10      57.835  33.597  11.822  1.00  0.00          H   
ATOM    139 HD11 LEU A  10      56.053  35.000  13.186  1.00  0.00          H   
ATOM    140 HD12 LEU A  10      55.535  33.445  12.569  1.00  0.00          H   
ATOM    141 HD13 LEU A  10      55.876  33.492  14.247  1.00  0.00          H   
ATOM    142 HD21 LEU A  10      59.626  33.997  13.384  1.00  0.00          H   
ATOM    143 HD22 LEU A  10      58.504  35.392  13.338  1.00  0.00          H   
ATOM    144 HD23 LEU A  10      58.606  34.300  14.742  1.00  0.00          H   
ATOM    145  N   GLN A  11      58.823  28.671  13.330  1.00  0.00          N   
ATOM    146  CA  GLN A  11      59.648  27.538  13.763  1.00  0.00          C   
ATOM    147  C   GLN A  11      60.646  27.102  12.714  1.00  0.00          C   
ATOM    148  O   GLN A  11      61.802  26.880  12.955  1.00  0.00          O   
ATOM    149  CB  GLN A  11      58.834  26.388  14.409  1.00  0.00          C   
ATOM    150  CG  GLN A  11      58.351  26.785  15.797  1.00  0.00          C   
ATOM    151  CD  GLN A  11      57.685  25.555  16.497  1.00  0.00          C   
ATOM    152  NE2 GLN A  11      57.486  25.662  17.756  1.00  0.00          N   
ATOM    153  OE1 GLN A  11      57.292  24.543  15.868  1.00  0.00          O   
ATOM    154  H   GLN A  11      57.829  28.572  13.437  1.00  0.00          H   
ATOM    155  HA  GLN A  11      60.264  27.911  14.584  1.00  0.00          H   
ATOM    156  HB3 GLN A  11      59.464  25.509  14.515  1.00  0.00          H   
ATOM    157  HB2 GLN A  11      57.957  26.095  13.842  1.00  0.00          H   
ATOM    158  HG3 GLN A  11      57.630  27.610  15.748  1.00  0.00          H   
ATOM    159  HG2 GLN A  11      59.180  27.067  16.444  1.00  0.00          H   
ATOM    160 HE21 GLN A  11      57.944  26.392  18.298  1.00  0.00          H   
ATOM    161 HE22 GLN A  11      57.185  24.829  18.245  1.00  0.00          H   
ATOM    162  N   ALA A  12      60.167  27.037  11.489  1.00  0.00          N   
ATOM    163  CA  ALA A  12      60.849  26.556  10.268  1.00  0.00          C   
ATOM    164  C   ALA A  12      61.953  27.584   9.903  1.00  0.00          C   
ATOM    165  O   ALA A  12      63.160  27.278   9.896  1.00  0.00          O   
ATOM    166  CB  ALA A  12      59.867  26.445   9.060  1.00  0.00          C   
ATOM    167  H   ALA A  12      59.164  27.058  11.370  1.00  0.00          H   
ATOM    168  HA  ALA A  12      61.220  25.598  10.616  1.00  0.00          H   
ATOM    169  HB1 ALA A  12      59.252  27.342   9.136  1.00  0.00          H   
ATOM    170  HB2 ALA A  12      60.426  26.403   8.119  1.00  0.00          H   
ATOM    171  HB3 ALA A  12      59.169  25.624   9.202  1.00  0.00          H   
ATOM    172  N   LEU A  13      61.561  28.872   9.722  1.00  0.00          N   
ATOM    173  CA  LEU A  13      62.499  29.956   9.399  1.00  0.00          C   
ATOM    174  C   LEU A  13      63.662  30.169  10.436  1.00  0.00          C   
ATOM    175  O   LEU A  13      64.842  30.052  10.104  1.00  0.00          O   
ATOM    176  CB  LEU A  13      61.598  31.270   9.242  1.00  0.00          C   
ATOM    177  CG  LEU A  13      62.354  32.440   8.638  1.00  0.00          C   
ATOM    178  CD1 LEU A  13      62.768  32.098   7.190  1.00  0.00          C   
ATOM    179  CD2 LEU A  13      61.495  33.730   8.618  1.00  0.00          C   
ATOM    180  H   LEU A  13      60.583  29.128   9.757  1.00  0.00          H   
ATOM    181  HA  LEU A  13      62.939  29.738   8.428  1.00  0.00          H   
ATOM    182  HB3 LEU A  13      61.183  31.591  10.195  1.00  0.00          H   
ATOM    183  HB2 LEU A  13      60.831  31.053   8.494  1.00  0.00          H   
ATOM    184  HG  LEU A  13      63.250  32.711   9.200  1.00  0.00          H   
ATOM    185 HD11 LEU A  13      63.512  31.309   7.256  1.00  0.00          H   
ATOM    186 HD12 LEU A  13      61.935  31.695   6.611  1.00  0.00          H   
ATOM    187 HD13 LEU A  13      63.234  33.004   6.790  1.00  0.00          H   
ATOM    188 HD21 LEU A  13      61.221  34.036   9.625  1.00  0.00          H   
ATOM    189 HD22 LEU A  13      62.089  34.562   8.250  1.00  0.00          H   
ATOM    190 HD23 LEU A  13      60.654  33.615   7.926  1.00  0.00          H   
ATOM    191  N   GLN A  14      63.280  30.201  11.721  1.00  0.00          N   
ATOM    192  CA  GLN A  14      64.131  30.108  12.889  1.00  0.00          C   
ATOM    193  C   GLN A  14      65.185  28.933  12.878  1.00  0.00          C   
ATOM    194  O   GLN A  14      66.370  29.301  13.124  1.00  0.00          O   
ATOM    195  CB  GLN A  14      63.343  30.031  14.168  1.00  0.00          C   
ATOM    196  CG  GLN A  14      62.910  31.418  14.674  1.00  0.00          C   
ATOM    197  CD  GLN A  14      61.883  31.400  15.868  1.00  0.00          C   
ATOM    198  NE2 GLN A  14      61.497  32.582  16.194  1.00  0.00          N   
ATOM    199  OE1 GLN A  14      61.498  30.446  16.463  1.00  0.00          O   
ATOM    200  H   GLN A  14      62.271  30.203  11.832  1.00  0.00          H   
ATOM    201  HA  GLN A  14      64.689  31.048  12.945  1.00  0.00          H   
ATOM    202  HB3 GLN A  14      64.057  29.762  14.944  1.00  0.00          H   
ATOM    203  HB2 GLN A  14      62.460  29.398  14.111  1.00  0.00          H   
ATOM    204  HG3 GLN A  14      62.509  31.971  13.827  1.00  0.00          H   
ATOM    205  HG2 GLN A  14      63.786  31.962  15.046  1.00  0.00          H   
ATOM    206 HE21 GLN A  14      60.982  32.756  17.051  1.00  0.00          H   
ATOM    207 HE22 GLN A  14      61.930  33.287  15.616  1.00  0.00          H   
ATOM    208  N   ALA A  15      64.737  27.620  12.700  1.00  0.00          N   
ATOM    209  CA  ALA A  15      65.661  26.612  12.797  1.00  0.00          C   
ATOM    210  C   ALA A  15      66.801  26.799  11.783  1.00  0.00          C   
ATOM    211  O   ALA A  15      67.954  26.666  12.200  1.00  0.00          O   
ATOM    212  CB  ALA A  15      64.860  25.300  12.535  1.00  0.00          C   
ATOM    213  H   ALA A  15      63.780  27.364  12.537  1.00  0.00          H   
ATOM    214  HA  ALA A  15      66.022  26.585  13.829  1.00  0.00          H   
ATOM    215  HB1 ALA A  15      65.537  24.478  12.315  1.00  0.00          H   
ATOM    216  HB2 ALA A  15      64.450  25.091  13.519  1.00  0.00          H   
ATOM    217  HB3 ALA A  15      64.079  25.411  11.784  1.00  0.00          H   
ATOM    218  N   LEU A  16      66.492  26.964  10.516  1.00  0.00          N   
ATOM    219  CA  LEU A  16      67.249  27.381   9.347  1.00  0.00          C   
ATOM    220  C   LEU A  16      68.164  28.576   9.632  1.00  0.00          C   
ATOM    221  O   LEU A  16      69.360  28.551   9.376  1.00  0.00          O   
ATOM    222  CB  LEU A  16      66.298  27.707   8.109  1.00  0.00          C   
ATOM    223  CG  LEU A  16      67.015  27.382   6.759  1.00  0.00          C   
ATOM    224  CD1 LEU A  16      67.527  25.982   6.735  1.00  0.00          C   
ATOM    225  CD2 LEU A  16      65.967  27.506   5.664  1.00  0.00          C   
ATOM    226  H   LEU A  16      65.481  26.999  10.461  1.00  0.00          H   
ATOM    227  HA  LEU A  16      67.884  26.514   9.154  1.00  0.00          H   
ATOM    228  HB3 LEU A  16      65.938  28.735   8.117  1.00  0.00          H   
ATOM    229  HB2 LEU A  16      65.416  27.067   8.124  1.00  0.00          H   
ATOM    230  HG  LEU A  16      67.809  28.121   6.630  1.00  0.00          H   
ATOM    231 HD11 LEU A  16      67.853  25.702   5.723  1.00  0.00          H   
ATOM    232 HD12 LEU A  16      68.417  25.896   7.353  1.00  0.00          H   
ATOM    233 HD13 LEU A  16      66.770  25.301   7.106  1.00  0.00          H   
ATOM    234 HD21 LEU A  16      65.669  28.552   5.739  1.00  0.00          H   
ATOM    235 HD22 LEU A  16      66.336  27.296   4.659  1.00  0.00          H   
ATOM    236 HD23 LEU A  16      65.196  26.778   5.920  1.00  0.00          H   
ATOM    237  N   GLN A  17      67.629  29.647  10.279  1.00  0.00          N   
ATOM    238  CA  GLN A  17      68.485  30.822  10.610  1.00  0.00          C   
ATOM    239  C   GLN A  17      69.661  30.508  11.577  1.00  0.00          C   
ATOM    240  O   GLN A  17      70.793  30.851  11.273  1.00  0.00          O   
ATOM    241  CB  GLN A  17      67.682  32.029  11.065  1.00  0.00          C   
ATOM    242  CG  GLN A  17      67.093  32.795   9.846  1.00  0.00          C   
ATOM    243  CD  GLN A  17      66.190  33.987  10.313  1.00  0.00          C   
ATOM    244  NE2 GLN A  17      65.566  34.736   9.402  1.00  0.00          N   
ATOM    245  OE1 GLN A  17      66.098  34.266  11.496  1.00  0.00          O   
ATOM    246  H   GLN A  17      66.633  29.692  10.399  1.00  0.00          H   
ATOM    247  HA  GLN A  17      68.919  31.103   9.647  1.00  0.00          H   
ATOM    248  HB3 GLN A  17      68.210  32.731  11.715  1.00  0.00          H   
ATOM    249  HB2 GLN A  17      66.890  31.727  11.734  1.00  0.00          H   
ATOM    250  HG3 GLN A  17      66.411  32.203   9.233  1.00  0.00          H   
ATOM    251  HG2 GLN A  17      67.860  33.191   9.190  1.00  0.00          H   
ATOM    252 HE21 GLN A  17      65.443  34.460   8.437  1.00  0.00          H   
ATOM    253 HE22 GLN A  17      65.185  35.598   9.739  1.00  0.00          H   
ATOM    254  N   ALA A  18      69.450  29.818  12.689  1.00  0.00          N   
ATOM    255  CA  ALA A  18      70.378  29.167  13.582  1.00  0.00          C   
ATOM    256  C   ALA A  18      71.263  28.113  12.854  1.00  0.00          C   
ATOM    257  O   ALA A  18      72.429  28.023  13.280  1.00  0.00          O   
ATOM    258  CB  ALA A  18      69.544  28.775  14.822  1.00  0.00          C   
ATOM    259  H   ALA A  18      68.499  29.534  12.891  1.00  0.00          H   
ATOM    260  HA  ALA A  18      71.103  29.954  13.827  1.00  0.00          H   
ATOM    261  HB1 ALA A  18      68.955  27.877  14.606  1.00  0.00          H   
ATOM    262  HB2 ALA A  18      70.014  28.565  15.784  1.00  0.00          H   
ATOM    263  HB3 ALA A  18      68.879  29.623  15.026  1.00  0.00          H   
ATOM    264  N   ALA A  19      70.726  27.341  11.927  1.00  0.00          N   
ATOM    265  CA  ALA A  19      71.554  26.380  11.169  1.00  0.00          C   
ATOM    266  C   ALA A  19      72.702  27.062  10.341  1.00  0.00          C   
ATOM    267  O   ALA A  19      73.846  26.669  10.428  1.00  0.00          O   
ATOM    268  CB  ALA A  19      70.708  25.452  10.238  1.00  0.00          C   
ATOM    269  H   ALA A  19      69.772  27.425  11.602  1.00  0.00          H   
ATOM    270  HA  ALA A  19      72.102  25.803  11.909  1.00  0.00          H   
ATOM    271  HB1 ALA A  19      71.322  24.644   9.847  1.00  0.00          H   
ATOM    272  HB2 ALA A  19      69.903  25.098  10.877  1.00  0.00          H   
ATOM    273  HB3 ALA A  19      70.347  26.007   9.368  1.00  0.00          H   
ATOM    274  N   GLN A  20      72.364  28.215   9.688  1.00  0.00          N   
ATOM    275  CA  GLN A  20      73.246  29.131   9.020  1.00  0.00          C   
ATOM    276  C   GLN A  20      74.187  29.997   9.863  1.00  0.00          C   
ATOM    277  O   GLN A  20      75.067  30.648   9.250  1.00  0.00          O   
ATOM    278  CB  GLN A  20      72.444  29.957   8.014  1.00  0.00          C   
ATOM    279  CG  GLN A  20      71.750  29.150   6.875  1.00  0.00          C   
ATOM    280  CD  GLN A  20      71.302  30.059   5.801  1.00  0.00          C   
ATOM    281  NE2 GLN A  20      70.655  29.542   4.810  1.00  0.00          N   
ATOM    282  OE1 GLN A  20      71.552  31.290   5.780  1.00  0.00          O   
ATOM    283  H   GLN A  20      71.356  28.308   9.655  1.00  0.00          H   
ATOM    284  HA  GLN A  20      73.913  28.481   8.449  1.00  0.00          H   
ATOM    285  HB3 GLN A  20      73.160  30.655   7.578  1.00  0.00          H   
ATOM    286  HB2 GLN A  20      71.775  30.524   8.671  1.00  0.00          H   
ATOM    287  HG3 GLN A  20      70.935  28.509   7.201  1.00  0.00          H   
ATOM    288  HG2 GLN A  20      72.468  28.412   6.517  1.00  0.00          H   
ATOM    289 HE21 GLN A  20      70.456  28.554   4.799  1.00  0.00          H   
ATOM    290 HE22 GLN A  20      70.317  30.122   4.050  1.00  0.00          H   
ATOM    291  N   ALA A  21      73.934  30.203  11.164  1.00  0.00          N   
ATOM    292  CA  ALA A  21      74.559  31.134  12.094  1.00  0.00          C   
ATOM    293  C   ALA A  21      76.005  30.653  12.438  1.00  0.00          C   
ATOM    294  O   ALA A  21      76.248  29.454  12.508  1.00  0.00          O   
ATOM    295  CB  ALA A  21      73.749  31.435  13.371  1.00  0.00          C   
ATOM    296  H   ALA A  21      73.174  29.665  11.549  1.00  0.00          H   
ATOM    297  HA  ALA A  21      74.559  32.017  11.459  1.00  0.00          H   
ATOM    298  HB1 ALA A  21      72.687  31.644  13.328  1.00  0.00          H   
ATOM    299  HB2 ALA A  21      73.771  30.570  14.046  1.00  0.00          H   
ATOM    300  HB3 ALA A  21      74.232  32.311  13.812  1.00  0.00          H   
ATOM    301  N   ALA A  22      77.021  31.539  12.524  1.00  0.00          N   
ATOM    302  CA  ALA A  22      78.415  31.166  12.503  1.00  0.00          C   
ATOM    303  C   ALA A  22      79.277  31.718  13.656  1.00  0.00          C   
ATOM    304  O   ALA A  22      79.272  32.958  13.896  1.00  0.00          O   
ATOM    305  CB  ALA A  22      79.003  31.498  11.119  1.00  0.00          C   
ATOM    306  H   ALA A  22      76.744  32.501  12.336  1.00  0.00          H   
ATOM    307  HA  ALA A  22      78.392  30.074  12.527  1.00  0.00          H   
ATOM    308  HB1 ALA A  22      79.051  32.571  10.912  1.00  0.00          H   
ATOM    309  HB2 ALA A  22      80.025  31.120  11.088  1.00  0.00          H   
ATOM    310  HB3 ALA A  22      78.433  31.045  10.311  1.00  0.00          H   
ATOM    311  N   LYS A  23      79.970  30.858  14.349  1.00  0.00          N   
ATOM    312  CA  LYS A  23      80.852  31.230  15.420  1.00  0.00          C   
ATOM    313  C   LYS A  23      82.029  32.124  15.024  1.00  0.00          C   
ATOM    314  O   LYS A  23      82.732  31.737  14.113  1.00  0.00          O   
ATOM    315  CB  LYS A  23      81.366  29.951  16.166  1.00  0.00          C   
ATOM    316  CG  LYS A  23      80.140  29.200  16.769  1.00  0.00          C   
ATOM    317  CD  LYS A  23      80.420  27.982  17.664  1.00  0.00          C   
ATOM    318  CE  LYS A  23      79.081  27.277  18.031  1.00  0.00          C   
ATOM    319  NZ  LYS A  23      79.158  26.056  18.804  1.00  0.00          N   
ATOM    320  H   LYS A  23      80.007  29.890  14.074  1.00  0.00          H   
ATOM    321  HA  LYS A  23      80.274  31.787  16.162  1.00  0.00          H   
ATOM    322  HB3 LYS A  23      82.043  30.391  16.901  1.00  0.00          H   
ATOM    323  HB2 LYS A  23      81.921  29.315  15.475  1.00  0.00          H   
ATOM    324  HG3 LYS A  23      79.513  28.788  15.980  1.00  0.00          H   
ATOM    325  HG2 LYS A  23      79.474  29.908  17.271  1.00  0.00          H   
ATOM    326  HD3 LYS A  23      80.952  28.241  18.585  1.00  0.00          H   
ATOM    327  HD2 LYS A  23      81.023  27.228  17.162  1.00  0.00          H   
ATOM    328  HE3 LYS A  23      78.552  27.101  17.089  1.00  0.00          H   
ATOM    329  HE2 LYS A  23      78.558  27.979  18.686  1.00  0.00          H   
ATOM    330  HZ1 LYS A  23      79.350  26.301  19.770  1.00  0.00          H   
ATOM    331  HZ2 LYS A  23      78.245  25.640  18.769  1.00  0.00          H   
ATOM    332  HZ3 LYS A  23      79.902  25.443  18.497  1.00  0.00          H   
ATOM    333  N   LYS A  24      82.186  33.181  15.776  1.00  0.00          N   
ATOM    334  CA  LYS A  24      83.184  34.224  15.576  1.00  0.00          C   
ATOM    335  C   LYS A  24      83.829  34.803  16.824  1.00  0.00          C   
ATOM    336  CB  LYS A  24      82.590  35.352  14.691  1.00  0.00          C   
ATOM    337  CG  LYS A  24      83.757  36.008  13.906  1.00  0.00          C   
ATOM    338  CD  LYS A  24      83.238  36.941  12.747  1.00  0.00          C   
ATOM    339  CE  LYS A  24      84.167  38.083  12.369  1.00  0.00          C   
ATOM    340  NZ  LYS A  24      83.443  39.140  11.643  1.00  0.00          N   
ATOM    341  O   LYS A  24      83.229  34.980  17.888  1.00  0.00          O   
ATOM    342  OXT LYS A  24      85.084  34.905  16.725  1.00  0.00          O   
ATOM    343  H   LYS A  24      81.452  33.451  16.422  1.00  0.00          H   
ATOM    344  HA  LYS A  24      84.011  33.749  15.047  1.00  0.00          H   
ATOM    345  HB3 LYS A  24      82.119  36.092  15.326  1.00  0.00          H   
ATOM    346  HB2 LYS A  24      81.982  34.937  13.887  1.00  0.00          H   
ATOM    347  HG3 LYS A  24      84.381  35.243  13.447  1.00  0.00          H   
ATOM    348  HG2 LYS A  24      84.430  36.602  14.534  1.00  0.00          H   
ATOM    349  HD3 LYS A  24      82.361  37.487  13.099  1.00  0.00          H   
ATOM    350  HD2 LYS A  24      82.934  36.431  11.846  1.00  0.00          H   
ATOM    351  HE3 LYS A  24      84.970  37.799  11.687  1.00  0.00          H   
ATOM    352  HE2 LYS A  24      84.548  38.514  13.297  1.00  0.00          H   
ATOM    353  HZ1 LYS A  24      83.273  38.723  10.743  1.00  0.00          H   
ATOM    354  HZ2 LYS A  24      82.551  39.373  12.062  1.00  0.00          H   
ATOM    355  HZ3 LYS A  24      84.003  39.976  11.588  1.00  0.00          H   
TER     356      LYS A  24
ENDMDL
MODEL        5
ATOM      1  N   LYS A   1      63.759  33.609  23.917  1.00  0.00          N   
ATOM      2  CA  LYS A   1      62.416  32.878  23.913  1.00  0.00          C   
ATOM      3  C   LYS A   1      61.965  32.333  22.528  1.00  0.00          C   
ATOM      4  O   LYS A   1      61.971  33.056  21.557  1.00  0.00          O   
ATOM      5  CB  LYS A   1      61.220  33.658  24.491  1.00  0.00          C   
ATOM      6  CG  LYS A   1      61.431  33.966  26.006  1.00  0.00          C   
ATOM      7  CD  LYS A   1      60.136  34.570  26.556  1.00  0.00          C   
ATOM      8  CE  LYS A   1      60.443  34.906  28.046  1.00  0.00          C   
ATOM      9  NZ  LYS A   1      59.312  35.583  28.627  1.00  0.00          N   
ATOM     10  HA  LYS A   1      62.544  32.028  24.581  1.00  0.00          H   
ATOM     11  HB3 LYS A   1      60.359  33.005  24.368  1.00  0.00          H   
ATOM     12  HB2 LYS A   1      61.116  34.610  23.972  1.00  0.00          H   
ATOM     13  HG3 LYS A   1      62.260  34.630  26.245  1.00  0.00          H   
ATOM     14  HG2 LYS A   1      61.685  33.038  26.519  1.00  0.00          H   
ATOM     15  HD3 LYS A   1      59.328  33.853  26.700  1.00  0.00          H   
ATOM     16  HD2 LYS A   1      59.841  35.446  25.969  1.00  0.00          H   
ATOM     17  HE3 LYS A   1      61.398  35.440  28.041  1.00  0.00          H   
ATOM     18  HE2 LYS A   1      60.571  33.954  28.571  1.00  0.00          H   
ATOM     19  HZ1 LYS A   1      58.481  35.017  28.737  1.00  0.00          H   
ATOM     20  HZ2 LYS A   1      59.582  35.913  29.539  1.00  0.00          H   
ATOM     21  HZ3 LYS A   1      59.055  36.464  28.203  1.00  0.00          H   
ATOM     22  H   LYS A   1      64.135  33.801  24.828  1.00  0.00          H   
ATOM     23  N   LYS A   2      61.442  31.107  22.579  1.00  0.00          N   
ATOM     24  CA  LYS A   2      60.934  30.361  21.423  1.00  0.00          C   
ATOM     25  C   LYS A   2      59.390  30.346  21.150  1.00  0.00          C   
ATOM     26  O   LYS A   2      58.623  30.518  22.096  1.00  0.00          O   
ATOM     27  CB  LYS A   2      61.467  28.885  21.567  1.00  0.00          C   
ATOM     28  CG  LYS A   2      60.791  28.097  22.734  1.00  0.00          C   
ATOM     29  CD  LYS A   2      61.488  26.777  22.934  1.00  0.00          C   
ATOM     30  CE  LYS A   2      60.674  25.842  23.833  1.00  0.00          C   
ATOM     31  NZ  LYS A   2      59.520  25.284  23.150  1.00  0.00          N   
ATOM     32  H   LYS A   2      61.377  30.668  23.483  1.00  0.00          H   
ATOM     33  HA  LYS A   2      61.454  30.756  20.548  1.00  0.00          H   
ATOM     34  HB3 LYS A   2      62.554  28.931  21.667  1.00  0.00          H   
ATOM     35  HB2 LYS A   2      61.235  28.358  20.637  1.00  0.00          H   
ATOM     36  HG3 LYS A   2      59.768  27.903  22.417  1.00  0.00          H   
ATOM     37  HG2 LYS A   2      60.694  28.736  23.621  1.00  0.00          H   
ATOM     38  HD3 LYS A   2      62.400  26.935  23.511  1.00  0.00          H   
ATOM     39  HD2 LYS A   2      61.666  26.241  22.009  1.00  0.00          H   
ATOM     40  HE3 LYS A   2      60.210  26.363  24.675  1.00  0.00          H   
ATOM     41  HE2 LYS A   2      61.270  25.022  24.226  1.00  0.00          H   
ATOM     42  HZ1 LYS A   2      58.910  25.932  22.682  1.00  0.00          H   
ATOM     43  HZ2 LYS A   2      59.989  24.717  22.456  1.00  0.00          H   
ATOM     44  HZ3 LYS A   2      58.960  24.748  23.798  1.00  0.00          H   
ATOM     45  N   PRO A   3      58.964  30.154  19.923  1.00  0.00          N   
ATOM     46  CA  PRO A   3      57.550  30.146  19.536  1.00  0.00          C   
ATOM     47  C   PRO A   3      56.742  28.876  19.911  1.00  0.00          C   
ATOM     48  O   PRO A   3      57.273  27.722  19.864  1.00  0.00          O   
ATOM     49  CB  PRO A   3      57.587  30.350  17.999  1.00  0.00          C   
ATOM     50  CG  PRO A   3      58.879  29.576  17.619  1.00  0.00          C   
ATOM     51  CD  PRO A   3      59.848  30.039  18.709  1.00  0.00          C   
ATOM     52  HA  PRO A   3      57.065  31.033  19.951  1.00  0.00          H   
ATOM     53  HB3 PRO A   3      56.762  29.897  17.447  1.00  0.00          H   
ATOM     54  HB2 PRO A   3      57.725  31.386  17.682  1.00  0.00          H   
ATOM     55  HG3 PRO A   3      58.684  28.517  17.747  1.00  0.00          H   
ATOM     56  HG2 PRO A   3      59.095  29.862  16.596  1.00  0.00          H   
ATOM     57  HD3 PRO A   3      60.603  29.258  18.805  1.00  0.00          H   
ATOM     58  HD2 PRO A   3      60.289  30.999  18.424  1.00  0.00          H   
ATOM     59  N   GLY A   4      55.475  29.093  20.386  1.00  0.00          N   
ATOM     60  CA  GLY A   4      54.535  27.967  20.661  1.00  0.00          C   
ATOM     61  C   GLY A   4      54.170  27.202  19.390  1.00  0.00          C   
ATOM     62  O   GLY A   4      54.405  27.669  18.289  1.00  0.00          O   
ATOM     63  H   GLY A   4      55.116  30.043  20.423  1.00  0.00          H   
ATOM     64  HA3 GLY A   4      53.586  28.302  21.087  1.00  0.00          H   
ATOM     65  HA2 GLY A   4      54.991  27.288  21.391  1.00  0.00          H   
ATOM     66  N   ALA A   5      53.626  25.984  19.593  1.00  0.00          N   
ATOM     67  CA  ALA A   5      53.147  25.011  18.647  1.00  0.00          C   
ATOM     68  C   ALA A   5      52.476  25.608  17.412  1.00  0.00          C   
ATOM     69  O   ALA A   5      52.848  25.248  16.282  1.00  0.00          O   
ATOM     70  CB  ALA A   5      52.339  24.014  19.408  1.00  0.00          C   
ATOM     71  H   ALA A   5      53.387  25.750  20.544  1.00  0.00          H   
ATOM     72  HA  ALA A   5      54.042  24.549  18.229  1.00  0.00          H   
ATOM     73  HB1 ALA A   5      51.598  24.644  19.887  1.00  0.00          H   
ATOM     74  HB2 ALA A   5      52.021  23.155  18.817  1.00  0.00          H   
ATOM     75  HB3 ALA A   5      52.859  23.535  20.242  1.00  0.00          H   
ATOM     76  N   SER A   6      51.584  26.595  17.576  1.00  0.00          N   
ATOM     77  CA  SER A   6      50.922  27.352  16.463  1.00  0.00          C   
ATOM     78  C   SER A   6      51.807  27.957  15.394  1.00  0.00          C   
ATOM     79  O   SER A   6      51.349  28.016  14.216  1.00  0.00          O   
ATOM     80  CB  SER A   6      50.085  28.498  17.036  1.00  0.00          C   
ATOM     81  OG  SER A   6      49.130  28.103  17.964  1.00  0.00          O   
ATOM     82  H   SER A   6      51.367  26.791  18.539  1.00  0.00          H   
ATOM     83  HA  SER A   6      50.274  26.595  16.011  1.00  0.00          H   
ATOM     84  HB3 SER A   6      49.496  28.900  16.212  1.00  0.00          H   
ATOM     85  HB2 SER A   6      50.765  29.258  17.436  1.00  0.00          H   
ATOM     86  HG  SER A   6      49.052  28.855  18.552  1.00  0.00          H   
ATOM     87  N   LEU A   7      52.977  28.531  15.660  1.00  0.00          N   
ATOM     88  CA  LEU A   7      53.742  29.484  14.799  1.00  0.00          C   
ATOM     89  C   LEU A   7      54.652  28.659  13.943  1.00  0.00          C   
ATOM     90  O   LEU A   7      55.872  28.762  13.945  1.00  0.00          O   
ATOM     91  CB  LEU A   7      54.444  30.376  15.815  1.00  0.00          C   
ATOM     92  CG  LEU A   7      53.490  31.390  16.500  1.00  0.00          C   
ATOM     93  CD1 LEU A   7      54.263  32.067  17.670  1.00  0.00          C   
ATOM     94  CD2 LEU A   7      53.009  32.519  15.546  1.00  0.00          C   
ATOM     95  H   LEU A   7      53.426  28.258  16.522  1.00  0.00          H   
ATOM     96  HA  LEU A   7      53.064  30.042  14.158  1.00  0.00          H   
ATOM     97  HB3 LEU A   7      55.275  30.810  15.251  1.00  0.00          H   
ATOM     98  HB2 LEU A   7      54.834  29.693  16.568  1.00  0.00          H   
ATOM     99  HG  LEU A   7      52.571  30.872  16.782  1.00  0.00          H   
ATOM    100 HD11 LEU A   7      53.637  32.763  18.231  1.00  0.00          H   
ATOM    101 HD12 LEU A   7      54.621  31.329  18.385  1.00  0.00          H   
ATOM    102 HD13 LEU A   7      55.187  32.516  17.314  1.00  0.00          H   
ATOM    103 HD21 LEU A   7      52.485  33.253  16.152  1.00  0.00          H   
ATOM    104 HD22 LEU A   7      53.920  32.921  15.102  1.00  0.00          H   
ATOM    105 HD23 LEU A   7      52.325  32.205  14.757  1.00  0.00          H   
ATOM    106  N   ALA A   8      54.147  27.701  13.092  1.00  0.00          N   
ATOM    107  CA  ALA A   8      54.959  26.678  12.432  1.00  0.00          C   
ATOM    108  C   ALA A   8      55.756  27.263  11.316  1.00  0.00          C   
ATOM    109  O   ALA A   8      56.953  26.871  11.189  1.00  0.00          O   
ATOM    110  CB  ALA A   8      53.928  25.677  12.016  1.00  0.00          C   
ATOM    111  H   ALA A   8      53.142  27.638  13.139  1.00  0.00          H   
ATOM    112  HA  ALA A   8      55.611  26.175  13.142  1.00  0.00          H   
ATOM    113  HB1 ALA A   8      53.226  25.307  12.765  1.00  0.00          H   
ATOM    114  HB2 ALA A   8      53.427  26.092  11.147  1.00  0.00          H   
ATOM    115  HB3 ALA A   8      54.324  24.707  11.697  1.00  0.00          H   
ATOM    116  N   ALA A   9      55.222  28.208  10.529  1.00  0.00          N   
ATOM    117  CA  ALA A   9      56.014  29.094   9.639  1.00  0.00          C   
ATOM    118  C   ALA A   9      57.265  29.709  10.232  1.00  0.00          C   
ATOM    119  O   ALA A   9      58.341  29.572   9.647  1.00  0.00          O   
ATOM    120  CB  ALA A   9      55.134  30.144   9.082  1.00  0.00          C   
ATOM    121  H   ALA A   9      54.254  28.451  10.654  1.00  0.00          H   
ATOM    122  HA  ALA A   9      56.306  28.455   8.811  1.00  0.00          H   
ATOM    123  HB1 ALA A   9      54.326  29.867   8.398  1.00  0.00          H   
ATOM    124  HB2 ALA A   9      54.789  30.830   9.852  1.00  0.00          H   
ATOM    125  HB3 ALA A   9      55.864  30.628   8.434  1.00  0.00          H   
ATOM    126  N   LEU A  10      57.152  30.328  11.431  1.00  0.00          N   
ATOM    127  CA  LEU A  10      58.246  30.919  12.193  1.00  0.00          C   
ATOM    128  C   LEU A  10      59.169  29.887  12.747  1.00  0.00          C   
ATOM    129  O   LEU A  10      60.380  30.074  12.700  1.00  0.00          O   
ATOM    130  CB  LEU A  10      57.677  31.923  13.253  1.00  0.00          C   
ATOM    131  CG  LEU A  10      56.745  33.097  12.762  1.00  0.00          C   
ATOM    132  CD1 LEU A  10      56.582  34.098  13.875  1.00  0.00          C   
ATOM    133  CD2 LEU A  10      57.321  33.851  11.565  1.00  0.00          C   
ATOM    134  H   LEU A  10      56.237  30.440  11.825  1.00  0.00          H   
ATOM    135  HA  LEU A  10      58.795  31.598  11.559  1.00  0.00          H   
ATOM    136  HB3 LEU A  10      58.520  32.431  13.722  1.00  0.00          H   
ATOM    137  HB2 LEU A  10      57.088  31.325  13.944  1.00  0.00          H   
ATOM    138  HG  LEU A  10      55.819  32.664  12.383  1.00  0.00          H   
ATOM    139 HD11 LEU A  10      57.477  34.664  14.097  1.00  0.00          H   
ATOM    140 HD12 LEU A  10      55.786  34.787  13.619  1.00  0.00          H   
ATOM    141 HD13 LEU A  10      56.178  33.565  14.734  1.00  0.00          H   
ATOM    142 HD21 LEU A  10      58.093  34.518  11.953  1.00  0.00          H   
ATOM    143 HD22 LEU A  10      57.625  33.164  10.777  1.00  0.00          H   
ATOM    144 HD23 LEU A  10      56.531  34.457  11.113  1.00  0.00          H   
ATOM    145  N   GLN A  11      58.725  28.793  13.383  1.00  0.00          N   
ATOM    146  CA  GLN A  11      59.539  27.645  13.639  1.00  0.00          C   
ATOM    147  C   GLN A  11      60.420  27.262  12.439  1.00  0.00          C   
ATOM    148  O   GLN A  11      61.573  27.071  12.663  1.00  0.00          O   
ATOM    149  CB  GLN A  11      58.781  26.417  14.223  1.00  0.00          C   
ATOM    150  CG  GLN A  11      58.238  26.854  15.679  1.00  0.00          C   
ATOM    151  CD  GLN A  11      57.788  25.684  16.507  1.00  0.00          C   
ATOM    152  NE2 GLN A  11      56.949  25.866  17.511  1.00  0.00          N   
ATOM    153  OE1 GLN A  11      58.225  24.524  16.447  1.00  0.00          O   
ATOM    154  H   GLN A  11      57.745  28.702  13.569  1.00  0.00          H   
ATOM    155  HA  GLN A  11      60.230  28.025  14.380  1.00  0.00          H   
ATOM    156  HB3 GLN A  11      59.521  25.612  14.268  1.00  0.00          H   
ATOM    157  HB2 GLN A  11      57.859  26.130  13.718  1.00  0.00          H   
ATOM    158  HG3 GLN A  11      57.411  27.568  15.602  1.00  0.00          H   
ATOM    159  HG2 GLN A  11      59.043  27.333  16.240  1.00  0.00          H   
ATOM    160 HE21 GLN A  11      56.549  26.785  17.592  1.00  0.00          H   
ATOM    161 HE22 GLN A  11      56.782  25.110  18.152  1.00  0.00          H   
ATOM    162  N   ALA A  12      59.882  27.034  11.249  1.00  0.00          N   
ATOM    163  CA  ALA A  12      60.630  26.766  10.015  1.00  0.00          C   
ATOM    164  C   ALA A  12      61.566  27.856   9.530  1.00  0.00          C   
ATOM    165  O   ALA A  12      62.666  27.559   9.007  1.00  0.00          O   
ATOM    166  CB  ALA A  12      59.624  26.480   8.892  1.00  0.00          C   
ATOM    167  H   ALA A  12      58.878  27.097  11.165  1.00  0.00          H   
ATOM    168  HA  ALA A  12      61.261  25.882  10.166  1.00  0.00          H   
ATOM    169  HB1 ALA A  12      58.913  27.316   8.819  1.00  0.00          H   
ATOM    170  HB2 ALA A  12      60.024  26.232   7.914  1.00  0.00          H   
ATOM    171  HB3 ALA A  12      59.078  25.563   9.128  1.00  0.00          H   
ATOM    172  N   LEU A  13      61.239  29.161   9.822  1.00  0.00          N   
ATOM    173  CA  LEU A  13      62.124  30.306   9.592  1.00  0.00          C   
ATOM    174  C   LEU A  13      63.382  30.222  10.489  1.00  0.00          C   
ATOM    175  O   LEU A  13      64.510  30.263  10.024  1.00  0.00          O   
ATOM    176  CB  LEU A  13      61.259  31.596   9.670  1.00  0.00          C   
ATOM    177  CG  LEU A  13      62.027  32.890   9.379  1.00  0.00          C   
ATOM    178  CD1 LEU A  13      62.788  32.781   8.074  1.00  0.00          C   
ATOM    179  CD2 LEU A  13      61.045  34.105   9.217  1.00  0.00          C   
ATOM    180  H   LEU A  13      60.313  29.335  10.205  1.00  0.00          H   
ATOM    181  HA  LEU A  13      62.508  30.160   8.586  1.00  0.00          H   
ATOM    182  HB3 LEU A  13      60.723  31.716  10.614  1.00  0.00          H   
ATOM    183  HB2 LEU A  13      60.529  31.491   8.866  1.00  0.00          H   
ATOM    184  HG  LEU A  13      62.639  33.187  10.239  1.00  0.00          H   
ATOM    185 HD11 LEU A  13      63.485  33.620   8.031  1.00  0.00          H   
ATOM    186 HD12 LEU A  13      63.372  31.864   8.017  1.00  0.00          H   
ATOM    187 HD13 LEU A  13      62.120  32.931   7.228  1.00  0.00          H   
ATOM    188 HD21 LEU A  13      60.582  34.259  10.183  1.00  0.00          H   
ATOM    189 HD22 LEU A  13      61.631  35.016   9.066  1.00  0.00          H   
ATOM    190 HD23 LEU A  13      60.356  34.032   8.369  1.00  0.00          H   
ATOM    191  N   GLN A  14      63.157  30.257  11.825  1.00  0.00          N   
ATOM    192  CA  GLN A  14      64.174  30.030  12.835  1.00  0.00          C   
ATOM    193  C   GLN A  14      65.085  28.754  12.575  1.00  0.00          C   
ATOM    194  O   GLN A  14      66.299  28.818  12.794  1.00  0.00          O   
ATOM    195  CB  GLN A  14      63.661  30.083  14.283  1.00  0.00          C   
ATOM    196  CG  GLN A  14      63.354  31.524  14.617  1.00  0.00          C   
ATOM    197  CD  GLN A  14      62.728  31.739  15.993  1.00  0.00          C   
ATOM    198  NE2 GLN A  14      62.729  32.932  16.483  1.00  0.00          N   
ATOM    199  OE1 GLN A  14      62.251  30.875  16.716  1.00  0.00          O   
ATOM    200  H   GLN A  14      62.179  30.145  12.078  1.00  0.00          H   
ATOM    201  HA  GLN A  14      64.859  30.872  12.757  1.00  0.00          H   
ATOM    202  HB3 GLN A  14      64.400  29.702  14.998  1.00  0.00          H   
ATOM    203  HB2 GLN A  14      62.694  29.610  14.434  1.00  0.00          H   
ATOM    204  HG3 GLN A  14      62.577  31.865  13.936  1.00  0.00          H   
ATOM    205  HG2 GLN A  14      64.220  32.186  14.587  1.00  0.00          H   
ATOM    206 HE21 GLN A  14      62.981  33.699  15.887  1.00  0.00          H   
ATOM    207 HE22 GLN A  14      62.295  33.013  17.397  1.00  0.00          H   
ATOM    208  N   ALA A  15      64.529  27.619  12.167  1.00  0.00          N   
ATOM    209  CA  ALA A  15      65.293  26.435  11.703  1.00  0.00          C   
ATOM    210  C   ALA A  15      66.108  26.721  10.451  1.00  0.00          C   
ATOM    211  O   ALA A  15      67.320  26.359  10.466  1.00  0.00          O   
ATOM    212  CB  ALA A  15      64.198  25.340  11.535  1.00  0.00          C   
ATOM    213  H   ALA A  15      63.541  27.481  12.295  1.00  0.00          H   
ATOM    214  HA  ALA A  15      65.931  26.095  12.515  1.00  0.00          H   
ATOM    215  HB1 ALA A  15      63.502  25.744  10.803  1.00  0.00          H   
ATOM    216  HB2 ALA A  15      64.597  24.417  11.127  1.00  0.00          H   
ATOM    217  HB3 ALA A  15      63.603  25.186  12.434  1.00  0.00          H   
ATOM    218  N   LEU A  16      65.584  27.515   9.492  1.00  0.00          N   
ATOM    219  CA  LEU A  16      66.429  27.911   8.354  1.00  0.00          C   
ATOM    220  C   LEU A  16      67.639  28.765   8.674  1.00  0.00          C   
ATOM    221  O   LEU A  16      68.733  28.461   8.186  1.00  0.00          O   
ATOM    222  CB  LEU A  16      65.515  28.540   7.241  1.00  0.00          C   
ATOM    223  CG  LEU A  16      66.187  28.460   5.874  1.00  0.00          C   
ATOM    224  CD1 LEU A  16      66.547  27.035   5.456  1.00  0.00          C   
ATOM    225  CD2 LEU A  16      65.266  28.991   4.835  1.00  0.00          C   
ATOM    226  H   LEU A  16      64.604  27.776   9.490  1.00  0.00          H   
ATOM    227  HA  LEU A  16      66.745  27.003   7.850  1.00  0.00          H   
ATOM    228  HB3 LEU A  16      65.307  29.574   7.520  1.00  0.00          H   
ATOM    229  HB2 LEU A  16      64.655  27.871   7.172  1.00  0.00          H   
ATOM    230  HG  LEU A  16      67.047  29.124   5.957  1.00  0.00          H   
ATOM    231 HD11 LEU A  16      66.939  27.162   4.451  1.00  0.00          H   
ATOM    232 HD12 LEU A  16      67.315  26.703   6.154  1.00  0.00          H   
ATOM    233 HD13 LEU A  16      65.564  26.551   5.514  1.00  0.00          H   
ATOM    234 HD21 LEU A  16      65.878  29.209   3.962  1.00  0.00          H   
ATOM    235 HD22 LEU A  16      64.474  28.287   4.575  1.00  0.00          H   
ATOM    236 HD23 LEU A  16      64.811  29.908   5.184  1.00  0.00          H   
ATOM    237  N   GLN A  17      67.413  29.808   9.511  1.00  0.00          N   
ATOM    238  CA  GLN A  17      68.345  30.691  10.043  1.00  0.00          C   
ATOM    239  C   GLN A  17      69.403  29.914  10.913  1.00  0.00          C   
ATOM    240  O   GLN A  17      70.526  30.390  11.010  1.00  0.00          O   
ATOM    241  CB  GLN A  17      67.536  31.732  10.901  1.00  0.00          C   
ATOM    242  CG  GLN A  17      66.781  32.772  10.070  1.00  0.00          C   
ATOM    243  CD  GLN A  17      65.764  33.585  10.837  1.00  0.00          C   
ATOM    244  NE2 GLN A  17      65.043  34.553  10.323  1.00  0.00          N   
ATOM    245  OE1 GLN A  17      65.474  33.240  12.008  1.00  0.00          O   
ATOM    246  H   GLN A  17      66.439  29.942   9.751  1.00  0.00          H   
ATOM    247  HA  GLN A  17      68.957  31.071   9.219  1.00  0.00          H   
ATOM    248  HB3 GLN A  17      68.348  32.185  11.468  1.00  0.00          H   
ATOM    249  HB2 GLN A  17      66.952  31.089  11.570  1.00  0.00          H   
ATOM    250  HG3 GLN A  17      66.261  32.289   9.239  1.00  0.00          H   
ATOM    251  HG2 GLN A  17      67.493  33.494   9.651  1.00  0.00          H   
ATOM    252 HE21 GLN A  17      65.339  34.837   9.393  1.00  0.00          H   
ATOM    253 HE22 GLN A  17      64.258  35.029  10.742  1.00  0.00          H   
ATOM    254  N   ALA A  18      69.062  28.842  11.649  1.00  0.00          N   
ATOM    255  CA  ALA A  18      70.076  27.965  12.276  1.00  0.00          C   
ATOM    256  C   ALA A  18      70.920  27.137  11.326  1.00  0.00          C   
ATOM    257  O   ALA A  18      72.145  27.061  11.516  1.00  0.00          O   
ATOM    258  CB  ALA A  18      69.347  27.206  13.373  1.00  0.00          C   
ATOM    259  H   ALA A  18      68.149  28.447  11.465  1.00  0.00          H   
ATOM    260  HA  ALA A  18      70.824  28.624  12.708  1.00  0.00          H   
ATOM    261  HB1 ALA A  18      68.834  26.319  13.010  1.00  0.00          H   
ATOM    262  HB2 ALA A  18      70.179  26.832  13.983  1.00  0.00          H   
ATOM    263  HB3 ALA A  18      68.633  27.812  13.939  1.00  0.00          H   
ATOM    264  N   ALA A  19      70.291  26.518  10.302  1.00  0.00          N   
ATOM    265  CA  ALA A  19      70.966  25.805   9.208  1.00  0.00          C   
ATOM    266  C   ALA A  19      71.934  26.586   8.375  1.00  0.00          C   
ATOM    267  O   ALA A  19      72.856  26.058   7.773  1.00  0.00          O   
ATOM    268  CB  ALA A  19      69.857  25.269   8.316  1.00  0.00          C   
ATOM    269  H   ALA A  19      69.291  26.549  10.207  1.00  0.00          H   
ATOM    270  HA  ALA A  19      71.547  24.952   9.577  1.00  0.00          H   
ATOM    271  HB1 ALA A  19      69.142  24.684   8.874  1.00  0.00          H   
ATOM    272  HB2 ALA A  19      69.349  26.096   7.825  1.00  0.00          H   
ATOM    273  HB3 ALA A  19      70.268  24.724   7.468  1.00  0.00          H   
ATOM    274  N   GLN A  20      71.611  27.905   8.124  1.00  0.00          N   
ATOM    275  CA  GLN A  20      72.390  28.809   7.262  1.00  0.00          C   
ATOM    276  C   GLN A  20      73.920  28.693   7.474  1.00  0.00          C   
ATOM    277  O   GLN A  20      74.441  28.869   8.559  1.00  0.00          O   
ATOM    278  CB  GLN A  20      71.958  30.263   7.634  1.00  0.00          C   
ATOM    279  CG  GLN A  20      72.757  31.384   6.975  1.00  0.00          C   
ATOM    280  CD  GLN A  20      72.167  32.729   7.374  1.00  0.00          C   
ATOM    281  NE2 GLN A  20      72.984  33.580   7.941  1.00  0.00          N   
ATOM    282  OE1 GLN A  20      70.956  33.022   7.251  1.00  0.00          O   
ATOM    283  H   GLN A  20      70.684  28.248   8.308  1.00  0.00          H   
ATOM    284  HA  GLN A  20      72.010  28.695   6.242  1.00  0.00          H   
ATOM    285  HB3 GLN A  20      72.046  30.433   8.707  1.00  0.00          H   
ATOM    286  HB2 GLN A  20      70.926  30.448   7.344  1.00  0.00          H   
ATOM    287  HG3 GLN A  20      72.866  31.285   5.899  1.00  0.00          H   
ATOM    288  HG2 GLN A  20      73.753  31.269   7.404  1.00  0.00          H   
ATOM    289 HE21 GLN A  20      73.979  33.448   8.050  1.00  0.00          H   
ATOM    290 HE22 GLN A  20      72.667  34.369   8.492  1.00  0.00          H   
ATOM    291  N   ALA A  21      74.539  28.413   6.367  1.00  0.00          N   
ATOM    292  CA  ALA A  21      75.978  28.355   6.111  1.00  0.00          C   
ATOM    293  C   ALA A  21      76.608  29.749   6.107  1.00  0.00          C   
ATOM    294  O   ALA A  21      75.934  30.724   5.697  1.00  0.00          O   
ATOM    295  CB  ALA A  21      76.234  27.420   4.906  1.00  0.00          C   
ATOM    296  H   ALA A  21      73.934  28.484   5.560  1.00  0.00          H   
ATOM    297  HA  ALA A  21      76.478  27.844   6.928  1.00  0.00          H   
ATOM    298  HB1 ALA A  21      77.292  27.501   4.655  1.00  0.00          H   
ATOM    299  HB2 ALA A  21      75.988  26.380   5.108  1.00  0.00          H   
ATOM    300  HB3 ALA A  21      75.724  27.885   4.068  1.00  0.00          H   
ATOM    301  N   ALA A  22      77.897  29.917   6.517  1.00  0.00          N   
ATOM    302  CA  ALA A  22      78.701  31.162   6.387  1.00  0.00          C   
ATOM    303  C   ALA A  22      78.843  31.681   4.921  1.00  0.00          C   
ATOM    304  O   ALA A  22      79.153  30.906   4.006  1.00  0.00          O   
ATOM    305  CB  ALA A  22      80.100  30.950   6.974  1.00  0.00          C   
ATOM    306  H   ALA A  22      78.410  29.078   6.738  1.00  0.00          H   
ATOM    307  HA  ALA A  22      78.216  31.849   7.066  1.00  0.00          H   
ATOM    308  HB1 ALA A  22      80.646  31.893   6.842  1.00  0.00          H   
ATOM    309  HB2 ALA A  22      80.018  30.676   8.018  1.00  0.00          H   
ATOM    310  HB3 ALA A  22      80.640  30.169   6.434  1.00  0.00          H   
ATOM    311  N   LYS A  23      78.710  32.995   4.750  1.00  0.00          N   
ATOM    312  CA  LYS A  23      78.841  33.605   3.481  1.00  0.00          C   
ATOM    313  C   LYS A  23      80.233  33.476   2.887  1.00  0.00          C   
ATOM    314  O   LYS A  23      81.231  33.473   3.605  1.00  0.00          O   
ATOM    315  CB  LYS A  23      78.373  35.083   3.588  1.00  0.00          C   
ATOM    316  CG  LYS A  23      78.378  35.777   2.187  1.00  0.00          C   
ATOM    317  CD  LYS A  23      77.956  37.231   2.358  1.00  0.00          C   
ATOM    318  CE  LYS A  23      78.565  37.986   1.161  1.00  0.00          C   
ATOM    319  NZ  LYS A  23      78.656  39.441   1.358  1.00  0.00          N   
ATOM    320  H   LYS A  23      78.499  33.612   5.516  1.00  0.00          H   
ATOM    321  HA  LYS A  23      78.229  33.043   2.770  1.00  0.00          H   
ATOM    322  HB3 LYS A  23      78.943  35.636   4.342  1.00  0.00          H   
ATOM    323  HB2 LYS A  23      77.337  35.076   3.934  1.00  0.00          H   
ATOM    324  HG3 LYS A  23      77.724  35.331   1.438  1.00  0.00          H   
ATOM    325  HG2 LYS A  23      79.441  35.697   1.916  1.00  0.00          H   
ATOM    326  HD3 LYS A  23      78.439  37.594   3.265  1.00  0.00          H   
ATOM    327  HD2 LYS A  23      76.883  37.400   2.449  1.00  0.00          H   
ATOM    328  HE3 LYS A  23      77.981  37.716   0.286  1.00  0.00          H   
ATOM    329  HE2 LYS A  23      79.551  37.593   0.923  1.00  0.00          H   
ATOM    330  HZ1 LYS A  23      78.910  39.928   0.506  1.00  0.00          H   
ATOM    331  HZ2 LYS A  23      77.740  39.795   1.603  1.00  0.00          H   
ATOM    332  HZ3 LYS A  23      79.278  39.775   2.080  1.00  0.00          H   
ATOM    333  N   LYS A  24      80.300  33.281   1.538  1.00  0.00          N   
ATOM    334  CA  LYS A  24      81.511  33.172   0.728  1.00  0.00          C   
ATOM    335  C   LYS A  24      81.956  34.527   0.179  1.00  0.00          C   
ATOM    336  CB  LYS A  24      81.339  32.129  -0.442  1.00  0.00          C   
ATOM    337  CG  LYS A  24      80.887  30.764   0.074  1.00  0.00          C   
ATOM    338  CD  LYS A  24      80.980  29.611  -0.977  1.00  0.00          C   
ATOM    339  CE  LYS A  24      80.103  28.383  -0.661  1.00  0.00          C   
ATOM    340  NZ  LYS A  24      80.607  27.667   0.515  1.00  0.00          N   
ATOM    341  O   LYS A  24      82.913  35.028   0.814  1.00  0.00          O   
ATOM    342  OXT LYS A  24      81.342  35.057  -0.747  1.00  0.00          O   
ATOM    343  H   LYS A  24      79.415  33.161   1.061  1.00  0.00          H   
ATOM    344  HA  LYS A  24      82.362  32.960   1.364  1.00  0.00          H   
ATOM    345  HB3 LYS A  24      82.287  32.011  -0.965  1.00  0.00          H   
ATOM    346  HB2 LYS A  24      80.607  32.510  -1.165  1.00  0.00          H   
ATOM    347  HG3 LYS A  24      79.835  30.871   0.353  1.00  0.00          H   
ATOM    348  HG2 LYS A  24      81.466  30.574   0.979  1.00  0.00          H   
ATOM    349  HD3 LYS A  24      82.026  29.311  -1.114  1.00  0.00          H   
ATOM    350  HD2 LYS A  24      80.716  30.018  -1.960  1.00  0.00          H   
ATOM    351  HE3 LYS A  24      80.117  27.713  -1.525  1.00  0.00          H   
ATOM    352  HE2 LYS A  24      79.167  28.897  -0.447  1.00  0.00          H   
ATOM    353  HZ1 LYS A  24      79.988  26.930   0.830  1.00  0.00          H   
ATOM    354  HZ2 LYS A  24      81.534  27.310   0.305  1.00  0.00          H   
ATOM    355  HZ3 LYS A  24      80.639  28.313   1.288  1.00  0.00          H   
TER     356      LYS A  24
ENDMDL
MODEL        6
ATOM      1  N   LYS A   1      47.360  45.520  13.117  1.00  0.00          N   
ATOM      2  CA  LYS A   1      48.472  44.504  13.080  1.00  0.00          C   
ATOM      3  C   LYS A   1      48.445  43.671  11.794  1.00  0.00          C   
ATOM      4  O   LYS A   1      47.404  43.211  11.387  1.00  0.00          O   
ATOM      5  CB  LYS A   1      48.488  43.679  14.384  1.00  0.00          C   
ATOM      6  CG  LYS A   1      47.219  42.929  14.876  1.00  0.00          C   
ATOM      7  CD  LYS A   1      47.455  42.044  16.060  1.00  0.00          C   
ATOM      8  CE  LYS A   1      46.203  41.326  16.503  1.00  0.00          C   
ATOM      9  NZ  LYS A   1      46.505  40.514  17.650  1.00  0.00          N   
ATOM     10  HA  LYS A   1      49.372  45.105  12.940  1.00  0.00          H   
ATOM     11  HB3 LYS A   1      48.716  44.412  15.167  1.00  0.00          H   
ATOM     12  HB2 LYS A   1      49.309  42.982  14.249  1.00  0.00          H   
ATOM     13  HG3 LYS A   1      46.953  42.242  14.063  1.00  0.00          H   
ATOM     14  HG2 LYS A   1      46.384  43.586  15.121  1.00  0.00          H   
ATOM     15  HD3 LYS A   1      47.712  42.749  16.853  1.00  0.00          H   
ATOM     16  HD2 LYS A   1      48.212  41.331  15.713  1.00  0.00          H   
ATOM     17  HE3 LYS A   1      45.862  40.730  15.663  1.00  0.00          H   
ATOM     18  HE2 LYS A   1      45.495  42.125  16.734  1.00  0.00          H   
ATOM     19  HZ1 LYS A   1      45.684  39.980  17.912  1.00  0.00          H   
ATOM     20  HZ2 LYS A   1      47.263  39.876  17.477  1.00  0.00          H   
ATOM     21  HZ3 LYS A   1      46.654  41.166  18.417  1.00  0.00          H   
ATOM     22  H   LYS A   1      46.474  45.033  13.152  1.00  0.00          H   
ATOM     23  N   LYS A   2      49.474  43.648  11.005  1.00  0.00          N   
ATOM     24  CA  LYS A   2      49.553  42.871   9.759  1.00  0.00          C   
ATOM     25  C   LYS A   2      49.402  41.370   9.977  1.00  0.00          C   
ATOM     26  O   LYS A   2      50.022  40.840  10.939  1.00  0.00          O   
ATOM     27  CB  LYS A   2      50.870  43.241   9.092  1.00  0.00          C   
ATOM     28  CG  LYS A   2      50.818  42.873   7.569  1.00  0.00          C   
ATOM     29  CD  LYS A   2      52.168  43.052   6.871  1.00  0.00          C   
ATOM     30  CE  LYS A   2      51.939  42.993   5.358  1.00  0.00          C   
ATOM     31  NZ  LYS A   2      53.178  43.161   4.630  1.00  0.00          N   
ATOM     32  H   LYS A   2      50.355  44.122  11.179  1.00  0.00          H   
ATOM     33  HA  LYS A   2      48.692  43.113   9.150  1.00  0.00          H   
ATOM     34  HB3 LYS A   2      51.722  42.769   9.585  1.00  0.00          H   
ATOM     35  HB2 LYS A   2      50.999  44.325   9.116  1.00  0.00          H   
ATOM     36  HG3 LYS A   2      49.951  43.254   7.014  1.00  0.00          H   
ATOM     37  HG2 LYS A   2      50.573  41.808   7.545  1.00  0.00          H   
ATOM     38  HD3 LYS A   2      52.962  42.404   7.227  1.00  0.00          H   
ATOM     39  HD2 LYS A   2      52.557  44.034   7.143  1.00  0.00          H   
ATOM     40  HE3 LYS A   2      51.325  43.881   5.180  1.00  0.00          H   
ATOM     41  HE2 LYS A   2      51.476  42.077   5.008  1.00  0.00          H   
ATOM     42  HZ1 LYS A   2      53.683  43.910   5.085  1.00  0.00          H   
ATOM     43  HZ2 LYS A   2      53.615  42.255   4.675  1.00  0.00          H   
ATOM     44  HZ3 LYS A   2      52.999  43.450   3.676  1.00  0.00          H   
ATOM     45  N   PRO A   3      48.606  40.654   9.139  1.00  0.00          N   
ATOM     46  CA  PRO A   3      48.547  39.236   9.160  1.00  0.00          C   
ATOM     47  C   PRO A   3      49.963  38.536   9.052  1.00  0.00          C   
ATOM     48  O   PRO A   3      50.785  38.929   8.192  1.00  0.00          O   
ATOM     49  CB  PRO A   3      47.521  38.855   8.112  1.00  0.00          C   
ATOM     50  CG  PRO A   3      46.719  40.149   7.817  1.00  0.00          C   
ATOM     51  CD  PRO A   3      47.627  41.293   8.264  1.00  0.00          C   
ATOM     52  HA  PRO A   3      48.143  38.976  10.134  1.00  0.00          H   
ATOM     53  HB3 PRO A   3      48.048  38.526   7.213  1.00  0.00          H   
ATOM     54  HB2 PRO A   3      46.949  38.070   8.618  1.00  0.00          H   
ATOM     55  HG3 PRO A   3      46.478  40.150   6.758  1.00  0.00          H   
ATOM     56  HG2 PRO A   3      45.833  40.220   8.455  1.00  0.00          H   
ATOM     57  HD3 PRO A   3      48.074  41.712   7.369  1.00  0.00          H   
ATOM     58  HD2 PRO A   3      46.981  42.000   8.784  1.00  0.00          H   
ATOM     59  N   GLY A   4      50.325  37.692  10.084  1.00  0.00          N   
ATOM     60  CA  GLY A   4      51.584  36.976   9.985  1.00  0.00          C   
ATOM     61  C   GLY A   4      51.483  35.477   9.805  1.00  0.00          C   
ATOM     62  O   GLY A   4      50.418  34.833   9.893  1.00  0.00          O   
ATOM     63  H   GLY A   4      49.684  37.585  10.854  1.00  0.00          H   
ATOM     64  HA3 GLY A   4      52.141  37.115  10.913  1.00  0.00          H   
ATOM     65  HA2 GLY A   4      52.083  37.335   9.082  1.00  0.00          H   
ATOM     66  N   ALA A   5      52.624  34.846   9.653  1.00  0.00          N   
ATOM     67  CA  ALA A   5      52.922  33.424   9.738  1.00  0.00          C   
ATOM     68  C   ALA A   5      52.418  32.703  11.040  1.00  0.00          C   
ATOM     69  O   ALA A   5      52.386  33.318  12.162  1.00  0.00          O   
ATOM     70  CB  ALA A   5      54.413  33.197   9.414  1.00  0.00          C   
ATOM     71  H   ALA A   5      53.430  35.407   9.412  1.00  0.00          H   
ATOM     72  HA  ALA A   5      52.311  33.041   8.917  1.00  0.00          H   
ATOM     73  HB1 ALA A   5      54.603  32.137   9.258  1.00  0.00          H   
ATOM     74  HB2 ALA A   5      54.630  33.746   8.497  1.00  0.00          H   
ATOM     75  HB3 ALA A   5      54.972  33.624  10.246  1.00  0.00          H   
ATOM     76  N   SER A   6      52.152  31.406  10.942  1.00  0.00          N   
ATOM     77  CA  SER A   6      51.918  30.482  12.025  1.00  0.00          C   
ATOM     78  C   SER A   6      53.160  30.040  12.814  1.00  0.00          C   
ATOM     79  O   SER A   6      54.258  30.274  12.306  1.00  0.00          O   
ATOM     80  CB  SER A   6      51.086  29.187  11.581  1.00  0.00          C   
ATOM     81  OG  SER A   6      51.879  28.310  10.807  1.00  0.00          O   
ATOM     82  H   SER A   6      52.257  31.009  10.015  1.00  0.00          H   
ATOM     83  HA  SER A   6      51.196  30.997  12.659  1.00  0.00          H   
ATOM     84  HB3 SER A   6      50.203  29.504  11.016  1.00  0.00          H   
ATOM     85  HB2 SER A   6      50.637  28.736  12.468  1.00  0.00          H   
ATOM     86  HG  SER A   6      51.271  27.659  10.446  1.00  0.00          H   
ATOM     87  N   LEU A   7      52.993  29.444  14.014  1.00  0.00          N   
ATOM     88  CA  LEU A   7      54.080  28.837  14.876  1.00  0.00          C   
ATOM     89  C   LEU A   7      54.945  27.828  14.115  1.00  0.00          C   
ATOM     90  O   LEU A   7      56.141  27.843  14.173  1.00  0.00          O   
ATOM     91  CB  LEU A   7      53.626  28.265  16.217  1.00  0.00          C   
ATOM     92  CG  LEU A   7      53.073  29.295  17.212  1.00  0.00          C   
ATOM     93  CD1 LEU A   7      52.422  28.575  18.344  1.00  0.00          C   
ATOM     94  CD2 LEU A   7      54.237  30.188  17.662  1.00  0.00          C   
ATOM     95  H   LEU A   7      52.069  29.584  14.403  1.00  0.00          H   
ATOM     96  HA  LEU A   7      54.834  29.533  15.242  1.00  0.00          H   
ATOM     97  HB3 LEU A   7      54.411  27.721  16.745  1.00  0.00          H   
ATOM     98  HB2 LEU A   7      52.751  27.623  16.062  1.00  0.00          H   
ATOM     99  HG  LEU A   7      52.373  29.980  16.737  1.00  0.00          H   
ATOM    100 HD11 LEU A   7      52.125  29.357  19.048  1.00  0.00          H   
ATOM    101 HD12 LEU A   7      51.518  28.039  18.056  1.00  0.00          H   
ATOM    102 HD13 LEU A   7      53.134  27.813  18.677  1.00  0.00          H   
ATOM    103 HD21 LEU A   7      53.790  31.036  18.195  1.00  0.00          H   
ATOM    104 HD22 LEU A   7      54.912  29.657  18.332  1.00  0.00          H   
ATOM    105 HD23 LEU A   7      54.772  30.565  16.790  1.00  0.00          H   
ATOM    106  N   ALA A   8      54.321  26.941  13.307  1.00  0.00          N   
ATOM    107  CA  ALA A   8      55.009  26.009  12.406  1.00  0.00          C   
ATOM    108  C   ALA A   8      55.892  26.721  11.371  1.00  0.00          C   
ATOM    109  O   ALA A   8      57.066  26.423  11.256  1.00  0.00          O   
ATOM    110  CB  ALA A   8      53.967  25.030  11.855  1.00  0.00          C   
ATOM    111  H   ALA A   8      53.331  26.780  13.455  1.00  0.00          H   
ATOM    112  HA  ALA A   8      55.707  25.507  13.080  1.00  0.00          H   
ATOM    113  HB1 ALA A   8      53.585  24.412  12.667  1.00  0.00          H   
ATOM    114  HB2 ALA A   8      53.085  25.518  11.420  1.00  0.00          H   
ATOM    115  HB3 ALA A   8      54.368  24.399  11.067  1.00  0.00          H   
ATOM    116  N   ALA A   9      55.346  27.714  10.650  1.00  0.00          N   
ATOM    117  CA  ALA A   9      56.127  28.593   9.736  1.00  0.00          C   
ATOM    118  C   ALA A   9      57.248  29.495  10.412  1.00  0.00          C   
ATOM    119  O   ALA A   9      58.250  29.741   9.769  1.00  0.00          O   
ATOM    120  CB  ALA A   9      55.060  29.423   8.979  1.00  0.00          C   
ATOM    121  H   ALA A   9      54.359  27.873  10.796  1.00  0.00          H   
ATOM    122  HA  ALA A   9      56.608  27.946   9.007  1.00  0.00          H   
ATOM    123  HB1 ALA A   9      55.519  29.950   8.142  1.00  0.00          H   
ATOM    124  HB2 ALA A   9      54.354  28.688   8.578  1.00  0.00          H   
ATOM    125  HB3 ALA A   9      54.570  30.088   9.688  1.00  0.00          H   
ATOM    126  N   LEU A  10      56.991  29.974  11.626  1.00  0.00          N   
ATOM    127  CA  LEU A  10      57.996  30.706  12.434  1.00  0.00          C   
ATOM    128  C   LEU A  10      59.187  29.790  12.834  1.00  0.00          C   
ATOM    129  O   LEU A  10      60.349  30.227  12.612  1.00  0.00          O   
ATOM    130  CB  LEU A  10      57.243  31.286  13.643  1.00  0.00          C   
ATOM    131  CG  LEU A  10      56.359  32.476  13.176  1.00  0.00          C   
ATOM    132  CD1 LEU A  10      55.683  33.008  14.437  1.00  0.00          C   
ATOM    133  CD2 LEU A  10      57.239  33.595  12.486  1.00  0.00          C   
ATOM    134  H   LEU A  10      56.091  29.793  12.043  1.00  0.00          H   
ATOM    135  HA  LEU A  10      58.320  31.505  11.777  1.00  0.00          H   
ATOM    136  HB3 LEU A  10      57.972  31.724  14.330  1.00  0.00          H   
ATOM    137  HB2 LEU A  10      56.612  30.527  14.119  1.00  0.00          H   
ATOM    138  HG  LEU A  10      55.634  32.215  12.404  1.00  0.00          H   
ATOM    139 HD11 LEU A  10      55.069  32.230  14.898  1.00  0.00          H   
ATOM    140 HD12 LEU A  10      56.492  33.373  15.073  1.00  0.00          H   
ATOM    141 HD13 LEU A  10      55.061  33.864  14.184  1.00  0.00          H   
ATOM    142 HD21 LEU A  10      57.970  33.882  13.238  1.00  0.00          H   
ATOM    143 HD22 LEU A  10      57.721  33.255  11.568  1.00  0.00          H   
ATOM    144 HD23 LEU A  10      56.644  34.454  12.185  1.00  0.00          H   
ATOM    145  N   GLN A  11      59.011  28.486  13.155  1.00  0.00          N   
ATOM    146  CA  GLN A  11      60.054  27.511  13.362  1.00  0.00          C   
ATOM    147  C   GLN A  11      60.772  27.303  12.046  1.00  0.00          C   
ATOM    148  O   GLN A  11      62.008  27.292  12.124  1.00  0.00          O   
ATOM    149  CB  GLN A  11      59.568  26.271  14.105  1.00  0.00          C   
ATOM    150  CG  GLN A  11      60.585  25.330  14.601  1.00  0.00          C   
ATOM    151  CD  GLN A  11      61.735  26.006  15.364  1.00  0.00          C   
ATOM    152  NE2 GLN A  11      62.878  25.369  15.493  1.00  0.00          N   
ATOM    153  OE1 GLN A  11      61.639  27.075  15.951  1.00  0.00          O   
ATOM    154  H   GLN A  11      58.034  28.223  13.197  1.00  0.00          H   
ATOM    155  HA  GLN A  11      60.811  27.923  14.023  1.00  0.00          H   
ATOM    156  HB3 GLN A  11      58.781  25.765  13.565  1.00  0.00          H   
ATOM    157  HB2 GLN A  11      59.112  26.539  15.058  1.00  0.00          H   
ATOM    158  HG3 GLN A  11      60.967  24.686  13.820  1.00  0.00          H   
ATOM    159  HG2 GLN A  11      60.073  24.646  15.276  1.00  0.00          H   
ATOM    160 HE21 GLN A  11      63.158  24.626  14.880  1.00  0.00          H   
ATOM    161 HE22 GLN A  11      63.555  25.748  16.141  1.00  0.00          H   
ATOM    162  N   ALA A  12      60.100  27.094  10.911  1.00  0.00          N   
ATOM    163  CA  ALA A  12      60.673  26.923   9.564  1.00  0.00          C   
ATOM    164  C   ALA A  12      61.713  28.065   9.297  1.00  0.00          C   
ATOM    165  O   ALA A  12      62.795  27.800   8.779  1.00  0.00          O   
ATOM    166  CB  ALA A  12      59.641  26.912   8.466  1.00  0.00          C   
ATOM    167  H   ALA A  12      59.103  27.229  10.922  1.00  0.00          H   
ATOM    168  HA  ALA A  12      61.147  25.944   9.470  1.00  0.00          H   
ATOM    169  HB1 ALA A  12      59.162  27.887   8.361  1.00  0.00          H   
ATOM    170  HB2 ALA A  12      60.144  26.642   7.549  1.00  0.00          H   
ATOM    171  HB3 ALA A  12      58.904  26.131   8.702  1.00  0.00          H   
ATOM    172  N   LEU A  13      61.376  29.286   9.650  1.00  0.00          N   
ATOM    173  CA  LEU A  13      62.249  30.449   9.536  1.00  0.00          C   
ATOM    174  C   LEU A  13      63.329  30.578  10.578  1.00  0.00          C   
ATOM    175  O   LEU A  13      64.416  31.051  10.232  1.00  0.00          O   
ATOM    176  CB  LEU A  13      61.355  31.745   9.461  1.00  0.00          C   
ATOM    177  CG  LEU A  13      60.641  31.853   8.106  1.00  0.00          C   
ATOM    178  CD1 LEU A  13      59.559  32.992   8.207  1.00  0.00          C   
ATOM    179  CD2 LEU A  13      61.528  32.170   6.914  1.00  0.00          C   
ATOM    180  H   LEU A  13      60.399  29.471   9.844  1.00  0.00          H   
ATOM    181  HA  LEU A  13      62.748  30.296   8.585  1.00  0.00          H   
ATOM    182  HB3 LEU A  13      62.024  32.608   9.584  1.00  0.00          H   
ATOM    183  HB2 LEU A  13      60.549  31.749  10.194  1.00  0.00          H   
ATOM    184  HG  LEU A  13      60.163  30.898   7.916  1.00  0.00          H   
ATOM    185 HD11 LEU A  13      58.962  32.751   9.088  1.00  0.00          H   
ATOM    186 HD12 LEU A  13      60.039  33.959   8.327  1.00  0.00          H   
ATOM    187 HD13 LEU A  13      58.880  32.817   7.371  1.00  0.00          H   
ATOM    188 HD21 LEU A  13      62.283  31.389   6.795  1.00  0.00          H   
ATOM    189 HD22 LEU A  13      60.886  32.219   6.038  1.00  0.00          H   
ATOM    190 HD23 LEU A  13      62.025  33.143   7.021  1.00  0.00          H   
ATOM    191  N   GLN A  14      63.171  30.180  11.836  1.00  0.00          N   
ATOM    192  CA  GLN A  14      64.255  30.088  12.812  1.00  0.00          C   
ATOM    193  C   GLN A  14      65.255  28.931  12.475  1.00  0.00          C   
ATOM    194  O   GLN A  14      66.472  29.095  12.633  1.00  0.00          O   
ATOM    195  CB  GLN A  14      63.579  30.045  14.296  1.00  0.00          C   
ATOM    196  CG  GLN A  14      64.703  30.091  15.364  1.00  0.00          C   
ATOM    197  CD  GLN A  14      65.486  31.403  15.341  1.00  0.00          C   
ATOM    198  NE2 GLN A  14      66.483  31.587  16.151  1.00  0.00          N   
ATOM    199  OE1 GLN A  14      65.257  32.325  14.583  1.00  0.00          O   
ATOM    200  H   GLN A  14      62.249  29.899  12.155  1.00  0.00          H   
ATOM    201  HA  GLN A  14      64.768  31.034  12.642  1.00  0.00          H   
ATOM    202  HB3 GLN A  14      63.072  29.081  14.369  1.00  0.00          H   
ATOM    203  HB2 GLN A  14      62.989  30.961  14.328  1.00  0.00          H   
ATOM    204  HG3 GLN A  14      65.385  29.249  15.285  1.00  0.00          H   
ATOM    205  HG2 GLN A  14      64.242  30.006  16.348  1.00  0.00          H   
ATOM    206 HE21 GLN A  14      66.921  30.779  16.577  1.00  0.00          H   
ATOM    207 HE22 GLN A  14      67.059  32.410  16.122  1.00  0.00          H   
ATOM    208  N   ALA A  15      64.785  27.785  11.957  1.00  0.00          N   
ATOM    209  CA  ALA A  15      65.476  26.604  11.371  1.00  0.00          C   
ATOM    210  C   ALA A  15      66.445  27.076  10.317  1.00  0.00          C   
ATOM    211  O   ALA A  15      67.589  26.748  10.477  1.00  0.00          O   
ATOM    212  CB  ALA A  15      64.441  25.648  10.838  1.00  0.00          C   
ATOM    213  H   ALA A  15      63.779  27.750  11.874  1.00  0.00          H   
ATOM    214  HA  ALA A  15      66.044  26.141  12.177  1.00  0.00          H   
ATOM    215  HB1 ALA A  15      63.997  26.022   9.918  1.00  0.00          H   
ATOM    216  HB2 ALA A  15      64.897  24.780  10.363  1.00  0.00          H   
ATOM    217  HB3 ALA A  15      63.697  25.298  11.561  1.00  0.00          H   
ATOM    218  N   LEU A  16      65.903  27.777   9.320  1.00  0.00          N   
ATOM    219  CA  LEU A  16      66.563  28.430   8.205  1.00  0.00          C   
ATOM    220  C   LEU A  16      67.717  29.352   8.705  1.00  0.00          C   
ATOM    221  O   LEU A  16      68.788  29.252   8.176  1.00  0.00          O   
ATOM    222  CB  LEU A  16      65.510  29.241   7.315  1.00  0.00          C   
ATOM    223  CG  LEU A  16      65.133  28.452   6.097  1.00  0.00          C   
ATOM    224  CD1 LEU A  16      63.942  29.109   5.413  1.00  0.00          C   
ATOM    225  CD2 LEU A  16      66.211  28.219   5.093  1.00  0.00          C   
ATOM    226  H   LEU A  16      64.897  27.795   9.372  1.00  0.00          H   
ATOM    227  HA  LEU A  16      67.129  27.692   7.636  1.00  0.00          H   
ATOM    228  HB3 LEU A  16      65.898  30.206   7.011  1.00  0.00          H   
ATOM    229  HB2 LEU A  16      64.571  29.411   7.856  1.00  0.00          H   
ATOM    230  HG  LEU A  16      64.809  27.455   6.404  1.00  0.00          H   
ATOM    231 HD11 LEU A  16      63.095  29.189   6.092  1.00  0.00          H   
ATOM    232 HD12 LEU A  16      64.209  30.135   5.156  1.00  0.00          H   
ATOM    233 HD13 LEU A  16      63.625  28.616   4.494  1.00  0.00          H   
ATOM    234 HD21 LEU A  16      66.708  29.120   4.732  1.00  0.00          H   
ATOM    235 HD22 LEU A  16      67.041  27.715   5.568  1.00  0.00          H   
ATOM    236 HD23 LEU A  16      65.804  27.521   4.362  1.00  0.00          H   
ATOM    237  N   GLN A  17      67.463  30.183   9.720  1.00  0.00          N   
ATOM    238  CA  GLN A  17      68.455  31.108  10.276  1.00  0.00          C   
ATOM    239  C   GLN A  17      69.482  30.579  11.294  1.00  0.00          C   
ATOM    240  O   GLN A  17      70.639  30.975  11.146  1.00  0.00          O   
ATOM    241  CB  GLN A  17      67.771  32.390  10.758  1.00  0.00          C   
ATOM    242  CG  GLN A  17      67.071  33.135   9.595  1.00  0.00          C   
ATOM    243  CD  GLN A  17      65.626  33.445   9.862  1.00  0.00          C   
ATOM    244  NE2 GLN A  17      64.872  34.032   8.977  1.00  0.00          N   
ATOM    245  OE1 GLN A  17      65.103  33.125  10.943  1.00  0.00          O   
ATOM    246  H   GLN A  17      66.483  30.301   9.937  1.00  0.00          H   
ATOM    247  HA  GLN A  17      69.109  31.410   9.462  1.00  0.00          H   
ATOM    248  HB3 GLN A  17      68.587  33.010  11.144  1.00  0.00          H   
ATOM    249  HB2 GLN A  17      67.072  32.186  11.570  1.00  0.00          H   
ATOM    250  HG3 GLN A  17      67.151  32.539   8.685  1.00  0.00          H   
ATOM    251  HG2 GLN A  17      67.504  34.127   9.488  1.00  0.00          H   
ATOM    252 HE21 GLN A  17      65.258  34.317   8.090  1.00  0.00          H   
ATOM    253 HE22 GLN A  17      63.991  34.383   9.327  1.00  0.00          H   
ATOM    254  N   ALA A  18      69.144  29.592  12.140  1.00  0.00          N   
ATOM    255  CA  ALA A  18      70.222  28.816  12.871  1.00  0.00          C   
ATOM    256  C   ALA A  18      71.065  28.013  11.912  1.00  0.00          C   
ATOM    257  O   ALA A  18      72.250  28.092  12.042  1.00  0.00          O   
ATOM    258  CB  ALA A  18      69.536  28.133  14.070  1.00  0.00          C   
ATOM    259  H   ALA A  18      68.187  29.323  12.318  1.00  0.00          H   
ATOM    260  HA  ALA A  18      70.880  29.552  13.323  1.00  0.00          H   
ATOM    261  HB1 ALA A  18      69.015  28.872  14.690  1.00  0.00          H   
ATOM    262  HB2 ALA A  18      68.887  27.343  13.705  1.00  0.00          H   
ATOM    263  HB3 ALA A  18      70.229  27.619  14.746  1.00  0.00          H   
ATOM    264  N   ALA A  19      70.548  27.261  10.987  1.00  0.00          N   
ATOM    265  CA  ALA A  19      71.259  26.608   9.891  1.00  0.00          C   
ATOM    266  C   ALA A  19      72.247  27.602   9.262  1.00  0.00          C   
ATOM    267  O   ALA A  19      73.426  27.284   9.138  1.00  0.00          O   
ATOM    268  CB  ALA A  19      70.269  25.878   8.990  1.00  0.00          C   
ATOM    269  H   ALA A  19      69.536  27.244  11.002  1.00  0.00          H   
ATOM    270  HA  ALA A  19      71.838  25.796  10.340  1.00  0.00          H   
ATOM    271  HB1 ALA A  19      69.731  26.633   8.414  1.00  0.00          H   
ATOM    272  HB2 ALA A  19      70.837  25.212   8.323  1.00  0.00          H   
ATOM    273  HB3 ALA A  19      69.507  25.260   9.478  1.00  0.00          H   
ATOM    274  N   GLN A  20      71.784  28.768   8.792  1.00  0.00          N   
ATOM    275  CA  GLN A  20      72.626  29.909   8.327  1.00  0.00          C   
ATOM    276  C   GLN A  20      73.677  30.414   9.371  1.00  0.00          C   
ATOM    277  O   GLN A  20      74.844  30.140   9.074  1.00  0.00          O   
ATOM    278  CB  GLN A  20      71.712  30.945   7.700  1.00  0.00          C   
ATOM    279  CG  GLN A  20      72.397  32.220   7.163  1.00  0.00          C   
ATOM    280  CD  GLN A  20      73.551  31.869   6.221  1.00  0.00          C   
ATOM    281  NE2 GLN A  20      74.536  32.675   6.083  1.00  0.00          N   
ATOM    282  OE1 GLN A  20      73.549  30.837   5.602  1.00  0.00          O   
ATOM    283  H   GLN A  20      70.782  28.879   8.735  1.00  0.00          H   
ATOM    284  HA  GLN A  20      73.219  29.519   7.504  1.00  0.00          H   
ATOM    285  HB3 GLN A  20      70.973  31.320   8.408  1.00  0.00          H   
ATOM    286  HB2 GLN A  20      71.160  30.455   6.898  1.00  0.00          H   
ATOM    287  HG3 GLN A  20      72.838  32.729   8.031  1.00  0.00          H   
ATOM    288  HG2 GLN A  20      71.599  32.852   6.796  1.00  0.00          H   
ATOM    289 HE21 GLN A  20      74.445  33.601   6.484  1.00  0.00          H   
ATOM    290 HE22 GLN A  20      75.197  32.456   5.348  1.00  0.00          H   
ATOM    291  N   ALA A  21      73.370  30.817  10.603  1.00  0.00          N   
ATOM    292  CA  ALA A  21      74.425  31.294  11.581  1.00  0.00          C   
ATOM    293  C   ALA A  21      75.386  30.215  12.042  1.00  0.00          C   
ATOM    294  O   ALA A  21      76.513  30.503  12.547  1.00  0.00          O   
ATOM    295  CB  ALA A  21      73.563  31.955  12.702  1.00  0.00          C   
ATOM    296  H   ALA A  21      72.397  30.931  10.872  1.00  0.00          H   
ATOM    297  HA  ALA A  21      74.966  32.075  11.057  1.00  0.00          H   
ATOM    298  HB1 ALA A  21      74.083  32.308  13.597  1.00  0.00          H   
ATOM    299  HB2 ALA A  21      73.067  32.855  12.312  1.00  0.00          H   
ATOM    300  HB3 ALA A  21      72.833  31.240  13.072  1.00  0.00          H   
ATOM    301  N   ALA A  22      75.091  28.914  11.874  1.00  0.00          N   
ATOM    302  CA  ALA A  22      76.015  27.783  12.128  1.00  0.00          C   
ATOM    303  C   ALA A  22      76.778  27.285  10.857  1.00  0.00          C   
ATOM    304  O   ALA A  22      77.617  26.371  11.040  1.00  0.00          O   
ATOM    305  CB  ALA A  22      75.259  26.687  12.861  1.00  0.00          C   
ATOM    306  H   ALA A  22      74.161  28.766  11.521  1.00  0.00          H   
ATOM    307  HA  ALA A  22      76.704  28.096  12.911  1.00  0.00          H   
ATOM    308  HB1 ALA A  22      74.792  27.035  13.779  1.00  0.00          H   
ATOM    309  HB2 ALA A  22      74.478  26.379  12.172  1.00  0.00          H   
ATOM    310  HB3 ALA A  22      75.792  25.729  12.837  1.00  0.00          H   
ATOM    311  N   LYS A  23      76.550  27.821   9.624  1.00  0.00          N   
ATOM    312  CA  LYS A  23      77.137  27.306   8.389  1.00  0.00          C   
ATOM    313  C   LYS A  23      76.899  25.861   8.051  1.00  0.00          C   
ATOM    314  O   LYS A  23      77.755  25.223   7.378  1.00  0.00          O   
ATOM    315  CB  LYS A  23      78.662  27.750   8.266  1.00  0.00          C   
ATOM    316  CG  LYS A  23      79.235  28.898   9.086  1.00  0.00          C   
ATOM    317  CD  LYS A  23      80.810  29.035   8.961  1.00  0.00          C   
ATOM    318  CE  LYS A  23      81.308  30.005  10.046  1.00  0.00          C   
ATOM    319  NZ  LYS A  23      82.715  30.257   9.692  1.00  0.00          N   
ATOM    320  H   LYS A  23      75.873  28.546   9.481  1.00  0.00          H   
ATOM    321  HA  LYS A  23      76.655  27.888   7.598  1.00  0.00          H   
ATOM    322  HB3 LYS A  23      78.736  28.039   7.218  1.00  0.00          H   
ATOM    323  HB2 LYS A  23      79.339  26.916   8.434  1.00  0.00          H   
ATOM    324  HG3 LYS A  23      78.985  28.688  10.124  1.00  0.00          H   
ATOM    325  HG2 LYS A  23      78.824  29.865   8.796  1.00  0.00          H   
ATOM    326  HD3 LYS A  23      81.189  29.424   8.011  1.00  0.00          H   
ATOM    327  HD2 LYS A  23      81.351  28.104   9.087  1.00  0.00          H   
ATOM    328  HE3 LYS A  23      81.137  29.595  11.033  1.00  0.00          H   
ATOM    329  HE2 LYS A  23      80.767  30.940  10.103  1.00  0.00          H   
ATOM    330  HZ1 LYS A  23      82.791  30.610   8.747  1.00  0.00          H   
ATOM    331  HZ2 LYS A  23      83.027  31.067  10.205  1.00  0.00          H   
ATOM    332  HZ3 LYS A  23      83.304  29.482   9.950  1.00  0.00          H   
ATOM    333  N   LYS A  24      75.719  25.323   8.500  1.00  0.00          N   
ATOM    334  CA  LYS A  24      75.208  23.915   8.228  1.00  0.00          C   
ATOM    335  C   LYS A  24      75.326  23.570   6.747  1.00  0.00          C   
ATOM    336  CB  LYS A  24      73.693  23.824   8.593  1.00  0.00          C   
ATOM    337  CG  LYS A  24      73.427  23.825  10.108  1.00  0.00          C   
ATOM    338  CD  LYS A  24      73.841  22.478  10.701  1.00  0.00          C   
ATOM    339  CE  LYS A  24      73.350  22.399  12.148  1.00  0.00          C   
ATOM    340  NZ  LYS A  24      74.008  21.319  12.893  1.00  0.00          N   
ATOM    341  O   LYS A  24      74.584  24.146   5.939  1.00  0.00          O   
ATOM    342  OXT LYS A  24      76.004  22.576   6.498  1.00  0.00          O   
ATOM    343  H   LYS A  24      75.257  25.890   9.191  1.00  0.00          H   
ATOM    344  HA  LYS A  24      75.830  23.155   8.693  1.00  0.00          H   
ATOM    345  HB3 LYS A  24      73.316  22.875   8.205  1.00  0.00          H   
ATOM    346  HB2 LYS A  24      73.167  24.641   8.085  1.00  0.00          H   
ATOM    347  HG3 LYS A  24      72.362  24.056  10.204  1.00  0.00          H   
ATOM    348  HG2 LYS A  24      74.039  24.582  10.600  1.00  0.00          H   
ATOM    349  HD3 LYS A  24      74.922  22.389  10.750  1.00  0.00          H   
ATOM    350  HD2 LYS A  24      73.385  21.617  10.207  1.00  0.00          H   
ATOM    351  HE3 LYS A  24      72.279  22.213  12.172  1.00  0.00          H   
ATOM    352  HE2 LYS A  24      73.664  23.286  12.710  1.00  0.00          H   
ATOM    353  HZ1 LYS A  24      75.013  21.448  12.850  1.00  0.00          H   
ATOM    354  HZ2 LYS A  24      73.789  21.429  13.868  1.00  0.00          H   
ATOM    355  HZ3 LYS A  24      73.809  20.419  12.477  1.00  0.00          H   
TER     356      LYS A  24
ENDMDL
MODEL        7
ATOM      1  N   LYS A   1      63.356  35.082  29.940  1.00  0.00          N   
ATOM      2  CA  LYS A   1      63.363  34.240  28.714  1.00  0.00          C   
ATOM      3  C   LYS A   1      62.038  34.440  27.893  1.00  0.00          C   
ATOM      4  O   LYS A   1      61.059  34.709  28.558  1.00  0.00          O   
ATOM      5  CB  LYS A   1      63.570  32.742  29.099  1.00  0.00          C   
ATOM      6  CG  LYS A   1      63.750  31.731  27.909  1.00  0.00          C   
ATOM      7  CD  LYS A   1      63.966  30.274  28.412  1.00  0.00          C   
ATOM      8  CE  LYS A   1      64.443  29.402  27.335  1.00  0.00          C   
ATOM      9  NZ  LYS A   1      64.492  28.017  27.901  1.00  0.00          N   
ATOM     10  HA  LYS A   1      64.231  34.456  28.094  1.00  0.00          H   
ATOM     11  HB3 LYS A   1      62.735  32.358  29.693  1.00  0.00          H   
ATOM     12  HB2 LYS A   1      64.436  32.784  29.758  1.00  0.00          H   
ATOM     13  HG3 LYS A   1      64.617  31.976  27.306  1.00  0.00          H   
ATOM     14  HG2 LYS A   1      62.890  31.749  27.248  1.00  0.00          H   
ATOM     15  HD3 LYS A   1      63.057  29.777  28.753  1.00  0.00          H   
ATOM     16  HD2 LYS A   1      64.741  30.127  29.160  1.00  0.00          H   
ATOM     17  HE3 LYS A   1      65.399  29.734  26.941  1.00  0.00          H   
ATOM     18  HE2 LYS A   1      63.665  29.349  26.580  1.00  0.00          H   
ATOM     19  HZ1 LYS A   1      65.188  27.533  27.351  1.00  0.00          H   
ATOM     20  HZ2 LYS A   1      64.719  27.921  28.874  1.00  0.00          H   
ATOM     21  HZ3 LYS A   1      63.635  27.556  27.623  1.00  0.00          H   
ATOM     22  H   LYS A   1      62.534  34.813  30.471  1.00  0.00          H   
ATOM     23  N   LYS A   2      62.048  34.399  26.542  1.00  0.00          N   
ATOM     24  CA  LYS A   2      60.746  34.558  25.875  1.00  0.00          C   
ATOM     25  C   LYS A   2      60.218  33.251  25.205  1.00  0.00          C   
ATOM     26  O   LYS A   2      61.018  32.433  24.719  1.00  0.00          O   
ATOM     27  CB  LYS A   2      60.794  35.663  24.767  1.00  0.00          C   
ATOM     28  CG  LYS A   2      61.075  37.123  25.333  1.00  0.00          C   
ATOM     29  CD  LYS A   2      59.915  37.522  26.214  1.00  0.00          C   
ATOM     30  CE  LYS A   2      60.080  38.979  26.641  1.00  0.00          C   
ATOM     31  NZ  LYS A   2      61.055  39.132  27.738  1.00  0.00          N   
ATOM     32  H   LYS A   2      62.872  34.250  25.972  1.00  0.00          H   
ATOM     33  HA  LYS A   2      60.004  34.909  26.584  1.00  0.00          H   
ATOM     34  HB3 LYS A   2      59.852  35.662  24.207  1.00  0.00          H   
ATOM     35  HB2 LYS A   2      61.528  35.436  24.003  1.00  0.00          H   
ATOM     36  HG3 LYS A   2      61.168  37.847  24.517  1.00  0.00          H   
ATOM     37  HG2 LYS A   2      62.025  37.056  25.866  1.00  0.00          H   
ATOM     38  HD3 LYS A   2      59.905  36.952  27.151  1.00  0.00          H   
ATOM     39  HD2 LYS A   2      58.990  37.392  25.646  1.00  0.00          H   
ATOM     40  HE3 LYS A   2      59.178  39.408  27.066  1.00  0.00          H   
ATOM     41  HE2 LYS A   2      60.345  39.657  25.828  1.00  0.00          H   
ATOM     42  HZ1 LYS A   2      61.104  38.335  28.361  1.00  0.00          H   
ATOM     43  HZ2 LYS A   2      61.974  39.234  27.325  1.00  0.00          H   
ATOM     44  HZ3 LYS A   2      60.946  39.950  28.306  1.00  0.00          H   
ATOM     45  N   PRO A   3      58.881  33.086  25.101  1.00  0.00          N   
ATOM     46  CA  PRO A   3      58.149  32.054  24.444  1.00  0.00          C   
ATOM     47  C   PRO A   3      58.743  31.870  23.048  1.00  0.00          C   
ATOM     48  O   PRO A   3      58.970  32.830  22.340  1.00  0.00          O   
ATOM     49  CB  PRO A   3      56.674  32.448  24.484  1.00  0.00          C   
ATOM     50  CG  PRO A   3      56.644  33.213  25.796  1.00  0.00          C   
ATOM     51  CD  PRO A   3      57.971  33.807  25.917  1.00  0.00          C   
ATOM     52  HA  PRO A   3      58.306  31.179  25.073  1.00  0.00          H   
ATOM     53  HB3 PRO A   3      56.445  33.097  23.637  1.00  0.00          H   
ATOM     54  HB2 PRO A   3      56.135  31.504  24.472  1.00  0.00          H   
ATOM     55  HG3 PRO A   3      55.770  33.857  25.904  1.00  0.00          H   
ATOM     56  HG2 PRO A   3      56.588  32.434  26.559  1.00  0.00          H   
ATOM     57  HD3 PRO A   3      57.905  34.852  25.609  1.00  0.00          H   
ATOM     58  HD2 PRO A   3      58.263  33.837  26.972  1.00  0.00          H   
ATOM     59  N   GLY A   4      58.796  30.636  22.525  1.00  0.00          N   
ATOM     60  CA  GLY A   4      59.229  30.336  21.149  1.00  0.00          C   
ATOM     61  C   GLY A   4      58.006  30.371  20.156  1.00  0.00          C   
ATOM     62  O   GLY A   4      56.917  30.825  20.455  1.00  0.00          O   
ATOM     63  H   GLY A   4      58.397  29.838  23.018  1.00  0.00          H   
ATOM     64  HA3 GLY A   4      59.795  29.399  21.121  1.00  0.00          H   
ATOM     65  HA2 GLY A   4      60.029  30.983  20.793  1.00  0.00          H   
ATOM     66  N   ALA A   5      58.168  29.807  19.006  1.00  0.00          N   
ATOM     67  CA  ALA A   5      57.163  29.885  18.032  1.00  0.00          C   
ATOM     68  C   ALA A   5      56.217  28.687  18.071  1.00  0.00          C   
ATOM     69  O   ALA A   5      56.602  27.555  18.036  1.00  0.00          O   
ATOM     70  CB  ALA A   5      57.862  30.021  16.691  1.00  0.00          C   
ATOM     71  H   ALA A   5      59.111  29.559  18.731  1.00  0.00          H   
ATOM     72  HA  ALA A   5      56.600  30.803  18.193  1.00  0.00          H   
ATOM     73  HB1 ALA A   5      57.097  30.120  15.918  1.00  0.00          H   
ATOM     74  HB2 ALA A   5      58.513  30.895  16.595  1.00  0.00          H   
ATOM     75  HB3 ALA A   5      58.387  29.111  16.401  1.00  0.00          H   
ATOM     76  N   SER A   6      54.922  28.969  17.910  1.00  0.00          N   
ATOM     77  CA  SER A   6      53.824  28.058  17.668  1.00  0.00          C   
ATOM     78  C   SER A   6      53.291  28.134  16.199  1.00  0.00          C   
ATOM     79  O   SER A   6      52.943  27.080  15.690  1.00  0.00          O   
ATOM     80  CB  SER A   6      52.691  28.319  18.668  1.00  0.00          C   
ATOM     81  OG  SER A   6      52.153  29.632  18.512  1.00  0.00          O   
ATOM     82  H   SER A   6      54.631  29.933  17.943  1.00  0.00          H   
ATOM     83  HA  SER A   6      54.130  27.031  17.822  1.00  0.00          H   
ATOM     84  HB3 SER A   6      53.067  28.154  19.676  1.00  0.00          H   
ATOM     85  HB2 SER A   6      51.886  27.614  18.451  1.00  0.00          H   
ATOM     86  HG  SER A   6      52.232  30.021  19.388  1.00  0.00          H   
ATOM     87  N   LEU A   7      53.471  29.273  15.503  1.00  0.00          N   
ATOM     88  CA  LEU A   7      53.312  29.366  14.043  1.00  0.00          C   
ATOM     89  C   LEU A   7      54.495  28.563  13.338  1.00  0.00          C   
ATOM     90  O   LEU A   7      55.703  28.931  13.366  1.00  0.00          O   
ATOM     91  CB  LEU A   7      53.281  30.809  13.503  1.00  0.00          C   
ATOM     92  CG  LEU A   7      52.044  31.651  13.932  1.00  0.00          C   
ATOM     93  CD1 LEU A   7      52.260  33.167  13.578  1.00  0.00          C   
ATOM     94  CD2 LEU A   7      50.918  31.216  13.086  1.00  0.00          C   
ATOM     95  H   LEU A   7      53.854  30.079  15.981  1.00  0.00          H   
ATOM     96  HA  LEU A   7      52.427  28.781  13.811  1.00  0.00          H   
ATOM     97  HB3 LEU A   7      53.264  30.909  12.417  1.00  0.00          H   
ATOM     98  HB2 LEU A   7      54.154  31.322  13.907  1.00  0.00          H   
ATOM     99  HG  LEU A   7      51.860  31.440  14.981  1.00  0.00          H   
ATOM    100 HD11 LEU A   7      52.582  33.191  12.541  1.00  0.00          H   
ATOM    101 HD12 LEU A   7      51.325  33.709  13.683  1.00  0.00          H   
ATOM    102 HD13 LEU A   7      53.026  33.525  14.278  1.00  0.00          H   
ATOM    103 HD21 LEU A   7      51.104  31.339  12.016  1.00  0.00          H   
ATOM    104 HD22 LEU A   7      50.560  30.215  13.353  1.00  0.00          H   
ATOM    105 HD23 LEU A   7      50.033  31.809  13.325  1.00  0.00          H   
ATOM    106  N   ALA A   8      54.079  27.486  12.575  1.00  0.00          N   
ATOM    107  CA  ALA A   8      54.863  26.642  11.761  1.00  0.00          C   
ATOM    108  C   ALA A   8      55.792  27.481  10.885  1.00  0.00          C   
ATOM    109  O   ALA A   8      56.923  27.024  10.629  1.00  0.00          O   
ATOM    110  CB  ALA A   8      54.060  25.705  10.874  1.00  0.00          C   
ATOM    111  H   ALA A   8      53.108  27.272  12.730  1.00  0.00          H   
ATOM    112  HA  ALA A   8      55.555  26.025  12.329  1.00  0.00          H   
ATOM    113  HB1 ALA A   8      54.750  25.003  10.414  1.00  0.00          H   
ATOM    114  HB2 ALA A   8      53.477  25.025  11.490  1.00  0.00          H   
ATOM    115  HB3 ALA A   8      53.419  26.196  10.142  1.00  0.00          H   
ATOM    116  N   ALA A   9      55.389  28.578  10.292  1.00  0.00          N   
ATOM    117  CA  ALA A   9      56.289  29.394   9.442  1.00  0.00          C   
ATOM    118  C   ALA A   9      57.441  30.095  10.224  1.00  0.00          C   
ATOM    119  O   ALA A   9      58.507  30.077   9.722  1.00  0.00          O   
ATOM    120  CB  ALA A   9      55.411  30.522   8.827  1.00  0.00          C   
ATOM    121  H   ALA A   9      54.443  28.908  10.410  1.00  0.00          H   
ATOM    122  HA  ALA A   9      56.734  28.790   8.654  1.00  0.00          H   
ATOM    123  HB1 ALA A   9      54.726  29.972   8.165  1.00  0.00          H   
ATOM    124  HB2 ALA A   9      54.930  31.020   9.669  1.00  0.00          H   
ATOM    125  HB3 ALA A   9      55.969  31.147   8.134  1.00  0.00          H   
ATOM    126  N   LEU A  10      57.283  30.601  11.476  1.00  0.00          N   
ATOM    127  CA  LEU A  10      58.399  31.021  12.265  1.00  0.00          C   
ATOM    128  C   LEU A  10      59.314  29.920  12.791  1.00  0.00          C   
ATOM    129  O   LEU A  10      60.507  30.052  12.617  1.00  0.00          O   
ATOM    130  CB  LEU A  10      57.897  31.948  13.408  1.00  0.00          C   
ATOM    131  CG  LEU A  10      59.017  33.008  13.851  1.00  0.00          C   
ATOM    132  CD1 LEU A  10      59.977  32.467  14.938  1.00  0.00          C   
ATOM    133  CD2 LEU A  10      59.978  33.302  12.711  1.00  0.00          C   
ATOM    134  H   LEU A  10      56.342  30.632  11.849  1.00  0.00          H   
ATOM    135  HA  LEU A  10      59.057  31.558  11.584  1.00  0.00          H   
ATOM    136  HB3 LEU A  10      57.609  31.463  14.339  1.00  0.00          H   
ATOM    137  HB2 LEU A  10      57.063  32.544  13.051  1.00  0.00          H   
ATOM    138  HG  LEU A  10      58.530  33.915  14.203  1.00  0.00          H   
ATOM    139 HD11 LEU A  10      59.450  32.074  15.806  1.00  0.00          H   
ATOM    140 HD12 LEU A  10      60.563  31.661  14.495  1.00  0.00          H   
ATOM    141 HD13 LEU A  10      60.568  33.290  15.330  1.00  0.00          H   
ATOM    142 HD21 LEU A  10      60.770  34.002  12.988  1.00  0.00          H   
ATOM    143 HD22 LEU A  10      60.393  32.374  12.336  1.00  0.00          H   
ATOM    144 HD23 LEU A  10      59.419  33.780  11.909  1.00  0.00          H   
ATOM    145  N   GLN A  11      58.724  28.758  13.130  1.00  0.00          N   
ATOM    146  CA  GLN A  11      59.433  27.522  13.390  1.00  0.00          C   
ATOM    147  C   GLN A  11      60.412  27.138  12.241  1.00  0.00          C   
ATOM    148  O   GLN A  11      61.582  26.979  12.456  1.00  0.00          O   
ATOM    149  CB  GLN A  11      58.544  26.371  13.762  1.00  0.00          C   
ATOM    150  CG  GLN A  11      57.817  26.534  15.131  1.00  0.00          C   
ATOM    151  CD  GLN A  11      57.267  25.180  15.627  1.00  0.00          C   
ATOM    152  NE2 GLN A  11      56.465  25.200  16.607  1.00  0.00          N   
ATOM    153  OE1 GLN A  11      57.645  24.098  15.192  1.00  0.00          O   
ATOM    154  H   GLN A  11      57.717  28.750  13.192  1.00  0.00          H   
ATOM    155  HA  GLN A  11      60.127  27.781  14.180  1.00  0.00          H   
ATOM    156  HB3 GLN A  11      59.091  25.427  13.669  1.00  0.00          H   
ATOM    157  HB2 GLN A  11      57.702  26.261  13.077  1.00  0.00          H   
ATOM    158  HG3 GLN A  11      57.006  27.245  15.020  1.00  0.00          H   
ATOM    159  HG2 GLN A  11      58.502  26.936  15.881  1.00  0.00          H   
ATOM    160 HE21 GLN A  11      56.272  26.061  17.104  1.00  0.00          H   
ATOM    161 HE22 GLN A  11      56.175  24.347  17.065  1.00  0.00          H   
ATOM    162  N   ALA A  12      59.908  27.067  11.011  1.00  0.00          N   
ATOM    163  CA  ALA A  12      60.623  27.007   9.727  1.00  0.00          C   
ATOM    164  C   ALA A  12      61.692  28.070   9.526  1.00  0.00          C   
ATOM    165  O   ALA A  12      62.870  27.733   9.437  1.00  0.00          O   
ATOM    166  CB  ALA A  12      59.619  27.050   8.558  1.00  0.00          C   
ATOM    167  H   ALA A  12      58.913  27.173  10.876  1.00  0.00          H   
ATOM    168  HA  ALA A  12      61.245  26.113   9.676  1.00  0.00          H   
ATOM    169  HB1 ALA A  12      59.189  26.085   8.308  1.00  0.00          H   
ATOM    170  HB2 ALA A  12      58.743  27.677   8.750  1.00  0.00          H   
ATOM    171  HB3 ALA A  12      60.224  27.406   7.727  1.00  0.00          H   
ATOM    172  N   LEU A  13      61.232  29.308   9.594  1.00  0.00          N   
ATOM    173  CA  LEU A  13      62.108  30.526   9.539  1.00  0.00          C   
ATOM    174  C   LEU A  13      63.289  30.450  10.541  1.00  0.00          C   
ATOM    175  O   LEU A  13      64.436  30.692  10.211  1.00  0.00          O   
ATOM    176  CB  LEU A  13      61.220  31.821   9.653  1.00  0.00          C   
ATOM    177  CG  LEU A  13      62.015  33.125   9.637  1.00  0.00          C   
ATOM    178  CD1 LEU A  13      62.820  33.252   8.306  1.00  0.00          C   
ATOM    179  CD2 LEU A  13      61.099  34.370   9.597  1.00  0.00          C   
ATOM    180  H   LEU A  13      60.230  29.452   9.632  1.00  0.00          H   
ATOM    181  HA  LEU A  13      62.557  30.470   8.544  1.00  0.00          H   
ATOM    182  HB3 LEU A  13      60.494  31.905  10.456  1.00  0.00          H   
ATOM    183  HB2 LEU A  13      60.537  31.858   8.801  1.00  0.00          H   
ATOM    184  HG  LEU A  13      62.710  33.220  10.471  1.00  0.00          H   
ATOM    185 HD11 LEU A  13      63.555  34.039   8.470  1.00  0.00          H   
ATOM    186 HD12 LEU A  13      63.333  32.301   8.162  1.00  0.00          H   
ATOM    187 HD13 LEU A  13      62.153  33.468   7.475  1.00  0.00          H   
ATOM    188 HD21 LEU A  13      60.374  34.272   8.790  1.00  0.00          H   
ATOM    189 HD22 LEU A  13      60.566  34.428  10.547  1.00  0.00          H   
ATOM    190 HD23 LEU A  13      61.687  35.277   9.452  1.00  0.00          H   
ATOM    191  N   GLN A  14      63.002  30.236  11.863  1.00  0.00          N   
ATOM    192  CA  GLN A  14      64.116  30.071  12.828  1.00  0.00          C   
ATOM    193  C   GLN A  14      65.123  28.977  12.613  1.00  0.00          C   
ATOM    194  O   GLN A  14      66.332  29.260  12.692  1.00  0.00          O   
ATOM    195  CB  GLN A  14      63.600  30.051  14.291  1.00  0.00          C   
ATOM    196  CG  GLN A  14      63.292  31.419  14.963  1.00  0.00          C   
ATOM    197  CD  GLN A  14      62.715  31.196  16.309  1.00  0.00          C   
ATOM    198  NE2 GLN A  14      62.280  32.263  16.933  1.00  0.00          N   
ATOM    199  OE1 GLN A  14      62.452  30.084  16.756  1.00  0.00          O   
ATOM    200  H   GLN A  14      62.056  30.178  12.208  1.00  0.00          H   
ATOM    201  HA  GLN A  14      64.728  30.980  12.797  1.00  0.00          H   
ATOM    202  HB3 GLN A  14      64.355  29.507  14.845  1.00  0.00          H   
ATOM    203  HB2 GLN A  14      62.679  29.468  14.285  1.00  0.00          H   
ATOM    204  HG3 GLN A  14      62.556  31.890  14.319  1.00  0.00          H   
ATOM    205  HG2 GLN A  14      64.220  31.979  15.003  1.00  0.00          H   
ATOM    206 HE21 GLN A  14      62.311  33.186  16.528  1.00  0.00          H   
ATOM    207 HE22 GLN A  14      61.740  32.148  17.785  1.00  0.00          H   
ATOM    208  N   ALA A  15      64.734  27.788  12.148  1.00  0.00          N   
ATOM    209  CA  ALA A  15      65.670  26.763  11.524  1.00  0.00          C   
ATOM    210  C   ALA A  15      66.436  27.284  10.278  1.00  0.00          C   
ATOM    211  O   ALA A  15      67.667  27.087  10.216  1.00  0.00          O   
ATOM    212  CB  ALA A  15      64.850  25.482  11.087  1.00  0.00          C   
ATOM    213  H   ALA A  15      63.751  27.604  12.028  1.00  0.00          H   
ATOM    214  HA  ALA A  15      66.427  26.486  12.255  1.00  0.00          H   
ATOM    215  HB1 ALA A  15      65.473  24.765  10.538  1.00  0.00          H   
ATOM    216  HB2 ALA A  15      64.548  25.025  12.028  1.00  0.00          H   
ATOM    217  HB3 ALA A  15      63.922  25.747  10.597  1.00  0.00          H   
ATOM    218  N   LEU A  16      65.810  28.078   9.371  1.00  0.00          N   
ATOM    219  CA  LEU A  16      66.437  28.672   8.175  1.00  0.00          C   
ATOM    220  C   LEU A  16      67.535  29.715   8.534  1.00  0.00          C   
ATOM    221  O   LEU A  16      68.555  29.910   7.841  1.00  0.00          O   
ATOM    222  CB  LEU A  16      65.311  29.097   7.222  1.00  0.00          C   
ATOM    223  CG  LEU A  16      65.863  29.520   5.883  1.00  0.00          C   
ATOM    224  CD1 LEU A  16      66.301  28.317   5.057  1.00  0.00          C   
ATOM    225  CD2 LEU A  16      64.821  30.183   4.986  1.00  0.00          C   
ATOM    226  H   LEU A  16      64.818  28.226   9.495  1.00  0.00          H   
ATOM    227  HA  LEU A  16      66.864  27.807   7.665  1.00  0.00          H   
ATOM    228  HB3 LEU A  16      64.899  29.984   7.720  1.00  0.00          H   
ATOM    229  HB2 LEU A  16      64.571  28.323   7.010  1.00  0.00          H   
ATOM    230  HG  LEU A  16      66.547  30.347   6.040  1.00  0.00          H   
ATOM    231 HD11 LEU A  16      66.900  27.663   5.683  1.00  0.00          H   
ATOM    232 HD12 LEU A  16      65.441  27.730   4.720  1.00  0.00          H   
ATOM    233 HD13 LEU A  16      66.814  28.539   4.113  1.00  0.00          H   
ATOM    234 HD21 LEU A  16      64.531  31.160   5.389  1.00  0.00          H   
ATOM    235 HD22 LEU A  16      65.307  30.385   4.026  1.00  0.00          H   
ATOM    236 HD23 LEU A  16      64.010  29.466   4.925  1.00  0.00          H   
ATOM    237  N   GLN A  17      67.215  30.500   9.624  1.00  0.00          N   
ATOM    238  CA  GLN A  17      68.073  31.588  10.098  1.00  0.00          C   
ATOM    239  C   GLN A  17      69.291  31.004  10.794  1.00  0.00          C   
ATOM    240  O   GLN A  17      70.269  31.702  10.754  1.00  0.00          O   
ATOM    241  CB  GLN A  17      67.340  32.568  10.996  1.00  0.00          C   
ATOM    242  CG  GLN A  17      66.476  33.618  10.226  1.00  0.00          C   
ATOM    243  CD  GLN A  17      65.632  34.516  11.100  1.00  0.00          C   
ATOM    244  NE2 GLN A  17      64.971  35.460  10.465  1.00  0.00          N   
ATOM    245  OE1 GLN A  17      65.504  34.394  12.306  1.00  0.00          O   
ATOM    246  H   GLN A  17      66.316  30.396  10.059  1.00  0.00          H   
ATOM    247  HA  GLN A  17      68.455  32.152   9.238  1.00  0.00          H   
ATOM    248  HB3 GLN A  17      68.109  33.173  11.473  1.00  0.00          H   
ATOM    249  HB2 GLN A  17      66.621  32.149  11.697  1.00  0.00          H   
ATOM    250  HG3 GLN A  17      65.849  33.073   9.524  1.00  0.00          H   
ATOM    251  HG2 GLN A  17      67.099  34.184   9.539  1.00  0.00          H   
ATOM    252 HE21 GLN A  17      65.115  35.478   9.457  1.00  0.00          H   
ATOM    253 HE22 GLN A  17      64.359  36.092  10.958  1.00  0.00          H   
ATOM    254  N   ALA A  18      69.319  29.823  11.445  1.00  0.00          N   
ATOM    255  CA  ALA A  18      70.503  29.163  11.936  1.00  0.00          C   
ATOM    256  C   ALA A  18      71.448  28.541  10.874  1.00  0.00          C   
ATOM    257  O   ALA A  18      72.673  28.412  11.121  1.00  0.00          O   
ATOM    258  CB  ALA A  18      70.057  28.191  13.011  1.00  0.00          C   
ATOM    259  H   ALA A  18      68.420  29.416  11.659  1.00  0.00          H   
ATOM    260  HA  ALA A  18      71.119  29.891  12.466  1.00  0.00          H   
ATOM    261  HB1 ALA A  18      70.879  27.496  13.180  1.00  0.00          H   
ATOM    262  HB2 ALA A  18      69.702  28.751  13.877  1.00  0.00          H   
ATOM    263  HB3 ALA A  18      69.220  27.606  12.653  1.00  0.00          H   
ATOM    264  N   ALA A  19      70.955  28.175   9.700  1.00  0.00          N   
ATOM    265  CA  ALA A  19      71.625  27.842   8.444  1.00  0.00          C   
ATOM    266  C   ALA A  19      72.159  29.074   7.682  1.00  0.00          C   
ATOM    267  O   ALA A  19      72.087  29.291   6.476  1.00  0.00          O   
ATOM    268  CB  ALA A  19      70.728  26.826   7.655  1.00  0.00          C   
ATOM    269  H   ALA A  19      69.958  28.300   9.595  1.00  0.00          H   
ATOM    270  HA  ALA A  19      72.523  27.318   8.757  1.00  0.00          H   
ATOM    271  HB1 ALA A  19      71.441  26.244   7.070  1.00  0.00          H   
ATOM    272  HB2 ALA A  19      70.133  26.259   8.357  1.00  0.00          H   
ATOM    273  HB3 ALA A  19      70.039  27.397   7.026  1.00  0.00          H   
ATOM    274  N   GLN A  20      72.811  29.952   8.502  1.00  0.00          N   
ATOM    275  CA  GLN A  20      73.428  31.189   7.964  1.00  0.00          C   
ATOM    276  C   GLN A  20      74.863  31.375   8.484  1.00  0.00          C   
ATOM    277  O   GLN A  20      75.063  31.090   9.705  1.00  0.00          O   
ATOM    278  CB  GLN A  20      72.678  32.427   8.221  1.00  0.00          C   
ATOM    279  CG  GLN A  20      72.615  33.283   6.902  1.00  0.00          C   
ATOM    280  CD  GLN A  20      71.263  33.098   6.157  1.00  0.00          C   
ATOM    281  NE2 GLN A  20      71.393  32.604   4.976  1.00  0.00          N   
ATOM    282  OE1 GLN A  20      70.188  33.267   6.655  1.00  0.00          O   
ATOM    283  H   GLN A  20      72.933  29.762   9.486  1.00  0.00          H   
ATOM    284  HA  GLN A  20      73.585  31.061   6.896  1.00  0.00          H   
ATOM    285  HB3 GLN A  20      73.276  32.997   8.930  1.00  0.00          H   
ATOM    286  HB2 GLN A  20      71.660  32.233   8.559  1.00  0.00          H   
ATOM    287  HG3 GLN A  20      73.293  32.911   6.126  1.00  0.00          H   
ATOM    288  HG2 GLN A  20      72.846  34.308   7.197  1.00  0.00          H   
ATOM    289 HE21 GLN A  20      72.302  32.243   4.717  1.00  0.00          H   
ATOM    290 HE22 GLN A  20      70.591  32.488   4.385  1.00  0.00          H   
ATOM    291  N   ALA A  21      75.709  31.834   7.570  1.00  0.00          N   
ATOM    292  CA  ALA A  21      77.071  32.040   7.926  1.00  0.00          C   
ATOM    293  C   ALA A  21      77.510  33.452   8.097  1.00  0.00          C   
ATOM    294  O   ALA A  21      76.828  34.403   7.632  1.00  0.00          O   
ATOM    295  CB  ALA A  21      77.990  31.400   6.833  1.00  0.00          C   
ATOM    296  H   ALA A  21      75.368  31.925   6.621  1.00  0.00          H   
ATOM    297  HA  ALA A  21      77.179  31.550   8.894  1.00  0.00          H   
ATOM    298  HB1 ALA A  21      78.039  32.019   5.930  1.00  0.00          H   
ATOM    299  HB2 ALA A  21      79.025  31.358   7.180  1.00  0.00          H   
ATOM    300  HB3 ALA A  21      77.602  30.405   6.596  1.00  0.00          H   
ATOM    301  N   ALA A  22      78.573  33.702   8.856  1.00  0.00          N   
ATOM    302  CA  ALA A  22      79.212  34.987   9.039  1.00  0.00          C   
ATOM    303  C   ALA A  22      79.560  35.799   7.800  1.00  0.00          C   
ATOM    304  O   ALA A  22      80.325  35.287   6.952  1.00  0.00          O   
ATOM    305  CB  ALA A  22      80.248  34.933  10.109  1.00  0.00          C   
ATOM    306  H   ALA A  22      79.184  32.969   9.193  1.00  0.00          H   
ATOM    307  HA  ALA A  22      78.396  35.513   9.538  1.00  0.00          H   
ATOM    308  HB1 ALA A  22      80.678  35.907  10.360  1.00  0.00          H   
ATOM    309  HB2 ALA A  22      79.760  34.613  11.025  1.00  0.00          H   
ATOM    310  HB3 ALA A  22      81.059  34.272   9.812  1.00  0.00          H   
ATOM    311  N   LYS A  23      79.039  36.992   7.635  1.00  0.00          N   
ATOM    312  CA  LYS A  23      79.552  37.837   6.546  1.00  0.00          C   
ATOM    313  C   LYS A  23      80.953  38.393   6.788  1.00  0.00          C   
ATOM    314  O   LYS A  23      81.214  38.892   7.870  1.00  0.00          O   
ATOM    315  CB  LYS A  23      78.483  38.936   6.121  1.00  0.00          C   
ATOM    316  CG  LYS A  23      78.763  39.687   4.860  1.00  0.00          C   
ATOM    317  CD  LYS A  23      77.489  40.480   4.447  1.00  0.00          C   
ATOM    318  CE  LYS A  23      77.686  41.377   3.230  1.00  0.00          C   
ATOM    319  NZ  LYS A  23      78.783  42.339   3.448  1.00  0.00          N   
ATOM    320  H   LYS A  23      78.363  37.349   8.297  1.00  0.00          H   
ATOM    321  HA  LYS A  23      79.683  37.234   5.641  1.00  0.00          H   
ATOM    322  HB3 LYS A  23      78.212  39.633   6.915  1.00  0.00          H   
ATOM    323  HB2 LYS A  23      77.523  38.445   5.950  1.00  0.00          H   
ATOM    324  HG3 LYS A  23      78.999  38.968   4.084  1.00  0.00          H   
ATOM    325  HG2 LYS A  23      79.633  40.346   4.905  1.00  0.00          H   
ATOM    326  HD3 LYS A  23      77.148  41.188   5.211  1.00  0.00          H   
ATOM    327  HD2 LYS A  23      76.619  39.877   4.186  1.00  0.00          H   
ATOM    328  HE3 LYS A  23      76.845  42.034   3.021  1.00  0.00          H   
ATOM    329  HE2 LYS A  23      77.860  40.816   2.315  1.00  0.00          H   
ATOM    330  HZ1 LYS A  23      78.735  42.997   2.679  1.00  0.00          H   
ATOM    331  HZ2 LYS A  23      78.592  42.729   4.357  1.00  0.00          H   
ATOM    332  HZ3 LYS A  23      79.691  41.909   3.456  1.00  0.00          H   
ATOM    333  N   LYS A  24      81.863  38.255   5.824  1.00  0.00          N   
ATOM    334  CA  LYS A  24      83.217  38.901   5.787  1.00  0.00          C   
ATOM    335  C   LYS A  24      83.207  39.860   4.616  1.00  0.00          C   
ATOM    336  CB  LYS A  24      84.298  37.789   5.708  1.00  0.00          C   
ATOM    337  CG  LYS A  24      84.295  36.557   6.645  1.00  0.00          C   
ATOM    338  CD  LYS A  24      84.468  37.146   8.100  1.00  0.00          C   
ATOM    339  CE  LYS A  24      84.115  35.992   9.080  1.00  0.00          C   
ATOM    340  NZ  LYS A  24      84.307  36.423  10.509  1.00  0.00          N   
ATOM    341  O   LYS A  24      83.180  41.118   4.815  1.00  0.00          O   
ATOM    342  OXT LYS A  24      83.238  39.444   3.458  1.00  0.00          O   
ATOM    343  H   LYS A  24      81.665  37.625   5.061  1.00  0.00          H   
ATOM    344  HA  LYS A  24      83.355  39.500   6.688  1.00  0.00          H   
ATOM    345  HB3 LYS A  24      85.241  38.274   5.963  1.00  0.00          H   
ATOM    346  HB2 LYS A  24      84.189  37.379   4.708  1.00  0.00          H   
ATOM    347  HG3 LYS A  24      85.093  35.887   6.319  1.00  0.00          H   
ATOM    348  HG2 LYS A  24      83.369  35.990   6.548  1.00  0.00          H   
ATOM    349  HD3 LYS A  24      83.759  37.959   8.269  1.00  0.00          H   
ATOM    350  HD2 LYS A  24      85.480  37.475   8.310  1.00  0.00          H   
ATOM    351  HE3 LYS A  24      84.650  35.053   8.930  1.00  0.00          H   
ATOM    352  HE2 LYS A  24      83.079  35.645   8.974  1.00  0.00          H   
ATOM    353  HZ1 LYS A  24      83.717  37.227  10.704  1.00  0.00          H   
ATOM    354  HZ2 LYS A  24      84.084  35.605  11.058  1.00  0.00          H   
ATOM    355  HZ3 LYS A  24      85.280  36.603  10.693  1.00  0.00          H   
TER     356      LYS A  24
ENDMDL
MODEL        8
ATOM      1  N   LYS A   1      50.448  33.201  23.297  1.00  0.00          N   
ATOM      2  CA  LYS A   1      50.845  32.175  22.262  1.00  0.00          C   
ATOM      3  C   LYS A   1      50.514  32.634  20.814  1.00  0.00          C   
ATOM      4  O   LYS A   1      49.384  32.965  20.437  1.00  0.00          O   
ATOM      5  CB  LYS A   1      50.341  30.734  22.647  1.00  0.00          C   
ATOM      6  CG  LYS A   1      51.374  29.672  22.242  1.00  0.00          C   
ATOM      7  CD  LYS A   1      50.789  28.278  22.478  1.00  0.00          C   
ATOM      8  CE  LYS A   1      51.964  27.298  22.293  1.00  0.00          C   
ATOM      9  NZ  LYS A   1      51.615  25.923  22.465  1.00  0.00          N   
ATOM     10  HA  LYS A   1      51.921  32.073  22.397  1.00  0.00          H   
ATOM     11  HB3 LYS A   1      49.373  30.534  22.173  1.00  0.00          H   
ATOM     12  HB2 LYS A   1      50.328  30.744  23.734  1.00  0.00          H   
ATOM     13  HG3 LYS A   1      52.276  29.781  22.837  1.00  0.00          H   
ATOM     14  HG2 LYS A   1      51.495  29.685  21.156  1.00  0.00          H   
ATOM     15  HD3 LYS A   1      50.011  28.076  21.742  1.00  0.00          H   
ATOM     16  HD2 LYS A   1      50.464  28.192  23.518  1.00  0.00          H   
ATOM     17  HE3 LYS A   1      52.838  27.492  22.923  1.00  0.00          H   
ATOM     18  HE2 LYS A   1      52.270  27.419  21.256  1.00  0.00          H   
ATOM     19  HZ1 LYS A   1      50.993  25.587  21.755  1.00  0.00          H   
ATOM     20  HZ2 LYS A   1      52.406  25.300  22.484  1.00  0.00          H   
ATOM     21  HZ3 LYS A   1      51.116  25.893  23.342  1.00  0.00          H   
ATOM     22  H   LYS A   1      49.444  33.317  23.335  1.00  0.00          H   
ATOM     23  N   LYS A   2      51.598  32.588  20.001  1.00  0.00          N   
ATOM     24  CA  LYS A   2      51.586  32.786  18.563  1.00  0.00          C   
ATOM     25  C   LYS A   2      50.727  31.606  17.983  1.00  0.00          C   
ATOM     26  O   LYS A   2      51.073  30.478  18.316  1.00  0.00          O   
ATOM     27  CB  LYS A   2      53.051  32.716  18.063  1.00  0.00          C   
ATOM     28  CG  LYS A   2      52.999  33.314  16.616  1.00  0.00          C   
ATOM     29  CD  LYS A   2      54.461  33.073  15.946  1.00  0.00          C   
ATOM     30  CE  LYS A   2      54.418  33.294  14.440  1.00  0.00          C   
ATOM     31  NZ  LYS A   2      54.155  34.728  14.093  1.00  0.00          N   
ATOM     32  H   LYS A   2      52.485  32.243  20.345  1.00  0.00          H   
ATOM     33  HA  LYS A   2      51.123  33.758  18.387  1.00  0.00          H   
ATOM     34  HB3 LYS A   2      53.420  31.690  18.002  1.00  0.00          H   
ATOM     35  HB2 LYS A   2      53.695  33.345  18.677  1.00  0.00          H   
ATOM     36  HG3 LYS A   2      52.709  34.366  16.602  1.00  0.00          H   
ATOM     37  HG2 LYS A   2      52.302  32.711  16.028  1.00  0.00          H   
ATOM     38  HD3 LYS A   2      54.668  32.022  16.101  1.00  0.00          H   
ATOM     39  HD2 LYS A   2      55.154  33.842  16.286  1.00  0.00          H   
ATOM     40  HE3 LYS A   2      53.556  32.718  14.120  1.00  0.00          H   
ATOM     41  HE2 LYS A   2      55.344  33.013  13.933  1.00  0.00          H   
ATOM     42  HZ1 LYS A   2      54.288  35.012  13.138  1.00  0.00          H   
ATOM     43  HZ2 LYS A   2      53.175  34.883  14.237  1.00  0.00          H   
ATOM     44  HZ3 LYS A   2      54.608  35.342  14.755  1.00  0.00          H   
ATOM     45  N   PRO A   3      49.602  31.943  17.272  1.00  0.00          N   
ATOM     46  CA  PRO A   3      48.662  30.983  16.657  1.00  0.00          C   
ATOM     47  C   PRO A   3      49.367  29.894  15.790  1.00  0.00          C   
ATOM     48  O   PRO A   3      50.375  30.090  15.148  1.00  0.00          O   
ATOM     49  CB  PRO A   3      47.598  31.813  15.899  1.00  0.00          C   
ATOM     50  CG  PRO A   3      47.858  33.239  16.339  1.00  0.00          C   
ATOM     51  CD  PRO A   3      49.379  33.257  16.704  1.00  0.00          C   
ATOM     52  HA  PRO A   3      48.117  30.435  17.430  1.00  0.00          H   
ATOM     53  HB3 PRO A   3      47.860  31.717  14.856  1.00  0.00          H   
ATOM     54  HB2 PRO A   3      46.591  31.542  16.205  1.00  0.00          H   
ATOM     55  HG3 PRO A   3      47.467  33.941  15.593  1.00  0.00          H   
ATOM     56  HG2 PRO A   3      47.358  33.350  17.299  1.00  0.00          H   
ATOM     57  HD3 PRO A   3      49.847  33.471  15.745  1.00  0.00          H   
ATOM     58  HD2 PRO A   3      49.568  34.078  17.400  1.00  0.00          H   
ATOM     59  N   GLY A   4      48.873  28.612  15.813  1.00  0.00          N   
ATOM     60  CA  GLY A   4      49.561  27.313  15.619  1.00  0.00          C   
ATOM     61  C   GLY A   4      50.264  27.299  14.251  1.00  0.00          C   
ATOM     62  O   GLY A   4      51.513  27.248  14.193  1.00  0.00          O   
ATOM     63  H   GLY A   4      47.958  28.475  16.203  1.00  0.00          H   
ATOM     64  HA3 GLY A   4      48.823  26.512  15.678  1.00  0.00          H   
ATOM     65  HA2 GLY A   4      50.297  27.180  16.415  1.00  0.00          H   
ATOM     66  N   ALA A   5      49.543  27.330  13.117  1.00  0.00          N   
ATOM     67  CA  ALA A   5      50.024  27.471  11.721  1.00  0.00          C   
ATOM     68  C   ALA A   5      51.151  28.506  11.496  1.00  0.00          C   
ATOM     69  O   ALA A   5      52.160  28.322  10.775  1.00  0.00          O   
ATOM     70  CB  ALA A   5      48.810  27.609  10.760  1.00  0.00          C   
ATOM     71  H   ALA A   5      48.544  27.250  13.210  1.00  0.00          H   
ATOM     72  HA  ALA A   5      50.558  26.544  11.525  1.00  0.00          H   
ATOM     73  HB1 ALA A   5      48.023  26.858  10.860  1.00  0.00          H   
ATOM     74  HB2 ALA A   5      48.357  28.592  10.938  1.00  0.00          H   
ATOM     75  HB3 ALA A   5      49.299  27.607   9.790  1.00  0.00          H   
ATOM     76  N   SER A   6      50.969  29.705  12.091  1.00  0.00          N   
ATOM     77  CA  SER A   6      51.979  30.688  12.021  1.00  0.00          C   
ATOM     78  C   SER A   6      53.250  30.387  12.837  1.00  0.00          C   
ATOM     79  O   SER A   6      54.334  30.647  12.328  1.00  0.00          O   
ATOM     80  CB  SER A   6      51.432  32.007  12.213  1.00  0.00          C   
ATOM     81  OG  SER A   6      51.098  32.290  13.567  1.00  0.00          O   
ATOM     82  H   SER A   6      50.074  29.920  12.495  1.00  0.00          H   
ATOM     83  HA  SER A   6      52.383  30.645  11.006  1.00  0.00          H   
ATOM     84  HB3 SER A   6      50.612  32.232  11.548  1.00  0.00          H   
ATOM     85  HB2 SER A   6      52.294  32.569  11.845  1.00  0.00          H   
ATOM     86  HG  SER A   6      50.825  31.424  13.862  1.00  0.00          H   
ATOM     87  N   LEU A   7      53.146  29.753  13.967  1.00  0.00          N   
ATOM     88  CA  LEU A   7      54.388  29.311  14.772  1.00  0.00          C   
ATOM     89  C   LEU A   7      55.039  28.210  13.979  1.00  0.00          C   
ATOM     90  O   LEU A   7      56.245  28.167  13.959  1.00  0.00          O   
ATOM     91  CB  LEU A   7      54.037  28.983  16.243  1.00  0.00          C   
ATOM     92  CG  LEU A   7      55.195  28.499  17.165  1.00  0.00          C   
ATOM     93  CD1 LEU A   7      56.371  29.508  17.170  1.00  0.00          C   
ATOM     94  CD2 LEU A   7      54.630  28.233  18.555  1.00  0.00          C   
ATOM     95  H   LEU A   7      52.255  29.469  14.356  1.00  0.00          H   
ATOM     96  HA  LEU A   7      55.070  30.172  14.726  1.00  0.00          H   
ATOM     97  HB3 LEU A   7      53.352  28.144  16.134  1.00  0.00          H   
ATOM     98  HB2 LEU A   7      53.568  29.803  16.792  1.00  0.00          H   
ATOM     99  HG  LEU A   7      55.609  27.523  16.919  1.00  0.00          H   
ATOM    100 HD11 LEU A   7      56.023  30.510  17.399  1.00  0.00          H   
ATOM    101 HD12 LEU A   7      57.084  29.316  17.986  1.00  0.00          H   
ATOM    102 HD13 LEU A   7      56.919  29.502  16.232  1.00  0.00          H   
ATOM    103 HD21 LEU A   7      54.131  29.160  18.833  1.00  0.00          H   
ATOM    104 HD22 LEU A   7      53.940  27.402  18.446  1.00  0.00          H   
ATOM    105 HD23 LEU A   7      55.478  27.891  19.157  1.00  0.00          H   
ATOM    106  N   ALA A   8      54.323  27.281  13.350  1.00  0.00          N   
ATOM    107  CA  ALA A   8      54.993  26.403  12.452  1.00  0.00          C   
ATOM    108  C   ALA A   8      55.874  27.052  11.405  1.00  0.00          C   
ATOM    109  O   ALA A   8      57.099  26.865  11.328  1.00  0.00          O   
ATOM    110  CB  ALA A   8      53.922  25.463  11.854  1.00  0.00          C   
ATOM    111  H   ALA A   8      53.324  27.389  13.387  1.00  0.00          H   
ATOM    112  HA  ALA A   8      55.692  25.897  13.114  1.00  0.00          H   
ATOM    113  HB1 ALA A   8      53.156  26.078  11.386  1.00  0.00          H   
ATOM    114  HB2 ALA A   8      54.506  24.877  11.144  1.00  0.00          H   
ATOM    115  HB3 ALA A   8      53.405  24.894  12.638  1.00  0.00          H   
ATOM    116  N   ALA A   9      55.360  27.971  10.535  1.00  0.00          N   
ATOM    117  CA  ALA A   9      56.175  28.862   9.708  1.00  0.00          C   
ATOM    118  C   ALA A   9      57.256  29.642  10.398  1.00  0.00          C   
ATOM    119  O   ALA A   9      58.319  29.804   9.836  1.00  0.00          O   
ATOM    120  CB  ALA A   9      55.302  29.855   8.923  1.00  0.00          C   
ATOM    121  H   ALA A   9      54.363  28.078  10.437  1.00  0.00          H   
ATOM    122  HA  ALA A   9      56.576  28.193   8.951  1.00  0.00          H   
ATOM    123  HB1 ALA A   9      54.853  30.561   9.607  1.00  0.00          H   
ATOM    124  HB2 ALA A   9      55.820  30.314   8.084  1.00  0.00          H   
ATOM    125  HB3 ALA A   9      54.475  29.282   8.494  1.00  0.00          H   
ATOM    126  N   LEU A  10      57.058  30.213  11.620  1.00  0.00          N   
ATOM    127  CA  LEU A  10      58.175  30.845  12.401  1.00  0.00          C   
ATOM    128  C   LEU A  10      59.236  29.834  12.847  1.00  0.00          C   
ATOM    129  O   LEU A  10      60.411  30.188  12.633  1.00  0.00          O   
ATOM    130  CB  LEU A  10      57.592  31.685  13.511  1.00  0.00          C   
ATOM    131  CG  LEU A  10      58.672  32.451  14.357  1.00  0.00          C   
ATOM    132  CD1 LEU A  10      59.682  33.292  13.494  1.00  0.00          C   
ATOM    133  CD2 LEU A  10      57.901  33.327  15.312  1.00  0.00          C   
ATOM    134  H   LEU A  10      56.126  30.168  12.029  1.00  0.00          H   
ATOM    135  HA  LEU A  10      58.744  31.350  11.624  1.00  0.00          H   
ATOM    136  HB3 LEU A  10      56.895  31.155  14.161  1.00  0.00          H   
ATOM    137  HB2 LEU A  10      56.963  32.432  13.025  1.00  0.00          H   
ATOM    138  HG  LEU A  10      59.267  31.746  14.947  1.00  0.00          H   
ATOM    139 HD11 LEU A  10      60.185  32.786  12.665  1.00  0.00          H   
ATOM    140 HD12 LEU A  10      59.183  34.180  13.111  1.00  0.00          H   
ATOM    141 HD13 LEU A  10      60.512  33.682  14.078  1.00  0.00          H   
ATOM    142 HD21 LEU A  10      57.171  32.795  15.920  1.00  0.00          H   
ATOM    143 HD22 LEU A  10      58.583  33.834  16.003  1.00  0.00          H   
ATOM    144 HD23 LEU A  10      57.383  34.117  14.756  1.00  0.00          H   
ATOM    145  N   GLN A  11      58.917  28.697  13.530  1.00  0.00          N   
ATOM    146  CA  GLN A  11      59.962  27.681  13.920  1.00  0.00          C   
ATOM    147  C   GLN A  11      60.681  27.039  12.673  1.00  0.00          C   
ATOM    148  O   GLN A  11      61.848  26.771  12.647  1.00  0.00          O   
ATOM    149  CB  GLN A  11      59.338  26.597  14.881  1.00  0.00          C   
ATOM    150  CG  GLN A  11      58.735  27.206  16.175  1.00  0.00          C   
ATOM    151  CD  GLN A  11      58.943  26.346  17.381  1.00  0.00          C   
ATOM    152  NE2 GLN A  11      60.140  26.264  17.948  1.00  0.00          N   
ATOM    153  OE1 GLN A  11      58.109  25.582  17.902  1.00  0.00          O   
ATOM    154  H   GLN A  11      57.937  28.473  13.566  1.00  0.00          H   
ATOM    155  HA  GLN A  11      60.805  28.116  14.455  1.00  0.00          H   
ATOM    156  HB3 GLN A  11      60.024  25.760  15.027  1.00  0.00          H   
ATOM    157  HB2 GLN A  11      58.530  26.151  14.286  1.00  0.00          H   
ATOM    158  HG3 GLN A  11      57.653  27.310  16.118  1.00  0.00          H   
ATOM    159  HG2 GLN A  11      59.224  28.161  16.366  1.00  0.00          H   
ATOM    160 HE21 GLN A  11      60.932  26.713  17.523  1.00  0.00          H   
ATOM    161 HE22 GLN A  11      60.233  25.734  18.806  1.00  0.00          H   
ATOM    162  N   ALA A  12      60.021  26.983  11.475  1.00  0.00          N   
ATOM    163  CA  ALA A  12      60.629  26.679  10.243  1.00  0.00          C   
ATOM    164  C   ALA A  12      61.667  27.688   9.881  1.00  0.00          C   
ATOM    165  O   ALA A  12      62.824  27.350   9.661  1.00  0.00          O   
ATOM    166  CB  ALA A  12      59.575  26.456   9.184  1.00  0.00          C   
ATOM    167  H   ALA A  12      59.009  26.993  11.494  1.00  0.00          H   
ATOM    168  HA  ALA A  12      61.151  25.724  10.323  1.00  0.00          H   
ATOM    169  HB1 ALA A  12      58.914  25.634   9.443  1.00  0.00          H   
ATOM    170  HB2 ALA A  12      58.936  27.327   9.066  1.00  0.00          H   
ATOM    171  HB3 ALA A  12      60.046  26.308   8.210  1.00  0.00          H   
ATOM    172  N   LEU A  13      61.277  28.933   9.776  1.00  0.00          N   
ATOM    173  CA  LEU A  13      62.232  30.022   9.430  1.00  0.00          C   
ATOM    174  C   LEU A  13      63.391  30.110  10.462  1.00  0.00          C   
ATOM    175  O   LEU A  13      64.505  30.117   9.904  1.00  0.00          O   
ATOM    176  CB  LEU A  13      61.430  31.296   9.304  1.00  0.00          C   
ATOM    177  CG  LEU A  13      62.430  32.484   9.165  1.00  0.00          C   
ATOM    178  CD1 LEU A  13      63.248  32.276   7.860  1.00  0.00          C   
ATOM    179  CD2 LEU A  13      61.653  33.758   9.073  1.00  0.00          C   
ATOM    180  H   LEU A  13      60.276  29.086   9.793  1.00  0.00          H   
ATOM    181  HA  LEU A  13      62.701  29.791   8.481  1.00  0.00          H   
ATOM    182  HB3 LEU A  13      60.866  31.477  10.223  1.00  0.00          H   
ATOM    183  HB2 LEU A  13      60.789  31.202   8.429  1.00  0.00          H   
ATOM    184  HG  LEU A  13      63.079  32.548  10.046  1.00  0.00          H   
ATOM    185 HD11 LEU A  13      63.764  33.221   7.644  1.00  0.00          H   
ATOM    186 HD12 LEU A  13      64.025  31.517   7.924  1.00  0.00          H   
ATOM    187 HD13 LEU A  13      62.514  32.182   7.061  1.00  0.00          H   
ATOM    188 HD21 LEU A  13      62.294  34.614   8.952  1.00  0.00          H   
ATOM    189 HD22 LEU A  13      60.899  33.629   8.296  1.00  0.00          H   
ATOM    190 HD23 LEU A  13      61.148  33.774  10.037  1.00  0.00          H   
ATOM    191  N   GLN A  14      63.184  30.143  11.804  1.00  0.00          N   
ATOM    192  CA  GLN A  14      64.171  30.161  12.844  1.00  0.00          C   
ATOM    193  C   GLN A  14      65.216  29.098  12.678  1.00  0.00          C   
ATOM    194  O   GLN A  14      66.379  29.450  12.550  1.00  0.00          O   
ATOM    195  CB  GLN A  14      63.539  30.004  14.263  1.00  0.00          C   
ATOM    196  CG  GLN A  14      62.960  31.273  14.732  1.00  0.00          C   
ATOM    197  CD  GLN A  14      62.535  31.156  16.196  1.00  0.00          C   
ATOM    198  NE2 GLN A  14      63.074  31.912  17.078  1.00  0.00          N   
ATOM    199  OE1 GLN A  14      61.679  30.410  16.627  1.00  0.00          O   
ATOM    200  H   GLN A  14      62.232  30.038  12.112  1.00  0.00          H   
ATOM    201  HA  GLN A  14      64.683  31.132  12.843  1.00  0.00          H   
ATOM    202  HB3 GLN A  14      64.365  29.848  14.967  1.00  0.00          H   
ATOM    203  HB2 GLN A  14      62.833  29.175  14.319  1.00  0.00          H   
ATOM    204  HG3 GLN A  14      62.110  31.666  14.182  1.00  0.00          H   
ATOM    205  HG2 GLN A  14      63.712  32.061  14.636  1.00  0.00          H   
ATOM    206 HE21 GLN A  14      63.829  32.514  16.782  1.00  0.00          H   
ATOM    207 HE22 GLN A  14      62.944  31.607  18.039  1.00  0.00          H   
ATOM    208  N   ALA A  15      64.848  27.820  12.352  1.00  0.00          N   
ATOM    209  CA  ALA A  15      65.762  26.751  12.082  1.00  0.00          C   
ATOM    210  C   ALA A  15      66.529  26.859  10.757  1.00  0.00          C   
ATOM    211  O   ALA A  15      67.721  26.675  10.846  1.00  0.00          O   
ATOM    212  CB  ALA A  15      64.908  25.485  12.186  1.00  0.00          C   
ATOM    213  H   ALA A  15      63.894  27.563  12.555  1.00  0.00          H   
ATOM    214  HA  ALA A  15      66.579  26.805  12.801  1.00  0.00          H   
ATOM    215  HB1 ALA A  15      64.366  25.347  13.125  1.00  0.00          H   
ATOM    216  HB2 ALA A  15      64.076  25.446  11.475  1.00  0.00          H   
ATOM    217  HB3 ALA A  15      65.606  24.671  11.969  1.00  0.00          H   
ATOM    218  N   LEU A  16      65.942  27.391   9.677  1.00  0.00          N   
ATOM    219  CA  LEU A  16      66.642  27.866   8.430  1.00  0.00          C   
ATOM    220  C   LEU A  16      67.717  28.923   8.734  1.00  0.00          C   
ATOM    221  O   LEU A  16      68.862  28.747   8.259  1.00  0.00          O   
ATOM    222  CB  LEU A  16      65.638  28.295   7.395  1.00  0.00          C   
ATOM    223  CG  LEU A  16      64.997  27.169   6.590  1.00  0.00          C   
ATOM    224  CD1 LEU A  16      64.015  27.837   5.706  1.00  0.00          C   
ATOM    225  CD2 LEU A  16      65.856  26.308   5.630  1.00  0.00          C   
ATOM    226  H   LEU A  16      64.962  27.617   9.775  1.00  0.00          H   
ATOM    227  HA  LEU A  16      67.206  27.017   8.036  1.00  0.00          H   
ATOM    228  HB3 LEU A  16      66.258  28.844   6.681  1.00  0.00          H   
ATOM    229  HB2 LEU A  16      64.963  29.064   7.757  1.00  0.00          H   
ATOM    230  HG  LEU A  16      64.402  26.461   7.175  1.00  0.00          H   
ATOM    231 HD11 LEU A  16      63.338  28.425   6.330  1.00  0.00          H   
ATOM    232 HD12 LEU A  16      64.536  28.352   4.897  1.00  0.00          H   
ATOM    233 HD13 LEU A  16      63.384  27.103   5.200  1.00  0.00          H   
ATOM    234 HD21 LEU A  16      66.400  25.659   6.303  1.00  0.00          H   
ATOM    235 HD22 LEU A  16      65.184  25.672   5.046  1.00  0.00          H   
ATOM    236 HD23 LEU A  16      66.491  26.990   5.062  1.00  0.00          H   
ATOM    237  N   GLN A  17      67.372  29.938   9.545  1.00  0.00          N   
ATOM    238  CA  GLN A  17      68.234  31.048   9.888  1.00  0.00          C   
ATOM    239  C   GLN A  17      69.365  30.462  10.751  1.00  0.00          C   
ATOM    240  O   GLN A  17      70.533  30.692  10.334  1.00  0.00          O   
ATOM    241  CB  GLN A  17      67.601  32.257  10.585  1.00  0.00          C   
ATOM    242  CG  GLN A  17      66.662  32.967   9.689  1.00  0.00          C   
ATOM    243  CD  GLN A  17      65.929  34.091  10.401  1.00  0.00          C   
ATOM    244  NE2 GLN A  17      64.910  34.700   9.853  1.00  0.00          N   
ATOM    245  OE1 GLN A  17      66.205  34.356  11.540  1.00  0.00          O   
ATOM    246  H   GLN A  17      66.452  29.887   9.960  1.00  0.00          H   
ATOM    247  HA  GLN A  17      68.670  31.445   8.981  1.00  0.00          H   
ATOM    248  HB3 GLN A  17      68.360  33.014  10.787  1.00  0.00          H   
ATOM    249  HB2 GLN A  17      67.141  31.942  11.524  1.00  0.00          H   
ATOM    250  HG3 GLN A  17      65.928  32.278   9.264  1.00  0.00          H   
ATOM    251  HG2 GLN A  17      67.207  33.388   8.849  1.00  0.00          H   
ATOM    252 HE21 GLN A  17      64.551  34.259   9.018  1.00  0.00          H   
ATOM    253 HE22 GLN A  17      64.392  35.256  10.510  1.00  0.00          H   
ATOM    254  N   ALA A  18      69.116  29.719  11.836  1.00  0.00          N   
ATOM    255  CA  ALA A  18      70.077  29.120  12.710  1.00  0.00          C   
ATOM    256  C   ALA A  18      71.138  28.201  11.975  1.00  0.00          C   
ATOM    257  O   ALA A  18      72.360  28.316  12.238  1.00  0.00          O   
ATOM    258  CB  ALA A  18      69.285  28.241  13.671  1.00  0.00          C   
ATOM    259  H   ALA A  18      68.146  29.585  12.102  1.00  0.00          H   
ATOM    260  HA  ALA A  18      70.572  29.888  13.291  1.00  0.00          H   
ATOM    261  HB1 ALA A  18      68.483  28.821  14.126  1.00  0.00          H   
ATOM    262  HB2 ALA A  18      68.745  27.443  13.163  1.00  0.00          H   
ATOM    263  HB3 ALA A  18      69.917  27.870  14.471  1.00  0.00          H   
ATOM    264  N   ALA A  19      70.694  27.464  10.918  1.00  0.00          N   
ATOM    265  CA  ALA A  19      71.493  26.521  10.143  1.00  0.00          C   
ATOM    266  C   ALA A  19      72.614  27.196   9.393  1.00  0.00          C   
ATOM    267  O   ALA A  19      73.818  26.915   9.497  1.00  0.00          O   
ATOM    268  CB  ALA A  19      70.623  25.631   9.264  1.00  0.00          C   
ATOM    269  H   ALA A  19      69.711  27.521  10.696  1.00  0.00          H   
ATOM    270  HA  ALA A  19      71.930  25.835  10.864  1.00  0.00          H   
ATOM    271  HB1 ALA A  19      71.174  24.880   8.691  1.00  0.00          H   
ATOM    272  HB2 ALA A  19      69.848  25.166   9.857  1.00  0.00          H   
ATOM    273  HB3 ALA A  19      70.186  26.222   8.467  1.00  0.00          H   
ATOM    274  N   GLN A  20      72.246  28.274   8.661  1.00  0.00          N   
ATOM    275  CA  GLN A  20      73.099  29.338   8.073  1.00  0.00          C   
ATOM    276  C   GLN A  20      74.000  30.049   9.120  1.00  0.00          C   
ATOM    277  O   GLN A  20      75.181  30.234   8.785  1.00  0.00          O   
ATOM    278  CB  GLN A  20      72.327  30.423   7.235  1.00  0.00          C   
ATOM    279  CG  GLN A  20      73.339  31.230   6.370  1.00  0.00          C   
ATOM    280  CD  GLN A  20      74.020  30.309   5.377  1.00  0.00          C   
ATOM    281  NE2 GLN A  20      75.294  30.441   5.048  1.00  0.00          N   
ATOM    282  OE1 GLN A  20      73.344  29.470   4.757  1.00  0.00          O   
ATOM    283  H   GLN A  20      71.245  28.448   8.566  1.00  0.00          H   
ATOM    284  HA  GLN A  20      73.765  28.866   7.349  1.00  0.00          H   
ATOM    285  HB3 GLN A  20      71.795  31.061   7.929  1.00  0.00          H   
ATOM    286  HB2 GLN A  20      71.580  29.908   6.626  1.00  0.00          H   
ATOM    287  HG3 GLN A  20      74.062  31.704   7.036  1.00  0.00          H   
ATOM    288  HG2 GLN A  20      72.828  32.023   5.821  1.00  0.00          H   
ATOM    289 HE21 GLN A  20      75.906  31.153   5.405  1.00  0.00          H   
ATOM    290 HE22 GLN A  20      75.653  30.006   4.211  1.00  0.00          H   
ATOM    291  N   ALA A  21      73.572  30.231  10.391  1.00  0.00          N   
ATOM    292  CA  ALA A  21      74.366  30.892  11.479  1.00  0.00          C   
ATOM    293  C   ALA A  21      75.424  29.971  12.063  1.00  0.00          C   
ATOM    294  O   ALA A  21      76.483  30.473  12.502  1.00  0.00          O   
ATOM    295  CB  ALA A  21      73.440  31.529  12.533  1.00  0.00          C   
ATOM    296  H   ALA A  21      72.599  30.086  10.636  1.00  0.00          H   
ATOM    297  HA  ALA A  21      74.979  31.649  10.986  1.00  0.00          H   
ATOM    298  HB1 ALA A  21      73.968  32.046  13.342  1.00  0.00          H   
ATOM    299  HB2 ALA A  21      72.915  32.384  12.101  1.00  0.00          H   
ATOM    300  HB3 ALA A  21      72.735  30.798  12.926  1.00  0.00          H   
ATOM    301  N   ALA A  22      75.181  28.712  12.062  1.00  0.00          N   
ATOM    302  CA  ALA A  22      76.248  27.756  12.432  1.00  0.00          C   
ATOM    303  C   ALA A  22      77.344  27.531  11.362  1.00  0.00          C   
ATOM    304  O   ALA A  22      78.249  26.734  11.629  1.00  0.00          O   
ATOM    305  CB  ALA A  22      75.663  26.481  13.028  1.00  0.00          C   
ATOM    306  H   ALA A  22      74.353  28.346  11.614  1.00  0.00          H   
ATOM    307  HA  ALA A  22      76.641  28.191  13.353  1.00  0.00          H   
ATOM    308  HB1 ALA A  22      76.546  26.066  13.511  1.00  0.00          H   
ATOM    309  HB2 ALA A  22      74.899  26.776  13.752  1.00  0.00          H   
ATOM    310  HB3 ALA A  22      75.291  25.867  12.212  1.00  0.00          H   
ATOM    311  N   LYS A  23      77.473  28.237  10.219  1.00  0.00          N   
ATOM    312  CA  LYS A  23      78.517  28.070   9.219  1.00  0.00          C   
ATOM    313  C   LYS A  23      79.563  29.141   9.590  1.00  0.00          C   
ATOM    314  O   LYS A  23      79.364  30.368   9.421  1.00  0.00          O   
ATOM    315  CB  LYS A  23      77.935  28.177   7.781  1.00  0.00          C   
ATOM    316  CG  LYS A  23      76.856  27.090   7.539  1.00  0.00          C   
ATOM    317  CD  LYS A  23      76.519  26.934   6.051  1.00  0.00          C   
ATOM    318  CE  LYS A  23      75.329  26.141   5.666  1.00  0.00          C   
ATOM    319  NZ  LYS A  23      75.531  24.679   5.939  1.00  0.00          N   
ATOM    320  H   LYS A  23      76.842  29.021  10.118  1.00  0.00          H   
ATOM    321  HA  LYS A  23      78.911  27.062   9.391  1.00  0.00          H   
ATOM    322  HB3 LYS A  23      78.670  28.032   6.987  1.00  0.00          H   
ATOM    323  HB2 LYS A  23      77.506  29.164   7.639  1.00  0.00          H   
ATOM    324  HG3 LYS A  23      75.964  27.398   8.088  1.00  0.00          H   
ATOM    325  HG2 LYS A  23      77.264  26.163   7.940  1.00  0.00          H   
ATOM    326  HD3 LYS A  23      77.357  26.446   5.548  1.00  0.00          H   
ATOM    327  HD2 LYS A  23      76.356  27.926   5.643  1.00  0.00          H   
ATOM    328  HE3 LYS A  23      75.211  26.105   4.588  1.00  0.00          H   
ATOM    329  HE2 LYS A  23      74.551  26.559   6.304  1.00  0.00          H   
ATOM    330  HZ1 LYS A  23      76.464  24.420   5.637  1.00  0.00          H   
ATOM    331  HZ2 LYS A  23      75.412  24.447   6.916  1.00  0.00          H   
ATOM    332  HZ3 LYS A  23      74.871  24.076   5.462  1.00  0.00          H   
ATOM    333  N   LYS A  24      80.677  28.617  10.131  1.00  0.00          N   
ATOM    334  CA  LYS A  24      81.669  29.559  10.600  1.00  0.00          C   
ATOM    335  C   LYS A  24      83.038  29.162  10.121  1.00  0.00          C   
ATOM    336  CB  LYS A  24      81.635  29.679  12.175  1.00  0.00          C   
ATOM    337  CG  LYS A  24      80.217  29.950  12.758  1.00  0.00          C   
ATOM    338  CD  LYS A  24      80.201  30.210  14.267  1.00  0.00          C   
ATOM    339  CE  LYS A  24      78.769  30.463  14.843  1.00  0.00          C   
ATOM    340  NZ  LYS A  24      78.207  31.814  14.370  1.00  0.00          N   
ATOM    341  O   LYS A  24      83.803  30.113   9.790  1.00  0.00          O   
ATOM    342  OXT LYS A  24      83.551  28.119  10.546  1.00  0.00          O   
ATOM    343  H   LYS A  24      80.780  27.649  10.395  1.00  0.00          H   
ATOM    344  HA  LYS A  24      81.497  30.498  10.076  1.00  0.00          H   
ATOM    345  HB3 LYS A  24      82.249  30.492  12.557  1.00  0.00          H   
ATOM    346  HB2 LYS A  24      82.084  28.783  12.596  1.00  0.00          H   
ATOM    347  HG3 LYS A  24      79.573  29.124  12.469  1.00  0.00          H   
ATOM    348  HG2 LYS A  24      79.898  30.885  12.294  1.00  0.00          H   
ATOM    349  HD3 LYS A  24      80.750  31.128  14.473  1.00  0.00          H   
ATOM    350  HD2 LYS A  24      80.734  29.420  14.793  1.00  0.00          H   
ATOM    351  HE3 LYS A  24      78.859  30.609  15.914  1.00  0.00          H   
ATOM    352  HE2 LYS A  24      78.066  29.673  14.567  1.00  0.00          H   
ATOM    353  HZ1 LYS A  24      77.905  31.965  13.418  1.00  0.00          H   
ATOM    354  HZ2 LYS A  24      77.379  31.961  14.929  1.00  0.00          H   
ATOM    355  HZ3 LYS A  24      78.771  32.583  14.690  1.00  0.00          H   
TER     356      LYS A  24
ENDMDL
MODEL        9
ATOM      1  N   LYS A   1      53.348  25.467  25.207  1.00  0.00          N   
ATOM      2  CA  LYS A   1      53.193  26.395  24.112  1.00  0.00          C   
ATOM      3  C   LYS A   1      52.363  25.874  22.949  1.00  0.00          C   
ATOM      4  O   LYS A   1      52.677  24.868  22.346  1.00  0.00          O   
ATOM      5  CB  LYS A   1      54.643  26.808  23.679  1.00  0.00          C   
ATOM      6  CG  LYS A   1      54.763  28.062  22.769  1.00  0.00          C   
ATOM      7  CD  LYS A   1      56.247  28.505  22.812  1.00  0.00          C   
ATOM      8  CE  LYS A   1      56.357  29.721  21.949  1.00  0.00          C   
ATOM      9  NZ  LYS A   1      56.095  29.429  20.523  1.00  0.00          N   
ATOM     10  HA  LYS A   1      52.710  27.290  24.489  1.00  0.00          H   
ATOM     11  HB3 LYS A   1      55.206  25.954  23.298  1.00  0.00          H   
ATOM     12  HB2 LYS A   1      55.220  26.885  24.603  1.00  0.00          H   
ATOM     13  HG3 LYS A   1      54.097  28.756  23.275  1.00  0.00          H   
ATOM     14  HG2 LYS A   1      54.458  27.867  21.729  1.00  0.00          H   
ATOM     15  HD3 LYS A   1      56.941  27.727  22.471  1.00  0.00          H   
ATOM     16  HD2 LYS A   1      56.565  28.762  23.826  1.00  0.00          H   
ATOM     17  HE3 LYS A   1      57.335  30.204  21.995  1.00  0.00          H   
ATOM     18  HE2 LYS A   1      55.710  30.509  22.337  1.00  0.00          H   
ATOM     19  HZ1 LYS A   1      56.489  28.514  20.314  1.00  0.00          H   
ATOM     20  HZ2 LYS A   1      55.103  29.403  20.360  1.00  0.00          H   
ATOM     21  HZ3 LYS A   1      56.609  30.064  19.943  1.00  0.00          H   
ATOM     22  H   LYS A   1      52.448  25.134  25.530  1.00  0.00          H   
ATOM     23  N   LYS A   2      51.254  26.550  22.738  1.00  0.00          N   
ATOM     24  CA  LYS A   2      50.121  26.220  21.831  1.00  0.00          C   
ATOM     25  C   LYS A   2      50.562  26.064  20.387  1.00  0.00          C   
ATOM     26  O   LYS A   2      51.062  27.043  19.776  1.00  0.00          O   
ATOM     27  CB  LYS A   2      48.950  27.279  21.964  1.00  0.00          C   
ATOM     28  CG  LYS A   2      47.656  26.838  21.203  1.00  0.00          C   
ATOM     29  CD  LYS A   2      46.660  28.015  21.342  1.00  0.00          C   
ATOM     30  CE  LYS A   2      45.288  27.593  20.869  1.00  0.00          C   
ATOM     31  NZ  LYS A   2      44.229  28.472  21.432  1.00  0.00          N   
ATOM     32  H   LYS A   2      51.094  27.328  23.365  1.00  0.00          H   
ATOM     33  HA  LYS A   2      49.605  25.292  22.096  1.00  0.00          H   
ATOM     34  HB3 LYS A   2      49.296  28.227  21.555  1.00  0.00          H   
ATOM     35  HB2 LYS A   2      48.770  27.353  23.040  1.00  0.00          H   
ATOM     36  HG3 LYS A   2      47.314  25.966  21.766  1.00  0.00          H   
ATOM     37  HG2 LYS A   2      47.891  26.724  20.147  1.00  0.00          H   
ATOM     38  HD3 LYS A   2      47.067  28.839  20.771  1.00  0.00          H   
ATOM     39  HD2 LYS A   2      46.522  28.255  22.390  1.00  0.00          H   
ATOM     40  HE3 LYS A   2      45.120  26.575  21.203  1.00  0.00          H   
ATOM     41  HE2 LYS A   2      45.373  27.540  19.778  1.00  0.00          H   
ATOM     42  HZ1 LYS A   2      44.377  29.447  21.231  1.00  0.00          H   
ATOM     43  HZ2 LYS A   2      43.334  28.294  21.009  1.00  0.00          H   
ATOM     44  HZ3 LYS A   2      44.209  28.258  22.429  1.00  0.00          H   
ATOM     45  N   PRO A   3      50.327  24.871  19.747  1.00  0.00          N   
ATOM     46  CA  PRO A   3      50.606  24.437  18.376  1.00  0.00          C   
ATOM     47  C   PRO A   3      49.929  25.453  17.346  1.00  0.00          C   
ATOM     48  O   PRO A   3      48.960  26.180  17.611  1.00  0.00          O   
ATOM     49  CB  PRO A   3      49.960  22.963  18.174  1.00  0.00          C   
ATOM     50  CG  PRO A   3      49.926  22.484  19.662  1.00  0.00          C   
ATOM     51  CD  PRO A   3      49.718  23.726  20.487  1.00  0.00          C   
ATOM     52  HA  PRO A   3      51.687  24.429  18.213  1.00  0.00          H   
ATOM     53  HB3 PRO A   3      48.952  23.106  17.781  1.00  0.00          H   
ATOM     54  HB2 PRO A   3      50.508  22.340  17.463  1.00  0.00          H   
ATOM     55  HG3 PRO A   3      49.107  21.788  19.845  1.00  0.00          H   
ATOM     56  HG2 PRO A   3      50.813  21.962  20.008  1.00  0.00          H   
ATOM     57  HD3 PRO A   3      48.661  23.971  20.619  1.00  0.00          H   
ATOM     58  HD2 PRO A   3      50.142  23.474  21.458  1.00  0.00          H   
ATOM     59  N   GLY A   4      50.404  25.418  16.055  1.00  0.00          N   
ATOM     60  CA  GLY A   4      49.662  26.105  14.977  1.00  0.00          C   
ATOM     61  C   GLY A   4      50.500  26.231  13.679  1.00  0.00          C   
ATOM     62  O   GLY A   4      51.677  26.030  13.593  1.00  0.00          O   
ATOM     63  H   GLY A   4      51.024  24.707  15.686  1.00  0.00          H   
ATOM     64  HA3 GLY A   4      49.413  27.126  15.280  1.00  0.00          H   
ATOM     65  HA2 GLY A   4      48.751  25.550  14.771  1.00  0.00          H   
ATOM     66  N   ALA A   5      49.775  26.689  12.690  1.00  0.00          N   
ATOM     67  CA  ALA A   5      50.205  27.112  11.339  1.00  0.00          C   
ATOM     68  C   ALA A   5      51.181  28.298  11.340  1.00  0.00          C   
ATOM     69  O   ALA A   5      52.306  28.183  10.773  1.00  0.00          O   
ATOM     70  CB  ALA A   5      48.987  27.279  10.544  1.00  0.00          C   
ATOM     71  H   ALA A   5      48.840  27.002  12.915  1.00  0.00          H   
ATOM     72  HA  ALA A   5      50.795  26.267  10.968  1.00  0.00          H   
ATOM     73  HB1 ALA A   5      48.539  26.302  10.335  1.00  0.00          H   
ATOM     74  HB2 ALA A   5      48.201  27.813  11.089  1.00  0.00          H   
ATOM     75  HB3 ALA A   5      49.258  27.630   9.552  1.00  0.00          H   
ATOM     76  N   SER A   6      50.842  29.395  12.048  1.00  0.00          N   
ATOM     77  CA  SER A   6      51.746  30.521  12.281  1.00  0.00          C   
ATOM     78  C   SER A   6      52.985  30.070  13.094  1.00  0.00          C   
ATOM     79  O   SER A   6      54.095  30.490  12.721  1.00  0.00          O   
ATOM     80  CB  SER A   6      51.163  31.798  12.854  1.00  0.00          C   
ATOM     81  OG  SER A   6      50.854  31.701  14.263  1.00  0.00          O   
ATOM     82  H   SER A   6      49.912  29.487  12.440  1.00  0.00          H   
ATOM     83  HA  SER A   6      52.188  30.861  11.344  1.00  0.00          H   
ATOM     84  HB3 SER A   6      50.295  32.149  12.298  1.00  0.00          H   
ATOM     85  HB2 SER A   6      51.857  32.635  12.779  1.00  0.00          H   
ATOM     86  HG  SER A   6      50.409  32.513  14.520  1.00  0.00          H   
ATOM     87  N   LEU A   7      52.814  29.132  14.106  1.00  0.00          N   
ATOM     88  CA  LEU A   7      53.908  28.536  14.778  1.00  0.00          C   
ATOM     89  C   LEU A   7      54.861  27.789  13.866  1.00  0.00          C   
ATOM     90  O   LEU A   7      56.061  28.077  13.923  1.00  0.00          O   
ATOM     91  CB  LEU A   7      53.406  27.770  15.958  1.00  0.00          C   
ATOM     92  CG  LEU A   7      54.542  27.272  16.835  1.00  0.00          C   
ATOM     93  CD1 LEU A   7      55.076  28.527  17.475  1.00  0.00          C   
ATOM     94  CD2 LEU A   7      54.050  26.313  17.913  1.00  0.00          C   
ATOM     95  H   LEU A   7      51.889  28.877  14.422  1.00  0.00          H   
ATOM     96  HA  LEU A   7      54.556  29.332  15.153  1.00  0.00          H   
ATOM     97  HB3 LEU A   7      52.855  26.894  15.598  1.00  0.00          H   
ATOM     98  HB2 LEU A   7      52.729  28.311  16.621  1.00  0.00          H   
ATOM     99  HG  LEU A   7      55.399  26.828  16.337  1.00  0.00          H   
ATOM    100 HD11 LEU A   7      54.371  28.956  18.182  1.00  0.00          H   
ATOM    101 HD12 LEU A   7      55.975  28.216  17.997  1.00  0.00          H   
ATOM    102 HD13 LEU A   7      55.448  29.239  16.743  1.00  0.00          H   
ATOM    103 HD21 LEU A   7      53.787  25.354  17.478  1.00  0.00          H   
ATOM    104 HD22 LEU A   7      54.816  26.080  18.655  1.00  0.00          H   
ATOM    105 HD23 LEU A   7      53.183  26.791  18.376  1.00  0.00          H   
ATOM    106  N   ALA A   8      54.296  26.846  13.021  1.00  0.00          N   
ATOM    107  CA  ALA A   8      55.097  26.125  12.036  1.00  0.00          C   
ATOM    108  C   ALA A   8      55.932  27.009  11.075  1.00  0.00          C   
ATOM    109  O   ALA A   8      57.112  26.792  10.989  1.00  0.00          O   
ATOM    110  CB  ALA A   8      54.241  25.081  11.349  1.00  0.00          C   
ATOM    111  H   ALA A   8      53.306  26.763  12.836  1.00  0.00          H   
ATOM    112  HA  ALA A   8      55.859  25.577  12.585  1.00  0.00          H   
ATOM    113  HB1 ALA A   8      53.652  24.489  12.047  1.00  0.00          H   
ATOM    114  HB2 ALA A   8      53.501  25.668  10.802  1.00  0.00          H   
ATOM    115  HB3 ALA A   8      54.835  24.482  10.653  1.00  0.00          H   
ATOM    116  N   ALA A   9      55.312  27.987  10.376  1.00  0.00          N   
ATOM    117  CA  ALA A   9      56.054  28.961   9.597  1.00  0.00          C   
ATOM    118  C   ALA A   9      57.228  29.636  10.347  1.00  0.00          C   
ATOM    119  O   ALA A   9      58.333  29.612   9.780  1.00  0.00          O   
ATOM    120  CB  ALA A   9      55.067  29.992   9.138  1.00  0.00          C   
ATOM    121  H   ALA A   9      54.336  28.149  10.573  1.00  0.00          H   
ATOM    122  HA  ALA A   9      56.448  28.457   8.705  1.00  0.00          H   
ATOM    123  HB1 ALA A   9      54.573  30.454   9.995  1.00  0.00          H   
ATOM    124  HB2 ALA A   9      55.515  30.709   8.461  1.00  0.00          H   
ATOM    125  HB3 ALA A   9      54.221  29.504   8.646  1.00  0.00          H   
ATOM    126  N   LEU A  10      57.022  30.080  11.614  1.00  0.00          N   
ATOM    127  CA  LEU A  10      58.068  30.792  12.407  1.00  0.00          C   
ATOM    128  C   LEU A  10      59.231  29.849  12.785  1.00  0.00          C   
ATOM    129  O   LEU A  10      60.404  30.129  12.640  1.00  0.00          O   
ATOM    130  CB  LEU A  10      57.332  31.591  13.602  1.00  0.00          C   
ATOM    131  CG  LEU A  10      56.317  32.630  13.042  1.00  0.00          C   
ATOM    132  CD1 LEU A  10      55.478  33.368  14.109  1.00  0.00          C   
ATOM    133  CD2 LEU A  10      57.098  33.738  12.393  1.00  0.00          C   
ATOM    134  H   LEU A  10      56.149  29.967  12.097  1.00  0.00          H   
ATOM    135  HA  LEU A  10      58.592  31.585  11.871  1.00  0.00          H   
ATOM    136  HB3 LEU A  10      58.156  32.107  14.102  1.00  0.00          H   
ATOM    137  HB2 LEU A  10      56.801  30.975  14.319  1.00  0.00          H   
ATOM    138  HG  LEU A  10      55.746  32.121  12.253  1.00  0.00          H   
ATOM    139 HD11 LEU A  10      56.059  33.992  14.789  1.00  0.00          H   
ATOM    140 HD12 LEU A  10      54.729  34.020  13.663  1.00  0.00          H   
ATOM    141 HD13 LEU A  10      54.869  32.645  14.655  1.00  0.00          H   
ATOM    142 HD21 LEU A  10      56.436  34.316  11.754  1.00  0.00          H   
ATOM    143 HD22 LEU A  10      57.538  34.386  13.149  1.00  0.00          H   
ATOM    144 HD23 LEU A  10      57.879  33.486  11.677  1.00  0.00          H   
ATOM    145  N   GLN A  11      58.859  28.632  13.219  1.00  0.00          N   
ATOM    146  CA  GLN A  11      59.847  27.551  13.471  1.00  0.00          C   
ATOM    147  C   GLN A  11      60.704  27.245  12.214  1.00  0.00          C   
ATOM    148  O   GLN A  11      61.912  27.156  12.420  1.00  0.00          O   
ATOM    149  CB  GLN A  11      59.241  26.296  14.007  1.00  0.00          C   
ATOM    150  CG  GLN A  11      58.942  26.303  15.494  1.00  0.00          C   
ATOM    151  CD  GLN A  11      58.593  24.886  15.916  1.00  0.00          C   
ATOM    152  NE2 GLN A  11      59.012  24.476  17.049  1.00  0.00          N   
ATOM    153  OE1 GLN A  11      57.761  24.167  15.371  1.00  0.00          O   
ATOM    154  H   GLN A  11      57.915  28.417  13.495  1.00  0.00          H   
ATOM    155  HA  GLN A  11      60.580  27.874  14.198  1.00  0.00          H   
ATOM    156  HB3 GLN A  11      59.955  25.479  13.848  1.00  0.00          H   
ATOM    157  HB2 GLN A  11      58.325  26.149  13.441  1.00  0.00          H   
ATOM    158  HG3 GLN A  11      58.141  27.009  15.735  1.00  0.00          H   
ATOM    159  HG2 GLN A  11      59.843  26.546  16.055  1.00  0.00          H   
ATOM    160 HE21 GLN A  11      59.403  25.215  17.618  1.00  0.00          H   
ATOM    161 HE22 GLN A  11      58.596  23.656  17.473  1.00  0.00          H   
ATOM    162  N   ALA A  12      60.134  27.197  10.997  1.00  0.00          N   
ATOM    163  CA  ALA A  12      60.857  27.069   9.763  1.00  0.00          C   
ATOM    164  C   ALA A  12      61.748  28.244   9.401  1.00  0.00          C   
ATOM    165  O   ALA A  12      62.860  27.955   8.921  1.00  0.00          O   
ATOM    166  CB  ALA A  12      59.835  26.664   8.656  1.00  0.00          C   
ATOM    167  H   ALA A  12      59.127  27.261  10.894  1.00  0.00          H   
ATOM    168  HA  ALA A  12      61.546  26.225   9.812  1.00  0.00          H   
ATOM    169  HB1 ALA A  12      60.389  26.920   7.752  1.00  0.00          H   
ATOM    170  HB2 ALA A  12      59.469  25.662   8.846  1.00  0.00          H   
ATOM    171  HB3 ALA A  12      58.966  27.324   8.607  1.00  0.00          H   
ATOM    172  N   LEU A  13      61.425  29.496   9.630  1.00  0.00          N   
ATOM    173  CA  LEU A  13      62.388  30.570   9.450  1.00  0.00          C   
ATOM    174  C   LEU A  13      63.462  30.573  10.570  1.00  0.00          C   
ATOM    175  O   LEU A  13      64.570  30.943  10.264  1.00  0.00          O   
ATOM    176  CB  LEU A  13      61.621  31.867   9.495  1.00  0.00          C   
ATOM    177  CG  LEU A  13      62.404  33.174   9.392  1.00  0.00          C   
ATOM    178  CD1 LEU A  13      63.237  33.181   8.110  1.00  0.00          C   
ATOM    179  CD2 LEU A  13      61.352  34.284   9.388  1.00  0.00          C   
ATOM    180  H   LEU A  13      60.471  29.575   9.955  1.00  0.00          H   
ATOM    181  HA  LEU A  13      62.791  30.462   8.448  1.00  0.00          H   
ATOM    182  HB3 LEU A  13      61.078  32.021  10.424  1.00  0.00          H   
ATOM    183  HB2 LEU A  13      60.924  31.903   8.661  1.00  0.00          H   
ATOM    184  HG  LEU A  13      63.081  33.215  10.257  1.00  0.00          H   
ATOM    185 HD11 LEU A  13      63.820  32.267   8.009  1.00  0.00          H   
ATOM    186 HD12 LEU A  13      62.678  33.276   7.185  1.00  0.00          H   
ATOM    187 HD13 LEU A  13      63.971  33.988   8.047  1.00  0.00          H   
ATOM    188 HD21 LEU A  13      60.720  34.222  10.277  1.00  0.00          H   
ATOM    189 HD22 LEU A  13      61.957  35.188   9.341  1.00  0.00          H   
ATOM    190 HD23 LEU A  13      60.721  34.274   8.497  1.00  0.00          H   
ATOM    191  N   GLN A  14      63.111  30.253  11.842  1.00  0.00          N   
ATOM    192  CA  GLN A  14      64.162  30.014  12.818  1.00  0.00          C   
ATOM    193  C   GLN A  14      65.070  28.840  12.533  1.00  0.00          C   
ATOM    194  O   GLN A  14      66.244  28.946  12.668  1.00  0.00          O   
ATOM    195  CB  GLN A  14      63.632  30.085  14.304  1.00  0.00          C   
ATOM    196  CG  GLN A  14      63.119  31.440  14.789  1.00  0.00          C   
ATOM    197  CD  GLN A  14      64.232  32.133  15.579  1.00  0.00          C   
ATOM    198  NE2 GLN A  14      63.877  32.600  16.715  1.00  0.00          N   
ATOM    199  OE1 GLN A  14      65.335  32.326  15.147  1.00  0.00          O   
ATOM    200  H   GLN A  14      62.142  30.083  12.051  1.00  0.00          H   
ATOM    201  HA  GLN A  14      64.887  30.831  12.759  1.00  0.00          H   
ATOM    202  HB3 GLN A  14      64.453  29.742  14.933  1.00  0.00          H   
ATOM    203  HB2 GLN A  14      62.832  29.352  14.311  1.00  0.00          H   
ATOM    204  HG3 GLN A  14      62.275  31.232  15.445  1.00  0.00          H   
ATOM    205  HG2 GLN A  14      62.895  32.215  14.057  1.00  0.00          H   
ATOM    206 HE21 GLN A  14      62.928  32.551  17.052  1.00  0.00          H   
ATOM    207 HE22 GLN A  14      64.536  33.196  17.197  1.00  0.00          H   
ATOM    208  N   ALA A  15      64.639  27.685  11.986  1.00  0.00          N   
ATOM    209  CA  ALA A  15      65.451  26.706  11.383  1.00  0.00          C   
ATOM    210  C   ALA A  15      66.385  27.183  10.315  1.00  0.00          C   
ATOM    211  O   ALA A  15      67.532  26.702  10.250  1.00  0.00          O   
ATOM    212  CB  ALA A  15      64.510  25.556  10.874  1.00  0.00          C   
ATOM    213  H   ALA A  15      63.654  27.492  11.931  1.00  0.00          H   
ATOM    214  HA  ALA A  15      65.986  26.260  12.232  1.00  0.00          H   
ATOM    215  HB1 ALA A  15      64.219  25.794   9.857  1.00  0.00          H   
ATOM    216  HB2 ALA A  15      65.064  24.617  10.870  1.00  0.00          H   
ATOM    217  HB3 ALA A  15      63.637  25.396  11.519  1.00  0.00          H   
ATOM    218  N   LEU A  16      65.913  28.124   9.444  1.00  0.00          N   
ATOM    219  CA  LEU A  16      66.672  28.767   8.390  1.00  0.00          C   
ATOM    220  C   LEU A  16      67.622  29.855   8.880  1.00  0.00          C   
ATOM    221  O   LEU A  16      68.703  29.944   8.320  1.00  0.00          O   
ATOM    222  CB  LEU A  16      65.688  29.347   7.324  1.00  0.00          C   
ATOM    223  CG  LEU A  16      66.407  29.913   6.110  1.00  0.00          C   
ATOM    224  CD1 LEU A  16      67.178  28.823   5.501  1.00  0.00          C   
ATOM    225  CD2 LEU A  16      65.396  30.396   5.031  1.00  0.00          C   
ATOM    226  H   LEU A  16      64.996  28.524   9.615  1.00  0.00          H   
ATOM    227  HA  LEU A  16      67.313  28.039   7.889  1.00  0.00          H   
ATOM    228  HB3 LEU A  16      65.035  30.129   7.715  1.00  0.00          H   
ATOM    229  HB2 LEU A  16      64.976  28.579   7.029  1.00  0.00          H   
ATOM    230  HG  LEU A  16      67.037  30.763   6.364  1.00  0.00          H   
ATOM    231 HD11 LEU A  16      66.509  27.969   5.364  1.00  0.00          H   
ATOM    232 HD12 LEU A  16      67.572  29.116   4.528  1.00  0.00          H   
ATOM    233 HD13 LEU A  16      67.984  28.482   6.162  1.00  0.00          H   
ATOM    234 HD21 LEU A  16      65.898  30.621   4.091  1.00  0.00          H   
ATOM    235 HD22 LEU A  16      64.645  29.625   4.830  1.00  0.00          H   
ATOM    236 HD23 LEU A  16      64.874  31.255   5.438  1.00  0.00          H   
ATOM    237  N   GLN A  17      67.282  30.485   9.937  1.00  0.00          N   
ATOM    238  CA  GLN A  17      68.145  31.429  10.665  1.00  0.00          C   
ATOM    239  C   GLN A  17      69.273  30.724  11.436  1.00  0.00          C   
ATOM    240  O   GLN A  17      70.429  31.104  11.344  1.00  0.00          O   
ATOM    241  CB  GLN A  17      67.245  32.315  11.519  1.00  0.00          C   
ATOM    242  CG  GLN A  17      66.488  33.382  10.696  1.00  0.00          C   
ATOM    243  CD  GLN A  17      67.444  34.451  10.136  1.00  0.00          C   
ATOM    244  NE2 GLN A  17      67.050  35.692  10.219  1.00  0.00          N   
ATOM    245  OE1 GLN A  17      68.578  34.225   9.786  1.00  0.00          O   
ATOM    246  H   GLN A  17      66.330  30.453  10.274  1.00  0.00          H   
ATOM    247  HA  GLN A  17      68.623  32.060   9.904  1.00  0.00          H   
ATOM    248  HB3 GLN A  17      67.803  32.904  12.255  1.00  0.00          H   
ATOM    249  HB2 GLN A  17      66.630  31.681  12.144  1.00  0.00          H   
ATOM    250  HG3 GLN A  17      65.733  33.878  11.306  1.00  0.00          H   
ATOM    251  HG2 GLN A  17      66.001  32.925   9.837  1.00  0.00          H   
ATOM    252 HE21 GLN A  17      66.144  35.916  10.600  1.00  0.00          H   
ATOM    253 HE22 GLN A  17      67.709  36.418   9.982  1.00  0.00          H   
ATOM    254  N   ALA A  18      69.049  29.569  12.077  1.00  0.00          N   
ATOM    255  CA  ALA A  18      70.006  28.723  12.784  1.00  0.00          C   
ATOM    256  C   ALA A  18      71.037  28.134  11.839  1.00  0.00          C   
ATOM    257  O   ALA A  18      72.262  28.256  12.091  1.00  0.00          O   
ATOM    258  CB  ALA A  18      69.236  27.619  13.487  1.00  0.00          C   
ATOM    259  H   ALA A  18      68.089  29.290  12.260  1.00  0.00          H   
ATOM    260  HA  ALA A  18      70.559  29.293  13.531  1.00  0.00          H   
ATOM    261  HB1 ALA A  18      69.907  26.997  14.072  1.00  0.00          H   
ATOM    262  HB2 ALA A  18      68.485  28.085  14.129  1.00  0.00          H   
ATOM    263  HB3 ALA A  18      68.743  26.908  12.826  1.00  0.00          H   
ATOM    264  N   ALA A  19      70.637  27.555  10.675  1.00  0.00          N   
ATOM    265  CA  ALA A  19      71.572  26.955   9.654  1.00  0.00          C   
ATOM    266  C   ALA A  19      72.598  27.920   9.181  1.00  0.00          C   
ATOM    267  O   ALA A  19      73.721  27.462   8.895  1.00  0.00          O   
ATOM    268  CB  ALA A  19      70.731  26.416   8.465  1.00  0.00          C   
ATOM    269  H   ALA A  19      69.684  27.266  10.519  1.00  0.00          H   
ATOM    270  HA  ALA A  19      72.043  26.048  10.036  1.00  0.00          H   
ATOM    271  HB1 ALA A  19      70.472  27.220   7.783  1.00  0.00          H   
ATOM    272  HB2 ALA A  19      71.324  25.683   7.927  1.00  0.00          H   
ATOM    273  HB3 ALA A  19      69.830  25.895   8.813  1.00  0.00          H   
ATOM    274  N   GLN A  20      72.308  29.256   9.157  1.00  0.00          N   
ATOM    275  CA  GLN A  20      73.262  30.268   8.704  1.00  0.00          C   
ATOM    276  C   GLN A  20      73.910  31.226   9.777  1.00  0.00          C   
ATOM    277  O   GLN A  20      74.245  32.335   9.407  1.00  0.00          O   
ATOM    278  CB  GLN A  20      72.580  31.009   7.527  1.00  0.00          C   
ATOM    279  CG  GLN A  20      73.478  31.944   6.646  1.00  0.00          C   
ATOM    280  CD  GLN A  20      74.540  31.065   5.983  1.00  0.00          C   
ATOM    281  NE2 GLN A  20      75.822  31.321   6.065  1.00  0.00          N   
ATOM    282  OE1 GLN A  20      74.162  30.104   5.284  1.00  0.00          O   
ATOM    283  H   GLN A  20      71.448  29.484   9.626  1.00  0.00          H   
ATOM    284  HA  GLN A  20      74.127  29.740   8.309  1.00  0.00          H   
ATOM    285  HB3 GLN A  20      71.777  31.620   7.933  1.00  0.00          H   
ATOM    286  HB2 GLN A  20      72.270  30.207   6.848  1.00  0.00          H   
ATOM    287  HG3 GLN A  20      74.030  32.562   7.350  1.00  0.00          H   
ATOM    288  HG2 GLN A  20      72.932  32.535   5.900  1.00  0.00          H   
ATOM    289 HE21 GLN A  20      76.128  32.048   6.701  1.00  0.00          H   
ATOM    290 HE22 GLN A  20      76.401  30.789   5.432  1.00  0.00          H   
ATOM    291  N   ALA A  21      74.118  30.724  10.977  1.00  0.00          N   
ATOM    292  CA  ALA A  21      74.800  31.461  12.017  1.00  0.00          C   
ATOM    293  C   ALA A  21      76.294  31.241  12.165  1.00  0.00          C   
ATOM    294  O   ALA A  21      76.783  30.166  11.761  1.00  0.00          O   
ATOM    295  CB  ALA A  21      74.101  31.215  13.351  1.00  0.00          C   
ATOM    296  H   ALA A  21      74.037  29.735  11.159  1.00  0.00          H   
ATOM    297  HA  ALA A  21      74.721  32.505  11.718  1.00  0.00          H   
ATOM    298  HB1 ALA A  21      74.357  32.011  14.045  1.00  0.00          H   
ATOM    299  HB2 ALA A  21      73.015  31.284  13.234  1.00  0.00          H   
ATOM    300  HB3 ALA A  21      74.329  30.240  13.793  1.00  0.00          H   
ATOM    301  N   ALA A  22      77.008  32.209  12.762  1.00  0.00          N   
ATOM    302  CA  ALA A  22      78.428  32.152  13.094  1.00  0.00          C   
ATOM    303  C   ALA A  22      78.815  31.268  14.288  1.00  0.00          C   
ATOM    304  O   ALA A  22      78.145  31.283  15.315  1.00  0.00          O   
ATOM    305  CB  ALA A  22      78.925  33.608  13.336  1.00  0.00          C   
ATOM    306  H   ALA A  22      76.543  33.038  13.100  1.00  0.00          H   
ATOM    307  HA  ALA A  22      78.968  31.649  12.293  1.00  0.00          H   
ATOM    308  HB1 ALA A  22      78.451  34.192  14.130  1.00  0.00          H   
ATOM    309  HB2 ALA A  22      79.969  33.492  13.621  1.00  0.00          H   
ATOM    310  HB3 ALA A  22      79.045  34.099  12.378  1.00  0.00          H   
ATOM    311  N   LYS A  23      79.896  30.503  14.062  1.00  0.00          N   
ATOM    312  CA  LYS A  23      80.251  29.346  14.901  1.00  0.00          C   
ATOM    313  C   LYS A  23      80.494  29.698  16.382  1.00  0.00          C   
ATOM    314  O   LYS A  23      81.107  30.695  16.695  1.00  0.00          O   
ATOM    315  CB  LYS A  23      81.458  28.657  14.236  1.00  0.00          C   
ATOM    316  CG  LYS A  23      82.136  27.563  15.173  1.00  0.00          C   
ATOM    317  CD  LYS A  23      83.438  27.097  14.545  1.00  0.00          C   
ATOM    318  CE  LYS A  23      84.175  26.021  15.370  1.00  0.00          C   
ATOM    319  NZ  LYS A  23      83.277  24.832  15.609  1.00  0.00          N   
ATOM    320  H   LYS A  23      80.302  30.550  13.140  1.00  0.00          H   
ATOM    321  HA  LYS A  23      79.399  28.675  14.909  1.00  0.00          H   
ATOM    322  HB3 LYS A  23      82.239  29.404  14.111  1.00  0.00          H   
ATOM    323  HB2 LYS A  23      81.124  28.256  13.277  1.00  0.00          H   
ATOM    324  HG3 LYS A  23      81.424  26.739  15.298  1.00  0.00          H   
ATOM    325  HG2 LYS A  23      82.366  28.048  16.112  1.00  0.00          H   
ATOM    326  HD3 LYS A  23      84.059  27.974  14.338  1.00  0.00          H   
ATOM    327  HD2 LYS A  23      83.153  26.650  13.586  1.00  0.00          H   
ATOM    328  HE3 LYS A  23      84.488  26.472  16.306  1.00  0.00          H   
ATOM    329  HE2 LYS A  23      85.106  25.811  14.839  1.00  0.00          H   
ATOM    330  HZ1 LYS A  23      83.809  24.112  16.095  1.00  0.00          H   
ATOM    331  HZ2 LYS A  23      82.478  25.060  16.182  1.00  0.00          H   
ATOM    332  HZ3 LYS A  23      83.017  24.386  14.749  1.00  0.00          H   
ATOM    333  N   LYS A  24      79.869  28.885  17.204  1.00  0.00          N   
ATOM    334  CA  LYS A  24      79.860  29.012  18.677  1.00  0.00          C   
ATOM    335  C   LYS A  24      81.086  28.368  19.457  1.00  0.00          C   
ATOM    336  CB  LYS A  24      78.498  28.581  19.312  1.00  0.00          C   
ATOM    337  CG  LYS A  24      77.557  29.733  19.248  1.00  0.00          C   
ATOM    338  CD  LYS A  24      76.157  29.506  19.902  1.00  0.00          C   
ATOM    339  CE  LYS A  24      75.154  30.538  19.500  1.00  0.00          C   
ATOM    340  NZ  LYS A  24      74.553  30.345  18.145  1.00  0.00          N   
ATOM    341  O   LYS A  24      81.786  29.113  20.159  1.00  0.00          O   
ATOM    342  OXT LYS A  24      81.361  27.150  19.212  1.00  0.00          O   
ATOM    343  H   LYS A  24      79.415  28.103  16.750  1.00  0.00          H   
ATOM    344  HA  LYS A  24      79.961  30.093  18.761  1.00  0.00          H   
ATOM    345  HB3 LYS A  24      78.621  28.357  20.370  1.00  0.00          H   
ATOM    346  HB2 LYS A  24      78.089  27.709  18.790  1.00  0.00          H   
ATOM    347  HG3 LYS A  24      77.381  30.065  18.222  1.00  0.00          H   
ATOM    348  HG2 LYS A  24      77.925  30.580  19.817  1.00  0.00          H   
ATOM    349  HD3 LYS A  24      76.156  29.438  20.987  1.00  0.00          H   
ATOM    350  HD2 LYS A  24      75.784  28.526  19.622  1.00  0.00          H   
ATOM    351  HE3 LYS A  24      75.597  31.530  19.591  1.00  0.00          H   
ATOM    352  HE2 LYS A  24      74.356  30.428  20.231  1.00  0.00          H   
ATOM    353  HZ1 LYS A  24      74.054  31.174  17.869  1.00  0.00          H   
ATOM    354  HZ2 LYS A  24      75.268  30.126  17.472  1.00  0.00          H   
ATOM    355  HZ3 LYS A  24      73.931  29.542  18.077  1.00  0.00          H   
TER     356      LYS A  24
ENDMDL
MODEL       10
ATOM      1  N   LYS A   1      52.727  18.948   3.696  1.00  0.00          N   
ATOM      2  CA  LYS A   1      51.868  20.082   4.017  1.00  0.00          C   
ATOM      3  C   LYS A   1      52.689  21.281   4.497  1.00  0.00          C   
ATOM      4  O   LYS A   1      53.903  21.176   4.684  1.00  0.00          O   
ATOM      5  CB  LYS A   1      50.814  19.659   5.054  1.00  0.00          C   
ATOM      6  CG  LYS A   1      51.455  19.341   6.413  1.00  0.00          C   
ATOM      7  CD  LYS A   1      50.388  18.806   7.370  1.00  0.00          C   
ATOM      8  CE  LYS A   1      50.944  18.780   8.795  1.00  0.00          C   
ATOM      9  NZ  LYS A   1      51.862  17.615   8.949  1.00  0.00          N   
ATOM     10  HA  LYS A   1      51.351  20.373   3.114  1.00  0.00          H   
ATOM     11  HB3 LYS A   1      50.295  18.783   4.693  1.00  0.00          H   
ATOM     12  HB2 LYS A   1      50.103  20.463   5.180  1.00  0.00          H   
ATOM     13  HG3 LYS A   1      51.888  20.239   6.827  1.00  0.00          H   
ATOM     14  HG2 LYS A   1      52.226  18.596   6.280  1.00  0.00          H   
ATOM     15  HD3 LYS A   1      50.110  17.804   7.077  1.00  0.00          H   
ATOM     16  HD2 LYS A   1      49.518  19.447   7.333  1.00  0.00          H   
ATOM     17  HE3 LYS A   1      50.129  18.692   9.498  1.00  0.00          H   
ATOM     18  HE2 LYS A   1      51.487  19.694   8.986  1.00  0.00          H   
ATOM     19  HZ1 LYS A   1      52.090  17.484   9.955  1.00  0.00          H   
ATOM     20  HZ2 LYS A   1      52.736  17.790   8.413  1.00  0.00          H   
ATOM     21  HZ3 LYS A   1      51.397  16.758   8.587  1.00  0.00          H   
ATOM     22  H   LYS A   1      53.119  18.868   2.801  1.00  0.00          H   
ATOM     23  N   LYS A   2      52.010  22.408   4.702  1.00  0.00          N   
ATOM     24  CA  LYS A   2      52.684  23.646   5.086  1.00  0.00          C   
ATOM     25  C   LYS A   2      53.296  23.515   6.482  1.00  0.00          C   
ATOM     26  O   LYS A   2      52.803  22.744   7.305  1.00  0.00          O   
ATOM     27  CB  LYS A   2      51.696  24.821   5.062  1.00  0.00          C   
ATOM     28  CG  LYS A   2      50.519  24.559   6.009  1.00  0.00          C   
ATOM     29  CD  LYS A   2      49.644  25.811   6.100  1.00  0.00          C   
ATOM     30  CE  LYS A   2      48.741  25.896   4.868  1.00  0.00          C   
ATOM     31  NZ  LYS A   2      48.229  27.289   4.717  1.00  0.00          N   
ATOM     32  H   LYS A   2      51.037  22.408   4.590  1.00  0.00          H   
ATOM     33  HA  LYS A   2      53.465  23.840   4.367  1.00  0.00          H   
ATOM     34  HB3 LYS A   2      51.322  24.952   4.057  1.00  0.00          H   
ATOM     35  HB2 LYS A   2      52.208  25.721   5.371  1.00  0.00          H   
ATOM     36  HG3 LYS A   2      50.894  24.314   6.991  1.00  0.00          H   
ATOM     37  HG2 LYS A   2      49.931  23.735   5.632  1.00  0.00          H   
ATOM     38  HD3 LYS A   2      50.274  26.688   6.143  1.00  0.00          H   
ATOM     39  HD2 LYS A   2      49.036  25.760   6.993  1.00  0.00          H   
ATOM     40  HE3 LYS A   2      47.908  25.218   4.985  1.00  0.00          H   
ATOM     41  HE2 LYS A   2      49.305  25.623   3.990  1.00  0.00          H   
ATOM     42  HZ1 LYS A   2      49.006  27.963   4.869  1.00  0.00          H   
ATOM     43  HZ2 LYS A   2      47.478  27.460   5.416  1.00  0.00          H   
ATOM     44  HZ3 LYS A   2      47.847  27.415   3.758  1.00  0.00          H   
ATOM     45  N   PRO A   3      54.346  24.240   6.769  1.00  0.00          N   
ATOM     46  CA  PRO A   3      54.602  24.697   8.165  1.00  0.00          C   
ATOM     47  C   PRO A   3      53.430  25.499   8.723  1.00  0.00          C   
ATOM     48  O   PRO A   3      53.178  26.629   8.303  1.00  0.00          O   
ATOM     49  CB  PRO A   3      55.859  25.560   8.050  1.00  0.00          C   
ATOM     50  CG  PRO A   3      56.578  25.036   6.856  1.00  0.00          C   
ATOM     51  CD  PRO A   3      55.506  24.512   5.900  1.00  0.00          C   
ATOM     52  HA  PRO A   3      54.806  23.848   8.801  1.00  0.00          H   
ATOM     53  HB3 PRO A   3      56.476  25.446   8.928  1.00  0.00          H   
ATOM     54  HB2 PRO A   3      55.592  26.598   7.906  1.00  0.00          H   
ATOM     55  HG3 PRO A   3      57.231  24.226   7.140  1.00  0.00          H   
ATOM     56  HG2 PRO A   3      57.145  25.830   6.390  1.00  0.00          H   
ATOM     57  HD3 PRO A   3      55.833  23.599   5.426  1.00  0.00          H   
ATOM     58  HD2 PRO A   3      55.263  25.260   5.159  1.00  0.00          H   
ATOM     59  N   GLY A   4      52.728  24.903   9.679  1.00  0.00          N   
ATOM     60  CA  GLY A   4      51.435  25.412  10.110  1.00  0.00          C   
ATOM     61  C   GLY A   4      51.566  26.523  11.148  1.00  0.00          C   
ATOM     62  O   GLY A   4      52.658  27.028  11.413  1.00  0.00          O   
ATOM     63  H   GLY A   4      53.090  24.095  10.101  1.00  0.00          H   
ATOM     64  HA3 GLY A   4      50.865  24.601  10.537  1.00  0.00          H   
ATOM     65  HA2 GLY A   4      50.907  25.797   9.250  1.00  0.00          H   
ATOM     66  N   ALA A   5      50.411  26.966  11.641  1.00  0.00          N   
ATOM     67  CA  ALA A   5      50.341  28.047  12.628  1.00  0.00          C   
ATOM     68  C   ALA A   5      50.877  29.396  12.125  1.00  0.00          C   
ATOM     69  O   ALA A   5      51.092  30.271  12.960  1.00  0.00          O   
ATOM     70  CB  ALA A   5      51.096  27.647  13.904  1.00  0.00          C   
ATOM     71  H   ALA A   5      49.577  26.554  11.332  1.00  0.00          H   
ATOM     72  HA  ALA A   5      49.303  28.183  12.894  1.00  0.00          H   
ATOM     73  HB1 ALA A   5      50.476  26.985  14.489  1.00  0.00          H   
ATOM     74  HB2 ALA A   5      51.323  28.525  14.488  1.00  0.00          H   
ATOM     75  HB3 ALA A   5      52.007  27.140  13.646  1.00  0.00          H   
ATOM     76  N   SER A   6      51.503  29.418  10.945  1.00  0.00          N   
ATOM     77  CA  SER A   6      52.672  30.271  10.692  1.00  0.00          C   
ATOM     78  C   SER A   6      53.734  30.234  11.800  1.00  0.00          C   
ATOM     79  O   SER A   6      54.669  31.033  11.756  1.00  0.00          O   
ATOM     80  CB  SER A   6      52.263  31.726  10.530  1.00  0.00          C   
ATOM     81  OG  SER A   6      51.068  31.792   9.763  1.00  0.00          O   
ATOM     82  H   SER A   6      51.163  28.854  10.220  1.00  0.00          H   
ATOM     83  HA  SER A   6      53.121  29.952   9.769  1.00  0.00          H   
ATOM     84  HB3 SER A   6      53.057  32.268  10.036  1.00  0.00          H   
ATOM     85  HB2 SER A   6      52.081  32.165  11.498  1.00  0.00          H   
ATOM     86  HG  SER A   6      50.910  32.656   9.570  1.00  0.00          H   
ATOM     87  N   LEU A   7      53.641  29.302  12.753  1.00  0.00          N   
ATOM     88  CA  LEU A   7      54.589  29.221  13.865  1.00  0.00          C   
ATOM     89  C   LEU A   7      55.304  27.863  13.880  1.00  0.00          C   
ATOM     90  O   LEU A   7      56.440  27.785  14.338  1.00  0.00          O   
ATOM     91  CB  LEU A   7      53.843  29.405  15.192  1.00  0.00          C   
ATOM     92  CG  LEU A   7      54.836  29.593  16.345  1.00  0.00          C   
ATOM     93  CD1 LEU A   7      55.358  31.033  16.367  1.00  0.00          C   
ATOM     94  CD2 LEU A   7      54.138  29.292  17.674  1.00  0.00          C   
ATOM     95  H   LEU A   7      53.038  28.545  12.603  1.00  0.00          H   
ATOM     96  HA  LEU A   7      55.327  30.000  13.771  1.00  0.00          H   
ATOM     97  HB3 LEU A   7      53.242  28.529  15.381  1.00  0.00          H   
ATOM     98  HB2 LEU A   7      53.202  30.273  15.125  1.00  0.00          H   
ATOM     99  HG  LEU A   7      55.667  28.916  16.218  1.00  0.00          H   
ATOM    100 HD11 LEU A   7      54.557  31.701  16.647  1.00  0.00          H   
ATOM    101 HD12 LEU A   7      55.727  31.303  15.390  1.00  0.00          H   
ATOM    102 HD13 LEU A   7      56.158  31.111  17.087  1.00  0.00          H   
ATOM    103 HD21 LEU A   7      53.574  28.375  17.584  1.00  0.00          H   
ATOM    104 HD22 LEU A   7      53.469  30.103  17.922  1.00  0.00          H   
ATOM    105 HD23 LEU A   7      54.878  29.184  18.453  1.00  0.00          H   
ATOM    106  N   ALA A   8      54.751  26.846  13.201  1.00  0.00          N   
ATOM    107  CA  ALA A   8      55.583  25.909  12.470  1.00  0.00          C   
ATOM    108  C   ALA A   8      56.392  26.646  11.396  1.00  0.00          C   
ATOM    109  O   ALA A   8      57.613  26.550  11.417  1.00  0.00          O   
ATOM    110  CB  ALA A   8      54.743  24.764  11.883  1.00  0.00          C   
ATOM    111  H   ALA A   8      53.798  26.872  12.993  1.00  0.00          H   
ATOM    112  HA  ALA A   8      56.286  25.481  13.172  1.00  0.00          H   
ATOM    113  HB1 ALA A   8      53.694  25.007  11.950  1.00  0.00          H   
ATOM    114  HB2 ALA A   8      54.931  23.863  12.448  1.00  0.00          H   
ATOM    115  HB3 ALA A   8      55.005  24.591  10.848  1.00  0.00          H   
ATOM    116  N   ALA A   9      55.754  27.614  10.706  1.00  0.00          N   
ATOM    117  CA  ALA A   9      56.482  28.422   9.713  1.00  0.00          C   
ATOM    118  C   ALA A   9      57.543  29.328  10.340  1.00  0.00          C   
ATOM    119  O   ALA A   9      58.636  29.471   9.787  1.00  0.00          O   
ATOM    120  CB  ALA A   9      55.514  29.273   8.895  1.00  0.00          C   
ATOM    121  H   ALA A   9      54.812  27.853  10.939  1.00  0.00          H   
ATOM    122  HA  ALA A   9      56.984  27.747   9.037  1.00  0.00          H   
ATOM    123  HB1 ALA A   9      55.958  29.502   7.938  1.00  0.00          H   
ATOM    124  HB2 ALA A   9      55.307  30.192   9.424  1.00  0.00          H   
ATOM    125  HB3 ALA A   9      54.593  28.729   8.745  1.00  0.00          H   
ATOM    126  N   LEU A  10      57.213  29.950  11.468  1.00  0.00          N   
ATOM    127  CA  LEU A  10      58.188  30.742  12.218  1.00  0.00          C   
ATOM    128  C   LEU A  10      59.293  29.844  12.774  1.00  0.00          C   
ATOM    129  O   LEU A  10      60.476  30.181  12.676  1.00  0.00          O   
ATOM    130  CB  LEU A  10      57.483  31.487  13.365  1.00  0.00          C   
ATOM    131  CG  LEU A  10      58.202  32.805  13.694  1.00  0.00          C   
ATOM    132  CD1 LEU A  10      57.239  33.765  14.397  1.00  0.00          C   
ATOM    133  CD2 LEU A  10      59.390  32.529  14.616  1.00  0.00          C   
ATOM    134  H   LEU A  10      56.409  29.661  11.934  1.00  0.00          H   
ATOM    135  HA  LEU A  10      58.632  31.462  11.546  1.00  0.00          H   
ATOM    136  HB3 LEU A  10      57.463  30.859  14.245  1.00  0.00          H   
ATOM    137  HB2 LEU A  10      56.468  31.702  13.067  1.00  0.00          H   
ATOM    138  HG  LEU A  10      58.553  33.258  12.778  1.00  0.00          H   
ATOM    139 HD11 LEU A  10      56.498  34.112  13.694  1.00  0.00          H   
ATOM    140 HD12 LEU A  10      57.792  34.607  14.785  1.00  0.00          H   
ATOM    141 HD13 LEU A  10      56.750  33.250  15.211  1.00  0.00          H   
ATOM    142 HD21 LEU A  10      59.075  31.895  15.432  1.00  0.00          H   
ATOM    143 HD22 LEU A  10      59.766  33.462  15.008  1.00  0.00          H   
ATOM    144 HD23 LEU A  10      60.167  32.035  14.057  1.00  0.00          H   
ATOM    145  N   GLN A  11      58.894  28.674  13.285  1.00  0.00          N   
ATOM    146  CA  GLN A  11      59.885  27.702  13.772  1.00  0.00          C   
ATOM    147  C   GLN A  11      60.788  27.187  12.647  1.00  0.00          C   
ATOM    148  O   GLN A  11      61.942  26.834  12.885  1.00  0.00          O   
ATOM    149  CB  GLN A  11      59.197  26.537  14.494  1.00  0.00          C   
ATOM    150  CG  GLN A  11      58.755  26.970  15.900  1.00  0.00          C   
ATOM    151  CD  GLN A  11      57.918  25.875  16.553  1.00  0.00          C   
ATOM    152  NE2 GLN A  11      58.370  25.269  17.617  1.00  0.00          N   
ATOM    153  OE1 GLN A  11      56.822  25.566  16.084  1.00  0.00          O   
ATOM    154  H   GLN A  11      57.996  28.345  13.007  1.00  0.00          H   
ATOM    155  HA  GLN A  11      60.516  28.210  14.486  1.00  0.00          H   
ATOM    156  HB3 GLN A  11      59.889  25.710  14.578  1.00  0.00          H   
ATOM    157  HB2 GLN A  11      58.333  26.224  13.925  1.00  0.00          H   
ATOM    158  HG3 GLN A  11      58.184  27.882  15.847  1.00  0.00          H   
ATOM    159  HG2 GLN A  11      59.635  27.144  16.502  1.00  0.00          H   
ATOM    160 HE21 GLN A  11      59.242  25.518  17.989  1.00  0.00          H   
ATOM    161 HE22 GLN A  11      57.837  24.567  18.045  1.00  0.00          H   
ATOM    162  N   ALA A  12      60.215  27.018  11.460  1.00  0.00          N   
ATOM    163  CA  ALA A  12      60.969  26.675  10.262  1.00  0.00          C   
ATOM    164  C   ALA A  12      61.897  27.805   9.825  1.00  0.00          C   
ATOM    165  O   ALA A  12      63.101  27.581   9.736  1.00  0.00          O   
ATOM    166  CB  ALA A  12      60.027  26.324   9.110  1.00  0.00          C   
ATOM    167  H   ALA A  12      59.240  27.127  11.388  1.00  0.00          H   
ATOM    168  HA  ALA A  12      61.573  25.807  10.479  1.00  0.00          H   
ATOM    169  HB1 ALA A  12      60.601  25.929   8.284  1.00  0.00          H   
ATOM    170  HB2 ALA A  12      59.502  27.212   8.791  1.00  0.00          H   
ATOM    171  HB3 ALA A  12      59.315  25.583   9.441  1.00  0.00          H   
ATOM    172  N   LEU A  13      61.397  29.041   9.852  1.00  0.00          N   
ATOM    173  CA  LEU A  13      62.217  30.215   9.538  1.00  0.00          C   
ATOM    174  C   LEU A  13      63.341  30.369  10.554  1.00  0.00          C   
ATOM    175  O   LEU A  13      64.464  30.694  10.152  1.00  0.00          O   
ATOM    176  CB  LEU A  13      61.343  31.480   9.509  1.00  0.00          C   
ATOM    177  CG  LEU A  13      62.166  32.712   9.101  1.00  0.00          C   
ATOM    178  CD1 LEU A  13      62.658  32.561   7.659  1.00  0.00          C   
ATOM    179  CD2 LEU A  13      61.296  33.963   9.213  1.00  0.00          C   
ATOM    180  H   LEU A  13      60.453  29.167  10.083  1.00  0.00          H   
ATOM    181  HA  LEU A  13      62.656  30.076   8.566  1.00  0.00          H   
ATOM    182  HB3 LEU A  13      60.925  31.643  10.490  1.00  0.00          H   
ATOM    183  HB2 LEU A  13      60.541  31.339   8.800  1.00  0.00          H   
ATOM    184  HG  LEU A  13      63.017  32.805   9.759  1.00  0.00          H   
ATOM    185 HD11 LEU A  13      61.854  32.187   7.042  1.00  0.00          H   
ATOM    186 HD12 LEU A  13      63.485  31.869   7.630  1.00  0.00          H   
ATOM    187 HD13 LEU A  13      62.979  33.523   7.286  1.00  0.00          H   
ATOM    188 HD21 LEU A  13      60.810  33.978  10.178  1.00  0.00          H   
ATOM    189 HD22 LEU A  13      60.549  33.954   8.433  1.00  0.00          H   
ATOM    190 HD23 LEU A  13      61.916  34.842   9.109  1.00  0.00          H   
ATOM    191  N   GLN A  14      63.064  30.138  11.842  1.00  0.00          N   
ATOM    192  CA  GLN A  14      64.134  30.152  12.838  1.00  0.00          C   
ATOM    193  C   GLN A  14      65.129  29.028  12.532  1.00  0.00          C   
ATOM    194  O   GLN A  14      66.220  29.314  12.035  1.00  0.00          O   
ATOM    195  CB  GLN A  14      63.573  30.016  14.260  1.00  0.00          C   
ATOM    196  CG  GLN A  14      62.893  31.324  14.662  1.00  0.00          C   
ATOM    197  CD  GLN A  14      62.220  31.164  16.021  1.00  0.00          C   
ATOM    198  NE2 GLN A  14      61.956  32.223  16.737  1.00  0.00          N   
ATOM    199  OE1 GLN A  14      61.933  30.044  16.445  1.00  0.00          O   
ATOM    200  H   GLN A  14      62.141  29.960  12.120  1.00  0.00          H   
ATOM    201  HA  GLN A  14      64.655  31.095  12.763  1.00  0.00          H   
ATOM    202  HB3 GLN A  14      64.379  29.805  14.946  1.00  0.00          H   
ATOM    203  HB2 GLN A  14      62.855  29.210  14.288  1.00  0.00          H   
ATOM    204  HG3 GLN A  14      62.154  31.584  13.923  1.00  0.00          H   
ATOM    205  HG2 GLN A  14      63.635  32.107  14.721  1.00  0.00          H   
ATOM    206 HE21 GLN A  14      62.188  33.113  16.398  1.00  0.00          H   
ATOM    207 HE22 GLN A  14      61.522  32.129  17.610  1.00  0.00          H   
ATOM    208  N   ALA A  15      64.623  27.802  12.400  1.00  0.00          N   
ATOM    209  CA  ALA A  15      65.509  26.640  12.388  1.00  0.00          C   
ATOM    210  C   ALA A  15      66.384  26.621  11.133  1.00  0.00          C   
ATOM    211  O   ALA A  15      67.578  26.330  11.200  1.00  0.00          O   
ATOM    212  CB  ALA A  15      64.680  25.356  12.452  1.00  0.00          C   
ATOM    213  H   ALA A  15      63.684  27.689  12.114  1.00  0.00          H   
ATOM    214  HA  ALA A  15      66.148  26.681  13.258  1.00  0.00          H   
ATOM    215  HB1 ALA A  15      64.331  25.201  13.463  1.00  0.00          H   
ATOM    216  HB2 ALA A  15      65.289  24.516  12.149  1.00  0.00          H   
ATOM    217  HB3 ALA A  15      63.831  25.443  11.789  1.00  0.00          H   
ATOM    218  N   LEU A  16      65.775  26.936   9.993  1.00  0.00          N   
ATOM    219  CA  LEU A  16      66.498  27.080   8.734  1.00  0.00          C   
ATOM    220  C   LEU A  16      67.507  28.228   8.772  1.00  0.00          C   
ATOM    221  O   LEU A  16      68.703  27.956   8.630  1.00  0.00          O   
ATOM    222  CB  LEU A  16      65.539  27.168   7.530  1.00  0.00          C   
ATOM    223  CG  LEU A  16      64.686  25.895   7.318  1.00  0.00          C   
ATOM    224  CD1 LEU A  16      63.735  26.056   6.126  1.00  0.00          C   
ATOM    225  CD2 LEU A  16      65.602  24.702   6.995  1.00  0.00          C   
ATOM    226  H   LEU A  16      64.807  27.088  10.002  1.00  0.00          H   
ATOM    227  HA  LEU A  16      67.074  26.174   8.609  1.00  0.00          H   
ATOM    228  HB3 LEU A  16      66.143  27.354   6.652  1.00  0.00          H   
ATOM    229  HB2 LEU A  16      64.885  28.017   7.675  1.00  0.00          H   
ATOM    230  HG  LEU A  16      64.108  25.685   8.203  1.00  0.00          H   
ATOM    231 HD11 LEU A  16      63.128  26.938   6.250  1.00  0.00          H   
ATOM    232 HD12 LEU A  16      63.094  25.189   6.061  1.00  0.00          H   
ATOM    233 HD13 LEU A  16      64.311  26.142   5.218  1.00  0.00          H   
ATOM    234 HD21 LEU A  16      66.234  24.961   6.158  1.00  0.00          H   
ATOM    235 HD22 LEU A  16      65.006  23.843   6.732  1.00  0.00          H   
ATOM    236 HD23 LEU A  16      66.219  24.469   7.848  1.00  0.00          H   
ATOM    237  N   GLN A  17      67.113  29.370   9.343  1.00  0.00          N   
ATOM    238  CA  GLN A  17      68.035  30.502   9.488  1.00  0.00          C   
ATOM    239  C   GLN A  17      69.193  30.092  10.398  1.00  0.00          C   
ATOM    240  O   GLN A  17      70.305  29.876   9.912  1.00  0.00          O   
ATOM    241  CB  GLN A  17      67.263  31.692  10.085  1.00  0.00          C   
ATOM    242  CG  GLN A  17      66.320  32.326   9.053  1.00  0.00          C   
ATOM    243  CD  GLN A  17      65.581  33.506   9.674  1.00  0.00          C   
ATOM    244  NE2 GLN A  17      65.181  34.486   8.911  1.00  0.00          N   
ATOM    245  OE1 GLN A  17      65.363  33.534  10.885  1.00  0.00          O   
ATOM    246  H   GLN A  17      66.260  29.391   9.837  1.00  0.00          H   
ATOM    247  HA  GLN A  17      68.422  30.777   8.517  1.00  0.00          H   
ATOM    248  HB3 GLN A  17      67.969  32.437  10.421  1.00  0.00          H   
ATOM    249  HB2 GLN A  17      66.682  31.351  10.929  1.00  0.00          H   
ATOM    250  HG3 GLN A  17      65.603  31.587   8.726  1.00  0.00          H   
ATOM    251  HG2 GLN A  17      66.895  32.667   8.206  1.00  0.00          H   
ATOM    252 HE21 GLN A  17      65.357  34.460   7.947  1.00  0.00          H   
ATOM    253 HE22 GLN A  17      64.704  35.248   9.302  1.00  0.00          H   
ATOM    254  N   ALA A  18      68.887  29.858  11.674  1.00  0.00          N   
ATOM    255  CA  ALA A  18      69.852  29.403  12.679  1.00  0.00          C   
ATOM    256  C   ALA A  18      70.823  28.345  12.145  1.00  0.00          C   
ATOM    257  O   ALA A  18      72.038  28.513  12.297  1.00  0.00          O   
ATOM    258  CB  ALA A  18      69.088  28.844  13.883  1.00  0.00          C   
ATOM    259  H   ALA A  18      67.999  30.111  11.979  1.00  0.00          H   
ATOM    260  HA  ALA A  18      70.426  30.254  13.012  1.00  0.00          H   
ATOM    261  HB1 ALA A  18      68.917  27.785  13.751  1.00  0.00          H   
ATOM    262  HB2 ALA A  18      68.139  29.351  13.973  1.00  0.00          H   
ATOM    263  HB3 ALA A  18      69.663  29.006  14.781  1.00  0.00          H   
ATOM    264  N   ALA A  19      70.311  27.447  11.291  1.00  0.00          N   
ATOM    265  CA  ALA A  19      71.193  26.491  10.631  1.00  0.00          C   
ATOM    266  C   ALA A  19      72.096  27.250   9.661  1.00  0.00          C   
ATOM    267  O   ALA A  19      73.192  27.675  10.038  1.00  0.00          O   
ATOM    268  CB  ALA A  19      70.381  25.405   9.916  1.00  0.00          C   
ATOM    269  H   ALA A  19      69.421  27.610  10.903  1.00  0.00          H   
ATOM    270  HA  ALA A  19      71.815  26.024  11.382  1.00  0.00          H   
ATOM    271  HB1 ALA A  19      71.033  24.587   9.646  1.00  0.00          H   
ATOM    272  HB2 ALA A  19      69.935  25.818   9.023  1.00  0.00          H   
ATOM    273  HB3 ALA A  19      69.604  25.044  10.574  1.00  0.00          H   
ATOM    274  N   GLN A  20      71.494  27.730   8.573  1.00  0.00          N   
ATOM    275  CA  GLN A  20      72.270  27.982   7.363  1.00  0.00          C   
ATOM    276  C   GLN A  20      73.290  29.098   7.593  1.00  0.00          C   
ATOM    277  O   GLN A  20      74.434  29.011   7.147  1.00  0.00          O   
ATOM    278  CB  GLN A  20      71.349  28.322   6.183  1.00  0.00          C   
ATOM    279  CG  GLN A  20      70.547  29.600   6.452  1.00  0.00          C   
ATOM    280  CD  GLN A  20      69.523  29.808   5.340  1.00  0.00          C   
ATOM    281  NE2 GLN A  20      68.366  30.336   5.624  1.00  0.00          N   
ATOM    282  OE1 GLN A  20      69.787  29.481   4.183  1.00  0.00          O   
ATOM    283  H   GLN A  20      70.592  28.110   8.659  1.00  0.00          H   
ATOM    284  HA  GLN A  20      72.812  27.079   7.119  1.00  0.00          H   
ATOM    285  HB3 GLN A  20      70.664  27.502   6.022  1.00  0.00          H   
ATOM    286  HB2 GLN A  20      71.948  28.462   5.295  1.00  0.00          H   
ATOM    287  HG3 GLN A  20      71.216  30.447   6.477  1.00  0.00          H   
ATOM    288  HG2 GLN A  20      70.037  29.515   7.399  1.00  0.00          H   
ATOM    289 HE21 GLN A  20      68.159  30.597   6.546  1.00  0.00          H   
ATOM    290 HE22 GLN A  20      67.703  30.474   4.915  1.00  0.00          H   
ATOM    291  N   ALA A  21      72.852  30.143   8.293  1.00  0.00          N   
ATOM    292  CA  ALA A  21      73.701  31.280   8.596  1.00  0.00          C   
ATOM    293  C   ALA A  21      74.487  31.051   9.882  1.00  0.00          C   
ATOM    294  O   ALA A  21      75.685  31.326   9.946  1.00  0.00          O   
ATOM    295  CB  ALA A  21      72.835  32.532   8.744  1.00  0.00          C   
ATOM    296  H   ALA A  21      71.927  30.141   8.618  1.00  0.00          H   
ATOM    297  HA  ALA A  21      74.393  31.430   7.781  1.00  0.00          H   
ATOM    298  HB1 ALA A  21      73.396  33.299   9.258  1.00  0.00          H   
ATOM    299  HB2 ALA A  21      71.948  32.291   9.312  1.00  0.00          H   
ATOM    300  HB3 ALA A  21      72.550  32.889   7.766  1.00  0.00          H   
ATOM    301  N   ALA A  22      73.800  30.555  10.912  1.00  0.00          N   
ATOM    302  CA  ALA A  22      73.670  31.324  12.155  1.00  0.00          C   
ATOM    303  C   ALA A  22      73.735  30.396  13.386  1.00  0.00          C   
ATOM    304  O   ALA A  22      74.500  29.433  13.375  1.00  0.00          O   
ATOM    305  CB  ALA A  22      72.371  32.147  12.056  1.00  0.00          C   
ATOM    306  H   ALA A  22      73.437  29.638  10.861  1.00  0.00          H   
ATOM    307  HA  ALA A  22      74.499  32.016  12.230  1.00  0.00          H   
ATOM    308  HB1 ALA A  22      72.135  32.565  13.023  1.00  0.00          H   
ATOM    309  HB2 ALA A  22      71.563  31.510  11.731  1.00  0.00          H   
ATOM    310  HB3 ALA A  22      72.506  32.947  11.343  1.00  0.00          H   
ATOM    311  N   LYS A  23      72.951  30.657  14.439  1.00  0.00          N   
ATOM    312  CA  LYS A  23      73.341  30.257  15.787  1.00  0.00          C   
ATOM    313  C   LYS A  23      72.835  28.856  16.114  1.00  0.00          C   
ATOM    314  O   LYS A  23      71.710  28.497  15.764  1.00  0.00          O   
ATOM    315  CB  LYS A  23      72.774  31.255  16.801  1.00  0.00          C   
ATOM    316  CG  LYS A  23      73.491  32.597  16.651  1.00  0.00          C   
ATOM    317  CD  LYS A  23      72.966  33.581  17.699  1.00  0.00          C   
ATOM    318  CE  LYS A  23      73.491  34.985  17.391  1.00  0.00          C   
ATOM    319  NZ  LYS A  23      72.867  35.963  18.324  1.00  0.00          N   
ATOM    320  H   LYS A  23      72.070  31.066  14.290  1.00  0.00          H   
ATOM    321  HA  LYS A  23      74.417  30.266  15.857  1.00  0.00          H   
ATOM    322  HB3 LYS A  23      72.927  30.878  17.801  1.00  0.00          H   
ATOM    323  HB2 LYS A  23      71.718  31.387  16.622  1.00  0.00          H   
ATOM    324  HG3 LYS A  23      73.306  32.996  15.665  1.00  0.00          H   
ATOM    325  HG2 LYS A  23      74.553  32.455  16.789  1.00  0.00          H   
ATOM    326  HD3 LYS A  23      73.306  33.280  18.679  1.00  0.00          H   
ATOM    327  HD2 LYS A  23      71.886  33.586  17.678  1.00  0.00          H   
ATOM    328  HE3 LYS A  23      73.242  35.247  16.373  1.00  0.00          H   
ATOM    329  HE2 LYS A  23      74.564  35.003  17.515  1.00  0.00          H   
ATOM    330  HZ1 LYS A  23      72.564  35.474  19.190  1.00  0.00          H   
ATOM    331  HZ2 LYS A  23      72.041  36.401  17.865  1.00  0.00          H   
ATOM    332  HZ3 LYS A  23      73.558  36.700  18.570  1.00  0.00          H   
ATOM    333  N   LYS A  24      73.681  28.067  16.774  1.00  0.00          N   
ATOM    334  CA  LYS A  24      73.296  26.729  17.214  1.00  0.00          C   
ATOM    335  C   LYS A  24      72.659  26.783  18.600  1.00  0.00          C   
ATOM    336  CB  LYS A  24      74.523  25.816  17.249  1.00  0.00          C   
ATOM    337  CG  LYS A  24      75.066  25.634  15.830  1.00  0.00          C   
ATOM    338  CD  LYS A  24      76.228  24.640  15.853  1.00  0.00          C   
ATOM    339  CE  LYS A  24      76.850  24.547  14.458  1.00  0.00          C   
ATOM    340  NZ  LYS A  24      77.641  23.290  14.350  1.00  0.00          N   
ATOM    341  O   LYS A  24      73.153  27.531  19.428  1.00  0.00          O   
ATOM    342  OXT LYS A  24      71.688  26.075  18.812  1.00  0.00          O   
ATOM    343  H   LYS A  24      74.584  28.393  16.970  1.00  0.00          H   
ATOM    344  HA  LYS A  24      72.579  26.324  16.515  1.00  0.00          H   
ATOM    345  HB3 LYS A  24      74.244  24.854  17.651  1.00  0.00          H   
ATOM    346  HB2 LYS A  24      75.283  26.262  17.873  1.00  0.00          H   
ATOM    347  HG3 LYS A  24      75.415  26.583  15.453  1.00  0.00          H   
ATOM    348  HG2 LYS A  24      74.280  25.258  15.190  1.00  0.00          H   
ATOM    349  HD3 LYS A  24      75.865  23.666  16.146  1.00  0.00          H   
ATOM    350  HD2 LYS A  24      76.974  24.975  16.559  1.00  0.00          H   
ATOM    351  HE3 LYS A  24      77.498  25.396  14.295  1.00  0.00          H   
ATOM    352  HE2 LYS A  24      76.067  24.545  13.714  1.00  0.00          H   
ATOM    353  HZ1 LYS A  24      78.504  23.371  14.925  1.00  0.00          H   
ATOM    354  HZ2 LYS A  24      77.902  23.129  13.355  1.00  0.00          H   
ATOM    355  HZ3 LYS A  24      77.073  22.491  14.693  1.00  0.00          H   
TER     356      LYS A  24
ENDMDL
END
