# Supplementary material for: A glutamine-based single α-helix scaffold to target globular proteins
Source: Nat Commun. 2022 Nov 18;13:7073. doi: 10.1038/s41467-022-34793-6 (PMC9674830; doi:10.1038/s41467-022-34793-6)
Supplement: Supplementary file 6 — Supplementary Data 3 [file 41467_2022_34793_MOESM6_ESM.xlsx]

## Sheet: All_p37n_motifs
	UP_Code	Motif_Sequence	L-Q_pairs	Annotation_Score	Superkingdom	Kingdom	Species
0	A0A674NT79	MQQMQNLQQLQQQQNV	4	3	Eukaryota	Metazoa	Takifugu rubripes (Japanese pufferfish) (Fugu rubripes)
1	A0A0D3H4Z1	IQQMQQMQQMQQQQQQ	4	1	Eukaryota	Viridiplantae	Oryza barthii
2	A0A2Y9PZX4	LTSLQSLQNLQSLQLA	4	2	Eukaryota	Metazoa	Delphinapterus leucas (Beluga whale)
3	A0A369GRU5	LQHLQHLQHIQQQQQQ	4	1	Eukaryota	Fungi	Ophiocordyceps camponoti-leonardi (nom. inval.)
4	A0A0Q6F8R2	LPAFQTLQAWQAWQSH	4	1	Bacteria		Marmoricola sp. Leaf446
5	H0XA30	LTSLQNLQNLQSLQLA	4	5	Eukaryota	Metazoa	Otolemur garnettii (Small-eared galago) (Garnett's greater bushbaby)
6	A0A6P8XD79	LINFQHLQTLQVPQTP	4	1	Eukaryota	Metazoa	Drosophila albomicans (Fruit fly)
7	A0A4W5KXR1	LTSLQGLQSLQSLQLQ	4	1	Eukaryota	Metazoa	Hucho hucho (huchen)
8	A0A6P6Y103	LNELQSLQTFQYWQVE	4	1	Eukaryota	Metazoa	Dermatophagoides pteronyssinus (European house dust mite)
9	A0A0P7B5G0	FQQFQQFQAFQQTQQT	4	1	Eukaryota	Fungi	Neonectria ditissima
10	A0A1J4KY45	LFLIQHYQEMQFEQET	4	1	Eukaryota		Tritrichomonas foetus
11	A0A6P6Y1T7	LNELQSLQTFQYWQVE	4	1	Eukaryota	Metazoa	Dermatophagoides pteronyssinus (European house dust mite)
12	A0A0D9RPD9	LTSLQNLQNLQSLQLA	4	5	Eukaryota	Metazoa	Chlorocebus sabaeus (Green monkey) (Cercopithecus sabaeus)
13	H2IZN1	LNWLQQWQQMQQKQQQ	4	2	Bacteria		Rahnella aquatilis
14	A0A1R1PP92	LEQLQKLQMLQRQQME	4	1	Eukaryota	Fungi	Zancudomyces culisetae (Gut fungus) (Smittium culisetae)
15	A0A4R2T3L5	MKVFQRLQLLQARQLI	4	1	Bacteria		Cricetibacter osteomyelitidis
16	A0A673TSS9	LQQLQQLQQLQQLQPP	4	2	Eukaryota	Metazoa	Suricata suricatta (Meerkat)
17	A0A6J3LBL6	LAYYQQLQQYQQAQLH	4	1	Eukaryota	Metazoa	Bombus vosnesenskii
18	A0A0H2RVB9	YQGIQSLQSFQALQAF	4	1	Eukaryota	Fungi	Schizopora paradoxa
19	A0A6P6R390	IQHLQQIQQYQQQQLL	4	1	Eukaryota	Metazoa	Carassius auratus (Goldfish)
20	A0A4W3JTQ7	LTSLQNLQNLQSLQLA	4	2	Eukaryota	Metazoa	Callorhinchus milii (Ghost shark)
21	A0A671YZN7	LICLQVYQLLQSQQDA	4	1	Eukaryota	Metazoa	Sparus aurata (Gilthead sea bream)
22	E9PV74	LTSLQNLQNLQSLQLA	4	1	Eukaryota	Metazoa	Mus musculus (Mouse)
23	A0A067QEU0	FYELQAMQKIQASQQG	4	1	Eukaryota	Fungi	Jaapia argillacea
24	C5FLQ0	YSQLQQLQQLQPAQPA	4	1	Eukaryota	Fungi	Arthroderma otae (Microsporum canis)
25	A0A1V6RCS2	IAQMQQMQQMQMRQQQ	4	1	Eukaryota	Fungi	Penicillium solitum
26	A0A668TWV4	LLRLQQIQRLQLQQSD	4	1	Eukaryota	Metazoa	Oreochromis aureus (Israeli tilapia) (Chromis aureus)
27	A0A6J1S9V7	LGQLQQLQQMQQMQQH	4	1	Eukaryota	Metazoa	Frankliniella occidentalis (Western flower thrips) (Euthrips occidentalis)
28	A0A674EBV7	LTSLQGLQSFQSLQLQ	4	2	Eukaryota	Metazoa	Salmo trutta (Brown trout)
29	A0A671R642	MQHMQHMQQMQQHQMQ	4	1	Eukaryota	Metazoa	Sinocyclocheilus anshuiensis
30	A0A679L2U2	LETWQTWQTWQTWQME	4	1	Eukaryota		Plasmodium knowlesi
31	A0A2R9ASI0	LTSLQNLQNLQSLQLA	4	2	Eukaryota	Metazoa	Pan paniscus (Pygmy chimpanzee) (Bonobo)
32	A0A194RN32	IQQLQQIQELQMQQDA	4	1	Eukaryota	Metazoa	Papilio machaon (Old World swallowtail butterfly)
33	A0A1D5QRB9	LTSLQNLQNLQSLQLA	4	2	Eukaryota	Metazoa	Macaca mulatta (Rhesus macaque)
34	A0A2J7PQY7	LIVLQIIQLIQDHQSL	4	1	Eukaryota	Metazoa	Cryptotermes secundus
35	A0A2H3IJ31	LQQLQQLQQLQQQQQQ	4	1	Eukaryota	Fungi	Penicillium sp. 'occitanis'
36	W7XC31	YPAFQFIQTIQIPQDN	4	1	Eukaryota		Tetrahymena thermophila
37	A0A6P5BRG1	LQQLQQLQQLQQQQPP	4	1	Eukaryota	Metazoa	Bos indicus (Zebu)
38	F0ZRM3	LKQLQQLQQLQQKQSE	4	1	Eukaryota		Dictyostelium purpureum (Slime mold)
39	A0A267F8Q2	LQQLQQLQQLQQIQQQ	4	1	Eukaryota	Metazoa	Macrostomum lignano
40	A0A5C6MYL1	MQQMQNLQQLQQQQNV	4	3	Eukaryota	Metazoa	Takifugu flavidus (sansaifugu)
41	H9JHK5	LQQLQQIQELQMQQDA	4	1	Eukaryota	Metazoa	Bombyx mori (Silk moth)
42	A0A672T0L4	LTSLQGLQNLQSLQLA	4	2	Eukaryota	Metazoa	Sinocyclocheilus grahami (Dianchi golden-line fish) (Barbus grahami)
43	A0A7K8X7M9	LQQLQHLQQLQHQQQQ	4	2	Eukaryota	Metazoa	Eubucco bourcierii (red-headed barbet)
44	A0A1Y6L3Z0	LVDMQGLQQLQAAQQL	4	1	Bacteria		Photobacterium aquimaris
45	U6L8Q3	YNLLQLLQLLQQQQQQ	4	1	Eukaryota		Eimeria brunetti
46	A0A665V9Y2	MQQIQNLQQLQQQQQQ	4	3	Eukaryota	Metazoa	Echeneis naucrates (Live sharksucker)
47	Q71TY4	MQQMQQMQQMQQMQQS	4	2	Eukaryota	Metazoa	Xenopus laevis (African clawed frog)
48	G3W647	IQPIQPMQPMQPMQPL	4	2	Eukaryota	Metazoa	Sarcophilus harrisii (Tasmanian devil) (Sarcophilus laniarius)
49	A0A444UB50	LTSLQNLQNLQSLQLA	4	2	Eukaryota	Metazoa	Acipenser ruthenus (Sterlet sturgeon)
50	J9I7U7	LVQLQQWQQFQLKQQQ	4	1	Eukaryota		Oxytricha trifallax
51	A0A674I4R7	LQQLQHLQQLQHHQQQ	4	2	Eukaryota	Metazoa	Terrapene carolina (Eastern box turtle) (Testudo carolina)
52	A0A267FZ04	LQQLQRLQQLQLQQQQ	4	1	Eukaryota	Metazoa	Macrostomum lignano
53	A0A261BJK8	IQNLQSLQNLQNLQNH	4	2	Eukaryota	Metazoa	Caenorhabditis latens
54	A0A3Q2DG35	MQQMQNLQQLQQQQQS	4	4	Eukaryota	Metazoa	Cyprinodon variegatus (Sheepshead minnow)
55	A0A1I7N7U9	FKGFQVLQNFQSQQTS	4	1	Bacteria		Thermoflavifilum thermophilum
56	A0A0L0FDP8	MEHMQQMQHMQQQQQQ	4	1	Eukaryota		Sphaeroforma arctica
57	U6K8F2	LQQMQQLQQLQQLQHM	4	1	Eukaryota		Eimeria mitis
58	A0A267ERK6	LQQLQQLQQLQQIQQQ	4	1	Eukaryota	Metazoa	Macrostomum lignano
59	A0A553PW12	MTSLQGLQNLQSLQLA	4	1	Eukaryota	Metazoa	Danionella translucida
60	A0A2H2I4V3	YQQMQKMQQMQQMQMH	4	2	Eukaryota	Metazoa	Caenorhabditis japonica
61	A0A4W3JTJ6	LTSLQNLQNLQSLQLA	4	2	Eukaryota	Metazoa	Callorhinchus milii (Ghost shark)
62	U6JZ46	LQQLQQLQQLQQLQQQ	4	1	Eukaryota		Eimeria mitis
63	A0A6I8W1V7	LQGLQNLQNLQHMQQQ	4	2	Eukaryota	Metazoa	Drosophila pseudoobscura
64	A0A6A5ESI0	LRVLQVLQALQVLQVL	4	1	Eukaryota	Metazoa	Perca fluviatilis (European perch)
65	A0A0Q9WWK3	FHGLQSIQNLQQIQQQ	4	1	Eukaryota	Metazoa	Drosophila virilis (Fruit fly)
66	A0A1U7RFP8	LTSLQNLQNLQSLQLA	4	2	Eukaryota	Metazoa	Alligator sinensis (Chinese alligator)
67	A0A7L2YUL0	LQQLQHLQQLQHQQQQ	4	2	Eukaryota	Metazoa	Jacana jacana (Wattled jacana)
68	A0A423VD26	LDTYQSYQPYQPYQPE	4	1	Eukaryota	Fungi	Valsa sordida
69	U6G2R7	LLLLQDIQRWQQQQQQ	4	1	Eukaryota		Eimeria praecox
70	A7TRQ0	ILQYQQLQQLQQQQQQ	4	2	Eukaryota	Fungi	Vanderwaltozyma polyspora
71	A0A4Z1NRR7	IQAIQAIQAIQAIQAK	4	1	Eukaryota	Fungi	Venturia nashicola
72	A0A2K6DIJ5	LTSLQNLQNLQSLQLA	4	5	Eukaryota	Metazoa	Macaca nemestrina (Pig-tailed macaque)
73	U6LP97	LQSLQPLQPLQQHQPR	4	1	Eukaryota		Eimeria brunetti
74	A0A420IY82	MQQIQMIQMMQQQQQQ	4	1	Eukaryota	Fungi	Golovinomyces cichoracearum
75	U6LJ83	LQQLQQLQQLQQQQQD	4	1	Eukaryota		Eimeria brunetti
76	A0A7M7Q0U0	LQQLQQLQLLQQQQQL	4	1	Eukaryota	Metazoa	Nasonia vitripennis (Parasitic wasp)
77	A0A7L4IWN1	LQQLQHLQQLQHQQQQ	4	2	Eukaryota	Metazoa	Pomatorhinus ruficollis (streak-breasted scimitar babbler)
78	A0A6F9ZF19	LSELQLIQNIQQSQAI	4	1	Bacteria		Bacteroidaceae bacterium
79	A0A5Q4BB99	YPQYQQYQQYQQQQQQ	4	1	Eukaryota	Fungi	Colletotrichum shisoi
80	A0A7J7JGP6	LAAMQHMQYLQAAQQQ	4	1	Eukaryota	Metazoa	Bugula neritina (Brown bryozoan) (Sertularia neritina)
81	A0A671M5L8	LASLQGLQNLQSLQLA	4	2	Eukaryota	Metazoa	Sinocyclocheilus anshuiensis
82	H0VNL6	LTSLQNLQNLQSLQLA	4	5	Eukaryota	Metazoa	Cavia porcellus (Guinea pig)
83	A0A6P3ER98	LQQLQQLQQLQQQQQQ	4	2	Eukaryota	Metazoa	Octodon degus (Degu) (Sciurus degus)
84	A0A3Q1GPR9	FSQIQDLQDLQDLQDL	4	1	Eukaryota	Metazoa	Acanthochromis polyacanthus (spiny chromis)
85	A0A7N6BQ90	LQQMQNLQQLQQQQQQ	4	3	Eukaryota	Metazoa	Anabas testudineus (Climbing perch) (Anthias testudineus)
86	A0A1I1L3B1	MSMMQAMQGMQGMQGM	4	1	Bacteria		Clostridium uliginosum
87	A0A4W2CR92	LQQLQQLQQLQQQQPP	4	2	Eukaryota	Metazoa	Bos indicus x Bos taurus (Hybrid cattle)
88	T1F502	ITHYQQLQQLQLQQQP	4	1	Eukaryota	Metazoa	Helobdella robusta (Californian leech)
89	A0A402EHI4	LTSLQNLQNLQSLQLA	4
90	A0A6P9A570	LRQLQNFQQMQAQQEE	4	2	Eukaryota	Metazoa	Thrips palmi (Melon thrips)
91	A0A670Y066	LQQLQHLQQFQQQQQQ	4	2	Eukaryota	Metazoa	Pseudonaja textilis (Eastern brown snake)
92	H2N081	LRRYQLLQLIQECQLQ	4	5	Eukaryota	Metazoa	Oryzias latipes (Japanese rice fish) (Japanese killifish)
93	A0A0P7UED0	FPPLQPLQPLQAIQPV	4	1	Eukaryota	Metazoa	Scleropages formosus (Asian bonytongue) (Osteoglossum formosum)
94	A0A6P6R2W9	IQHLQQIQQYQQQQLL	4	1	Eukaryota	Metazoa	Carassius auratus (Goldfish)
95	A0A452IK83	LTSLQNLQNLQSLQLA	4	2	Eukaryota	Metazoa	Gopherus agassizii (Agassiz's desert tortoise)
96	A0A5F9DTJ4	LQQLQQLQQLQQQQQK	4	2	Eukaryota	Metazoa	Oryctolagus cuniculus (Rabbit)
97	A0A7J7VMF0	LTSLQNLQNLQSLQLA	4	2	Eukaryota	Metazoa	Pipistrellus kuhlii (Kuhl's pipistrelle)
98	A0A444UH26	LSHLQQMQLLQQRQMQ	4	2	Eukaryota	Metazoa	Acipenser ruthenus (Sterlet sturgeon)
99	A0A168LC91	FQQWQYMQQYQQAQLI	4	1	Eukaryota	Fungi	Absidia glauca (Pin mould)
100	A0A3Q7P817	LTSLQNLQNLQSLQLA	4	2	Eukaryota	Metazoa	Callorhinus ursinus (Northern fur seal)
101	A0A1E1L7I1	MQQMQQMQQMQQMQMQ	4	1	Eukaryota	Fungi	Rhynchosporium commune
102	U6L6Q1	LQQLQPLQPLQQPQQL	4	2	Eukaryota		Eimeria tenella (Coccidian parasite)
103	F0ZIK0	LKQLQQLQQLQQKQSE	4	1	Eukaryota		Dictyostelium purpureum (Slime mold)
104	Q05785	LKQLQELQRLQKQQQS	4	5	Eukaryota	Fungi	Saccharomyces cerevisiae (Baker's yeast)
105	Q23G36	FSQLQSMQGLQKLQLS	4	1	Eukaryota		Tetrahymena thermophila
106	A0A6P6NY86	LQQLQQYQQYQQQQQL	4	1	Eukaryota	Metazoa	Carassius auratus (Goldfish)
107	A0A2Y9Q0T4	LTSLQSLQNLQSLQLA	4	5	Eukaryota	Metazoa	Delphinapterus leucas (Beluga whale)
108	W5MZV4	LQHLQQLQQLQHQQHQ	4	2	Eukaryota	Metazoa	Lepisosteus oculatus (Spotted gar)
109	A0A2K3DH86	LQRLQHLQHLQHLQGQ	4	1	Eukaryota	Viridiplantae	Chlamydomonas reinhardtii (Chlamydomonas smithii)
110	A0A671M966	LASLQGLQNLQSLQLA	4	2	Eukaryota	Metazoa	Sinocyclocheilus anshuiensis
111	F6VM65	LTSLQNLQNLQSLQLA	4	2	Eukaryota	Metazoa	Callithrix jacchus (White-tufted-ear marmoset)
112	A0A5F4D9Q9	LTSLQNLQNLQSLQLA	4	2	Eukaryota	Metazoa	Canis lupus (Gray wolf)
113	A0A7L4DUV9	LTSLQNLQNLQSLQLA	4	2	Eukaryota	Metazoa	Eurystomus gularis
114	A0A0S2JKG8	FISLQQLQSWQSGQGI	4	1	Bacteria		Colwellia sp. MT41
115	A0A7M7LPV0	YPEYQGYQDYQEYQDD	4	1	Eukaryota	Metazoa	Apis mellifera (Honeybee)
116	D3B774	FLNLQQMQYIQQQQQQ	4	2	Eukaryota		Heterostelium album
117	A0A5F8HJ34	LQQLQHLQQLQQQQPP	4	2	Eukaryota	Metazoa	Monodelphis domestica (Gray short-tailed opossum)
118	W2Q0K4	LRRMQQLQQLQQQQLN	4	2	Eukaryota		Phytophthora parasitica (Potato buckeye rot agent)
119	A0A2K5EQY9	LTSLQNLQNLQSLQLA	4	2	Eukaryota	Metazoa	Aotus nancymaae (Ma's night monkey)
120	A0A7J6B345	MAVFQRFQRLQALQFA	4	1	Eukaryota	Metazoa	Ameiurus melas (Black bullhead) (Silurus melas)
121	A0A6P3HD89	LTSLQNLQSLQSLQLA	4	2	Eukaryota	Metazoa	Bison bison (American bison) (Bos bison)
122	A0A6J3JD18	LTSLQNLQNLQSLQLA	4	2	Eukaryota	Metazoa	Sapajus apella (Brown-capped capuchin) (Cebus apella)
123	A0A672SMP1	LTSLQGLQNLQSLQLA	4	2	Eukaryota	Metazoa	Sinocyclocheilus grahami (Dianchi golden-line fish) (Barbus grahami)
124	A0A7K7H800	LTSLQNLQNLQSLQLA	4	2	Eukaryota	Metazoa	Rhegmatorhina hoffmannsi (white-breasted antbird)
125	A0A673H6B6	LTSLQGLQNLQSLQLA	4	2	Eukaryota	Metazoa	Sinocyclocheilus rhinocerous
126	A0A0Q4R2W5	LAAWQGYQYWQNRQAT	4	1	Bacteria		Acidovorax sp. Leaf78
127	A0A2K6DIM7	LTSLQNLQNLQSLQLA	4	2	Eukaryota	Metazoa	Macaca nemestrina (Pig-tailed macaque)
128	U6LEC7	LQQLQQLQQLQQLQQQ	4	1	Eukaryota		Eimeria brunetti
129	A0A6J3KH37	YPEYQGYQDYQEYQDD	4	1	Eukaryota	Metazoa	Bombus vosnesenskii
130	A0A7L3VD82	LTSLQNLQNLQSLQLA	4	2	Eukaryota	Metazoa	Molothrus ater (Brown-headed cowbird)
131	B4K9I7	LQQLQQLQQLQQQQQQ	4	2	Eukaryota	Metazoa	Drosophila mojavensis (Fruit fly)
132	A0A152A263	FQQFQQFQQFQQQQQQ	4	1	Eukaryota		Tieghemostelium lacteum
133	A0A1L0BLW5	YDSLQGLQQLQQHQRM	4	1	Eukaryota	Fungi	[Candida] intermedia
134	A0C8R4	LKALQWLQNLQQQQNK	4	1	Eukaryota		Paramecium tetraurelia
135	A0A151ZAF2	WLRYQHLQQIQYNQYI	4	1	Eukaryota		Tieghemostelium lacteum
136	K9XKY1	LQKLQKLQGLQGLQGQ	4	1	Bacteria		Gloeocapsa sp. PCC 7428
137	A0A151JU79	MVRLQQLQHLQQQQQQ	4	1	Eukaryota	Metazoa	Trachymyrmex septentrionalis
138	A0A194XQ21	MQQMQRLQQMQMIQQQ	4	1	Eukaryota	Fungi	Mollisia scopiformis
139	A0A255T565	IARMQALQEMQRQQLE	4	2	Bacteria		Prevotella sp. P3-122
140	A0A2I4CSJ2	LLRLQHIQRLQTEQHK	4	2	Eukaryota	Metazoa	Austrofundulus limnaeus
141	A0A3N4L163	MQQMQQIQQMQAQQAQ	4	1	Eukaryota	Fungi	Morchella conica
142	U6K9J2	LEQLQQLQQLQQQQEH	4	1	Eukaryota		Eimeria mitis
143	A0A4Y8CX31	MQQMQQMQQMQMQQAI	4	1	Eukaryota	Fungi	Botryotinia calthae
144	A0A5J4Z672	LQQMQLMQHIQAMQRP	4	1	Eukaryota		Porphyridium purpureum (Red alga) (Porphyridium cruentum)
145	V5GC71	IQPIQPIQPIQPTQQD	4	1	Eukaryota	Fungi	Byssochlamys spectabilis (Paecilomyces variotii)
146	A0A1E3NND8	YQQMQPIQNMQPMQNI	4	1	Eukaryota	Fungi	Pichia membranifaciens
147	A0A4Y7SIN5	IPMYQAWQILQFTQLA	4	1	Eukaryota	Fungi	Coprinellus micaceus
148	A0A024WDM0	IKDIQSIQSIQNIQSI	4	1	Eukaryota		Plasmodium falciparum
149	A0A6J3JD23	LTSLQNLQNLQSLQLA	4	2	Eukaryota	Metazoa	Sapajus apella (Brown-capped capuchin) (Cebus apella)
150	B4K964	FGSLQQLQVLQLDQNI	4	1	Eukaryota	Metazoa	Drosophila mojavensis (Fruit fly)
151	A0A2K8IGT9	LEQLQQLQQLQQLQQL	4	1	Viruses	Heunggongvirae	Lactococcus virus LP0903
152	A0A126T8S6	FMHIQYMQLWQKMQLQ	4	1	Bacteria		Methylomonas denitrificans
153	A0A0L7QYL8	LAYYQQLQQIQQPQLQ	4	1	Eukaryota	Metazoa	Habropoda laboriosa
154	A0A0D3H4Z2	IQQMQQMQQMQQQQQQ	4	1	Eukaryota	Viridiplantae	Oryza barthii
155	A0A261B225	MQPIQSIQRMQQTQVS	4	1	Eukaryota	Metazoa	Caenorhabditis latens
156	A0A167JV87	MPQMQQMQGIQQQQQQ	4	1	Eukaryota	Fungi	Calocera viscosa
157	U6LNY2	LDLLQLLQQLQHQQEQ	4	1	Eukaryota		Eimeria brunetti
158	A0A7K8II18	LQQLQHLQQLQHQQQQ	4	2	Eukaryota	Metazoa	Chaetorhynchus papuensis (pygmy drongo)
159	A2DF89	LQQMQQMQQFQQLQQQ	4	1	Eukaryota		Trichomonas vaginalis
160	A0A669R5M8	LTSLQNLQNLQSLQLA	4	2	Eukaryota	Metazoa	Phasianus colchicus (Common pheasant)
161	A0A7K4U377	LQQLQHLQQLQHQQQQ	4	2	Eukaryota	Metazoa	Sinosuthora webbiana
162	A0A7L2EFB8	LTSLQNLQNLQSLQLA	4	1	Eukaryota	Metazoa	Anthoscopus minutus (Southern penduline-tit)
163	U6LN60	LQQLQQLQQLQQQQQQ	4	1	Eukaryota		Eimeria brunetti
164	Q6NS15	IAHLQQMQQMQQQQQQ	4	4	Eukaryota	Metazoa	Xenopus laevis (African clawed frog)
165	A0A674B194	LQQLQQIQLYQHQQLM	4	1	Eukaryota	Metazoa	Salmo trutta (Brown trout)
166	A0A0L7QLP2	YLGLQQLQQLQPQQPQ	4	1	Eukaryota	Metazoa	Habropoda laboriosa
167	A0A6P8SI91	FQLFQQFQLFQQQQLL	4	1	Eukaryota	Metazoa	Geotrypetes seraphini (Gaboon caecilian) (Caecilia seraphini)
168	U6LGS9	MQQLQQLQQLQQQQEA	4	1	Eukaryota		Eimeria brunetti
169	A0A2I3GT41	LTSLQNLQNLQSLQLA	4	4	Eukaryota	Metazoa	Nomascus leucogenys (Northern white-cheeked gibbon) (Hylobates leucogenys)
170	U6LTP1	LNPLQLLQQLQQQQQQ	4	1	Eukaryota		Eimeria brunetti
171	A0A3S1BR90	FPALQSLQNLQGLQAL	4	1	Eukaryota	Metazoa	Elysia chlorotica (Eastern emerald elysia) (Sea slug)
172	A0A7M7ITI2	LSQLQSLQSLQGQQVA	4	1	Eukaryota	Metazoa	Nasonia vitripennis (Parasitic wasp)
173	A0A7L1RM21	LQQLQQLQQLQQLQQL	4	1	Eukaryota	Metazoa	Locustella ochotensis (Middendorff's grasshopper-warbler)
174	A0A4W5N373	LQQLQQIQLYQHQQLM	4	1	Eukaryota	Metazoa	Hucho hucho (huchen)
175	K7G0A6	LTSLQNLQNLQSLQLA	4	5	Eukaryota	Metazoa	Pelodiscus sinensis (Chinese softshell turtle) (Trionyx sinensis)
176	A0A6P5IDN4	LQQLQHLQQLQQQQPP	4	2	Eukaryota	Metazoa	Phascolarctos cinereus (Koala)
177	A0A5F4DGX1	LTSLQNLQNLQSLQLA	4	2	Eukaryota	Metazoa	Canis lupus (Gray wolf)
178	A0A663ECZ9	LTSLQNLQNLQSLQLA	4	2	Eukaryota	Metazoa	Aquila chrysaetos (Golden eagle)
179	A0A1S3LW85	LTSLQGLQSFQSLQLQ	4	2	Eukaryota	Metazoa	Salmo salar (Atlantic salmon)
180	A0A1L8I0C8	IAHLQQMQQMQQQQQQ	4	2	Eukaryota	Metazoa	Xenopus laevis (African clawed frog)
181	A0A6I9XH95	YRRLQTLQKLQSCQPK	4	1	Eukaryota	Metazoa	Thamnophis sirtalis
182	A0A1Y2C763	MYQMQQMQQMQQMQNM	4	1	Eukaryota	Fungi	Rhizoclosmatium globosum
183	U6MEJ3	LQEMQQLQQLQQQQHL	4	1	Eukaryota		Eimeria maxima (Coccidian parasite)
184	B3MSE6	LQNLQNLQNLQSLQPT	4	3	Eukaryota	Metazoa	Drosophila ananassae (Fruit fly)
185	A5DWD6	LLLLQLLQQMQSQQSN	4	1	Eukaryota	Fungi	Lodderomyces elongisporus
186	A0A7L1QTJ6	LQQLQHLQQLQHQQHQ	4	2	Eukaryota	Metazoa	Cisticola juncidis
187	A0A7J7FE21	LTSLQNLQNLQSLQLA	4	2	Eukaryota	Metazoa	Diceros bicornis (Black rhinoceros)
188	U6GGR3	LQQLQQLQQLQQQQRS	4	1	Eukaryota		Eimeria acervulina (Coccidian parasite)
189	A0A1S3GKD0	LQQLQQLQQLQQQQQP	4	2	Eukaryota	Metazoa	Dipodomys ordii (Ord's kangaroo rat)
190	A0A2S2FB73	YLAYQKYQKYQQEQDI	4	1	Bacteria		Acinetobacter defluvii
191	A0A4Z2DPT8	LFQLQQMQILQQQQQQ	4	2	Eukaryota	Metazoa	Schistosoma japonicum (Blood fluke)
192	A0A672MN69	MQHMQHMQQMQQHQMQ	4	1	Eukaryota	Metazoa	Sinocyclocheilus grahami (Dianchi golden-line fish) (Barbus grahami)
193	A0A455C5J6	LTSLQSLQNLQSLQLA	4	1	Eukaryota	Metazoa	Physeter macrocephalus (Sperm whale) (Physeter catodon)
194	A0A5E4BY72	LQQLQQLQQLQQQQQQ	4	1	Eukaryota	Metazoa	Marmota monax (Woodchuck)
195	A0A383VQH2	LSALQRLQQLQVLQVD	4	1	Eukaryota	Viridiplantae	Tetradesmus obliquus (Green alga) (Acutodesmus obliquus)
196	A0A4Q4X9P0	MHQMQQMQQMQAAQGR	4	1	Eukaryota	Fungi	Monosporascus sp. CRB-8-3
197	A0A6B3PN87	ISTLQKLQGFQLLQYI	4	1	Bacteria		Flavihumibacter soli
198	A0A672TRM0	LTSLQNLQNLQSLQLA	4	1	Eukaryota	Metazoa	Strigops habroptila (Kakapo)
199	A0A6P6NXV3	LQQLQQYQQYQQQQQL	4	1	Eukaryota	Metazoa	Carassius auratus (Goldfish)
200	A0A2T2P1A6	MQQMQQMQQIQQAQQV	4	1	Eukaryota	Fungi	Corynespora cassiicola (Target leaf spot disease fungus) (Helminthosporium cassiicola)
201	A0A669EI88	MQHMQQIQGLQNAQGQ	4	1	Eukaryota	Metazoa	Oreochromis niloticus (Nile tilapia) (Tilapia nilotica)
202	J9FKH7	WKDYQSIQVYQEHQDW	4	1	Eukaryota		Oxytricha trifallax
203	A0A3Q0GUD7	YEKLQLLQNIQSEQIA	4	2	Eukaryota	Metazoa	Alligator sinensis (Chinese alligator)
204	A0A1Q9F5D3	LQALQSLQALQQQQQL	4	1	Eukaryota		Symbiodinium microadriaticum (Dinoflagellate) (Zooxanthella microadriatica)
205	A0A5D2UTR3	MPRLQQLQLLQMLQQR	4	2	Eukaryota	Viridiplantae	Gossypium mustelinum (Cotton)
206	A0A7N9D9J1	LTSLQNLQNLQSLQLA	4	2	Eukaryota	Metazoa	Macaca fascicularis (Crab-eating macaque) (Cynomolgus monkey)
207	A0A1Y1JI24	MKNMQSMQSMQSMQNY	4	1	Eukaryota		Plasmodium gonderi
208	A0A6P2EC29	MQPMQPMQPMQPMQPM	4	1	Bacteria		Variovorax sp. PBL-E5
209	A0A6J0TLK4	LELLQELQLYQAAQVI	4	2	Eukaryota	Metazoa	Pogona vitticeps (central bearded dragon)
210	A0A6I9YMU5	LQQLQHLQQFQQQQQQ	4	2	Eukaryota	Metazoa	Thamnophis sirtalis
211	E4ZVA6	YEELQLYQDYQCHQLA	4	1	Eukaryota	Fungi	Leptosphaeria maculans (Blackleg fungus) (Phoma lingam)
212	A0A6J2QBW9	MQQMQNLQQLQQQQSI	4	4	Eukaryota	Metazoa	Cottoperca gobio (Frogmouth) (Aphritis gobio)
213	A0A397TJT1	FNSFQPMQSYQSTQEE	4	1	Eukaryota	Fungi	Glomus cerebriforme
214	A0A7K5AMX1	LQELQELQELQEQQEL	4	1	Eukaryota	Metazoa	Furnarius figulus
215	A0A7L2D525	LQQLQHLQQLQHQQQQ	4	2	Eukaryota	Metazoa	Catharus fuscescens (Veery)
216	A0A672PDK6	LQQFQQYQQYQQQQLL	4	1	Eukaryota	Metazoa	Sinocyclocheilus grahami (Dianchi golden-line fish) (Barbus grahami)
217	A0A4U0UXS3	YPPMQHIQHIQQTQQV	4	2	Eukaryota	Fungi	Friedmanniomyces endolithicus
218	A0A0C7MXH4	MPNMQQWQQLQQLQQN	4	1	Eukaryota	Fungi	Lachancea lanzarotensis
219	U6JR08	LQQLQQLQQLQQQQQQ	4	1	Eukaryota		Eimeria mitis
220	A0A452SMX3	LTSLQNLQSLQSLQLA	4	2	Eukaryota	Metazoa	Ursus americanus (American black bear) (Euarctos americanus)
221	W6XVB2	FEFMQLMQKYQVHQNP	4	1	Eukaryota	Fungi	Cochliobolus carbonum (Maize leaf spot fungus) (Bipolaris zeicola)
222	A0A4X2KY99	LQQLQHLQQLQQQQPP	4	2	Eukaryota	Metazoa	Vombatus ursinus (Common wombat)
223	A0A267FA96	YQQLQLYQNLQQQQEQ	4	1	Eukaryota	Metazoa	Macrostomum lignano
224	A0A0Q3USV0	LQQLQHLQQLQHQQQQ	4	2	Eukaryota	Metazoa	Amazona aestiva (Blue-fronted Amazon parrot)
225	A0A7J9D1E0	MPRLQQLQLLQMLQQR	4	1	Eukaryota	Viridiplantae	Gossypium gossypioides (Mexican cotton) (Selera gossypioides)
226	U6LBJ1	LQQLQQLQQLQQLQQV	4	1	Eukaryota		Eimeria brunetti
227	E1TDT3	MQQMQQMQQMQQMQQM	4	2	Bacteria		Burkholderia sp. (strain CCGE1003)
228	A0A674H4M6	LTSLQNLQNLQSLQLA	4	2	Eukaryota	Metazoa	Taeniopygia guttata (Zebra finch) (Poephila guttata)
229	E4ZWA0	MQQMQQMQAMQAMQQG	4	1	Eukaryota	Fungi	Leptosphaeria maculans (Blackleg fungus) (Phoma lingam)
230	U6GZ98	LQQLQQLQQLQQLQHQ	4	1	Eukaryota		Eimeria praecox
231	A0A7J6C1N3	LQQLQQYQQYQQQQQL	4	1	Eukaryota	Metazoa	Onychostoma macrolepis
232	A0A6A4J3N3	MTQMQQMQTMQQSQQH	4	1	Eukaryota	Metazoa	Apolygus lucorum (Plant bug) (Lygocoris lucorum)
233	A0A553R1Z9	FQQLQQYQQYQQQQLL	4	1	Eukaryota	Metazoa	Danionella translucida
234	A0A3D8Q878	MQQMQQMQQMQQMQQG	4	1	Eukaryota	Fungi	Coleophoma cylindrospora
235	U6KJR8	LQQLQQLQQLQQQQSP	4	1	Eukaryota		Eimeria tenella (Coccidian parasite)
236	A0A6P9BPV9	LQQLQHLQQFQQQQQQ	4	1	Eukaryota	Metazoa	Pantherophis guttatus (Corn snake) (Elaphe guttata)
237	A0A7E6E6Y3	LTSLQNLQNLQSLQLA	4	2	Eukaryota	Metazoa	Phyllostomus discolor (pale spear-nosed bat)
238	A0A3S0PS91	ITDWQQIQTLQEGQIG	4	1	Bacteria		Lysinibacillus antri
239	A0A663E4M3	LQQLQHLQQLQHQQQQ	4	2	Eukaryota	Metazoa	Aquila chrysaetos (Golden eagle)
240	A0A6G1QM19	LQHLQQLQQMQQHQQQ	4	2	Eukaryota	Metazoa	Channa argus (northern snakehead)
241	U6GVZ7	LQQLQQLQQLQQQQEL	4	1	Eukaryota		Eimeria acervulina (Coccidian parasite)
242	A0A2K6DIN2	LTSLQNLQNLQSLQLA	4	1	Eukaryota	Metazoa	Macaca nemestrina (Pig-tailed macaque)
243	A0A6J3L296	MARLQQLQHLQQQQQQ	4	1	Eukaryota	Metazoa	Bombus vosnesenskii
244	A0A669BGU4	LLRLQQIQRLQLQQSD	4	2	Eukaryota	Metazoa	Oreochromis niloticus (Nile tilapia) (Tilapia nilotica)
245	A0A7K9MXW3	LTSLQNLQNLQSLQLA	4	2	Eukaryota	Metazoa	Edolisoma coerulescens
246	A0A674E9W7	LTSLQGLQSLQSLQLQ	4	2	Eukaryota	Metazoa	Salmo trutta (Brown trout)
247	A0A674CZ32	IQQLQMLQQLQPQQQQ	4	2	Eukaryota	Metazoa	Salmo trutta (Brown trout)
248	A0A2I3MD25	LTSLQNLQNLQSLQLA	4	1	Eukaryota	Metazoa	Papio anubis (Olive baboon)
249	A0A5N3XER1	LTSLQNLQSLQSLQLA	4	2	Eukaryota	Metazoa	Muntiacus reevesi (Reeves' muntjac) (Cervus reevesi)
250	A0A669FAP4	MQQMQNLQQLQQQQQH	4	4	Eukaryota	Metazoa	Oreochromis niloticus (Nile tilapia) (Tilapia nilotica)
251	A0A2K5K2W0	LTSLQNLQNLQSLQLA	4	5	Eukaryota	Metazoa	Colobus angolensis (Angolan colobus)
252	W9YZ85	IGILQEIQQLQPGQHL	4	2	Eukaryota	Fungi	Capronia epimyces
253	A0A7L3IFA8	LQQLQHLQQLQHQQQQ	4	2	Eukaryota	Metazoa	Pardalotus punctatus (spotted pardalote)
254	U6LFP3	LLRLQQLQQLQQLQQL	4	1	Eukaryota		Eimeria brunetti
255	Q7RBT3	LVDFQNFQNFQNFQNI	4	1	Eukaryota		Plasmodium yoelii
256	A0A433TY67	LHQLQQLQQLQQLQLL	4	1	Eukaryota	Metazoa	Elysia chlorotica (Eastern emerald elysia) (Sea slug)
257	U6LB69	LQQLQQLQQLQQLQQQ	4	1	Eukaryota		Eimeria brunetti
258	A0A2I2FUT4	LVSIQAIQGYQAVQAL	4	1	Eukaryota	Fungi	Aspergillus steynii
259	B4GNI9	IDAIQQLQLLQQQQHH	4	1	Eukaryota	Metazoa	Drosophila persimilis (Fruit fly)
260	A0A4Q4T750	MMQMQQMQQMQQMQQQ	4	1	Eukaryota	Fungi	Monosporascus sp. MC13-8B
261	A0A6G1PZ36	LHQMQNLQQLQQQQQQ	4	3	Eukaryota	Metazoa	Channa argus (northern snakehead)
262	A0A1X0P187	FNTLQDMQCIQLTQLL	4	1	Eukaryota		Trypanosoma theileri
263	A0A0M0LIN9	MQPMQPMQSMQPMQPP	4	1	Bacteria		Priestia koreensis
264	A0A7L3I987	LTSLQNLQNLQSLQLA	4	2	Eukaryota	Metazoa	Pardalotus punctatus (spotted pardalote)
265	A0A3Q3A538	LQQMQNLQQLQQQQQQ	4	4	Eukaryota	Metazoa	Kryptolebias marmoratus (Mangrove killifish) (Rivulus marmoratus)
266	A0A151I7A8	MVRLQQLQHLQQQQSA	4	1	Eukaryota	Metazoa	Cyphomyrmex costatus
267	U6K113	LHQLQQLQHLQQRQHL	4	1	Eukaryota		Eimeria mitis
268	U6GGF0	LQQLQQLQQLQQQQQQ	4	1	Eukaryota		Eimeria acervulina (Coccidian parasite)
269	A0A4W5PBF5	LQNLQNLQNLQNLQDG	4	1	Eukaryota	Metazoa	Hucho hucho (huchen)
270	A0A7L1PNI4	LQQLQHLQQLQHQQQQ	4	2	Eukaryota	Metazoa	Oriolus oriolus (Eurasian golden oriole) (Coracias oriolus)
271	H1Q2E8	LARMQALQQMQQQQKD	4	2	Bacteria		Prevotella micans
272	A0A674GLQ1	LKELQELQAMQEAQGS	4	2	Eukaryota	Metazoa	Taeniopygia guttata (Zebra finch) (Poephila guttata)
273	A0A545VF50	YQQYQQYQQYQQHQPQ	4	1	Eukaryota	Fungi	Cordyceps javanica
274	A0A2U9BCG7	YGFMQQLQEYQATQVS	4	2	Eukaryota	Metazoa	Scophthalmus maximus (Turbot) (Psetta maxima)
275	A0A015KYY2	FQQFQQFQQYQYPQHP	4	1	Eukaryota	Fungi	Rhizophagus irregularis
276	U6MIA1	LQQLQHLQQLQRLQQQ	4	1	Eukaryota		Eimeria maxima (Coccidian parasite)
277	Q9P2D1	LTSLQNLQNLQSLQLA	4	5	Eukaryota	Metazoa	Homo sapiens (Human)
278	A0A6P6NXX4	LQQLQQYQQYQQQQQL	4	1	Eukaryota	Metazoa	Carassius auratus (Goldfish)
279	A0A6V7TQY3	FAAFQCWQLLQQQQNN	4	2	Eukaryota	Metazoa	Meloidogyne enterolobii
280	U6MFX4	LRQLQQLQQIQQLQQL	4	1	Eukaryota		Eimeria maxima (Coccidian parasite)
281	A0A6P5LZE8	LTSLQSLQNLQSLQLA	4	2	Eukaryota	Metazoa	Phascolarctos cinereus (Koala)
282	A0A663E448	LQQLQHLQQLQHQQQQ	4	2	Eukaryota	Metazoa	Aquila chrysaetos (Golden eagle)
283	B4JZV9	MNHLQSLQNLQQIQQQ	4	2	Eukaryota	Metazoa	Drosophila grimshawi (Hawaiian fruit fly) (Idiomyia grimshawi)
284	A0A7K9DZ34	LTSLQNLQNLQSLQLA	4	2	Eukaryota	Metazoa	Baryphthengus martii (Rufous motmot)
285	A0A663EQE4	LVAYQRLQALQKLQPW	4	2	Eukaryota	Metazoa	Aquila chrysaetos (Golden eagle)
286	A0A6I8QPY1	MQQMQQIQQMQQMQQS	4	2	Eukaryota	Metazoa	Xenopus tropicalis (Western clawed frog) (Silurana tropicalis)
287	A0A6I8VD32	IDAIQQLQLLQQQQHH	4	1	Eukaryota	Metazoa	Drosophila pseudoobscura
288	A0A5N6SVM8	LDCIQIIQPMQPYQGE	4	1	Eukaryota	Fungi	Aspergillus pseudotamarii
289	A0A7J5ZHF2	LQGLQGLQGLQGLQVQ	4	2	Eukaryota	Metazoa	Dissostichus mawsoni (Antarctic cod)
290	A0A7L2YDU1	LTSLQNLQNLQSLQLA	4	2	Eukaryota	Metazoa	Jacana jacana (Wattled jacana)
291	A0A7E6E6L5	LTSLQNLQNLQSLQLA	4	2	Eukaryota	Metazoa	Phyllostomus discolor (pale spear-nosed bat)
292	A0A674K3Q7	LTSLQNLQNLQSLQLA	4	2	Eukaryota	Metazoa	Terrapene carolina (Eastern box turtle) (Testudo carolina)
293	A0A665V812	MQQIQNLQQLQQQQQQ	4	4	Eukaryota	Metazoa	Echeneis naucrates (Live sharksucker)
294	U6MET2	LLLLQQLQQMQQQQHR	4	1	Eukaryota		Eimeria maxima (Coccidian parasite)
295	A0A158NLH1	LLGLQQLQQYQQAQRP	4	1	Eukaryota	Metazoa	Atta cephalotes (Leafcutter ant)
296	G3UE09	LTSLQNLQSLQSLQLA	4	5	Eukaryota	Metazoa	Loxodonta africana (African elephant)
297	A0A0R3VWS4	YAQWQQWQQWQAWQAW	4	1	Eukaryota	Metazoa	Taenia asiatica (Asian tapeworm)
298	A0A452FDD8	LQHLQRLQQMQPMQPT	4	1	Eukaryota	Metazoa	Capra hircus (Goat)
299	A0A0V1MK77	LQQLQHLQHLQQQQQQ	4	2	Eukaryota	Metazoa	Trichinella papuae
300	A0A4W2CKW8	LTSLQNLQSLQSLQLA	4	1	Eukaryota	Metazoa	Bos indicus x Bos taurus (Hybrid cattle)
301	A0A0V0QPH2	IVSIQEIQIIQYLQNI	4	1	Eukaryota		Pseudocohnilembus persalinus (Ciliate)
302	A0A1Z5JEE2	LMQMQHMQMMQMQQGM	4	2	Eukaryota		Fistulifera solaris (Oleaginous diatom)
303	F4Q9K1	LQQLQQLQQLQQLQKQ	4	1	Eukaryota		Cavenderia fasciculata
304	A0A6P5LZZ1	LTSLQSLQNLQSLQLA	4	2	Eukaryota	Metazoa	Phascolarctos cinereus (Koala)
305	A0A4W4DXK2	LGSLQALQSLQSLQLT	4	2	Eukaryota	Metazoa	Electrophorus electricus (Electric eel) (Gymnotus electricus)
306	C4M0E7	INNLQTIQNYQQVQQN	4	2	Eukaryota		Entamoeba histolytica
307	A0A2G5V9W3	IEQLQKIQQWQQQQQQ	4	1	Eukaryota	Metazoa	Caenorhabditis nigoni
308	A0A0A2KLK7	IHPIQPIQPIQHVQHD	4	1	Eukaryota	Fungi	Penicillium expansum (Blue mold rot fungus)
309	A0A6P8ZHV5	LRQLQHLQHLQQLQAN	4	1	Eukaryota	Metazoa	Thrips palmi (Melon thrips)
310	A0A7L1EVF6	LQQLQHLQQLQHQQHQ	4	2	Eukaryota	Metazoa	Sylvia borin (Garden warbler)
311	A0A6I6GEI4	YQRYQVLQTLQQEQLV	4	1	Bacteria		Phnomibacter ginsenosidimutans
312	U6M6L0	LQQLQLLQQLQQQQEQ	4	1	Eukaryota		Eimeria maxima (Coccidian parasite)
313	B4IG34	LPPLQQLQPLQPLQPI	4	1	Eukaryota	Metazoa	Drosophila sechellia (Fruit fly)
314	A0A4X2L8X7	LTSLQSLQNLQSLQLA	4	2	Eukaryota	Metazoa	Vombatus ursinus (Common wombat)
315	A0A1T1AUI3	YDLFQYIQHLQANQQT	4	1	Bacteria		Rhodoferax fermentans
316	G8ZRF2	LKRLQEMQKLQQQQTQ	4	2	Eukaryota	Fungi	Torulaspora delbrueckii (Yeast) (Candida colliculosa)
317	A0A669E1D1	LLRLQQIQRLQLQQSD	4	2	Eukaryota	Metazoa	Oreochromis niloticus (Nile tilapia) (Tilapia nilotica)
318	A0A078A3S5	MYRLQRLQNLQQVQKD	4	1	Eukaryota		Stylonychia lemnae (Ciliate)
319	A0A6I3J943	FEGLQDWQRIQISQTP	4	1	Bacteria		Nocardioides sp. zg-579
320	A0A5E8BLW9	YQNYQNYQNYQNYQND	4	1	Eukaryota	Fungi	Saprochaete ingens
321	E4WYT3	LEALQNMQAMQLCQKS	4	1	Eukaryota	Metazoa	Oikopleura dioica (Tunicate)
322	A0A7N8X7T3	MQQIQNLQQLQQQQQQ	4	3	Eukaryota	Metazoa	Mastacembelus armatus (zig-zag eel)
323	M3W133	LTSLQNLQNLQSLQLA	4	5	Eukaryota	Metazoa	Felis catus (Cat) (Felis silvestris catus)
324	A0A024GJ51	LRRMQQLQQMQRQQHV	4	2	Eukaryota		Albugo candida
325	W4J5J3	IQNIQNIQNIQNVQNN	4	1	Eukaryota		Plasmodium falciparum
326	W5MDK9	LRTLQNIQALQPGQHG	4	2	Eukaryota	Metazoa	Lepisosteus oculatus (Spotted gar)
327	A0A671M422	LASLQGLQNLQSLQLA	4	2	Eukaryota	Metazoa	Sinocyclocheilus anshuiensis
328	U6LDB7	LPPLQQLQQLQQQQQQ	4	1	Eukaryota		Eimeria brunetti
329	A0A4D9EKP1	LTSLQNLQNLQSLQLA	4	2	Eukaryota	Metazoa	Platysternon megacephalum (big-headed turtle)
330	U6GE84	LQLLQQLQLLQQQQQQ	4	1	Eukaryota		Eimeria praecox
331	A0A671K4E3	LQHLQQLQQLQHHQQQ	4	2	Eukaryota	Metazoa	Sinocyclocheilus anshuiensis
332	A0A3P8U2W0	LLRLQQIQRLQVQQTE	4	2	Eukaryota	Metazoa	Amphiprion percula (Orange clownfish) (Lutjanus percula)
333	U6GGU0	LQQLQQLQQLQQLQQP	4	1	Eukaryota		Eimeria praecox
334	A0A6P6R3J0	IQHLQQIQQYQQQQLL	4	1	Eukaryota	Metazoa	Carassius auratus (Goldfish)
335	A0A5N3XRI1	LQQLQQLQQLQQQQPP	4	1	Eukaryota	Metazoa	Muntiacus reevesi (Reeves' muntjac) (Cervus reevesi)
336	H3BX72	FSHLQDLQDLQDLQDH	4	1	Eukaryota	Metazoa	Tetraodon nigroviridis (Spotted green pufferfish) (Chelonodon nigroviridis)
337	A0A4U1EPH2	LTSLQSLQNLQSLQLA	4	2	Eukaryota	Metazoa	Monodon monoceros (Narwhal) (Ceratodon monodon)
338	A0A669EI15	LMRIQGIQEIQEKQLF	4	1	Eukaryota	Metazoa	Oreochromis niloticus (Nile tilapia) (Tilapia nilotica)
339	U6M5R1	LQQLQQMQQLQQQQSH	4	1	Eukaryota		Eimeria maxima (Coccidian parasite)
340	A0A665V857	MQQIQNLQQLQQQQQQ	4	4	Eukaryota	Metazoa	Echeneis naucrates (Live sharksucker)
341	E1BPM4	LTSLQNLQSLQSLQLA	4	5	Eukaryota	Metazoa	Bos taurus (Bovine)
342	A0A1G4K394	MPNMQQWQQLQQLQQN	4	1	Eukaryota	Fungi	Lachancea dasiensis
343	A0A3P8YN63	LQNLQNLQNLQNLQDG	4	1	Eukaryota	Metazoa	Esox lucius (Northern pike)
344	A0A803XP86	LQQLQHLQQLQHQQQQ	4	1	Eukaryota	Metazoa	Meleagris gallopavo (Wild turkey)
345	Q247T3	LKPFQILQTYQDAQPI	4	1	Eukaryota		Tetrahymena thermophila
346	E3KVD3	YSLFQAIQPIQEDQPK	4	1	Eukaryota	Fungi	Puccinia graminis (Black stem rust fungus)
347	U6KI18	LQQLQQLQQLQQQQQQ	4	1	Eukaryota		Eimeria mitis
348	A0A7M7KHK6	LNPLQQLQQIQQLQQL	4	1	Eukaryota	Metazoa	Varroa destructor (Honeybee mite)
349	A0A4X2L7U7	LTSLQSLQNLQSLQLA	4	2	Eukaryota	Metazoa	Vombatus ursinus (Common wombat)
350	U6GYA7	LQQLQQLQQLQQLQQR	4	1	Eukaryota		Eimeria praecox
351	A0A7L3QNK1	LTSLQNLQNLQSLQLA	4	1	Eukaryota	Metazoa	Cettia cetti
352	J9JCJ9	MAWLQQMQQLQMMQMM	4	1	Eukaryota		Oxytricha trifallax
353	W7KND8	IQNIQNIQNIQNIQNF	4	1	Eukaryota		Plasmodium falciparum
354	A0A6P8PTG0	MRLFQKMQAYQYEQIS	4	2	Eukaryota	Metazoa	Geotrypetes seraphini (Gaboon caecilian) (Caecilia seraphini)
355	A0A150GD26	LPGFQGLQGLQGLQGL	4	1	Eukaryota	Viridiplantae	Gonium pectorale (Green alga)
356	U3JST3	LTSLQNLQNLQSLQLA	4	5	Eukaryota	Metazoa	Ficedula albicollis (Collared flycatcher) (Muscicapa albicollis)
357	U6LE15	LQQLQQLQQLQQLQQG	4	1	Eukaryota		Eimeria brunetti
358	A8X4W6	LRELQTLQELQNLQNL	4	2	Eukaryota	Metazoa	Caenorhabditis briggsae
359	A0A669R5M4	LTSLQNLQNLQSLQLA	4	2	Eukaryota	Metazoa	Phasianus colchicus (Common pheasant)
360	A0A150G873	LSTWQQIQQWQAQQQL	4	1	Eukaryota	Viridiplantae	Gonium pectorale (Green alga)
361	W5J2N7	IQEIQDMQEIQEIQDE	4	1	Eukaryota	Metazoa	Anopheles darlingi (Mosquito)
362	A0A267EW37	LHQMQLIQQLQQQQQQ	4	1	Eukaryota	Metazoa	Macrostomum lignano
363	A0A286ZLT2	LTSLQNLQNLQSLQLA	4	1	Eukaryota	Metazoa	Sus scrofa (Pig)
364	U6KAU2	LHLLQLLQLLQQQQGS	4	1	Eukaryota		Eimeria mitis
365	A0C731	YRQIQRMQKIQKFQYE	4	1	Eukaryota		Paramecium tetraurelia
366	H0ZLT7	LTSLQNLQNLQSLQLA	4	5	Eukaryota	Metazoa	Taeniopygia guttata (Zebra finch) (Poephila guttata)
367	A0A3M2RM75	ITAWQGYQFWQSEQQA	4	1	Bacteria		Marinobacter litoralis
368	A0A1Y3N3E9	MQKLQQIQQFQLQQKT	4	1	Eukaryota	Fungi	Piromyces sp. (strain E2)
369	A0A6F9AUU2	LQNLQNLQNLQNLQDG	4	1	Eukaryota	Metazoa	Coregonus sp. 'balchen'
370	A0A671EF76	LTSLQNLQNLQSLQLA	4	1	Eukaryota	Metazoa	Rhinolophus ferrumequinum (Greater horseshoe bat)
371	A0A371JJI8	LNLLQSYQSIQELQFS	4	2	Bacteria		Lachnotalea glycerini
372	A0A3P9DN02	MQHMQQIQGLQNAQGQ	4	1	Eukaryota	Metazoa	Maylandia zebra (zebra mbuna)
373	A0A3D8JAE1	LTNLQILQKIQNEQLL	4	1	Bacteria		Helicobacter anseris
374	H3SNJ0	LMSWQPLQQWQHEQAA	4	1	Bacteria		Paenibacillus dendritiformis
375	A0A5J5DCC9	MQQMQQMQGLQNAQGQ	4	2	Eukaryota	Metazoa	Etheostoma spectabile (orangethroat darter)
376	A0A7L4BFT9	LTSLQNLQNLQSLQLA	4	2	Eukaryota	Metazoa	Phaetusa simplex (large-billed tern)
377	A0A1E3HPQ8	MQQMQQMQQMQQMQQM	4	1	Eukaryota	Fungi	Cryptococcus amylolentus
378	A0A5N4CDY1	LAGLQNLQNLQSLQLA	4	2	Eukaryota	Metazoa	Camelus dromedarius (Dromedary) (Arabian camel)
379	G5A2U2	LRRMQQLQQLQQQQLN	4	1	Eukaryota		Phytophthora sojae (Soybean stem and root rot agent) (Phytophthora megasperma f. sp. glycines)
380	A0A444SII9	FAFLQYLQNFQPSQLT	4	1	Eukaryota	Metazoa	Armadillidium vulgare (Pillbug) (Pill woodlouse)
381	A0A3B3HIT5	LLRLQQIQRLQVQQAE	4	2	Eukaryota	Metazoa	Oryzias latipes (Japanese rice fish) (Japanese killifish)
382	F4RHV5	LQQLQQIQQLQAAQAQ	4	1	Eukaryota	Fungi	Melampsora larici-populina
383	A0A0C3HTS2	MQQMQAMQQMQQMQMQ	4	1	Eukaryota	Fungi	Oidiodendron maius
384	A0A194QEN5	LKSLQSLQSLQSLQSL	4	1	Eukaryota	Metazoa	Papilio xuthus (Asian swallowtail butterfly)
385	A0A1X2HUK6	MTPYQLLQQMQASQPS	4	1	Eukaryota	Fungi	Syncephalastrum racemosum (Filamentous fungus)
386	A0A267E5P4	LQHLQQMQQMQQMQHR	4	1	Eukaryota	Metazoa	Macrostomum lignano
387	A0A6V7WT92	MNFIQAFQQYQSSQQN	4	1	Eukaryota	Metazoa	Meloidogyne enterolobii
388	A0A6P6LSU5	LQQFQQYQQYQQQQLL	4	1	Eukaryota	Metazoa	Carassius auratus (Goldfish)
389	A0A1W1WCG0	LLSYQEWQKIQRMQDE	4	1	Bacteria		Sulfobacillus thermosulfidooxidans
390	R5V4P4	WQDWQNFQNWQNAQQQ	4	1	Bacteria		Ruminococcus sp. CAG:254
391	C6XAQ8	LTTWQGWQWLQASQVN	4	1	Bacteria		Methylovorus glucosotrophus
392	A0A150H271	LRRIQALQALQQYQCA	4	1	Eukaryota	Viridiplantae	Gonium pectorale (Green alga)
393	A0A369SBD9	MQPMQPMQSMQPMQTG	4	1	Eukaryota	Metazoa	Trichoplax sp. H2
394	A0A4W5QTI1	LQNLQNLQNLQNLQDG	4	1	Eukaryota	Metazoa	Hucho hucho (huchen)
395	A0A152A116	LQPMQGMQGMQGMQAM	4	1	Eukaryota		Tieghemostelium lacteum
396	A0A3P8H8I9	LFQLQRMQALQQQQLL	4	1	Eukaryota	Metazoa	Echinostoma caproni
397	A0A287DF07	LTSLQNLQNLQSLQLA	4	1	Eukaryota	Metazoa	Ictidomys tridecemlineatus (Thirteen-lined ground squirrel) (Spermophilus tridecemlineatus)
398	U6LIB7	LQQLQQLQQLQQLQQG	4	1	Eukaryota		Eimeria brunetti
399	A8X5H3	FQKFQNFQTFQIFQIF	4	1	Eukaryota	Metazoa	Caenorhabditis briggsae
400	A0A267DSZ7	WQQWQQWQQYQQQQQS	4	1	Eukaryota	Metazoa	Macrostomum lignano
401	A0A2A9MN55	FLLLQQLQLLQEKQQE	4	1	Eukaryota		Besnoitia besnoiti
402	A0A673HRQ7	MQHMQHMQQMQQHQMQ	4	1	Eukaryota	Metazoa	Sinocyclocheilus rhinocerous
403	U6LI37	LQQLQQLQQLQQLQRS	4	1	Eukaryota		Eimeria brunetti
404	A0A133Z607	MARMQALQQMQQQQMD	4	3	Bacteria		Bacteroidales bacterium KA00344
405	A0A674K2V1	LTSLQNLQNLQSLQLA	4	2	Eukaryota	Metazoa	Terrapene carolina (Eastern box turtle) (Testudo carolina)
406	A0A2U4AIL9	LTSLQSLQNLQSLQLA	4	2	Eukaryota	Metazoa	Tursiops truncatus (Atlantic bottle-nosed dolphin) (Delphinus truncatus)
407	U6LUY4	LQQLQQLQQLQQLQMQ	4	1	Eukaryota		Eimeria brunetti
408	A0A3Q1FNX1	MQQIQNLQQLQQQQQQ	4	4	Eukaryota	Metazoa	Acanthochromis polyacanthus (spiny chromis)
409	A0A654HKZ7	YNQWQQWQQYQAWQQA	4	1	Eukaryota	Metazoa	Sparganum proliferum
410	G1T6C4	LQQLQQLQQLQQQQQK	4	2	Eukaryota	Metazoa	Oryctolagus cuniculus (Rabbit)
411	A0A078B2N1	FNFIQFLQFIQSSQPE	4	1	Eukaryota		Stylonychia lemnae (Ciliate)
412	A0A183MG52	LFQLQQMQILQQQQLL	4	1	Eukaryota	Metazoa	Schistosoma margrebowiei
413	A0A452J837	LTSLQNLQNLQSLQLA	4	5	Eukaryota	Metazoa	Gallus gallus (Chicken)
414	A0A7K7QWZ3	IQGIQGIQGIQGIQGI	4	1	Eukaryota	Metazoa	Poecile atricapillus (Black-capped chickadee) (Parus atricapillus)
415	A0A7L1NV47	LQQLQHLQQLQHQQQQ	4	2	Eukaryota	Metazoa	Rhinopomastus cyanomelas (Common scimitarbill)
416	U6LUE9	LQQLQQLQQLQQQQQQ	4	1	Eukaryota		Eimeria brunetti
417	U6G7N9	LQQLQQLQQLQQLQRA	4	1	Eukaryota		Eimeria praecox
418	A0A6J3L9P3	LAYYQQLQQYQQAQLH	4	1	Eukaryota	Metazoa	Bombus vosnesenskii
419	A0A091DZ27	LTSLQNLQNLQSLQLA	4	2	Eukaryota	Metazoa	Fukomys damarensis (Damaraland mole rat) (Cryptomys damarensis)
420	A0A078B7T1	IQLLQCLQSLQNHQGQ	4	1	Eukaryota		Stylonychia lemnae (Ciliate)
421	A0A7M7Q2Y7	LQQLQQLQLLQQQQQL	4	1	Eukaryota	Metazoa	Nasonia vitripennis (Parasitic wasp)
422	A0A2G5B952	LQQLQQIQQLQQQQEH	4	1	Eukaryota	Fungi	Coemansia reversa
423	A0A087Y188	MLSIQAYQRLQIQQQM	4	1	Eukaryota	Metazoa	Poecilia formosa (Amazon molly) (Limia formosa)
424	A0A0C9N010	FPQLQQLQQLQQQQQQ	4	2	Eukaryota	Fungi	Mucor ambiguus
425	A0A0G4PRV9	IAQMQQMQQMQMRQQQ	4	1	Eukaryota	Fungi	Penicillium camembertii
426	A0A665V8I3	MQQIQNLQQLQQQQQQ	4	4	Eukaryota	Metazoa	Echeneis naucrates (Live sharksucker)
427	A0A667Z5N8	MQQMQNLQQLQQQQQQ	4	3	Eukaryota	Metazoa	Myripristis murdjan (pinecone soldierfish)
428	A0A7L3LLZ8	LTSLQNLQNLQSLQLA	4	2	Eukaryota	Metazoa	Turnix velox (Little buttonquail)
429	A0A3Q2WGP0	LLRLQQIQQLQLQQSD	4	2	Eukaryota	Metazoa	Haplochromis burtoni (Burton's mouthbrooder) (Chromis burtoni)
430	R6BUJ0	MARMQALQELQRQQQE	4	3	Bacteria		Prevotella sp. CAG:604
431	A0A2K6SPG3	LTSLQNLQNLQSLQLA	4	2	Eukaryota	Metazoa	Saimiri boliviensis (Bolivian squirrel monkey)
432	A0A6J0THQ0	LELLQELQLYQAAQVI	4	2	Eukaryota	Metazoa	Pogona vitticeps (central bearded dragon)
433	A0A7N4NXP5	LQQLQHLQQLQQQQPP	4	2	Eukaryota	Metazoa	Sarcophilus harrisii (Tasmanian devil) (Sarcophilus laniarius)
434	A0A662WTZ7	LTQIQYLQYLQMHQRQ	4	1	Eukaryota		Nothophytophthora sp. Chile5
435	I3JX40	MQQMQNLQQLQQQQQH	4	4	Eukaryota	Metazoa	Oreochromis niloticus (Nile tilapia) (Tilapia nilotica)
436	A0A674E9X5	LTSLQGLQSLQSLQLQ	4	2	Eukaryota	Metazoa	Salmo trutta (Brown trout)
437	A0A2H5Q6Y4	LISWQKLQQLQEKQDE	4	1	Eukaryota	Viridiplantae	Citrus unshiu (Satsuma mandarin) (Citrus nobilis var. unshiu)
438	A0A1W4WM79	MMTMQTIQGIQQQQIV	4	1	Eukaryota	Metazoa	Agrilus planipennis (Emerald ash borer) (Agrilus marcopoli)
439	A0A383W4S0	LPCYQKLQEFQQRQAA	4	1	Eukaryota	Viridiplantae	Tetradesmus obliquus (Green alga) (Acutodesmus obliquus)
440	U6KUF2	LQQLQQLQQLQQMQVQ	4	1	Eukaryota		Eimeria tenella (Coccidian parasite)
441	R6W6R9	LSLWQEMQLLQHGQEK	4	1	Bacteria		Dorea sp. CAG:317
442	A0A7M7GTW7	YLGLQQLQQIQPQQPQ	4	1	Eukaryota	Metazoa	Apis mellifera (Honeybee)
443	A0A7L4LF49	LTSLQNLQNLQSLQLA	4	2	Eukaryota	Metazoa	Callaeas wilsoni (North Island kokako)
444	A0A1U8JJR6	MPRLQQLQLLQMLQQR	4	2	Eukaryota	Viridiplantae	Gossypium hirsutum (Upland cotton) (Gossypium mexicanum)
445	A0A1Y1W332	LQQLQQFQQLQLMQQQ	4	1	Eukaryota	Fungi	Linderina pennispora
446	A0A452J4U1	LQQLQHLQQLQQQQQQ	4	1	Eukaryota	Metazoa	Gopherus agassizii (Agassiz's desert tortoise)
447	A0A1I7S6K5	LRQIQVLQTWQMAQDC	4	1	Eukaryota	Metazoa	Bursaphelenchus xylophilus (Pinewood nematode worm) (Aphelenchoides xylophilus)
448	A0A060X0L0	LTSLQGLQSFQSLQLQ	4	1	Eukaryota	Metazoa	Oncorhynchus mykiss (Rainbow trout) (Salmo gairdneri)
449	A0A1C7N7H6	LQRLQQIQALQIQQQQ	4	1	Eukaryota	Fungi	Choanephora cucurbitarum
450	A0A0M1NL07	LIYMQQLQQLQGIQEL	4	1	Bacteria		Bacillus sp. FJAT-22058
451	A0A0D0A9T7	FYELQSLQKMQAQQQG	4	1	Eukaryota	Fungi	Pisolithus microcarpus
452	A0A7L1ZKW2	LQQLQHLQQLQHQQQQ	4	2	Eukaryota	Metazoa	Leiothrix lutea (Red-billed leiothrix) (Sylvia lutea)
453	K7F3F5	YFNIQIYQDIQNRQRI	4	2	Eukaryota	Metazoa	Pelodiscus sinensis (Chinese softshell turtle) (Trionyx sinensis)
454	I7MLA3	FSNFQGIQQLQPSQQV	4	1	Eukaryota		Tetrahymena thermophila
455	A0A7J8B124	LQRLQHLQRLQHLQRV	4	1	Eukaryota	Metazoa	Pipistrellus kuhlii (Kuhl's pipistrelle)
456	Q6FVM2	YQQYQQFQNYQPQQGY	4	3	Eukaryota	Fungi	Candida glabrata (Yeast) (Torulopsis glabrata)
457	A0A7K5HHE7	FKDIQEIQEFQQSQRV	4	1	Eukaryota	Metazoa	Crotophaga sulcirostris (Groove-billed ani)
458	U6LNB2	LLLLQQLQRLQQQQQQ	4	1	Eukaryota		Eimeria brunetti
459	A0A673CKU8	IQQMQNLQQLQQQQQQ	4	4	Eukaryota	Metazoa	Sphaeramia orbicularis (orbiculate cardinalfish)
460	U6G2H5	LSILQLLQQLQQLQQQ	4	1	Eukaryota		Eimeria praecox
461	A0A6S7NKI9	YQQYQNYQSYQQNQNY	4	1	Eukaryota	Viridiplantae	Lactuca saligna (Willowleaf lettuce)
462	V8N9V5	LQQLQHLQQFQQQQQQ	4	1	Eukaryota	Metazoa	Ophiophagus hannah (King cobra) (Naja hannah)
463	C5DJS5	MPNMQQWQQLQQLQQS	4	1	Eukaryota	Fungi	Lachancea thermotolerans (Yeast) (Kluyveromyces thermotolerans)
464	A0A7L0ZJU1	LTSLQNLQNLQSLQLA	4	2	Eukaryota	Metazoa	Oxyruncus cristatus (sharpbill)
465	A0A7K7TW76	LTSLQNLQNLQSLQLA	4	2	Eukaryota	Metazoa	Ibidorhyncha struthersii
466	A0A0P0SG41	LAQWQQYQAWQQHQAW	4	1	Bacteria		Pseudonocardia sp. EC080619-01
467	A0A232EJ16	LSQLQSLQSLQGQQVA	4	1	Eukaryota	Metazoa	Trichomalopsis sarcophagae
468	B4NUE0	LPPLQQLQPLQPLQPI	4	1	Eukaryota	Metazoa	Drosophila simulans (Fruit fly)
469	U3JRN8	LQQLQHLQQLQHQQQQ	4	2	Eukaryota	Metazoa	Ficedula albicollis (Collared flycatcher) (Muscicapa albicollis)
470	A0A674MLU0	LLRLQQIQRLQVQQAV	4	2	Eukaryota	Metazoa	Takifugu rubripes (Japanese pufferfish) (Fugu rubripes)
471	A0A672J5D7	MQQMQQMQGLQNAQAQ	4	1	Eukaryota	Metazoa	Salarias fasciatus (Jewelled blenny) (Blennius fasciatus)
472	A0A6L2PAG4	LLVLQILQLIQDYQNM	4	1	Eukaryota	Metazoa	Coptotermes formosanus (Formosan subterranean termite)
473	A0A137R1J2	FYELQSLQRIQSQQGN	4	1	Eukaryota	Fungi	Leucoagaricus sp. SymC.cos
474	F0ZY03	LENFQEYQLLQQQQQQ	4	1	Eukaryota		Dictyostelium purpureum (Slime mold)
475	A0A0V0R0S5	LTLYQLLQQYQNHQNN	4	1	Eukaryota		Pseudocohnilembus persalinus (Ciliate)
476	A0A4R6SK38	MPSLQPMQPLQSTQPS	4	2	Bacteria		Labedaea rhizosphaerae
477	A0A0R2CU35	LKQLQQLQNLQQLQKL	4	1	Bacteria		Loigolactobacillus rennini
478	A0A286UW45	FYELQSMQKIQQQQQQ	4	1	Eukaryota	Fungi	Pyrrhoderma noxium
479	D8Q5V7	LRPLQTWQALQGYQHC	4	1	Eukaryota	Fungi	Schizophyllum commune (Split gill fungus)
480	A0A6J2KGZ9	LQQLQQIQELQMQQDA	4	1	Eukaryota	Metazoa	Bombyx mandarina (Wild silk moth) (Wild silkworm)
481	A0A0V0QGC4	IMEIQQIQTLQEAQEF	4	1	Eukaryota		Pseudocohnilembus persalinus (Ciliate)
482	A0A7M7KQ13	LNPLQQLQQIQQLQQL	4	1	Eukaryota	Metazoa	Varroa destructor (Honeybee mite)
483	A0A672GMA4	IQQIQNLQQLQQQQQQ	4	3	Eukaryota	Metazoa	Salarias fasciatus (Jewelled blenny) (Blennius fasciatus)
484	A0A669DIQ4	MQHMQQIQGLQNAQGQ	4	2	Eukaryota	Metazoa	Oreochromis niloticus (Nile tilapia) (Tilapia nilotica)
485	A0A665V8R1	MQQIQNLQQLQQQQQQ	4	3	Eukaryota	Metazoa	Echeneis naucrates (Live sharksucker)
486	A0A024WL27	IQNIQNIQNIQNVQNN	4	1	Eukaryota		Plasmodium falciparum
487	A0A6P3QFR4	LTSLQSLQNLQSLQLA	4	2	Eukaryota	Metazoa	Pteropus vampyrus (Large flying fox)
488	A0A397S4U2	LQQLQQLQQLQQTQQN	4	1	Eukaryota	Fungi	Glomus cerebriforme
489	A0A7N8WYU0	MQQIQNLQQLQQQQQQ	4	3	Eukaryota	Metazoa	Mastacembelus armatus (zig-zag eel)
490	A0A369HAE4	IPDLQGIQGIQATQKS	4	1	Eukaryota	Fungi	Ophiocordyceps camponoti-saundersi (nom. inval.)
491	A0A7M7Q7J1	FQQMQQLQQMQLLQQQ	4	1	Eukaryota	Metazoa	Nasonia vitripennis (Parasitic wasp)
492	A0A452IK41	LTSLQNLQNLQSLQLA	4	3	Eukaryota	Metazoa	Gopherus agassizii (Agassiz's desert tortoise)
493	A0A7K7KQS6	LTSLQNLQNLQSLQLA	4	2	Eukaryota	Metazoa	Asarcornis scutulata
494	A0A218UVE2	LQELQELQELQELQDV	4	1	Eukaryota	Metazoa	Lonchura striata (white-rumped munia)
495	B2WQ52	FVRMQWLQEYQRQQQQ	4	1	Eukaryota	Fungi	Pyrenophora tritici-repentis
496	A0A7M4EZH4	LQQLQHLQQLQHQQQQ	4	2	Eukaryota	Metazoa	Crocodylus porosus (Saltwater crocodile) (Estuarine crocodile)
497	I7LTX6	LIEIQNIQPIQIIQNG	4	1	Eukaryota		Tetrahymena thermophila
498	A0A1S3ELJ0	LTSLQNLQNLQSLQLA	4	5	Eukaryota	Metazoa	Dipodomys ordii (Ord's kangaroo rat)
499	A0A7K4KX76	LQQLQHLQQLQQQQQQ	4	2	Eukaryota	Metazoa	Crypturellus soui
500	A0A0W8DUM9	LRRMQQLQQLQQQQLN	4	2	Eukaryota		Phytophthora nicotianae (Buckeye rot agent)
501	A0A1S3Q0B1	LQQLQQIQLYQHQQLM	4	1	Eukaryota	Metazoa	Salmo salar (Atlantic salmon)
502	A0A1S3LH30	MAQLQQLQQLQLQQLQ	4	1	Eukaryota	Metazoa	Salmo salar (Atlantic salmon)
503	A0A433U840	LQALQALQALQALQGK	4	1	Eukaryota	Metazoa	Elysia chlorotica (Eastern emerald elysia) (Sea slug)
504	U6KHH9	FYQLQQLQQLQQPQQL	4	1	Eukaryota		Eimeria mitis
505	U6M1M0	LQQLQQLQQLQQVQQQ	4	1	Eukaryota		Eimeria maxima (Coccidian parasite)
506	A0A7L0GJQ1	LTSLQNLQNLQSLQLA	4	2	Eukaryota	Metazoa	Herpetotheres cachinnans (Laughing falcon) (Falco cachinnans)
507	A0EDD1	ISRLQEYQLIQNVQQQ	4	1	Eukaryota		Paramecium tetraurelia
508	A0A096PB32	LQQLQQLQQLQGMQSM	4	1	Eukaryota	Viridiplantae	Ostreococcus tauri
509	A0A2K3D7B6	LQGLQGLQGLQGLQGP	4	2	Eukaryota	Viridiplantae	Chlamydomonas reinhardtii (Chlamydomonas smithii)
510	A0A218VBI6	LTSLQNLQNLQSLQLA	4	5	Eukaryota	Metazoa	Lonchura striata (white-rumped munia)
511	A0A7M7QAN5	FQQMQQLQQMQLLQQQ	4	1	Eukaryota	Metazoa	Nasonia vitripennis (Parasitic wasp)
512	A0A0B8T1B8	LVYLQALQEIQNGQKR	4	1	Bacteria		Sphingobacterium deserti
513	A0A5C4SZ76	IQGIQGIQGIQGIQGV	4	1	Bacteria		Paenibacillus hemerocallicola
514	A0A1X7VAR2	MVQLQQLQSLQMSQIT	4	1	Eukaryota	Metazoa	Amphimedon queenslandica (Sponge)
515	A0A420WIC2	MNVLQRLQTFQIDQIL	4	1	Bacteria		Litorimonas taeanensis
516	A0A6P6R4U5	IQHLQQIQQYQQQQLL	4	1	Eukaryota	Metazoa	Carassius auratus (Goldfish)
517	A0A1S8VZQ7	LYNLQQLQALQQQQLY	4	1	Eukaryota	Fungi	Batrachochytrium salamandrivorans
518	A0A6A4DQF8	LRRMQQLQQLQQQQLN	4	2	Eukaryota		Phytophthora fragariae
519	U6L119	LEALQQLQRLQQQQHK	4	1	Eukaryota		Eimeria tenella (Coccidian parasite)
520	A0A0V0V6K1	LQQLQHLQHLQQQQQQ	4	2	Eukaryota	Metazoa	Trichinella sp. T9
521	A0A7K9FP45	LTSLQNLQNLQSLQLA	4	2	Eukaryota	Metazoa	Stercorarius parasiticus (Parasitic jaeger) (Arctic skua)
522	A0A7J6AC71	LQQLQQMQQYQQQQLM	4	1	Eukaryota	Metazoa	Ameiurus melas (Black bullhead) (Silurus melas)
523	A0A6P5Z9X4	LQQLQQLQQLQNQQTK	4	1	Eukaryota	Viridiplantae	Durio zibethinus (Durian)
524	A0A4W2EB11	LQQLQQLQQLQQQQPP	4	1	Eukaryota	Metazoa	Bos indicus x Bos taurus (Hybrid cattle)
525	A0A4U1EFB8	FLHLQVFQHLQGFQHL	4	1	Eukaryota	Metazoa	Monodon monoceros (Narwhal) (Ceratodon monodon)
526	U6K1P2	LQQLQQLQQLQQQQEQ	4	1	Eukaryota		Eimeria mitis
527	A0A7K4WH24	LTSLQNLQNLQSLQLA	4	2	Eukaryota	Metazoa	Tachuris rubrigastra
528	A0A1S2R9W6	IQPIQPIQPMQQVQGA	4	1	Bacteria		Bacillus sp. MUM 13
529	A0A2K3DU76	LMQLQQLQQLQQQQQQ	4	2	Eukaryota	Viridiplantae	Chlamydomonas reinhardtii (Chlamydomonas smithii)
530	A0A556U846	LQYIQQYQALQMQQQQ	4	1	Eukaryota	Metazoa	Bagarius yarrelli (Goonch) (Bagrus yarrelli)
531	A0A485MVU8	LTSLQNLQNLQSLQLA	4	2	Eukaryota	Metazoa	Lynx pardinus (Iberian lynx) (Felis pardina)
532	A0A5N5M6Q2	LSSLQNLQNLQNLQLL	4	2	Eukaryota	Metazoa	Pangasianodon hypophthalmus (Striped catfish) (Helicophagus hypophthalmus)
533	U6G4F4	LQQLQQLQQLQQQQAA	4	1	Eukaryota		Eimeria praecox
534	V4T514	LQQLQQLQQLQAQQMM	4	1	Eukaryota	Viridiplantae	Citrus clementina (Clementine) (Citrus deliciosa x Citrus sinensis)
535	A0A3Q2WPB9	MQQMQNLQQLQQQQQQ	4	3	Eukaryota	Metazoa	Haplochromis burtoni (Burton's mouthbrooder) (Chromis burtoni)
536	A0A7F8QHP1	LTSLQNLQNLQSLQLA	4	2	Eukaryota	Metazoa	Leptonychotes weddellii (Weddell seal) (Otaria weddellii)
537	A0A0Q9WWS5	FHGLQSIQNLQQIQQQ	4	1	Eukaryota	Metazoa	Drosophila virilis (Fruit fly)
538	A0A7L3CL49	LTSLQNLQNLQSLQLA	4	2	Eukaryota	Metazoa	Pelecanoides urinatrix (Common diving petrel) (Procellaria urinatrix)
539	A0A6J1Y1A9	LTSLQNLQNLQSLQLA	4	2	Eukaryota	Metazoa	Acinonyx jubatus (Cheetah)
540	A0A0R3WQ72	YAQWQQWQQWQAWQAW	4	1	Eukaryota	Metazoa	Hydatigena taeniaeformis (Feline tapeworm) (Taenia taeniaeformis)
541	A0A3Q3GYM9	MQQIQNLQQLQQQQQQ	4	3	Eukaryota	Metazoa	Labrus bergylta (ballan wrasse)
542	A0A1S3PZ48	LQQLQQIQLYQHQQLM	4	1	Eukaryota	Metazoa	Salmo salar (Atlantic salmon)
543	R6X1F4	MARMQALQEMQQQQMK	4	3	Bacteria		Prevotella sp. CAG:732
544	A0A1J4KBQ9	IPNIQPMQNIQPMQNL	4	1	Eukaryota		Tritrichomonas foetus
545	A0A7K5PCD0	LQQLQQLQQLQHQQQQ	4	2	Eukaryota	Metazoa	Erythrocercus mccallii
546	A0A7H9AMB5	YNYYQAIQEYQKEQKE	4	1	Bacteria		Costertonia aggregata
547	A0A6P6R489	IQHLQQIQQYQQQQLL	4	1	Eukaryota	Metazoa	Carassius auratus (Goldfish)
548	A2FRE1	IQGIQGIQGIQGPQGE	4	1	Eukaryota		Trichomonas vaginalis
549	A0A1H0V984	WREFQEFQRFQEFQRN	4	1	Bacteria		Actinokineospora alba
550	R1EK87	MQQMQQMQQMQQQQQS	4	1	Eukaryota	Fungi	Neofusicoccum parvum
551	A0A4X2L7F9	LTSLQSLQNLQSLQLA	4	2	Eukaryota	Metazoa	Vombatus ursinus (Common wombat)
552	F1QGL1	LTSLQGLQNLQSLQLA	4	5	Eukaryota	Metazoa	Danio rerio (Zebrafish) (Brachydanio rerio)
553	A0DQE4	YPQYQQYQNYQWQQPQ	4	1	Eukaryota		Paramecium tetraurelia
554	A0A1D8PQD3	WKNLQNLQNLQNLQNC	4	1	Eukaryota	Fungi	Candida albicans (Yeast)
555	A0A6I9Q2T3	LHQYQQYQQYQQQQQQ	4	1	Eukaryota	Metazoa	Notothenia coriiceps (black rockcod)
556	C9MRM9	FARMQALQEMQQKQQE	4	3	Bacteria		Prevotella veroralis
557	A0A2K5QK32	LTSLQNLQNLQSLQLA	4	1	Eukaryota	Metazoa	Cebus imitator (Panamanian white-faced capuchin) (Cebus capucinus imitator)
558	A0A6I8Q0K5	LASLQNLQNLQSLQLA	4	2	Eukaryota	Metazoa	Xenopus tropicalis (Western clawed frog) (Silurana tropicalis)
559	A0A3N4HKP6	FGLMQHLQNIQFKQIR	4	1	Eukaryota	Fungi	Ascobolus immersus
560	A0A026WD80	MARLQQLQHLQQQQQQ	4	1	Eukaryota	Metazoa	Ooceraea biroi (Clonal raider ant) (Cerapachys biroi)
561	A0A6I8QA95	MQQMQQIQQMQQMQQS	4	2	Eukaryota	Metazoa	Xenopus tropicalis (Western clawed frog) (Silurana tropicalis)
562	A0A0Q9WYJ5	FGSLQQLQVLQLDQNI	4	1	Eukaryota	Metazoa	Drosophila mojavensis (Fruit fly)
563	A0A7K6P3I5	LTSLQNLQNLQSLQLA	4	2	Eukaryota	Metazoa	Ifrita kowaldi (blue-capped ifrita)
564	A0A1E3PDV4	LQQLQQLQQLQLQQQQ	4	1	Eukaryota	Fungi	Nadsonia fulvescens
565	A2FA57	MQSIQQLQQIQIPQQF	4	1	Eukaryota		Trichomonas vaginalis
566	A0A437AH78	YPSYQTYQSYQSYQRP	4	1	Eukaryota	Fungi	Arthrobotrys flagrans
567	E6MH99	YLSIQSFQSFQSFQSE	4	1	Bacteria		Pseudoramibacter alactolyticus
568	U6M6C2	FDLLQQLQQMQQQQQQ	4	1	Eukaryota		Eimeria maxima (Coccidian parasite)
569	A0A165YR54	IKEIQRLQQIQEIQRS	4	2	Eukaryota	Viridiplantae	Daucus carota (Wild carrot)
570	A0A7K9V5R6	LQQLQHLQQLQHQQQQ	4	2	Eukaryota	Metazoa	Anseranas semipalmata (Magpie goose) (Anas semipalmata)
571	A0A498J0U5	LTPLQQYQLLQQQQQS	4	1	Eukaryota	Viridiplantae	Malus domestica (Apple) (Pyrus malus)
572	A0A7J6MRA3	LADIQRYQALQYWQSE	4	1	Eukaryota		Perkinsus chesapeaki (Clam parasite) (Perkinsus andrewsi)
573	A0A3B5RFD6	FSLFQNFQNLQHQQGL	4	1	Eukaryota	Metazoa	Xiphophorus maculatus (Southern platyfish) (Platypoecilus maculatus)
574	A0A6A4WT55	LQQLQQLQRLQIDQKS	4	2	Eukaryota	Metazoa	Amphibalanus amphitrite (Striped barnacle) (Balanus amphitrite)
575	A0A1S3N235	LQQLQQLQQIQHYQQQ	4	1	Eukaryota	Metazoa	Salmo salar (Atlantic salmon)
576	A0A3Q7NXL0	LTSLQNLQNLQSLQLA	4	2	Eukaryota	Metazoa	Callorhinus ursinus (Northern fur seal)
577	A0A5S9F3D3	IVALQNLQNLQRQQIA	4	1	Bacteria		Planctomycetes bacterium SRT547
578	Q0UV25	FEELQLYQDYQCHQLA	4	1	Eukaryota	Fungi	Phaeosphaeria nodorum (Glume blotch fungus) (Parastagonospora nodorum)
579	A0A3N4LNB5	IQALQAIQAIQAIQAV	4	1	Eukaryota	Fungi	Terfezia boudieri
580	A0A2R5GVL8	LAAWQGLQHLQQQQQE	4	1	Eukaryota		Hondaea fermentalgiana
581	A0A0D0AXP1	FYELQAMQKMQVNQQQ	4	1	Eukaryota	Fungi	Suillus luteus
582	F0ZSB4	LQHLQQLQQFQIHQQQ	4	1	Eukaryota		Dictyostelium purpureum (Slime mold)
583	C1FFJ0	MHQYQQYQQYQQTQQT	4	1	Eukaryota	Viridiplantae	Micromonas commoda (strain RCC299 / NOUM17 / CCMP2709) (Picoplanktonic green alga)
584	A0A162PFT0	LQQIQQMQRLQQQQLD	4	1	Eukaryota	Fungi	Colletotrichum incanum
585	A0A7K8Q8F5	YVTYQDIQSIQTFQEQ	4	1	Eukaryota	Metazoa	Smithornis capensis
586	A0A665V6Y8	MQQIQNLQQLQQQQQQ	4	4	Eukaryota	Metazoa	Echeneis naucrates (Live sharksucker)
587	A0A660HMX5	LEQMQQMQQMQQIQNK	4	1	Bacteria		Ziziphus jujuba witches'-broom phytoplasma
588	Q4N134	IRPIQPYQPYQPYQPQ	4
589	A0A803JB40	IAHLQQMQQMQQQQQQ	4	2	Eukaryota	Metazoa	Xenopus tropicalis (Western clawed frog) (Silurana tropicalis)
590	W5KDZ9	LTSLQALQSIQSLQLT	4	2	Eukaryota	Metazoa	Astyanax mexicanus (Blind cave fish) (Astyanax fasciatus mexicanus)
591	A0A3Q1HFK4	LLCLQVYQLLQSQQDA	4	1	Eukaryota	Metazoa	Anabas testudineus (Climbing perch) (Anthias testudineus)
592	A0A6P8V6M7	MQQMQNLQQLQQQQQQ	4	3	Eukaryota	Metazoa	Gymnodraco acuticeps (Antarctic dragonfish)
593	A0A671Y1P9	MQQMQNLQQLQQQQQQ	4	3	Eukaryota	Metazoa	Sparus aurata (Gilthead sea bream)
594	A0A165FAM6	YVGYQGWQYYQKQQSL	4	1	Bacteria		Crenobacter luteus
595	A0A2K3DVZ9	LQPLQPLQPLQGVQQQ	4	1	Eukaryota	Viridiplantae	Chlamydomonas reinhardtii (Chlamydomonas smithii)
596	A0A667YKS1	MQQMQNLQQLQQQQQQ	4	3	Eukaryota	Metazoa	Myripristis murdjan (pinecone soldierfish)
597	A0A1A5ZVT5	YPPLQELQQYQQQQQQ	4	1	Eukaryota	Fungi	Kwoniella dejecticola
598	A0A1R2CZX7	IHGFQNYQNYQNYQIR	4	1	Eukaryota		Stentor coeruleus
599	A0A5J5BL50	FRKFQELQRLQQLQQV	4	1	Eukaryota	Viridiplantae	Nyssa sinensis
600	A0A074X837	FPALQLLQRIQPPQVM	4	1	Eukaryota	Fungi	Aureobasidium pullulans (Black yeast) (Pullularia pullulans)
601	A0A4Z1IJX0	MQQMQQMQQMQMQQAM	4	1	Eukaryota	Fungi	Botryotinia narcissicola
602	U1GLL4	MAQMQQMQQMQQMQKQ	4	1	Eukaryota	Fungi	Endocarpon pusillum
603	A0A662WPN2	LTQIQYLQYLQMHQRQ	4	1	Eukaryota		Nothophytophthora sp. Chile5
604	U6GDF1	LNMLQELQQLQQEQQQ	4	1	Eukaryota		Eimeria acervulina (Coccidian parasite)
605	A0A1H2ZW77	LPLYQELQGIQNQQLS	4	1	Bacteria		Marininema mesophilum
606	A0A341B9S0	LTSLQSLQNLQSLQLA	4	2	Eukaryota	Metazoa	Neophocaena asiaeorientalis
607	A0A673VQ93	LTSLQNLQNLQSLQLA	4	2	Eukaryota	Metazoa	Suricata suricatta (Meerkat)
608	A0A340YGH2	LTSLQSLQNLQSLQLA	4	2	Eukaryota	Metazoa	Lipotes vexillifer (Yangtze river dolphin)
609	A0A2I3T3M3	LTSLQNLQNLQSLQLA	4	2	Eukaryota	Metazoa	Pan troglodytes (Chimpanzee)
610	A0A202DYC6	LANYQSFQSLQKSQND	4	1	Bacteria		bacterium K02(2017)
611	A0A6P8EX25	LLKLQQIQRLQAQQQQ	4	2	Eukaryota	Metazoa	Clupea harengus (Atlantic herring)
612	A0A6J1TEI4	LHGLQSLQGLQGMQVP	4	2	Eukaryota	Metazoa	Frankliniella occidentalis (Western flower thrips) (Euthrips occidentalis)
613	A0A6J1X2P9	IRNIQDLQNLQKIQSL	4	1	Eukaryota	Metazoa	Galleria mellonella (Greater wax moth)
614	A0A0M2PVE1	INQYQLFQPLQYGQQD	4	1	Bacteria		Prochlorothrix hollandica
615	U6M515	LVLLQQLQQLQQQQGY	4	1	Eukaryota		Eimeria maxima (Coccidian parasite)
616	A0A2K5L154	LTSLQNLQNLQSLQLA	4	1	Eukaryota	Metazoa	Cercocebus atys (Sooty mangabey) (Cercocebus torquatus atys)
617	A0A5N4CCE9	LAGLQNLQNLQSLQLA	4	2	Eukaryota	Metazoa	Camelus dromedarius (Dromedary) (Arabian camel)
618	A0A671NAC8	LTSLQGLQNLQSLQLA	4	2	Eukaryota	Metazoa	Sinocyclocheilus anshuiensis
619	A0A150H0H9	LHQLQQWQQMQQMQQT	4	1	Eukaryota	Viridiplantae	Gonium pectorale (Green alga)
620	A0A433D924	LQQLQQLQQLQQQQQP	4	1	Eukaryota	Fungi	Jimgerdemannia flammicorona
621	A0A319D070	MQQMQQMQQMQQMQNQ	4	1	Eukaryota	Fungi	Aspergillus ellipticus
622	A0A484DP20	LQPLQPLQPLQPLQPL	4	1	Eukaryota	Metazoa	Perca flavescens (American yellow perch) (Morone flavescens)
623	A0A7K8PK23	LTSLQNLQNLQSLQLA	4	2	Eukaryota	Metazoa	Cochlearius cochlearius (Boat-billed heron)
624	A0A168K998	LQTLQQLQLIQQPQII	4	1	Eukaryota	Fungi	Cordyceps confragosa (Lecanicillium lecanii)
625	A0A4W5L676	LTSLQGLQSFQSLQLQ	4	2	Eukaryota	Metazoa	Hucho hucho (huchen)
626	K5W6L3	FYELQSLQRMQGSQGG	4	1	Eukaryota	Fungi	Agaricus bisporus (White button mushroom)
627	A0A0C9M091	LELLQQLQQYQPQQTP	4	1	Eukaryota	Fungi	Mucor ambiguus
628	A0A5J9V016	LGQFQQIQIIQMDQNI	4	1	Eukaryota	Viridiplantae	Eragrostis curvula (weeping love grass)
629	U6LYT2	LQQLQLLQLLQLQQLQ	4	1	Eukaryota		Eimeria brunetti
630	A0A5E8B6A7	LQQLQQIQQLQQPQPQ	4	1	Eukaryota	Fungi	Saprochaete ingens
631	J0X5S1	MPGMQGMQGMQGMQGM	4	1	Bacteria		Actinomyces massiliensis
632	A0A672T3U6	LTSLQGLQNLQSLQLA	4	2	Eukaryota	Metazoa	Sinocyclocheilus grahami (Dianchi golden-line fish) (Barbus grahami)
633	A0A094FZ86	MDAFQGLQLIQLIQPD	4	1	Eukaryota	Fungi	Pseudogymnoascus sp. VKM F-4515 (FW-2607)
634	U6GC48	LQQLQQLQQLQQQQQQ	4	1	Eukaryota		Eimeria acervulina (Coccidian parasite)
635	A0A452SMT3	LTSLQNLQSLQSLQLA	4	4	Eukaryota	Metazoa	Ursus americanus (American black bear) (Euarctos americanus)
636	A0A1V2L4B9	YQQYQQYQQYQQYQQY	4	1	Eukaryota	Fungi	Cyberlindnera fabianii (Yeast) (Hansenula fabianii)
637	A0A0E3NW91	LQPFQSIQSIQSIQLN	4	1	Archaea		Methanosarcina sp. MTP4
638	A0A803JMK4	IAHLQQMQQMQQQQQQ	4	2	Eukaryota	Metazoa	Xenopus tropicalis (Western clawed frog) (Silurana tropicalis)
639	A0A6F9A2Q1	LTSLQGLQSLQSLQLQ	4	1	Eukaryota	Metazoa	Coregonus sp. 'balchen'
640	A0A058Z4J7	YQQYQQYQQYQQYQQY	4	1	Eukaryota		Fonticula alba (Slime mold)
641	A0A2K3DAJ6	LQQLQQLQEMQEMQEL	4	1	Eukaryota	Viridiplantae	Chlamydomonas reinhardtii (Chlamydomonas smithii)
642	A0A6I8W1W1	LHGLQNLQNLQHMQQQ	4	2	Eukaryota	Metazoa	Drosophila pseudoobscura
643	A0A7L0T3X7	LTSLQNLQNLQSLQLA	4	2	Eukaryota	Metazoa	Podilymbus podiceps (Pied-billed grebe)
644	A0A2T2NG52	MQGMQNMQQLQSQQQQ	4	1	Eukaryota	Fungi	Corynespora cassiicola (Target leaf spot disease fungus) (Helminthosporium cassiicola)
645	A0A1B7UFT2	FSLYQLWQLYQAPQQQ	4	1	Bacteria		Rheinheimera sp. SA_1
646	A0A1V4KGB3	LTSLQNLQNLQSLQLA	4	2	Eukaryota	Metazoa	Patagioenas fasciata (Northern band-tailed pigeon) (Columba fasciata)
647	A0A1G4BL29	MQGMQNMQNMQNMQMA	4	1	Eukaryota	Fungi	Colletotrichum orchidophilum
648	A0A2K5ZN30	LTSLQNLQNLQSLQLA	4	5	Eukaryota	Metazoa	Mandrillus leucophaeus (Drill) (Papio leucophaeus)
649	G0QSB4	LLIIQELQFLQFPQYY	4	1	Eukaryota		Ichthyophthirius multifiliis (White spot disease agent) (Ich)
650	A0A2U9R266	LQQLQQLQQLQQLQQL	4	1	Eukaryota	Fungi	Pichia kudriavzevii (Yeast) (Issatchenkia orientalis)
651	A0A7K7G810	LTSLQNLQNLQSLQLA	4	2	Eukaryota	Metazoa	Erithacus rubecula (European robin)
652	A0A154NVS5	YLGLQQLQQLQPQQQL	4	1	Eukaryota	Metazoa	Dufourea novaeangliae (Sweat bee)
653	U6GU82	LQYLQQLQQLQQQQQM	4	1	Eukaryota		Eimeria acervulina (Coccidian parasite)
654	A0A0H1BLZ6	MQPMQPMQPMQPMQTG	4	2	Eukaryota	Fungi	Blastomyces silverae
655	D9RWG0	FARMQALQELQKQQQE	4	3	Bacteria		Prevotella melaninogenica
656	A0A1I7N987	IAELQDMQYIQMQQDY	4	1	Bacteria		Thermoflavifilum thermophilum
657	D8ULE1	LGRIQALQVLQQYQNK	4	1	Eukaryota	Viridiplantae	Volvox carteri (Green alga)
658	U6GZB8	LQQLQQLQQLQQLQQL	4	1	Eukaryota		Eimeria praecox
659	A0A150GYU5	LLQMQQMQALQMQQAA	4	1	Eukaryota	Viridiplantae	Gonium pectorale (Green alga)
660	A0A3Q0G4D1	LTSLQNLQNLQSLQLA	4	2	Eukaryota	Metazoa	Alligator sinensis (Chinese alligator)
661	A0A5F4WEU0	LTSLQNLQNLQSLQLA	4	5	Eukaryota	Metazoa	Callithrix jacchus (White-tufted-ear marmoset)
662	A0A7L1VC32	LQQLQHLQQLQQQQQQ	4	2	Eukaryota	Metazoa	Sitta europaea (Eurasian nuthatch)
663	A0A5F8AH86	LRVFQRLQVFQQSQGL	4	1	Eukaryota	Metazoa	Macaca mulatta (Rhesus macaque)
664	A0CWK9	YPQYQQYQNYQWQQPQ	4	1	Eukaryota		Paramecium tetraurelia
665	A0A7L2FDA2	LQQLQHLQQLQHQQQQ	4	2	Eukaryota	Metazoa	Quiscalus mexicanus (Great-tailed grackle) (Cassidix mexicanus)
666	A0A1Y1UXI1	IHSIQSIQSIQSNQAN	4	2	Eukaryota	Fungi	Anaeromyces robustus
667	A0A109FKT7	MQPMQPMQPMQQPQQQ	4	1	Eukaryota	Fungi	Rhodotorula sp. JG-1b
668	Q6N4J5	LRAFQEWQTIQPTQGT	4	1	Bacteria		Rhodopseudomonas palustris
669	A0A6A5CD46	IQHLQPIQTIQTIQPL	4	1	Eukaryota		Naegleria fowleri (Brain eating amoeba)
670	A0A4X2LB86	LTSLQSLQNLQSLQLA	4	2	Eukaryota	Metazoa	Vombatus ursinus (Common wombat)
671	F0V7I1	MRQLQQLQQLQLQQFE	4	1	Eukaryota		Neospora caninum (Coccidian parasite)
672	A0A668TUW1	LLRLQQIQRLQLQQSD	4	1	Eukaryota	Metazoa	Oreochromis aureus (Israeli tilapia) (Chromis aureus)
673	A0A7K6LTR1	LTSLQNLQNLQSLQLA	4	2	Eukaryota	Metazoa	Falcunculus frontatus (Eastern shriketit)
674	H2V008	MQQMQNLQQLQQQQNV	4	3	Eukaryota	Metazoa	Takifugu rubripes (Japanese pufferfish) (Fugu rubripes)
675	A0A2Y9Q0T0	LTSLQSLQNLQSLQLA	4	2	Eukaryota	Metazoa	Delphinapterus leucas (Beluga whale)
676	M1P7N5	YQGYQGYQGYQGYQGY	4	1	Bacteria		Corynebacterium halotolerans
677	A0A1S3PYW1	LQQLQQIQLYQHQQLM	4	1	Eukaryota	Metazoa	Salmo salar (Atlantic salmon)
678	A0A671Y8V0	MQQMQNLQQLQQQQQQ	4	3	Eukaryota	Metazoa	Sparus aurata (Gilthead sea bream)
679	A0A6J1T776	LQGLQGLQGLQGFQGL	4	1	Eukaryota	Metazoa	Frankliniella occidentalis (Western flower thrips) (Euthrips occidentalis)
680	U6H5M7	LQQLQQLQQLQQVQQL	4	1	Eukaryota		Eimeria praecox
681	A0A7K5W407	LQQLQHLQQLQHQQQQ	4	2	Eukaryota	Metazoa	Hylia prasina (green hylia)
682	U6KU77	LHQLQQLQQLQQLQSK	4	1	Eukaryota		Eimeria tenella (Coccidian parasite)
683	A0A1Y1UAX5	LQQLQQMQQIQLQQQI	4	1	Eukaryota	Fungi	Piromyces finnis
684	A0A318J880	FALWQILQILQNLQVF	4	1	Bacteria		Undibacterium pigrum
685	F6R437	LTSLQNLQSLQSLQLA	4	1	Eukaryota	Metazoa	Ornithorhynchus anatinus (Duckbill platypus)
686	A0A6P4E8P7	LQGLQNLQNLQHMQQH	4	1	Eukaryota	Metazoa	Drosophila rhopaloa (Fruit fly)
687	U6LVF4	LQQLQQLQQLQQLQQL	4	1	Eukaryota		Eimeria brunetti
688	A0A7M7Q0N7	LQQLQQLQLLQQQQQL	4	1	Eukaryota	Metazoa	Nasonia vitripennis (Parasitic wasp)
689	A0A1S3M1B6	LQQLQQIQLYQHQQLM	4	1	Eukaryota	Metazoa	Salmo salar (Atlantic salmon)
690	A0A1Y2UM46	MMQMQQMQQMQQMQQQ	4	1	Eukaryota	Fungi	Hypoxylon sp. CO27-5
691	A0A452SMT4	LTSLQNLQSLQSLQLA	4	1	Eukaryota	Metazoa	Ursus americanus (American black bear) (Euarctos americanus)
692	U6JYV7	LQQLQQLQQLQQQQQQ	4	1	Eukaryota		Eimeria mitis
693	W9CAS4	MQQMQQMQQMQMQQAM	4	1	Eukaryota	Fungi	Sclerotinia borealis
694	A0A6I8VMH8	LQGLQNLQNLQHMQQQ	4	2	Eukaryota	Metazoa	Drosophila pseudoobscura
695	A0A6G0URA0	YPQWQDLQVIQGNQVV	4	1	Eukaryota	Metazoa	Halicephalobus sp. NKZ332
696	A0A7K6PC86	LQQLQHLQQLQHQQQQ	4	2	Eukaryota	Metazoa	Ifrita kowaldi (blue-capped ifrita)
697	A0A1U7RI70	LQQLQHLQQLQHQQQH	4	2	Eukaryota	Metazoa	Alligator sinensis (Chinese alligator)
698	A0A6P6R494	IQHLQQIQQYQQQQLL	4	1	Eukaryota	Metazoa	Carassius auratus (Goldfish)
699	U6LXJ9	LLPLQQLQRLQQQQQL	4	1	Eukaryota		Eimeria brunetti
700	A0A7L2K7M0	LQQLQHLQQLQHQQQQ	4	2	Eukaryota	Metazoa	Zosterops hypoxanthus
701	A0A3Q3EHP3	LQILQPLQTLQPIQAT	4	2	Eukaryota	Metazoa	Kryptolebias marmoratus (Mangrove killifish) (Rivulus marmoratus)
702	A0A6I8UFK6	LQPLQPLQPLQPLQPL	4	1	Eukaryota	Metazoa	Drosophila pseudoobscura
703	A0A669B461	MQQMQNLQQLQQQQQH	4	4	Eukaryota	Metazoa	Oreochromis niloticus (Nile tilapia) (Tilapia nilotica)
704	A0A2H3JME9	MQQMQQMQSLQMMQMQ	4	1	Eukaryota	Fungi	Wolfiporia cocos
705	A0A2K6EVI3	LTSLQNLQNLQSLQLA	4	5	Eukaryota	Metazoa	Propithecus coquereli (Coquerel's sifaka) (Propithecus verreauxi coquereli)
706	A0A6J0T5P7	LQQLQHLQQLQQQQQQ	4	2	Eukaryota	Metazoa	Pogona vitticeps (central bearded dragon)
707	A0A2J7ZYX9	LQQLQQLQQLQELQQQ	4	1	Eukaryota	Viridiplantae	Tetrabaena socialis
708	A0A7E5VE33	IQQLQQIQELQMQQDA	4	1	Eukaryota	Metazoa	Trichoplusia ni (Cabbage looper)
709	A0A1H0HB97	MMAFQAYQSWQQRQAT	4	1	Bacteria		Pseudomonas jinjuensis
710	U6L4P3	LQQLQQLQQLQRMQKQ	4	1	Eukaryota		Eimeria tenella (Coccidian parasite)
711	A0A1Q9E0P3	WQGWQGWQGWQDWQGW	4	2	Eukaryota		Symbiodinium microadriaticum (Dinoflagellate) (Zooxanthella microadriatica)
712	A0A653CUH5	LEMLQWLQKLQLDQVH	4	1	Eukaryota	Metazoa	Callosobruchus maculatus (Southern cowpea weevil) (Pulse bruchid)
713	A0A6P6LSV7	LQQFQQYQQYQQQQLL	4	1	Eukaryota	Metazoa	Carassius auratus (Goldfish)
714	A0A7K6EQC9	LTSLQNLQNLQSLQLA	4	2	Eukaryota	Metazoa	Grantiella picta
715	B6HER8	MNQMQPLQGMQTEQQN	4	1	Eukaryota	Fungi	Penicillium rubens
716	J9F5B0	LVQLQQWQQFQLKQQQ	4	1	Eukaryota		Oxytricha trifallax
717	A0A074X026	MPSIQSLQSLQGSQGL	4	2	Eukaryota	Fungi	Aureobasidium melanogenum
718	A0A151PCV4	YKKLQLLQNIQSEQIA	4	2	Eukaryota	Metazoa	Alligator mississippiensis (American alligator)
719	A0A2P7YM15	IRALQQLQLLQTLQVL	4	1	Eukaryota	Fungi	[Candida] pseudohaemulonii
720	A5DWY5	FTELQQFQQFQQQQQQ	4	1	Eukaryota	Fungi	Lodderomyces elongisporus
721	A0A0B7NLC4	YQQYQQYQQYQQQQQQ	4	1	Eukaryota	Fungi	Parasitella parasitica
722	A0A433V1S7	YLRLQFYQMLQQNQGK	4	1	Bacteria		Anabaena variabilis
723	A0A196S7U7	MQPMQPMQPMQPMQPN	4	1	Eukaryota		Blastocystis sp. subtype 1
724	U6LD61	LQQLQHLQQLQQQQQQ	4	1	Eukaryota		Eimeria brunetti
725	A0A1S3EKE0	LTSLQNLQNLQSLQLA	4	2	Eukaryota	Metazoa	Dipodomys ordii (Ord's kangaroo rat)
726	A0A239IJL8	LQQLQQLQQMQVAQTS	4	1	Bacteria		Noviherbaspirillum humi
727	A0A3B3IK90	LLRLQQIQRLQVQQAE	4	2	Eukaryota	Metazoa	Oryzias latipes (Japanese rice fish) (Japanese killifish)
728	F0XH05	YQQLQQLQQLQQQQNQ	4	1	Eukaryota	Fungi	Grosmannia clavigera
729	U6H5R9	LEQLQQLQQLQQQQQQ	4	1	Eukaryota		Eimeria praecox
730	A0A0L6WUT7	FYELQAMQKLQNQQQG	4	1	Eukaryota	Fungi	Termitomyces sp. J132
731	A0A151PCF2	YKKLQLLQNIQSEQIA	4	2	Eukaryota	Metazoa	Alligator mississippiensis (American alligator)
732	A0A4W5K137	MAQLQQLQQLQLQQLQ	4	1	Eukaryota	Metazoa	Hucho hucho (huchen)
733	A0A0P7W9H0	MRTLQNIQSLQPGQNG	4	1	Eukaryota	Metazoa	Scleropages formosus (Asian bonytongue) (Osteoglossum formosum)
734	A0A212FH59	IQQLQQIQELQMQQDA	4	1	Eukaryota	Metazoa	Danaus plexippus (Monarch butterfly)
735	A0A6F9CQM4	LQQLQQIQLYQHQQLM	4	1	Eukaryota	Metazoa	Coregonus sp. 'balchen'
736	A0A1Q8ZAX4	LKLIQRWQDLQQEQEQ	4	1	Bacteria		Leptolyngbya sp. 'hensonii'
737	A0A0C5VZ60	FDSMQAIQLLQKIQYH	4	1	Bacteria		Gynuella sunshinyii
738	A0A7L2MUY0	LTSLQNLQNLQSLQLA	4	2	Eukaryota	Metazoa	Rhadina sibilatrix
739	A0A2U3XDI1	LTSLQNLQNLQSLQLA	4	2	Eukaryota	Metazoa	Leptonychotes weddellii (Weddell seal) (Otaria weddellii)
740	A0A4W2CHM4	LTSLQNLQSLQSLQLA	4	2	Eukaryota	Metazoa	Bos indicus x Bos taurus (Hybrid cattle)
741	A0A673H5M9	LTSLQGLQNLQSLQLA	4	2	Eukaryota	Metazoa	Sinocyclocheilus rhinocerous
742	A0A0V0Y3C4	LQQLQHLQHLQQQQQQ	4	2	Eukaryota	Metazoa	Trichinella pseudospiralis (Parasitic roundworm)
743	W7XDM1	MLKFQDIQKYQIIQDS	4	1	Eukaryota		Tetrahymena thermophila
744	A0A0C2YZQ5	FYELQSLQKIQTQQHA	4	1	Eukaryota	Fungi	Scleroderma citrinum
745	R7T4U8	LEHMQEIQQLQHIQEL	4	1	Eukaryota	Metazoa	Capitella teleta (Polychaete worm)
746	U6JTI4	LEQLQRLQQLQQLQQL	4	1	Eukaryota		Eimeria mitis
747	A0A671MB94	LASLQGLQNLQSLQLA	4	2	Eukaryota	Metazoa	Sinocyclocheilus anshuiensis
748	U6GIB0	LQHMQQMQLLQQQQLQ	4	1	Eukaryota		Eimeria acervulina (Coccidian parasite)
749	A0A6I6GBT0	WFVWQSLQAMQQAQPA	4	1	Bacteria		Phnomibacter ginsenosidimutans
750	A0A7L3FTQ5	LTSLQNLQNLQSLQLA	4	2	Eukaryota	Metazoa	Zapornia atra
751	A0A3D8LGB2	FGDWQLLQLLQRLQPQ	4	1	Bacteria		Pontibacter diazotrophicus
752	A0A250WPR6	MLMLQNLQTLQAQQDV	4	1	Eukaryota	Viridiplantae	Chlamydomonas eustigma
753	A0A3Q2X8F9	LLRLQQIQQLQLQQSD	4	2	Eukaryota	Metazoa	Haplochromis burtoni (Burton's mouthbrooder) (Chromis burtoni)
754	A0A7L1ELX6	LQQLQHLQQLQHQQQQ	4	2	Eukaryota	Metazoa	Oenanthe oenanthe (Northern wheatear)
755	W5P962	LQHLQRLQQMQPMQPT	4	1	Eukaryota	Metazoa	Ovis aries (Sheep)
756	A0A7N6BGE6	LQQMQNLQQLQQQQQQ	4	3	Eukaryota	Metazoa	Anabas testudineus (Climbing perch) (Anthias testudineus)
757	A0A452IK96	LTSLQNLQNLQSLQLA	4	2	Eukaryota	Metazoa	Gopherus agassizii (Agassiz's desert tortoise)
758	U6KK90	LLQLQQYQLLQQQQHF	4	1	Eukaryota		Eimeria tenella (Coccidian parasite)
759	A0A665V7N2	MQQIQNLQQLQQQQQQ	4	3	Eukaryota	Metazoa	Echeneis naucrates (Live sharksucker)
760	A0A3Q0CJG7	LTSLQNLQNLQSLQLA	4	2	Eukaryota	Metazoa	Mesocricetus auratus (Golden hamster)
761	A0A4T0X246	WQQMQQMQQMQQMQQY	4	1	Eukaryota	Fungi	[Candida] inconspicua
762	U6MH49	LEQLQRLQQLQQLQQL	4	1	Eukaryota		Eimeria maxima (Coccidian parasite)
763	A0A4P9WF16	IQQMQQLQQLQSQQEA	4	1	Eukaryota	Fungi	Blyttiomyces helicus
764	A0A0E0BLA3	WGKFQSIQTLQMAQNF	4	1	Eukaryota	Viridiplantae	Oryza glumipatula
765	D3BMA8	LQHIQFIQQLQLGQTN	4	1	Eukaryota		Heterostelium album
766	A0A671UG33	LQSYQRLQSLQAGQNK	4	3	Eukaryota	Metazoa	Sparus aurata (Gilthead sea bream)
767	A0A024GGD7	LQFLQFLQFLQFLQFL	4	1	Eukaryota		Albugo candida
768	U6G6H8	LQQLQQLQQLQQQQPF	4	1	Eukaryota		Eimeria praecox
769	A0A6I9YZ96	LASLQNLQNLQSLQLA	4	2	Eukaryota	Metazoa	Thamnophis sirtalis
770	A0A3S1CA83	LFAYQSYQAYQVNQEL	4	2	Bacteria		Anabaena variabilis
771	A0A7L0V830	LQQLQHLQQLQHQQQQ	4	2	Eukaryota	Metazoa	Leptocoma aspasia
772	A0A6P6R3K4	IQHLQQIQQYQQQQLL	4	1	Eukaryota	Metazoa	Carassius auratus (Goldfish)
773	A0A7M7HCR6	LSQLQSLQSLQGQQVA	4	1	Eukaryota	Metazoa	Nasonia vitripennis (Parasitic wasp)
774	A0A674K5I1	LTSLQNLQNLQSLQLA	4	2	Eukaryota	Metazoa	Terrapene carolina (Eastern box turtle) (Testudo carolina)
775	A0A4T0X2Y9	IQHLQQMQHLQQQQQQ	4	1	Eukaryota	Fungi	[Candida] inconspicua
776	A0A6P8XZE5	LRQLQHLQHLQQLQAN	4	1	Eukaryota	Metazoa	Thrips palmi (Melon thrips)
777	A0A5N6KGI0	FGGYQGYQGYQSFQPG	4	1	Eukaryota	Fungi	Monilinia laxa
778	A0A674EBD8	LTSLQGLQSLQSLQLQ	4	2	Eukaryota	Metazoa	Salmo trutta (Brown trout)
779	U6LAX2	LVEMQDIQQIQIQQQQ	4	1	Eukaryota		Eimeria brunetti
780	A0A177X0G6	MMQLQQLQQLQMIQNG	4	1	Eukaryota	Fungi	Batrachochytrium dendrobatidis (Frog chytrid fungus)
781	A0A6P6NSX1	YLGLQRLQRIQRIQRG	4	1	Eukaryota	Metazoa	Carassius auratus (Goldfish)
782	U6M0U6	LQQLQQLQQLQQQQQQ	4	1	Eukaryota		Eimeria maxima (Coccidian parasite)
783	A0A0D3H4Z0	IQQMQQMQQMQQQQQQ	4	3	Eukaryota	Viridiplantae	Oryza barthii
784	A0A1S3SLD3	LQNLQNLQNLQNLQDG	4	1	Eukaryota	Metazoa	Salmo salar (Atlantic salmon)
785	A0A804K7M3	LAGLQGLQSYQGSQLG	4	1	Eukaryota	Viridiplantae	Musa acuminata (Banana) (Musa cavendishii)
786	A0A6P9A4X4	LRQLQNFQQMQAQQEE	4	2	Eukaryota	Metazoa	Thrips palmi (Melon thrips)
787	A0A6P3FQC8	LTSLQNLQSLQSLQLA	4	2	Eukaryota	Metazoa	Octodon degus (Degu) (Sciurus degus)
788	A0A512U6J7	MQNMQNMQNIQNFQQS	4	1	Eukaryota	Fungi	Metschnikowia sp. JCM 33374
789	A0A0D7B4P9	WQMMQAYQNYQWQQQR	4	1	Eukaryota	Fungi	Cylindrobasidium torrendii
790	A0A383V6X3	MQQMQQLQQMQQMQHW	4	1	Eukaryota	Viridiplantae	Tetradesmus obliquus (Green alga) (Acutodesmus obliquus)
791	A0A024W0P5	IQTIQTIQTIQTIQTI	4	1	Eukaryota		Plasmodium falciparum
792	F6W715	LTSLQNLQNLQSLQLA	4	1	Eukaryota	Metazoa	Callithrix jacchus (White-tufted-ear marmoset)
793	A0A1L8GJ37	MQQMQQIQQMQQLQQS	4	1	Eukaryota	Metazoa	Xenopus laevis (African clawed frog)
794	A0A024FVY9	IQEIQEIQEIQESQEI	4	1	Eukaryota		Albugo candida
795	R7NGZ4	IQGIQGIQGLQGPQGP	4	1	Bacteria		Mycoplasma sp. CAG:776
796	A0A397HEB2	MQQMQQMQKMQQMQMG	4	1	Eukaryota	Fungi	Aspergillus thermomutatus
797	A0A0B7N7D4	MQQMQQMQQIQQQQKL	4	2	Eukaryota	Fungi	Parasitella parasitica
798	A0A4W4EUD6	LQHLQHLQQIQQQQHQ	4	2	Eukaryota	Metazoa	Electrophorus electricus (Electric eel) (Gymnotus electricus)
799	A0A4Y8DBJ9	MQQMQQMQHMQKQQAM	4	1	Eukaryota	Fungi	Botryotinia calthae
800	A0A7K5Z0N6	LTSLQNLQNLQSLQLA	4	2	Eukaryota	Metazoa	Pterocles burchelli
801	A0A0D3CTK1	LCKLQQLQELQISQNR	4	1	Eukaryota	Viridiplantae	Brassica oleracea (Wild cabbage)
802	A0A060WVJ7	LTSLQGLQSLQSLQLQ	4	1	Eukaryota	Metazoa	Oncorhynchus mykiss (Rainbow trout) (Salmo gairdneri)
803	A0A7K4Y8R6	LTSLQNLQNLQSLQLA	4	2	Eukaryota	Metazoa	Bucorvus abyssinicus (Northern ground-hornbill) (Abyssinian ground-hornbill)
804	A0A7J7PFA2	WSTLQAMQQLQLQQQQ	4	1	Eukaryota	Viridiplantae	Scenedesmus sp. NREL 46B-D3
805	A0A6G0TIL5	LQNYQVLQQLQSEQPS	4	1	Eukaryota	Metazoa	Aphis glycines (Soybean aphid)
806	U6JP50	LLQLQQLQQLQQQQLL	4	1	Eukaryota		Eimeria mitis
807	K9W3N4	LQLLQLLQQIQYNQRR	4	1	Bacteria		Crinalium epipsammum
808	A0A6I8W1W0	LQGLQNLQNLQHMQQQ	4	2	Eukaryota	Metazoa	Drosophila pseudoobscura
809	A0A6P6CEL0	LTSLQSLQNLQSLQLA	4	2	Eukaryota	Metazoa	Pteropus vampyrus (Large flying fox)
810	A0A6P8Y7C8	LRQLQHLQHLQQLQAN	4	1	Eukaryota	Metazoa	Thrips palmi (Melon thrips)
811	A0A183WB40	LFQLQQMQLLQQQQQQ	4	1	Eukaryota	Metazoa	Trichobilharzia regenti (Nasal bird schistosome)
812	A0A7K7B182	LTSLQNLQNLQSLQLA	4	2	Eukaryota	Metazoa	Nothoprocta ornata
813	A0A024GHK4	LRRMQQLQQMQRQQHV	4	2	Eukaryota		Albugo candida
814	A0A2S2E3H2	LNGFQVLQSLQSVQGK	4	1	Bacteria		Saliniradius amylolyticus
815	A0A024GIM5	LRRMQQLQQMQRQQHV	4	2	Eukaryota		Albugo candida
816	A0A6P8BKE8	MNQMQQMQHFQQLQQQ	4	1	Eukaryota	Fungi	Magnaporthe grisea (Crabgrass-specific blast fungus) (Pyricularia grisea)
817	H2LAU2	LLRLQQIQRLQVQQAE	4	2	Eukaryota	Metazoa	Oryzias latipes (Japanese rice fish) (Japanese killifish)
818	A0A669DUW4	MQQMQNLQQLQQQQQH	4	4	Eukaryota	Metazoa	Oreochromis niloticus (Nile tilapia) (Tilapia nilotica)
819	U6KCM5	MQQLQQLQQLQQLQQQ	4	1	Eukaryota		Eimeria mitis
820	A0A674NPM1	LLRLQQIQRLQVQQAV	4	2	Eukaryota	Metazoa	Takifugu rubripes (Japanese pufferfish) (Fugu rubripes)
821	A0A1R1PM60	YQSYQPYQSYQPAQLA	4	1	Eukaryota	Fungi	Zancudomyces culisetae (Gut fungus) (Smittium culisetae)
822	A0A6P3QBK4	LTSLQSLQNLQSLQLA	4	2	Eukaryota	Metazoa	Pteropus vampyrus (Large flying fox)
823	A0A452J4T8	LQQLQHLQQLQQQQQQ	4	1	Eukaryota	Metazoa	Gopherus agassizii (Agassiz's desert tortoise)
824	A5DU48	LQQLQQLQQLQQQQLQ	4	1	Eukaryota	Fungi	Lodderomyces elongisporus
825	A0A0L7R2S5	YPEYQNYQDYQEYQDD	4	1	Eukaryota	Metazoa	Habropoda laboriosa
826	U6LPV5	LQQLQQLQLLQQQQQH	4	1	Eukaryota		Eimeria brunetti
827	A0A6J3Q979	LTSLQSLQNLQSLQLA	4	2	Eukaryota	Metazoa	Tursiops truncatus (Atlantic bottle-nosed dolphin) (Delphinus truncatus)
828	A0A672SMK7	LTSLQGLQNLQSLQLA	4	2	Eukaryota	Metazoa	Sinocyclocheilus grahami (Dianchi golden-line fish) (Barbus grahami)
829	A0A3P8UVG5	LQQIQQLQQLQQQQQQ	4	3	Eukaryota	Metazoa	Cynoglossus semilaevis (Tongue sole)
830	A0A5D2UUA7	MPRLQQLQLLQMLQQR	4	2	Eukaryota	Viridiplantae	Gossypium mustelinum (Cotton)
831	A0A369H1X5	LQHIQHLQQIQQQQQQ	4	1	Eukaryota	Fungi	Ophiocordyceps camponoti-saundersi (nom. inval.)
832	A0A125YVH1	LLQLQQLQQLQQRQNM	4	1	Eukaryota		Toxoplasma gondii
833	A0A2T7PJB9	LQQLQSLQRFQLSQAF	4	1	Eukaryota	Metazoa	Pomacea canaliculata (Golden apple snail)
834	G3JN86	MQQMQQMQQIQALQPT	4	1	Eukaryota	Fungi	Cordyceps militaris (Caterpillar fungus) (Clavaria militaris)
835	A0A4Q4ZTJ7	MHQMQQMQQMQAAQGR	4	1	Eukaryota	Fungi	Monosporascus sp. CRB-9-2
836	A0A2P5X5T9	MRVIQMIQMLQMIQML	4	1	Eukaryota	Viridiplantae	Gossypium barbadense (Sea-island cotton) (Egyptian cotton)
837	A0A0A0K684	MKSLQLLQGLQGTQLI	4	1	Eukaryota	Viridiplantae	Cucumis sativus (Cucumber)
838	A0A671Y273	MQQMQNLQQLQQQQQQ	4	3	Eukaryota	Metazoa	Sparus aurata (Gilthead sea bream)
839	V4V3P9	LQQLQQLQQLQAQQMM	4	1	Eukaryota	Viridiplantae	Citrus clementina (Clementine) (Citrus deliciosa x Citrus sinensis)
840	A0A7L0LX74	LQQLQHLQQLQHQQQQ	4	2	Eukaryota	Metazoa	Amazona guildingii
841	U6LBV1	LGGLQPLQQLQQQQLL	4	1	Eukaryota		Eimeria brunetti
842	R6CIL4	YQQYQQYQQYQQYQQY	4	1	Bacteria		Ruminococcus sp. CAG:579
843	A0A2K5QJY4	LTSLQNLQNLQSLQLA	4	2	Eukaryota	Metazoa	Cebus imitator (Panamanian white-faced capuchin) (Cebus capucinus imitator)
844	A0A096MKL0	LTSLQNLQNLQSLQLA	4	2	Eukaryota	Metazoa	Papio anubis (Olive baboon)
845	A0A058Z5U7	LDSIQALQLLQQAQQQ	4	1	Eukaryota		Fonticula alba (Slime mold)
846	A0A423WYW8	MFQMQQMQHMQRQQQM	4	1	Eukaryota	Fungi	Cytospora leucostoma
847	A0A6J8B1Z1	LQALQNMQNFQTVQNS	4	1	Eukaryota	Metazoa	Mytilus coruscus (Sea mussel)
848	A0A5N4CCC3	LAGLQNLQNLQSLQLA	4	2	Eukaryota	Metazoa	Camelus dromedarius (Dromedary) (Arabian camel)
849	A0A0D0DVX0	FYELQAMQKIQAQQQP	4	1	Eukaryota	Fungi	Paxillus rubicundulus
850	A0A4U0GZS7	IDLLQLIQKLQREQFL	4	1	Bacteria		Sinimarinibacterium sp. CAU 1509
851	A0A3P8VH71	IQQIQNLQQIQQQQQN	4	3	Eukaryota	Metazoa	Cynoglossus semilaevis (Tongue sole)
852	A0A6P6JR46	LTSLQGLQNLQSLQLA	4	2	Eukaryota	Metazoa	Carassius auratus (Goldfish)
853	U6LX60	LQQLQQLQQLQQQQQQ	4	1	Eukaryota		Eimeria maxima (Coccidian parasite)
854	A0A669F7S0	MQQMQNLQQLQQQQQH	4	4	Eukaryota	Metazoa	Oreochromis niloticus (Nile tilapia) (Tilapia nilotica)
855	A0A7K8AZL8	LQQLQHLQQLQHQQQQ	4	2	Eukaryota	Metazoa	Cnemophilus loriae (Loria's bird-of-paradise)
856	A0A3P9DN74	MQHMQQIQGLQNAQGQ	4	1	Eukaryota	Metazoa	Maylandia zebra (zebra mbuna)
857	A0A6J2KDX9	LQQLQQIQELQMQQDA	4	1	Eukaryota	Metazoa	Bombyx mandarina (Wild silk moth) (Wild silkworm)
858	A0A4W3IYR8	IQQLQHLQQLQQQQQQ	4	2	Eukaryota	Metazoa	Callorhinchus milii (Ghost shark)
859	E4X3G0	IQDYQQIQQLQLLQLQ	4	1	Eukaryota	Metazoa	Oikopleura dioica (Tunicate)
860	A0A1S3LKA1	IQQLQMLQQLQPQQQQ	4	2	Eukaryota	Metazoa	Salmo salar (Atlantic salmon)
861	R6CK83	MARMQALQEMQRKQQE	4	3	Bacteria		Prevotella copri CAG:164
862	A0A1X7RAW2	LQQLQQLQKLQFMQQQ	4	1	Eukaryota	Fungi	Kazachstania saulgeensis
863	A0A7K5AP47	LQQLQHLQQLQHQQQQ	4	2	Eukaryota	Metazoa	Furnarius figulus
864	G1QNP7	LTSLQNLQNLQSLQLA	4	2	Eukaryota	Metazoa	Nomascus leucogenys (Northern white-cheeked gibbon) (Hylobates leucogenys)
865	I3MIA8	LTSLQNLQNLQSLQLA	4	5	Eukaryota	Metazoa	Ictidomys tridecemlineatus (Thirteen-lined ground squirrel) (Spermophilus tridecemlineatus)
866	A0A7N5ZXX8	LQQMQNLQQLQQQQQQ	4	3	Eukaryota	Metazoa	Anabas testudineus (Climbing perch) (Anthias testudineus)
867	A0A6P8ZSN4	MRPMQPMQPMQPMQRP	4	2	Eukaryota	Metazoa	Thrips palmi (Melon thrips)
868	A0A250XSQ5	IHQLQQLQQMQQLQNS	4	1	Eukaryota	Viridiplantae	Chlamydomonas eustigma
869	A0A7N6F7C0	LQQMQNLQQLQQQQQQ	4	3	Eukaryota	Metazoa	Anabas testudineus (Climbing perch) (Anthias testudineus)
870	A0A7N4NTP2	IQPIQPMQPMQPMQPQ	4	2	Eukaryota	Metazoa	Sarcophilus harrisii (Tasmanian devil) (Sarcophilus laniarius)
871	A0A1U8DHG7	YEKLQLLQNIQSEQIA	4	2	Eukaryota	Metazoa	Alligator sinensis (Chinese alligator)
872	A0A164Y850	LQQLQQLQQLQQLQQL	4	1	Eukaryota	Metazoa	Daphnia magna
873	Q4WHA5	MQQMQQMQKMQQMQMA	4	1	Eukaryota	Fungi	Neosartorya fumigata (Aspergillus fumigatus)
874	A0A668TLG2	MQHMQQIQGLQNAQGQ	4	1	Eukaryota	Metazoa	Oreochromis aureus (Israeli tilapia) (Chromis aureus)
875	A0A6P6NYN9	LQQLQQYQQYQQQQQL	4	1	Eukaryota	Metazoa	Carassius auratus (Goldfish)
876	Q54IJ9	LPPIQQLQQYQQQQQQ	4	2	Eukaryota		Dictyostelium discoideum (Slime mold)
877	A0A7K9WZU2	LTSLQNLQNLQSLQLA	4	2	Eukaryota	Metazoa	Psophia crepitans (common trumpeter)
878	A0A2T2ZWM1	MQQMQTMQQMQQMQMQ	4	1	Eukaryota	Fungi	Coniella lustricola
879	A0A1J4JUS9	MMQLQQFQNLQMVQNQ	4	1	Eukaryota		Tritrichomonas foetus
880	U6LM80	LDLLQLLQSIQEQQQL	4	1	Eukaryota		Eimeria brunetti
881	A0A673HQD2	MQHMQHMQQMQQHQMQ	4	1	Eukaryota	Metazoa	Sinocyclocheilus rhinocerous
882	A0A6P6LST9	LQQFQQYQQYQQQQLL	4	1	Eukaryota	Metazoa	Carassius auratus (Goldfish)
883	U6JYQ6	LHLLQQLQQLQQQQQQ	4	1	Eukaryota		Eimeria mitis
884	U6LHF2	LPLLQQLQQLQQQQQL	4	1	Eukaryota		Eimeria brunetti
885	A0A6J1N3Z3	IQQLQQIQELQMQQDA	4	1	Eukaryota	Metazoa	Bicyclus anynana (Squinting bush brown butterfly)
886	A0E1J6	LVSIQNLQIYQSDQDW	4	1	Eukaryota		Paramecium tetraurelia
887	A0A383WGG5	MPPMQPMQPMQPLQPL	4	1	Eukaryota	Viridiplantae	Tetradesmus obliquus (Green alga) (Acutodesmus obliquus)
888	A0A364L1Y5	IQSIQDIQSIQNIQID	4	1	Eukaryota	Fungi	Talaromyces amestolkiae
889	A0A1X7L9E2	MTQWQMIQLLQRLQKE	4	1	Bacteria		Paenibacillus aquistagni
890	A0A669DUC1	MQQMQNLQQLQQQQQH	4	3	Eukaryota	Metazoa	Oreochromis niloticus (Nile tilapia) (Tilapia nilotica)
891	A0A4W3JTS1	LTSLQNLQNLQSLQLA	4	2	Eukaryota	Metazoa	Callorhinchus milii (Ghost shark)
892	A0A6P4IJW8	LQQLQQLQQLQLQQQQ	4	1	Eukaryota	Metazoa	Drosophila kikkawai (Fruit fly)
893	U6ME81	IADIQQMQHLQQQQQQ	4	1	Eukaryota		Eimeria maxima (Coccidian parasite)
894	U6MA10	LPLLQLLQLLQQQQLL	4	2	Eukaryota		Eimeria maxima (Coccidian parasite)
895	A0A2I0L7Y3	IRIYQQFQYFQQYQLR	4	1	Eukaryota	Viridiplantae	Punica granatum (Pomegranate)
896	A0A3L8PYM6	YFVIQQWQKLQLPQLK	4	1	Bacteria		Parashewanella curva
897	A0A7K7J060	LTSLQNLQNLQSLQLA	4	2	Eukaryota	Metazoa	Loxia curvirostra (Red crossbill)
898	A0A7L3N8F4	LQQLQHLQQLQHQQQQ	4	2	Eukaryota	Metazoa	Oreotrochilus melanogaster
899	A0A673FTH8	LTSLQGLQNLQSLQLA	4	2	Eukaryota	Metazoa	Sinocyclocheilus rhinocerous
900	A0A1Y2FJC9	LAGYQYIQRLQIDQWD	4	1	Eukaryota	Fungi	Leucosporidium creatinivorum
901	A0A1J9Q712	IEELQELQELQEPQEP	4	1	Eukaryota	Fungi	Blastomyces percursus
902	A0A7L2IUK5	LTSLQNLQNLQSLQLA	4	1	Eukaryota	Metazoa	Semnornis frantzii
903	A0A0V0QIT3	LDIFQDLQMYQNKQKQ	4	1	Eukaryota		Pseudocohnilembus persalinus (Ciliate)
904	A0A6J0WWH8	LQQLQQLQQLQQQQPP	4	2	Eukaryota	Metazoa	Odocoileus virginianus (White-tailed deer)
905	A0A0Q3XAZ5	LTSLQNLQNLQSLQLA	4	2	Eukaryota	Metazoa	Amazona aestiva (Blue-fronted Amazon parrot)
906	A0A2K5ER12	LTSLQNLQNLQSLQLA	4	5	Eukaryota	Metazoa	Aotus nancymaae (Ma's night monkey)
907	A0A4V1M4D9	IQRLQSMQGLQVDQAI	4	2	Eukaryota	Fungi	Tremella mesenterica (Jelly fungus)
908	A0A518BIC2	LGLIQGMQMLQLGQVD	4	1	Bacteria		Planctomycetes bacterium Pla133
909	A0A455C4Q6	LTSLQSLQNLQSLQLA	4	2	Eukaryota	Metazoa	Physeter macrocephalus (Sperm whale) (Physeter catodon)
910	A0A7M7M0R0	YPEYQGYQDYQEYQDD	4	1	Eukaryota	Metazoa	Apis mellifera (Honeybee)
911	A0A7K9I7C9	LTSLQNLQNLQSLQLA	4	2	Eukaryota	Metazoa	Bucco capensis (collared puffbird)
912	C4QYX9	IQQLQQIQQLQLAQQQ	4	2	Eukaryota	Fungi	Komagataella phaffii
913	A0A0A2W2W0	IVELQALQPLQQWQPL	4	1	Eukaryota	Fungi	Beauveria bassiana (White muscardine disease fungus) (Tritirachium shiotae)
914	A0A7K9ZFT8	LQQLQHLQQLQHQQQQ	4	2	Eukaryota	Metazoa	Dicrurus megarhynchus
915	A0A0U3MV76	ILPFQGFQTLQDPQQR	4	1	Bacteria		Roseateles depolymerans
916	A0A674E9X6	LTSLQGLQSLQSLQLQ	4	2	Eukaryota	Metazoa	Salmo trutta (Brown trout)
917	A0A1E3PTA8	LHQLQQLQQLQQQQQQ	4	1	Eukaryota	Fungi	Nadsonia fulvescens
918	H3EQQ2	LQPLQPLQPLQQVQQQ	4	1	Eukaryota	Metazoa	Pristionchus pacificus (Parasitic nematode)
919	A0A3Q3WVE4	LGKLQCLQVLQDEQDL	4	3	Eukaryota	Metazoa	Mola mola (Ocean sunfish) (Tetraodon mola)
920	A0A6J1T314	LRQLQNFQQMQQQQEE	4	2	Eukaryota	Metazoa	Frankliniella occidentalis (Western flower thrips) (Euthrips occidentalis)
921	A0A383WDW2	IAQLQGLQLLQQQQAQ	4	1	Eukaryota	Viridiplantae	Tetradesmus obliquus (Green alga) (Acutodesmus obliquus)
922	A0A4Z2EE16	LQELQELQELQREQQV	4	1	Eukaryota	Metazoa	Liparis tanakae (Tanaka's snailfish)
923	A0A0V0Y346	LQQLQHLQHLQQQQQQ	4	2	Eukaryota	Metazoa	Trichinella pseudospiralis (Parasitic roundworm)
924	A0A3P8U2N7	LLRLQQIQRLQVQQTE	4	2	Eukaryota	Metazoa	Amphiprion percula (Orange clownfish) (Lutjanus percula)
925	A0A3Q3FE11	LQQMQNLQQLQQQQQQ	4	3	Eukaryota	Metazoa	Kryptolebias marmoratus (Mangrove killifish) (Rivulus marmoratus)
926	A0A669EZQ8	LLRLQQIQRLQLQQSD	4	2	Eukaryota	Metazoa	Oreochromis niloticus (Nile tilapia) (Tilapia nilotica)
927	A0A668TXI9	MQQMQNLQQLQQQQQH	4	3	Eukaryota	Metazoa	Oreochromis aureus (Israeli tilapia) (Chromis aureus)
928	J9IF27	IKAIQSMQKLQADQEE	4	1	Eukaryota		Oxytricha trifallax
929	A0A2U1PP27	YMKMQQYQQIQQQQQQ	4	1	Eukaryota	Viridiplantae	Artemisia annua (Sweet wormwood)
930	E9HAG4	LQQLQQLQQLQQLQPQ	4	1	Eukaryota	Metazoa	Daphnia pulex (Water flea)
931	A0A3Q0CJN7	LTSLQNLQNLQSLQLA	4	2	Eukaryota	Metazoa	Mesocricetus auratus (Golden hamster)
932	A0A2K5VWI6	LTSLQNLQNLQSLQLA	4	1	Eukaryota	Metazoa	Macaca fascicularis (Crab-eating macaque) (Cynomolgus monkey)
933	A0A7M7L1B3	YLGLQQLQQIQPQQPQ	4	1	Eukaryota	Metazoa	Apis mellifera (Honeybee)
934	A0A7M7GLR6	YPEYQGYQDYQEYQDD	4	1	Eukaryota	Metazoa	Apis mellifera (Honeybee)
935	R6HFJ4	MDKLQNLQPWQQVQGI	4	2	Bacteria		Phascolarctobacterium sp. CAG:266
936	A0A3P9Q9K4	MAQLQQLQQLQQQQQQ	4	3	Eukaryota	Metazoa	Poecilia reticulata (Guppy) (Acanthophacelus reticulatus)
937	A0A1U7I5H4	LKEFQNIQWLQATQVT	4	1	Bacteria		Phormidium ambiguum
938	A0A094DAR4	MDAFQGLQLMQLIQPD	4	1	Eukaryota	Fungi	Pseudogymnoascus sp. VKM F-4281 (FW-2241)
939	A0A167RJ68	MPSLQNLQNLQGPQAQ	4	1	Eukaryota	Fungi	Calocera viscosa
940	F4Q3X7	IQQLQQLQQLQQLQQQ	4	1	Eukaryota		Cavenderia fasciculata
941	U6LAT8	YFDLQQLQQLQQQQQQ	4	1	Eukaryota		Eimeria brunetti
942	A0A6P6KF29	WFGWQAYQIYQPEQKK	4	1	Eukaryota	Metazoa	Carassius auratus (Goldfish)
943	A0A5B6X5B2	MPRLQQLQLLQMLQQR	4	1	Eukaryota	Viridiplantae	Gossypium australe
944	A0A665V9S4	MQQIQNLQQLQQQQQQ	4	3	Eukaryota	Metazoa	Echeneis naucrates (Live sharksucker)
945	A0A058ZHZ9	LLQLQQFQQLQQLQQQ	4	1	Eukaryota		Fonticula alba (Slime mold)
946	A0A397H037	IQNIQNIQNIQNVQNV	4	1	Eukaryota	Fungi	Diversispora epigaea
947	A0A7L1YRF4	LQQLQHLQQLQHQQQQ	4	2	Eukaryota	Metazoa	Scytalopus superciliaris
948	A0A1E5T699	IIAIQQYQLYQTKQYS	4	1	Bacteria		Roseivirga misakiensis
949	A0A0C7N1L3	LQQLQQLQQLQQQQQQ	4	1	Eukaryota	Fungi	Lachancea lanzarotensis
950	A0A7J8CS86	LALLQFLQALQSAQKT	4	1	Eukaryota	Metazoa	Molossus molossus (Pallas' mastiff bat) (Vespertilio molossus)
951	A0A3P9C910	MQQMQNLQQLQQQQQQ	4	3	Eukaryota	Metazoa	Maylandia zebra (zebra mbuna)
952	A0A7L2N516	LQQLQHLQQLQHQQQQ	4	2	Eukaryota	Metazoa	Rhadina sibilatrix
953	A0A484DDP5	MQQMQNLQQLQQQQQQ	4	3	Eukaryota	Metazoa	Perca flavescens (American yellow perch) (Morone flavescens)
954	A0A401SUY0	LASLQNLQNLQNLQLA	4	2	Eukaryota	Metazoa	Chiloscyllium punctatum (Brownbanded bambooshark) (Hemiscyllium punctatum)
955	A0A212CMJ7	MMQIQKLQWMQGVQGL	4	1	Eukaryota	Metazoa	Cervus elaphus (Red deer)
956	A5DY04	YQQYQQYQQYQQYQQY	4	1	Eukaryota	Fungi	Lodderomyces elongisporus
957	A0A1L8FZ32	LASLQNLQNLQSLQLA	4	2	Eukaryota	Metazoa	Xenopus laevis (African clawed frog)
958	A0A150G8G3	LQQLQQLQALQQQQAL	4	1	Eukaryota	Viridiplantae	Gonium pectorale (Green alga)
959	W5MDJ7	LRTLQNIQALQPGQHG	4	1	Eukaryota	Metazoa	Lepisosteus oculatus (Spotted gar)
960	A0A6S7MCB7	LPDWQCLQSFQATQNP	4	1	Eukaryota	Viridiplantae	Lactuca saligna (Willowleaf lettuce)
961	A0A2T7NVX8	LRRLQQLQRLQRQQQN	4	1	Eukaryota	Metazoa	Pomacea canaliculata (Golden apple snail)
962	A0A077ZHG9	FNDLQTLQAFQKEQGD	4	1	Eukaryota	Metazoa	Trichuris trichiura (Whipworm) (Trichocephalus trichiurus)
963	A0A7L2AIU6	LQQLQHLQQLQHQQQQ	4	2	Eukaryota	Metazoa	Heliornis fulica (sungrebe)
964	A0A7L2BAN0	LTSLQNLQNLQSLQLA	4	2	Eukaryota	Metazoa	Heliornis fulica (sungrebe)
965	A0A0V0V6K4	LQQLQHLQHLQQQQQQ	4	2	Eukaryota	Metazoa	Trichinella sp. T9
966	A0A5F9D564	LTSLQNLQSLQSLQLA	4	2	Eukaryota	Metazoa	Oryctolagus cuniculus (Rabbit)
967	A0A0A2KUS4	IAQMQQMQQMQMRQQQ	4	1	Eukaryota	Fungi	Penicillium italicum (Blue mold)
968	A0A7L1GFP9	LTSLQNLQNLQSLQLA	4	2	Eukaryota	Metazoa	Indicator maculatus (spotted honeyguide)
969	A0A4W3K3H2	LTSLQNLQNLQSLQLA	4	2	Eukaryota	Metazoa	Callorhinchus milii (Ghost shark)
970	A0A7K5E6L2	LQQLQHLQQLQHQQQQ	4	2	Eukaryota	Metazoa	Polioptila caerulea (Blue-grey gnatcatcher)
971	A0A672GJL8	IQQIQNLQQLQQQQQQ	4	3	Eukaryota	Metazoa	Salarias fasciatus (Jewelled blenny) (Blennius fasciatus)
972	A0A1Z5KJN5	LTQIQWFQQIQEQQQD	4	1	Eukaryota		Fistulifera solaris (Oleaginous diatom)
973	A0A7L1EGB5	LTSLQNLQNLQSLQLA	4	2	Eukaryota	Metazoa	Oenanthe oenanthe (Northern wheatear)
974	R6QWB3	MARMQALQELQQKQQA	4	2	Bacteria		Prevotella sp. CAG:386
975	A0A674K2J4	LTSLQNLQNLQSLQLA	4	1	Eukaryota	Metazoa	Terrapene carolina (Eastern box turtle) (Testudo carolina)
976	A0A4W6EEQ5	MQQMQNLQQLQQQQQQ	4	4	Eukaryota	Metazoa	Lates calcarifer (Barramundi) (Holocentrus calcarifer)
977	G0QSI7	IYKLQQIQQIQNNQIY	4	1	Eukaryota		Ichthyophthirius multifiliis (White spot disease agent) (Ich)
978	A0A7M7IR55	YPEYQGYQDYQEYQDD	4	1	Eukaryota	Metazoa	Apis mellifera (Honeybee)
979	A0A6P5CUX5	LTSLQNLQSLQSLQLA	4	2	Eukaryota	Metazoa	Bos indicus (Zebu)
980	W5MCI6	LTSLQNLQNLQSLQLA	4	4	Eukaryota	Metazoa	Lepisosteus oculatus (Spotted gar)
981	A0A455CBF0	LTSLQSLQNLQSLQLA	4	2	Eukaryota	Metazoa	Physeter macrocephalus (Sperm whale) (Physeter catodon)
982	A0A7M7JU69	ITNLQTLQGIQPIQAN	4	1	Eukaryota	Metazoa	Varroa destructor (Honeybee mite)
983	A0A2R7K7M4	LQLLQSLQMLQTIQQQ	4	1	Bacteria		Pedobacter sp. HMWF019
984	A0A452FEA3	LQQLQQLQQLQQQQPP	4	1	Eukaryota	Metazoa	Capra hircus (Goat)
985	A0A6P8ZAN3	LQSLQSLQSLQSLQSP	4	1	Eukaryota	Metazoa	Thrips palmi (Melon thrips)
986	D3BNB1	LRNLQTIQRFQAVQAP	4	2	Eukaryota		Heterostelium album
987	A0A6P7LVG0	FEELQDIQFLQDQQAA	4	1	Eukaryota	Metazoa	Betta splendens (Siamese fighting fish)
988	U6GN60	LEQLQRLQQLQQLQQL	4	1	Eukaryota		Eimeria praecox
989	A0A4V6NB08	WSLWQGIQSLQEQQAP	4	2	Bacteria		Rubrobacter taiwanensis
990	A0A653CWC9	LEMLQWLQKLQLDQVH	4	1	Eukaryota	Metazoa	Callosobruchus maculatus (Southern cowpea weevil) (Pulse bruchid)
991	A0A078ATW2	LQQLQQYQQLQMLQQQ	4	1	Eukaryota		Stylonychia lemnae (Ciliate)
992	K2NIZ2	LALWQRLQRMQVFQKA	4	1	Eukaryota		Trypanosoma cruzi
993	G1KU72	LQQLQHLQQLQHHQQQ	4	2	Eukaryota	Metazoa	Anolis carolinensis (Green anole) (American chameleon)
994	U6LT12	LQQLQQLQQLQQQQQQ	4	1	Eukaryota		Eimeria brunetti
995	A0A4W6EES3	MQQMQNLQQLQQQQQQ	4	3	Eukaryota	Metazoa	Lates calcarifer (Barramundi) (Holocentrus calcarifer)
996	A1CTF2	YSQYQRYQEFQSQQEQ	4	1	Eukaryota	Fungi	Aspergillus clavatus
997	A0A4Q7KVV6	FRKFQEFQQFQEFQRY	4	1	Bacteria		Herbihabitans rhizosphaerae
998	A0A383W353	WLQLQHLQQLQQLQLV	4	1	Eukaryota	Viridiplantae	Tetradesmus obliquus (Green alga) (Acutodesmus obliquus)
999	A0A4Z1KFB4	LHLLQHFQLIQRFQDG	4	1	Eukaryota	Fungi	Botrytis porri
1000	A0A674N3C3	LLRLQQIQRLQVQQAV	4	2	Eukaryota	Metazoa	Takifugu rubripes (Japanese pufferfish) (Fugu rubripes)
1001	A0A318H4G3	LVGWQGWQWWQRDQAS	4	1	Bacteria		Sphaerotilus hippei
1002	A0A7L1XFL1	LTSLQNLQNLQSLQLA	4	2	Eukaryota	Metazoa	Thinocorus orbignyianus
1003	A0A1Q9DIS1	MLQMQQMQMMQMQQMQ	4	1	Eukaryota		Symbiodinium microadriaticum (Dinoflagellate) (Zooxanthella microadriatica)
1004	F0XJ82	LEQLQQLQLLQQPQYP	4	1	Eukaryota	Fungi	Grosmannia clavigera
1005	A0A5F9DPH6	LTSLQNLQSLQSLQLA	4	2	Eukaryota	Metazoa	Oryctolagus cuniculus (Rabbit)
1006	A0A3P9A952	LHQLQQLQHYQQQQLL	4	1	Eukaryota	Metazoa	Esox lucius (Northern pike)
1007	U6M2J5	LQQLQELQQLQQLQQQ	4	1	Eukaryota		Eimeria maxima (Coccidian parasite)
1008	A0A183KE33	LFQLQQMQILQQQQLL	4	1	Eukaryota	Metazoa	Schistosoma curassoni
1009	A0A1S3QYS9	LTSLQGLQSLQSLQLQ	4	1	Eukaryota	Metazoa	Salmo salar (Atlantic salmon)
1010	F4PR72	LSSIQSIQSIQPSQQD	4	1	Eukaryota		Cavenderia fasciculata
1011	A0A0D2QET2	MPRLQQLQLLQMLQQR	4	2	Eukaryota	Viridiplantae	Gossypium raimondii (New World cotton)
1012	A0A165G346	FYELQAMQKIQAAQVQ	4	1	Eukaryota	Fungi	Laetiporus sulphureus
1013	A0A5C3MCH9	FYELQAMQKMQQGQQG	4	1	Eukaryota	Fungi	Crucibulum laeve
1014	A0A6A3THH1	MDCMQMIQALQQKQNL	4	1	Eukaryota		Phytophthora fragariae
1015	A0A1Q9E2F2	LQQLQQLQQMQMQQEY	4	1	Eukaryota		Symbiodinium microadriaticum (Dinoflagellate) (Zooxanthella microadriatica)
1016	A0A673G4C6	LQHLQQLQQLQHHQQQ	4	2	Eukaryota	Metazoa	Sinocyclocheilus rhinocerous
1017	A0A367L692	LQHLQHLQHIQQQQQQ	4	1	Eukaryota	Fungi	Ophiocordyceps polyrhachis-furcata
1018	A0A3Q2VGT2	MQQMQNLQQLQQQQQQ	4	3	Eukaryota	Metazoa	Haplochromis burtoni (Burton's mouthbrooder) (Chromis burtoni)
1019	A0A5D2UUT3	MPRLQQLQLLQMLQQR	4	2	Eukaryota	Viridiplantae	Gossypium mustelinum (Cotton)
1020	A0A0V1HFM3	LQQLQHLQHLQQQQQQ	4	2	Eukaryota	Metazoa	Trichinella zimbabwensis
1021	A0A310S8R8	LNKLQELQLLQLGQCE	4	1	Eukaryota	Metazoa	Eufriesea mexicana
1022	A0A397VV37	ITALQEIQEIQQIQIG	4	1	Eukaryota	Fungi	Gigaspora rosea
1023	A0A0L7KK22	IQNIQNIQNIQNVQNN	4	1	Eukaryota		Plasmodium falciparum
1024	A0A7L4H832	LTSLQNLQNLQSLQLA	4	2	Eukaryota	Metazoa	Podargus strigoides (Tawny frogmouth) (Caprimulgus strigoides)
1025	A0A391NRV7	LYQMQEMQRLQRMQQQ	4	1	Eukaryota		Kipferlia bialata
1026	A0A423VLH8	MFQMQQMQQMQRQQQM	4	1	Eukaryota	Fungi	Valsa malicola
1027	A0A2H2IKC3	LPPLQQLQQLQQIQNM	4	1	Eukaryota	Metazoa	Caenorhabditis japonica
1028	A0A7M7Q9C1	FQQMQQLQQMQLLQQQ	4	1	Eukaryota	Metazoa	Nasonia vitripennis (Parasitic wasp)
1029	A0A7L1MN13	LQQLQHLQQLQHQQQQ	4	2	Eukaryota	Metazoa	Bombycilla garrulus (Bohemian waxwing) (Lanius garrulus)
1030	A0A803JQZ6	IAHLQQMQQMQQQQQQ	4	2	Eukaryota	Metazoa	Xenopus tropicalis (Western clawed frog) (Silurana tropicalis)
1031	A0A7K9LIC0	LQQLQHLQQLQHQQQQ	4	2	Eukaryota	Metazoa	Rhabdornis inornatus
1032	J9HXV8	LVQLQQWQQFQLKQQQ	4	1	Eukaryota		Oxytricha trifallax
1033	A0A0D0BU67	MYQLQHMQQMQQHQQH	4	1	Eukaryota	Fungi	Suillus luteus
1034	U6H3W5	LQSLQPLQPMQQHQPR	4	1	Eukaryota		Eimeria praecox
1035	A0A372QGG0	YQQFQQFQQLQQLQQF	4	1	Eukaryota	Fungi	Rhizophagus sp. MUCL 43196
1036	U6LQK7	LEQLQRLQQLQQLQQL	4	1	Eukaryota		Eimeria brunetti
1037	A0A060WJ07	LQQLQQIQLYQHQQLM	4	1	Eukaryota	Metazoa	Oncorhynchus mykiss (Rainbow trout) (Salmo gairdneri)
1038	L5JQR8	LQQLQQLQQLQQQQPP	4	2	Eukaryota	Metazoa	Pteropus alecto (Black flying fox)
1039	A0A7K4UVA0	LTSLQNLQNLQSLQLA	4	2	Eukaryota	Metazoa	Emberiza fucata
1040	U6L057	MQQLQQLQQMQHMQRM	4	1	Eukaryota		Eimeria tenella (Coccidian parasite)
1041	A0A369WFR0	LAGLQRLQQLQTQQVQ	4	1	Bacteria		Motiliproteus coralliicola
1042	A0A5M9JL87	MQQMQQMQQMQMQQAM	4	1	Eukaryota	Fungi	Monilinia fructicola (Brown rot fungus) (Ciboria fructicola)
1043	V6LLB3	IPILQRIQVMQQNQYS	4	1	Eukaryota		Spironucleus salmonicida
1044	A0A6P6PQJ9	MQHMQHMQQMQQHQMQ	4	1	Eukaryota	Metazoa	Carassius auratus (Goldfish)
1045	A0A6G0YZC0	LQNYQMLQQLQSEQPS	4	1	Eukaryota	Metazoa	Aphis craccivora (Cowpea aphid)
1046	A0CCJ1	FIEFQNLQVIQSTQHF	4	1	Eukaryota		Paramecium tetraurelia
1047	A0A662YWY4	LQHLQQLQQLQQQQHQ	4	2	Eukaryota	Metazoa	Acipenser ruthenus (Sterlet sturgeon)
1048	A0A158NXA2	MVRLQQLQHLQQQQQQ	4	1	Eukaryota	Metazoa	Atta cephalotes (Leafcutter ant)
1049	A0A1Y1W8S9	FQGFQGFQGFQGFQFA	4	1	Eukaryota	Fungi	Anaeromyces robustus
1050	A0A4D7CP77	LQHLQLIQNMQKRQQK	4	1	Bacteria		Vagococcus zengguangii
1051	F1MII3	LQQLQQLQQLQQQQPP	4	1	Eukaryota	Metazoa	Bos taurus (Bovine)
1052	Q3UQW2	MLPMQPMQPMQPMQPM	4	2	Eukaryota	Metazoa	Mus musculus (Mouse)
1053	A0A2K3DRC9	LQPLQPLQPLQPLQSV	4	1	Eukaryota	Viridiplantae	Chlamydomonas reinhardtii (Chlamydomonas smithii)
1054	A0A6P8TFK1	LHQYQQYQQYQQQQQY	4	1	Eukaryota	Metazoa	Gymnodraco acuticeps (Antarctic dragonfish)
1055	A0A6J1T9G5	LRQLQNFQQMQQQQEE	4	2	Eukaryota	Metazoa	Frankliniella occidentalis (Western flower thrips) (Euthrips occidentalis)
1056	V6LWG6	LDKLQKIQVYQEKQGI	4	1	Eukaryota		Spironucleus salmonicida
1057	C1EJ89	LQQLQQLQQLQSQQQQ	4	1	Eukaryota	Viridiplantae	Micromonas commoda (strain RCC299 / NOUM17 / CCMP2709) (Picoplanktonic green alga)
1058	G5B6U1	LQQLQQLQQLQQQQQQ	4	2	Eukaryota	Metazoa	Heterocephalus glaber (Naked mole rat)
1059	A0A672T206	LTSLQGLQNLQSLQLA	4	2	Eukaryota	Metazoa	Sinocyclocheilus grahami (Dianchi golden-line fish) (Barbus grahami)
1060	A0A024P343	FQPYQPYQTFQKDQTY	4	1	Bacteria		Halobacillus karajensis
1061	A0A6P7ZD59	FKSYQPFQSFQPFQPV	4	1	Eukaryota	Metazoa	Microcaecilia unicolor
1062	T1JGD0	LPSLQSLQSLQSLQGD	4	1	Eukaryota	Metazoa	Strigamia maritima (European centipede) (Geophilus maritimus)
1063	A0A226NGH8	LTSLQNLQNLQSLQLA	4	2	Eukaryota	Metazoa	Callipepla squamata (Scaled quail)
1064	A0A2A3EJX9	MARLQQLQHLQQQQQQ	4	1	Eukaryota	Metazoa	Apis cerana (Indian honeybee)
1065	A0A2K3DXH9	LQPLQPLQPLQPLQPV	4	2	Eukaryota	Viridiplantae	Chlamydomonas reinhardtii (Chlamydomonas smithii)
1066	A0A7K8R0B2	LTSLQNLQNLQSLQLA	4	2	Eukaryota	Metazoa	Smithornis capensis
1067	A0A4W5PVF9	LQQLQQIQLYQHQQLM	4	1	Eukaryota	Metazoa	Hucho hucho (huchen)
1068	A0A0B4XFN9	FFAWQWWQGLQRHQGD	4	1	Bacteria		Alcanivorax pacificus
1069	A0A6J2IBU7	LTSLQNLQNLQSLQLA	4	2	Eukaryota	Metazoa	Pipra filicauda (Wire-tailed manakin)
1070	A0A674MMI5	LLRLQQIQRLQVQQAV	4	2	Eukaryota	Metazoa	Takifugu rubripes (Japanese pufferfish) (Fugu rubripes)
1071	A0A1A5Y983	FHGIQDFQDFQGGQER	4	1	Bacteria		Paenibacillus oryzae
1072	U6G8K3	LQQLQQLQQLQQLQLQ	4	1	Eukaryota		Eimeria praecox
1073	A0A3Q7QE60	LTSLQNLQNLQSLQLA	4	2	Eukaryota	Metazoa	Callorhinus ursinus (Northern fur seal)
1074	A0A673VGT5	LTSLQNLQNLQSLQLA	4	2	Eukaryota	Metazoa	Suricata suricatta (Meerkat)
1075	A0A0L0UJM6	MRPMQPMQPMQPMQPR	4	1	Eukaryota	Fungi	Puccinia striiformis
1076	M7BIS8	LELLQGLQLYQAAQVI	4	2	Eukaryota	Metazoa	Chelonia mydas (Green sea-turtle) (Chelonia agassizi)
1077	K7GHQ7	LQQLQHLQQLQHQQQQ	4	2	Eukaryota	Metazoa	Pelodiscus sinensis (Chinese softshell turtle) (Trionyx sinensis)
1078	A0A3P8TTZ9	LLRLQQIQRLQVQQTE	4	2	Eukaryota	Metazoa	Amphiprion percula (Orange clownfish) (Lutjanus percula)
1079	A0A7L0UFC4	LTSLQNLQNLQSLQLA	4	2	Eukaryota	Metazoa	Chordeiles acutipennis (Lesser nighthawk) (Caprimulgus acutipennis)
1080	A0A1U7UHD7	LTSLQNLQNLQSLQLA	4	2	Eukaryota	Metazoa	Carlito syrichta (Philippine tarsier) (Tarsius syrichta)
1081	A0A2K6SPF5	LTSLQNLQNLQSLQLA	4	1	Eukaryota	Metazoa	Saimiri boliviensis (Bolivian squirrel monkey)
1082	A0A7K6C7K1	LTSLQNLQNLQSLQLA	4	2	Eukaryota	Metazoa	Ptilonorhynchus violaceus (Satin bowerbird)
1083	G0QMJ5	FKNIQILQEIQNIQLK	4	2	Eukaryota		Ichthyophthirius multifiliis (White spot disease agent) (Ich)
1084	A0A7J8C175	LTSLQSLQNLQSLQLA	4	2	Eukaryota	Metazoa	Rousettus aegyptiacus (Egyptian rousette) (Egyptian fruit bat)
1085	A0A6G1FY07	MQNMQNMQNMQMNQAR	4	1	Eukaryota	Fungi	Eremomyces bilateralis
1086	U6M1T2	LQQLQQLQQLQQPQQH	4	1	Eukaryota		Eimeria maxima (Coccidian parasite)
1087	A0A7K7E652	LTSLQNLQNLQSLQLA	4	2	Eukaryota	Metazoa	Sylvia atricapilla (blackcap)
1088	A0A671KQF9	LQHLQQLQQLQHHQQQ	4	2	Eukaryota	Metazoa	Sinocyclocheilus anshuiensis
1089	Q75AP6	LLRLQKLQMIQRLQRL	4	2	Eukaryota	Fungi	Eremothecium gossypii (Yeast) (Ashbya gossypii)
1090	A0A7N6A220	LLCLQVYQLLQSQQDA	4	1	Eukaryota	Metazoa	Anabas testudineus (Climbing perch) (Anthias testudineus)
1091	A0A518DWU4	YQQYQQYQQYQYSQQY	4	1	Bacteria		Lignipirellula cremea
1092	A0A1Y5U6I3	YAQFQSLQHFQWWQDV	4	1	Bacteria		Oceanibacterium hippocampi
1093	A0A669QRK9	LTSLQNLQNLQSLQLA	4	2	Eukaryota	Metazoa	Phasianus colchicus (Common pheasant)
1094	A0A4W4F105	LTSLQSLQNLQSLQLA	4	4	Eukaryota	Metazoa	Electrophorus electricus (Electric eel) (Gymnotus electricus)
1095	A0A6A3KC52	MDCMQMIQALQQKQNL	4	1	Eukaryota		Phytophthora rubi
1096	A0A2G8JWR7	MTMIQSMQNYQNKQQE	4	2	Eukaryota	Metazoa	Stichopus japonicus (Sea cucumber)
1097	A0A663EDC8	LTSLQNLQNLQSLQLA	4	2	Eukaryota	Metazoa	Aquila chrysaetos (Golden eagle)
1098	P37718	MEGLQRLQALQKYQSS	4	2	Bacteria		Komagataeibacter xylinus (Gluconacetobacter xylinus)
1099	A0A0F4YX20	MQQMQQMQQMQQMQNQ	4	1	Eukaryota	Fungi	Talaromyces emersonii (Thermophilic fungus) (Rasamsonia emersonii)
1100	A0A7J7VLZ4	LTSLQNLQNLQSLQLA	4	1	Eukaryota	Metazoa	Pipistrellus kuhlii (Kuhl's pipistrelle)
1101	A0A163E2S6	MQQMQQMQQMQQQQMM	4	1	Eukaryota	Fungi	Didymella rabiei (Chickpea ascochyta blight fungus) (Mycosphaerella rabiei)
1102	K8EFU7	YLQMQQMQQMQQQQQM	4	1	Eukaryota	Viridiplantae	Bathycoccus prasinos
1103	A0A7K9VG89	LTSLQNLQNLQSLQLA	4	2	Eukaryota	Metazoa	Anseranas semipalmata (Magpie goose) (Anas semipalmata)
1104	A0A674F4Y6	LQQLQQIQLYQHQQLM	4	1	Eukaryota	Metazoa	Salmo trutta (Brown trout)
1105	U6GVS5	MQQMQQMQQMQQQQQM	4	1	Eukaryota		Eimeria acervulina (Coccidian parasite)
1106	A0A2I4BTP3	LQQMQQYQQLQEQQQI	4	1	Eukaryota	Metazoa	Austrofundulus limnaeus
1107	R1DC07	LQSLQSLQSLQSLQSQ	4	1	Eukaryota		Emiliania huxleyi (Pontosphaera huxleyi)
1108	A0A7J5X5P1	IPDLQDLQELQGSQVT	4	1	Eukaryota	Metazoa	Dissostichus mawsoni (Antarctic cod)
1109	A0A1X2H2I4	LHHLQQMQQYQQSQLA	4	1	Eukaryota	Fungi	Syncephalastrum racemosum (Filamentous fungus)
1110	A0A674K362	LTSLQNLQNLQSLQLA	4	2	Eukaryota	Metazoa	Terrapene carolina (Eastern box turtle) (Testudo carolina)
1111	W5MCL6	LTSLQNLQNLQSLQLA	4	1	Eukaryota	Metazoa	Lepisosteus oculatus (Spotted gar)
1112	A0A517ZJF4	LARLQGWQTWQKIQRQ	4	1	Bacteria		Symmachiella dynata
1113	D2VMT4	YQSYQPYQQYQQQQPN	4	1	Eukaryota		Naegleria gruberi (Amoeba)
1114	A0A452C777	LTSLQSLQNLQSLQLA	4	2	Eukaryota	Metazoa	Balaenoptera acutorostrata (Common minke whale) (Balaena rostrata)
1115	A0A6J1USH2	LQQLQHLQQFQQQQQS	4	2	Eukaryota	Metazoa	Notechis scutatus (mainland tiger snake)
1116	A0A2H2IFR3	WQQFQQFQQWQQQQQQ	4	1	Eukaryota	Metazoa	Caenorhabditis japonica
1117	A0A7M7QTS3	FQQMQQLQQMQLLQQQ	4	1	Eukaryota	Metazoa	Nasonia vitripennis (Parasitic wasp)
1118	U6GAM6	IQQLQQLQQLQQLQNK	4	1	Eukaryota		Eimeria acervulina (Coccidian parasite)
1119	A0A7L3SLP3	LTSLQNLQNLQSLQLA	4	2	Eukaryota	Metazoa	Rissa tridactyla (Black-legged kittiwake) (Larus tridactyla)
1120	A0A674PB09	LLRLQQIQRLQVQQAV	4	2	Eukaryota	Metazoa	Takifugu rubripes (Japanese pufferfish) (Fugu rubripes)
1121	A0A2P5E6T5	LGKLQNLQVLQFYQNS	4	2	Eukaryota	Viridiplantae	Trema orientale (Charcoal tree) (Celtis orientalis)
1122	A0A1Y1VEK8	LQQLQQMQQIQLQQQI	4	1	Eukaryota	Fungi	Piromyces finnis
1123	A0A512M8J4	MLQMQEIQELQVKQRY	4	1	Bacteria		Brevifollis gellanilyticus
1124	A0A674EEP8	LTSLQGLQSFQSLQLQ	4	2	Eukaryota	Metazoa	Salmo trutta (Brown trout)
1125	A0A6A4VVG9	MGHLQAIQRLQELQYS	4	2	Eukaryota	Metazoa	Amphibalanus amphitrite (Striped barnacle) (Balanus amphitrite)
1126	B4L7B9	FQGLQSIQSLQQIQQQ	4	2	Eukaryota	Metazoa	Drosophila mojavensis (Fruit fly)
1127	A0A2G5T2N7	LHELQTLQELQNLQNL	4	1	Eukaryota	Metazoa	Caenorhabditis nigoni
1128	C4R4G0	YQNYQGYQSYQQNQGF	4	3	Eukaryota	Fungi	Komagataella phaffii
1129	A0A1G4K9K3	MPNMQQWQQLQQLQQS	4	1	Eukaryota	Fungi	Lachancea mirantina
1130	K7HBS2	WQQFQQFQQWQQQQQQ	4	1	Eukaryota	Metazoa	Caenorhabditis japonica
1131	A0A0R2FR68	WGGYQGYQTWQTAQIE	4	1	Bacteria		Lactobacillus selangorensis
1132	A0A066WXZ2	IQSMQPMQSMQSMQPM	4	1	Eukaryota	Fungi	Colletotrichum sublineola (Sorghum anthracnose fungus)
1133	A0A6M1N9X3	MLTFQHIQVIQDSQTQ	4	1	Bacteria		Sphingobacterium sp. SGG-5
1134	A0A1J4JIH3	LNRIQQMQLMQQQQAL	4	1	Eukaryota		Tritrichomonas foetus
1135	A0A7K4Y5C9	LQQLQHLQQLQHQQQQ	4	2	Eukaryota	Metazoa	Bucorvus abyssinicus (Northern ground-hornbill) (Abyssinian ground-hornbill)
1136	W7XKH1	IDSIQQLQNIQIEQIQ	4	1	Eukaryota		Tetrahymena thermophila
1137	A0A663MS78	LTSLQNLQNLQSLQLA	4	2	Eukaryota	Metazoa	Athene cunicularia (Burrowing owl) (Speotyto cunicularia)
1138	A0A1V4KI37	LTSLQNLQNLQSLQLA	4	2	Eukaryota	Metazoa	Patagioenas fasciata (Northern band-tailed pigeon) (Columba fasciata)
1139	Q0VMP5	LGSLQQLQKIQQNQDQ	4	1	Bacteria		Alcanivorax borkumensis
1140	U6GLC0	LEQLQRLQQLQQLQQL	4	2	Eukaryota		Eimeria acervulina (Coccidian parasite)
1141	A0A669Q2U5	LQQLQHLQQLQHQQQQ	4	2	Eukaryota	Metazoa	Phasianus colchicus (Common pheasant)
1142	A0A5J4KIX4	YDGLQCLQLLQDWQEH	4	1	Bacteria		Dictyobacter vulcani
1143	A0A6J1PQY8	MVRLQQLQHLQQQQQQ	4	1	Eukaryota	Metazoa	Temnothorax curvispinosus
1144	A0A7M4FK82	LTSLQNLQNLQSLQLA	4	2	Eukaryota	Metazoa	Crocodylus porosus (Saltwater crocodile) (Estuarine crocodile)
1145	H3GUF0	LRRMQQLQQLQQQQLN	4	3	Eukaryota		Phytophthora ramorum (Sudden oak death agent)
1146	A0A5E4A686	LTSLQNLQNLQSLQLA	4	1	Eukaryota	Metazoa	Marmota monax (Woodchuck)
1147	A0A2K5VWK5	LTSLQNLQNLQSLQLA	4	5	Eukaryota	Metazoa	Macaca fascicularis (Crab-eating macaque) (Cynomolgus monkey)
1148	A0A0E3ZG17	ILHLQNIQQLQAFQNY	4	1	Bacteria		Pontibacter korlensis
1149	U6LSA4	LQQLQQLQQLQQQQQQ	4	1	Eukaryota		Eimeria brunetti
1150	A0A3P9DTQ8	LLRLQQIQQLQLQQSD	4	2	Eukaryota	Metazoa	Maylandia zebra (zebra mbuna)
1151	A0A4W5L8Q7	LTSLQGLQSLQSLQLQ	4	1	Eukaryota	Metazoa	Hucho hucho (huchen)
1152	A0A7M7QCX9	MQEMQTIQELQEHQVE	4	1	Eukaryota	Metazoa	Nasonia vitripennis (Parasitic wasp)
1153	A0A0K0ERC1	FEKLQHLQNIQYMQNL	4	1	Eukaryota	Metazoa	Strongyloides stercoralis (Threadworm)
1154	S6CFR5	IFGWQGWQGWQRGQAE	4	1	Bacteria		endosymbiont of unidentified scaly snail isolate Monju
1155	A0A671EAA7	LTSLQNLQNLQSLQLA	4	2	Eukaryota	Metazoa	Rhinolophus ferrumequinum (Greater horseshoe bat)
1156	A0A364L2S1	LQQLQQLQRLQQQQQH	4	2	Eukaryota	Fungi	Talaromyces amestolkiae
1157	A0A6P7L175	LRNLQNLQKIQSLQPT	4	1	Eukaryota	Metazoa	Betta splendens (Siamese fighting fish)
1158	A0A3Q1I1I9	MQQIQNLQQLQQQQQQ	4	3	Eukaryota	Metazoa	Acanthochromis polyacanthus (spiny chromis)
1159	A0A1Y2GIG5	IQQIQQIQQIQQVQAQ	4	1	Eukaryota	Fungi	Lobosporangium transversale
1160	A0A670IIJ9	LTSLQNLQNLQSLQLA	4	2	Eukaryota	Metazoa	Podarcis muralis (Wall lizard) (Lacerta muralis)
1161	K1PA20	YDPLQHIQEFQGLQEG	4	1	Eukaryota	Metazoa	Crassostrea gigas (Pacific oyster) (Crassostrea angulata)
1162	A0A7J6DHP3	MQRMQPMQPIQPIQNR	4	2	Eukaryota	Metazoa	Onychostoma macrolepis
1163	A0A1X7ADN7	IPALQDIQQLQGVQEA	4	3	Bacteria		Parendozoicomonas haliclonae
1164	A0A484AUQ6	FQGLQSIQSLQQIQQQ	4	1	Eukaryota	Metazoa	Drosophila navojoa (Fruit fly)
1165	A0A7M7Q7V0	FQQMQQLQQMQLLQQQ	4	1	Eukaryota	Metazoa	Nasonia vitripennis (Parasitic wasp)
1166	A0A673XZJ6	LQNLQNLQNLQNLQDG	4	1	Eukaryota	Metazoa	Salmo trutta (Brown trout)
1167	H3EEX3	LQQLQQLQQLQHQQQQ	4	1	Eukaryota	Metazoa	Pristionchus pacificus (Parasitic nematode)
1168	A0A1S8VFG7	LQGLQPLQPLQPQQPG	4	1	Eukaryota	Fungi	Batrachochytrium salamandrivorans
1169	A0A7J6CUU8	MQHMQHMQQMQQHQMQ	4	1	Eukaryota	Metazoa	Onychostoma macrolepis
1170	A0A669QRQ2	LTSLQNLQNLQSLQLA	4	2	Eukaryota	Metazoa	Phasianus colchicus (Common pheasant)
1171	A0A6G0XBR4	MLFMQQMQQLQQHQAQ	4	1	Eukaryota		Aphanomyces euteiches
1172	J9JNF7	YPGYQGYQGYQGYQGY	4	1	Eukaryota	Metazoa	Acyrthosiphon pisum (Pea aphid)
1173	W2RRR5	MAQMQQMQQMQQMQMQ	4	1	Eukaryota	Fungi	Cyphellophora europaea
1174	U6G710	MDLLQQLQQLQQQQLL	4	2	Eukaryota		Eimeria praecox
1175	A0A674K5F1	LTSLQNLQNLQSLQLA	4	2	Eukaryota	Metazoa	Terrapene carolina (Eastern box turtle) (Testudo carolina)
1176	A0A0V0Y4L5	LQQLQHLQHLQQQQQQ	4	2	Eukaryota	Metazoa	Trichinella pseudospiralis (Parasitic roundworm)
1177	A0A7M7Q1B6	LQQLQQLQLLQQQQQL	4	1	Eukaryota	Metazoa	Nasonia vitripennis (Parasitic wasp)
1178	A0A1J4JN82	LEIIQIYQALQNAQKR	4	1	Eukaryota		Tritrichomonas foetus
1179	A5DYS3	YQAYQAYQGYQQQQPQ	4	2	Eukaryota	Fungi	Lodderomyces elongisporus
1180	A0A2K6EVI2	LTSLQNLQNLQSLQLA	4	1	Eukaryota	Metazoa	Propithecus coquereli (Coquerel's sifaka) (Propithecus verreauxi coquereli)
1181	L5JVJ9	LTSLQSLQNLQSLQLA	4	2	Eukaryota	Metazoa	Pteropus alecto (Black flying fox)
1182	A0A1Z5K4B8	LMQMQHIQMMQMQQVM	4	2	Eukaryota		Fistulifera solaris (Oleaginous diatom)
1183	A0A671Y2B4	MQQMQNLQQLQQQQQQ	4	3	Eukaryota	Metazoa	Sparus aurata (Gilthead sea bream)
1184	U6L994	LHQLQQLQQLQQQQGQ	4	1	Eukaryota		Eimeria tenella (Coccidian parasite)
1185	A0A7L0EFY4	LTSLQNLQNLQSLQLA	4	2	Eukaryota	Metazoa	Trogon melanurus (Black-tailed trogon)
1186	A0A1S3HS44	LTNIQGLQGLQNMQVS	4	1	Eukaryota	Metazoa	Lingula unguis
1187	A0A480AZD8	MWRWQAIQEFQYPQLE	4	1	Bacteria		Aquabacterium pictum
1188	A0A671NGX0	LTSLQGLQNLQSLQLA	4	2	Eukaryota	Metazoa	Sinocyclocheilus anshuiensis
1189	A0A7M7IN94	LKKLQELQLLQLGQCE	4	1	Eukaryota	Metazoa	Apis mellifera (Honeybee)
1190	A0A672TPY7	LTSLQNLQNLQSLQLA	4	2	Eukaryota	Metazoa	Strigops habroptila (Kakapo)
1191	E1ZMN2	LRYLQYLQYWQLPQYA	4	2	Eukaryota	Viridiplantae	Chlorella variabilis (Green alga)
1192	A0A6P6Y2A7	LNELQSLQTFQYWQVE	4	1	Eukaryota	Metazoa	Dermatophagoides pteronyssinus (European house dust mite)
1193	A0A7L0M939	LTSLQNLQNLQSLQLA	4	2	Eukaryota	Metazoa	Amazona guildingii
1194	A0A095Y2L2	MARMQALQQMQRQQIE	4	2	Bacteria		Prevotella sp. S7-1-8
1195	M5FYK4	IQAMQNMQNMQGRQPA	4	1	Eukaryota	Fungi	Dacryopinax primogenitus (strain DJM 731) (Brown rot fungus)
1196	A0A2K6TE78	YWALQVLQLYQITQIN	4	2	Eukaryota	Metazoa	Saimiri boliviensis (Bolivian squirrel monkey)
1197	A0A154PC91	FEVIQVIQVIQVIQVI	4	1	Eukaryota	Metazoa	Dufourea novaeangliae (Sweat bee)
1198	A0A1S3GI38	LQQLQQLQQLQQQQQP	4	2	Eukaryota	Metazoa	Dipodomys ordii (Ord's kangaroo rat)
1199	A0A674F5X6	LQQLQQIQLYQHQQLM	4	1	Eukaryota	Metazoa	Salmo trutta (Brown trout)
1200	A0A2K5L151	LTSLQNLQNLQSLQLA	4	5	Eukaryota	Metazoa	Cercocebus atys (Sooty mangabey) (Cercocebus torquatus atys)
1201	A0A2K3D455	MPPLQPLQPLQPQQLP	4	1	Eukaryota	Viridiplantae	Chlamydomonas reinhardtii (Chlamydomonas smithii)
1202	A0A3Q7NY50	LTSLQNLQNLQSLQLA	4	2	Eukaryota	Metazoa	Callorhinus ursinus (Northern fur seal)
1203	A0A2C6CS96	ILLLQIIQAFQPPQGL	4	1	Bacteria		Lewinellaceae bacterium SD302
1204	A4FPQ8	FLEFQKFQEWQRSQQG	4	1	Bacteria		Saccharopolyspora erythraea (Streptomyces erythraeus)
1205	A0A6P8Y6Q4	LQALQALQVLQQYQSR	4	1	Eukaryota	Metazoa	Thrips palmi (Melon thrips)
1206	A0A0M3JZ61	LVTLQPLQPLQPIQQM	4	1	Eukaryota	Metazoa	Anisakis simplex (Herring worm)
1207	A0A670Y0Y6	LASLQNLQNLQSLQLA	4	2	Eukaryota	Metazoa	Pseudonaja textilis (Eastern brown snake)
1208	A0A669DS73	MQQMQNLQQLQQQQQH	4	3	Eukaryota	Metazoa	Oreochromis niloticus (Nile tilapia) (Tilapia nilotica)
1209	Q23PQ6	MLYYQSIQSIQNNQGD	4	1	Eukaryota		Tetrahymena thermophila
1210	A0A7M4G2F1	LTSLQNLQNLQSLQLA	4	2	Eukaryota	Metazoa	Crocodylus porosus (Saltwater crocodile) (Estuarine crocodile)
1211	C4FHI3	LMTLQSMQTLQTIQSE	4	1	Bacteria		Sulfurihydrogenibium yellowstonense
1212	A0A3P8SNG2	MQQIQNLQQLQQQQQQ	4	3	Eukaryota	Metazoa	Amphiprion percula (Orange clownfish) (Lutjanus percula)
1213	A0A1L7XM18	MNFFQRFQALQLQQDT	4	1	Eukaryota	Fungi	Phialocephala subalpina
1214	A0A3P9C9M3	MQQMQNLQQLQQQQQQ	4	4	Eukaryota	Metazoa	Maylandia zebra (zebra mbuna)
1215	A0A143H8L7	YKVIQKYQKLQKVQSI	4	2	Bacteria		Rummeliibacillus stabekisii
1216	A0A183SV77	YNQWQQWQQYQAWQQA	4	1	Eukaryota	Metazoa	Schistocephalus solidus (Tapeworm)
1217	A0A1E4TRI2	LPPLQTLQTLQTLQTL	4	1	Eukaryota	Fungi	Pachysolen tannophilus (Yeast)
1218	A0A5C1K558	IQGIQGIQGIQGIQGE	4	1	Viruses	Heunggongvirae	Phage AS32
1219	A0A6I9Q2W8	MQPMQQMQQMQQVQPV	4	1	Eukaryota	Metazoa	Notothenia coriiceps (black rockcod)
1220	D3ZAP7	LTSLQNLQNLQSLQLA	4	5	Eukaryota	Metazoa	Rattus norvegicus (Rat)
1221	U6L4G1	FDLLQQLQQLQQQQQQ	4	1	Eukaryota		Eimeria tenella (Coccidian parasite)
1222	A0A671MC78	LASLQGLQNLQSLQLA	4	2	Eukaryota	Metazoa	Sinocyclocheilus anshuiensis
1223	A0A196SI54	LQPMQPMQPMQSVQPI	4	1	Eukaryota		Blastocystis sp. subtype 1
1224	U6G6U9	LQQLQQLQQLQQLQQS	4	1	Eukaryota		Eimeria praecox
1225	U6MHA8	LSSLQQLQQLQLQQQQ	4	1	Eukaryota		Eimeria maxima (Coccidian parasite)
1226	A0A4Z2H5N6	MQQLQNLQQLQQQQQQ	4	3	Eukaryota	Metazoa	Liparis tanakae (Tanaka's snailfish)
1227	A0A0V0QWI7	YPELQEFQKLQKRQKQ	4	2	Eukaryota		Pseudocohnilembus persalinus (Ciliate)
1228	U6LJJ0	LQQLQQLQQLQQQQLD	4	1	Eukaryota		Eimeria brunetti
1229	A1DG29	MQQMQQMQKMQQMQMA	4	1	Eukaryota	Fungi	Aspergillus fischeri
1230	A0A653H526	LLQLQQLQQLQQQQQQ	4	1	Eukaryota		Hepatocystis sp. ex Piliocolobus tephrosceles
1231	A0A4W3K3D2	LTSLQNLQNLQSLQLA	4	2	Eukaryota	Metazoa	Callorhinchus milii (Ghost shark)
1232	A0BRL2	LLKLQPIQLFQHLQCV	4	1	Eukaryota		Paramecium tetraurelia
1233	A0A6J1N198	LTSLQGLQSIQGVQNV	4	1	Eukaryota	Metazoa	Bicyclus anynana (Squinting bush brown butterfly)
1234	F7G4V9	LQQYQQYQQLQQQQQQ	4	2	Eukaryota	Metazoa	Monodelphis domestica (Gray short-tailed opossum)
1235	A0A7L4NJ91	LTSLQNLQNLQSLQLA	4	2	Eukaryota	Metazoa	Ceyx cyanopectus (Indigo-banded kingfisher)
1236	F1QQ92	LTSLQGLQNLQSLQLA	4	5	Eukaryota	Metazoa	Danio rerio (Zebrafish) (Brachydanio rerio)
1237	A0A7L0HUE8	LTSLQNLQNLQSLQLA	4	2	Eukaryota	Metazoa	Arenaria interpres (Ruddy turnstone) (Tringa interpres)
1238	A0A0C3FID0	LQQLQQLQQLQQLQQQ	4	1	Eukaryota	Fungi	Piloderma croceum
1239	A0A7K8YZ10	LQQLQHLQQLQHQQQQ	4	2	Eukaryota	Metazoa	Sakesphorus luctuosus
1240	A0A6P9A9D1	MGRLQSLQALQALQED	4	2	Eukaryota	Metazoa	Thrips palmi (Melon thrips)
1241	A0A6A5D496	LFQLQQMQILQQQQLL	4	3	Eukaryota	Metazoa	Schistosoma haematobium (Blood fluke)
1242	A0A1Y2ACL1	LQRLQQIQKLQQAQAL	4	1	Eukaryota	Fungi	Neocallimastix californiae
1243	A0A7L1M973	LTSLQNLQNLQSLQLA	4	2	Eukaryota	Metazoa	Bombycilla garrulus (Bohemian waxwing) (Lanius garrulus)
1244	A0A1V6UYR5	IAQMQQMQQMQMRQQQ	4	1	Eukaryota	Fungi	Penicillium coprophilum
1245	A0A3Q7XY75	LTSLQNLQSLQSLQLA	4	2	Eukaryota	Metazoa	Ursus arctos (Brown bear) (Grizzly bear)
1246	A0A6J1UQ47	LQQLQHLQQFQQQQQS	4	2	Eukaryota	Metazoa	Notechis scutatus (mainland tiger snake)
1247	A0A7J8DTB5	LTSLQNLQNLQSLQLA	4	2	Eukaryota	Metazoa	Molossus molossus (Pallas' mastiff bat) (Vespertilio molossus)
1248	A0A674NLD3	MQQMQNLQQLQQQQNV	4	3	Eukaryota	Metazoa	Takifugu rubripes (Japanese pufferfish) (Fugu rubripes)
1249	A0A7L3B877	LTSLQNLQNLQSLQLA	4	2	Eukaryota	Metazoa	Syrrhaptes paradoxus (Pallas's sandgrouse)
1250	A0A0V1HF63	LQQLQHLQHLQQQQQQ	4	2	Eukaryota	Metazoa	Trichinella zimbabwensis
1251	A0A261CRS0	MQNMQNMQNMQAMQQP	4	1	Eukaryota	Metazoa	Caenorhabditis latens
1252	A0A4W3JRE1	LTSLQNLQNLQSLQLA	4	2	Eukaryota	Metazoa	Callorhinchus milii (Ghost shark)
1253	U6M012	IRQLQQMQQMQHAQQQ	4	1	Eukaryota		Eimeria maxima (Coccidian parasite)
1254	A0A1Y1UCC6	LQQLQQMQQIQLQQQI	4	1	Eukaryota	Fungi	Piromyces finnis
1255	U6LWF3	LHQLQQLQQLQQQQQQ	4	1	Eukaryota		Eimeria brunetti
1256	A0A672JD61	LPELQLLQLLQLLQPS	4	2	Eukaryota	Metazoa	Salarias fasciatus (Jewelled blenny) (Blennius fasciatus)
1257	A0A0G4GXR9	IDQMQQMQQMQRQQQT	4	1	Eukaryota		Vitrella brassicaformis
1258	A0A674JLC3	LQQLQHLQQLQHHQQQ	4	2	Eukaryota	Metazoa	Terrapene carolina (Eastern box turtle) (Testudo carolina)
1259	A0A060X7B4	LQQLQQIQLYQHQQLM	4	1	Eukaryota	Metazoa	Oncorhynchus mykiss (Rainbow trout) (Salmo gairdneri)
1260	A0A0C9YAX4	ISAIQTMQPMQQVQFL	4	2	Eukaryota	Fungi	Pisolithus microcarpus
1261	A0A674GLP6	LTSLQNLQNLQSLQLA	4	2	Eukaryota	Metazoa	Taeniopygia guttata (Zebra finch) (Poephila guttata)
1262	A0A665V943	MQQIQNLQQLQQQQQQ	4	3	Eukaryota	Metazoa	Echeneis naucrates (Live sharksucker)
1263	A0A7K6F6R4	LQQLQHLQQLQHQQQQ	4	2	Eukaryota	Metazoa	Daphoenositta chrysoptera (varied sittella)
1264	A0A671NGF5	LTSLQGLQNLQSLQLA	4	2	Eukaryota	Metazoa	Sinocyclocheilus anshuiensis
1265	A0A1Y1X0W8	ITAIQNFQNLQNLQKR	4	1	Eukaryota	Fungi	Anaeromyces robustus
1266	A0A7J7TJ01	LTSLQNLQSLQSLQLA	4	2	Eukaryota	Metazoa	Myotis myotis (Greater mouse-eared bat)
1267	A0A7M7GL29	LKKLQELQLLQLGQCE	4	1	Eukaryota	Metazoa	Apis mellifera (Honeybee)
1268	A0A370TPU2	MQQMQQMQQMQQMQGM	4	1	Eukaryota	Fungi	Venustampulla echinocandica
1269	U6KQ87	LQQLQQLQQLQQQQQQ	4	1	Eukaryota		Eimeria tenella (Coccidian parasite)
1270	A0A5B0QVP7	LHQIQELQRLQDEQAA	4	1	Eukaryota	Fungi	Puccinia graminis (Black stem rust fungus)
1271	U6M0T9	LQQLQQLQQLQQLQQQ	4	1	Eukaryota		Eimeria maxima (Coccidian parasite)
1272	A0A4W5L9E6	LTSLQGLQSLQSLQLQ	4	1	Eukaryota	Metazoa	Hucho hucho (huchen)
1273	A0A2U4AIN2	LTSLQSLQNLQSLQLA	4	2	Eukaryota	Metazoa	Tursiops truncatus (Atlantic bottle-nosed dolphin) (Delphinus truncatus)
1274	A0A5C6MUH1	YHYYQCYQCYQCYQCY	4	1	Eukaryota	Metazoa	Takifugu flavidus (sansaifugu)
1275	A0A1E3PIT9	FQQFQQMQIIQQTQQL	4	1	Eukaryota	Fungi	Nadsonia fulvescens
1276	A0A0C2WV66	MHGMQGIQGMQGMQGV	4	1	Eukaryota	Fungi	Amanita muscaria (Fly agaric)
1277	A0A2C6LHS1	FLLLQQFQLLQENQHK	4	1	Eukaryota		Cystoisospora suis
1278	A0A7J7IZ31	LAAMQHMQYLQAAQQQ	4	1	Eukaryota	Metazoa	Bugula neritina (Brown bryozoan) (Sertularia neritina)
1279	A0A4W3K3A7	LTSLQNLQNLQSLQLA	4	2	Eukaryota	Metazoa	Callorhinchus milii (Ghost shark)
1280	A0A1W0WKI2	LAQLQQLQSLQQQQTP	4	1	Eukaryota	Metazoa	Hypsibius dujardini (Water bear) (Macrobiotus dujardini)
1281	A0A7L4ECH1	LTSLQNLQNLQSLQLA	4	2	Eukaryota	Metazoa	Hirundo rustica (Barn swallow)
1282	A0A1L8I0E1	IAHLQQMQQMQQQQQQ	4	3	Eukaryota	Metazoa	Xenopus laevis (African clawed frog)
1283	A0A553Q838	LGVFQRIQKFQTHQEK	4	2	Eukaryota	Metazoa	Danionella translucida
1284	A2FVY8	YAALQQMQLYQLTQPE	4	1	Eukaryota		Trichomonas vaginalis
1285	Q12518	LKRLQDLQRMQQQQGQ	4	5	Eukaryota	Fungi	Saccharomyces cerevisiae (Baker's yeast)
1286	A0A671M8X4	LASLQGLQNLQSLQLA	4	1	Eukaryota	Metazoa	Sinocyclocheilus anshuiensis
1287	A0A671MBA9	LASLQGLQNLQSLQLA	4	2	Eukaryota	Metazoa	Sinocyclocheilus anshuiensis
1288	A0A0S7DNE2	MQQMQQMQKMQQMQMA	4	1	Eukaryota	Fungi	Aspergillus lentulus
1289	G8BH70	LQQLQQIQQMQIQQQQ	4	1	Eukaryota	Fungi	Candida parapsilosis (Yeast)
1290	G1PRY7	LTSLQNLQSLQSLQLA	4	5	Eukaryota	Metazoa	Myotis lucifugus (Little brown bat)
1291	A0A2I0FTX9	LAGWQILQTMQRSQQQ	4	2	Bacteria		Enterobacterales bacterium CwR94
1292	A0A3Q3GWU4	MQQIQNLQQLQQQQQQ	4	4	Eukaryota	Metazoa	Labrus bergylta (ballan wrasse)
1293	A0A2K4J191	MVPMQSLQGIQALQLG	4
1294	A0A2K3DXG7	LQPLQPLQPLQPLQPV	4	2	Eukaryota	Viridiplantae	Chlamydomonas reinhardtii (Chlamydomonas smithii)
1295	A0A7M7Q7A6	FQQMQQLQQMQLLQQQ	4	1	Eukaryota	Metazoa	Nasonia vitripennis (Parasitic wasp)
1296	A0A7K8GUH8	LTSLQNLQNLQSLQLA	4	2	Eukaryota	Metazoa	Orthonyx spaldingii (Chowchilla)
1297	A0A7K9PYC8	LTSLQNLQNLQSLQLA	4	2	Eukaryota	Metazoa	Pachycephala philippinensis (yellow-belllied whistler)
1298	A2AJK6	LTSLQNLQNLQSLQLA	4	5	Eukaryota	Metazoa	Mus musculus (Mouse)
1299	U6H628	LQQLQHIQQLQQQQQQ	4	1	Eukaryota		Eimeria praecox
1300	A0A1X1D0Z0	LSALQGWQRWQQYQQL	4	1	Bacteria		Pantoea wallisii
1301	A0A6P8W340	MLGMQGMQGMQGMQGN	4	1	Eukaryota	Metazoa	Drosophila albomicans (Fruit fly)
1302	A0A0L0CBQ9	LQQMQQMQRMQQRQDR	4	2	Eukaryota	Metazoa	Lucilia cuprina (Green bottle fly) (Australian sheep blowfly)
1303	A0A218UVZ2	LQQLQHLQQLQHQQQQ	4	2	Eukaryota	Metazoa	Lonchura striata (white-rumped munia)
1304	F7G444	LTSLQSLQNLQSLQLA	4	5	Eukaryota	Metazoa	Monodelphis domestica (Gray short-tailed opossum)
1305	A0A6J3K302	YLGLQQLQQLQPQQPQ	4	1	Eukaryota	Metazoa	Bombus vosnesenskii
1306	A0A7L1TLB2	LTSLQNLQNLQSLQLA	4	2	Eukaryota	Metazoa	Phainopepla nitens (Phainopepla)
1307	A0A7N6BLZ1	LQQMQNLQQLQQQQQQ	4	3	Eukaryota	Metazoa	Anabas testudineus (Climbing perch) (Anthias testudineus)
1308	A0A671R636	MQHMQHMQQMQQHQMQ	4	1	Eukaryota	Metazoa	Sinocyclocheilus anshuiensis
1309	A0A6J3JC48	LTSLQNLQNLQSLQLA	4	2	Eukaryota	Metazoa	Sapajus apella (Brown-capped capuchin) (Cebus apella)
1310	C6HAU5	IQQMQQMQQMQQMQNQ	4	1	Eukaryota	Fungi	Ajellomyces capsulatus (Darling's disease fungus) (Histoplasma capsulatum)
1311	U6LLW8	LQQLQQLQQLQQPQQL	4	1	Eukaryota		Eimeria brunetti
1312	M7BVQ5	LQQLQQLQQIQLQQMQ	4	1	Eukaryota	Metazoa	Chelonia mydas (Green sea-turtle) (Chelonia agassizi)
1313	A0A1I7F6G5	MQALQAWQALQAMQAR	4	2	Bacteria		Massilia namucuonensis
1314	A0A7K6W5V6	LTSLQNLQNLQSLQLA	4	2	Eukaryota	Metazoa	Steatornis caripensis (Oilbird)
1315	A0A7M4FJM1	LTSLQNLQNLQSLQLA	4	2	Eukaryota	Metazoa	Crocodylus porosus (Saltwater crocodile) (Estuarine crocodile)
1316	A0A2G5T258	LHELQTLQELQNLQNL	4	1	Eukaryota	Metazoa	Caenorhabditis nigoni
1317	A0BFS6	LVQYQQYQRMQLKQMQ	4	1	Eukaryota		Paramecium tetraurelia
1318	F7B720	MQQMQQIQQMQQMQQS	4	2	Eukaryota	Metazoa	Xenopus tropicalis (Western clawed frog) (Silurana tropicalis)
1319	A0A1T1HHC0	MMAFQAYQAWQQQQAS	4	1	Bacteria		Pseudomonas sp. MF4836
1320	A0A5F9C5C2	LTSLQNLQSLQSLQLA	4	2	Eukaryota	Metazoa	Oryctolagus cuniculus (Rabbit)
1321	A0A7M4FHN4	LTSLQNLQNLQSLQLA	4	2	Eukaryota	Metazoa	Crocodylus porosus (Saltwater crocodile) (Estuarine crocodile)
1322	F6PP91	LTSLQNLQNLQSLQLA	4	5	Eukaryota	Metazoa	Macaca mulatta (Rhesus macaque)
1323	A0A0L7SZN7	FVRFQHFQRFQQVQQL	4	1	Bacteria		Erwinia iniecta
1324	A0A401NP55	LASLQNLQNLQSLQLA	4	2	Eukaryota	Metazoa	Scyliorhinus torazame (Cloudy catshark)
1325	A0A672SNU6	LTSLQGLQNLQSLQLA	4	2	Eukaryota	Metazoa	Sinocyclocheilus grahami (Dianchi golden-line fish) (Barbus grahami)
1326	A0A3P8SN71	MQQIQNLQQLQQQQQQ	4	4	Eukaryota	Metazoa	Amphiprion percula (Orange clownfish) (Lutjanus percula)
1327	A0A6I9VKC2	YQQYQKYQQYQKYQHQ	4	1	Eukaryota	Metazoa	Bactrocera dorsalis (Oriental fruit fly) (Dacus dorsalis)
1328	K1QAQ8	YHQMQPMQHIQPMQQA	4	1	Eukaryota	Metazoa	Crassostrea gigas (Pacific oyster) (Crassostrea angulata)
1329	A0A7K6BLF1	LQQLQHLQQLQHQQQQ	4	2	Eukaryota	Metazoa	Ptilonorhynchus violaceus (Satin bowerbird)
1330	W5KFI2	LTSLQSLQSLQSLQLA	4	4	Eukaryota	Metazoa	Astyanax mexicanus (Blind cave fish) (Astyanax fasciatus mexicanus)
1331	A0A3N2Q3R5	MMQMQQMQQMQQMQNQ	4	1	Eukaryota	Fungi	Sodiomyces alkalinus
1332	A0A6J3CGB8	LQQLQHLQQLQHQQQQ	4	1	Eukaryota	Metazoa	Aythya fuligula (Tufted duck) (Anas fuligula)
1333	A0A3R7MAI6	IQALQPIQALQPIQPI	4	1	Eukaryota	Metazoa	Penaeus vannamei (Whiteleg shrimp) (Litopenaeus vannamei)
1334	A0A267GC82	LHQMQLIQQLQQQQLQ	4	1	Eukaryota	Metazoa	Macrostomum lignano
1335	A0A199UHJ1	LQQLQLLQKLQQQQVL	4	2	Eukaryota	Viridiplantae	Ananas comosus (Pineapple) (Ananas ananas)
1336	A0A2K3DAI7	LQQLQQLQEMQEMQEL	4	1	Eukaryota	Viridiplantae	Chlamydomonas reinhardtii (Chlamydomonas smithii)
1337	F1PWD8	LTSLQNLQNLQSLQLA	4	5	Eukaryota	Metazoa	Canis lupus (Gray wolf)
1338	A0A6J3K4Q0	YLGLQQLQQLQPQQPQ	4	1	Eukaryota	Metazoa	Bombus vosnesenskii
1339	A0A674EC32	LTSLQGLQSFQSLQLQ	4	1	Eukaryota	Metazoa	Salmo trutta (Brown trout)
1340	A0A3N4B301	IQEIQEIQEIQEIQEM	4	1	Bacteria		Yersinia pestis
1341	A0A3B0K4E3	LQSLQNLQNLQHMQQQ	4	1	Eukaryota	Metazoa	Drosophila guanche (Fruit fly)
1342	A0A3P9AJ00	LQQLQQIQLYQHQQLM	4	1	Eukaryota	Metazoa	Esox lucius (Northern pike)
1343	A0A7M3R2V4	YNQWQQWQQYQAWQQA	4	1	Eukaryota	Metazoa	Spirometra erinaceieuropaei (Tapeworm) (Spirometra erinacei)
1344	A0A4Q4XWJ6	MHQMQQMQHMQAAQGR	4	1	Eukaryota	Fungi	Monosporascus sp. 5C6A
1345	A0A024HD23	MMAFQAYQSWQRQQQS	4	1	Bacteria		Pseudomonas knackmussii
1346	C0HAM0	LQQLQQIQLYQHQQLM	4	1	Eukaryota	Metazoa	Salmo salar (Atlantic salmon)
1347	A0A3S2MPG2	LRRYQLLQLIQESQLQ	4	3	Eukaryota	Metazoa	Oryzias javanicus (Javanese ricefish) (Aplocheilus javanicus)
1348	A0A4P1RMI7	LQQLQQMQQLQQLQQM	4	1	Eukaryota	Viridiplantae	Lupinus angustifolius (Narrow-leaved blue lupine)
1349	X6NGE8	LQQFQQFQQLQQLQQP	4	1	Eukaryota		Reticulomyxa filosa
1350	A0A6A4W0P8	LQQLQQLQRLQIDQKS	4	2	Eukaryota	Metazoa	Amphibalanus amphitrite (Striped barnacle) (Balanus amphitrite)
1351	A0A672T1Q1	LTSLQGLQNLQSLQLA	4	2	Eukaryota	Metazoa	Sinocyclocheilus grahami (Dianchi golden-line fish) (Barbus grahami)
1352	A0A6P6Y163	LNELQSLQTFQYWQVE	4	1	Eukaryota	Metazoa	Dermatophagoides pteronyssinus (European house dust mite)
1353	A0A0L0CVJ6	IQNIQNIQNIQNIQNF	4	1	Eukaryota		Plasmodium falciparum
1354	U6K3F8	LLLLQLLQLLQLLQQQ	4	1	Eukaryota		Eimeria mitis
1355	A0A452IK53	LTSLQNLQNLQSLQLA	4	2	Eukaryota	Metazoa	Gopherus agassizii (Agassiz's desert tortoise)
1356	A0A7K6JXK1	LTSLQNLQNLQSLQLA	4	2	Eukaryota	Metazoa	Oreocharis arfaki (tit berrypecker)
1357	A0A1H9VGC0	YQPYQPYQPYQGQQGQ	4	1	Bacteria		Streptomyces sp. yr375
1358	A0A2I3SB99	LTSLQNLQNLQSLQLA	4	1	Eukaryota	Metazoa	Pan troglodytes (Chimpanzee)
1359	A0A671Y348	MQQMQNLQQLQQQQQQ	4	3	Eukaryota	Metazoa	Sparus aurata (Gilthead sea bream)
1360	A0A5B0MZU5	YSLFQAIQPIQEDQPK	4	1	Eukaryota	Fungi	Puccinia graminis (Black stem rust fungus)
1361	A0A1Q8RXJ0	MQGMQNMQNMQGMQNM	4	1	Eukaryota	Fungi	Colletotrichum chlorophyti
1362	A0A674MJB3	MQQMQNLQQLQQQQNV	4	3	Eukaryota	Metazoa	Takifugu rubripes (Japanese pufferfish) (Fugu rubripes)
1363	A0A3Q7FWJ6	LTNLQVLQGIQCDQWK	4	1	Eukaryota	Viridiplantae	Solanum lycopersicum (Tomato) (Lycopersicon esculentum)
1364	A0A4Q4W6E1	MHQMQQMQQMQAAQGR	4	1	Eukaryota	Fungi	Monosporascus sp. MG133
1365	A0A2H3IGQ9	MQQMQQMQQMQQMQGQ	4	1	Eukaryota	Fungi	Penicillium sp. 'occitanis'
1366	W6ULG9	YAQWQQWQQWQAWQAW	4	1	Eukaryota	Metazoa	Echinococcus granulosus (Hydatid tapeworm)
1367	A0A3Q2GY11	LTSLQNLQNLQSLQLA	4	2	Eukaryota	Metazoa	Equus caballus (Horse)
1368	F6QJC6	IAHLQQMQQMQQQQQQ	4	2	Eukaryota	Metazoa	Xenopus tropicalis (Western clawed frog) (Silurana tropicalis)
1369	A0A7K7T112	LTSLQNLQNLQSLQLA	4	2	Eukaryota	Metazoa	Sapayoa aenigma (broad-billed sapayoa)
1370	A0A673CID3	IQQMQNLQQLQQQQQQ	4	3	Eukaryota	Metazoa	Sphaeramia orbicularis (orbiculate cardinalfish)
1371	A0A6J1R0G0	LIGLQQLQQYQQSQQS	4	1	Eukaryota	Metazoa	Temnothorax curvispinosus
1372	U6JVS2	FRQLQLLQHLQQQQQQ	4	1	Eukaryota		Eimeria mitis
1373	A0A6P4EE70	LQGLQNLQNLQHMQQH	4	1	Eukaryota	Metazoa	Drosophila rhopaloa (Fruit fly)
1374	A0A7K9CFA5	LTSLQNLQNLQSLQLA	4	2	Eukaryota	Metazoa	Psilopogon haemacephalus
1375	A0A6J3JCA1	LTSLQNLQNLQSLQLA	4	2	Eukaryota	Metazoa	Sapajus apella (Brown-capped capuchin) (Cebus apella)
1376	Q86HG9	YEQLQQLQQLQQHQQQ	4	3	Eukaryota		Dictyostelium discoideum (Slime mold)
1377	A0A1D2MSH6	IINLQQFQHLQTIQQQ	4	1	Eukaryota	Metazoa	Orchesella cincta (Springtail) (Podura cincta)
1378	A0A420JAH2	ITLIQLIQSLQINQSL	4	1	Eukaryota	Fungi	Golovinomyces cichoracearum
1379	A0A1J4KZX2	MDQMQFMQMMQQSQNM	4	1	Eukaryota		Tritrichomonas foetus
1380	U6L7K8	LQQLQQLQQLQQQQLQ	4	1	Eukaryota		Eimeria tenella (Coccidian parasite)
1381	M7S772	LQNYQNYQNYQNYQVT	4	1	Eukaryota	Fungi	Eutypa lata
1382	A0A673CMW9	IQQMQNLQQLQQQQQQ	4	3	Eukaryota	Metazoa	Sphaeramia orbicularis (orbiculate cardinalfish)
1383	W9SI34	MPDMQDIQDIQEMQGT	4	1	Eukaryota	Viridiplantae	Morus notabilis
1384	U6GF74	LQQLQQLQQLQQQQQQ	4	1	Eukaryota		Eimeria acervulina (Coccidian parasite)
1385	A0A5D2UWA9	MPRLQQLQLLQMLQQR	4	2	Eukaryota	Viridiplantae	Gossypium mustelinum (Cotton)
1386	A0A3Q0KBG6	LFQLQQMQILQQQQLL	4	1	Eukaryota	Metazoa	Schistosoma mansoni (Blood fluke)
1387	A0A3Q1ALQ7	LLRLQQIQRLQVQQTE	4	2	Eukaryota	Metazoa	Amphiprion ocellaris (Clown anemonefish)
1388	W4GXP4	IIFMQQMQQLQQHQAQ	4	1	Eukaryota		Aphanomyces astaci
1389	A0A5S5CCF1	LELLQQIQKIQGSQLI	4	1	Bacteria		Aquimarina intermedia
1390	A0A135V9X8	IHQLQQMQRLQQQQQM	4	1	Eukaryota	Fungi	Colletotrichum salicis
1391	A0A7K6I4F3	LQQLQHLQQLQHQQQQ	4	2	Eukaryota	Metazoa	Dasyornis broadbenti (rufous bristle-bird)
1392	X6LNJ3	FQPFQPFQPFQPLQPY	4	1	Eukaryota		Reticulomyxa filosa
1393	A0A165YNQ6	MQNMQNMQNMQNMQMM	4	1	Eukaryota	Fungi	Peniophora sp. CONT
1394	A0A6P7HXU5	YLELQRYQAIQEAQPG	4	2	Eukaryota	Metazoa	Parambassis ranga (Indian glassy fish)
1395	A0A7N4P7T6	LQQLQHLQQLQQQQPP	4	2	Eukaryota	Metazoa	Sarcophilus harrisii (Tasmanian devil) (Sarcophilus laniarius)
1396	A0A4W4DXN8	LGSLQALQSLQSLQLT	4	2	Eukaryota	Metazoa	Electrophorus electricus (Electric eel) (Gymnotus electricus)
1397	A0A4V4HI98	MQNLQGLQGIQGLQGL	4	2	Eukaryota	Fungi	Dendrothele bispora
1398	A0A4U6XJM1	YQQYQQYQQYQHHQHH	4	1	Eukaryota	Fungi	Colletotrichum tanaceti
1399	A0A177WL09	LVEMQYIQYLQYLQRA	4	1	Eukaryota	Fungi	Batrachochytrium dendrobatidis (Frog chytrid fungus)
1400	T1GFU0	LLQLQHLQQLQQPQQQ	4	1	Eukaryota	Metazoa	Megaselia scalaris (Humpbacked fly) (Phora scalaris)
1401	A0A251SEW0	MSQLQQMQQFQALQQM	4	1	Eukaryota	Viridiplantae	Helianthus annuus (Common sunflower)
1402	A0A7L0HGI9	LQQLQHLQQLQHQQQQ	4	2	Eukaryota	Metazoa	Arenaria interpres (Ruddy turnstone) (Tringa interpres)
1403	U6M7N8	LQQLQQLQQLQLQQQQ	4	2	Eukaryota		Eimeria maxima (Coccidian parasite)
1404	B6QPM1	LQQLQQLQQFQQQQQQ	4	1	Eukaryota	Fungi	Talaromyces marneffei (Penicillium marneffei)
1405	A0A672SML0	LTSLQGLQNLQSLQLA	4	2	Eukaryota	Metazoa	Sinocyclocheilus grahami (Dianchi golden-line fish) (Barbus grahami)
1406	A0A6A0AB53	LMQLQMLQSMQQDQQA	4	1	Eukaryota	Viridiplantae	Haematococcus lacustris (Green alga) (Haematococcus pluvialis)
1407	A0A2T0FFU3	YQGYQRYQGYQGYQGD	4	2	Eukaryota	Fungi	Wickerhamiella sorbophila
1408	A0A5C6PT93	LLRLQQIQRLQVQQAV	4	1	Eukaryota	Metazoa	Takifugu flavidus (sansaifugu)
1409	A0A4P9VG90	MQPMQPMQPMQPMQPI	4	1	Bacteria		Zooshikella ganghwensis
1410	D4ASX6	LQHLQHLQHLQQPQAM	4	1	Eukaryota	Fungi	Arthroderma benhamiae (Trichophyton mentagrophytes)
1411	A0A7K6H268	LTSLQNLQNLQSLQLA	4	2	Eukaryota	Metazoa	Malurus elegans (Red-winged fairywren)
1412	F0ZE78	LQQIQQLQQIQHLQQE	4	2	Eukaryota		Dictyostelium purpureum (Slime mold)
1413	B3MW39	LQQMQQMQQMQQMQHL	4	1	Eukaryota	Metazoa	Drosophila ananassae (Fruit fly)
1414	A0A178EJI3	FLELQLYQDYQCHQLA	4	1	Eukaryota	Fungi	Pyrenochaeta sp. DS3sAY3a
1415	A0A665V9F7	MQQIQNLQQLQQQQQQ	4	3	Eukaryota	Metazoa	Echeneis naucrates (Live sharksucker)
1416	U6LDV0	LPALQQLQELQQVQQL	4	1	Eukaryota		Eimeria brunetti
1417	A0A6J1T025	LQGLQGLQGLQGLQGL	4	1	Eukaryota	Metazoa	Frankliniella occidentalis (Western flower thrips) (Euthrips occidentalis)
1418	A0A674JN95	LQQLQHLQQLQHHQQQ	4	2	Eukaryota	Metazoa	Terrapene carolina (Eastern box turtle) (Testudo carolina)
1419	E4UYN9	LIDWQMLQYIQHNQEL	4	2	Eukaryota	Fungi	Arthroderma gypseum (Microsporum gypseum)
1420	A0A4V1IMT3	FENLQALQKIQKKQFE	4	1	Bacteria		Zooshikella ganghwensis
1421	G1KEW0	LTSLQNLQNLQSLQLA	4	5	Eukaryota	Metazoa	Anolis carolinensis (Green anole) (American chameleon)
1422	A0A6P3RJE8	LQQLQQLQQLQQQQPP	4	2	Eukaryota	Metazoa	Pteropus vampyrus (Large flying fox)
1423	A5E1Y8	LNSLQSLQSLQPSQHH	4	1	Eukaryota	Fungi	Lodderomyces elongisporus
1424	Q7PDL3	LQNLQNLQNLQNLQPF	4	1	Eukaryota		Plasmodium yoelii
1425	W2Z1S8	LRRMQQLQQLQQQQLN	4	2	Eukaryota		Phytophthora parasitica (Potato buckeye rot agent)
1426	A0A803XYP7	LTSLQNLQNLQSLQLA	4	2	Eukaryota	Metazoa	Meleagris gallopavo (Wild turkey)
1427	A0A1X7VST0	MKPIQLIQPIQPAQPT	4	1	Eukaryota	Metazoa	Amphimedon queenslandica (Sponge)
1428	A0A660KKS4	WDLLQCYQCLQQRQCQ	4	1	Eukaryota	Viridiplantae	Carpinus fangiana
1429	J9IXT4	LHELQKLQQFQQQQTQ	4	1	Eukaryota		Oxytricha trifallax
1430	A0A7K9YV08	LQQLQHLQQLQHQQQQ	4	2	Eukaryota	Metazoa	Odontophorus gujanensis (marbled wood quail)
1431	A0A7K9SLM9	LQQLQHLQQLQHQQQQ	4	2	Eukaryota	Metazoa	Galbula dea
1432	A0A0C9Y4I2	ISAIQTMQPMQQVQFL	4	2	Eukaryota	Fungi	Pisolithus microcarpus
1433	A0A7K7BQS1	LTSLQNLQNLQSLQLA	4	2	Eukaryota	Metazoa	Aphelocoma coerulescens (Florida scrub-jay) (Corvus coerulescens)
1434	A0A7N8XDW7	MQQIQNLQQLQQQQQQ	4	3	Eukaryota	Metazoa	Mastacembelus armatus (zig-zag eel)
1435	A0A1J8QQJ7	FYELQAMQKMQVHQQQ	4	1	Eukaryota	Fungi	Rhizopogon vesiculosus
1436	A0A430QEX9	LFQLQQMQILQQQQLL	4	1	Eukaryota	Metazoa	Schistosoma bovis (Blood fluke)
1437	A0A7L1IHY2	LQQLQHLQQLQHQQQQ	4	2	Eukaryota	Metazoa	Smutsornis africanus (Double-banded courser) (Rhinoptilus africanus)
1438	A0A668TW71	MQQMQNLQQLQQQQQH	4	3	Eukaryota	Metazoa	Oreochromis aureus (Israeli tilapia) (Chromis aureus)
1439	A0A7L3JK49	LTSLQNLQNLQSLQLA	4	1	Eukaryota	Metazoa	Thalassarche chlororhynchos (Atlantic yellow-nosed albatross) (Diomedea chlororhynchos)
1440	A0A3M6VI22	LRRMQQLQQLQQQQLN	4	2	Eukaryota		Peronospora effusa
1441	A0A0A1T216	MQQMQQMQQMQMQQQQ	4	1	Eukaryota	Fungi	Torrubiella hemipterigena
1442	A0A2S2FC91	YEYLQIWQSYQSDQFI	4	1	Bacteria		Acinetobacter defluvii
1443	A0A7L1XWI5	LQQLQHLQQLQHQQQQ	4	2	Eukaryota	Metazoa	Thinocorus orbignyianus
1444	A0A6P7L3I0	LRNLQNLQKIQSLQPT	4	1	Eukaryota	Metazoa	Betta splendens (Siamese fighting fish)
1445	S8BWE7	FPVYQNYQEYQNHQIS	4	2	Eukaryota	Fungi	Dactylellina haptotyla
1446	F4WVZ0	LLGLQQLQQYQQAQRP	4	1	Eukaryota	Metazoa	Acromyrmex echinatior (Panamanian leafcutter ant) (Acromyrmex octospinosus echinatior)
1447	A0A2K6EVL8	LTSLQNLQNLQSLQLA	4	2	Eukaryota	Metazoa	Propithecus coquereli (Coquerel's sifaka) (Propithecus verreauxi coquereli)
1448	A0A0U5CRJ7	MQNMQNMQNMQNMQPR	4	1	Eukaryota	Fungi	Aspergillus calidoustus
1449	A0A4W5KW12	LTSLQGLQSFQSLQLQ	4	2	Eukaryota	Metazoa	Hucho hucho (huchen)
1450	B4MF05	FHGLQSIQNLQQIQQQ	4	2	Eukaryota	Metazoa	Drosophila virilis (Fruit fly)
1451	A0A7K4LPC3	LQQLQHLQQLQQQQQQ	4	2	Eukaryota	Metazoa	Crypturellus undulatus
1452	A2G5D8	IQGIQGIQGIQGPQGE	4	1	Eukaryota		Trichomonas vaginalis
1453	A0A1S3M2A6	LQQLQQIQLYQHQQLM	4	1	Eukaryota	Metazoa	Salmo salar (Atlantic salmon)
1454	A0A109FCU3	MQPMQPMQPMQPMQQQ	4	1	Eukaryota	Fungi	Rhodotorula sp. JG-1b
1455	A0A674MKR2	LLRLQQIQRLQVQQAV	4	2	Eukaryota	Metazoa	Takifugu rubripes (Japanese pufferfish) (Fugu rubripes)
1456	A0A2I4AXH0	LQPLQTMQILQPQQIL	4	2	Eukaryota	Metazoa	Austrofundulus limnaeus
1457	A0A1H6TTZ7	LDGMQGLQYWQAHQPS	4	1	Bacteria		Pseudospirillum japonicum
1458	A0A6J0V2X3	LTSLQNLQNLQSLQLA	4	2	Eukaryota	Metazoa	Pogona vitticeps (central bearded dragon)
1459	A0A7K5CGU9	LTSLQNLQNLQSLQLA	4	2	Eukaryota	Metazoa	Motacilla alba (White wagtail) (Pied wagtail)
1460	A0A427YR12	MQGMQAMQSMQSMQGM	4	1	Eukaryota	Fungi	Saitozyma podzolica
1461	Q23U32	IHKIQMLQQFQYYQNF	4	1	Eukaryota		Tetrahymena thermophila
1462	A0A1Q9CZC0	LPNLQGLQGLQGLQGL	4	1	Eukaryota		Symbiodinium microadriaticum (Dinoflagellate) (Zooxanthella microadriatica)
1463	A0A310S6H1	LAYYQQLQQIQQPQLH	4	1	Eukaryota	Metazoa	Eufriesea mexicana
1464	A0A4V3SBS2	MVRLQQLQHLQQQQQQ	4	1	Eukaryota	Metazoa	Temnothorax longispinosus
1465	D5QCK3	MEGLQRLQALQKYQSS	4	2	Bacteria		Komagataeibacter hansenii (Gluconacetobacter hansenii)
1466	A0A6P7NGZ2	LQQMQNLQQLQQQQQQ	4	3	Eukaryota	Metazoa	Betta splendens (Siamese fighting fish)
1467	A0A4E0RQ34	IYNYQVIQYYQQGQFQ	4	2	Bacteria		Candidatus Thiomargarita nelsonii
1468	A0A6J0V9H3	LTSLQNLQNLQSLQLA	4	2	Eukaryota	Metazoa	Pogona vitticeps (central bearded dragon)
1469	A0A4Z2JF09	LPLLQTMQVLQNPQVG	4	1	Eukaryota	Metazoa	Liparis tanakae (Tanaka's snailfish)
1470	A0A6P6LVS9	LQQFQQYQQYQQQQLL	4	1	Eukaryota	Metazoa	Carassius auratus (Goldfish)
1471	A0A2P5VRL2	LQLMQMMQMFQQSQKP	4	1	Eukaryota	Viridiplantae	Gossypium barbadense (Sea-island cotton) (Egyptian cotton)
1472	K7F859	LKAMQDMQDMQEVQLS	4	2	Eukaryota	Metazoa	Pelodiscus sinensis (Chinese softshell turtle) (Trionyx sinensis)
1473	A0A0D2LI40	LAALQQLQQLQQQQQQ	4	1	Eukaryota	Viridiplantae	Monoraphidium neglectum
1474	A0A7E4USU6	YYGFQPIQKIQTLQHA	4	1	Eukaryota	Metazoa	Panagrellus redivivus (Microworm)
1475	A0A6P6LSU0	LQQFQQYQQYQQQQLL	4	1	Eukaryota	Metazoa	Carassius auratus (Goldfish)
1476	A0A1S3A0Q5	LTSLQNLQSLQSLQLA	4	2	Eukaryota	Metazoa	Erinaceus europaeus (Western European hedgehog)
1477	A0A1E5REJ9	YQQYQQYQQYQKPQQY	4	1	Eukaryota	Fungi	Hanseniaspora osmophila
1478	A0A1S3SLE8	LQNLQNLQNLQNLQDG	4	1	Eukaryota	Metazoa	Salmo salar (Atlantic salmon)
1479	A0A395GPY2	IQDMQDMQDLQDLQES	4	1	Eukaryota	Fungi	Aspergillus ibericus
1480	A0A1S2ZRJ2	LQQLQQLQQLQQQQQQ	4	2	Eukaryota	Metazoa	Erinaceus europaeus (Western European hedgehog)
1481	F0ZWB6	LPQIQQIQKIQQTQPQ	4	2	Eukaryota		Dictyostelium purpureum (Slime mold)
1482	G0R2A4	IRDLQNMQILQQFQYY	4	1	Eukaryota		Ichthyophthirius multifiliis (White spot disease agent) (Ich)
1483	A0A2R5GFQ9	LQHLQQLQALQQQQQL	4	1	Eukaryota		Hondaea fermentalgiana
1484	A0A3Q7TR07	LTSLQNLQNLQSLQLA	4	2	Eukaryota	Metazoa	Vulpes vulpes (Red fox)
1485	R6MGU0	IGVMQTFQYFQNMQDR	4	1	Bacteria		Firmicutes bacterium CAG:41
1486	A0A383VH58	MQPMQQMQQLQQVQQQ	4	1	Eukaryota	Viridiplantae	Tetradesmus obliquus (Green alga) (Acutodesmus obliquus)
1487	G2QP96	MPQMQQMQQMQMPQMQ	4	1	Eukaryota	Fungi	Thermothelomyces thermophilus (Myceliophthora thermophila)
1488	Q2GFZ7	FQSLQRFQLLQLVQTF	4	2	Bacteria		Ehrlichia chaffeensis
1489	A0A226E0B5	FVPIQQIQGYQHHQQQ	4	1	Eukaryota	Metazoa	Folsomia candida (Springtail)
1490	A0A673CIC0	IQQMQNLQQLQQQQQQ	4	3	Eukaryota	Metazoa	Sphaeramia orbicularis (orbiculate cardinalfish)
1491	A0A6P6KF50	MQHMQHMQQMQQHQMQ	4	1	Eukaryota	Metazoa	Carassius auratus (Goldfish)
1492	A0A058ZBP7	MQPMQPMQPMQPMQPM	4	1	Eukaryota		Fonticula alba (Slime mold)
1493	A0A6J0XZ06	LTSLQNLQSLQSLQLA	4	2	Eukaryota	Metazoa	Odocoileus virginianus (White-tailed deer)
1494	A0A4V3BTU0	LRQMQMMQQMQGAQPG	4	1	Bacteria		Stakelama pacifica
1495	A0A673VPV8	LQNLQNLQNLQNLQDG	4	1	Eukaryota	Metazoa	Salmo trutta (Brown trout)
1496	A0A2U2YYT9	MQGMQGMQGMQGQQPW	4	1	Bacteria		Streptomyces sp. NWU339
1497	A0A6P4A0S8	LQQLQQIQQLQQLQNM	4	1	Eukaryota	Viridiplantae	Ziziphus jujuba (Chinese jujube) (Ziziphus sativa)
1498	A0A674NG20	MQQMQNLQQLQQQQNS	4	3	Eukaryota	Metazoa	Takifugu rubripes (Japanese pufferfish) (Fugu rubripes)
1499	A0A6P7Z0F5	LASLQNLQNLQSLQLA	4	2	Eukaryota	Metazoa	Microcaecilia unicolor
1500	Q06A37	LTSLQNLQNLQSLQLA	4	4	Eukaryota	Metazoa	Gallus gallus (Chicken)
1501	E2R637	LDLLQALQCFQCKQVN	4	1	Eukaryota	Metazoa	Canis lupus (Gray wolf)
1502	A0A5B8SRF4	LALLQAMQLMQTRQLG	4	3	Bacteria		Pistricoccus aurantiacus
1503	A0A4X2L2Q5	LTSLQSLQNLQSLQLA	4	2	Eukaryota	Metazoa	Vombatus ursinus (Common wombat)
1504	A0A232EYQ9	MQEMQTIQELQEHQVE	4	1	Eukaryota	Metazoa	Trichomalopsis sarcophagae
1505	U6JXM1	LQQLQHLQQFQQKQQQ	4	1	Eukaryota		Eimeria mitis
1506	A0A5B0M5P4	LSTLQEIQDLQELQDE	4	1	Eukaryota	Fungi	Puccinia graminis (Black stem rust fungus)
1507	A0A553PVW4	MTSLQGLQNLQSLQLA	4	1	Eukaryota	Metazoa	Danionella translucida
1508	H3A0F3	LQQLQQLQQLQQQQQQ	4	1	Eukaryota	Metazoa	Latimeria chalumnae (Coelacanth)
1509	A0A4Q4TPF9	LQQLQQLQQLQQLQKQ	4	1	Eukaryota	Fungi	Monosporascus ibericus
1510	A2FJD4	IQGIQGIQGIQGPQGE	4	1	Eukaryota		Trichomonas vaginalis
1511	A0A669DBI9	LLRLQQIQRLQLQQSD	4	2	Eukaryota	Metazoa	Oreochromis niloticus (Nile tilapia) (Tilapia nilotica)
1512	U6G4E8	LQHLQQLQLLQQQQQQ	4	1	Eukaryota		Eimeria praecox
1513	G3R983	LTSLQNLQNLQSLQLA	4	4	Eukaryota	Metazoa	Gorilla gorilla (western gorilla)
1514	A0A267EW32	LHQMQLIQQLQQQQLQ	4	1	Eukaryota	Metazoa	Macrostomum lignano
1515	A0A210PMT9	IDKLQELQRLQVTQYQ	4	1	Eukaryota	Metazoa	Mizuhopecten yessoensis (Japanese scallop) (Patinopecten yessoensis)
1516	F9D095	MARMQALQQMQQQQME	4	3	Bacteria		Prevotella dentalis
1517	A0A6P6NY74	LQQLQQYQQYQQQQQL	4	1	Eukaryota	Metazoa	Carassius auratus (Goldfish)
1518	A0A1D1VML8	MNGMQSMQSLQAMQQS	4	2	Eukaryota	Metazoa	Ramazzottius varieornatus (Water bear) (Tardigrade)
1519	A0A2B7Z427	LQQLQQLQQLQQQQLQ	4	1	Eukaryota	Fungi	Emmonsia crescens
1520	A0A437C9B3	LLRLQQIQRLQAEQQK	4	1	Eukaryota	Metazoa	Oryzias javanicus (Javanese ricefish) (Aplocheilus javanicus)
1521	A0A1A6H392	LTSLQNLQNLQSLQLA	4	1	Eukaryota	Metazoa	Neotoma lepida (Desert woodrat)
1522	A0A2U9BUG3	MQQMQNLQQLQQQQSI	4	3	Eukaryota	Metazoa	Scophthalmus maximus (Turbot) (Psetta maxima)
1523	A0A7N6AN54	LQQMQNLQQLQQQQQQ	4	3	Eukaryota	Metazoa	Anabas testudineus (Climbing perch) (Anthias testudineus)
1524	U6LXQ6	LLQLQQLQQLQQQQEL	4	1	Eukaryota		Eimeria brunetti
1525	A0A0V1HEW1	LQQLQHLQHLQQQQQQ	4	2	Eukaryota	Metazoa	Trichinella zimbabwensis
1526	A0A6P3GLS0	LQQLQQLQQLQQQQPP	4	2	Eukaryota	Metazoa	Bison bison (American bison) (Bos bison)
1527	V8P5C9	LASLQNLQNLQSLQLA	4	2	Eukaryota	Metazoa	Ophiophagus hannah (King cobra) (Naja hannah)
1528	U6GSD5	LLLLQRLQQLQQQQQL	4	1	Eukaryota		Eimeria praecox
1529	A0A137QIV9	YQSYQQYQSYQQQQPP	4	1	Eukaryota	Fungi	Leucoagaricus sp. SymC.cos
1530	A0A6J2V964	LTSLQGLQSLQSLQLA	4	2	Eukaryota	Metazoa	Chanos chanos (Milkfish) (Mugil chanos)
1531	A0A6P8ZZJ2	LHGMQNLQALQSLQGA	4	1	Eukaryota	Metazoa	Thrips palmi (Melon thrips)
1532	H3D8A8	LAHLQDLQDLQDLQDH	4	2	Eukaryota	Metazoa	Tetraodon nigroviridis (Spotted green pufferfish) (Chelonodon nigroviridis)
1533	A0A674K2Z5	LTSLQNLQNLQSLQLA	4	2	Eukaryota	Metazoa	Terrapene carolina (Eastern box turtle) (Testudo carolina)
1534	A0A164UPB1	MQGFQGLQGLQGLQGL	4	2	Eukaryota	Metazoa	Daphnia magna
1535	A0A6A5FF00	MQQMQQMQGLQNAQGQ	4	1	Eukaryota	Metazoa	Perca fluviatilis (European perch)
1536	A0A6P5LSS2	LTSLQSLQNLQSLQLA	4	2	Eukaryota	Metazoa	Phascolarctos cinereus (Koala)
1537	A0A3M2T5E3	LQALQALQALQSAQGS	4	1	Eukaryota	Fungi	Aspergillus sp. HF37
1538	A0A2K3E1T4	LQQLQHMQHLQQLQTD	4	2	Eukaryota	Viridiplantae	Chlamydomonas reinhardtii (Chlamydomonas smithii)
1539	A0A5N3XNH4	LAHLQRLQQMQQMQPA	4	1	Eukaryota	Metazoa	Muntiacus reevesi (Reeves' muntjac) (Cervus reevesi)
1540	A0A267GF89	LQHLQQMQQMQQMQHR	4	1	Eukaryota	Metazoa	Macrostomum lignano
1541	A0A6J3JAU5	LTSLQNLQNLQSLQLA	4	2	Eukaryota	Metazoa	Sapajus apella (Brown-capped capuchin) (Cebus apella)
1542	A0A2J8AH24	LQPLQPLQPLQPLQPL	4	1	Eukaryota	Viridiplantae	Tetrabaena socialis
1543	A0A7M7PDR8	MDQLQQLQQLQNQQQT	4	1	Eukaryota	Metazoa	Strongylocentrotus purpuratus (Purple sea urchin)
1544	A0A3Q0EAA9	LTSLQNLQNLQSLQLA	4	1	Eukaryota	Metazoa	Carlito syrichta (Philippine tarsier) (Tarsius syrichta)
1545	A0A194PUG8	IQQLQQIQELQMQQDA	4	1	Eukaryota	Metazoa	Papilio xuthus (Asian swallowtail butterfly)
1546	A0A7M7T991	LSQLQSLQSLQGQQVA	4	1	Eukaryota	Metazoa	Nasonia vitripennis (Parasitic wasp)
1547	A0A221VXJ2	FRRFQEYQRFQAAQNE	4	1	Bacteria		Actinoalloteichus hoggarensis
1548	A0A7M7Q9S6	FQQMQQLQQMQLLQQQ	4	1	Eukaryota	Metazoa	Nasonia vitripennis (Parasitic wasp)
1549	A0A7K9B2N7	LTSLQNLQNLQSLQLA	4	2	Eukaryota	Metazoa	Dromaius novaehollandiae (Emu)
1550	A0A7M7Q7T7	FQQMQQLQQMQLLQQQ	4	1	Eukaryota	Metazoa	Nasonia vitripennis (Parasitic wasp)
1551	A0A4X2JQC7	LLSLQQWQQLQSQQQQ	4	2	Eukaryota	Metazoa	Vombatus ursinus (Common wombat)
1552	A0A6P7LVD2	FEELQDIQFLQDQQAA	4	1	Eukaryota	Metazoa	Betta splendens (Siamese fighting fish)
1553	U6KA31	LHQLQQLQQLQQLQQQ	4	1	Eukaryota		Eimeria mitis
1554	A0A2T7NBS4	LHVLQVLQVLQVLQCS	4	1	Eukaryota	Metazoa	Pomacea canaliculata (Golden apple snail)
1555	A0A7K9Y529	LTSLQNLQNLQSLQLA	4	2	Eukaryota	Metazoa	Odontophorus gujanensis (marbled wood quail)
1556	A0A7J6AUA4	LSSLQNLQNLQNLQLL	4	1	Eukaryota	Metazoa	Ameiurus melas (Black bullhead) (Silurus melas)
1557	Q22S83	IQNIQQLQQYQYQQQL	4	1	Eukaryota		Tetrahymena thermophila
1558	A0A7L1CEN5	LQQLQHLQQLQHQQQQ	4	2	Eukaryota	Metazoa	Illadopsis cleaveri (blackcap illadopsis)
1559	A0A7M7MCV8	LNPLQQLQQIQQLQQL	4	1	Eukaryota	Metazoa	Varroa destructor (Honeybee mite)
1560	A0A2K3DA09	LQPLQPLQPLQPPQSA	4	1	Eukaryota	Viridiplantae	Chlamydomonas reinhardtii (Chlamydomonas smithii)
1561	A0A6N1NU54	LMPMQPIQPIQPVQPA	4	1	Viruses	Bamfordvirae	Tupanvirus soda lake
1562	A0A1I3KR78	MQNMQNMQNMQNMQEL	4	1	Bacteria		Paenibacillus sp. UNC496MF
1563	A0A507CJ31	MQQFQQLQQLQHAQFL	4	1	Eukaryota	Fungi	Synchytrium endobioticum
1564	A0A226P320	LTSLQNLQNLQSLQLA	4	2	Eukaryota	Metazoa	Colinus virginianus (Northern bobwhite) (Tetrao virginianus)
1565	A0A5F9CIR9	LTSLQNLQSLQSLQLA	4	2	Eukaryota	Metazoa	Oryctolagus cuniculus (Rabbit)
1566	A0A6I8SQ35	IAHLQQMQQMQQQQQQ	4	2	Eukaryota	Metazoa	Xenopus tropicalis (Western clawed frog) (Silurana tropicalis)
1567	A0A0V0R4S5	FIQFQKFQQFQNQQQQ	4	1	Eukaryota		Pseudocohnilembus persalinus (Ciliate)
1568	A0A0V0R8J6	LSQWQQLQNFQIQQQL	4	1	Eukaryota		Pseudocohnilembus persalinus (Ciliate)
1569	F6NL73	YQQYQQYQQYQQYQQY	4	1	Eukaryota	Metazoa	Danio rerio (Zebrafish) (Brachydanio rerio)
1570	B8LT81	MQQMQQMQQMQQMQSQ	4	1	Eukaryota	Fungi	Talaromyces stipitatus
1571	A0A6I8NE04	LQPLQPLQPLQPLQSA	4	1	Eukaryota	Metazoa	Ornithorhynchus anatinus (Duckbill platypus)
1572	A0A4W5R4G5	LQNLQNLQNLQNLQDG	4	1	Eukaryota	Metazoa	Hucho hucho (huchen)
1573	A0A672GMJ2	IQQIQNLQQLQQQQQQ	4	3	Eukaryota	Metazoa	Salarias fasciatus (Jewelled blenny) (Blennius fasciatus)
1574	B9PI45	FLLLQQFQLLQEKQQA	4	1	Eukaryota		Toxoplasma gondii
1575	A0A671Y272	MQQMQNLQQLQQQQQQ	4	3	Eukaryota	Metazoa	Sparus aurata (Gilthead sea bream)
1576	C4R4R6	MQSMQPLQGYQHVQPT	4	1	Eukaryota	Fungi	Komagataella phaffii
1577	A0A7L1B999	LTSLQNLQNLQSLQLA	4	2	Eukaryota	Metazoa	Gymnorhina tibicen (Australian magpie) (Cracticus tibicen)
1578	A0A0A2IKC5	IAQMQQMQQMQMRQQQ	4	1	Eukaryota	Fungi	Penicillium expansum (Blue mold rot fungus)
1579	A0A2I2Z5D4	LTSLQNLQNLQSLQLA	4	1	Eukaryota	Metazoa	Gorilla gorilla (western gorilla)
1580	A0A3P8XC81	FAGLQSLQGLQGLQTA	4	2	Eukaryota	Metazoa	Esox lucius (Northern pike)
1581	A0A663EBW7	LTSLQNLQNLQSLQLA	4	2	Eukaryota	Metazoa	Aquila chrysaetos (Golden eagle)
1582	A0A7M7KX22	LNPLQQLQQIQQLQQL	4	1	Eukaryota	Metazoa	Varroa destructor (Honeybee mite)
1583	H0YUE7	LQQLQHLQQLQHQQQQ	4	2	Eukaryota	Metazoa	Taeniopygia guttata (Zebra finch) (Poephila guttata)
1584	A0A2N0IPZ5	FEAFQGFQAFQDPQGL	4
1585	A0A068RF66	IHHLQQMQQYQQTQLA	4	1	Eukaryota	Fungi	Lichtheimia corymbifera
1586	B6HRU6	MAQMQQMQQMQQQQQQ	4	1	Eukaryota	Fungi	Penicillium rubens
1587	U6G589	LQHLQHLQQLQQLQNK	4	1	Eukaryota		Eimeria praecox
1588	A0A558NPJ5	YTYLQYLQPLQPGQGL	4	2	Bacteria		Thalassolituus sp. C2-1
1589	A0A7L2ZVD8	LTSLQNLQNLQSLQLA	4	1	Eukaryota	Metazoa	Prunella fulvescens (Brown accentor)
1590	G3WDH6	LTSLQSLQNLQSLQLA	4	5	Eukaryota	Metazoa	Sarcophilus harrisii (Tasmanian devil) (Sarcophilus laniarius)
1591	A0A6J2FXQ4	LQQLQHLQQLQHQQQQ	4	2	Eukaryota	Metazoa	Pipra filicauda (Wire-tailed manakin)
1592	W1QDB2	MPQMQQMQQMQQRQPQ	4	1	Eukaryota	Fungi	Ogataea parapolymorpha
1593	A0A432ZNH3	MTPLQALQELQRLQQL	4	2	Bacteria		Pseudidiomarina taiwanensis
1594	M2X397	MAKLQPWQKWQWIQSK	4	2	Eukaryota		Galdieria sulphuraria (Red alga)
1595	A0A6I8ULY4	IDAIQQLQLLQQQQHH	4	1	Eukaryota	Metazoa	Drosophila pseudoobscura
1596	U6LWJ4	LQQLQQLQELQQQQQQ	4	1	Eukaryota		Eimeria brunetti
1597	U1KJ55	LKQYQALQKLQIEQRE	4	2	Bacteria		Pseudoalteromonas citrea
1598	A0A7L0N586	LQQLQHLQQLQQQQQQ	4	2	Eukaryota	Metazoa	Formicarius rufipectus
1599	A0A672SNC4	LTSLQGLQNLQSLQLA	4	2	Eukaryota	Metazoa	Sinocyclocheilus grahami (Dianchi golden-line fish) (Barbus grahami)
1600	A0A0A2VT48	FQQLQQLQQLQHSQDI	4	1	Eukaryota	Fungi	Beauveria bassiana (White muscardine disease fungus) (Tritirachium shiotae)
1601	A0A4Y9A8A7	YYWIQQFQGIQDAQKE	4	1	Bacteria		Lentibacillus salicampi
1602	A0A1Q2YKE9	FQQLQQFQMMQQQQQQ	4	1	Eukaryota	Fungi	Pichia membranifaciens
1603	A0A7J8C159	LTSLQSLQNLQSLQLA	4	1	Eukaryota	Metazoa	Rousettus aegyptiacus (Egyptian rousette) (Egyptian fruit bat)
1604	G0VIQ1	LKKLQEMQRLQQQQGQ	4	2	Eukaryota	Fungi	Naumovozyma castellii (Yeast) (Saccharomyces castellii)
1605	U6GSY3	LESLQGFQKLQATQHD	4	1	Eukaryota		Eimeria praecox
1606	A0A7K5QBD1	LTSLQNLQNLQSLQLA	4	2	Eukaryota	Metazoa	Prunella himalayana
1607	A0A4W4EV74	LQQLQQIQQYQQQQLL	4	1	Eukaryota	Metazoa	Electrophorus electricus (Electric eel) (Gymnotus electricus)
1608	A0A4T0FKM3	LSELQGLQELQQQQNN	4	2	Eukaryota	Fungi	Wallemia hederae
1609	A0A6P8NZK5	FKSYQPFQSFQPFQPV	4	1	Eukaryota	Metazoa	Geotrypetes seraphini (Gaboon caecilian) (Caecilia seraphini)
1610	U6M6L2	LLLLQDIQRWQQQQVA	4	1	Eukaryota		Eimeria maxima (Coccidian parasite)
1611	A0A3Q3L333	MQQIQNLQQLQQQQQQ	4	3	Eukaryota	Metazoa	Mastacembelus armatus (zig-zag eel)
1612	A0A2J6LE27	LPDWQCLQSFQATQNP	4	1	Eukaryota	Viridiplantae	Lactuca sativa (Garden lettuce)
1613	H2B1P3	MAEYQKLQELQYLQNS	4	1	Eukaryota	Fungi	Kazachstania africana
1614	A0A1S3M1G8	LQQLQQIQLYQHQQLM	4	1	Eukaryota	Metazoa	Salmo salar (Atlantic salmon)
1615	A0A5F4CFW2	LTSLQNLQNLQSLQLA	4	2	Eukaryota	Metazoa	Canis lupus (Gray wolf)
1616	A0A3Q1I175	LPELQQLQQLQQLQAQ	4	1	Eukaryota	Metazoa	Anabas testudineus (Climbing perch) (Anthias testudineus)
1617	A0A6P8X286	LIELQLLQQLQVEQLP	4	1	Eukaryota	Metazoa	Drosophila albomicans (Fruit fly)
1618	A0A4Q4TN33	MHQMQQMQQMQATQGR	4	1	Eukaryota	Fungi	Monosporascus ibericus
1619	U6GCC7	LQQLQQLQQLQQLQPA	4	1	Eukaryota		Eimeria acervulina (Coccidian parasite)
1620	U6M307	LQQLQQLQQLQLQQLQ	4	1	Eukaryota		Eimeria maxima (Coccidian parasite)
1621	A0A6P3Q5U6	LTSLQSLQNLQSLQLA	4	2	Eukaryota	Metazoa	Pteropus vampyrus (Large flying fox)
1622	U6GL83	LPQLQQLQQLQELQQL	4	1	Eukaryota		Eimeria acervulina (Coccidian parasite)
1623	A0A653DQJ4	MQQMQQMQQMQQAQQQ	4	1	Eukaryota	Metazoa	Callosobruchus maculatus (Southern cowpea weevil) (Pulse bruchid)
1624	A0A673H5K7	LTSLQGLQNLQSLQLA	4	2	Eukaryota	Metazoa	Sinocyclocheilus rhinocerous
1625	W3WUK2	LAVIQCLQAFQPKQVI	4	1	Eukaryota	Fungi	Pestalotiopsis fici
1626	A0A3Q1CDN3	MQQIQNLQQLQQQQQQ	4	4	Eukaryota	Metazoa	Amphiprion ocellaris (Clown anemonefish)
1627	A0A6J1SSJ9	YMRIQAMQQLQYQQYQ	4	2	Eukaryota	Metazoa	Frankliniella occidentalis (Western flower thrips) (Euthrips occidentalis)
1628	A0A7M4FI02	LTSLQNLQNLQSLQLA	4	2	Eukaryota	Metazoa	Crocodylus porosus (Saltwater crocodile) (Estuarine crocodile)
1629	A0A3B0K487	LQSLQNLQNLQHMQQQ	4	1	Eukaryota	Metazoa	Drosophila guanche (Fruit fly)
1630	A0A7K6AJP4	LQQLQHLQQLQHQQQQ	4	2	Eukaryota	Metazoa	Upupa epops (Eurasian hoopoe)
1631	A0A1Y4MB33	ILALQRWQEYQQMQTI	4	1	Bacteria		Pseudoflavonifractor sp. An176
1632	A0A7J5XQK2	LPLLQLLQLLQLLQLL	4	1	Eukaryota	Metazoa	Dissostichus mawsoni (Antarctic cod)
1633	A0A6J1TD22	LQGLQGLQGLQGFQGL	4	1	Eukaryota	Metazoa	Frankliniella occidentalis (Western flower thrips) (Euthrips occidentalis)
1634	A0A671N8Y6	LTSLQGLQNLQSLQLA	4	2	Eukaryota	Metazoa	Sinocyclocheilus anshuiensis
1635	A0A0V0V6T4	LQQLQHLQHLQQQQQQ	4	2	Eukaryota	Metazoa	Trichinella sp. T9
1636	A0A7M7MIH2	LNPLQQLQQIQQLQQL	4	1	Eukaryota	Metazoa	Varroa destructor (Honeybee mite)
1637	A0A670ISR8	IEALQPYQELQFQQLT	4	1	Eukaryota	Metazoa	Podarcis muralis (Wall lizard) (Lacerta muralis)
1638	A0A210PI52	LQSLQNIQGIQAVQNV	4	1	Eukaryota	Metazoa	Mizuhopecten yessoensis (Japanese scallop) (Patinopecten yessoensis)
1639	A0A0P7UQ11	LASLQNLQSLQSLQLA	4	2	Eukaryota	Metazoa	Scleropages formosus (Asian bonytongue) (Osteoglossum formosum)
1640	A0A6I9PUL1	LHQYQQYQQYQQQQQQ	4	1	Eukaryota	Metazoa	Notothenia coriiceps (black rockcod)
1641	A0A7M7PZH0	LQQLQQLQLLQQQQQL	4	1	Eukaryota	Metazoa	Nasonia vitripennis (Parasitic wasp)
1642	A0A4Q4U545	MHQMQQMQQMQAAQGR	4	1	Eukaryota	Fungi	Monosporascus sp. GIB2
1643	A0A7K5RZV1	LQQLQHLQQLQHQQQQ	4	2	Eukaryota	Metazoa	Lanius ludovicianus (Loggerhead shrike)
1644	A0A2I9DQG9	LAYFQWLQAYQDSQIL	4	1	Bacteria		Arenibacter sp. NBRC 103722
1645	A0A2R9ASX4	LTSLQNLQNLQSLQLA	4	5	Eukaryota	Metazoa	Pan paniscus (Pygmy chimpanzee) (Bonobo)
1646	A0A4X2L953	LTSLQSLQNLQSLQLA	4	2	Eukaryota	Metazoa	Vombatus ursinus (Common wombat)
1647	G0QQQ4	LLDMQYIQIMQIIQQN	4	1	Eukaryota		Ichthyophthirius multifiliis (White spot disease agent) (Ich)
1648	A0A1S3JTQ6	MAQIQAFQAFQNLQAM	4	1	Eukaryota	Metazoa	Lingula unguis
1649	K1R3Y4	LQSLQGFQMLQGTQPI	4	1	Eukaryota	Metazoa	Crassostrea gigas (Pacific oyster) (Crassostrea angulata)
1650	A0A673CPL8	IQQMQNLQQLQQQQQQ	4	3	Eukaryota	Metazoa	Sphaeramia orbicularis (orbiculate cardinalfish)
1651	C5FNY0	LQQMQQMQQMQQMQQM	4	1	Eukaryota	Fungi	Arthroderma otae (Microsporum canis)
1652	A0A7M7TEM6	LSQLQSLQSLQGQQVA	4	1	Eukaryota	Metazoa	Nasonia vitripennis (Parasitic wasp)
1653	A0A3Q0GTE1	YEKLQLLQNIQSEQIA	4	2	Eukaryota	Metazoa	Alligator sinensis (Chinese alligator)
1654	U6MAW2	LQHMQHLQHLQQQQQG	4	2	Eukaryota		Eimeria maxima (Coccidian parasite)
1655	G0QMV3	IKNIQIFQFYQHIQSL	4	1	Eukaryota		Ichthyophthirius multifiliis (White spot disease agent) (Ich)
1656	Q4DL69	LALWQRLQRMQVFQKA	4	1	Eukaryota		Trypanosoma cruzi
1657	U6G4V4	LQQLQQLQQLQQLQQL	4	1	Eukaryota		Eimeria praecox
1658	A0A372QK56	FQQFQQYQQYQYPQHP	4	1	Eukaryota	Fungi	Rhizophagus sp. MUCL 43196
1659	A0A0F4GNA8	MQSMQSYQSYQSVQYS	4	1	Eukaryota	Fungi	Zymoseptoria brevis
1660	A0A0M6YLL2	IRQIQEIQTLQAMQEA	4	1	Bacteria		Jannaschia donghaensis
1661	L8I2H7	LMQIQKLQWMQGVQGL	4	1	Eukaryota	Metazoa	Bos mutus (wild yak)
1662	A0A669QYD9	LTSLQNLQNLQSLQLA	4	1	Eukaryota	Metazoa	Phasianus colchicus (Common pheasant)
1663	A0A7L1WNL7	LQQLQHLQQLQHQQQQ	4	2	Eukaryota	Metazoa	Certhia brachydactyla (short-toed tree-creeper)
1664	A0A7L2UDB2	LTSLQNLQNLQSLQLA	4	1	Eukaryota	Metazoa	Balaeniceps rex (Shoebill)
1665	A0A6V7UBW4	FAAFQCWQLLQQQQNN	4	2	Eukaryota	Metazoa	Meloidogyne enterolobii
1666	A0A2R5G969	LQQMQRLQEMQQRQQQ	4	1	Eukaryota		Hondaea fermentalgiana
1667	A0A0C9MGS7	LAQIQQYQAMQMQQQQ	4	1	Eukaryota	Fungi	Mucor ambiguus
1668	A0A310SD98	YLGLQHLQQLQPQQPQ	4	1	Eukaryota	Metazoa	Eufriesea mexicana
1669	A0A670III4	LTSLQNLQNLQSLQLA	4	2	Eukaryota	Metazoa	Podarcis muralis (Wall lizard) (Lacerta muralis)
1670	D2H2C4	LTSLQNLQNLQSLQLA	4	5	Eukaryota	Metazoa	Ailuropoda melanoleuca (Giant panda)
1671	A0A663MBE3	LQQLQHLQQLQQQQQQ	4	2	Eukaryota	Metazoa	Athene cunicularia (Burrowing owl) (Speotyto cunicularia)
1672	A0A452IK05	LTSLQNLQNLQSLQLA	4	2	Eukaryota	Metazoa	Gopherus agassizii (Agassiz's desert tortoise)
1673	A0A0Q8ZHD3	LQPLQLFQPLQPLQPL	4	1	Bacteria		Streptomyces sp. Root264
1674	U6M4V6	LQELQQLQQLQQQQQQ	4	1	Eukaryota		Eimeria maxima (Coccidian parasite)
1675	G3T1I7	LQQLQQLQQLQQQQQQ	4	2	Eukaryota	Metazoa	Loxodonta africana (African elephant)
1676	A0A6P9CRL2	LASLQNLQNLQSLQLA	4	2	Eukaryota	Metazoa	Pantherophis guttatus (Corn snake) (Elaphe guttata)
1677	A0A3Q1F795	LLRLQQIQRLQVQQTE	4	2	Eukaryota	Metazoa	Acanthochromis polyacanthus (spiny chromis)
1678	A0A1Y1VU18	LQNFQYMQNMQNIQNN	4	1	Eukaryota	Fungi	Anaeromyces robustus
1679	A0A673VYF6	LQNLQNLQNLQNLQDG	4	1	Eukaryota	Metazoa	Salmo trutta (Brown trout)
1680	D1PWD9	MARMQALQQMQQKQME	4	3	Bacteria		Prevotella bergensis
1681	A0A674PB10	MQQMQNLQQLQQQQNV	4	3	Eukaryota	Metazoa	Takifugu rubripes (Japanese pufferfish) (Fugu rubripes)
1682	A0A3Q7U2P0	LTSLQNLQNLQSLQLA	4	5	Eukaryota	Metazoa	Vulpes vulpes (Red fox)
1683	A0A7K4ZXS4	LTSLQNLQNLQSLQLA	4	1	Eukaryota	Metazoa	Centropus unirufus
1684	A0A3Q2W7I8	LLRLQQIQQLQLQQSD	4	2	Eukaryota	Metazoa	Haplochromis burtoni (Burton's mouthbrooder) (Chromis burtoni)
1685	U6KK95	LQHLQHLQQLQQLQQL	4	1	Eukaryota		Eimeria tenella (Coccidian parasite)
1686	A0A7K6AQJ9	LTSLQNLQNLQSLQLA	4	2	Eukaryota	Metazoa	Upupa epops (Eurasian hoopoe)
1687	U6GWQ6	LQQLQQLQQLQQQQQE	4	1	Eukaryota		Eimeria praecox
1688	A0A6I9YYB1	LASLQNLQNLQSLQLA	4	2	Eukaryota	Metazoa	Thamnophis sirtalis
1689	A0A662XKJ4	YQEYQEYQEYQEYQEY	4	1	Eukaryota		Nothophytophthora sp. Chile5
1690	A0A3P8FWG4	LFQLQQMQILQQQQLL	4	1	Eukaryota	Metazoa	Schistosoma mattheei
1691	A0A2K5QK11	LTSLQNLQNLQSLQLA	4	5	Eukaryota	Metazoa	Cebus imitator (Panamanian white-faced capuchin) (Cebus capucinus imitator)
1692	A0A6A4KNF9	FFELQALQPIQNGQSQ	4	1	Eukaryota	Metazoa	Apolygus lucorum (Plant bug) (Lygocoris lucorum)
1693	A0A1V6NJY4	IAQMQQMQQMQMRQQQ	4	1	Eukaryota	Fungi	Penicillium polonicum
1694	A0A6J2KJ19	LQQLQQIQELQMQQDA	4	1	Eukaryota	Metazoa	Bombyx mandarina (Wild silk moth) (Wild silkworm)
1695	A0A433PQ16	LQDLQDLQDLQDLQDG	4	1	Eukaryota	Fungi	Endogone sp. FLAS-F59071
1696	A0A5P1EUD8	LQQLQLFQQLQQQQQS	4	2	Eukaryota	Viridiplantae	Asparagus officinalis (Garden asparagus)
1697	A0A3L8T317	LTSLQNLQNLQSLQLA	4	2	Eukaryota	Metazoa	Chloebia gouldiae (Gouldian finch) (Erythrura gouldiae)
1698	A0A7K5LT68	LQQLQHLQQLQHQQQQ	4	2	Eukaryota	Metazoa	Vireo altiloquus (Black-whiskered vireo)
1699	A0A2Y9Q686	LTSLQSLQNLQSLQLA	4	2	Eukaryota	Metazoa	Delphinapterus leucas (Beluga whale)
1700	U6L118	LQQLQQLQQLQQQQQP	4	1	Eukaryota		Eimeria tenella (Coccidian parasite)
1701	A0A545A5V7	MQQIQMIQMMQQQQQQ	4	1	Eukaryota	Fungi	Golovinomyces magnicellulatus
1702	A0A3Q3GPB0	MQQIQNLQQLQQQQQQ	4	3	Eukaryota	Metazoa	Labrus bergylta (ballan wrasse)
1703	A0A3B1JNF6	LTSLQALQSIQSLQLT	4	2	Eukaryota	Metazoa	Astyanax mexicanus (Blind cave fish) (Astyanax fasciatus mexicanus)
1704	A0A6A5CFF4	LQPMQPLQPLQPLQPT	4	1	Eukaryota		Naegleria fowleri (Brain eating amoeba)
1705	U6LKP5	LLLLQQLQQMQQQQQR	4	1	Eukaryota		Eimeria brunetti
1706	A0A7K5STX2	LQQLQHLQQLQHQQQQ	4	2	Eukaryota	Metazoa	Urocynchramus pylzowi
1707	A0A498MDN2	LTSLQGLQNLQSLQLA	4	2	Eukaryota	Metazoa	Labeo rohita (Indian major carp) (Cyprinus rohita)
1708	A0A7L1JE66	LQQLQHLQQLQHQQQQ	4	2	Eukaryota	Metazoa	Rynchops niger (Black skimmer)
1709	A0A7L2LRQ7	LQQLQHLQQLQHQQQQ	4	2	Eukaryota	Metazoa	Hippolais icterina (icterine warbler)
1710	A0A6J2KD43	LQQLQQIQELQMQQDA	4	1	Eukaryota	Metazoa	Bombyx mandarina (Wild silk moth) (Wild silkworm)
1711	A0A7E5VE49	IQQLQQIQELQMQQDA	4	1	Eukaryota	Metazoa	Trichoplusia ni (Cabbage looper)
1712	A0A7F8QEU3	LTSLQNLQNLQSLQLA	4	2	Eukaryota	Metazoa	Leptonychotes weddellii (Weddell seal) (Otaria weddellii)
1713	A0A229UFW9	MNWLQPFQNMQRYQQW	4	1	Bacteria		Paenibacillus rigui
1714	U6LDY6	LLLLQQMQQLQLLQQQ	4	1	Eukaryota		Eimeria brunetti
1715	A0A7K9IZ56	LQQLQHLQQLQHQQQQ	4	2	Eukaryota	Metazoa	Myiagra hebetior
1716	A0A6P7IY43	MQQMQNLQQLQQQQQQ	4	3	Eukaryota	Metazoa	Parambassis ranga (Indian glassy fish)
1717	A0A089Q526	IVELQTLQPLQQWQPL	4	2	Bacteria		Cedecea neteri
1718	S6AF09	MMAFQAYQAWQSRQPA	4	1	Bacteria		Pseudomonas resinovorans
1719	A0A2K3DC65	YQQYQQYQQYQQQQQQ	4	1	Eukaryota	Viridiplantae	Chlamydomonas reinhardtii (Chlamydomonas smithii)
1720	U6M6W5	LHQLQQLQRLQDEQHA	4	1	Eukaryota		Eimeria maxima (Coccidian parasite)
1721	A0A672GRE9	IQQIQNLQQLQQQQQQ	4	3	Eukaryota	Metazoa	Salarias fasciatus (Jewelled blenny) (Blennius fasciatus)
1722	A0A1S8VUQ7	FLQFQQFQQFQKYQYL	4	1	Eukaryota	Fungi	Batrachochytrium salamandrivorans
1723	A0A3P8STU1	LQQLQQIQHYQQQQLL	4	1	Eukaryota	Metazoa	Amphiprion percula (Orange clownfish) (Lutjanus percula)
1724	A0A7M7LN36	MARLQQLQHLQQQQQQ	4	1	Eukaryota	Metazoa	Apis mellifera (Honeybee)
1725	A0A553R1Z7	FQQLQQYQQYQQQQLL	4	1	Eukaryota	Metazoa	Danionella translucida
1726	A0A068QK58	MKFLQFLQFLQFLQFL	4	1	Viruses	Bamfordvirae	Invertebrate iridescent virus 31
1727	A0A3M2QLP7	WTVLQLLQHIQKQQVD	4	1	Eukaryota	Fungi	Fusarium kuroshium
1728	J7S227	LRRLQQYQQLQQLQQQ	4	2	Eukaryota	Fungi	Kazachstania naganishii
1729	E3QBX4	IQSMQPMQSMQSMQPM	4	1	Eukaryota	Fungi	Colletotrichum graminicola (Maize anthracnose fungus) (Glomerella graminicola)
1730	U6LYU4	LKQLQLLQQLQQMQQQ	4	1	Eukaryota		Eimeria maxima (Coccidian parasite)
1731	U3IEG0	LTSLQNLQNLQSLQLA	4	5	Eukaryota	Metazoa	Anas platyrhynchos (Mallard) (Anas boschas)
1732	A0A232F482	LQQLQQLQLLQQQQQL	4	1	Eukaryota	Metazoa	Trichomalopsis sarcophagae
1733	A0A3N4KAP0	LQSIQSIQSIQSIQST	4	1	Eukaryota	Fungi	Choiromyces venosus
1734	A0A367J2L0	IEFLQHLQQYQPQQQN	4	1	Eukaryota	Fungi	Rhizopus stolonifer (Rhizopus nigricans)
1735	A0A7L3D074	LTSLQNLQNLQSLQLA	4	1	Eukaryota	Metazoa	Pluvianellus socialis (Magellanic plover)
1736	U6K981	LLLLQSLQQLQQQQLQ	4	1	Eukaryota		Eimeria mitis
1737	Q21011	MGGFQGLQGMQGIQSI	4	1	Eukaryota	Metazoa	Caenorhabditis elegans
1738	A0A4R5C1L8	WGALQPLQDWQWPQAW	4	1	Bacteria		Actinomadura darangshiensis
1739	A0A4Z2JBH7	LQPLQPLQPLQPLQPQ	4	1	Eukaryota	Metazoa	Liparis tanakae (Tanaka's snailfish)
1740	A0A562RV53	LLGWQRWQDIQREQHL	4	2	Bacteria		Desulfobotulus alkaliphilus
1741	A0A316Z9C1	LQQLQQMQQLQQMQQQ	4	1	Eukaryota	Fungi	Tilletiopsis washingtonensis
1742	A0A1X1EXP0	LGTLQGWQRWQQHQQL	4	1	Bacteria		Pantoea cypripedii (Pectobacterium cypripedii) (Erwinia cypripedii)
1743	A0A7K8ZX28	LQQLQHLQQLQHQQQQ	4	2	Eukaryota	Metazoa	Grallaria varia (variegated antpitta)
1744	U6K7W2	LQQLQQLQQLQQQQQQ	4	1	Eukaryota		Eimeria mitis
1745	Q9VYB9	LPPLQQLQPLQPLQPI	4	1	Eukaryota	Metazoa	Drosophila melanogaster (Fruit fly)
1746	A0A232EPX5	IARMQQLQQMQQQQQQ	4	1	Eukaryota	Metazoa	Trichomalopsis sarcophagae
1747	A0A2T5J3T5	MEILQLIQGLQDFQFQ	4	1	Bacteria		Agitococcus lubricus
1748	A0A024U598	MLFMQQMQQLQQHQAQ	4	1	Eukaryota		Aphanomyces invadans
1749	K6UC78	MQSMQSMQNMQNVQNM	4	1	Eukaryota		Plasmodium cynomolgi
1750	F4PMU3	IQQIQPMQQIQIQQLQ	4	1	Eukaryota		Cavenderia fasciculata
1751	F7A338	LASLQNLQNLQSLQLA	4	4	Eukaryota	Metazoa	Xenopus tropicalis (Western clawed frog) (Silurana tropicalis)
1752	A0A7N6BGB8	LLCLQVYQLLQSQQDA	4	1	Eukaryota	Metazoa	Anabas testudineus (Climbing perch) (Anthias testudineus)
1753	C0NCI4	IQQMQQMQQMQQMQNQ	4	1	Eukaryota	Fungi	Ajellomyces capsulatus (Darling's disease fungus) (Histoplasma capsulatum)
1754	A0A383V8E1	LLQLQQLQQLQDVQQQ	4	1	Eukaryota	Viridiplantae	Tetradesmus obliquus (Green alga) (Acutodesmus obliquus)
1755	A0A6J1Y239	LTSLQNLQNLQSLQLA	4	2	Eukaryota	Metazoa	Acinonyx jubatus (Cheetah)
1756	A0A803W250	LQQLQHLQQLQHQQQQ	4	2	Eukaryota	Metazoa	Ficedula albicollis (Collared flycatcher) (Muscicapa albicollis)
1757	R1FMI9	LRQLQPLQPLQPPQHH	4	1	Eukaryota		Emiliania huxleyi (Pontosphaera huxleyi)
1758	A0C7U3	FNYIQKIQFLQRSQYV	4	2	Eukaryota		Paramecium tetraurelia
1759	A0A7L4IQ33	LTSLQNLQNLQSLQLA	4	2	Eukaryota	Metazoa	Pomatorhinus ruficollis (streak-breasted scimitar babbler)
1760	A0A1S3LVZ0	LTSLQGLQSFQSLQLQ	4	2	Eukaryota	Metazoa	Salmo salar (Atlantic salmon)
1761	A0A267EKV0	WQQWQQWQQYQQQQQQ	4	1	Eukaryota	Metazoa	Macrostomum lignano
1762	A0A6I9P452	MQQMQNLQQLQQQQSI	4	3	Eukaryota	Metazoa	Notothenia coriiceps (black rockcod)
1763	U6H0E1	LQQLQHMQQLQQQQQQ	4	1	Eukaryota		Eimeria praecox
1764	A0A0V0QFQ9	LSGIQQIQFLQKAQKI	4	1	Eukaryota		Pseudocohnilembus persalinus (Ciliate)
1765	A0A1Y2D3N2	YGQFQQFQQFQQPQIP	4	1	Eukaryota	Fungi	Rhizoclosmatium globosum
1766	A0A5E8BGG3	LQQLQHYQQLQNIQQQ	4	1	Eukaryota	Fungi	Saprochaete ingens
1767	A0A7K7XWZ0	LTSLQNLQNLQSLQLA	4	2	Eukaryota	Metazoa	Mohoua ochrocephala
1768	F1RT88	LTSLQNLQNLQSLQLA	4	5	Eukaryota	Metazoa	Sus scrofa (Pig)
1769	A0A3P9AK29	LQQLQQIQLYQHQQLM	4	1	Eukaryota	Metazoa	Esox lucius (Northern pike)
1770	A0A7M7ISU3	LSQLQSLQSLQGQQVA	4	1	Eukaryota	Metazoa	Nasonia vitripennis (Parasitic wasp)
1771	A0A2U3VU00	LTSLQNLQNLQSLQLA	4	2	Eukaryota	Metazoa	Odobenus rosmarus (walrus)
1772	A0A7L3S4H3	LTSLQNLQNLQSLQLA	4	2	Eukaryota	Metazoa	Cepphus grylle (Black guillemot)
1773	U6G6Y9	LQQLQQLQQLQHEQQQ	4	1	Eukaryota		Eimeria praecox
1774	A0A2G7GDI8	YQQYQQYQQYQQQQQK	4	1	Eukaryota	Fungi	Aspergillus arachidicola
1775	A0A7K9XID6	LQQLQHLQQLQHQQQQ	4	2	Eukaryota	Metazoa	Psophia crepitans (common trumpeter)
1776	A0A671M5D0	LASLQGLQNLQSLQLA	4	2	Eukaryota	Metazoa	Sinocyclocheilus anshuiensis
1777	A0A6L5JZZ6	MWPWQLLQQMQQMQSA	4	1	Bacteria		Rhodocyclus tenuis (Rhodospirillum tenue)
1778	Q7MAC6	LLHLQLMQKLQLDQGL	4	3	Bacteria		Wolinella succinogenes
1779	Q0V6H6	LSPLQQMQHMQQLQGL	4	2	Eukaryota	Fungi	Phaeosphaeria nodorum (Glume blotch fungus) (Parastagonospora nodorum)
1780	A0A151JQR3	LKNLQNMQNFQKLQNL	4	1	Eukaryota	Metazoa	Trachymyrmex cornetzi
1781	A0A0D8CN68	YQQLQEMQLFQLKQRD	4	1	Bacteria		Thalassomonas actiniarum
1782	A0A553HKK1	MAQLQQMQQMQQQQQM	4	2	Eukaryota	Fungi	Xylaria flabelliformis
1783	I2H9R3	LQPLQPLQPLQPQQQP	4	1	Eukaryota	Fungi	Tetrapisispora blattae
1784	A0A7L0YSW1	LQQLQHLQQLQHQQQQ	4	2	Eukaryota	Metazoa	Ploceus nigricollis
1785	A0A6P8QRY4	LASLQNLQNLQSLQLA	4	2	Eukaryota	Metazoa	Geotrypetes seraphini (Gaboon caecilian) (Caecilia seraphini)
1786	A0A7M7PDU8	MDQLQQLQQLQNQQQT	4	1	Eukaryota	Metazoa	Strongylocentrotus purpuratus (Purple sea urchin)
1787	F6R446	LTSLQNLQSLQSLQLA	4	5	Eukaryota	Metazoa	Ornithorhynchus anatinus (Duckbill platypus)
1788	A0A3P8V9I7	IQQIQNLQQIQQQQQQ	4	3	Eukaryota	Metazoa	Cynoglossus semilaevis (Tongue sole)
1789	A0A0K8LRY2	MQQMQQMQKMQQMQMA	4
1790	A0A4V6DFD2	MQSMQPMQPMQPMQPM	4	1	Eukaryota	Fungi	Colletotrichum tanaceti
1791	A0A4W5KUQ0	LTSLQGLQSFQSLQLQ	4	2	Eukaryota	Metazoa	Hucho hucho (huchen)
1792	A0A6J8CMX9	IKELQTLQTLQGQQNL	4	1	Eukaryota	Metazoa	Mytilus coruscus (Sea mussel)
1793	A0A1Y1X143	ITAIQNFQNLQNLQKR	4	1	Eukaryota	Fungi	Anaeromyces robustus
1794	A0A7M7PYN5	LQQLQQLQLLQQQQQL	4	1	Eukaryota	Metazoa	Nasonia vitripennis (Parasitic wasp)
1795	A0A670JLH6	LQQLQQLQHLQQQQQQ	4	2	Eukaryota	Metazoa	Podarcis muralis (Wall lizard) (Lacerta muralis)
1796	A0A1S3PYW3	LQQLQQIQLYQHQQLM	4	1	Eukaryota	Metazoa	Salmo salar (Atlantic salmon)
1797	A0A5E4A5R4	LTSLQNLQNLQSLQLA	4	1	Eukaryota	Metazoa	Marmota monax (Woodchuck)
1798	A0A7L2VUY6	LTSLQNLQNLQSLQLA	4	2	Eukaryota	Metazoa	Brachypteracias leptosomus (short-legged ground-roller)
1799	A0A6I8T1D0	IAHLQQMQQMQQQQQQ	4	2	Eukaryota	Metazoa	Xenopus tropicalis (Western clawed frog) (Silurana tropicalis)
1800	A0A7K4Y1F3	LTSLQNLQNLQSLQLA	4	1	Eukaryota	Metazoa	Regulus satrapa (Golden-crowned kinglet)
1801	A0A673H5V5	LTSLQGLQNLQSLQLA	4	2	Eukaryota	Metazoa	Sinocyclocheilus rhinocerous
1802	B4L4K1	LPPLQPLQPLQPLQPV	4	1	Eukaryota	Metazoa	Drosophila mojavensis (Fruit fly)
1803	M7SE31	MQGMQGMQGMQNMQNM	4	1	Eukaryota	Fungi	Eutypa lata
1804	A0A0K3C747	LLALQPLQQMQNEQAK	4	1	Eukaryota	Fungi	Rhodosporidium toruloides (Yeast) (Rhodotorula gracilis)
1805	U6K5U9	LQQLQQLQQLQQLQSK	4	1	Eukaryota		Eimeria mitis
1806	U6JZI6	LMLLQQMQQMQQQQQP	4	1	Eukaryota		Eimeria mitis
1807	F4PK24	LQQFQLLQQFQQIQQQ	4	1	Eukaryota		Cavenderia fasciculata
1808	X6N9T0	LGFFQFLQRIQASQPY	4	1	Eukaryota		Reticulomyxa filosa
1809	A0A2H5NEP0	FNSMQNFQYMQTQQED	4	1	Eukaryota	Viridiplantae	Citrus unshiu (Satsuma mandarin) (Citrus nobilis var. unshiu)
1810	A0A4Z1ILZ5	MQQMQQMQQMQKQQAM	4	1	Eukaryota	Fungi	Botrytis elliptica
1811	A0A1Y2LYZ1	MQQMQQMQQMQQQQMM	4	1	Eukaryota	Fungi	Epicoccum nigrum (Soil fungus) (Epicoccum purpurascens)
1812	A0A669QM73	LQQLQHLQQLQHQQQQ	4	2	Eukaryota	Metazoa	Phasianus colchicus (Common pheasant)
1813	A0A558NLQ0	LAEYQQLQIMQPLQRG	4	1	Bacteria		Thalassolituus sp. C2-1
1814	A0A1Y3BK29	LKLLQTFQNMQQQQQM	4	1	Eukaryota	Metazoa	Euroglyphus maynei (Mayne's house dust mite)
1815	A0A6J3Q983	LTSLQSLQNLQSLQLA	4	2	Eukaryota	Metazoa	Tursiops truncatus (Atlantic bottle-nosed dolphin) (Delphinus truncatus)
1816	A0A4W3K4S1	LTSLQNLQNLQSLQLA	4	2	Eukaryota	Metazoa	Callorhinchus milii (Ghost shark)
1817	A0A662WH94	LRRMQQLQQLQQQQPN	4	2	Eukaryota		Nothophytophthora sp. Chile5
1818	A0A7K9HE76	LQQLQHLQQLQHQQQQ	4	2	Eukaryota	Metazoa	Bucco capensis (collared puffbird)
1819	U6LP32	LQLLQLLQLLQLQQQQ	4	1	Eukaryota		Eimeria brunetti
1820	U6GWL1	LENLQPLQPLQQHQPR	4	1	Eukaryota		Eimeria acervulina (Coccidian parasite)
1821	A0A7M4FJJ3	LTSLQNLQNLQSLQLA	4	2	Eukaryota	Metazoa	Crocodylus porosus (Saltwater crocodile) (Estuarine crocodile)
1822	A0A0F4RAZ4	ITQIQEIQTLQASQEA	4	1	Bacteria		Loktanella sp. S4079
1823	A0A669BWK8	MQQMQNLQQLQQQQQH	4	4	Eukaryota	Metazoa	Oreochromis niloticus (Nile tilapia) (Tilapia nilotica)
1824	A0A672TP32	LTSLQNLQNLQSLQLA	4	2	Eukaryota	Metazoa	Strigops habroptila (Kakapo)
1825	A0A7K6UFU3	LTSLQNLQNLQSLQLA	4	2	Eukaryota	Metazoa	Aegotheles bennettii
1826	A0A4W4DXE9	LGSLQALQSLQSLQLT	4	1	Eukaryota	Metazoa	Electrophorus electricus (Electric eel) (Gymnotus electricus)
1827	F0XIY7	LQSLQSIQSLQSAQSM	4	1	Eukaryota	Fungi	Grosmannia clavigera
1828	A0A1U7RRT1	LTSLQNLQNLQSLQLA	4	2	Eukaryota	Metazoa	Alligator sinensis (Chinese alligator)
1829	A0A663MCE6	LQQLQHLQQLQQQQQQ	4	2	Eukaryota	Metazoa	Athene cunicularia (Burrowing owl) (Speotyto cunicularia)
1830	A0A6P6HSA3	LTSLQNLQNLQSLQLA	4	1	Eukaryota	Metazoa	Puma concolor (Mountain lion)
1831	A0A3Q2VQC4	MQQMQNLQQLQQQQQQ	4	4	Eukaryota	Metazoa	Haplochromis burtoni (Burton's mouthbrooder) (Chromis burtoni)
1832	A0A6P8QPA9	LASLQNLQNLQSLQLA	4	2	Eukaryota	Metazoa	Geotrypetes seraphini (Gaboon caecilian) (Caecilia seraphini)
1833	A0A145WSB5	FLLIQQIQQLQQLQTQ	4	1	Bacteria		Acinetobacter sp. TGL-Y2
1834	A0A6P3F3G5	LQQLQQLQQLQQQQQQ	4	2	Eukaryota	Metazoa	Octodon degus (Degu) (Sciurus degus)
1835	Q54MM2	YTQLQQLQQIQQFQQQ	4	1	Eukaryota		Dictyostelium discoideum (Slime mold)
1836	A0A2K6SPC5	LTSLQNLQNLQSLQLA	4	5	Eukaryota	Metazoa	Saimiri boliviensis (Bolivian squirrel monkey)
1837	Q8XUP9	LESLQALQALQPSQPS	4	1	Bacteria		Ralstonia solanacearum (Pseudomonas solanacearum)
1838	A0A1Z4NLW9	ILQIQEIQVIQAGQIV	4	1	Bacteria		Calothrix sp. NIES-3974
1839	A0A5F4DFW3	LTSLQNLQNLQSLQLA	4	2	Eukaryota	Metazoa	Canis lupus (Gray wolf)
1840	U6LAS5	LQQLQQLQQLQQVQLR	4	1	Eukaryota		Eimeria brunetti
1841	A0A177TZI8	YQQYQQYQQYQQQQQQ	4	2	Eukaryota	Fungi	Tilletia controversa (dwarf bunt fungus)
1842	A0A0Q9WKM3	FHGLQSIQNLQQIQQQ	4	2	Eukaryota	Metazoa	Drosophila virilis (Fruit fly)
1843	A0A7K9RNU4	LTSLQNLQNLQSLQLA	4	2	Eukaryota	Metazoa	Sterrhoptilus dennistouni
1844	A0A383WCL5	YAAYQQLQQLQQQQQQ	4	1	Eukaryota	Viridiplantae	Tetradesmus obliquus (Green alga) (Acutodesmus obliquus)
1845	P93194	IWKIQSLQSLQLYQNN	4	5	Eukaryota	Viridiplantae	Ipomoea nil (Japanese morning glory) (Pharbitis nil)
1846	A0A4V1XP15	MHQMQQMQQMQAAQGR	4	1	Eukaryota	Fungi	Monosporascus sp. mg162
1847	A0A1W4WM51	MMTMQTIQGIQQQQIV	4	1	Eukaryota	Metazoa	Agrilus planipennis (Emerald ash borer) (Agrilus marcopoli)
1848	A0A5B0Q5Z6	LSLIQQIQELQKLQDE	4	1	Eukaryota	Fungi	Puccinia graminis (Black stem rust fungus)
1849	A0A7L0Y2D6	LQQLQHLQQLQHQQQQ	4	2	Eukaryota	Metazoa	Tyrannus savana (Fork-tailed flycatcher) (Muscivora tyrannus)
1850	Q5KHE4	MQQMQQMQQMQQMQQM	4	2	Eukaryota	Fungi	Cryptococcus neoformans (Filobasidiella neoformans)
1851	A0A419Q476	LFQFQQMQALQHQQLL	4	2	Eukaryota	Metazoa	Clonorchis sinensis (Chinese liver fluke)
1852	A0A2Z6QIH6	LQYLQQLQQLQYFQCP	4	1	Eukaryota	Fungi	Rhizophagus clarus
1853	A0A6H5IWH3	FDQLQQLQQLQQQQQQ	4	2	Eukaryota	Metazoa	Trichogramma brassicae
1854	A0A7K7RGX8	LTSLQNLQNLQSLQLA	4	2	Eukaryota	Metazoa	Nesospiza acunhae
1855	A0A6P6HTC3	LTSLQNLQNLQSLQLA	4	2	Eukaryota	Metazoa	Puma concolor (Mountain lion)
1856	A0A1Q9LF72	WRQFQEFQRFQEWQRS	4	1	Bacteria		Actinokineospora bangkokensis
1857	A0A0V0QMK4	LAQWQLLQQLQQQQSQ	4	1	Eukaryota		Pseudocohnilembus persalinus (Ciliate)
1858	A0A7N5J8C6	LTSLQNLQNLQSLQLA	4	1	Eukaryota	Metazoa	Ailuropoda melanoleuca (Giant panda)
1859	A0A6P9BNR4	LQQLQHLQQFQQQQQQ	4	1	Eukaryota	Metazoa	Pantherophis guttatus (Corn snake) (Elaphe guttata)
1860	W5JXA5	YQQLQQLQQLQQQQQQ	4	2	Eukaryota	Metazoa	Anopheles darlingi (Mosquito)
1861	A0A6D2I5F2	YTGMQAIQQLQATQQL	4	1	Eukaryota	Viridiplantae	Microthlaspi erraticum
1862	A0A2H0ZFP4	YSGYQGYQGYQGFQNQ	4	2	Eukaryota	Fungi	Candida auris (Yeast)
1863	U6MHJ7	LQLLQLLQVLQSQQRQ	4	1	Eukaryota		Eimeria maxima (Coccidian parasite)
1864	A0A6I8T2T4	MQQMQQIQQMQQMQQS	4	2	Eukaryota	Metazoa	Xenopus tropicalis (Western clawed frog) (Silurana tropicalis)
1865	A0A2U9R3N8	MQQMQQMQQMQQMQQH	4	1	Eukaryota	Fungi	Pichia kudriavzevii (Yeast) (Issatchenkia orientalis)
1866	A0A4P6XJI6	IQQLQQLQQMQQMQQM	4	1	Eukaryota	Fungi	Metschnikowia aff. pulcherrima
1867	A0A1Q5UCS5	LQSMQNMQNIQNMQNL	4	1	Eukaryota	Fungi	Penicillium subrubescens
1868	A0A2S4MAA3	IQGIQGIQAIQAIQET	4	1	Bacteria		Paraburkholderia eburnea
1869	A0A674K692	LTSLQNLQNLQSLQLA	4	2	Eukaryota	Metazoa	Terrapene carolina (Eastern box turtle) (Testudo carolina)
1870	W5K9I9	LHSFQTLQTFQAFQTF	4	2	Eukaryota	Metazoa	Astyanax mexicanus (Blind cave fish) (Astyanax fasciatus mexicanus)
1871	A0A7K4QWN3	LTSLQNLQNLQSLQLA	4	2	Eukaryota	Metazoa	Neopipo cinnamomea
1872	A0A7H9HR37	YSGYQGYQNYQNYQNY	4	1	Eukaryota	Fungi	Torulaspora sp. CBS 2947
1873	U6KDZ6	LQQLQQLQKLQQQQQQ	4	1	Eukaryota		Eimeria mitis
1874	U6MC83	LQLLQRLQQLQQEQQQ	4	1	Eukaryota		Eimeria maxima (Coccidian parasite)
1875	A0A5E4A7C2	LTSLQNLQNLQSLQLA	4	1	Eukaryota	Metazoa	Marmota monax (Woodchuck)
1876	A0A024X468	IQNIQNIQNIQNVQNN	4	1	Eukaryota		Plasmodium falciparum
1877	A0A4U5TUV4	IQNLQNLQNLQNLQLV	4	1	Eukaryota	Metazoa	Collichthys lucidus (Big head croaker) (Sciaena lucida)
1878	A0A7K9ME93	LQQLQHLQQLQHQQQQ	4	2	Eukaryota	Metazoa	Oceanodroma tethys (Wedge-rumped storm-petrel) (Hydrobates tethys)
1879	G3SLN4	LTSLQNLQSLQSLQLA	4	2	Eukaryota	Metazoa	Loxodonta africana (African elephant)
1880	A0A674MQW4	LLRLQQIQRLQVQQAV	4	2	Eukaryota	Metazoa	Takifugu rubripes (Japanese pufferfish) (Fugu rubripes)
1881	A0A0C3BCM5	MQGMQGLQGMQGMQGG	4	1	Eukaryota	Fungi	Piloderma croceum
1882	A0A3Q3LEM8	MQQIQNLQQLQQQQQQ	4	4	Eukaryota	Metazoa	Mastacembelus armatus (zig-zag eel)
1883	A0A1S3E6Z7	YAAIQLFQEMQKAQVT	4	1	Eukaryota	Viridiplantae	Cicer arietinum (Chickpea) (Garbanzo)
1884	A0A2P6VNI0	MQQMQQMQYMQPIQYA	4	2	Eukaryota	Viridiplantae	Micractinium conductrix
1885	A0A7H9HPN2	LKRLQELQRLQQQQPV	4	1	Eukaryota	Fungi	Torulaspora sp. CBS 2947
1886	A0A803Y7I6	LTSLQNLQNLQSLQLA	4	1	Eukaryota	Metazoa	Meleagris gallopavo (Wild turkey)
1887	C1GR46	MQQMQQMQQMQQMQNQ	4	1	Eukaryota	Fungi	Paracoccidioides lutzii
1888	A0A3Q7WGP6	LTSLQNLQSLQSLQLA	4	2	Eukaryota	Metazoa	Ursus arctos (Brown bear) (Grizzly bear)
1889	U6JPQ8	LQQMQQLQQLQQQQQQ	4	1	Eukaryota		Eimeria mitis
1890	A0A0D2LTR8	LLQLQHLQQLQAAQQG	4	1	Eukaryota	Viridiplantae	Monoraphidium neglectum
1891	A0A6P7IY44	MQQMQNLQQLQQQQQQ	4	3	Eukaryota	Metazoa	Parambassis ranga (Indian glassy fish)
1892	A0A210PY69	MSGIQQLQNFQSSQLP	4	2	Eukaryota	Metazoa	Mizuhopecten yessoensis (Japanese scallop) (Patinopecten yessoensis)
1893	F7DRZ2	MAGLQLLQLLQVVQLL	4	2	Eukaryota	Metazoa	Ornithorhynchus anatinus (Duckbill platypus)
1894	A0A674K2K4	LTSLQNLQNLQSLQLA	4	2	Eukaryota	Metazoa	Terrapene carolina (Eastern box turtle) (Testudo carolina)
1895	J9J866	YRPFQKIQALQKEQHV	4	1	Eukaryota		Oxytricha trifallax
1896	U6LTC8	LQQLQQLQQLQQLQQQ	4	1	Eukaryota		Eimeria brunetti
1897	H2LAU3	LLRLQQIQRLQVQQAE	4	2	Eukaryota	Metazoa	Oryzias latipes (Japanese rice fish) (Japanese killifish)
1898	A0A4T0QKH1	LHHMQHIQQLQQQQMQ	4	1	Eukaryota	Fungi	Wallemia mellicola
1899	A0A3B1K770	LTSLQALQSIQSLQLT	4	2	Eukaryota	Metazoa	Astyanax mexicanus (Blind cave fish) (Astyanax fasciatus mexicanus)
1900	A0A4W4DX86	LGSLQALQSLQSLQLT	4	2	Eukaryota	Metazoa	Electrophorus electricus (Electric eel) (Gymnotus electricus)
1901	A0A7M7R5M7	LSQLQSLQSLQGQQVA	4	1	Eukaryota	Metazoa	Nasonia vitripennis (Parasitic wasp)
1902	U6L9Z9	IQMLQQMQQLQMQQSH	4	1	Eukaryota		Eimeria brunetti
1903	A0A2T9Z2I8	FRQFQRIQQIQQMQQA	4	1	Eukaryota	Fungi	Furculomyces boomerangus
1904	A0A196SME1	MEPMQPMQPMQPVQPM	4	1	Eukaryota		Blastocystis sp. subtype 1
1905	W5Q8F1	LQQLQQLQQLQQQQPP	4	1	Eukaryota	Metazoa	Ovis aries (Sheep)
1906	W1QDL9	YQQYQQYQQYQQNQQY	4	1	Eukaryota	Fungi	Ogataea parapolymorpha
1907	A0A0A1TF61	MQQMQQMQQMQMQQQQ	4	1	Eukaryota	Fungi	Torrubiella hemipterigena
1908	U6L5Y4	LHSLQPLQPLQQHQPR	4	1	Eukaryota		Eimeria tenella (Coccidian parasite)
1909	A0A1Y2BRV0	LQTIQQFQQFQNKQEL	4	1	Eukaryota	Fungi	Neocallimastix californiae
1910	A0A3P9AA37	LQNLQNLQNLQNLQDG	4	1	Eukaryota	Metazoa	Esox lucius (Northern pike)
1911	A0A6P8PLI6	LASLQNLQNLQSLQLA	4	2	Eukaryota	Metazoa	Geotrypetes seraphini (Gaboon caecilian) (Caecilia seraphini)
1912	A0A4Q4UYI1	FEGFQGFQGFQGFQGF	4	1	Eukaryota	Fungi	Monosporascus sp. MG133
1913	A0A6J1RWI4	LQALQALQVLQQYQSR	4	1	Eukaryota	Metazoa	Frankliniella occidentalis (Western flower thrips) (Euthrips occidentalis)
1914	A0A0V0V6J1	LQQLQHLQHLQQQQQQ	4	2	Eukaryota	Metazoa	Trichinella sp. T9
1915	A0A653CUQ8	LEMLQWLQKLQLDQVH	4	1	Eukaryota	Metazoa	Callosobruchus maculatus (Southern cowpea weevil) (Pulse bruchid)
1916	A0A6J2KGZ3	LQQLQQIQELQMQQDA	4	1	Eukaryota	Metazoa	Bombyx mandarina (Wild silk moth) (Wild silkworm)
1917	A0A672T3W1	LTSLQGLQNLQSLQLA	4	1	Eukaryota	Metazoa	Sinocyclocheilus grahami (Dianchi golden-line fish) (Barbus grahami)
1918	A0A674MN96	MQQMQNLQQLQQQQNV	4	3	Eukaryota	Metazoa	Takifugu rubripes (Japanese pufferfish) (Fugu rubripes)
1919	A0A3Q4H5T9	MQQMQNLQQLQQQQQQ	4	4	Eukaryota	Metazoa	Neolamprologus brichardi (Fairy cichlid) (Lamprologus brichardi)
1920	A0A7L3NZX8	LTSLQNLQNLQSLQLA	4	2	Eukaryota	Metazoa	Xiphorhynchus elegans (elegant woodcreeper)
1921	A0A2K5L0Y6	LTSLQNLQNLQSLQLA	4	2	Eukaryota	Metazoa	Cercocebus atys (Sooty mangabey) (Cercocebus torquatus atys)
1922	A0A2K3DXK1	LGSMQNLQALQQQQQQ	4	1	Eukaryota	Viridiplantae	Chlamydomonas reinhardtii (Chlamydomonas smithii)
1923	A0A1V6S7N7	IAQMQQMQQMQMRQQH	4	1	Eukaryota	Fungi	Penicillium vulpinum
1924	U6G818	LAQLQHIQHLQEQQSI	4	1	Eukaryota		Eimeria praecox
1925	A0A7M4EWN4	LQQLQHLQQLQHQQQQ	4	2	Eukaryota	Metazoa	Crocodylus porosus (Saltwater crocodile) (Estuarine crocodile)
1926	A0A1B7N3C7	FYELQAMQKMQVHQQQ	4	1	Eukaryota	Fungi	Rhizopogon vinicolor
1927	A0A151WY89	MVRLQQLQHLQQQQQQ	4	1	Eukaryota	Metazoa	Trachymyrmex zeteki
1928	A0A1X7RDR3	MQSMQSYQSYQSVQYS	4	1	Eukaryota	Fungi	Zymoseptoria tritici (Speckled leaf blotch fungus) (Septoria tritici)
1929	A0A7L4CTG9	LQQLQHLQQLQHQQQQ	4	2	Eukaryota	Metazoa	Eurystomus gularis
1930	A0A7K8RDQ3	LTSLQNLQNLQSLQLA	4	2	Eukaryota	Metazoa	Rhodinocichla rosea
1931	A0A7K6T412	LQQLQHLQQLQHQQQQ	4	2	Eukaryota	Metazoa	Caloenas nicobarica (Nicobar pigeon)
1932	A0A4T0WX24	IYQYQQLQNYQNQQLS	4	1	Eukaryota	Fungi	[Candida] inconspicua
1933	A0A1W4WY74	MMTMQTIQGIQQQQIV	4	1	Eukaryota	Metazoa	Agrilus planipennis (Emerald ash borer) (Agrilus marcopoli)
1934	A0A672J8Q7	MQQMQQMQGLQNAQAQ	4	1	Eukaryota	Metazoa	Salarias fasciatus (Jewelled blenny) (Blennius fasciatus)
1935	Q8QNJ9	MQQMQHIQHMQHQQQM	4	1	Viruses	Bamfordvirae	Ectocarpus siliculosus virus 1 (EsV-1)
1936	G4TFN4	WAQWQQMQQMQQMQQQ	4	1	Eukaryota	Fungi	Serendipita indica (Root endophyte fungus) (Piriformospora indica)
1937	A0A7L0XCS2	LTSLQNLQNLQSLQLA	4	2	Eukaryota	Metazoa	Tyrannus savana (Fork-tailed flycatcher) (Muscivora tyrannus)
1938	K9PUU3	YTTLQLIQSLQRQQRQ	4	2	Bacteria		Leptolyngbya sp. PCC 7376
1939	U6GQ79	LQLLQPLQQLQQQQRL	4	1	Eukaryota		Eimeria acervulina (Coccidian parasite)
1940	A0A674EAD9	LTSLQGLQSLQSLQLQ	4	2	Eukaryota	Metazoa	Salmo trutta (Brown trout)
1941	A0A7J7TI39	LTSLQNLQSLQSLQLA	4	2	Eukaryota	Metazoa	Myotis myotis (Greater mouse-eared bat)
1942	F1A279	LQQLQQMQQIQQMQQQ	4	1	Eukaryota		Dictyostelium purpureum (Slime mold)
1943	A0A2Y9QNA6	LTSLQNLQSLQSLQLA	4	2	Eukaryota	Metazoa	Trichechus manatus (Caribbean manatee) (West Indian manatee)
1944	A0A7M4FKZ4	LTSLQNLQNLQSLQLA	4	2	Eukaryota	Metazoa	Crocodylus porosus (Saltwater crocodile) (Estuarine crocodile)
1945	A0A5E8B2A3	IQSIQSIQSIQSIQSL	4	1	Eukaryota	Fungi	Saprochaete ingens
1946	A0A090BV30	MSGMQGMQGMQGMQGG	4	1	Bacteria		Thioploca ingrica
1947	A0A6P9BPL3	LQQLQHLQQFQQQQQQ	4	2	Eukaryota	Metazoa	Pantherophis guttatus (Corn snake) (Elaphe guttata)
1948	A0A7E5VE63	IQQLQQIQELQMQQDA	4	1	Eukaryota	Metazoa	Trichoplusia ni (Cabbage looper)
1949	U6G5L0	LLLLQLLQLLQQQQQQ	4	1	Eukaryota		Eimeria praecox
1950	U6LGC5	LQQLQQLQQLQQLQQG	4	1	Eukaryota		Eimeria brunetti
1951	U6GN07	IDTLQQLQQLQLLQQQ	4	1	Eukaryota		Eimeria praecox
1952	A0A7K8TX35	LQQLQHLQQLQHQQQQ	4	2	Eukaryota	Metazoa	Oceanites oceanicus (Wilson's storm petrel) (Procellaria oceanica)
1953	A0A452E9J8	LTSLQNLQSLQSLQLA	4	2	Eukaryota	Metazoa	Capra hircus (Goat)
1954	U6M1M1	LQQLQQLQQLQQQQQQ	4	1	Eukaryota		Eimeria brunetti
1955	A0A1S3SL80	LQNLQNLQNLQNLQDG	4	1	Eukaryota	Metazoa	Salmo salar (Atlantic salmon)
1956	A0A2K5K334	LTSLQNLQNLQSLQLA	4	1	Eukaryota	Metazoa	Colobus angolensis (Angolan colobus)
1957	A0A6J8CI13	MAPIQGLQNFQAFQEQ	4	1	Eukaryota	Metazoa	Mytilus coruscus (Sea mussel)
1958	A0A1V4KGE1	LTSLQNLQNLQSLQLA	4	2	Eukaryota	Metazoa	Patagioenas fasciata (Northern band-tailed pigeon) (Columba fasciata)
1959	A0A075A0Q2	LFQFQQMQALQHQQLL	4	2	Eukaryota	Metazoa	Opisthorchis viverrini
1960	A0A674DDV0	MAQLQQLQQLQLQQLQ	4	1	Eukaryota	Metazoa	Salmo trutta (Brown trout)
1961	A0A6P9BFC6	LQQLQHLQQFQQQQQQ	4	1	Eukaryota	Metazoa	Pantherophis guttatus (Corn snake) (Elaphe guttata)
1962	A0A556V3G0	LNSLQALQSLQNFQLT	4	2	Eukaryota	Metazoa	Bagarius yarrelli (Goonch) (Bagrus yarrelli)
1963	A0A3M9Y972	LQELQQLQDLQQQQKQ	4	1	Eukaryota	Fungi	Verticillium nonalfalfae
1964	A0A6P9A6V3	LRQLQNFQQMQAQQEE	4	2	Eukaryota	Metazoa	Thrips palmi (Melon thrips)
1965	U6GFH7	LLLLQQLQQMQQRQQQ	4	1	Eukaryota		Eimeria acervulina (Coccidian parasite)
1966	A0A0V0QZ55	LKSLQEFQILQFSQIS	4	1	Eukaryota		Pseudocohnilembus persalinus (Ciliate)
1967	G1SYG5	LTSLQNLQSLQSLQLA	4	5	Eukaryota	Metazoa	Oryctolagus cuniculus (Rabbit)
1968	A0A6J3BYC1	MSPLQPLQALQPLQQQ	4	1	Eukaryota	Metazoa	Galleria mellonella (Greater wax moth)
1969	A0A1R4H6S3	FEPWQEIQDYQNAQIS	4	2	Bacteria		Crenothrix polyspora
1970	W5Q580	LAPLQTLQSMQQNQDP	4	2	Eukaryota	Metazoa	Ovis aries (Sheep)
1971	A0A1E7ETF3	LQALQDLQDLQQHQLS	4	1	Eukaryota		Fragilariopsis cylindrus
1972	A0A6P8H9V1	YQYLQFFQYMQTTQYS	4	2	Eukaryota	Metazoa	Actinia tenebrosa (Australian red waratah sea anemone)
1973	A0A1Y2W6X7	MAGMQGLQGLQGMQGY	4	1	Eukaryota	Fungi	Hypoxylon sp. CI-4A
1974	A0A669QAB4	LQQLQHLQQLQHQQQQ	4	2	Eukaryota	Metazoa	Phasianus colchicus (Common pheasant)
1975	A0A672U996	LQQLQHLQQLQHQQQQ	4	2	Eukaryota	Metazoa	Strigops habroptila (Kakapo)
1976	A0A674ECX6	LTSLQGLQSFQSLQLQ	4	2	Eukaryota	Metazoa	Salmo trutta (Brown trout)
1977	A0A6P6N1P7	LQQFQQYQQYQQQQLL	4	1	Eukaryota	Metazoa	Carassius auratus (Goldfish)
1978	A0A7K4PWN3	LTSLQNLQNLQSLQLA	4	2	Eukaryota	Metazoa	Melospiza melodia (Song sparrow) (Fringilla melodia)
1979	A0A1X2I5V1	LTQFQQMQQLQSSQHQ	4	1	Eukaryota	Fungi	Absidia repens
1980	A0A4Z1KJM0	MQQMQQMQQIQKQQAM	4	1	Eukaryota	Fungi	Botrytis porri
1981	G5C4V8	LTSLQNLQNLQSLQLA	4	2	Eukaryota	Metazoa	Heterocephalus glaber (Naked mole rat)
1982	I3KUL4	LLRLQQIQRLQLQQSD	4	2	Eukaryota	Metazoa	Oreochromis niloticus (Nile tilapia) (Tilapia nilotica)
1983	A0A2Y9T012	LTSLQSLQNLQSLQLA	4	2	Eukaryota	Metazoa	Physeter macrocephalus (Sperm whale) (Physeter catodon)
1984	A0A1W6B636	LASLQGWQSWQQRQRM	4	1	Bacteria		Pantoea alhagi
1985	A0A6P8QMN3	LQQLQHLQQLQHQQQQ	4	2	Eukaryota	Metazoa	Geotrypetes seraphini (Gaboon caecilian) (Caecilia seraphini)
1986	A0A6P6NYN3	LQQLQQYQQYQQQQQL	4	1	Eukaryota	Metazoa	Carassius auratus (Goldfish)
1987	A0A507DXQ6	LQQLQQLQQLQQLQIQ	4	1	Eukaryota	Fungi	Powellomyces hirtus
1988	U6K7H6	LQQLQQLQQLQQQQQQ	4	1	Eukaryota		Eimeria mitis
1989	A0A7M7T8S6	FQQMQQLQQMQLLQQQ	4	1	Eukaryota	Metazoa	Nasonia vitripennis (Parasitic wasp)
1990	A0A7L2M517	LTSLQNLQNLQSLQLA	4	2	Eukaryota	Metazoa	Hippolais icterina (icterine warbler)
1991	A0A0J1AV12	MHAMQAMQAMQQQQGL	4	1	Eukaryota	Fungi	Cutaneotrichosporon oleaginosum
1992	A0A165JV98	INGLQGIQGIQGAQGA	4	1	Eukaryota	Fungi	Xylona heveae
1993	G3RYI5	LTSLQNLQNLQSLQLA	4	2	Eukaryota	Metazoa	Gorilla gorilla (western gorilla)
1994	A0A6P8G6H4	IQQLQQLQHYQQQQLL	4	1	Eukaryota	Metazoa	Clupea harengus (Atlantic herring)
1995	A0A5F5XST2	LTSLQNLQNLQSLQLA	4	1	Eukaryota	Metazoa	Felis catus (Cat) (Felis silvestris catus)
1996	A0A673FN88	LTSLQGLQNLQSLQLA	4	2	Eukaryota	Metazoa	Sinocyclocheilus rhinocerous
1997	A0A229X393	MQQMQQMQKMQQMQMA	4	1	Eukaryota	Fungi	Aspergillus turcosus
1998	B4GXN5	LQPLQPLQPLQPLQPL	4	1	Eukaryota	Metazoa	Drosophila persimilis (Fruit fly)
[truncated: 1,452 more rows]

## Sheet: AF_p37n_motifs
	UP_Code	Motif_Starts	Motif_Ends	Motif_Sequence	Motif_DSSP
0	B0WUJ6	493	539	IQEIQEIQEIQEIQEIQEIQEIQEIQEIQEIQEIQEIQEIQEIQEI	HHHHHHHHHHHHHHHHHHHHHHHHHHHHHHHHHHHHHHHHHHHHHH
1	A0A671TSY4	29	75	LLVFQVLQVFQVLQVFQVFQVFQVFQVFQVFQVLQVFQVFQVLQVF	T---SS-----S-------------TTTTSHHHHHHHHHHHHHHHH
2	R1DZ52	18	64	LQILQILQILQILQILQILQILQILQILQILQILQILQILQILQIL	HHHHHHHHHHHHHHHHHHHHHHHHHHHHHHHHHHHHHHHHHHHHHH
3	Q6INA9	524	570	IHNIQTIQTIQGIQTIQAIQPIQSIQTLQPIQTIQPLQTIQTLQGN	--------------------------------------SSS---SS
4	A0A3M0IIZ8	36	82	LQALQALQALQALQELQELQELQELQELQELQELQELQELQELQEL	HHHHHHHHHHHHHHHHHHHHHHHHHHHHHHHHHHHHHHHHHHHHHH
5	A0A6P8SSA2	313	359	LQSLQGLQGLQGLQGLQCLQGLQGLQGIQGLQGLQGFQGLQGLQGL	----------------------------------------------
6	G9MQY7	270	316	LQELQELQELQELQELQELQELQELQELQELQELQELQELQELQEH	HHHHHHHHHHHHHHHHHHHHHHHHHHHHHHHHHHHHHHHHHHGGG-
7	A0A6P8T7K6	314	360	LQSLQGLQGLQGLQGLQCLQGLQGLQGIQGLQGLQGFQGLQGLQGL	----------------------------------------------
8	R1G219	99	145	LQYLQYLQYLQYLQYLQYLQYLQYLQYLQYLQYLQYLQYLQYLQYL	HHHHGGGGGGGGGGGGGGGGGGGGGGGGGGGGGGGGGGGGGGGGGG
9	A0A4Q9KXQ5	2	48	IQEIQEIQEIQEIQEIQEIQEIQEIQEIQEIQEIQEIQEIQEIQEI	HHHHHHHHHHHHHHHHHHHHHHHHHHHHHHHHHHHHHHHHHHHHHH
10	A0A6P8T179	293	339	LQSLQGLQGLQGLQGLQCLQGLQGLQGIQGLQGLQGFQGLQGLQGL	----------------------------------------------
11	A0A0L0CTE8	1049	1095	IKDIQSIQSIQNIQSIQSIQNIQNIQSIQNIQSIQNIQSIQSIQNI	-----------------------------------------SSHHH
12	A0A4Z2GV24	283	329	LQGLQGLQGLQGLQGLQGLQGFQGLQGFQGLQGLQSLQSLQGLQGL	----------------------------------------------
13	A0A166RFT3	204	250	IQPIQPLQSLQSLQSLQPIQPLQSLQSLQSLQPIQPLQSLQSLQSL	----------------------------------------------
14	D8M5V1	70	116	LHQIQPMQPIQNMQPIQPLQPMQPMQPIQPMQPLQLIQPMQPMQAL	----------------------------------------------
15	B0WIL6	23	69	IQKIQKIQKIQKIQKIQKIQKIQKIQKIQKIQKIQKIQKIQKIQKI	HHHHHHHHHHHHHHHHTTTTTSS-S---------------------
16	A0A0D5NG30	11	57	FQELQELQELQELQELQELQELQELQVLQVLQVLQVLQELQELQEL	HHHHHHHHHHHHHHHHHHHHHHHHHHHHHHHHHHHHHHHHHHHHHH
17	A0A0L1IA46	1045	1091	IKDIQSIQSIQNIQSIQSIQNIQSIQSIQNIQSIQNIQSIQSIQNI	----------------------------------------------
18	A0A3M0JK83	76	122	LQALQELQELQALQELQGLQALQALQELQELQALQELQELQELQEL	HHHHHHHHHHHHHHHHHHHHHHHHHHHHHHHHHHHHHHHHHHHHHH
19	B0WVW5	351	397	IQEIQEIQEIQEIQEIQEIQKIQEIQEIQEIQEIQEIQEIQEIQEI	HHHHHHHHHHHHHHHHHHHHHHHHHHHHHHHHHHHTSTTSSS----
20	A0A556VX16	59	105	YQYYQRYQYYQRYQYYQCYQCYQYYQRYQYYQCYQYYQCYQYYQRY	--------------------------------TT--TTGGGGGGG-
21	A0A024VWW5	545	591	IKDIQSIQSIQNIQSIQSIQNIQNIQSIQNIQSIQNIQSIQNIQSI	----------------------------------------------
22	A0A6G0IDL3	221	267	LQHLQHFQHLQHFQHLQHFQHLQHFQHLQHFQHLQHLQHFQHLQHF	----------------------------------------------
23	A0A4V6XZ14	80	126	LQALQALQTLQTLQTLQALQTLQTLQALQTLQALQALQTLQALQAL	HHHHHHHHHHHHHHHHHHHHHHHHHHHHHHHHHHHHHHHHHHHHHH
24	A0A1V6SDY1	7	53	WQAMQAMQAMQAMQAMQAMQAMQAMQAMQAMQAMQAMQAMQAMQAM	HHHHHHHHHHHHHHHHHHHHHHHHHHHHHHHHHHHHHHHHHHHHHH
25	A0A4Z2EZZ7	0	46	MQSMQSMQSMQSIQSMQSIQSMQSIQSIQSMQSIQSIQSMQSIQSI	-HHHHHHHHHHHHHHHHHHHHHHHHHHHHHHHHHHHHHHHHHHHHH
26	B0WT91	602	648	IQKIQKIQKIQKIQKIQKIQKIQKIQKIQKIQKIQKIQKIQKIQKI	HHHHHHHHHHHHHHHHHHHHHHHHHHHHHHHHHHHHHHHHHHHHHH
27	R1FW69	28	71	LQILQILQILQILQILQILQILQILQILQILQILQILQILQIL	HHHHHHHHHHHHHHHHHHHHHHHHHHHHHHHHHHHHHHHHHHH
28	A0A319DMX2	45	88	LLLLQLLQLLQLLQLLQLLQLLQLLQLLQLLQLLQLLQLLQHL	HHHHHHHHHHHHHHHHHHHHHHHHHHHHHHHHHHHHHHHHHHH
29	A0A1Q5UQV0	430	473	LQDMQDIQDIQDMQDMQDWQDWQDLQDLQDLQDWQDIQHIQDI	HHHHHHHHHHHTTS---------S------------TTSSHHH
30	A0A1X7SWF1	21	64	MLVMQVMQVMQVMQVMQVMQVMQVMQVMQVMQVMQVMQVMQVM	HHHHHHHHHHHHHHHHHHHHHHHHHHHHHHHHHHHHHHHHHH-
31	A0A4W5L6C6	274	317	LYIIQLLQIIQLFQRIQLLQIIQPLQIIQLLQIIQLLQIIQCW	EEEESSSEEEEEE-----TT--HHHHHHHTS-THHHHHHTTTT
32	A0A4W5KTA8	362	405	LYIIQLLQIIQLFQRIQLLQIIQPLQIIQLLQIIQLLQIIQCW	EEEESSSSEEEEEEEE---S-SHHHHHHHTS-THHHHHHTTTT
33	A0A4W5KTG9	274	317	LYIIQLLQIIQLFQRIQLLQIIQPLQIIQLLQIIQLLQIIQCW	EEEESSS--EEEE--B---TT--THHHHGGG-TTHHHHHTTTT
34	A0A162KL61	43	86	YQKYQKYQKYQKYQKYQKYQKYQKYQKYQKYQKYQKYQKYQKY	HHHHHHHHHHHHHHHHHHHHHHHHHHHHHHHTTTTSSSSSSSS
35	A0A6J2PAL1	343	383	LHSLQGLQGLQGLQGLQGLQGLQGLQSLQGLQGLQGLQVQ	----------------------------------------
36	W7JIP7	530	570	IQNIQNIQNIQNIQNIQNIQNIQNIQNIQNIQNIQNIQKN	----S---S--SS--TT-TTSTTSSSSSSHHHHHHHHHHH
37	A0A4R3YHQ5	6	46	LKALQVLQVLQALQAFQVLQALQTLQPLQVLQPLQVFQGC	HHHHHHHHHHHHHHHHHHHHHHHHHHHHHHHHHHHHHHHH
38	A0A671VI42	356	396	LQGLQGFQGLQGLQGLQGLQGLQGLQGLQGLQGLQGLQVQ	----------------------------------------
39	A0A6J2P9Z6	364	404	LHSLQGLQGLQGLQGLQGLQGLQGLQSLQGLQGLQGLQVQ	----------------------------------------
40	A9VCZ7	434	474	MQTMQNMQTMQNMQNMQNMQNMQNMQNMQNMQNMQNMQEM	HHHHHHHHHHHHHHHHHHHHHHHHHHHHHHHHHHHTTT--
41	U6KID8	22	62	LQQLQQLQRLQQLQQLQQLQQLQQLQQLQQLQQLQQLQQL	HHHHHHHHHHHHHHHHHHHHHHHHHHHHHHHHHHHHHHHH
42	A0A4Q4Y411	964	1004	MQNMQNMQNMQNMQNMQNMQNMQNMQNMQGMQNMQNMQNM	HHHHHHHHHHHHHHHHHHHHHHHGGGS-------------
43	A0A6J2PAK5	382	422	LHSLQGLQGLQGLQGLQGLQGLQGLQSLQGLQGLQGLQVQ	----------------------------------------
44	Q1ZXD8	1064	1104	LQQLQQLQQLQQLQQLQQLQQLQQLQQLQQLQQLQQQQPI	HHHHHHHHHHHHHHHHHHHHHHHHHHHHHHHHHHHH----
45	A0A4Z2FIC3	409	449	LQSIQSLQSLQSIQSLQSIQSLQSLQSIQSLQSIQSSQSL	--SS----------------------------S-----GG
46	A0A4Q4WXA0	125	165	LQQLQQLQQLQQLQQLQQLQQLQQLQQLQQLQQLQQLQLV	HHHHHHHHHHHHHHHHHHHHHHHHHHHHHHHHHHHHHHHH
47	W5LIC0	201	238	LQQIQQLQQIQQLQQIQQIQQIQQLQQIQQYQQQQIM	HHHHHHHHHHHHHHHHHHHHHHHHHHHHHHHHHHHHH
48	A0A1I7E9H7	0	37	MPILQSLQSLQSLQSLQSLQSLQSLQSLQSLQSLQGT	----SSSSTTSTTSGGGGGGGGGGGHHHHTGGGTS--
49	A0A0B8P0Q4	0	37	MQVLQVLQVLQVLQVLQVLQVLQVLQVLQVLQVLQVL	-HHHHHHHHHHHHHHHHHHHHHHHHHHHHHHHHHHHH
50	A0A484E2U3	727	764	MAQMQQMQQMQYMQQMQQMQQMQQMQYMQQMQQMQGM	HHHHHHHHHHHHHHHHHHHHHHHHHHHHHHHHHHHTT
51	U6GNI9	789	826	LHQLQQLQQMQQMQQMQHIQQMQQLQQLQQLQQMQHQ	HHHHHHHHHHHHHHHHHHHHHHHHHHHHHHHHHHHHH
52	A0A397WCS7	16	53	LQELQELQELQELQELQELQELQGLQELQELQGLQEL	HHHHHHHHHHHHHHHHHHHHHHHHHHHHHHHHHHHHT
53	A0A0P1AUX9	470	507	MAQMQQMQQMQYMQQMQQMQQMQQMQYMQQMQQMQGM	HHHHHHHHHHHHHHHHHHHHHHHHHHHHHHHHHHHHT
54	A0A4X2M6Z9	95	132	IQPIQPIQPLQPMQPIQPIQPMQPMQPIQPIQPMQPQ	-------------------------------------
55	A0A6I9P1X2	480	517	MAALQSMQGMQGMQAMQAMQGMQGMQGMQGMQGIQGM	-------------------------------------
56	A0A4Q4T3Y4	879	916	MQNMQNMQNMQNMQNMQNMQNMQNMQSMQNMQNMQNM	HHHHHHHHHHHHHHHHTTTGGGSSS------------
57	A0A1H0VKG5	44	81	MDSMQGMQGMQGMQGMQGMQGMQGMQGMQGMQGMQGM	-------------------------------------
58	R1BYU0	114	151	LQYLQILQILQILQILQILQILQILQILQILQILQIL	HHHHHHHHHHHHHHHHHHHHHHHHHHHHHHHHHHHHH
59	A0A2U9BI06	43	80	LLILQIIQILQIIQIIQILQIIQIIQILQIIQIIQIL	HHHHHHHHHHHHHHHHHHHHHHHHHHHHHHHHHHHHH
60	A0A674GUS6	14	51	LQSLQSLQSLQSLQSLQSLQSLQSLQSLQSLQSLQSL	---TTS-S-----------------------------
61	U6LU48	158	195	MQQLQQLQQLQQMQQLQQLQQMQQLQQLQQLQQQQGG	HHHHHHHHHHHHHHHHHHHHHHHHHHHHHHHHHHHHT
62	A0A7J7PZE4	182	219	LQALQALQALQALQALQALQALQALQALQALQPLQEP	HHHHHHHHHHHHHHHHHHHHHHHHHHHHHHHGGGTHH
63	A0A1Q2YHI1	239	273	IHPFQKLQQLQQLQQIQQLQQLQQLQQLQQLQQL	HHHHHHHHHHHHHHHHHHHHHHHHHHHHHHHHHH
64	G0R9X4	459	493	MQNMQNMQNMQNMQNMQNMQNMQNMQNMQNIQPG	THHHHHHHHHHHHHHHHHHHHHHHHHHHHT----
65	A0A3M6VBS5	761	795	MTQMQQMQQMQYMQQMQQMQQMQYMQQMQQMQGM	HHHHHHHHHHHHHHHHHHHHHHHHHHHHHHHTTS
66	A0A4Q1BWX2	184	218	YEPIQPLQPLQPLQPLQPLQPLQPLQPLQPLQPI	----------------------------------
67	A0A6P8V8H0	487	521	MAALQSMQGMQGMQAMQAMQGMQGMQGMQGMQGM	----------------------------------
68	A0A1E3NHD3	458	492	FHQFQKLQHLQQLQQLQQLQQLQQLQQLQQLQQL	HHHHHHHHHHHHHHHHHHHHHHHHHHHHHHHHHH
69	A0A6I9PC85	487	521	MAALQSMQGMQGMQAMQAMQGMQGMQGMQGMQGI	----------------------------------
70	A0A6P8WFL0	480	514	MAALQSMQGMQGMQAMQAMQGMQGMQGMQGMQGM	----------------------------------
71	A0A0N0BII0	124	158	YQHYQHYQHYQHYQHYQHYQHYQHYQHYQHYQHY	-----------------------------TTSHH
72	A0A4Q4T2U0	916	950	MQNMQNMQNLQNMQNIQNMQSMQNMQNMQSMQNM	HHHHHHHHHHHHHHHHHHHHHHHHHHHHHTTGGG
73	A0A6A3MJH5	717	751	MAQMQQMQYMQQMQQMQQMQYMQQMQQMQQMQGM	HHHHHHHHHHHHHHHHHHHHHHHHHHHHHHHTT-
74	A0A024VEH8	232	266	IQNIQNIQNIQNIQNIQNIQNIQNIQNIQNIQKN	--SS-GGG-TT-TT-TT-TT-TTHHHHHHHHHHH
75	A0A6P7YLZ3	726	760	LPMLQGLQGLQGIQSLQGFQSLQGLQGLQNLQGL	S-GGGSGGGGGGGGGGTT-GGGGGGSTT------
76	F0XBM4	194	228	MSPMQPMQPMQSMQPMQPIQSMQPMQPMQPMQPY	----------------------------------
77	A0A4Q4Y9J5	902	936	MQNMQNMQNMQNMQNMQNMQNMQSMQNMQNMQNM	HHHHHHHHHHHHHHHHHHHHHHHHHHTTTTSSS-
78	A0A6A3SRA9	717	751	MAQMQQMQYMQQMQQMQQMQYMQQMQQMQQMQGT	HHHHHHHHHHHHHHHHHHHHHHHHHHHHHHTT--
79	A0A541AXJ1	15	49	LWSIQSIQSIQSIQSIQSIQSIQSIQSIQSIQWD	HHHHHHHHHHHHHHHHHHHHHHHHHHHHHHHHSS
80	H3GEV0	726	760	MAQMQQMQQMQYMQYMQQMQQMQQMQQMQQMQGM	HHHHHHHHHHHHHHHHHHHHHHHHHHHHHHHTT-
81	A0A7J5XK49	480	514	MAALQSMQGMQGMQAMQAMQGMQGMQGMQGMQGM	----------------------------------
82	A0A0M8ZS41	857	891	MQPMQPMQSMQPMQSMQSMQSMQSMQSMQSMQSL	----------------------------------
83	U6GA09	115	149	MQQMQQMQQMQQMQQMQQMQQMQQLQQMQQQQMQ	HHHHHHHHHHHHHHHHHHHHHHHHHHHHHHHHHH
84	A0A2Z6R4A3	354	388	LQNLQNLQNLQNIQNIQNIQNLQNIQNMQNLQNI	----------------------------------
85	A0A1Y2WGW3	272	306	LQQLQQMQQMQQMQQMQQMQQMQQMQQMQQQQQQ	HHHHHHHHHHHHHHHHHHHHHHHHHHHHHHHHHH
86	T1JYG1	79	113	LNGLQGLQGLQGLQGLQSLQGLQGLQNLQSLQSL	-S-GGGGGGGGGGGGGGGGGGGGGGGGGGGGGGG
87	A0A2Z6RFF4	390	424	LQNLQNLQNLQNIQNIQNIQNLQNIQNMQNLQNI	------------------------SS--------
88	A0A329SBX2	727	761	MAQMQQMQQMQYMQQMQQMQYMQQMQQMQQMQGM	HHHHHHHHHHHHHHHHHHHHHHHHHHHHHHTTS-
89	F6VYW7	135	166	IQPIQPIQPIQPIQPMQPMQPMQPMQPMQPQ	-------------------------------
90	D0NRV7	723	754	MAQMQQMQQMQYMQQMQQMQYMQQMQMQQMQ	HHHHHHHHHHHHHHHHHHHHHHHHHHHHHHH
91	A0A4W5L4Q1	265	296	IQLLQVIQPLQIIQLLQILQLLQIIQLLQII	-EEEEE--SS-EEEEEEEESS-S------TH
92	V9EWI8	722	753	MAQMQQMQQMQYMQQMQQMQYMQQMQMQQMQ	HHHHHHHHHHHHHHHHHHHHHHHHHHHHHHH
93	Q28462	125	156	IQPIQPIQPIQPMQPMQPMQPMQPMQPMQPQ	-------------------------------
94	A0A0W8CX89	722	753	MAQMQQMQQMQYMQQMQQMQYMQQMQMQQMQ	HHHHHHHHHHHHHHHHHHHHHHHHHHHHHHH
95	A0A0M1JMB5	108	139	MQPMQPMQPMQPMQPMQPMQPMQPMQPMQPM	S------------------------------
96	A0A1E4REF3	409	440	IQPIQPIQPIQPIQQIQPIQQIQPIQQLQSV	-------------------------------
97	A0A1Y2GGE7	161	192	YPPMQPMQPMQPMQPMQPMQPMQPMQPMQQQ	-------------------------------
98	G7WHE1	30	61	MPGMQGMQGMQGMQGMQGMQGMQGMQGMQGM	-------------------------------
99	A0A1Y6L3F0	0	31	MQEMQEMQEMQEMQEMQEMQEMQEMQEMQEM	-HHHHHHHHHHHHHHHHHHHHHHHHHHHHHH
100	A0A0P5T7V2	277	308	MQPMQPMQPMQPMQPMQPMQPIQPIQPMQPP	-------------------------------
101	U6L0P1	290	321	LQQLQQLQQLQQLQQLQQLQQMQQMQRMQRG	HHHHHHHHHHHHHHHHHHHHHHHHHHHHHS-
102	A0A1S7UM28	69	100	MQNMQSMQSMQNMQNIQNIQNMQNMQSMQSM	TTHHHHHHHHHHHHHHHHHHHHHTTHHHHTT
103	A0A163ANH8	31	62	LQQYQQYQQYQQYQQYQQYQQYQQYQQYQQS	HHHHHHHHHHHHHHHHHHHHHHHHHHHHHHH
104	A0A2U9QYP2	666	697	LQQLQPLQPLQQLQPLQPLQQLQPMQTLQPP	-------------------------------
105	W2Z1W9	722	753	MAQMQQMQQMQYMQQMQQMQYMQQMQMQQMQ	HHHHHHHHHHHHHHHHHHHHHHHHHHHHHHH
106	A0A3R7JT39	715	746	MQQMQQMQQMQQMQYMQQMQYMQQIQMQQMQ	HHHHHHHHHHHHHHHHHHHHHHHHHHHHHTS
107	A0A4Q4TUX4	925	956	MQNMQNMQNMQNIQNMQSMQNMQNMQNMQNM	HHHHHHHHHHHHHHHHHHHHHHHHHHTTGGG
108	A0A498IGD5	54	85	LLSLQAIQAIQGLQAIQAIQGLQAIQGNQIG	HHHHHHHHHHHHHHHHHHHHHHHHHHH----
109	A9VCJ5	231	262	MHAIQVLQTMQTLQAMQALQNLQTLQANQTP	HHHHHHHHHHHHHHHHHHHHHHHHHHHT-S-
110	A0A1S8VNI2	93	124	MQSMQSMQAMQSLQSMQPMQSLQSLQSMQQR	HHHHHHHHHHHHTTS-S----TTSSSS----
111	A0A4U5U2L0	772	803	IQLIQLIQLIQQIQLIQLIQLIQQIQQIQLR	HHHHHHHHHHHHHHHHHHHHHHHHHHHHHHH
112	W2PZW4	722	753	MAQMQQMQQMQYMQQMQQMQYMQQMQMQQMQ	HHHHHHHHHHHHHHHHHHHHHHHHHHHHHHH
113	A0A397FM10	206	237	IQDIQDIQDIQDIQDIQDIQDIQDIQDIQDI	--------------S--S------HHHHHHH
114	A0A0S6XGW7	274	305	MQNMQNMQNMQSMQNMQNMQNMQNMQSMQGG	HHHHHHHHHHHHHHHHHHHHHHHTTSSS---
115	A0A5C3P5P4	219	250	LQGLQSMQNMQNMQNMQNMQNMQNMQNMQGP	----SSSHHHHHHHHHHHHHHHTTSSS----
116	A0A194QZ37	108	139	LQQLQQLQQLQQLQQLQQLQQLQQLQQQQQL	HHHHHHHHHHHHHHHHHHHHHHHHHHHHHHH
117	A0A4Q4Z832	888	916	MQNMQNMQNMQNIQNMQNMQNMQNMQNM	HHHHHHHHHHHHHHHHHHHHHHHHHHTT
118	A0A6A5F5H2	366	394	LQGLQGLQGLQGLQGLQGLQGLQGLQVQ	----------------------------
119	A0A673ZHI0	613	641	YQQYQQYQQLQQYQQLQQYQQLQQLQYA	HHHHHHHHHHHHHHHHHHHHHHHHHHTT
120	A0A1S3N8C6	510	538	YQQYQQYQQLQQYQQLQQYQQLQQLQYA	HHHHHHHHHHHHHHHHHHHHHHHHHHHT
121	A5DWH2	37	65	LQQLQQLQQLQQLQQLQQLQQLQQLQQQ	HHHHHHHHHHHHHHHHHHHHHHHHHTT-
122	A0A673ZG43	613	641	YQQYQQYQQLQQYQQLQQYQQLQQLQYA	HHHHHHHHHHHHHHHHHHHHHHHHHHTT
123	A0A4R3YUB9	1	29	IQVIQVIQVIQVIQVIQVIQVIQVIQVS	HHHHHHHHHHHHHHHHHHHHHHHHHHHH
124	W7JMX5	977	1005	IQTIQTIQTIQTIQTIQTIQTIQTIQTI	------STTHHHHHHHHHHHHHHHHTT-
125	A0A484FA95	424	452	MQGMQNMQNMQNMQNMQNMQNLQMAQMQ	HHHHHHHHHHHHHHHHHHHHHHHHHHHH
126	A0A4W5JM02	493	521	YQQYQQYQQLQQYQQLQQYQQLQQLQYA	HHHHHHHHHHHHHHHHHHHHHHHHHHHS
127	A0A1M5UPL0	37	65	MNPMQPIQAMQSMQGMQSMQNMQAMQTM	--TTHHHHHHHHHHHHHHHHHHHHHHHH
128	A0A1E4TM87	269	297	MTQMQQMQQIQQMQQIQQMQQMQQMQQI	HHHHHHHHHHHHHHHHHHHHHHHHHHHH
129	G4ZBC3	724	752	MAQMQQMQYMQQMQQMQYMQQMQMQQMQ	HHHHHHHHHHHHHHHHHHHHHHHHHHHH
130	A0A673ZG87	568	596	YQQYQQYQQLQQYQQLQQYQQLQQLQYA	HHHHHHHHHHHHHHHHHHHHHHHHHHTT
131	U6LNZ9	11	39	LQQLQQLQQLQQLQQLQQLQQLQQQQQQ	HHHHHHHHHHHHHHHHHHHHHHHHHHHH
132	A0A1S3N8H7	493	521	YQQYQQYQQLQQYQQLQQYQQLQQLQYA	HHHHHHHHHHHHHHHHHHHHHHHHHHHT
133	F0XUV7	570	598	FQGLQGIQGIQGIQGLQGIQGLQGLQGP	----------------------------
134	A0A671WTP8	496	524	MQSLQPMQPLQPLQPLQPLQPLQPPQPP	----------------------------
135	A0A1R2CMC4	307	335	MTGMQGMQGMQGMQGMQGMQGMQGMQGM	-SS--S----------------------
136	A0A1V6P659	616	644	MQGMQGMQNMQAMQAMQGMQSMQAMQPM	-TTSSSSTTSTTSGGGGG----------
137	U6LPV9	88	116	LQQLQQMQQLQQLQQMQQLQQLQQQQQQ	HHHHHHHHHHHHHHHHHHHHHHHHHHHH
138	A0A6H5J9S2	48	76	LQELQDLQDFQEFQEFQDLQDLQYFQDF	HHHHHHHHHHHHHHHHHHHHHHHHHHHH
139	X6LFW0	54	82	FEELQELQELQEFQEFQEFQELQELQEF	TT-TT----SS--S--------------
140	A0A1W0A311	369	397	LQQMQQMQQMQQMQQMQQMQQMQQMQPS	HHHHHHHHHHHHHHHHHHHHHHHT----
141	A0A1S3N9H4	486	514	YQQYQQYQQLQQYQQLQQYQQLQQLQYA	HHHHHHHHHHHHHHHHHHHHHHHHHHTT
142	A0A653BU02	87	115	LQVLQVLQVLQVLQVLQVLQVLQVLQAL	HHHHHHHHHHHHHHHHHHHHHHHHHHHH
143	K3W835	720	748	MAQMQQMQQMQQFQYMQQMQYMQMQQMQ	HHHHHHHHHHHHHHHHHHHHHHHHHHHT
144	A0A397IY80	192	220	IGNLQNLQNLQNLQNLQHLQNLQNAQSI	TTTTGGGGGGGGGGGGGG----------
145	A0A4T0WX43	802	830	LKHLQHLQHLQHLQHLQHLQHLQHHQHL	------TTTTS-TTSGGGGGGGGGTHHH
146	U6M2P1	405	433	LQQLQQLQQLQQLQQLQQLQQLQQLQQQ	HHHHHHHHHHHHHHHHHHHHHHHHHHHH
147	A0A5B0ND88	634	662	LQHLQHLQHLQQLQQFQQFQQLQQFQPQ	HHHHHHHHHHHHHHHHHHHHHHHTT---
148	D8MAM4	19	47	MQPMQPMQPMQPMQPMQPMQPMQPMQPV	----------------------------
149	A0A1S3N8J5	517	545	YQQYQQYQQLQQYQQLQQYQQLQQLQYA	HHHHHHHHHHHHHHHHHHHHHHHHHHTT
150	A0A673ZG67	592	620	YQQYQQYQQLQQYQQLQQYQQLQQLQYA	HHHHHHHHHHHHHHHHHHHHHHHHHHHH
151	A0A4W5JLZ2	595	623	YQQYQQYQQLQQYQQLQQYQQLQQLQYA	HHHHHHHHHHHHHHHHHHHHHHHHHHTT
152	A0A397J7P7	710	738	IRPIQPIQPIQPIQPIQPIQPIQPIQSE	----------------------------
153	A0A1Y2FNV1	295	323	IQQIQQIQQIQQIQQIQQIQQIQQIQAN	HHHHHHHHHHHHHHHHHHHHHHHHHHHH
154	A0A6F9CAH9	495	523	YQQYQQYQQLQQYQQLQQYQQLQQLQYA	HHHHHHHHHHHHHHHHHHHHHHHHHHHH
155	A0A671X167	482	510	MQSLQPMQPLQPLQPLQPLQPLQPPQPP	----------------------------
156	A0A1Y1UKM9	216	244	MGNMQGMQGMQGMQGMQGMQGMQGMQGM	SSTTS---S--TTSGGGGGGGGSTTSS-
157	U6LBS1	80	105	LQQLQQLQQLQQLQQLQQLQQLQQL	HHHHHHHHHHHHHHHHHHHHHHHHH
158	A0A1Y2EN47	184	209	MNNMQAMQSMQEMQGMQGMQGMQGM	-----S----S-SS-----------
159	U6M5W7	248	273	LQHMQQMQQLQQMQQMQQLQQMQRR	HHHHHHHHHHHHHHHHHHHHHHHHH
160	A0A6P8SFM0	526	551	LPALQGMQSLQGLQGMQNLQGLQEL	----------S--------------
161	A0A671SBD7	379	404	YQQYQQYQQYQQYQQYQQYQQYQYS	HHHHHHHHHHHHHHHHHHHHHHHHH
162	A0A1Y2E958	74	99	YQEYQDYQDYQDYQDYQDYQDYQDF	----------STTTTTTHHHHTHHH
163	A0A0L0DG43	206	231	MFYMQMMQGMQGMQGMQGMQGGQVP	HHHHHHHHHHHHHHHHTT-TT----
164	A0A7J6BXT7	403	428	YQQYQQYQQYQQYQQYQQYQQYQYS	HHHHHHHHHHHHHHHHHHHHHHHHH
165	A0A6I8UUT1	180	205	MPSMQSMQSMQQMQSMQSMQSMQVP	---THHHHHHHHHHTTGGGS-----
166	U6G891	95	120	LQQLQQLQQLQPLQQLQQLQQLQQQ	-SS-TTSSSS-TTSHHHHHHHHHHH
167	A0A4Q1BQ07	76	101	IQQIQQIQQIQQIQQIQQMQQAQQH	HHHHHHHHHHHHHHHHHHHHHHHHH
168	A0A067CUA1	374	399	LQQMQQMQQMQQMQQMQQMQQMQQP	HHHHHHHHHHHHHHHHHHHHHTS--
169	A0A395IMY1	47	72	YQAYQEYQAYQAYQAYQAYQESQAG	HHHHHHHHHHHHHHHHHHHHHHHHH
170	W4IW72	967	992	IQTIQTIQTIQTIQTIQTIQTIQTI	HHHHHHHHHHHHHHHHHHHHHHT--
171	A0A3M0K384	93	118	LQELQELQGLQELQGLQGLQESQGL	-------------------------
172	A0A066XDZ5	319	344	MQGMQNMQNMQNMQNMQNMQNMQMA	HHHHHHHHHHHHHHHHHHHHHHHHH
173	D3B9V6	1151	1176	LSQFQQFQQFQQFQQLQQLQQQQQQ	HHHHHHHHHHHHHHHHHHHHHHHHH
174	A0A5A9PE73	384	409	YQQYQQYQHYQQYQQYQQYQPYQYS	HHHHHHHHHHHHHHHHHHHGGGSTT
175	A0A4Z2EC30	1	26	LQMLQMLQMLQMLQMLQMLQMLQML	HHHHHHHHHHHHHHHHHHHHHHHHH
176	A0A4R8RQR2	296	321	MQGMQNMQNMQNMQNMQNLQMAQMQ	TTHHHHHHHHHHHHHHHHHHHHHHH
177	B4GIF0	180	205	MPSMQSMQSMQQMQSMQSMQSMQVP	---THHHHHHHHHHHTTTTSS----
178	V4KU73	22	47	MQPMQPMQPMQPMQPMQPMQPMQPL	-------------------------
179	A0A244E192	2	27	LQRLQRLQRLQRLQRLQRLQRLQHT	HHHHHHHHHHHHHHHHHHHHHHHHH
180	A0A2V0NYJ3	466	491	LQQLQQLQQLQQLQQLQQLQQQQQQ	HHHHHHHHHHHHHHHHHHHHHHHHH
181	A0A6J1TLC8	112	137	LAGLQGLQGLQGYQGIQSYQGLQGL	-------------------S--S--
182	T0QIJ6	371	396	LQQMQQMQQMQQMQQMQQMQQMQQP	HHHHHHHHHHHHHHHHHHHHHTTSS
183	A0A671SBD4	405	430	YQQYQQYQQYQQYQQYQQYQQYQYS	HHHHHHHHHHHHHHHHHHHHHHHHH
184	A0A662Y2E7	0	25	MAQMQQMQQMQYMQQMQFMQMQQMQ	-HHHHHHHHHHHHHHHHHHHHHHHH
185	U6GSU1	134	159	INQLQQLQQLQQLQQLQQLQQQQQQ	HHHHHHHHHHHHHHHHHHHHHHHHH
186	A0A1Y3NSD1	346	371	MQQMQQMQQIQQLQQMQQMQQMQMQ	HHHHHHHHHHHHHHHHHHHHHHHHH
187	A0A1N7SBG0	0	25	MQSLQSLQSLQSLQSLQSLQSLQFR	-HHHHHHHHHHHHHHHHHHHHHHHH
188	A0A1L9SV39	124	149	YQQYQQYQQYQQYQQYQQYQQYQQQ	HHHHHHHHHHHHHHHHHHHHHHHHH
189	A0A2Z6Q9B4	440	465	YQQYQQLQQLQQLQQLQQFQQNQQY	HHHHHHHHHHHHHHHHHHHHHHHTS
190	A0A5A9PPR9	450	475	YQQYQQLQQLQQYQQYQQYQQYQYA	HHHHHHHHHHHHHHHHHHHHHHHHH
191	A0A364NBG0	914	939	MQGMQGMQGMQGMQGMQGMQGMQGM	-------------------SSSSHH
192	A0A1I7NW88	42	67	MQGMQGMQPMQGMQRMQGMQGMQGG	----------TTGGGGGGGGG-S--
193	A0A671SCW6	379	404	YQQYQQYQQYQQYQQYQQYQQYQYS	HHHHHHHHHHHHHHHHHHHHHHHHH
194	A0A6P8SEP4	671	696	LPALQGMQSLQGLQGMQNLQGLQEL	-------------------------
195	A0A3N0YNB9	405	430	YQQYQQYQQYQQYQQYQHYQQYQYS	HHHHHHHHHHHHHHHHHHHHHHHHH
196	A0A3B0JLW9	172	197	MPSMQSMQSMQQMQQMQSMQQMQVP	---HHHHHHHHHHHHHHHGGGS---
197	A0A1Z2L831	36	61	LVLLQLLQLLQLLQLLQLLQLLQLL	HHHHHHHHHHHHHHHHHHHHHHHHH
198	A0A6P6M1M4	417	442	YQQYQQYQQYQQYQQYQQYQQYQYS	HHHHHHHHHHHHHHHHHHHHHHHHH
199	A0A673IHH1	379	404	YQQYQQYQQYQQYQQYQQYQQYQYS	HHHHHHHHHHHHHHHHHHHHHHHHH
200	L5L2P7	124	149	IQPIQPIQPIQPMQPMQPMQPIQPQ	-------------------------
201	E6U540	0	25	MQGIQGIQGIQGIQGIQGIQGIQGA	-------------------------
202	U6LDD9	690	715	LQDLQDLQLLQQLQQLQELQEQQQL	HHHHHHHHHHHHHHHHHHHHHHHHH
203	C6LQC4	625	650	MRQFQQFQLFQQFQQFQRMQGIQGF	HHHHHHHHHHHHHHHHHHHTTS---
204	F0XTG3	290	315	LQSLQSLQSLQSLQAIQPLQPQQQI	--------------------SHHHH
205	A0A3B0JTW9	180	205	MPSMQSMQSMQQMQQMQSMQQMQVP	---HHHHHHHHHHHHHHHTTS----
206	M4BZE6	474	499	IAQMQQMQYMQQMQQMQYMQMQQMQ	HHHHHHHHHHHHHHHHHHHHHHHHH
207	A0A383V7K3	1018	1043	IPGLQGMQGLQGLQTLQGYQGMQLS	----------S--------------
208	A0A196S946	325	350	MNGMQPMQSMQSMQSMQPMQSMQMM	-------------------------
209	A0A2V1BGJ5	100	125	YQQYQQYQQYQQYQQYQQYQQYQQY	HHHHHHHHHHHHHHHHHHHHHHHTT
210	X6NG92	373	398	WQQFQQLQQLQQLQQLQQLQLQQVH	HHHHHHHHHHHHHHHHHHHHHHHS-
211	A0A0F9XSB3	174	199	MQPMQPMQPIQQMQQMQQMQQMQQQ	----------S-SSSSGGGSSS---
212	A0A553PPF7	29	54	ILVIQEIQEIQEIQEIQEIQEIQEI	HHHHHHHHHHHHHHHHHHHHHHHHH
213	A0A6P6M1E1	405	430	YQQYQQYQQYQQYQQYQQYQQYQYS	HHHHHHHHHHHHHHHHHHHHHHHHH
214	A9USJ5	9	34	MQQMQQMQQMQQMQQMQQMQQMQQQ	HHHHHHHHHHHHHHHHHHHHHHHHH
215	U6L3R2	21	46	LQQLQQLQQLQQLQQLQQLQQPQPQ	HHHHHHHHHHHHHHHHHHHT-----
216	A0A673KIL0	78	103	IQPIQPMQPIQPMQPMQPMQPMQPN	-------------------------
217	A0A2B7WVG1	34	59	IQAYQAYQAYQAYQEYQAYQAYQAA	HHHHHHHHHHHHHHHHHHHHHHHHT
218	A0A6P6M3W0	417	442	YQQYQQYQQYQQYQQYQQYQQYQYS	HHHHHHHHHHHHHHHHHHHHHHHHH
219	F4Q1M4	176	201	IQQMQQIQQMQQMQQIQQMQQQQQQ	HHHHHHHHHHHHHHHHHHHHHHHHH
220	Q54UW4	1623	1648	LQQLQQLQQLQQLQQLQQLQPQQLQ	HHHHHHHHHHHHHHHHTTSSHHHHH
221	A0A484AS49	176	201	FRDIQVIQDIQGIQDIQDIQVIQDI	GGG--S-SSS--TTSHHHHHHHHHH
222	A0A673INC9	405	430	YQQYQQYQQYQQYQQYQQYQQYQYS	HHHHHHHHHHHHHHHHHHHHHHHHH
223	U6GU78	0	25	MLLLQQLQQLQQLQQLQQLQQQQLR	-HHHHHHHHHHHHHHHHHHHHHHHH
224	U6LER7	338	363	MQQMQQMQQMQQMQQMQLMQQMQQH	HHHHHHHHHHHHHHHHHHHHHHHHH
225	U6LFK2	150	175	YQHYQLYQHYQHYQHYQHYQQQQQQ	-----------------------SS
226	A0A6P9AEV1	527	552	LQQLQQIQQLQQIQPLQQIQQVQQI	HHHHHHHGGG--------SSS----
227	A0A2T0FE01	91	116	YYPLQPIQPIQPIQPIQPIQPLQPL	-------------------------
228	G2FVL3	22	47	MSEMQGMQGMQGMQGMQGMQGMQGM	--------TT-TT----SS------
229	A0A5B0LMF2	603	628	LHHLQHLQQLQQFQQFQQLQQFQPQ	HHHHHHHHHHHHHHHHHHHHTT---
230	A0A2U9R9H4	36	61	MQQLQQIQQYQQYQQIQQLQQIQQV	HHHHHHHHHHHHHHHHHHHHHHHHH
231	A0A2U9C0Y4	355	380	LQGLQGLQGLQGLQGLQGLQGLQVQ	-------------------------
232	A0A4T0WYV6	0	25	MQQMQQLQQMQEMQRLQQLQYHQLQ	-HHHHHHHHHHHHHHHHHHHHHHHH
233	A0A6P6M347	417	442	YQQYQQYQQYQQYQQYQQYQQYQYS	HHHHHHHHHHHHHHHHHHHHHHHHH
234	A0A673IJL7	379	404	YQQYQQYQQYQQYQQYQQYQQYQYS	HHHHHHHHHHHHHHHHHHHHHHHHH
235	A0A4Z2GUY3	140	165	LSVMQVMQVMQVMQVMQVMQVMQSY	HHHHHHHHHHHHHHHHHHHHHHHHH
236	U6LXJ4	4	29	MQQLQQLQQLQQMQQMQQLQQLQHR	HHHHHHHHHHHHHHHHHHHHHHHHH
237	Q3V2A7	470	495	LQQLQQLQQLQQLQQLQQLQQAQHA	HHHHHHHHHHHHHHHHHHHHHTTS-
238	A0A2P6VGL2	167	189	MQGMQHMQGMQHMQHMQGMQGV	--------SSS-S---------
239	U6H3P8	463	485	IQQIQLLQQLQQLQQLQQLQQQ	HHHHHHHHHHHHHHHHHHHHHH
240	A0A010RFT7	298	320	MQGMQNMQNMQNMQNMQNMQMA	HHHHHHHHHHHHHHHHHHHHHH
241	A0A1E3NT02	424	446	IRQMQQMQQMQQLQQLQLQQAQ	HHHHHHHHHHHHHHHHHHHHHH
242	H1V5Q1	307	329	MQGMQNMQNMQNMQSMQNMQMA	HHHHHHHHHHHHHHHHHHHHHH
243	U6LJE4	94	116	LQQLQQLQQLQQLQQLQQLQQE	HHHHHHHHHHHHHHHHHHHHHH
244	A0A397V8H9	224	246	IQPIQSIQPIQPIQPIQPIQAK	--------------------TT
245	A0A165MZ42	244	266	LQQLQQLQQLQQLQQLQQQQQQ	HHHHHHHHHHHHHHHHHHHHHH
246	A0A4T0VPD2	307	329	MQGMQNMQNMQNMQSMQNMQMA	HHHHHHHHHHHHHHHHHHHHHH
247	A0A2T0TCY8	22	44	LRQFQEFQRFQEFQKFQQAQQG	HHHHHHHHHHHHHHHHHHHHHH
248	A0A6J1TQA8	87	109	IHALQNLQALQNIQNLQNLQTA	HHHHHHHHHHHHHHHHHHHHHH
249	A0A672LGY4	382	404	YHQYQQYQQYQQYQQYQQYQYS	HHHHHHHHHHHHHHHHHHHHHH
250	A0A2G4T1V0	459	481	FQQFQQFQQFQQLQQLQQPQQQ	HHHHHHHHHHHHHHHT------
251	A0A495XFT4	19	41	LRQFQEFQRFQEFQRFQQAQGT	HHHHHHHHHHHHHHHHHHHHT-
252	A0A3A1R4K6	428	450	MQGMQGMQGMQGMQGMQGMQGM	----------------------
253	A0A183P4Q5	405	427	YAQWQQWQQWQAWQAWQQQQTG	HHHHHHHHHHHHHHHHHHHTT-
254	A0A674BMH8	489	511	YQQYQQYQQLQQYQQLQQLQYA	HHHHHHHHHHHHHHHHHHHHTT
255	A0A3P8ZHG9	490	512	YQQYQQYQQLQQYQQLQQLQYA	HHHHHHHHHHHHHHHHHHHHTS
256	A0A7K5QDJ2	130	152	LQPLQPLQPLQPLQPLQPLQRR	----------------------
257	A0A168VLT2	105	127	MEPMQPMQPMQPMQPMQPMQPM	----------------------
258	A0A0N1IBF2	40	62	LKSLQSLQSLQSLQSLQSLQSL	HHHHHHHHHHHHHHHHHHHHHH
259	A0A2T6ZIM5	15	37	MQPMQPMQPMQPMQPMQSMQPM	----------------------
260	C4JF37	298	320	MQQMQQMQQMQQLQQMQQLQNQ	HHHHHHHHHHHHHHHHHHHT--
261	A0A1V2Q2Y6	18	40	LRQFQEFQRFQEFQRFQQNQGT	HHHHHHHHHHHHHHHHHHHHHT
262	A0A3Q0KF62	468	490	YAQWQQWQQWQAWQAWQQQQTG	HHHHHHHHHHHHHHHHHHHHS-
263	A0A1X0NU92	440	462	LQQLQQLQQLQQLQQLQQLQQH	HHHHHHHHHHHHHHHHHHHHHH
264	A0A6A5D8P5	467	489	YAQWQQWQQWQAWQAWQQQQTG	HHHHHHHHHHHHHHHHHHHTS-
265	X6NS11	263	285	LQQLQQFQQFQQLQQLQQLQLQ	HHHHHHHHHHHHHHHHHHHHTS
266	K9DUQ8	82	104	LQELQQLQQLQQMQQMQQQQGQ	HHHHHHHHHHHHHHHHHHHHT-
267	A0A2H3IQ90	392	414	IPNIQNIQNIQSLQRIQNIQID	---HHHHHHHHHHHHHT-----
268	A0A674BLE0	537	559	YQQYQQYQQLQQYQQLQQLQYA	HHHHHHHHHHHHHHHHHHHHTT
269	A0A6P8ZRC6	582	604	LQGLQGFQGLQGFQGLQGFQGF	----------------------
270	A0A671PLV1	382	404	YHQYQQYQQYQQYQQYQQYQYS	HHHHHHHHHHHHHHHHHHHHHH
271	A0A653GY00	458	480	LQNLQNLQNLQNLQNLQNLQNE	SSSSHHHHHHHHHHHHHHHHHH
272	F6Z2B9	91	113	LQGLQELQGLQGLQELQGLQEP	----------------------
273	A0A3D8RLK8	838	860	MQSMQQMQQMQQMQQMQQMQQG	HHHHHHHHHHHHHHHHHHHTTS
274	A0A6J1SNZ1	611	633	LQGFQGLQGLQGLQGLQGLQGH	--------S-TTS--SS-----
275	A0A1Y1ZPU6	28	50	MQNMQNMQNMQNMQNMQNMQNM	SSSSHHHHHHHHHHTTSSS---
276	A0A1S3SDZ5	537	559	YQQYQQYQQLQQYQQLQQLQYA	HHHHHHHHHHHHHHHHHHHHTT
277	U6H7T5	98	120	LQQLQQLQQLQHMQQLQEQQQQ	HHHHHHHHHHHHHHHHHHHHHH
278	A0A1Y1WP62	1138	1160	YPSYQPYQPYQPYQPYQPYQAP	----------------------
279	Q54Q16	119	141	LQPLQSFQPLQTLQTLQPLQQQ	----------------------
280	A0A1S3SDZ8	513	535	YQQYQQYQQLQQYQQLQQLQYA	HHHHHHHHHHHHHHHHHHHHTS
281	A0A1V4HMH2	47	69	LQGLQGLQGLQGLQGLQGTQGP	-------S--------------
282	A0A1S2Y476	97	119	YQPIQPIQPIQPIQPIQPIQYF	----------------------
283	U6LMQ2	448	470	MQQLQQLQQLQQLQQLQQVQHM	HHHHHHHHHHHHHHHHHHHHHH
284	A0A3M7T3V1	214	236	IQGLQTLQGFQGIQGLQGAQII	----------------------
285	G4VQS9	469	491	YAQWQQWQQWQAWQAWQQQQTG	HHHHHHHHHHHHHHHHHHHHH-
286	D8M072	135	157	YQNYQNYQNYQNYQNYQDRQNH	HHHHHHHHHHHHHHHHHHHHHH
287	U6KI08	84	106	MHVLQQLQQLQQLQQLQQLQQQ	HHHHHHHHHHHHHHHHHHHHHH
288	A0A261BY75	74	96	YPSLQGLQGLQGMQTIQSVQGM	-S-----------S---S----
289	E9CV68	298	320	MQQMQQMQQMQQLQQMQQMQNQ	HHHHHHHHHHHHHHHHHHHTT-
290	A0A674BMK9	513	535	YQQYQQYQQLQQYQQLQQLQYA	HHHHHHHHHHHHHHHHHHHHTS
291	A0A7J6AZF0	275	297	LQQIQQLQQLQQIQQYQQQQIL	HHHHHHHHHHHHHHHHHHHHHH
292	X6MU61	129	151	LQQLQQLQQLQRLQQLQMQQQQ	HHHHHHHHHHHHHHHHHHHHHH
293	U6K912	445	467	LQQLQQLQQLQQLQQLQQQQHL	HHHHHHHHHHHHHHHHHHHHHH
294	T0JVM4	296	318	IQGMQNMQNMQNMQNMQNMQMA	TGGGSSHHHHHHHHHHHHHHGG
295	A0A5C2SY99	579	601	MLEMQEMQEMQEMQEMQEMQEM	HHHHHHHHHHHHHHHHHHHHHH
296	A0A2N3N5K9	277	299	LQQLQQLQQLQQLQQLQQQQQQ	HHHHHHHHHHHHHHHHHHHHHH
297	A0A6P6Q4J5	144	166	MQPMQPMQPMQPMQPMQPMQPI	----------------------
298	U6K847	30	52	LQQLQQLQQLQQLQQLQQLQQL	HHHHHHHHHHHHHHHHHHHHTS
299	A0A674BLB3	513	535	YQQYQQYQQLQQYQQLQQLQYA	HHHHHHHHHHHHHHHHHHHHHH
300	U6LRC3	106	128	LQQLQQLQQLQQLQQLQQQQPV	HHHHHHHHHHHHHHHHHHTS--
301	A0A0D8JSH4	411	433	MQQMQQMQQMQQLQQMQQMQNQ	HHHHHHHHHHHHHHHHHHHT--
302	U6G4G7	787	809	LQQLQQLQQLQQLQQLQQLQQQ	HHHHHHHHHHHHHHHHHHHHHH
303	U6K7U0	654	676	LQQLQQLQQLQQLQQLQQQQQQ	HHHHHHHHHHHHHHHHHHHHHH
304	U6G6P0	458	480	LLLLQQLQLLQQLQQLQQQQQQ	HHHHHHHHHHHHHHHHHHHHHH
305	A0A1S3SE10	513	535	YQQYQQYQQLQQYQQLQQLQYA	HHHHHHHHHHHHHHHHHHHHTT
306	A0A563EIE8	23	45	LRQFQEFQRFQEFQRYQEGQGG	HHHHHHHHHHHHHHHHHHHHHS
307	A0A2T4ACE5	500	522	LQGLQGLQGLQGLQGLQGLQGL	----------------------
308	A0A4Z2IZD5	13	35	LQLLQLLQLLQLLQLLQLLQLL	HHHHHHHHHHHHHHHHHHHHHT
309	D8MBJ9	276	298	MQQMQQMQQMQPMQPMQPLQQQ	HHHHHHHHHTS-----------
310	A0A229UP40	31	53	ISRLQGLQKLQKLQKLQKLQGF	HHHHHHHHHHHHHHHHHHHHHH
311	U6LFV3	402	424	LQQLQQLQQLQQLQQLQQLQQV	HHHHHHHHHHHHHHHHHHHHHH
312	U6JUR2	29	51	LRHLQHLQQLQQLQMLQQQQHH	HHHHHHHHHHHHHHHHHHHHHH
313	A0A1E5R4K4	92	114	LQHYQQLQQYQQLQQLQQQQQA	HHHHHHHHHHHHHHHHHHHHHH
314	A0A6F9CSP1	500	522	YQQYQQYQQLQQYQQLQQLQCA	HHHHHHHHHHHHHHHHHHHHTT
315	Q54HT1	130	152	IKEIQEIQEIQEIQEIQEIQEA	STTTGGGTTTTSHHHHHHHHHH
316	U6K2M8	301	323	LQQLQQLQQLQQLQQLQVLQHQ	HHHHHHHHHHHHHHHHHHHHHH
317	A0A2G5T0W5	66	88	LTAMQNMQNMQNMQNIQNMQNM	HHHHHHHHHHHHHHHHHHHHHH
318	A0A1Q2YEJ1	404	426	MQHMQQMQHMQRLQQLQQMQQQ	HHHHHHHHHHHHHHHHHHHTTT
319	U6JNA5	494	516	LQQLQQLQQLQQLQQLQQQQQQ	HHHHHHHHHHHHHHHHHHHHHH
320	A0A4W5PT88	547	569	YQQYQQYQQLQQYQQLQQLQYA	HHHHHHHHHHHHHHHHHHHHTS
321	A0A4U6XIC8	357	379	MQGMQNMQNMQNMQSMQNMQMA	HHHHHHHHHHHHHHHHHHHHHH
322	A0A152A4T8	137	159	LQQLQQLQQLQQLQQLQQLQQQ	HHHHHHHHHHHHHHHHHHHHHH
323	U6LGL4	203	225	LHQLQQLQQLQQLQQLQQLQQG	HHHHHHHHHHHHHHHHHHTT--
324	U6LE96	525	547	LLLLQQLQRLQLLQQLQQQQQQ	HHHHHHHHHHHHHHHHHHHHHH
325	A0A5Q4BFF8	895	917	MQSMQPMQPMQPMQPMQSMQPM	----------------------
326	A0A4Z2DVE8	228	250	YAQWQQWQQWQAWQAWQQQQSG	HHHHHHHHHHHHHHHHHHHHH-
327	U6LLB7	326	348	LRVLQQLQQLQQLQQLQLQQQH	HHHHHHHHHHHHHHHHHHHHHH
328	A0A3P8ZHA5	538	560	YQQYQQYQQLQQYQQLQQLQYA	HHHHHHHHHHHHHHHHHHHHTT
329	A0A1D8PHT1	701	723	IQQIQQIQQLQQLQQLQQQQQQ	HHHHHHHHHHHHHHHHHHHHHH
330	A0A0J8QK91	298	320	MQQMQQMQQMQQLQQMQQMQNQ	HHHHHHHHHHHHHHHHHHHT--
331	A0A4Z2IIL0	146	168	LQELQELQELQELQELQELQEL	HHHHHHHHHHHHHHHHHHHHHH
332	G0PKY6	5	27	MSQYQQMQQMQQMQQYQQSQHY	HHHHHHHHHHHHHHHHHHHHHH
333	A0A372QZU3	81	103	LQQLQQLQQLQQFQQFQQPQQF	HHHHHHHHHHHHHHHTTS----
334	A0A5N6ND91	99	121	WQQFQQWQQFQQWQQFQQTQQK	HHHHHHHHHHHHHHHHHHHHHH
335	A0A3P8XFU3	514	536	YQQYQQYQQLQQYQQLQQLQYA	HHHHHHHHHHHHHHHHHHHHTS
336	U6M111	286	308	LQQLQQMQQLQQMQQMQQMQQL	HHHHHHHHHHHHHHHHHHHHHH
337	A0A673JC65	413	435	YHQYQQYQQYQQYQQYQQYQYS	HHHHHHHHHHHHHHHHHHHHHH
338	A0A1Y1W1Q2	976	998	FQQFQQFQQFQQFQQFQQQQTP	HHHHHHHHHHHHHHHTTSS---
339	A0A563EEN5	144	166	LQVLQVLQVLQVLQVLQVLQAM	HHHHHHHHHHHHHHHHHHHIII
340	A0A250XA35	361	383	LQQLQQMQQMQQMQQIQQMQAQ	HHHHHHHHHHHHHHHHHHHHHH
341	A0A671PIN9	413	435	YHQYQQYQQYQQYQQYQQYQYS	HHHHHHHHHHHHHHHHHHHHHH
342	A0A1Y2G5L8	373	395	MLQIQQMQQMQQMQQMQTQQNM	HHHHHHHHHHHHHHHHHTTGGG
343	D5GDN0	441	463	LQQIQHLQQMQHMQHLQQQQQQ	HHHHHHHHHHHHHHHHHHHHHH
344	A0A2T3AX21	817	839	MHQMQQLQQMQRMQQLQQQQQQ	HHHHHHHHHHHHHHHHHHHHHH
345	I0V190	44	66	LRQFQQFQEFQRFQQFQQLQQQ	HHHHHHHHHHHHHHHHHHHHHH
346	A0A6A6Z550	938	960	MGGMQGMQGMQGMQGMQGMQGM	----------------------
347	A0A2T7NGT9	34	56	LQPLQPLQPLQPLQPLQGVQQP	----------------------
348	A0A4Z2FMV4	16	38	LQILQILQILQSLQSLQSLQSL	HHHHHHHHHHHHHHHHHHHHHH
349	Q61X54	780	802	MHQMQNMQQYQQMQQYQQNQQY	HHHHHHHHHHHHHHHHHHHHHH
350	A0A671PN10	382	404	YHQYQQYQQYQQYQQYQQYQYS	HHHHHHHHHHHHHHHHHHHHHH
351	A0A135SZI9	295	317	MQGMQNMQNMQNMQNMQNMQMA	HHHHHHHHHHHHHHHHHHHHHH
352	A0A5J5EB69	224	246	LQQLQQLQQLQQLQQLQQLQQQ	HHHHHHHHHHHHHHHHHHHHHH
353	A0A1Y1VPP1	369	391	MQQMQQMQQMQQMQQMQLQQQM	HHHHHHHHHHHHHHHHHHHHHH
354	U6M5S4	78	100	MHVLQQLQQLQQLQQLQQLQQQ	HHHHHHHHHHHHHHHHHHHHHH
355	A0A2G5TGS4	68	90	MGGFQGLQGLQGLQGMQTIQSV	----------------------
356	U6K0J9	487	509	LKELQQMQQLQQLQQLQQLQQP	HHHHHHHHHHHHHHHHHHHHHH
357	A0A0F7VEC0	38	60	YQQYQQYQQYQQYQQYQQYQQQ	HHHHHHHHHHHHHHHHHHHHT-
358	A0A226CWB8	91	113	LQALQNLQNLQALQNLQNLQIS	HHHHHHHHHHHHHHHHHHHHHH
359	A0A1Q4YWL8	18	40	LRQFQEFQRFQEFQRFQQAQGN	HHHHHHHHHHHHHHHHHHHHHT
360	A0A7J6IKM0	296	318	IQGMQNMQNMQNMQNMQNMQMA	THHHHHHHHHHHHHHHHHHHHH
361	U6K2G5	14	36	LQQLQQLQQLQQLQQLQQQQQQ	HHHHHHHHHHHHHHHHHHHHHH
362	U6JVR4	824	846	YSPLQQLQQLQQLQQLQPVQYV	----------------------
363	A0A673JC55	382	404	YHQYQQYQQYQQYQQYQQYQYS	HHHHHHHHHHHHHHHHHHHHHH
364	Q7RPP9	547	569	IQNMQNIQNMQNMQNMQNIQNN	SSSSHHHHHHHHHHTTS--S--
365	A0A7J6IKY1	212	234	IQQLQKLQQLQQIQQLQQQQLW	HHHHHHHHHHHHHHHHHHHHHH
366	A0A4W5PXE5	523	545	YQQYQQYQQLQQYQQLQQLQYA	HHHHHHHHHHHHHHHHHHHHTT
367	U6KY44	31	53	LKQLQQLQQLQQLQQLQQLQQP	HHHHHHHHHHHHHHHHHHTT--
368	A0A2B4SYQ5	124	146	FQQMQQMQQMQQMQQMQQMQKL	HHHHHHHHHHHHHHHHHHHHHH
369	U6H5Y8	296	318	LHQLQQLQQLQQLQQLQQQQQQ	HHHHHHHHHHHHHHHHHHHHHH
370	U6GEA8	67	89	MHVLQQLQQLQQLQQLQQLQQQ	HHHHHHHHHHHHHHHHHHHHHH
371	U6GRE3	163	185	LRQLQKLQQLQKLQHLQKQQKL	HHHHHHHHHHHHHHHHHHHHHH
372	U6LPF6	453	475	LRQLQQLQQLQQLQQLQQQQQL	HHHHHHHHHHHHHHHHHHHHHH
373	A0A0C3DQI3	814	836	MQNMQQMQQLQQMQQLQQMQFQ	HHHHHHHHHHHHHHHHHHHHHH
374	A0A1Y2GNT1	226	248	LRQFQQFQQFQHIQQIQQRQSQ	HHHHHHHHHHHHHHHHHHHHHH
375	A0A367JBI4	474	496	FQQFQQFQQFQQLQQLQQPQQQ	HHHHHHHHHHHHHHHTT--SSS
376	A0A010RGY8	704	726	MPQMQQMQQMQQMQQMQQMQGM	--SHHHHHHHHHHHHHHTTSS-
377	A0A673J1P4	382	404	YHQYQQYQQYQQYQQYQQYQYS	HHHHHHHHHHHHHHHHHHHHHH
378	A0A1S3SE01	482	504	YQQYQQYQQLQQYQQLQQLQYA	HHHHHHHHHHHHHHHHHHHHTT
379	A0A6P9A2N9	54	76	IQRIQPIQPIQPIQPIQPTQPT	----------------------
380	A0A2C5WV37	585	607	LQSLQQLQQFQQLQQLQQLQWL	HHHHHHHHHHHHHHHHHHHHTS
381	A0A6L8LCZ3	158	180	LQQLQQLQQLQQLQQMQQAQGI	HHHHHHHHHHHHHHHHHHT--S
382	A0A165EWL3	80	102	MAGMQNLQNMQNLQNMQNVQNM	----------------------
383	A0A2U9R0D1	287	309	LQQLQQLQQYQQYQKLQKLQQL	HHHHHHHHHHHHHHHHHHHHHH
384	U6M7D6	1111	1133	LQQLQQLQQLQQLQQLQQLQQL	HHHHHHHHHHHHHHHHHHHHHH
385	A0A1G4BI89	700	722	MPQMQQMQQMQQMQQMQQMQQM	---HHHHHHHHHHHHHGGGS--
386	U6LPA8	437	459	LQQLQQLQQMQHMQHLQQQQLQ	HHHHHHHHHHHHHHHHHHHHHH
387	A0A1Q2YCQ0	142	164	IRKMQQLQQIQQLQQLQIHQAQ	HHHHHHHHHHHHHHHHHHHHHH
388	A0A1V6NZM0	330	352	MQPMQSMQAMQPMQPMQPLQPE	----------------------
389	A0A4Z2DWE8	161	183	YAQWQQWQQWQAWQAWQQQQSG	HHHHHHHHHHHHHHHHHHHHH-
390	A0A1E3PR54	556	578	MNHLQQLQQIQQIQQIQQIQQN	HHHHHHHHHHHHHHHHHHHTT-
391	D7LJS6	146	168	MPGMQGMQGIQGMQGMQMGQMQ	-----------SSTTSSSSSSH
392	A0A167I3V7	0	22	MQNMQNMQNLQNMQTMQNMQGM	--TTHHHHTTTTTSSSSS----
393	A0A421JFS9	451	473	MQQYQQLQQMQQLQQMQQAQQM	HHHHHHHHHHHHHHHHHHHHHH
394	X6N787	132	154	IQLIQSIQPIQSIQPIQSTQPT	----------------------
395	A0A5Q4BXD5	312	334	MQGMQNMQNMQNMQSMQNMQMA	HHHHHHHHHHHHHHHHHHHHHH
396	U6L966	86	108	LHQLQQLQQLQQLQQLQQQQQQ	HHHHHHHHHHHHHHHHHHHHHH
397	A0A135UDC3	607	629	MPQMQQMQQMQQMQQMQQMQGM	--TTSHHHHHHHHHHHHTTTTS
398	A0A060Y167	478	500	YQQYQQYQQLQQYQQLQQLQYA	HHHHHHHHHHHHHHHHHHHHHH
399	A0A222VJQ8	43	65	LRQFQQFQEFQKFQELQRQQQP	HHHHHHHHHHHHHHHHHHHT--
400	A0A0L0DD69	243	265	LHQLQQMQQMQQMQQLQQAQQA	HHHHHHHHHHHHHHHHHHHHHH
401	A0A1S3SDZ7	530	552	YQQYQQYQQLQQYQQLQQLQYA	HHHHHHHHHHHHHHHHHHHHTT
402	A0A672LIT3	382	404	YHQYQQYQQYQQYQQYQQYQYS	HHHHHHHHHHHHHHHHHHHHHH
403	A0A2V4BA53	60	82	FEEFQQFQRFQEFQRFQQGQQP	HHHHHHHHHHHHHHHHHHHT--
404	U6M959	125	147	LQQLQQLQQLQPLQQLQPLQQH	HHHHHHHHHHHHHHHTHHHHHH
405	D8M9L6	356	378	MQTMQPMQTMQPMQPMQTVQPM	----------------------
406	A0A430QIN0	446	468	YAQWQQWQQWQAWQAWQQQQTG	HHHHHHHHHHHHHHHHHHTSS-
407	A0A5Q4C2V8	46	68	YQQYQQYQQYQQYQQYQQYQQP	HHHHHHHHHHHHHHHHHHTT--
408	U6GJ89	99	121	MHVLQQLQQLQQLQQLQQLQQQ	HHHHHHHHHHHHHHHHHHHHHH
409	A8X4K0	66	88	LTAMQNMQNMQNMQNMQSMQNM	HHHHHHHHHHHHHHHHHHHHHH
410	A0A166N2Y1	301	323	MQGMQNMQNMQNMQNMQNMQMT	HHHHHHHHHHHHHHHHHHHHHH
411	E5A964	61	83	LQQLQHLQQLQHLQQLQHLQQP	SSSTTSTTSSSSSS--------
412	A0A2U9QXG1	89	111	YQQYQQYQQYQQYQNYQYQQYP	HHHHHHHHHHHHHHHHHHTTS-
413	T0S0F6	695	717	MQYMQQMQQMQQMQQMQYMQSQ	HHHHHHHHHHHHHHHHHHHHHT
414	B4LBK3	356	378	MQHMQQMQHMQQMQQMQQQQQQ	HHHHHHHHHHHHHHHHHHHHHH
415	U6LMV1	108	130	MKQMQQMQQMQQMQQMQQKQQQ	HHHHHHHHHHHHHHHHHHHHHH
416	A0A1S3SE03	489	511	YQQYQQYQQLQQYQQLQQLQYA	HHHHHHHHHHHHHHHHHHHHTT
417	A0A166L972	299	321	MQGMQNMQNMQNMQNMQNMQMT	HHHHHHHHHHHHHHHHHHHHHH
418	U6LEB4	300	322	LLLLQVLQVLQVLQVLQVLQVL	HHHHHHHHHHHHHHHHHHHHHH
419	A0A6P6IVJ4	410	432	YHQYQQYQQYQQYQQYQQYQYS	HHHHHHHHHHHHHHHHHHHHHH
420	U6K8Y2	179	201	LQQLQQLQQLQQLQQLQQHQLQ	HHHHHHHHHHHHHHHHHHHHHH
421	A0A672LJH2	413	435	YHQYQQYQQYQQYQQYQQYQYS	HHHHHHHHHHHHHHHHHHHHHH
422	A0A2P5HLI6	222	244	MQQMQQMQQMQQMQQMQLQQQM	HHHHHHHHHHHHHHHHHHHHHH
423	A0A2S5B6U5	316	338	MQQMQQMQQMQQMQQMQAQQAA	HHHHHHHHHHHHHHHHHHHHHH
424	A0A6J2WBQ4	236	255	LQQIQQLQQIQQYQQQQIL	HHHHHHHHHHHHHHHHHHH
425	A0A4T0X734	384	403	LHNFQQFQQLQKIQQFQSL	HHHHHHHHHHHHHHHHHHH
426	A0A1Y1WCY3	202	221	LANIQQLQQLQQLQQLQMQ	SHHHHHHHHHHHHHHHHHH
427	A0A2W1BVT8	835	854	LASLQGLQGIQGLQNVQVQ	GGGGGG-TT------EEE-
428	A0A1Y2GQ81	44	63	IQQLQQFQQLQQMQLEQLQ	HHHHHHHHHHHHHHHHHHH
429	A0A553Q987	251	270	LQQIQHLQQIQQYQQHQLL	HHHHHHHHHHHHHHHHHHH
430	W7JFR3	966	985	IQTIQTIQTIQTIQTIQTI	HHHHHHHHHHHTTTTSS--
431	A0A1S3MGL5	227	246	FAGLQGLQGLQSLQGLQTT	-------------------
432	A0A4W6DD97	269	288	LQQLQQIQQIQHYQQQQLL	HHHHHHHHHHHHHHHHHHH
433	A0A674END8	254	273	LQQLQQLQQIQHYQQQQLL	HHHHHHHHHHHHHHHHHHH
434	A0A1S3MGB5	212	231	FAGLQGLQGLQSLQGLQTA	-------------------
435	A0A6J2KB88	710	729	LASLQGLQGIQGLQNVQVQ	-GGGTT---------EEE-
436	A0A1Y2A0G7	280	299	MQQMQQMQQMQQMQMQQQQ	HHHHHHHHHHHHHHHHHHH
437	A0A2T6ZE93	312	331	LQQLQQMQQLQQLQQQQQL	HHHHHHHHHHHHHHHHHHH
438	A0A1S3N1R3	271	290	LQQLQQLQQIQHYQQQQLL	HHHHHHHHHHHHHHHHHHH
439	A0A1V9XDL6	263	282	LSALQSMQQLQSLQLMQGR	HHHHHHHHHHHHHHHHHT-
440	G0QXS9	229	248	LQELQELQELQELQVQQIQ	HHHHHHHHHHHHHHHHHHH
441	W7YRZ3	16	35	YPGMQGMQGMQGMQGMQGQ	-------------------
442	A0A1V9Z234	352	371	MAELQQFQQMQQMQMQQPS	HHHHHHHHHHHHHHHTS--
443	A0A177WQ90	427	446	LQQMQQFQQFQRMQLQQQS	HHHHHHHHHHHHHHHHHHH
444	U6LWE3	306	325	LQQLQQLQQLQQLQQLQQL	HHHHHHHHHHHHHHHHHHH
445	A0A6I9TI90	1005	1024	LQHYQQYQGYQHLQQQQSQ	HHHHHHHHHHHHHHHHHHH
446	A0A4Z2FP62	594	613	LNGLQSLQSLQSLQSLQGQ	-------------------
447	A0A2I0ARD9	59	78	LRGLQGLQGLQGLQGLQGL	HHHHHHHHHHHHHHHHHHH
448	A0A452F061	119	138	LQPLQPMQPLQPLQPLQPQ	-------------------
449	A0A1S9AGG2	78	97	IQQLQQLQQLQQLQQLQQQ	HHHHHHHHHHHHHHHHHHH
450	A0A6P7KTH0	233	252	LQQLQQIQQFQHYQQQQLL	HHHHHHHHHHHHHHHHHHH
451	A0A136IYK9	280	299	MQQMQQMQQMQQMQAQQGR	HHHHHHHHHHHTTTTS--S
452	A0A1B8GBY8	186	205	LHDLQQLQTLQHIQGMQEQ	HHHHHHHHHHHHHHHHSSS
453	A0A4U5V4Q9	231	250	LQQLQQIQQIQHYQQQQLL	HHHHHHHHHHHHHHHHHHH
454	A0A194Q8U6	855	874	LTSLQGLQGIQGLQNVQVQ	GGGGGGGTT-TT---EEE-
455	A0A1S3MH68	218	237	FAGLQGLQGLQSLQGLQTA	-------------------
456	A0A452F0D8	132	151	LQPLQPMQPLQPLQPLQPQ	-------------------
457	W7J5P8	63	82	LQNLQSLQSLQNLQSSQNL	HHHHHHHHHGGG-------
458	A0A6I9TVF5	1060	1079	LQHYQQYQGYQHLQQQQSQ	HHHHHHHHHHHHHHHHHHH
459	A0A1E3NDV4	525	544	MQQLQSLQQLQQFQQQQSI	HHHHHHHHHHHHHHHHHHH
460	A0A6A4X9I2	212	231	MSDIQQLQQLQQLQQLQAA	HHHHHHHHHHHHHHHHHHH
461	A0A6P7KW85	272	291	LQQLQQIQQFQHYQQQQLL	HHHHHHHHHHHHHHHHHHH
462	A0A4U5V3C2	267	286	LQQLQQIQQIQHYQQQQLL	HHHHHHHHHHHHHHHHHHH
463	A0A6J1RT01	421	440	MQQMQHMQHMQQMQQMQQH	HHHHHHHHHHHHHHHHHHH
464	A0A5N7BA07	214	233	YQGYQGYQGYQGYQGHQGY	-------------------
465	A0A1S8VWI7	216	235	LLPLQSLQSMQLMQHPQQS	-------------------
466	U6G5R9	626	645	LQQLQQLQQLQQLQQLQQL	HHHHHHHHHHHHHHHHHHH
467	B4R3X9	90	109	IQQLQQLQQLQQLQHQQQQ	HHHHHHHHHHHHHHHHHHH
468	A0A212FLJ8	889	908	LTSLQGLQSIQGLQNVQVQ	GGGGTT--S------EEE-
469	L8N0F2	4	23	LPNIQNLQNIQNIQNIQNI	-------------------
470	A0A3Q3XEM6	263	282	LQQLQQIQQIQHYQQQQLL	HHHHHHHHHHHHHHHHHHH
471	U6JSZ3	686	705	LQQLQRMQQLQQLQQLQHQ	HHHHHHHHHHHHHHHHHHH
472	G0W9B4	218	237	LKKLQELQRLQQLQQQQQQ	HHHHHHHHHHHHHHHHHHH
473	F0XR71	847	866	MHSMQPMQSMQPIQPMQSM	-------------------
474	A0A1D2VA87	288	307	FQQIQQIQQLQQIQLQQLQ	HHHHHHHHHHHHHHHHHHH
475	A0A437A8A7	184	203	FQALQPIQPLQQFQQQQPV	-------------------
476	A0A238YIL6	131	150	LRQFQQFQQFQRFQELQRQ	HHHHHHHHHHHHHHHHHHH
477	A0A4W6DDQ7	257	276	LQQLQQIQQIQHYQQQQLL	HHHHHHHHHHHHHHHHHHH
478	A0A1V6SHA4	276	295	MAQMQQMQQMQQMQMRQQQ	HHHHHHHHHHHHHHHHHHH
479	A0A3B1K5N6	390	409	YQQYQQYQQYQQYQQYQQY	HHHHHHHHHHHHHHHHHHH
480	A0A671WTY8	475	494	MQSLQPMQPLQPLQPLQPL	-------------------
481	A0A5B7EY42	35	54	MLPLQNLQSLQNLQNLQNP	---S--TTTHHHHGGGG-T
482	A0A178B3T4	887	906	MQNMQAMQAMQGMQGMQGM	--SSS--S-----------
483	A0A2A4J8B7	875	894	LASLQGLQGIQGLQNVQVQ	GGGGTT---------EEE-
484	Q6BM72	338	357	MQQMQHMQHMQQMQQMQQS	-------------------
485	U6LC88	87	106	LQQLQQLQQLQQLQQLQQQ	HHHHHHHHHHHHHHHHHHH
486	A0A5B8ME36	1111	1130	LQQLQQLQRLQQLQQQQRN	HHHHHHHHHHHHHHHHT--
487	A0A1R3JD67	44	63	LQQLQQLQQFQQLQNQQQT	HHHHHHHHHHHHHHHHHHH
488	A0A1Y2A2Z9	149	168	LNDLQQLQQLQQIQRLQTD	HHHHHHHHHHHHHHHHHHH
489	A0A4T0FDE3	277	296	MPSYQSYQSYQSYQSYQPM	-------------------
490	A0A1W2B036	28	47	LRQFQEFQRFQEFQRYQEA	HHHHHHHHHHHHHHHHHHH
491	A0A2S6GWC4	3	22	WRQFQEFQRFQEFQRFQQG	HHHHHHHHHHHHHHHHHHT
492	A0A197KA09	93	112	ILHLQQLQQLQQLQQSQQL	HHHHHHHHHHHHHHHHHHH
493	A0A1T4N279	50	69	YEEYQEYQEYQEYQGYQQL	---SSTTSS--S-------
494	V9GCB8	69	88	LQGLQGLQGLQGLQGAQGA	-------------------
495	A0A060WEI9	212	231	FAGLQGLQGLQGLQGLQTA	---SSS-------------
496	J0N8K5	6	25	LQYLQYMQNLQNMQSTQSA	HHHHHHHHHHHTTS-----
497	Q55F45	337	356	FYQYQQLQQYQFLQQQQQQ	HHHHHHHHHHHHHHHHHHH
498	A0A6J3BTP3	65	84	LQQLQPLQQLQPLQHYQQQ	GGG------S---------
499	A0A397VMD0	119	138	LQNWQNWQNWQNWQQNQHN	HHHHHHHHHHHHHHHHHTT
500	A0A177WNT2	427	446	LQQMQQFQQFQRMQLQQQS	HHHHHHHHHHHHHHHHHHH
501	A0A6J8E2K0	214	233	MQNIQNMQNMQNIQNIQNN	-------------------
502	A0A3N4LCQ8	154	173	IQAIQAIQAIQAIQAVQAI	HHHHHHHHHHHHHHHHHHH
503	I3K524	277	296	LQQLQQIQQFQHYQQQQLL	HHHHHHHHHHHHHHHHHHH
504	A0A6P7JLJ8	401	420	YQQMQQYQQYQQYQYLQYA	HHHHHHHHHHHHHHHHHHH
505	A0A167CFW9	117	136	LQRLQQLQQYQQMQMQQQQ	HHHHHHHHHHHHHHHHHHH
506	A0A1V6Z9E3	276	295	MAQMQQMQQMQQMQMRQQQ	HHHHHHHHHHHHHHHHHHH
507	A0A4Z2E0T9	37	56	LQLLQLLQLLQLLQLLQLP	HHHHHHHHHHHHHHHHHHH
508	A0A6P8F065	399	418	LQTLQALQALQAIQTPQQH	-------------------
509	A0A6F9B2K5	193	212	FASLQGLQGLQGLQGLQTA	-------------------
510	A0A6J8E0S6	222	241	MQNIQNMQNMQNIQNIQNN	-------------------
511	A0A6J1RRC6	425	444	MQQMQHMQHMQQMQQMQQH	HHHHHHHHHHHHHHHHHHH
512	A0A6I9TJ84	1076	1095	LQHYQQYQGYQHLQQQQSQ	HHHHHHHHHHHHHHHHHHH
513	A0A060YF52	234	253	LQQLQQLQQIQHYQQQQLL	HHHHHHHHHHHHHHHHHHH
514	A0A674N2W9	266	285	LQQLQQIQQIQHYQQQQLL	HHHHHHHHHHHHHHHHHHH
515	A0A1A0HJR7	123	142	LQFMQNMQNMQNMQNMQNM	HHHHHHHHHHHTTGGGS--
516	A0A4W6EYD7	732	751	LQLLQLLQLLQQLQLPQQP	HHHHHHHHHHHHTT-----
517	Q23ZE5	7	26	FLLFQLIQLIQSMQVKQAL	HHHHHHHHHHHHT-----B
518	U6K8Y4	385	404	LQQLQQLQQLQQMQQQQDI	HHHHHHHHHHHHHHHHH--
519	A0A7M6UVW1	29	48	IQPIQPIQPIQPIQPVQPV	-------------------
520	A0A553MLX8	383	402	YHHYQQYQQYQQYQQYQQY	HHHHHHHHHHHHHHHHHHH
521	A0A4Q4WJN2	932	951	MQNMQSMQNMQNMQNMQNM	HHHHHGGGSTTS-------
522	U6G514	561	580	LLRLQQLQQLQQLQHLQLQ	HHHHHHHHHHHHHHHHHHH
523	A0A383WN63	57	76	LAQLQQLQQLQQLQQQQQQ	HHHHHHHHHHHHHHHHHHH
524	A0A1S3N1T3	268	287	LQQLQQLQQIQHYQQQQLL	HHHHHHHHHHHHHHHHHHH
525	A0A6P7KTG5	269	288	LQQLQQIQQFQHYQQQQLL	HHHHHHHHHHHHHHHHHHH
526	A0BKR5	244	263	FQSIQPIQPIQPIQPNQPI	-------------------
527	A0A6I9TPG1	1060	1079	LQHYQQYQGYQHLQQQQSQ	HHHHHHHHHHHHHHHHHHH
528	A0A6P8ZI33	347	366	LGQLQQMQQMQQMQQMQHM	HHHHHHHHHHHHHHHHHHT
529	A0A084FU56	41	60	LHHLQALQNLQTIQNLQNS	HHHHHHHHHHHHHHHHHT-
530	A0A2V0NUK4	99	118	IQQLQQLQQLQQLQQQQAQ	HHHHHHHHHHHHHHHHHHH
531	A0A427Y9K5	306	325	MQQMQQMQQMQQMQQMQQQ	HHHHHHHHHHHHHHHHHHH
532	U6GVA8	143	162	MPHLQHLQQLQQLQQQQQR	HHHHHHHHHHHHHHHHHHH
533	A0A6P7KW89	254	273	LQQLQQIQQFQHYQQQQLL	HHHHHHHHHHHHHHHHHHH
534	A0A136IWV5	163	182	MRQMQQMQQMQQMQQMQQM	HHHHHHHHHHHHHHHHHHH
535	A0A552A5P7	105	124	MQPMQPMQPMQPMQPMQPM	------------------S
536	A0A507AYY9	38	57	LQPLQPLQPLQPLQPLQPL	-------------------
537	U6LU60	185	204	LQQLQQLQQLQQLQQQQHE	HHHHHHHHHHHHHHHHHHH
538	Q54KY6	131	150	IQPIQPLQPLQPLQQQQSP	-------------------
539	U6M8Q6	525	544	LQQLQQLQHLQQLQQQQQQ	HHHHHHHHHHHHHHHHHHT
540	A0A196SJI7	255	274	MQDMQDMQDMQDIQITQKQ	--TTHHHHHHHHHHHHHHH
541	E9G6T8	176	195	MHGLQGLQGLQGLQGLQGL	-------------------
542	U6LGA5	1128	1147	ILKLQQLQQLQQLQQLQSQ	HHHHHHHHHHHHHHHHHHH
543	A5DP87	75	94	MQQMQQLQQMQQIQHMQQL	HHHHHHHHHHHHHHHHHHH
544	A0A1V6T2G9	364	383	MQQMQQMQQMQQMQRQQMG	HHHHHHHHHHHHHHHHHHH
545	U6LBE2	245	264	LQQLQQMQHLQQLQQQQQQ	HHHHHHHHHHHHHHHHHHH
546	A0A3B5RFG3	270	289	LQQLQQLQQIQQYQQQQLL	HHHHHHHHHHHHHHHHHHH
547	A0A2T3ZZS5	179	198	MQPMQPMQPIQQMQQMQQQ	-------------------
548	A0A668V4F4	242	261	LQQLQQIQQFQHYQQQQLL	HHHHHHHHHHHHHHHHHHH
549	A0A553Q986	263	282	LQQIQHLQQIQQYQQHQLL	HHHHHHHHHHHHHHHHHHH
550	A0A6P8UD28	270	289	LQQLQQIQQIQSYQQQQLL	HHHHHHHHHHHHHHHHHHH
551	A0A6G1PP28	251	270	LQQLQQIQQIQHYQQQQLL	HHHHHHHHHHHHHHHHHHH
552	A0A3N4LV09	30	49	IQAIQAMQAMQAIQAVQGV	HHHHHHHHHHHHHHHHHHH
553	A0A1L0FW80	259	278	LQQLQQLQQLQQLQQLQQL	HHHHHHHHHHHHHHHHHHH
554	A0A3B5KGG5	254	273	LQQLQQIQQIQHYQQQQLL	HHHHHHHHHHHHHHHHHHH
555	A0A4T0VHU3	744	763	MQSMQPMQPMQPMQPMQPM	-------------------
556	A0A673Z123	250	269	LQQLQQLQQIQHYQQQQLL	HHHHHHHHHHHHHHHHHHH
557	A0A1W2BJZ7	887	906	YQGYQDYQNYQDYQDYQNY	HHHHHHHHHHHHTTSS---
558	A0A673WWZ0	182	201	FAGLQGLQGLQSLQGLQTA	-------------------
559	H2TGS5	421	440	MHQYQQYQQYQQYQYLQYA	HHHHHHHHHHHHHHHHHHH
560	A0A673WYE5	203	222	FAGLQGLQGLQSLQGLQTA	-------------------
561	A0A6P8ZB99	530	549	YQHLQPLQPLQSLQPQQPQ	-----------------TH
562	P12252	94	113	IQQLQQLQQLQQLQQQQQQ	HHHHHHHHHHHHHHHHHHH
563	A8BJ50	627	646	MHQFQQFQLFQQFQQLQRM	HHHHHHHHHHHHHHHHHHT
564	A0A4X2K6C1	404	423	IQEMQGMQRIQEMQQMQDI	HHHHHHHHHHHHHTS--S-
565	L8I4Z6	160	179	LQPMQPMQPLQPLQPLQPQ	-------------------
566	A0A1W2TVF2	267	286	MQQMQQMQQMQQMQAAQTM	HHHHHHHHHHHHHHTTTTT
567	A0A1Y2FK81	137	156	MQQLQQFQQFQAMQAAQQG	HHHHHHHHHHHHHHHHHTT
568	A0A7E4ZQW6	496	515	ISQLQQIQQLQLYQRSQAM	HHHHHHHHHHHHHHHHHHH
569	A0A4Q9DZI6	175	194	LHTYQPMQSMQPMQHMQQS	HTTS--GGG----------
570	A0A2S7TZZ3	35	54	LQELQELQELQELQELQEF	HHHHHHHHHHHHHHHHHHH
571	A0A094HEP5	186	205	LHDLQQLQTLQHIQGIQEQ	HHHHHHHHHHHHHHTTS--
572	A0A4W5LYU1	200	219	FAGLQGLQGLQSLQGLQTA	-------------------
573	A0A5E8BJJ1	42	61	MQQMQQMQQLQQLQQLQQH	HHHHHHHHHHHHHHHHHHH
574	A0A3P9P0J6	255	274	FQQLQQLQQIQQYQQQQLL	HHHHHHHHHHHHHHHHHHH
575	A0A6J3BUB3	874	893	LASLQGLQGIQGLQNVQVQ	-TT--S---------EEE-
576	A0A4W5LW13	188	207	FAGLQGLQGLQSLQGLQTA	-------------------
577	A0A1V9X843	76	95	FQSLQPIQPLQGLQPLQPT	-------------------
578	U6JNM9	349	368	MQQLQQLQQLQQLQQQQQQ	HHHHHHHHHHHHHHHHHHH
579	A0A6P3W7L9	282	301	MQTMQSMQTMQTMQTMQPP	-------------------
580	A0A6P8UDG8	287	306	LQQLQQIQQIQSYQQQQLL	HHHHHHHHHHHHHHHHHHH
581	P02817	146	165	LQPMQPMQPLQPLQPLQPQ	-------------------
582	A0A150V3G4	245	264	MQQMQQMQQIQQLQQLQQS	HHHHHHHHHHGGGGS----
583	A0A4Z1SNG8	201	220	LKPFQPFQPFQPFQPFQDQ	------------------T
584	A0A1X2IU14	350	369	YQHYQQYQQYQQYQPYQQY	HHHHHHHHHHHHHGGGTTT
585	A0A2U9BEU9	481	500	LQGLQGLQGLQGLQMHQLQ	-------------------
586	A0A7M7JLC5	694	713	LPAIQGLQAIQAMQASQAL	--SSHHHHHHHHHHGGGSS
587	Q2GV32	18	37	LQQMQQMQQMQQMQMPQMQ	SHHHHHHTTTTT-------
588	A0A6P7KQX0	269	288	LQQLQQIQQFQHYQQQQLL	HHHHHHHHHHHHHHHHHHH
589	A0A6J2KG42	847	866	LASLQGLQGIQGLQNVQVQ	GGGGGG-TT------EEE-
590	A0A1S3MGM7	227	246	FAGLQGLQGLQSLQGLQTA	-------------------
591	U6LHK5	183	202	LQQLQQLQQLQQLQQQQQQ	HHHHHHHHHHHHHHHHHHH
592	A0A1C1C7N9	359	378	IQGIQGIQGIQGIQGVQGV	-------------------
593	A0A433T3C1	979	998	LLQLQQLQQLQTLQQLQHQ	HHHHHHHHHHHHHHHHHHH
594	U6GND6	349	368	LLVLQLLQLLQLLQLLQFI	HHHHHHHHHHHHHHHHHHH
595	A0A1Z3HU85	109	128	MEPMQPMQPMQPMQPMQPM	-------------------
596	A0A4W5PY66	255	274	LQQLQQLQQIQHYQQQQLL	HHHHHHHHHHHHHHHHHHH
597	A0A5N5MIB0	562	581	LQQLQLLQQLQELQEQQQI	HHHHHHHHHHHHHHTTS--
598	A0A673AI08	271	290	LQQLQQIQQIQHYQQQQLL	HHHHHHHHHHHHHHHHHHH
599	K6UZ05	184	203	IQHIQHIQHIQHIQHIQQM	HHHHHHHHHHHHHHHHTTS
600	A0A0V0QUL1	138	157	MGGMQGMQQMQQMQQMQAA	-TTSHHHHHHHHHHHHHHH
601	Q55C49	325	344	IQQIQQIQQIQQIQQTQPQ	HHHHHHHHHHHHHHHHHHH
602	X6P2L6	133	152	MQQMQQMQQMQQMQQQQMM	HHHHHHHHHHHHHHHHHHH
603	A0A0R3UFY6	496	515	YNQWQQWQQWQAWQAWQQH	HHHHHHHHHHHHHHHHHHS
604	A0A1D1VK18	444	463	MQQMQQMQQLQQLQQLQQL	HHHHHHHHHHHHHHHHHHH
605	U6KA90	207	226	LQQLQQLQQLQQLQQLQQR	HHHHHHHHHHHHHHHHHHH
606	A0A5N5Q686	275	294	LQQIQQLQQIQQYQQQQIL	HHHHHHHHHHHHHHHHHHH
607	J7S4A0	408	427	YQQYQQYQQYQQYQQQQQQ	HHHHHHHHHHHHHHHHHTT
608	A0A6J1TAH1	50	69	FQPFQPIQPIQPIQPLQVP	-------------------
609	A0A671WWV8	511	530	MQSLQPMQPLQPLQPLQPL	-------------------
610	U6L8S0	135	154	LPLLQQLQQLQQLQQQQQQ	HHHHHHHHHHHHHHHHHHH
611	A0A6J2REX9	257	276	LQQLQQIQQIQHYQQQQLL	HHHHHHHHHHHHHHHHHHH
612	A0A177AP52	87	106	IPSMQPMQQMQSMQPAQQM	-------------------
613	A0A2T6ZS69	732	751	MQQMQQMQQMQQMQQAQVP	HHHHHHHHHHHHHHHS---
614	U6GY32	31	50	LQQLQQLQQLQLLQQLQQQ	HHHHHHHHHHHHHHHHHHH
615	F1REA1	158	177	MQPMQPMQPIQPIQPIQNR	-------------------
616	A0A317SRQ3	263	282	LQQLQQMQQLQQLQQLQQQ	HHHHHHHHHHHHHHHHHHH
617	G8BJM7	897	916	MNPMQSIQPMQPIQPVQPM	-------------------
618	A0A4Z2F654	61	80	YMPMQSMQSMQSMQSMQWP	---THHHHHHHHHHT----
619	U6KYN0	9	28	LKWLQVLQRLQMLQQQQQH	HHHHHHHHHHHHHHHHHHH
620	A0A7E5WE97	834	853	LASLQGLQSIQGLQNVQVQ	S-------S------EEE-
621	A0A448YG10	445	464	FESIQQFQQFQQMQQFQLQ	HHHHHHHHHHHHHHHHTT-
622	A0A226E172	59	78	LQTLQTLQNLQNLQNQQMV	HHHHHHHHHHHHHHHHS--
623	A0A5C6PJZ2	230	249	LQQLQQIQQIQHYQQQQLL	HHHHHHHHHHHHHHHHHHH
624	A0A6G0ICB6	255	274	LQQLQQIQQIQHYQQQQLL	HHHHHHHHHHHHHHHHHHH
625	A0A7M7KAQ9	270	289	LSALQSMQQLQSLQLIQSR	HHHHHHHHHHHHHHHHHTT
626	U6GQL2	10	29	LQQLQQLQQLQQLQPPQQL	HHHHHHHHHHTT-------
627	A0A4X2K6D9	346	365	IQEMQGMQRIQEMQQMQDI	HHHHHHHHHHHHHTS----
628	A0A1S3N200	198	217	LQQLQQLQQIQHYQQQQLL	HHHHHHHHHHHHHHHHHHH
629	I4DA25	23	42	MQGMQGMQGMQGMQGMQGM	-------------------
630	A0A2V0NVE4	205	224	LQSLQPLQSLQPLQLLQPR	-------------------
631	U6KLX4	80	99	LQQLQQLQQLQQLQLQQNI	HHHHHHHHHHHHHHHHHHH
632	Q559H7	755	774	LQQLQQLQQLQQLQQSQQR	HHHHHHHHHHHHHHHHTT-
633	M3AW31	159	178	MQSMQSMQSLQSLQPPQQS	-------------------
634	A0A3S2LLW8	843	862	LASLQGLQGIQGLQNVQVQ	-GGGTT-SS-TT---EEE-
635	U6G9Z8	304	323	MQQLQQLQELQQIQQQQQQ	HHHHHHHHHHHHHHHHHHH
636	A0A5E4N1N4	321	340	LETIQPLQALQALQKLQHQ	IIIIHHHHHHHHHHHHHHH
637	A0A1Y2GC70	38	57	YQQYQHYQQYQQYQQLQQY	HHHHHHHHHHHHHHHHHHH
638	A0A1B8EXZ2	180	199	IHDLQQLQTLQHIQGVQEQ	HHHHHHHHHHHHHHTSSS-
639	A0A5E4BQS1	95	114	IQPMQPMQPMQPMQPVQPQ	----------------SS-
640	A0A671WWS1	475	494	MQSLQPMQPLQPLQPLQPL	-------------------
641	E2QD73	94	113	IQQLQQLQQLQQLQQQQQQ	HHHHHHHHHHHHHHHHHHH
642	A0A7K8XT14	915	934	LQVLQVLQVLQVLQVLQEP	-S-SSSSSS-----S----
643	U6G8M4	259	278	LQQLQQLQQLQQLQQLQQP	HHHHHHHHHHHHHHHHT--
644	U6LP38	130	149	LKLLQQLQQLQQLQQQQQQ	HHHHHHHHHHHHHHHHHTS
645	U6KC10	181	200	LQPLQQLQQLQQLQQLQQQ	HHHHHHHHHHHHHHHHHHH
646	A0A2P6TFT7	214	233	MQGMQGMQQMQQLQHMQAG	HHHHHHHHHHHHHHHHH--
647	A0A4Z2FP03	199	218	LQVLQVLQVLQVLQVLQVL	HHHHHHHHHHHHHHHHHHH
648	A0A1S3N1U2	259	278	LQQLQQLQQIQHYQQQQLL	HHHHHHHHHHHHHHHHHHH
649	A0A1S3N225	256	275	LQQLQQLQQIQHYQQQQLL	HHHHHHHHHHHHHHHHHHH
650	A0A6P8UCZ2	258	277	LQQLQQIQQIQSYQQQQLL	HHHHHHHHHHHHHHHHHHH
651	A0A2U9R1D0	454	473	FNNMQYWQQMQQMQQMQQY	S-TTHHHHHHHHHHHHHHH
652	U6KZY7	84	103	MQQLQQLQQLQQLQQLQQQ	HHHHHHHHHHHHHHHHHHH
653	J7S3S4	51	70	YQQYQQYQQYQQYQQPQQS	-------------------
654	A0A0F0HF33	25	44	LRQFQEFQRFQEFQRYQEA	HHHHHHHHHHHHHHHHHHH
655	A0A1Y2EWF5	95	114	FEQFQQFQQFQEFQQFQQF	HHHHHHHHHHHHHHHHHHH
656	A0A232M4U6	84	103	LQQLQQLQQLQQLQHQQQN	HHHHHHHHHHHHHHHHHTT
657	A0A6P7JL97	401	420	YQQMQQYQQYQQYQYLQYA	HHHHHHHHHHHHHHHHHHH
658	A0A4U0W7Y9	840	859	MQPMQPMQPMQPMQQQQHP	-------------------
659	A0A1B8CLA5	181	200	IHDLQQLQTLQHIQGVQEQ	HHHHHHHHHHHHHTTS---
660	W5KIL8	390	409	YQQYQQYQQYQQYQQYQQY	HHHHHHHHHHHHHHHHHHH
661	G1XJG4	180	199	FQALQPIQPLQQFQQQQPI	-------------------
662	A0A2C5Y7L7	39	58	IAALQQLQALQHLQALQHH	HHHHHHHHHHHHHHHHHHH
663	A0A2U9AXU4	304	323	LQQLQQIQQIQHYQQQQLL	HHHHHHHHHHHHHHHHHHH
664	A0A6A4X353	527	546	MSDIQQLQQLQQLQQLQAA	HHHHHHHHHHHHHHHHHHH
665	A0A0M8WGT4	26	45	LRQFQEFQRFQEFQRYQEA	HHHHHHHHHHHHHHHHHHH
666	U6LIU8	5	24	LLQLQQLQQLQQLQQQQQQ	HHHHHHHHHHHHHHHHHHH
667	Q6FYA1	221	240	LKKLQDMQRMQELQAQQQQ	HHHHHHHHHHHHHHH--SS
668	U6GB36	66	85	LQQLQQLQQLQQLQQQQLL	HHHHHHHHHHHHHHHHHHH
669	A0A251S354	158	177	YNNYQQYQPYQQYQPYQQY	HHHHTT-------------
670	Q4N131	231	250	IRPIQPYQPYQPYQPQQPY	-------------------
671	A0A2G5VQC1	77	96	LQRLQRLQRLQRLQRLQTT	HHHHHHHHHHHHHHHHHHH
672	A0A3Q2C6M0	258	277	LQQLQQLQQIQQYQQQQLL	HHHHHHHHHHHHHHHHHHH
673	A0A139HTA8	551	570	MKQMQQMQQMQQMQQMQQA	HHHHHHHHHHHHHHHHHHH
674	J9JLS2	176	195	LEFFQPFQSFQPFQPFQHV	-------------------
675	A0A6I8N746	43	62	LHQLQQLQQLQQLQQLQKG	HHHHHHHHHHHHHHHHHHT
676	U6KKY8	126	145	LQQLQLLQLLQQLQQQQLL	HHHHHHHHHHHHHHHHHHH
677	A0A1H2E030	322	341	LQELQELQELQELQEPQEP	HHHHHHHHHHHHTT-----
678	A0A6P8Z8J9	423	442	MQQMQHMQHMQQMQQMQQH	HHHHHHHHHHHHHHHHHHH
679	A0A7M7KYX5	323	342	FQSLQPLQPFQNLQPLQPA	-------------------
680	A0A6J8E019	222	241	MQNIQNMQNMQNIQNIQNN	-------------------
681	J8LQK6	205	224	LKKLQDLQRMQQLQAQQQQ	HHHHHHHHHHHHHHHHTTS
682	A0A194RLV5	815	834	LTSLQGLQGIQGLQNVQVQ	GGG-SS---------EEE-
683	A0A3Q3GMM1	478	497	LQPLQPLQPLQPLQPPQPL	-------------------
684	A0A6P4ET81	290	309	IQPIQPIQPIQPLQPVQPI	-------------------
685	A0A667YAT0	237	256	LQQLQQIQQIQHYQQQQLL	HHHHTTSSHHHHHHHHHHH
686	A0A1V9XD49	386	405	LPAIQGLQAIQAMQAGQGL	--SHHHHHHHHHTTS----
687	A0A3Q1BWY2	257	276	LQQLQQIQQIQHYQQQQLL	HHHHHHHHHHHHHHHHHHH
688	A0A2A4JA97	823	842	LASLQGLQGIQGLQNVQVQ	---------------EEE-
689	R7VAE3	205	224	LQQLQHLQQLQHLQQLQLQ	HHHHHHHHHHHHHHHHHHH
690	A0A672P1H7	148	167	LSQLQHLQQLQQLQHHQQQ	HHHHHHHHHHHHHHHHHHH
691	A0A4C1XPU5	211	230	LASLQGLQSLQGLQNVQVQ	GGGGGGGTT-TT---EEE-
692	A0A2G9G7R8	1053	1072	LQQYQQYQGYQHMQNQQQS	HHHHHHHHHHHHHHHHHHT
693	A0A1G6UZX0	57	76	WRQFQEFQRFQEFQRAQGD	HHHHHHHHHHHHHHHHHH-
694	M4BWZ5	240	259	MLVLQQIQYLQCLQLQQRH	HHHHHHHHHHHHHHHHHHH
695	A0A2V0NWW0	441	460	LQQLQQLQQLQQLQQLQQQ	HHHHHHHHHHHHHHHHHHH
696	A0A1X7RAL1	136	155	LNGLQVLQPLQPLQSQQPQ	-------------------
697	A0A1Y1WXU5	216	235	IQNIQNIQNIQNIQNHQNS	HHHHHHHHHHHHHHHHHHH
698	A0A6P8URJ2	255	274	LQQLQQIQQIQSYQQQQLL	HHHHHHHHHHHHHHHHHHH
699	U6LFT4	105	124	MQKMQQLQQLQQLQQQQQE	HHHHHHHHHHHHHHHHHHH
700	Q0EWG6	257	276	ISSYQKYQMIQKLQQLQGF	EE-S-HHHHHHHHHHH---
701	A0A6A5BRE6	8	27	FNQMQQMQQMQNYQRQQQM	HHHHHHHHHHHHHHHHHHH
702	A0A1Q8RMP4	757	776	MQTMQPMQPMQPMQSMQPM	-------------------
703	K0KEJ4	18	37	LRQFQEFQRFQEFQRFQQQ	HHHHHHHHHHHHHHHHHHH
704	T1J7P3	374	393	FGQMQSMQGMQGMQGQQFQ	-------------------
705	A0A3R7NZ67	330	349	LLPLQNLQSLQNLQNLQNP	-------------------
706	A0A7M7MB53	688	707	LPAIQGLQAIQAMQASQAL	------SSSSSSSSSS---
707	A0A6P7KQM9	257	276	LQQLQQIQQFQHYQQQQLL	HHHHHHHHHHHHHHHHHHH
708	M7SB02	17	36	LQPMQQMQHMQAMQPMQPL	-----SSSS----------
709	A0A317XK72	1023	1042	MASMQNMQGMQGMQGMQGG	TTTTGGGTT-SS-------
710	A0A196SC86	334	353	MQQMQQMQQMQPMQQKQQQ	HHHHHHHHHHHHHHHHHHH
711	A0A388KC75	128	147	LQKLQKLQKLQKLQKLQGI	SSSSTTGGGTTTSTT----
712	A0A267H0E4	271	290	LQQLQQLQRLQQLQQQQQT	HHHHHHHHHHHHHHHHHSS
713	A0A6P8YTD0	419	438	MQQMQHMQHMQQMQQMQQH	HHHHHHHHHHHHHHHHHHH
714	A0A1H9RWW8	39	58	WRQFQEFQRFQEFQRGQAD	HHHHHHHHHHHHHHHHHHT
715	A0A5C6P8K0	385	404	MHQYQQYQQYQQYQYLQYA	HHHHHHHHHHHHHHHHHHH
716	A0A1R3HVX9	45	64	LQQLQQLQQFQQLQNQQQS	HHHHHHHHHHHHHHHHHHH
717	A0A7M7JP57	608	627	LPAIQGLQAIQAMQASQAL	-SSSHHHHHHHHHHTTSSS
718	A0A1Y2W2L2	335	354	LQGLQGLQGLQGFQGYQGQ	-------------------
719	A0A1D3TCN5	208	227	MQNMQDMQNLQDMQNIQSM	-TTGGGGGGGGGTHHHHHH
720	H9IVA7	689	708	LASLQGLQGIQGLQNVQVQ	GGGGTT-SS------EEE-
721	A0A4R9EP70	138	157	MPGMQHMQHMQHMQHLQHS	-----TTTHHHHHHHHHHH
722	A0A6P8F1G9	246	265	LQTLQALQALQAIQTPQQH	-------------------
723	A0A196SBH2	246	265	MQQFQQFQQLQQFQQLQMQ	HHHHHHHHHHHHHHHHHHH
724	A0A4Y7QP05	80	99	MAMWQQMQQMQQLQAQQQQ	HHHHHHHHHHHHHHHHHHH
725	A0A024W5Z5	127	146	IKNIQNIQNMQNMQNIQNG	-------------------
726	A0A6J0Z0E7	140	159	LQPLQPLQPLQPLQPLQPQ	-------------------
727	A0A1S3MY60	271	290	LQQLQQLQQIQHYQQQQLL	HHHHHHHHHHHHHHHHHHH
728	A0A484B6V6	360	379	LQHLQQLQSMQQMQQQQLQ	HHHHHHHHHHHHHHHHHHH
729	A0A674NA09	421	440	MHQYQQYQQYQQYQYLQYA	HHHHHHHHHHHHHHHHHHH
730	A0A553HQZ1	267	286	MQHMQQMQQMQHMQAAQAQ	HHHHHHHHHHHHHHHHHHG
731	U6L4M8	89	108	LQQYQLLQQYQLLQQDQLL	HHHHHHHHHHHHHHHHHHH
732	H1VX15	371	390	MQSMQPMQPMQPMQPMQPM	-------------------
733	A0A1V6P836	351	370	MQQMQQMQQMQQMQMKQQM	HHHHHHHHHHHHHHHHHHH
734	U6GRH5	590	609	LQQLQQLQQLQQLQQQQQQ	HHHHHHHHHHHHHHHHHHH
735	A0A5C2SD42	222	241	LQGLQGLQSMQNMQNMQVP	-------------------
736	U6JSN9	8	27	LQQLQQLQQLQQLQQQQKR	HHHHHHHHHHHHHHHHHHH
737	A0A6P7JTU3	258	277	LQQLQQLQQIQHYQQQQLL	HHHHHHHHHHHHHHHHHHH
738	A0A162KYC8	326	345	MRQMQQMQQIQQMQQRQQP	HHHHHHHHHHHHHHHHHHH
739	U6GSP9	243	262	LLLLQQLQQLQQLQQQQQQ	HHHHHHHHHHHHHHHHHHH
740	A0A5B7SMI6	211	230	LSQMQTIQALQNIQFDQIL	HHHHHHHHHHHHHHHHHHH
741	A0A6I9P844	233	252	LQQLQQIQQIQSYQQQQLL	HHHHHHHHHHHHHHHHHHH
742	A0A4C2E9N5	650	669	LKQLQQLQQLQQLQELQRQ	HHHHHHHHHHHHHHHHHHH
743	U6KXG3	533	552	LHQLQQLQQLQEMQQIQQQ	HHHHHHHHHHHHHHHHHHH
744	A0A4Q1BU40	1014	1033	LQGIQGIQGLQGIQALQNY	--S----SSSHHHHHHHHH
745	A0A2H2IDU0	682	701	YAYMQQMQQMQQMQQQQQQ	HHHHHHHHHHHHHHHHHHH
746	D8LPA6	11	30	MQQMQHMQQMQQMQHMQQQ	HHHHHHHHHHHHHHHHHHH
747	A0A5N3XDI9	143	162	LQPLQPLQPLQPLQPLQPQ	-------------------
748	A0A177WN49	427	446	LQQMQQFQQFQRMQLQQQS	HHHHHHHHHHHHHHHHHHH
749	A0A0M0JYK5	0	19	MQPMQPMQPMQPMQPMQPM	-------------------
750	U6KE96	115	134	LQHLQQLQQLQQLQQLQQL	HHHHHHHHHHHHHHHHHHH
751	U6LR49	56	75	LQHLQHLQQLQQLQQQQQQ	HHHHHHHHHHHHHHHHHHH
752	U6GSU4	554	573	LQQLQQLQQLQQLQQQQQQ	HHHHHHHHHHHHHHHHHHH
753	A8Y463	68	87	MGGFQGLQGLQGMQTIQSV	-------------------
754	A0A5B8MHG4	220	239	IRQLQQLQQLQQLQDLQSL	HHHHHHHHHHHHHHHHHHH
755	A0A6P8UDH7	234	253	LQQLQQIQQIQSYQQQQLL	HHHHHHHHHHHHHHHHHHH
756	U6GCL3	667	686	ISQLQKLQQLQQLQQQQPI	HHHHHHHHHHHHHHH----
757	A0A3Q3RIN0	308	327	LQQLQQIQQIQHYQQQQLL	HHHHHHHHHHHHHHHHHHH
758	Q54Y43	246	265	FMQYQHLQHMQMIQQQQQQ	HHHHHHHHHHHHHHHHHHH
759	Q9Z0K9	159	178	IQPIQPIQPIQPIQPIQPQ	-------------------
760	U6L792	644	663	MQQMQQMQQMQQMQQMQQQ	HHHHHHHHHHHHHHHHTTS
761	A0A2S4MI67	245	264	LGAMQPIQPMQALQTAQAA	-------------------
762	A0A177WPC9	427	446	LQQMQQFQQFQRMQLQQQS	HHHHHHHHHHHHHHHHHHH
763	A0A3Q3KYN7	268	287	LQQLQQIQQIQHYQQQQLL	HHHHHHHHHHHHHHHHHHH
764	A0A6P8VCV9	284	303	LQQLQQIQQIQSYQQQQLL	HHHHHHHHHHHHHHHHHHH
765	A0A0J1B2V0	309	328	MSSMQGMQGMQGMQGMQGM	-------------------
766	A0A165CN63	410	429	LPGMQGLQNLQALQGLQMS	-TTS-TTGGGGGG------
767	A0A397IQ46	956	975	MQSIQSLQSLQSLQSLQSL	-------------------
768	U6GZ62	240	259	LQQLQQLQLLQQLQQKQQQ	HHHHHHHHHHHHHHHHHHH
769	A0A0D3H4Z1	686	702	IQQMQQMQQMQQQQQQ	HHHHHHHHHHHHHHHH
770	A0A369GRU5	638	654	LQHLQHLQHIQQQQQQ	HHHHHHHHHHHHHHHH
771	A0A0Q6F8R2	368	384	LPAFQTLQAWQAWQSH	HHHHHHHHHHHHHHHH
772	A0A6P8XD79	261	277	LINFQHLQTLQVPQTP	TTEEEEEEEEE--S--
773	A0A6P6Y103	6	22	LNELQSLQTFQYWQVE	HHHHHHHHHHHHHHHH
774	A0A0P7B5G0	492	508	FQQFQQFQAFQQTQQT	HHHHHHHHHHHHHHHH
775	A0A1J4KY45	170	186	LFLIQHYQEMQFEQET	HHHHHHHHHHHHHHHH
776	A0A6P6Y1T7	6	22	LNELQSLQTFQYWQVE	HHHHHHHHHHHHHHHH
777	H2IZN1	244	260	LNWLQQWQQMQQKQQQ	HHHHHHHHHHHHHHHH
778	A0A1R1PP92	101	117	LEQLQKLQMLQRQQME	HHHHHHHHHHHHHHHH
779	A0A4R2T3L5	0	16	MKVFQRLQLLQARQLI	-HHHHHHHHHHHTTSS
780	A0A6J3LBL6	130	146	LAYYQQLQQYQQAQLH	HHHHHHHHGGG-----
781	A0A0H2RVB9	258	274	YQGIQSLQSFQALQAF	SSSHHHHHHHHHHHHH
782	A0A6P6R390	295	311	IQHLQQIQQYQQQQLL	HHHHHHHHHHHHHHHH
783	E9PV74	698	714	LTSLQNLQNLQSLQLA	-GGGGGGSTT------
784	A0A067QEU0	664	680	FYELQAMQKIQASQQG	HHHHHHHHHHHHHHGG
785	C5FLQ0	219	235	YSQLQQLQQLQPAQPA	HHHHHHHHTTS-----
786	A0A1V6RCS2	357	373	IAQMQQMQQMQMRQQQ	HHHHHHHHHHHHHHHH
787	A0A668TWV4	724	740	LLRLQQIQRLQLQQSD	HHHHHHHHHHHHHHHH
788	A0A6J1S9V7	391	407	LGQLQQLQQMQQMQQH	HHHHHHHHHHHHHHHH
789	A0A671R642	513	529	MQHMQHMQQMQQHQMQ	HHHHHHHHHHHHHHHH
790	A0A2J7PQY7	40	56	LIVLQIIQLIQDHQSL	HHHHHHHHHHHHHHHT
791	A0A2H3IJ31	127	143	LQQLQQLQQLQQQQQQ	HHHHHHHHHHHHHHHH
792	W7XC31	125	141	YPAFQFIQTIQIPQDN	TTT--EEEEEE--TT-
793	F0ZRM3	92	108	LKQLQQLQQLQQKQSE	HHHHHHHHHHHHHHHH
794	A0A7K8X7M9	117	133	LQQLQHLQQLQHQQQQ	HHHHHHHHHHHHHHHH
795	A0A1Y6L3Z0	18	34	LVDMQGLQQLQAAQQL	IIIIT---HHHHHHHT
796	U6L8Q3	5	21	YNLLQLLQLLQQQQQQ	HHHHHHHHHHHHHHHH
797	Q71TY4	272	288	MQQMQQMQQMQQMQQS	----------------
798	G3W647	141	157	IQPIQPMQPMQPMQPL	----------------
799	A0A674I4R7	174	190	LQQLQHLQQLQHHQQQ	HHHHHHHHHHHHHHHH
800	A0A267FZ04	296	312	LQQLQRLQQLQLQQQQ	HHHHHHHHHHHHHHHH
801	A0A261BJK8	937	953	IQNLQSLQNLQNLQNH	----------------
802	A0A1I7N7U9	68	84	FKGFQVLQNFQSQQTS	-TTEEEEEEEEEEEEE
803	A0A0L0FDP8	115	131	MEHMQQMQHMQQQQQQ	HHHHHHHHHHHHHHHH
804	U6K8F2	54	70	LQQMQQLQQLQQLQHM	HHHHHHHHHHHHHHHH
805	U6JZ46	57	73	LQQLQQLQQLQQLQQQ	HHHHHHHHHHHHHHHH
806	A0A6A5ESI0	94	110	LRVLQVLQALQVLQVL	HHHHHHHHHHHHHHHH
807	A0A7L2YUL0	117	133	LQQLQHLQQLQHQQQQ	HHHHHHHHHHHHHHHH
808	A0A423VD26	440	456	LDTYQSYQPYQPYQPE	----------------
809	U6G2R7	314	330	LLLLQDIQRWQQQQQQ	HHHHHHHHHHHHHHHH
810	A7TRQ0	505	521	ILQYQQLQQLQQQQQQ	-HHHHHHHHHHHHHHH
811	A0A4Z1NRR7	51	67	IQAIQAIQAIQAIQAK	HHHHHHHHHHHTS---
812	A0A420IY82	170	186	MQQIQMIQMMQQQQQQ	SHHHHHHHHHHHHHHH
813	A0A7L4IWN1	117	133	LQQLQHLQQLQHQQQQ	HHHHHHHHHHHHHHHH
814	A0A5Q4BB99	134	150	YPQYQQYQQYQQQQQQ	-HHHHHHHHHHHHHHH
815	A0A7J7JGP6	170	186	LAAMQHMQYLQAAQQQ	HHHHHHHHHHHHHHHH
816	A0A6P3ER98	170	186	LQQLQQLQQLQQQQQQ	HHHHHHHHHHHHHHHH
817	A0A3Q1GPR9	35	51	FSQIQDLQDLQDLQDL	HHHHHHHHHHHHHHHH
818	A0A1I1L3B1	26	42	MSMMQAMQGMQGMQGM	HHHHHHHTT-------
819	A0A4W2CR92	177	193	LQQLQQLQQLQQQQPP	HHHHHHHHHGGG----
820	T1F502	130	146	ITHYQQLQQLQLQQQP	HHHHHHHHHHHHHT--
821	A0A670Y066	170	186	LQQLQHLQQFQQQQQQ	HHHHHHHHHHHHHHHH
822	A0A0P7UED0	231	247	FPPLQPLQPLQAIQPV	----------------
823	A0A6P6R2W9	284	300	IQHLQQIQQYQQQQLL	HHHHHHHHHHHHHHHH
824	A0A5F9DTJ4	178	194	LQQLQQLQQLQQQQQK	HHHHHHHHHHHHHHHH
825	A0A168LC91	202	218	FQQWQYMQQYQQAQLI	HHHHHHHHHHHHHHHH
826	A0A1E1L7I1	396	412	MQQMQQMQQMQQMQMQ	HHHHHHHHHHHHHHHH
827	U6L6Q1	564	580	LQQLQPLQPLQQPQQL	----------------
828	F0ZIK0	96	112	LKQLQQLQQLQQKQSE	HHHHHHHHHHHHHHHH
829	Q05785	223	239	LKQLQELQRLQKQQQS	HHHHHHHHHHHHHHHH
830	Q23G36	194	210	FSQLQSMQGLQKLQLS	HHHHTT-TT--EEEEE
831	A0A6P6NY86	267	283	LQQLQQYQQYQQQQQL	HHHHHHHHHHHHHHHH
832	W5MZV4	177	193	LQHLQQLQQLQHQQHQ	HHHHHHHHHHHHHHHH
833	A0A0S2JKG8	69	85	FISLQQLQSWQSGQGI	E--HHHHHHHHTTS--
834	A0A7M7LPV0	169	185	YPEYQGYQDYQEYQDD	----------------
835	D3B774	107	123	FLNLQQMQYIQQQQQQ	---HHHHHHHHHHHHH
836	A0A5F8HJ34	173	189	LQQLQHLQQLQQQQPP	HHHHHHHHHHGGGS--
837	A0A7J6B345	5	21	MAVFQRFQRLQALQFA	--SS-SS---------
838	A0A0Q4R2W5	37	53	LAAWQGYQYWQNRQAT	HHHHHHHHHHHHHHHH
839	A0A6J3KH37	139	155	YPEYQGYQDYQEYQDD	----------------
840	B4K9I7	146	162	LQQLQQLQQLQQQQQQ	HHHHHHHHHHHHHHHH
841	A0A152A263	449	465	FQQFQQFQQFQQQQQQ	HHHHHHHHHHHHHHHH
842	A0A1L0BLW5	14	30	YDSLQGLQQLQQHQRM	HHHHHHHHHHHHHHHH
843	A0C8R4	99	115	LKALQWLQNLQQQQNK	HHHHHHHHHHHHS-SS
844	A0A151ZAF2	736	752	WLRYQHLQQIQYNQYI	HHHHHHHHHHHHHHHH
845	K9XKY1	178	194	LQKLQKLQGLQGLQGQ	HHHHHHHTT-TT--SS
846	A0A194XQ21	759	775	MQQMQRLQQMQMIQQQ	HHHHHHHHHHHHHHHH
847	A0A255T565	604	620	IARMQALQEMQRQQLE	HHHHHHHHHHHHHHHH
848	A0A2I4CSJ2	709	725	LLRLQHIQRLQTEQHK	HHHHHHHHHHHHHHHH
849	A0A3N4L163	451	467	MQQMQQIQQMQAQQAQ	HHHHHHHHHHHHHHTT
850	U6K9J2	178	194	LEQLQQLQQLQQQQEH	HHHHHHHHHHHHHHHH
851	A0A4Y8CX31	442	458	MQQMQQMQQMQMQQAI	HHHHHHHHHHHHHHTT
852	A0A5J4Z672	486	502	LQQMQLMQHIQAMQRP	HHHHHHHHHHHHTTS-
853	V5GC71	40	56	IQPIQPIQPIQPTQQD	-------------HHH
854	A0A1E3NND8	282	298	YQQMQPIQNMQPMQNI	----------------
855	A0A4Y7SIN5	12	28	IPMYQAWQILQFTQLA	HHHHHHHHHHHHHHHH
856	B4K964	127	143	FGSLQQLQVLQLDQNI	TTT-TT--EEE--SS-
857	A0A126T8S6	125	141	FMHIQYMQLWQKMQLQ	HHHHHHHHHHHHH--H
858	A0A0L7QYL8	127	143	LAYYQQLQQIQQPQLQ	HHHHHHHHHHTTTTTT
859	A0A0D3H4Z2	686	702	IQQMQQMQQMQQQQQQ	HHHHHHHHHHHHHHSG
860	A0A261B225	271	287	MQPIQSIQRMQQTQVS	----------------
861	A0A167JV87	39	55	MPQMQQMQGIQQQQQQ	---SHHHHHHHHHHHH
862	U6LNY2	197	213	LDLLQLLQQLQHQQEQ	HHHHHHHHHHHHHHHH
863	A0A7K8II18	117	133	LQQLQHLQQLQHQQQQ	HHHHHHHHHHHHHHHH
864	A2DF89	352	368	LQQMQQMQQFQQLQQQ	HHHHHHHHHHHHHHHH
865	A0A7K4U377	117	133	LQQLQHLQQLQHQQQQ	HHHHHHHHHHHHHHHH
866	U6LN60	54	70	LQQLQQLQQLQQQQQQ	HHHHHHHHHHHHHHHH
867	Q6NS15	253	269	IAHLQQMQQMQQQQQQ	HHHHHHHHHHHHHHHH
868	A0A674B194	282	298	LQQLQQIQLYQHQQLM	HHHHHHHHHHHHHHHH
869	A0A0L7QLP2	507	523	YLGLQQLQQLQPQQPQ	----------------
870	U6LGS9	216	232	MQQLQQLQQLQQQQEA	HHHHHHHHHHHHHHHH
871	U6LTP1	404	420	LNPLQLLQQLQQQQQQ	--HHHHHHHHHHHHHH
872	A0A3S1BR90	514	530	FPALQSLQNLQGLQAL	----------------
873	A0A7M7ITI2	366	382	LSQLQSLQSLQGQQVA	-HHHHHHHHHHHHHHH
874	A0A7L1RM21	29	45	LQQLQQLQQLQQLQQL	SHHHHHTTSSSSSS--
875	A0A4W5N373	247	263	LQQLQQIQLYQHQQLM	HHHHHHHHHHHHHHHH
876	A0A6P5IDN4	173	189	LQQLQHLQQLQQQQPP	HHHHHHHHHGGG----
877	A0A1L8I0C8	253	269	IAHLQQMQQMQQQQQQ	HHHHHHHHHHHHHHHH
878	A0A6I9XH95	115	131	YRRLQTLQKLQSCQPK	HHHHHHHHHHHHTS--
879	A0A1Y2C763	174	190	MYQMQQMQQMQQMQNM	HHHHHHHHHHHHHHHH
880	U6MEJ3	57	73	LQEMQQLQQLQQQQHL	HHHHHHHHHHHHHHHH
881	B3MSE6	110	126	LQNLQNLQNLQSLQPT	SSS-------------
882	A5DWD6	135	151	LLLLQLLQQMQSQQSN	HHHHHHHHHTTS----
883	A0A7L1QTJ6	171	187	LQQLQHLQQLQHQQHQ	HHHHHHHHHHHHHHHH
884	U6GGR3	350	366	LQQLQQLQQLQQQQRS	HHHHHHHHHHHHHHHH
885	A0A1S3GKD0	171	187	LQQLQQLQQLQQQQQP	HHHHHHHHHHHTT---
886	A0A2S2FB73	255	271	YLAYQKYQKYQQEQDI	HHHHHHHHHHHHHHHH
887	A0A672MN69	487	503	MQHMQHMQQMQQHQMQ	HHHHHHHHHHHHHHHH
888	A0A5E4BY72	9	25	LQQLQQLQQLQQQQQQ	HHHHHHHHHHHHHHHH
889	A0A383VQH2	305	321	LSALQRLQQLQVLQVD	HHHHTT-TT--EEEEE
890	A0A4Q4X9P0	274	290	MHQMQQMQQMQAAQGR	STTSGGGGS-SS----
891	A0A6B3PN87	473	489	ISTLQKLQGFQLLQYI	HHHHHHHHHTTSEEEE
892	A0A6P6NXV3	256	272	LQQLQQYQQYQQQQQL	HHHHHHHHHHHHHHHH
893	A0A2T2P1A6	721	737	MQQMQQMQQIQQAQQV	HHHHHHHHHHHHHHHH
894	J9FKH7	163	179	WKDYQSIQVYQEHQDW	EETTEEEEEE---SS-
895	A0A3Q0GUD7	203	219	YEKLQLLQNIQSEQIA	SSS--EEEEEE-SSTT
896	A0A5D2UTR3	546	562	MPRLQQLQLLQMLQQR	--HHHHHHHHHHHHHH
897	A0A1Y1JI24	388	404	MKNMQSMQSMQSMQNY	HHHHHHHHHHHHHHT-
898	A0A6P2EC29	149	165	MQPMQPMQPMQPMQPM	----------------
899	A0A6J0TLK4	95	111	LELLQELQLYQAAQVI	HHHHHHTT-HHHHHHH
900	A0A6I9YMU5	49	65	LQQLQHLQQFQQQQQQ	HHHHHHHHHHHHHHHH
901	E4ZVA6	909	925	YEELQLYQDYQCHQLA	HHHHHT--HHHHHHHH
902	A0A397TJT1	147	163	FNSFQPMQSYQSTQEE	-TT---TT-----TTE
903	A0A7K5AMX1	31	47	LQELQELQELQEQQEL	HHHHHHHHHHHHHHHH
904	A0A7L2D525	117	133	LQQLQHLQQLQHQQQQ	HHHHHHHHHHHHHHHH
905	A0A672PDK6	263	279	LQQFQQYQQYQQQQLL	HHHHHHHHHHHHHHHH
906	A0A4U0UXS3	641	657	YPPMQHIQHIQQTQQV	----------------
907	A0A0C7MXH4	159	175	MPNMQQWQQLQQLQQN	---HHHHHHHHHHHHS
908	U6JR08	104	120	LQQLQQLQQLQQQQQQ	HHHHHHHHHHHHHHHH
909	W6XVB2	19	35	FEFMQLMQKYQVHQNP	HHHHHHHHHHHTTS-T
910	A0A4X2KY99	177	193	LQQLQHLQQLQQQQPP	HHHHHHHHHTTS----
911	A0A267FA96	329	345	YQQLQLYQNLQQQQEQ	HHHHHHHHHHHHHHHH
912	A0A7J9D1E0	198	214	MPRLQQLQLLQMLQQR	HHHHHHHHHHHHHHHH
913	U6LBJ1	123	139	LQQLQQLQQLQQLQQV	HHHHHHHHHHHHHH--
914	E4ZWA0	381	397	MQQMQQMQAMQAMQQG	HHHHHHHHHHHGGGS-
915	U6GZ98	66	82	LQQLQQLQQLQQLQHQ	HHHHHHHHHHHHHHHH
916	A0A7J6C1N3	276	292	LQQLQQYQQYQQQQQL	HHHHHHHHHHHHHHHH
917	A0A553R1Z9	265	281	FQQLQQYQQYQQQQLL	HHHHHHHHHHHHHHHH
918	A0A3D8Q878	288	304	MQQMQQMQQMQQMQQG	HHHHHHHHHHHHTTS-
919	U6KJR8	350	366	LQQLQQLQQLQQQQSP	HHHHHHHHHHHHHTS-
920	A0A6P9BPV9	170	186	LQQLQHLQQFQQQQQQ	HHHHHHHHHHHHHHHH
921	A0A3S0PS91	81	97	ITDWQQIQTLQEGQIG	-SSGGGGGG--TT-EE
922	A0A663E4M3	178	194	LQQLQHLQQLQHQQQQ	HHHHHHHHHHHHHHHH
923	A0A6G1QM19	194	210	LQHLQQLQQMQQHQQQ	HHHHHHHHHHHHHHHH
924	U6GVZ7	49	65	LQQLQQLQQLQQQQEL	HHHHHHHHHHHHHHHH
925	A0A2K6DIN2	705	721	LTSLQNLQNLQSLQLA	-GGGGGG---------
926	A0A669BGU4	715	731	LLRLQQIQRLQLQQSD	HHHHHHHHHHHHHHHH
927	A0A2I3MD25	705	721	LTSLQNLQNLQSLQLA	-GGGGGGSTT--S---
928	A0A7L3IFA8	11	27	LQQLQHLQQLQHQQQQ	HHHHHHHHHHHHHHHH
929	Q7RBT3	435	451	LVDFQNFQNFQNFQNI	HHHHHHHHGGG-----
930	U6LB69	293	309	LQQLQQLQQLQQLQQQ	HHHHHHHHHHHHHHHH
931	A0A2I2FUT4	174	190	LVSIQAIQGYQAVQAL	HHHHHHHHHHHHHHHH
932	A0A4Q4T750	366	382	MMQMQQMQQMQQMQQQ	HHHHHHHHHHHHHHHH
933	A0A1X0P187	189	205	FNTLQDMQCIQLTQLL	--HHHHHHHHHHHHHH
934	A0A0M0LIN9	128	144	MQPMQPMQSMQPMQPP	----------------
935	U6K113	809	825	LHQLQQLQHLQQRQHL	HHHHHHHHHHHHHHHH
936	U6GGF0	65	81	LQQLQQLQQLQQQQQQ	HHHHHHHHHHHHHHHH
937	A0A4W5PBF5	25	41	LQNLQNLQNLQNLQDG	HHHHHHHHHHHHHHHH
938	A0A7L1PNI4	117	133	LQQLQHLQQLQHQQQQ	HHHHHHHHHHHHHHHH
939	H1Q2E8	609	625	LARMQALQQMQQQQKD	HHHHHHHHHHHHHHHH
940	A0A674GLQ1	743	759	LKELQELQAMQEAQGS	HHHHHHHHHHHHHTT-
941	A0A545VF50	1065	1081	YQQYQQYQQYQQHQPQ	HHHHHHHHHHHHTS--
942	A0A2U9BCG7	345	361	YGFMQQLQEYQATQVS	HHHHHHHHHHHHHTHH
943	A0A015KYY2	266	282	FQQFQQFQQYQYPQHP	HHHHHHHHTTSS---T
944	A0A6P6NXX4	265	281	LQQLQQYQQYQQQQQL	HHHHHHHHHHHHHHHH
945	A0A6V7TQY3	467	483	FAAFQCWQLLQQQQNN	HHHHHHHHHHHHHHHT
946	U6MFX4	160	176	LRQLQQLQQIQQLQQL	HHHHHHHHHHHHHHHH
947	A0A663E448	170	186	LQQLQHLQQLQHQQQQ	HHHHHHHHHHHHHHHH
948	A0A663EQE4	179	195	LVAYQRLQALQKLQPW	HHHHHHHHHHHHT---
949	A0A6I8QPY1	262	278	MQQMQQIQQMQQMQQS	----------------
950	A0A5N6SVM8	58	74	LDCIQIIQPMQPYQGE	----EEE---------
951	A0A7J5ZHF2	36	52	LQGLQGLQGLQGLQVQ	----------------
952	A0A158NLH1	425	441	LLGLQQLQQYQQAQRP	S-SSTTSGGGSSS---
953	A0A0R3VWS4	482	498	YAQWQQWQQWQAWQAW	HHHHHHHHHHHHHHHH
954	A0A452FDD8	454	470	LQHLQRLQQMQPMQPT	HHHHHHHHTTS-----
955	A0A0V1MK77	1113	1129	LQQLQHLQHLQQQQQQ	HHHHHHHHHHHHHHHH
956	A0A4W2CKW8	706	722	LTSLQNLQSLQSLQLA	GGGGGGGSTTS-----
957	A0A0V0QPH2	20	36	IVSIQEIQIIQYLQNI	--THHHHHHHHHHHHH
958	A0A1Z5JEE2	137	153	LMQMQHMQMMQMQQGM	HHHHHHHHHHHHHHHT
959	F4Q9K1	980	996	LQQLQQLQQLQQLQKQ	HHHHHHHHHHHHHHTT
960	C4M0E7	114	130	INNLQTIQNYQQVQQN	----------------
961	A0A2G5V9W3	504	520	IEQLQKIQQWQQQQQQ	HHHHHHHHHHHHHHHH
962	A0A0A2KLK7	47	63	IHPIQPIQPIQHVQHD	----------------
963	A0A6P8ZHV5	421	437	LRQLQHLQHLQQLQAN	HHHHHHHHHHHHHHHH
964	A0A7L1EVF6	117	133	LQQLQHLQQLQHQQHQ	HHHHHHHHHHHHHHHH
965	A0A6I6GEI4	198	214	YQRYQVLQTLQQEQLV	HHHHHHHHHHHH-TTS
966	B4IG34	92	108	LPPLQQLQPLQPLQPI	----------------
967	A0A1T1AUI3	256	272	YDLFQYIQHLQANQQT	HHHHHHHHHHHHTT--
968	G8ZRF2	211	227	LKRLQEMQKLQQQQTQ	HHHHHHHHHHHHTTS-
969	A0A669E1D1	724	740	LLRLQQIQRLQLQQSD	HHHHHHHHHHHHHHHH
970	A0A078A3S5	391	407	MYRLQRLQNLQQVQKD	HHHHHHHHHHHHHHHH
971	A0A6I3J943	403	419	FEGLQDWQRIQISQTP	EEEEEEEEEEEEEE-T
972	A0A5E8BLW9	447	463	YQNYQNYQNYQNYQND	SSTTTHHHHTTGGGTT
973	E4WYT3	332	348	LEALQNMQAMQLCQKS	HHHHHHHHHHHHHT--
974	W4J5J3	501	517	IQNIQNIQNIQNVQNN	---------------B
975	W5MDK9	387	403	LRTLQNIQALQPGQHG	HHTTS-----------
976	U6LDB7	65	81	LPPLQQLQQLQQQQQQ	---HHHHHHHHHHHHH
977	U6GE84	532	548	LQLLQQLQLLQQQQQQ	HHHHHHHHHHHHHHHH
978	A0A671K4E3	164	180	LQHLQQLQQLQHHQQQ	HHHHHHHHHHHHHHHH
979	A0A3P8U2W0	711	727	LLRLQQIQRLQVQQTE	HHHHHHHHHHHHHHHH
980	A0A6P6R3J0	296	312	IQHLQQIQQYQQQQLL	HHHHHHHHHHHHHHHH
981	A0A5N3XRI1	118	134	LQQLQQLQQLQQQQPP	HHHHHHHHHHHTTS--
982	A0A669EI15	159	175	LMRIQGIQEIQEKQLF	HHHHHT-S---EEEEE
983	U6M5R1	406	422	LQQLQQMQQLQQQQSH	HHHHHHHHHHHHHHHH
984	A0A1G4K394	174	190	MPNMQQWQQLQQLQQN	---HHHHHHHHHHHH-
985	A0A3P8YN63	25	41	LQNLQNLQNLQNLQDG	HHHHHHHHHHHHHHHH
986	A0A803XP86	170	186	LQQLQHLQQLQHQQQQ	HHHHHHHHHHHHHHHH
987	Q247T3	62	78	LKPFQILQTYQDAQPI	SS-------STT----
988	E3KVD3	42	58	YSLFQAIQPIQEDQPK	EEEE-------TTS--
989	U6KI18	84	100	LQQLQQLQQLQQQQQQ	HHHHHHHHHHHHHHHH
990	A0A7M7KHK6	107	123	LNPLQQLQQIQQLQQL	--HHHHHHHHHHHHHH
991	U6GYA7	527	543	LQQLQQLQQLQQLQQR	HHHHHHHHHHHHHHHH
992	J9JCJ9	448	464	MAWLQQMQQLQMMQMM	HHHHHHHHHHHHHHHH
993	A0A150GD26	470	486	LPGFQGLQGLQGLQGL	-----SSS--SS----
994	A8X4W6	601	617	LRELQTLQELQNLQNL	HHHHHHHHHHHHHHHH
995	A0A150G873	156	172	LSTWQQIQQWQAQQQL	HHHHHHHHHHHHHHHH
996	W5J2N7	139	155	IQEIQDMQEIQEIQDE	-----------S---S
997	A0A286ZLT2	698	714	LTSLQNLQNLQSLQLA	-GGGGGGSTT------
998	U6KAU2	68	84	LHLLQLLQLLQQQQGS	HHHHHHHHHHHHHTTS
999	A0C731	8	24	YRQIQRMQKIQKFQYE	HHHHHHHHHHHHHHHH
1000	A0A3M2RM75	22	38	ITAWQGYQFWQSEQQA	HHHHHHHHHHHHHHHT
1001	A0A1Y3N3E9	155	171	MQKLQQIQQFQLQQKT	HHHHHHHHHHHHHHHT
1002	A0A6F9AUU2	25	41	LQNLQNLQNLQNLQDG	HHHHHHHHHHHHHHHH
1003	A0A671EF76	702	718	LTSLQNLQNLQSLQLA	-GGGGGGSTT--S---
1004	H3SNJ0	277	293	LMSWQPLQQWQHEQAA	E--SHHHHHHHHHHHH
1005	A0A1E3HPQ8	345	361	MQQMQQMQQMQQMQQM	HHHHHHHHHHHHHHHH
1006	G5A2U2	312	328	LRRMQQLQQLQQQQLN	HHHHHHHHHHHHHHHH
1007	A0A444SII9	52	68	FAFLQYLQNFQPSQLT	HHHHHHHHHH-TTS--
1008	A0A3B3HIT5	685	701	LLRLQQIQRLQVQQAE	HHHHHHHHHHHHHHHH
1009	F4RHV5	444	460	LQQLQQIQQLQAAQAQ	HHHHHHHHHHHHHHHH
1010	A0A0C3HTS2	380	396	MQQMQAMQQMQQMQMQ	HHHHHHHHHHHHHHTT
1011	A0A194QEN5	40	56	LKSLQSLQSLQSLQSL	HHHHHHHHHHHHHHHH
1012	A0A1X2HUK6	423	439	MTPYQLLQQMQASQPS	--HHHHHHHHHT----
1013	A0A267E5P4	232	248	LQHLQQMQQMQQMQHR	HHHHHHHHHHHHHHHH
1014	A0A6V7WT92	289	305	MNFIQAFQQYQSSQQN	HHHHHHHHHHHHHHHH
1015	A0A6P6LSU5	203	219	LQQFQQYQQYQQQQLL	HHHHHHHHHHHHHHHH
1016	A0A1W1WCG0	38	54	LLSYQEWQKIQRMQDE	E--HHHHHHHHHHHHH
1017	R5V4P4	2	18	WQDWQNFQNWQNAQQQ	HHHHHHHHHHHHHHHH
1018	C6XAQ8	21	37	LTTWQGWQWLQASQVN	HHHHHHHHHHHHHHHH
1019	A0A150H271	475	491	LRRIQALQALQQYQCA	HHHHHHHHHTT-HHHH
1020	A0A369SBD9	211	227	MQPMQPMQSMQPMQTG	----------------
1021	A0A4W5QTI1	25	41	LQNLQNLQNLQNLQDG	HHHHHHHHHHHHHHHH
1022	A0A152A116	102	118	LQPMQGMQGMQGMQAM	----------------
1023	A0A287DF07	705	721	LTSLQNLQNLQSLQLA	-GGGGGGSTT------
1024	U6LIB7	645	661	LQQLQQLQQLQQLQQG	HHHHHHHHHHHHHTSS
1025	A8X5H3	2	18	FQKFQNFQTFQIFQIF	HHHHHHHHHHHHHHHT
1026	A0A267DSZ7	601	617	WQQWQQWQQYQQQQQS	HHHHHHHHHHHHHHHH
1027	A0A2A9MN55	533	549	FLLLQQLQLLQEKQQE	HHHHHHHHHHHHHHHH
1028	A0A673HRQ7	513	529	MQHMQHMQQMQQHQMQ	HHHHHHHHHHHHHHHH
1029	U6LI37	259	275	LQQLQQLQQLQQLQRS	HHHHHHHHHHHHHHHH
1030	A0A133Z607	604	620	MARMQALQQMQQQQMD	HHHHHHHHHHHHHHHH
1031	U6LUY4	432	448	LQQLQQLQQLQQLQMQ	HHHHHHHHHHHHHHHH
1032	A0A654HKZ7	447	463	YNQWQQWQQYQAWQQA	HHHHHHHHHHHHHHHH
1033	G1T6C4	170	186	LQQLQQLQQLQQQQQK	HHHHHHHHHHHHHHHH
1034	A0A078B2N1	207	223	FNFIQFLQFIQSSQPE	--HHHHHHHHHT----
1035	A0A7K7QWZ3	39	55	IQGIQGIQGIQGIQGI	B---------------
1036	A0A7L1NV47	117	133	LQQLQHLQQLQHQQQQ	HHHHHHHHHHHHHHHH
1037	A0A6J3L9P3	130	146	LAYYQQLQQYQQAQLH	HHHHHHHHHHHHHTTS
1038	A0A078B7T1	27	43	IQLLQCLQSLQNHQGQ	HHHHHHHHHHHHTTTT
1039	A0A2G5B952	174	190	LQQLQQIQQLQQQQEH	HHHHHHHHHHHHHHHH
1040	A0A0C9N010	762	778	FPQLQQLQQLQQQQQQ	HHHHHHHHHHHHHHHH
1041	A0A0G4PRV9	317	333	IAQMQQMQQMQMRQQQ	HHHHHHHHHHHHHHHH
1042	A0A3Q2WGP0	720	736	LLRLQQIQQLQLQQSD	HHHHHHHHHHHHHHHH
1043	R6BUJ0	611	627	MARMQALQELQRQQQE	HHHHHHHHHHHHHHHH
1044	A0A6J0THQ0	95	111	LELLQELQLYQAAQVI	HHHHHHTT-HHHHHHH
1045	A0A7N4NXP5	184	200	LQQLQHLQQLQQQQPP	HHHHHHHHHGGG----
1046	A0A662WTZ7	208	224	LTQIQYLQYLQMHQRQ	HHHHHHHHHHHHHHHH
1047	A0A2H5Q6Y4	561	577	LISWQKLQQLQEKQDE	HHHHHHHHHHHHHHHH
1048	A0A1W4WM79	764	780	MMTMQTIQGIQQQQIV	----------------
1049	A0A383W4S0	228	244	LPCYQKLQEFQQRQAA	HHHHHHHHHHHHHHHH
1050	U6KUF2	498	514	LQQLQQLQQLQQMQVQ	HHHHHHHHHHHHHHHH
1051	R6W6R9	73	89	LSLWQEMQLLQHGQEK	HHHHHHHHHGGGSS--
1052	A0A7M7GTW7	413	429	YLGLQQLQQIQPQQPQ	-SS-SS----------
1053	A0A1U8JJR6	546	562	MPRLQQLQLLQMLQQR	SSHHHHHHHHHHHHTT
1054	A0A1Y1W332	58	74	LQQLQQFQQLQLMQQQ	HHHHHHHHHHHHHHHH
1055	A0A452J4U1	170	186	LQQLQHLQQLQQQQQQ	HHHHHHHHHHHHHHHH
1056	A0A1I7S6K5	95	111	LRQIQVLQTWQMAQDC	-----HHHHHHHHHHH
1057	A0A1C7N7H6	76	92	LQRLQQIQALQIQQQQ	HHHHHHHHHHHHHHHH
1058	A0A0M1NL07	400	416	LIYMQQLQQLQGIQEL	HHHHHHHHHHS-----
1059	A0A0D0A9T7	649	665	FYELQSLQKMQAQQQG	HHHHHHHHHHHHHHHH
1060	A0A7L1ZKW2	117	133	LQQLQHLQQLQHQQQQ	HHHHHHHHHHHHHHHH
1061	K7F3F5	196	212	YFNIQIYQDIQNRQRI	HHHHHHHHHHHHHHHH
1062	A0A7J8B124	60	76	LQRLQHLQRLQHLQRV	HHHHHHHHHHHHHHHH
1063	Q6FVM2	39	55	YQQYQQFQNYQPQQGY	----------------
1064	A0A6S7NKI9	38	54	YQQYQNYQSYQQNQNY	HHHHHHHHHHTT----
1065	V8N9V5	24	40	LQQLQHLQQFQQQQQQ	HHHHHHHHHHHHHHHH
1066	C5DJS5	162	178	MPNMQQWQQLQQLQQS	---HHHHHHHHHHTT-
1067	A0A0P0SG41	13	29	LAQWQQYQAWQQHQAW	HHHHHHHHHHHHHHHH
1068	A0A232EJ16	243	259	LSQLQSLQSLQGQQVA	GGGGGGGGTTHHHHHH
1069	B4NUE0	94	110	LPPLQQLQPLQPLQPI	----------------
1070	U3JRN8	207	223	LQQLQHLQQLQHQQQQ	HHHHHHHHHHHHHHHH
1071	A0A674MLU0	681	697	LLRLQQIQRLQVQQAV	HHHHHHHHHHHHHHHH
1072	A0A6L2PAG4	40	56	LLVLQILQLIQDYQNM	HHHHHHHHHHHHHHTT
1073	A0A137R1J2	519	535	FYELQSLQRIQSQQGN	HHHHHHHHHHHHHHGG
1074	F0ZY03	122	138	LENFQEYQLLQQQQQQ	HHHHHHHHHHHHHHHH
1075	A0A0V0R0S5	312	328	LTLYQLLQQYQNHQNN	HHHHHHHHHHHHHHTT
1076	A0A4R6SK38	667	683	MPSLQPMQPLQSTQPS	----------------
1077	A0A0R2CU35	195	211	LKQLQQLQNLQQLQKL	HHHHHHHHHHHHHHHH
1078	A0A286UW45	687	703	FYELQSMQKIQQQQQQ	HHHHHHHHHHHHHHHH
1079	D8Q5V7	668	684	LRPLQTWQALQGYQHC	TEES------TT-SS-
1080	A0A0V0QGC4	280	296	IMEIQQIQTLQEAQEF	HHHHHT---HHHHHHH
1081	A0A7M7KQ13	107	123	LNPLQQLQQIQQLQQL	--HHHHHHHHHHHHHH
1082	A0A024WL27	504	520	IQNIQNIQNIQNVQNN	HHHHHHHHTTTSS---
1083	A0A397S4U2	336	352	LQQLQQLQQLQQTQQN	HHHHHHHHHHHHHHHH
1084	A0A369HAE4	362	378	IPDLQGIQGIQATQKS	----------------
1085	A0A218UVE2	87	103	LQELQELQELQELQDV	HHHHHHHHHHHHHHHT
1086	B2WQ52	139	155	FVRMQWLQEYQRQQQQ	HHHHHHHHHHHHHHHH
1087	A0A7M4EZH4	170	186	LQQLQHLQQLQHQQQQ	HHHHHHHHHHHHHHHH
1088	A0A7K4KX76	170	186	LQQLQHLQQLQQQQQQ	HHHHHHHHHHHHHHHH
1089	A0A1S3Q0B1	274	290	LQQLQQIQLYQHQQLM	HHHHHHHHHHHHHHHH
1090	A0A1S3LH30	739	755	MAQLQQLQQLQLQQLQ	HHHHHHHHHHHHHHHH
1091	A0A433U840	246	262	LQALQALQALQALQGK	HHHHHHHHHHHHHTTT
1092	U6KHH9	153	169	FYQLQQLQQLQQPQQL	HHHHHHHHHHHHHHHH
1093	A0EDD1	6	22	ISRLQEYQLIQNVQQQ	HHHHHHHHHHHHHHHH
1094	A0A096PB32	228	244	LQQLQQLQQLQGMQSM	HHHHHHHHHHHHTT--
1095	A0A2K3D7B6	181	197	LQGLQGLQGLQGLQGP	----------------
1096	A0A0B8T1B8	13	29	LVYLQALQEIQNGQKR	HHHHHHHHHHHTT---
1097	A0A5C4SZ76	11	27	IQGIQGIQGIQGIQGV	----------------
1098	A0A1X7VAR2	389	405	MVQLQQLQSLQMSQIT	HHHHHHHHHHHHTTS-
1099	A0A420WIC2	861	877	MNVLQRLQTFQIDQIL	HHHHHHHHTT-HHHHH
1100	A0A6P6R4U5	283	299	IQHLQQIQQYQQQQLL	HHHHHHHHHHHHHHHH
1101	A0A1S8VZQ7	6	22	LYNLQQLQALQQQQLY	HHHHHHHHHHHHHHHH
1102	A0A7J6AC71	265	281	LQQLQQMQQYQQQQLM	HHHHHHHHHHHHHHHH
1103	A0A6P5Z9X4	45	61	LQQLQQLQQLQNQQTK	HHHHHHHHHHHHHHHH
1104	A0A4W2EB11	169	185	LQQLQQLQQLQQQQPP	HHHHHHHHHHHTTS--
1105	A0A4U1EFB8	332	348	FLHLQVFQHLQGFQHL	--S-------------
1106	A0A1S2R9W6	213	229	IQPIQPIQPMQQVQGA	----------------
1107	A0A556U846	367	383	LQYIQQYQALQMQQQQ	HHHHHHHHHHHHHHHH
1108	U6G4F4	158	174	LQQLQQLQQLQQQQAA	HHHHHHHHHHHHHHHH
1109	V4T514	140	156	LQQLQQLQQLQAQQMM	HHHHHHHHHHHHHHHH
1110	A0A0R3WQ72	471	487	YAQWQQWQQWQAWQAW	HHHHHHHHHHHHHHHH
1111	A0A1S3PZ48	264	280	LQQLQQIQLYQHQQLM	HHHHHHHHHHHHHHHH
1112	R6X1F4	611	627	MARMQALQEMQQQQMK	HHHHHHHHHHHHHHHH
1113	A0A1J4KBQ9	533	549	IPNIQPMQNIQPMQNL	----------------
1114	A0A7K5PCD0	117	133	LQQLQQLQQLQHQQQQ	HHHHHHHHHHHHHHHH
1115	A0A7H9AMB5	32	48	YNYYQAIQEYQKEQKE	T-HHHHHHHHHHHHHH
1116	A0A6P6R489	293	309	IQHLQQIQQYQQQQLL	HHHHHHHHHHHHHHHH
1117	A0A1H0V984	58	74	WREFQEFQRFQEFQRN	HHHHHHHHHHHHHHHT
1118	R1EK87	162	178	MQQMQQMQQMQQQQQS	--SSS-----------
1119	A0DQE4	241	257	YPQYQQYQNYQWQQPQ	SHHHHHHHHHHH-S--
1120	A0A1D8PQD3	318	334	WKNLQNLQNLQNLQNC	HHHHH-GGG-GGGTT-
1121	A0A6I9Q2T3	387	403	LHQYQQYQQYQQQQQQ	HHHHHHHHHHHHHHHH
1122	C9MRM9	609	625	FARMQALQEMQQKQQE	HHHHHHHHHHHHHHHH
1123	A0A2K5QK32	705	721	LTSLQNLQNLQSLQLA	-GGGGGG---------
1124	A0A3N4HKP6	82	98	FGLMQHLQNIQFKQIR	HHHHHHHHHHHHHHHH
1125	A0A6I8QA95	216	232	MQQMQQIQQMQQMQQS	----------------
1126	A0A0Q9WYJ5	127	143	FGSLQQLQVLQLDQNI	TTT-TT--EEE--SS-
1127	A2FA57	267	283	MQSIQQLQQIQIPQQF	---SSS----------
1128	E6MH99	52	68	YLSIQSFQSFQSFQSE	---SSTTSS-SSS--S
1129	A0A165YR54	418	434	IKEIQRLQQIQEIQRS	HHHHHHHHHHHHHHHH
1130	A0A7K9V5R6	117	133	LQQLQHLQQLQHQQQQ	HHHHHHHHHHHHHHHH
1131	A0A7J6MRA3	348	364	LADIQRYQALQYWQSE	HHHHHHHHHHHHHHHH
1132	A0A3B5RFD6	231	247	FSLFQNFQNLQHQQGL	THHHHHHHHHHHHHHH
1133	A0A1S3N235	222	238	LQQLQQLQQIQHYQQQ	HHHHHHHHHHHHHHHH
1134	A0A5S9F3D3	435	451	IVALQNLQNLQRQQIA	HHHHHHHHHHHHHHHH
1135	Q0UV25	813	829	FEELQLYQDYQCHQLA	HHHHTT--HHHHHHHH
1136	A0A3N4LNB5	263	279	IQALQAIQAIQAIQAV	HHHHHHHHHHHHHHHH
1137	A0A2R5GVL8	66	82	LAAWQGLQHLQQQQQE	HHHHHHHHHHHHHTTT
1138	A0A0D0AXP1	671	687	FYELQAMQKMQVNQQQ	HHHHHHHHHHHHHHHH
1139	F0ZSB4	364	380	LQHLQQLQQFQIHQQQ	HHHHHHHHHHHHHHHH
1140	C1FFJ0	579	595	MHQYQQYQQYQQTQQT	HHHHHHHHHHHHHHH-
1141	A0A162PFT0	87	103	LQQIQQMQRLQQQQLD	HHHHHHHHHHHHHHHH
1142	A0A7K8Q8F5	138	154	YVTYQDIQSIQTFQEQ	---HHHHHT-TTSTTS
1143	A0A660HMX5	86	102	LEQMQQMQQMQQIQNK	HHHHHHHHHHHHHHHH
1144	Q4N134	152	168	IRPIQPYQPYQPYQPQ	----------------
1145	A0A803JB40	255	271	IAHLQQMQQMQQQQQQ	HHHHHHHHHHHHHHTT
1146	A0A165FAM6	35	51	YVGYQGWQYYQKQQSL	HHHHHHHHHHHHHHHH
1147	A0A2K3DVZ9	297	313	LQPLQPLQPLQGVQQQ	----------------
1148	A0A1A5ZVT5	982	998	YPPLQELQQYQQQQQQ	---HHHHHHHHHHHHH
1149	A0A1R2CZX7	89	105	IHGFQNYQNYQNYQIR	----------------
1150	A0A4Z1IJX0	442	458	MQQMQQMQQMQMQQAM	HHHHHHHHHHHHHTTS
1151	U1GLL4	421	437	MAQMQQMQQMQQMQKQ	HHHHHHHHHHHHHHHH
1152	A0A662WPN2	210	226	LTQIQYLQYLQMHQRQ	HHHHHHHHHHHHHHHH
1153	A0A1H2ZW77	328	344	LPLYQELQGIQNQQLS	HHHHHHHHTSGGGEEE
1154	A0A202DYC6	94	110	LANYQSFQSLQKSQND	HH-HHHHHHHHHHHHH
1155	A0A6P8EX25	681	697	LLKLQQIQRLQAQQQQ	HHHHHHHHHHHHHHHH
1156	A0A6J1X2P9	40	56	IRNIQDLQNLQKIQSL	HHHHHHHHHHHHHHHH
1157	A0A0M2PVE1	10	26	INQYQLFQPLQYGQQD	----SSS---SSHHHH
1158	A0A2K5L154	705	721	LTSLQNLQNLQSLQLA	GGGGGGGS--------
1159	A0A433D924	613	629	LQQLQQLQQLQQQQQP	HHHHHHHHHHTTS---
1160	A0A319D070	293	309	MQQMQQMQQMQQMQNQ	HHHHHHHHHHHHHHTT
1161	A0A484DP20	60	76	LQPLQPLQPLQPLQPL	----------------
1162	A0A168K998	212	228	LQTLQQLQLIQQPQII	HHHHHHTT-S-HHHHH
1163	K5W6L3	641	657	FYELQSLQRMQGSQGG	HHHHHHHHHHHHHHS-
1164	A0A0C9M091	447	463	LELLQQLQQYQPQQTP	HHHHHHHHT-------
1165	A0A5J9V016	529	545	LGQFQQIQIIQMDQNI	GGG-SS--EEE--SSE
1166	U6LYT2	83	99	LQQLQLLQLLQLQQLQ	HHHHHHHHHHHHHHHH
1167	A0A5E8B6A7	935	951	LQQLQQIQQLQQPQPQ	GGTGGGS---------
1168	J0X5S1	375	391	MPGMQGMQGMQGMQGM	----------------
1169	A0A094FZ86	709	725	MDAFQGLQLIQLIQPD	--HHHHHHHHHHH--S
1170	U6GC48	430	446	LQQLQQLQQLQQQQQQ	HHHHHHHHHHHHHHHH
1171	A0A1V2L4B9	897	913	YQQYQQYQQYQQYQQY	HHHHHHHHHHHHHHHH
1172	A0A0E3NW91	47	63	LQPFQSIQSIQSIQLN	H-S---HHHHHHHHHH
1173	A0A803JMK4	255	271	IAHLQQMQQMQQQQQQ	HHHHHHHHHHHHHHHT
1174	A0A058Z4J7	723	739	YQQYQQYQQYQQYQQY	HHHHHHHHHHHHHHHH
1175	A0A2K3DAJ6	946	962	LQQLQQLQEMQEMQEL	HHHHHHHHHHHHHHHH
1176	A0A2T2NG52	398	414	MQGMQNMQQLQSQQQQ	HHHHHHHHHHHHHHHH
1177	A0A1B7UFT2	43	59	FSLYQLWQLYQAPQQQ	HHHHHHHHHHHHHHHH
1178	A0A1G4BL29	298	314	MQGMQNMQNMQNMQMA	HHHHHHHHHHHHHHHH
1179	G0QSB4	99	115	LLIIQELQFLQFPQYY	HHHHHHHHHS--TT--
1180	A0A2U9R266	261	277	LQQLQQLQQLQQLQQL	HHHHHHHHHHHTT---
1181	A0A154NVS5	428	444	YLGLQQLQQLQPQQQL	----------------
1182	A0A0H1BLZ6	1053	1069	MQPMQPMQPMQPMQTG	----------------
1183	D9RWG0	611	627	FARMQALQELQKQQQE	HHHHHHHHHHHHHHHH
1184	A0A1I7N987	103	119	IAELQDMQYIQMQQDY	EEEEE-HHHHHHHHHH
1185	D8ULE1	458	474	LGRIQALQVLQQYQNK	HHHHHHHHHHHHHHHH
1186	U6GZB8	953	969	LQQLQQLQQLQQLQQL	HHHHHHHHHHHHHHHT
1187	A0A150GYU5	778	794	LLQMQQMQALQMQQAA	HHHHHHHHHHHHHHHH
1188	A0A7L1VC32	117	133	LQQLQHLQQLQQQQQQ	HHHHHHHHHHHHHHHH
1189	A0A5F8AH86	40	56	LRVFQRLQVFQQSQGL	HHHHHHHHHTTS----
1190	A0CWK9	241	257	YPQYQQYQNYQWQQPQ	SHHHHHHHHHHH-S--
1191	A0A7L2FDA2	15	31	LQQLQHLQQLQHQQQQ	HHHHHHHHHHHHHHHH
1192	A0A1Y1UXI1	751	767	IHSIQSIQSIQSNQAN	----------------
1193	A0A109FKT7	919	935	MQPMQPMQPMQQPQQQ	----------------
1194	Q6N4J5	94	110	LRAFQEWQTIQPTQGT	EE----HHHH-SBTTB
1195	A0A6A5CD46	517	533	IQHLQPIQTIQTIQPL	----------------
1196	F0V7I1	148	164	MRQLQQLQQLQLQQFE	HHHHHHHHHHHHHHHH
1197	A0A668TUW1	724	740	LLRLQQIQRLQLQQSD	HHHHHHHHHHHHHHHH
1198	M1P7N5	78	94	YQGYQGYQGYQGYQGY	---------------T
1199	A0A1S3PYW1	276	292	LQQLQQIQLYQHQQLM	HHHHHHHHHHHHHHHH
1200	A0A6J1T776	53	69	LQGLQGLQGLQGFQGL	------------STTS
1201	U6H5M7	268	284	LQQLQQLQQLQQVQQL	HHHHHHHHHHHHHHHH
1202	A0A7K5W407	117	133	LQQLQHLQQLQHQQQQ	HHHHHHHHHHHHHHHH
1203	A0A318J880	194	210	FALWQILQILQNLQVF	HHHHHHHHHHHHHHT-
1204	F6R437	708	724	LTSLQNLQSLQSLQLA	-GGGGGG---------
1205	U6LVF4	349	365	LQQLQQLQQLQQLQQL	HHHHHHHHHHHHHHHH
1206	A0A1S3M1B6	279	295	LQQLQQIQLYQHQQLM	HHHHHHHHHHHHHHHH
1207	A0A1Y2UM46	239	255	MMQMQQMQQMQQMQQQ	HHHHHHHHHHHHHHHH
1208	A0A452SMT4	703	719	LTSLQNLQSLQSLQLA	-TTTTTTS--------
1209	U6JYV7	301	317	LQQLQQLQQLQQQQQQ	HHHHHHHHHHHHHHHH
1210	W9CAS4	556	572	MQQMQQMQQMQMQQAM	HHHHHHHHHHHHHTTS
1211	A0A6G0URA0	274	290	YPQWQDLQVIQGNQVV	----------------
1212	A0A7K6PC86	117	133	LQQLQHLQQLQHQQQQ	HHHHHHHHHHHHHHHH
1213	A0A1U7RI70	170	186	LQQLQHLQQLQHQQQH	HHHHHHHHHHHHHHHH
1214	A0A6P6R494	255	271	IQHLQQIQQYQQQQLL	HHHHHHHHHHHHHHHH
1215	U6LXJ9	9	25	LLPLQQLQRLQQQQQL	HHHHHHHHHHHHHHHH
1216	A0A7L2K7M0	117	133	LQQLQHLQQLQHQQQQ	HHHHHHHHHHHHHHHH
1217	A0A3Q3EHP3	514	530	LQILQPLQTLQPIQAT	----------------
1218	A0A6I8UFK6	79	95	LQPLQPLQPLQPLQPL	----------------
1219	A0A6J0T5P7	93	109	LQQLQHLQQLQQQQQQ	HHHHHHHHHHHHHHHH
1220	A0A2J7ZYX9	128	144	LQQLQQLQQLQELQQQ	HHHHHHHHHHHHHHHH
1221	A0A1H0HB97	99	115	MMAFQAYQSWQQRQAT	HHHHHHHHHHHHHHHH
1222	U6L4P3	410	426	LQQLQQLQQLQRMQKQ	HHHHHHHHHHHHHHHH
1223	A0A1Q9E0P3	625	641	WQGWQGWQGWQDWQGW	----------------
1224	A0A653CUH5	180	196	LEMLQWLQKLQLDQVH	HHHHHHHHHHHHHHHH
1225	A0A6P6LSV7	223	239	LQQFQQYQQYQQQQLL	HHHHHHHHHHHHHHHH
1226	B6HER8	169	185	MNQMQPLQGMQTEQQN	----------------
1227	A0A074X026	719	735	MPSIQSLQSLQGSQGL	----------------
1228	A0A2P7YM15	236	252	IRALQQLQLLQTLQVL	----------------
1229	A5DWY5	51	67	FTELQQFQQFQQQQQQ	HHHHHHHHHHHHHHHH
1230	A0A0B7NLC4	757	773	YQQYQQYQQYQQQQQQ	HHHHHHHHHHHHHHHH
1231	A0A433V1S7	101	117	YLRLQFYQMLQQNQGK	HHHHHHHHHHHHTTTE
1232	A0A196S7U7	448	464	MQPMQPMQPMQPMQPN	----------------
1233	U6LD61	321	337	LQQLQHLQQLQQQQQQ	HHHHHHHHHHHHHHHH
1234	A0A239IJL8	191	207	LQQLQQLQQMQVAQTS	HHHHHHHHHHHHHHHH
1235	A0A3B3IK90	658	674	LLRLQQIQRLQVQQAE	HHHHHHHHHHHHHHHH
1236	F0XH05	116	132	YQQLQQLQQLQQQQNQ	HHHHHHHHHHHHHGGG
1237	U6H5R9	409	425	LEQLQQLQQLQQQQQQ	HHHHHHHHHHHHHHHH
1238	A0A0L6WUT7	641	657	FYELQAMQKLQNQQQG	HHHHHHHHHHHHHHGG
1239	A0A0P7W9H0	319	335	MRTLQNIQSLQPGQNG	HHTTSSS---------
1240	A0A6F9CQM4	77	93	LQQLQQIQLYQHQQLM	HHHHHHHHHHHHHHHH
1241	A0A1Q8ZAX4	25	41	LKLIQRWQDLQQEQEQ	HHHHHHHHHHHHHHHH
1242	A0A0V0Y3C4	528	544	LQQLQHLQHLQQQQQQ	HHHHHHHHHHHHHHHH
1243	A0A0C2YZQ5	646	662	FYELQSLQKIQTQQHA	HHHHHHHHHHHHHHHH
1244	R7T4U8	47	63	LEHMQEIQQLQHIQEL	HHHHHHHHHHHHHHHH
1245	U6JTI4	160	176	LEQLQRLQQLQQLQQL	HHHHHHHHHHHHHHHH
1246	A0A6I6GBT0	66	82	WFVWQSLQAMQQAQPA	HHHHHHHHHHHHH-TT
1247	A0A3D8LGB2	234	250	FGDWQLLQLLQRLQPQ	--HHHHHHHHHHHTTT
1248	A0A250WPR6	405	421	MLMLQNLQTLQAQQDV	HHHHHHHHHHHHHHHH
1249	A0A3Q2X8F9	711	727	LLRLQQIQQLQLQQSD	HHHHHHHHHHHHHHHH
1250	A0A7L1ELX6	117	133	LQQLQHLQQLQHQQQQ	HHHHHHHHHHHHHHHH
1251	W5P962	461	477	LQHLQRLQQMQPMQPT	HHHHHHHHTT------
1252	A0A4T0X246	444	460	WQQMQQMQQMQQMQQY	HHHHHHHHHHHHHHHH
1253	U6MH49	564	580	LEQLQRLQQLQQLQQL	HHHHHHHHHHHHHHHH
1254	A0A4P9WF16	631	647	IQQMQQLQQLQSQQEA	HHHHHHHHHHHHHHHH
1255	A0A0E0BLA3	454	470	WGKFQSIQTLQMAQNF	GTT-SS--EEE--SSE
1256	D3BMA8	103	119	LQHIQFIQQLQLGQTN	HHHHHHHHHHHHHHHT
1257	A0A671UG33	526	542	LQSYQRLQSLQAGQNK	HHT-TT--EEE--SS-
1258	A0A024GGD7	203	219	LQFLQFLQFLQFLQFL	HHHHHHHHHHHHHHHH
1259	U6G6H8	602	618	LQQLQQLQQLQQQQPF	HHHHHHHHHHHHHHHH
1260	A0A3S1CA83	264	280	LFAYQSYQAYQVNQEL	HHHHHHHHHHHHHHHH
1261	A0A7L0V830	117	133	LQQLQHLQQLQHQQQQ	HHHHHHHHHHHHHHHH
1262	A0A6P6R3K4	217	233	IQHLQQIQQYQQQQLL	HHHHHHHHHHHHHHHH
1263	A0A7M7HCR6	358	374	LSQLQSLQSLQGQQVA	--SSSTTTHHHHHHHH
1264	A0A4T0X2Y9	190	206	IQHLQQMQHLQQQQQQ	HHHHHHHHHHHHHHHH
1265	A0A6P8XZE5	454	470	LRQLQHLQHLQQLQAN	HHHHHHHHHHHHHHHH
1266	A0A5N6KGI0	348	364	FGGYQGYQGYQSFQPG	----------------
1267	A0A177X0G6	460	476	MMQLQQLQQLQMIQNG	HHHHHHHHHHHHHHHT
1268	A0A6P6NSX1	156	172	YLGLQRLQRIQRIQRG	----TTGGGTTTTSS-
1269	U6M0U6	141	157	LQQLQQLQQLQQQQQQ	HHHHHHHHHHHHHHHH
1270	A0A0D3H4Z0	741	757	IQQMQQMQQMQQQQQQ	HHHHHHHHHHHHHHHH
1271	A0A1S3SLD3	25	41	LQNLQNLQNLQNLQDG	HHHHHHHHHHHHHHHH
1272	A0A804K7M3	403	419	LAGLQGLQSYQGSQLG	----------------
1273	A0A512U6J7	267	283	MQNMQNMQNIQNFQQS	HHHHHHHHHHHHHHHH
1274	A0A0D7B4P9	251	267	WQMMQAYQNYQWQQQR	HHHHHHHHHHHHHHHH
1275	A0A383V6X3	932	948	MQQMQQLQQMQQMQHW	HHHHHHHHHHHHHHT-
1276	A0A024W0P5	961	977	IQTIQTIQTIQTIQTI	----------------
1277	F6W715	703	719	LTSLQNLQNLQSLQLA	-GGGGGGS--------
1278	A0A1L8GJ37	267	283	MQQMQQIQQMQQLQQS	----------------
1279	A0A024FVY9	385	401	IQEIQEIQEIQESQEI	HHHHHHHHHHHHHHHT
1280	R7NGZ4	141	157	IQGIQGIQGLQGPQGP	----------------
1281	A0A397HEB2	363	379	MQQMQQMQKMQQMQMG	HHHHHHHHHHHHHHHH
1282	A0A4W4EUD6	186	202	LQHLQHLQQIQQQQHQ	HHHHHHHHHHHHHHHH
1283	A0A4Y8DBJ9	36	52	MQQMQQMQHMQKQQAM	HHHHHHHHHHHHHHHT
1284	A0A0D3CTK1	220	236	LCKLQQLQELQISQNR	GGG-TT--EEE--SSE
1285	A0A060WVJ7	258	274	LTSLQGLQSLQSLQLQ	GGGGGGGGGGGGGGSS
1286	A0A6G0TIL5	329	345	LQNYQVLQQLQSEQPS	----------------
1287	U6JP50	63	79	LLQLQQLQQLQQQQLL	HHHHHHHHHHHHHHHH
1288	K9W3N4	93	109	LQLLQLLQQIQYNQRR	GGHHHHHHHHHHHHHH
1289	A0A6P8Y7C8	384	400	LRQLQHLQHLQQLQAN	HHHHHHHHHHHHHHHH
1290	A0A183WB40	178	194	LFQLQQMQLLQQQQQQ	HHHHHHHHHHHHHHHH
1291	A0A2S2E3H2	62	78	LNGFQVLQSLQSVQGK	S-HHHHHHHHHTSSS-
1292	A0A6P8BKE8	316	332	MNQMQQMQHFQQLQQQ	HHHHHHHHHHHHHTTS
1293	H2LAU2	645	661	LLRLQQIQRLQVQQAE	HHHHHHHHHHHHHHHH
1294	U6KCM5	64	80	MQQLQQLQQLQQLQQQ	HHHHHHHHHHHHHHHH
1295	A0A674NPM1	699	715	LLRLQQIQRLQVQQAV	HHHHHHHHHHHHHHHH
1296	A0A1R1PM60	225	241	YQSYQPYQSYQPAQLA	----------------
1297	A5DU48	881	897	LQQLQQLQQLQQQQLQ	HHHHHHHHHHHHHHHH
1298	A0A0L7R2S5	140	156	YPEYQNYQDYQEYQDD	----------------
1299	A0A5D2UUA7	546	562	MPRLQQLQLLQMLQQR	HHHHHHHHHHHHHHHT
1300	A0A369H1X5	669	685	LQHIQHLQQIQQQQQQ	HHHHHHHHHHHHHHHH
1301	G3JN86	843	859	MQQMQQMQQIQALQPT	HHHHHHHHHHTT----
1302	A0A4Q4ZTJ7	277	293	MHQMQQMQQMQAAQGR	HHHHHHHHGGGG----
1303	A0A2P5X5T9	1121	1137	MRVIQMIQMLQMIQML	SEE--THHHHHHHHHH
1304	A0A0A0K684	722	738	MKSLQLLQGLQGTQLI	HHHHHTTTT-TTEEEE
1305	V4V3P9	139	155	LQQLQQLQQLQAQQMM	HHHHHHHHHHHHHHHH
1306	A0A7L0LX74	8	24	LQQLQHLQQLQHQQQQ	HHHHHHHHHHHHHHHH
1307	R6CIL4	300	316	YQQYQQYQQYQQYQQY	HHHHHHHHHHHHHHS-
1308	A0A423WYW8	303	319	MFQMQQMQHMQRQQQM	HHHHHHHHHHHHHHHH
1309	A0A6J8B1Z1	492	508	LQALQNMQNFQTVQNS	--SSS---------SS
1310	A0A0D0DVX0	654	670	FYELQAMQKIQAQQQP	HHHHHHHHHHHHHT--
1311	A0A4U0GZS7	62	78	IDLLQLIQKLQREQFL	HHHHHHHHHHHHHS--
1312	U6LX60	441	457	LQQLQQLQQLQQQQQQ	HHHHHHHHHHHHHHHH
1313	A0A7K8AZL8	117	133	LQQLQHLQQLQHQQQQ	HHHHHHHHHHHHHHHH
1314	A0A4W3IYR8	175	191	IQQLQHLQQLQQQQQQ	HHHHHHHHHHHHHHHH
1315	E4X3G0	191	207	IQDYQQIQQLQLLQLQ	THHHHHHHHHHHHHHH
1316	R6CK83	611	627	MARMQALQEMQRKQQE	HHHHHHHHHHHHHHHH
1317	A0A1X7RAW2	158	174	LQQLQQLQKLQFMQQQ	HHHHHHHHHHHHHHHH
1318	A0A7K5AP47	170	186	LQQLQHLQQLQHQQQQ	HHHHHHHHHHHHHHHH
1319	A0A6P8ZSN4	459	475	MRPMQPMQPMQPMQRP	----------------
1320	A0A250XSQ5	518	534	IHQLQQLQQMQQLQNS	HHHHHHHHHHHHHHHH
1321	A0A7N4NTP2	125	141	IQPIQPMQPMQPMQPQ	----------------
1322	A0A1U8DHG7	311	327	YEKLQLLQNIQSEQIA	SSS--EEEEEE-SSTT
1323	Q4WHA5	355	371	MQQMQQMQKMQQMQMA	HHHHHHHHHHHHHHHH
1324	A0A6P6NYN9	193	209	LQQLQQYQQYQQQQQL	HHHHHHHHHHHHHHHH
1325	Q54IJ9	255	271	LPPIQQLQQYQQQQQQ	---HHHHHHHHHHHHH
1326	A0A673HQD2	493	509	MQHMQHMQQMQQHQMQ	HHHHHHHHHHHHHHHH
1327	A0A6P6LST9	259	275	LQQFQQYQQYQQQQLL	HHHHHHHHHHHHHHHH
1328	U6JYQ6	69	85	LHLLQQLQQLQQQQQQ	HHHHHHHHHHHHHHHH
1329	A0A383WGG5	26	42	MPPMQPMQPMQPLQPL	----------------
1330	A0A364L1Y5	391	407	IQSIQDIQSIQNIQID	THHHHHHHHTT-----
1331	A0A1X7L9E2	182	198	MTQWQMIQLLQRLQKE	HHHHHHHHHHHHHHHH
1332	U6MA10	11	27	LPLLQLLQLLQQQQLL	HHHHHHHHHHHHHTTS
1333	A0A2I0L7Y3	5	21	IRIYQQFQYFQQYQLR	--HHHHHHHHHHHHHH
1334	A0A3L8PYM6	209	225	YFVIQQWQKLQLPQLK	HHHHHHHHHTT-----
1335	A0A7L3N8F4	117	133	LQQLQHLQQLQHQQQQ	HHHHHHHHHHHHHHHH
1336	A0A1Y2FJC9	78	94	LAGYQYIQRLQIDQWD	HTT-SS--EEEEE---
1337	A0A1J9Q712	60	76	IEELQELQELQEPQEP	----------------
1338	A0A0V0QIT3	39	55	LDIFQDLQMYQNKQKQ	HHHHHHHHHHHHHHHH
1339	A0A6J0WWH8	147	163	LQQLQQLQQLQQQQPP	HHHHHHHHHTTS----
1340	A0A4V1M4D9	559	575	IQRLQSMQGLQVDQAI	SSSSS-----------
1341	A0A518BIC2	167	183	LGLIQGMQMLQLGQVD	HHHHHHHHHHHTTS-S
1342	A0A7M7M0R0	153	169	YPEYQGYQDYQEYQDD	----------------
1343	C4QYX9	514	530	IQQLQQIQQLQLAQQQ	HHHHHHHHHHHHHHHH
1344	A0A0A2W2W0	53	69	IVELQALQPLQQWQPL	EEEEEESS---TTEEE
1345	A0A7K9ZFT8	16	32	LQQLQHLQQLQHQQQQ	HHHHHHHHHHHHHHHH
1346	A0A0U3MV76	58	74	ILPFQGFQTLQDPQQR	-----TTTT---HHHH
1347	A0A1E3PTA8	461	477	LHQLQQLQQLQQQQQQ	HHHHHHHHHHHHHHHH
1348	H3EQQ2	198	214	LQPLQPLQPLQQVQQQ	---------S-SSSSS
1349	A0A3Q3WVE4	777	793	LGKLQCLQVLQDEQDL	HHHHHHTTTTTSSSSS
1350	A0A383WDW2	179	195	IAQLQGLQLLQQQQAQ	HHHHHHHHHHHHHHHT
1351	A0A4Z2EE16	100	116	LQELQELQELQREQQV	HHHHHHHHHHHHHHHH
1352	A0A0V0Y346	1005	1021	LQQLQHLQHLQQQQQQ	HHHHHHHHHHHHHHHH
1353	A0A3P8U2N7	683	699	LLRLQQIQRLQVQQTE	HHHHHHHHHHHHHHHH
1354	A0A669EZQ8	724	740	LLRLQQIQRLQLQQSD	HHHHHHHHHHHHHHHH
1355	J9IF27	19	35	IKAIQSMQKLQADQEE	HHHHHHHHHHHHHHHH
1356	A0A2U1PP27	916	932	YMKMQQYQQIQQQQQQ	HHHHHHHHHHHHHHHH
1357	E9HAG4	46	62	LQQLQQLQQLQQLQPQ	HHHHHHHHHHHHTS--
1358	A0A2K5VWI6	705	721	LTSLQNLQNLQSLQLA	-GGGGGGSTT------
1359	A0A7M7L1B3	441	457	YLGLQQLQQIQPQQPQ	-----S----------
1360	A0A7M7GLR6	155	171	YPEYQGYQDYQEYQDD	----------------
1361	R6HFJ4	0	16	MDKLQNLQPWQQVQGI	--SSTT--GGGSEEEE
1362	A0A1U7I5H4	125	141	LKEFQNIQWLQATQVT	HTT-TTEEEE-SEEEE
1363	A0A094DAR4	279	295	MDAFQGLQLMQLIQPD	--HHHHHHHHHHH--S
1364	A0A167RJ68	374	390	MPSLQNLQNLQGPQAQ	-TTSHHHHTT--TTSS
1365	F4Q3X7	420	436	IQQLQQLQQLQQLQQQ	HHHHHHHHHHHHHHHH
1366	U6LAT8	231	247	YFDLQQLQQLQQQQQQ	HHHHHHHHHHHHHHHH
1367	A0A6P6KF29	351	367	WFGWQAYQIYQPEQKK	HHHHHHHHHHHHHHHH
1368	A0A5B6X5B2	308	324	MPRLQQLQLLQMLQQR	HHHHHHHHHHHHHHHH
1369	A0A397H037	167	183	IQNIQNIQNIQNVQNV	S---------------
1370	A0A7L1YRF4	117	133	LQQLQHLQQLQHQQQQ	HHHHHHHHHHHHHHHH
1371	A0A1E5T699	18	34	IIAIQQYQLYQTKQYS	HHHHHHHHHHHHHHHS
1372	A0A0C7N1L3	102	118	LQQLQQLQQLQQQQQQ	HHHHHHHHHHHHHHHH
1373	A0A7J8CS86	78	94	LALLQFLQALQSAQKT	HHHHHHHHHHHHHHHH
1374	A0A7L2N516	170	186	LQQLQHLQQLQHQQQQ	HHHHHHHHHHHHHHHH
1375	A0A212CMJ7	295	311	MMQIQKLQWMQGVQGL	HHHHHHHHHHHHHSS-
1376	A5DY04	320	336	YQQYQQYQQYQQYQQY	----------------
1377	A0A150G8G3	432	448	LQQLQQLQALQQQQAL	HHHHHHHHHHHHHHHH
1378	W5MDJ7	387	403	LRTLQNIQALQPGQHG	TTTTS-S------S--
1379	A0A6S7MCB7	138	154	LPDWQCLQSFQATQNP	---HHHHHHHHTT---
1380	A0A2T7NVX8	350	366	LRRLQQLQRLQRQQQN	HHHHHHHHHHHHHHHH
1381	A0A077ZHG9	962	978	FNDLQTLQAFQKEQGD	ES-HHHHHHHHHHTTT
1382	A0A7L2AIU6	117	133	LQQLQHLQQLQHQQQQ	HHHHHHHHHHHHHHHH
1383	A0A0V0V6K4	765	781	LQQLQHLQHLQQQQQQ	HHHHHHHHHHHHHHHH
1384	A0A0A2KUS4	245	261	IAQMQQMQQMQMRQQQ	HHHHHHHHHHHHHHHH
1385	A0A7K5E6L2	117	133	LQQLQHLQQLQHQQQQ	HHHHHHHHHHHHHHHH
1386	A0A1Z5KJN5	194	210	LTQIQWFQQIQEQQQD	HHHHHHHHHHHHH--S
1387	R6QWB3	611	627	MARMQALQELQQKQQA	HHHHHHHHHHHHHHHH
1388	G0QSI7	91	107	IYKLQQIQQIQNNQIY	HHHHHH-----HHHHH
1389	A0A7M7IR55	157	173	YPEYQGYQDYQEYQDD	----------------
1390	A0A7M7JU69	249	265	ITNLQTLQGIQPIQAN	----------------
1391	A0A2R7K7M4	521	537	LQLLQSLQMLQTIQQQ	HHHHHHHHHHHHHHHH
1392	A0A452FEA3	169	185	LQQLQQLQQLQQQQPP	HHHHHHHHHHHTT---
1393	A0A6P8ZAN3	468	484	LQSLQSLQSLQSLQSP	----------------
1394	A0A6P7LVG0	62	78	FEELQDIQFLQDQQAA	----STTGGGTHHHHH
1395	U6GN60	267	283	LEQLQRLQQLQQLQQL	HHHHHHHHHHHHHHHH
1396	A0A4V6NB08	340	356	WSLWQGIQSLQEQQAP	HHHHHHHHHHHHTT-E
1397	A0A653CWC9	155	171	LEMLQWLQKLQLDQVH	HHHHHHHHHHHHHHHH
1398	K2NIZ2	377	393	LALWQRLQRMQVFQKA	HHHHHHHHHTT-GGGS
1399	G1KU72	180	196	LQQLQHLQQLQHHQQQ	HHHHHHHHHHHHHHHH
1400	A1CTF2	801	817	YSQYQRYQEFQSQQEQ	HHHHHHHHHHHHHHHH
1401	A0A4Q7KVV6	63	79	FRKFQEFQQFQEFQRY	HHHHHHHHHHHHHHHH
1402	A0A383W353	336	352	WLQLQHLQQLQQLQLV	----------------
1403	A0A4Z1KFB4	243	259	LHLLQHFQLIQRFQDG	-GGGGG--SSS--TTS
1404	A0A674N3C3	706	722	LLRLQQIQRLQVQQAV	HHHHHHHHHHHHHHHH
1405	A0A318H4G3	37	53	LVGWQGWQWWQRDQAS	HHHHHHHHHHHHHHHH
1406	F0XJ82	91	107	LEQLQQLQLLQQPQYP	HHHHHHHHHHT-----
1407	A0A3P9A952	248	264	LHQLQQLQHYQQQQLL	HHHHHHHHHHHHHHHH
1408	U6M2J5	148	164	LQQLQELQQLQQLQQQ	HHHHHHHHHHHHHHHH
1409	A0A183KE33	531	547	LFQLQQMQILQQQQLL	HHHHHHHHHHHHHHHH
1410	F4PR72	66	82	LSSIQSIQSIQPSQQD	----------------
1411	A0A0D2QET2	525	541	MPRLQQLQLLQMLQQR	THHHHHHHHHHHHHHH
1412	A0A165G346	686	702	FYELQAMQKIQAAQVQ	HHHHHHHHHHHHHHHH
1413	A0A5C3MCH9	604	620	FYELQAMQKMQQGQQG	HHHHHHHHHHHHHHHT
1414	A0A6A3THH1	23	39	MDCMQMIQALQQKQNL	HHHHHHHHHHHHHHHH
1415	A0A673G4C6	81	97	LQHLQQLQQLQHHQQQ	HHHHHHHHHHHHHHHH
1416	A0A367L692	616	632	LQHLQHLQHIQQQQQQ	HHHHHHHHHHHHHHHH
1417	A0A5D2UUT3	546	562	MPRLQQLQLLQMLQQR	--HHHHHHHHHHHHHH
1418	A0A0V1HFM3	516	532	LQQLQHLQHLQQQQQQ	HHHHHHHHHHHHHHHH
1419	A0A310S8R8	30	46	LNKLQELQLLQLGQCE	--S-S-SSS-------
1420	A0A397VV37	70	86	ITALQEIQEIQQIQIG	HHHHHHHHHHHHHHHH
1421	A0A0L7KK22	264	280	IQNIQNIQNIQNVQNN	HHHHHHHHHHHHHHTT
1422	A0A391NRV7	82	98	LYQMQEMQRLQRMQQQ	HHHHHHHHHHHHHHHH
1423	A0A423VLH8	308	324	MFQMQQMQQMQRQQQM	HHHHHHHHHHHHHHHH
1424	A0A2H2IKC3	84	100	LPPLQQLQQLQQIQNM	--HHHHHHHHHHHHHH
1425	A0A7L1MN13	117	133	LQQLQHLQQLQHQQQQ	HHHHHHHHHHHHHHHH
1426	A0A803JQZ6	255	271	IAHLQQMQQMQQQQQQ	HHHHHHHHHHHHHHTT
1427	A0A7K9LIC0	117	133	LQQLQHLQQLQHQQQQ	HHHHHHHHHHHHHHHH
1428	A0A0D0BU67	470	486	MYQLQHMQQMQQHQQH	HHHHHHHHHHHHHHHH
1429	U6H3W5	348	364	LQSLQPLQPMQQHQPR	SSS------------G
1430	A0A372QGG0	22	38	YQQFQQFQQLQQLQQF	HHHHHHHHHHHHHHHH
1431	U6LQK7	444	460	LEQLQRLQQLQQLQQL	HHHHHHHHHHHHHHHH
1432	A0A060WJ07	278	294	LQQLQQIQLYQHQQLM	HHHHHHHHHHHHHHHH
1433	L5JQR8	15	31	LQQLQQLQQLQQQQPP	HHHHHHHHHHGGG---
1434	U6L057	65	81	MQQLQQLQQMQHMQRM	HHHHHHHHHHHHHHHH
1435	A0A369WFR0	79	95	LAGLQRLQQLQTQQVQ	HHHHHHHHHHHHHHHH
1436	A0A5M9JL87	386	402	MQQMQQMQQMQMQQAM	HHHHHHHHHHHHHHTT
1437	V6LLB3	10	26	IPILQRIQVMQQNQYS	----------SSTTTH
1438	A0A6P6PQJ9	508	524	MQHMQHMQQMQQHQMQ	HHHHHHHHHHHHHHHH
1439	A0A6G0YZC0	497	513	LQNYQMLQQLQSEQPS	----------------
1440	A0A662YWY4	174	190	LQHLQQLQQLQQQQHQ	HHHHHHHHHHHHHHHH
1441	A0A1Y1W8S9	459	475	FQGFQGFQGFQGFQFA	TTT-------------
1442	A0A4D7CP77	140	156	LQHLQLIQNMQKRQQK	HHHHHHHHHHHHTTEE
1443	F1MII3	169	185	LQQLQQLQQLQQQQPP	HHHHHHHHHHHTT---
1444	Q3UQW2	345	361	MLPMQPMQPMQPMQPM	----------------
1445	A0A2K3DRC9	420	436	LQPLQPLQPLQPLQSV	----------------
1446	A0A6P8TFK1	405	421	LHQYQQYQQYQQQQQY	HHHHHHHHHHHHHHHH
1447	V6LWG6	94	110	LDKLQKIQVYQEKQGI	HHHHHHHHHHHHHHTT
1448	C1EJ89	292	308	LQQLQQLQQLQSQQQQ	HHHHHHHHHHHHHHHH
1449	G5B6U1	117	133	LQQLQQLQQLQQQQQQ	HHHHHHHHHHHHHHHH
1450	A0A024P343	8	24	FQPYQPYQTFQKDQTY	---S--SS---TT--E
1451	A0A6P7ZD59	200	216	FKSYQPFQSFQPFQPV	----------------
1452	T1JGD0	328	344	LPSLQSLQSLQSLQGD	----------------
1453	A0A4W5PVF9	254	270	LQQLQQIQLYQHQQLM	HHHHHHHHHHHHHHHH
1454	A0A0B4XFN9	48	64	FFAWQWWQGLQRHQGD	HHHHHHHHHHHHHHHH
1455	A0A674MMI5	734	750	LLRLQQIQRLQVQQAV	HHHHHHHHHHHHHHHH
1456	A0A1A5Y983	53	69	FHGIQDFQDFQGGQER	ESS--SBTTB-TT--E
1457	A0A0L0UJM6	17	33	MRPMQPMQPMQPMQPR	--------------HH
1458	M7BIS8	85	101	LELLQGLQLYQAAQVI	HHHHHHTT-HHHHHHH
1459	K7GHQ7	170	186	LQQLQHLQQLQHQQQQ	HHHHHHHHHHHHHHHH
1460	A0A3P8TTZ9	688	704	LLRLQQIQRLQVQQTE	HHHHHHHHHHHHHHHH
1461	A0A2K6SPF5	705	721	LTSLQNLQNLQSLQLA	GGGGGGGSTT------
1462	A0A6G1FY07	292	308	MQNMQNMQNMQMNQAR	HHHHHHHHHHHHTT--
1463	U6M1T2	145	161	LQQLQQLQQLQQPQQH	HHHHHHHHHHHHHHHH
1464	A0A671KQF9	172	188	LQHLQQLQQLQHHQQQ	HHHHHHHHHHHHHHHH
1465	Q75AP6	388	404	LLRLQKLQMIQRLQRL	HHHHHHHHHHHHHHHH
1466	A0A518DWU4	62	78	YQQYQQYQQYQYSQQY	HHHHHHHHHHHHHHH-
1467	A0A1Y5U6I3	262	278	YAQFQSLQHFQWWQDV	GTTTS-HHHHHHHHHH
1468	A0A6A3KC52	23	39	MDCMQMIQALQQKQNL	HHHHHHHHHHHHHHHH
1469	A0A2G8JWR7	99	115	MTMIQSMQNYQNKQQE	HHHHHH-SS-TTHHHH
1470	P37718	233	249	MEGLQRLQALQKYQSS	HHHHHHHHHHHTTTTT
1471	A0A0F4YX20	560	576	MQQMQQMQQMQQMQNQ	HHHHHHHHHHHHHHTT
1472	A0A7J7VLZ4	698	714	LTSLQNLQNLQSLQLA	-GGGGGG---------
1473	A0A163E2S6	381	397	MQQMQQMQQMQQQQMM	HHHHHHHHHHHHHTTS
1474	K8EFU7	600	616	YLQMQQMQQMQQQQQM	HHHHHHHHHHHHHHHH
1475	A0A674F4Y6	293	309	LQQLQQIQLYQHQQLM	HHHHHHHHHHHHHHHH
1476	A0A2I4BTP3	265	281	LQQMQQYQQLQEQQQI	HHHHHHHHHHHHHHHH
1477	A0A7J5X5P1	81	97	IPDLQDLQELQGSQVT	EE-GGGGGG-TT----
1478	A0A1X2H2I4	12	28	LHHLQQMQQYQQSQLA	HHHHHHHHHHHHHHHH
1479	A0A517ZJF4	45	61	LARLQGWQTWQKIQRQ	HHHHHHHHHHHHHHHH
1480	D2VMT4	369	385	YQSYQPYQQYQQQQPN	----------------
1481	A0A6J1USH2	170	186	LQQLQHLQQFQQQQQS	HHHHHHHHHHHHHHHH
1482	A0A674PB09	703	719	LLRLQQIQRLQVQQAV	HHHHHHHHHHHHHHHH
1483	A0A2P5E6T5	424	440	LGKLQNLQVLQFYQNS	GGG-TT--EEE--SSE
1484	A0A512M8J4	32	48	MLQMQEIQELQVKQRY	HHHHHHHHHHHHTT-H
1485	A0A6A4VVG9	607	623	MGHLQAIQRLQELQYS	HHHHHHHHHHHHHHHH
1486	A0A2G5T2N7	460	476	LHELQTLQELQNLQNL	HHHHHHHHHHHHHHHH
1487	C4R4G0	96	112	YQNYQGYQSYQQNQGF	----------------
1488	A0A1G4K9K3	151	167	MPNMQQWQQLQQLQQS	---HHHHHHHHHTTSS
1489	A0A0R2FR68	4	20	WGGYQGYQTWQTAQIE	HHHHHHHHHHHHHHHH
1490	A0A066WXZ2	875	891	IQSMQPMQSMQSMQPM	----------------
1491	A0A6M1N9X3	0	16	MLTFQHIQVIQDSQTQ	---HHHHHHHHHHHHH
1492	A0A1J4JIH3	652	668	LNRIQQMQLMQQQQAL	HHHHHHHHHHHHHHHH
1493	A0A7K4Y5C9	117	133	LQQLQHLQQLQHQQQQ	HHHHHHHHHHHHHHHH
1494	W7XKH1	273	289	IDSIQQLQNIQIEQIQ	HHHHHHHHH-------
1495	Q0VMP5	104	120	LGSLQQLQKIQQNQDQ	HHHHHHHHHHHTTTTS
1496	U6GLC0	537	553	LEQLQRLQQLQQLQQL	HHHHHHHHHHHHHHHH
1497	A0A669Q2U5	170	186	LQQLQHLQQLQHQQQQ	HHHHHHHHHHHHHHHH
1498	A0A5J4KIX4	74	90	YDGLQCLQLLQDWQEH	-THHHHHHHHHHHHHH
1499	A0A5E4A686	1011	1027	LTSLQNLQNLQSLQLA	----------------
1500	A0A0E3ZG17	49	65	ILHLQNIQQLQAFQNY	EEEESSHHHHHHHHTS
1501	U6LSA4	96	112	LQQLQQLQQLQQQQQQ	HHHHHHHHHHHHHHHH
1502	A0A3P9DTQ8	720	736	LLRLQQIQQLQLQQSD	HHHHHHHHHHHHHHHH
1503	A0A7M7QCX9	1168	1184	MQEMQTIQELQEHQVE	HHHHHHHHHHHHHHHH
1504	A0A0K0ERC1	1169	1185	FEKLQHLQNIQYMQNL	HHHHHHHHHHHHHHHH
1505	S6CFR5	35	51	IFGWQGWQGWQRGQAE	HHHHHHHHHHHHHHHH
1506	A0A6P7L175	307	323	LRNLQNLQKIQSLQPT	HHHHHHHHHHHT----
1507	K1PA20	827	843	YDPLQHIQEFQGLQEG	S-HHHHHHHHHHHHH-
1508	A0A7J6DHP3	155	171	MQRMQPMQPIQPIQNR	----------------
1509	A0A1X7ADN7	28	44	IPALQDIQQLQGVQEA	HHHHHHHTTSTTEEEE
1510	A0A673XZJ6	25	41	LQNLQNLQNLQNLQDG	HHHHHHHHHHHHHHHH
1511	A0A1S8VFG7	103	119	LQGLQPLQPLQPQQPG	----------------
1512	A0A7J6CUU8	511	527	MQHMQHMQQMQQHQMQ	HHHHHHHHHHHHHHHH
1513	A0A6G0XBR4	241	257	MLFMQQMQQLQQHQAQ	HHHHHHHHHHHHHHHH
1514	J9JNF7	44	60	YPGYQGYQGYQGYQGY	----------------
1515	W2RRR5	247	263	MAQMQQMQQMQQMQMQ	HHHHHHHHHHHHHHHH
1516	A0A0V0Y4L5	1167	1183	LQQLQHLQHLQQQQQQ	HHHHHHHHHHHHHHHH
1517	A0A1J4JN82	122	138	LEIIQIYQALQNAQKR	HHHHHHHHHHHHHHHH
1518	A5DYS3	56	72	YQAYQAYQGYQQQQPQ	----------------
1519	A0A2K6EVI2	705	721	LTSLQNLQNLQSLQLA	-GGGGGG-TT------
1520	A0A1Z5K4B8	222	238	LMQMQHIQMMQMQQVM	HHHHHHHHHHHHHHHH
1521	U6L994	146	162	LHQLQQLQQLQQQQGQ	HHHHHHHHHHHHTT--
1522	A0A1S3HS44	693	709	LTNIQGLQGLQNMQVS	----------------
1523	A0A480AZD8	136	152	MWRWQAIQEFQYPQLE	EEHHHHIIIIIHHHHH
1524	A0A7M7IN94	30	46	LKKLQELQLLQLGQCE	SHHHHHHTTTTSS---
1525	E1ZMN2	54	70	LRYLQYLQYWQLPQYA	HHHHHHHGGGGSHHHH
1526	A0A6P6Y2A7	6	22	LNELQSLQTFQYWQVE	HHHHHHHHHHHHHHHH
1527	A0A095Y2L2	604	620	MARMQALQQMQRQQIE	HHHHHHHHHHHHHHHH
1528	M5FYK4	4	20	IQAMQNMQNMQGRQPA	--SSSSSS--------
1529	A0A1S3GI38	171	187	LQQLQQLQQLQQQQQP	HHHHHHHHHGGG----
1530	A0A674F5X6	277	293	LQQLQQIQLYQHQQLM	HHHHHHHHHHHHHHHH
1531	A0A2C6CS96	375	391	ILLLQIIQAFQPPQGL	HHHHHHHHHHS-----
1532	A4FPQ8	62	78	FLEFQKFQEWQRSQQG	HHHHHHHHHHHHHHHH
1533	A0A6P8Y6Q4	152	168	LQALQALQVLQQYQSR	HHHHHHHHHHTTSS--
1534	A0A0M3JZ61	996	1012	LVTLQPLQPLQPIQQM	----------------
1535	C4FHI3	40	56	LMTLQSMQTLQTIQSE	HHHHHHHHHHHHHHHH
1536	A0A1L7XM18	8	24	MNFFQRFQALQLQQDT	HHHHHHHHHHHHHHHH
1537	A0A143H8L7	110	126	YKVIQKYQKLQKVQSI	HHHHHHHHTSTTEEEE
1538	A0A183SV77	405	421	YNQWQQWQQYQAWQQA	HHHHHHHHHHHHHHHH
1539	A0A1E4TRI2	105	121	LPPLQTLQTLQTLQTL	----------------
1540	A0A6I9Q2W8	126	142	MQPMQQMQQMQQVQPV	----------------
1541	U6L4G1	605	621	FDLLQQLQQLQQQQQQ	HHHHHHHHHHHHHHHT
1542	U6G6U9	419	435	LQQLQQLQQLQQLQQS	HHHHHHHHHHHHHHHH
1543	A0A0V0QWI7	133	149	YPELQEFQKLQKRQKQ	-HHHHHHHHHHHHHHH
1544	U6LJJ0	17	33	LQQLQQLQQLQQQQLD	HHHHHHHHHHHHHHHH
1545	A1DG29	260	276	MQQMQQMQKMQQMQMA	HHHHHHHHHHHHHHHH
1546	A0BRL2	313	329	LLKLQPIQLFQHLQCV	----------SSSS-S
1547	A0A6J1N198	830	846	LTSLQGLQSIQGVQNV	-TT------------E
1548	A0A7K8YZ10	117	133	LQQLQHLQQLQHQQQQ	HHHHHHHHHHHHHHHH
1549	A0A6P9A9D1	445	461	MGRLQSLQALQALQED	----------------
1550	A0A1Y2ACL1	486	502	LQRLQQIQKLQQAQAL	HHHHHHHHHHHHHHHH
1551	A0A1V6UYR5	354	370	IAQMQQMQQMQMRQQQ	HHHHHHHHHHHHHHHH
1552	A0A6J1UQ47	170	186	LQQLQHLQQFQQQQQS	HHHHHHHHHHHHHHHH
1553	A0A0V1HF63	1119	1135	LQQLQHLQHLQQQQQQ	HHHHHHHHHHHHHHHH
1554	A0A261CRS0	230	246	MQNMQNMQNMQAMQQP	TTSSHHHHTTGGG---
1555	A0A1Y1UCC6	144	160	LQQLQQMQQIQLQQQI	HHHHHHHHHHHHHHHH
1556	U6LWF3	1194	1210	LHQLQQLQQLQQQQQQ	HHHHHHHHHHHHHHHH
1557	A0A672JD61	10	26	LPELQLLQLLQLLQPS	HHHHHHHHHHHTT-S-
1558	A0A0G4GXR9	563	579	IDQMQQMQQMQRQQQT	HHHHHHHHHHHHHHHH
1559	A0A674JLC3	170	186	LQQLQHLQQLQHHQQQ	HHHHHHHHHHHHHHHH
1560	A0A060X7B4	280	296	LQQLQQIQLYQHQQLM	HHHHHHHHHHHHHHHH
1561	A0A0C9YAX4	627	643	ISAIQTMQPMQQVQFL	HTTSS-----------
1562	A0A7K6F6R4	117	133	LQQLQHLQQLQHQQQQ	HHHHHHHHHHHHHHHH
1563	A0A1Y1X0W8	111	127	ITAIQNFQNLQNLQKR	HHHHHHHHHHHHHHHH
1564	A0A7M7GL29	30	46	LKKLQELQLLQLGQCE	THHHHHHHHTTSSS--
1565	A0A370TPU2	391	407	MQQMQQMQQMQQMQGM	HHHHHHHHHHHHHTTS
1566	U6KQ87	138	154	LQQLQQLQQLQQQQQQ	HHHHHHHHHHHHHHHH
1567	A0A5B0QVP7	679	695	LHQIQELQRLQDEQAA	HHHHHHHHHHHHHHHT
1568	A0A5C6MUH1	264	280	YHYYQCYQCYQCYQCY	----------------
1569	A0A1E3PIT9	259	275	FQQFQQMQIIQQTQQL	HHHHHHHHHHHHHHHH
1570	A0A0C2WV66	376	392	MHGMQGIQGMQGMQGV	----------------
1571	A0A2C6LHS1	306	322	FLLLQQFQLLQENQHK	HHHHHHHHHHHHHHHH
1572	A0A7J7IZ31	170	186	LAAMQHMQYLQAAQQQ	HHHHHHHHHHHHHHHH
1573	A0A1W0WKI2	279	295	LAQLQQLQSLQQQQTP	-SS-------------
1574	A0A1L8I0E1	253	269	IAHLQQMQQMQQQQQQ	HHHHHHHHHHHHHHHH
1575	A0A553Q838	10	26	LGVFQRIQKFQTHQEK	HHHHHHHHHHHHHHHH
1576	A2FVY8	24	40	YAALQQMQLYQLTQPE	HHHHHHHHHHHHS-TT
1577	Q12518	206	222	LKRLQDLQRMQQQQGQ	HHHHHHHHHHHHHHHT
1578	A0A0S7DNE2	360	376	MQQMQQMQKMQQMQMA	HHHHHHHHHHHHHHHH
1579	G8BH70	779	795	LQQLQQIQQMQIQQQQ	HHHHHHHHHHHHHHHH
1580	A0A2I0FTX9	26	42	LAGWQILQTMQRSQQQ	HHHHHHHHHHHHHHHH
1581	U6H628	101	117	LQQLQHIQQLQQQQQQ	HHHHHHHHHHHHHHHH
1582	A0A1X1D0Z0	25	41	LSALQGWQRWQQYQQL	HHHHHHHHHHHHHHHH
1583	A0A6P8W340	273	289	MLGMQGMQGMQGMQGN	----------------
1584	A0A0L0CBQ9	50	66	LQQMQQMQRMQQRQDR	HHHHHHHHHHHTTTTS
1585	A0A218UVZ2	207	223	LQQLQHLQQLQHQQQQ	HHHHHHHHHHHHHHHH
1586	A0A6J3K302	439	455	YLGLQQLQQLQPQQPQ	--S--S----------
1587	A0A671R636	493	509	MQHMQHMQQMQQHQMQ	HHHHHHHHHHHHHHHH
1588	C6HAU5	452	468	IQQMQQMQQMQQMQNQ	HHHHHHHHHHHHHHHT
1589	U6LLW8	309	325	LQQLQQLQQLQQPQQL	HHHHHHHHHTTS----
1590	M7BVQ5	141	157	LQQLQQLQQIQLQQMQ	HHHHHHHHHHHHHHHH
1591	A0A1I7F6G5	38	54	MQALQAWQALQAMQAR	HHHHHHHHHHHHH--S
1592	A0A2G5T258	534	550	LHELQTLQELQNLQNL	HHHHHHHHHHHHHHHH
1593	A0BFS6	7	23	LVQYQQYQRMQLKQMQ	HHHHHHHHHHHHHHHH
1594	F7B720	268	284	MQQMQQIQQMQQMQQS	----------------
1595	A0A1T1HHC0	92	108	MMAFQAYQAWQQQQAS	HHHHHHHHHHHHHHHT
1596	A0A0L7SZN7	77	93	FVRFQHFQRFQQVQQL	HHHHHHHHHHHHHHHH
1597	A0A6I9VKC2	95	111	YQQYQKYQQYQKYQHQ	HHHHHHHHHHHHHHTH
1598	K1QAQ8	62	78	YHQMQPMQHIQPMQQA	EEE--------SSSGG
1599	A0A7K6BLF1	117	133	LQQLQHLQQLQHQQQQ	HHHHHHHHHHHHHHHH
1600	A0A3N2Q3R5	237	253	MMQMQQMQQMQQMQNQ	HHHHHHHHHHHHHHHH
1601	A0A6J3CGB8	207	223	LQQLQHLQQLQHQQQQ	HHHHHHHHHHHHHHHH
1602	A0A3R7MAI6	441	457	IQALQPIQALQPIQPI	----------------
1603	A0A199UHJ1	371	387	LQQLQLLQKLQQQQVL	HHHHHHHHHHHHHHHH
1604	A0A2K3DAI7	890	906	LQQLQQLQEMQEMQEL	HHHHHHHHHHHHHHHH
1605	A0A6J3K4Q0	411	427	YLGLQQLQQLQPQQPQ	-----S----------
1606	A0A3N4B301	374	390	IQEIQEIQEIQEIQEM	HTTT---THHHHHHT-
1607	A0A3P9AJ00	282	298	LQQLQQIQLYQHQQLM	HHHHHHHHHHHHHHHH
1608	A0A7M3R2V4	471	487	YNQWQQWQQYQAWQQA	HHHHHHHHHHHHHHHH
1609	A0A4Q4XWJ6	275	291	MHQMQQMQHMQAAQGR	GGGSGGGTTSS-----
1610	A0A024HD23	87	103	MMAFQAYQSWQRQQQS	HHHHHHHHHHHHH-TT
1611	C0HAM0	282	298	LQQLQQIQLYQHQQLM	HHHHHHHHHHHHHHHH
1612	A0A4P1RMI7	160	176	LQQLQQMQQLQQLQQM	HHHHHHHHHHHHHHHH
1613	X6NGE8	163	179	LQQFQQFQQLQQLQQP	HHHHHHHHHHHHHTTH
1614	A0A6P6Y163	6	22	LNELQSLQTFQYWQVE	HHHHHHHHHHHHHHHH
1615	U6K3F8	15	31	LLLLQLLQLLQLLQQQ	HHHHHHHHHHHHHHHH
1616	A0A1H9VGC0	6	22	YQPYQPYQPYQGQQGQ	----------------
1617	A0A2I3SB99	705	721	LTSLQNLQNLQSLQLA	-GGGGGGS--------
1618	A0A5B0MZU5	42	58	YSLFQAIQPIQEDQPK	EESS-------TTS--
1619	A0A1Q8RXJ0	301	317	MQGMQNMQNMQGMQNM	HHHHHHHHHHHHHHHH
1620	A0A3Q7FWJ6	647	663	LTNLQVLQGIQCDQWK	-TT-SEEEEEEGGGTT
1621	A0A4Q4W6E1	278	294	MHQMQQMQQMQAAQGR	HHHHHHHHHHTT-SS-
1622	A0A2H3IGQ9	387	403	MQQMQQMQQMQQMQGQ	HHHHHHHHHHHHHTS-
1623	W6ULG9	471	487	YAQWQQWQQWQAWQAW	HHHHHHHHHHHHHHHH
1624	F6QJC6	222	238	IAHLQQMQQMQQQQQQ	HHHHHHHHHHHHHHHH
1625	A0A6J1R0G0	442	458	LIGLQQLQQYQQSQQS	----SS----------
1626	Q86HG9	293	309	YEQLQQLQQLQQHQQQ	HHHHHHHHHHHHHHHH
1627	A0A1D2MSH6	69	85	IINLQQFQHLQTIQQQ	HHHHHHHHHHHHHHHT
1628	A0A1J4KZX2	133	149	MDQMQFMQMMQQSQNM	HHHHHHHHHHHHTTSS
1629	U6L7K8	535	551	LQQLQQLQQLQQQQLQ	HHHHHHHHHHHHHHHH
1630	M7S772	733	749	LQNYQNYQNYQNYQVT	HHHHHHHHHHHHHHHH
1631	W9SI34	219	235	MPDMQDIQDIQEMQGT	---GGGGHHHHTTS--
1632	A0A5D2UWA9	546	562	MPRLQQLQLLQMLQQR	HHHHHHHHHHHHHHHH
1633	A0A3Q0KBG6	1277	1293	LFQLQQMQILQQQQLL	HHHHHHHHHHHHHHHH
1634	A0A3Q1ALQ7	650	666	LLRLQQIQRLQVQQTE	HHHHHHHHHHHHHHHH
1635	W4GXP4	259	275	IIFMQQMQQLQQHQAQ	HHHHHHHHHHHHHHHH
1636	A0A5S5CCF1	91	107	LELLQQIQKIQGSQLI	HHHHHHHTTSTT-EEE
1637	A0A135V9X8	91	107	IHQLQQMQRLQQQQQM	HHHHHHHHHHHHHHHH
1638	A0A7K6I4F3	15	31	LQQLQHLQQLQHQQQQ	HHHHHHHHHHHHHHHH
1639	X6LNJ3	69	85	FQPFQPFQPFQPLQPY	----------------
1640	A0A165YNQ6	351	367	MQNMQNMQNMQNMQMM	HHHHHHHHHHHHHHTT
1641	A0A6P7HXU5	485	501	YLELQRYQAIQEAQPG	HHHHHHHHHHHHS-TT
1642	A0A7N4P7T6	174	190	LQQLQHLQQLQQQQPP	HHHHHHHHHGGG----
1643	A0A4V4HI98	950	966	MQNLQGLQGIQGLQGL	----GGGTT-TT--EE
1644	A0A4U6XJM1	135	151	YQQYQQYQQYQHHQHH	HHHHHHHHHHHHHHHT
1645	A0A177WL09	330	346	LVEMQYIQYLQYLQRA	HHHHHHHHHHHHHGGG
1646	T1GFU0	155	171	LLQLQHLQQLQQPQQQ	HHHHHHHHHTHHHHHH
1647	A0A251SEW0	55	71	MSQLQQMQQFQALQQM	S-HHHHHHHHHHHHHH
1648	A0A7L0HGI9	117	133	LQQLQHLQQLQHQQQQ	HHHHHHHHHHHHHHHH
1649	U6M7N8	186	202	LQQLQQLQQLQLQQQQ	HHHHHHHHHHHHHHHH
1650	B6QPM1	128	144	LQQLQQLQQFQQQQQQ	HHHHHHHHHHHHHHHH
1651	A0A6A0AB53	215	231	LMQLQMLQSMQQDQQA	HHHHHHHHHHHHHHHH
1652	A0A2T0FFU3	863	879	YQGYQRYQGYQGYQGD	----------------
1653	A0A5C6PT93	691	707	LLRLQQIQRLQVQQAV	HHHHHHHHHHHHHHHH
1654	A0A4P9VG90	568	584	MQPMQPMQPMQPMQPI	----------------
1655	D4ASX6	119	135	LQHLQHLQHLQQPQAM	----------------
1656	F0ZE78	61	77	LQQIQQLQQIQHLQQE	HHHHHHHHHHHHHHHH
1657	A0A178EJI3	901	917	FLELQLYQDYQCHQLA	HHHHHT--HHHHHHHH
1658	U6LDV0	160	176	LPALQQLQELQQVQQL	HHHHHHHHHHHHHHHH
1659	A0A674JN95	178	194	LQQLQHLQQLQHHQQQ	HHHHHHHHHHHHHHHH
1660	A0A4V1IMT3	225	241	FENLQALQKIQKKQFE	HHHHHHHHHHHHHHHH
1661	A0A6P3RJE8	178	194	LQQLQQLQQLQQQQPP	HHHHHHHHHGGG----
1662	A0A1X7VST0	12	28	MKPIQLIQPIQPAQPT	----------------
1663	A0A660KKS4	83	99	WDLLQCYQCLQQRQCQ	SHHHHHHHHHTSTTGG
1664	J9IXT4	32	48	LHELQKLQQFQQQQTQ	HHHHHHHHHHHHHHHH
1665	A0A7K9YV08	117	133	LQQLQHLQQLQHQQQQ	HHHHHHHHHHHHHHHH
1666	A0A7K9SLM9	117	133	LQQLQHLQQLQHQQQQ	HHHHHHHHHHHHHHHH
1667	A0A0C9Y4I2	592	608	ISAIQTMQPMQQVQFL	HTSSS-----------
1668	A0A7L1IHY2	117	133	LQQLQHLQQLQHQQQQ	HHHHHHHHHHHHHHHH
1669	A0A0A1T216	257	273	MQQMQQMQQMQMQQQQ	HHHHHHHHHHHHHHHH
1670	A0A2S2FC91	58	74	YEYLQIWQSYQSDQFI	GGHHHHHHHTT-SS--
1671	A0A7L1XWI5	16	32	LQQLQHLQQLQHQQQQ	HHHHHHHHHHHHHHHH
1672	A0A6P7L3I0	375	391	LRNLQNLQKIQSLQPT	HHHHHHHHHHHTS---
1673	F4WVZ0	427	443	LLGLQQLQQYQQAQRP	S-SSGGGGGGG-S---
1674	A0A0U5CRJ7	852	868	MQNMQNMQNMQNMQPR	-GGGSTTGGGGGGSHH
1675	A0A7K4LPC3	117	133	LQQLQHLQQLQQQQQQ	HHHHHHHHHHHHHHHH
1676	A2G5D8	161	177	IQGIQGIQGIQGPQGE	----------------
1677	A0A1S3M2A6	266	282	LQQLQQIQLYQHQQLM	HHHHHHHHHHHHHHHH
1678	A0A109FCU3	843	859	MQPMQPMQPMQPMQQQ	----------------
1679	A0A674MKR2	723	739	LLRLQQIQRLQVQQAV	HHHHHHHHHHHHHHHH
1680	A0A2I4AXH0	487	503	LQPLQTMQILQPQQIL	----------------
1681	A0A1H6TTZ7	32	48	LDGMQGLQYWQAHQPS	SSHHHHHHHHHHH--S
1682	A0A427YR12	179	195	MQGMQAMQSMQSMQGM	SHHHHHHHHHHHHHTT
1683	A0A310S6H1	121	137	LAYYQQLQQIQQPQLH	HHHHHHHHHT------
1684	A0A4V3SBS2	679	695	MVRLQQLQHLQQQQQQ	HHHHHHHHHHHHHHTS
1685	D5QCK3	233	249	MEGLQRLQALQKYQSS	HHHHHHHHHHGGGTTT
1686	A0A4E0RQ34	33	49	IYNYQVIQYYQQGQFQ	HHHHHHHHHHHTT-HH
1687	A0A6P6LVS9	250	266	LQQFQQYQQYQQQQLL	HHHHHHHHHHHHHHHH
1688	A0A2P5VRL2	365	381	LQLMQMMQMFQQSQKP	HHHHHHHHHHHHHTS-
1689	K7F859	632	648	LKAMQDMQDMQEVQLS	HHHHHHHHHHHHHHHH
1690	A0A0D2LI40	191	207	LAALQQLQQLQQQQQQ	HHHHHHHHHHHHHHHH
1691	A0A7E4USU6	34	50	YYGFQPIQKIQTLQHA	-TT----GGGGGGTTE
1692	A0A6P6LSU0	262	278	LQQFQQYQQYQQQQLL	HHHHHHHHHHHHHHHH
1693	A0A1S3SLE8	25	41	LQNLQNLQNLQNLQDG	HHHHHHHHHHHHHHHH
1694	A0A395GPY2	565	581	IQDMQDMQDLQDLQES	----------------
1695	A0A1S2ZRJ2	170	186	LQQLQQLQQLQQQQQQ	HHHHHHHHHHHHHHHH
1696	F0ZWB6	62	78	LPQIQQIQKIQQTQPQ	STTHHHHHHHTTS--H
1697	G0R2A4	355	371	IRDLQNMQILQQFQYY	-SSTTS-EEEEEE--T
1698	A0A2R5GFQ9	53	69	LQHLQQLQALQQQQQL	HHHHHHHHHHHHHHHH
1699	R6MGU0	146	162	IGVMQTFQYFQNMQDR	---SS-HHHHHHHHHH
1700	G2QP96	19	35	MPQMQQMQQMQMPQMQ	----------------
1701	Q2GFZ7	164	180	FQSLQRFQLLQLVQTF	SHHHHTT-HHHHHHHH
1702	A0A6P6KF50	506	522	MQHMQHMQQMQQHQMQ	HHHHHHHHHHHHHHHH
1703	A0A4V3BTU0	163	179	LRQMQMMQQMQGAQPG	HHHHHHHHHHHHT---
1704	A0A673VPV8	25	41	LQNLQNLQNLQNLQDG	HHHHHHHHHHHHHHHH
1705	A0A2U2YYT9	125	141	MQGMQGMQGMQGQQPW	HHHHHSSSS-------
1706	A0A6P4A0S8	138	154	LQQLQQIQQLQQLQNM	HHHHHHHHHHHHHHHH
1707	E2R637	103	119	LDLLQALQCFQCKQVN	HGGG---EEEEEEEEE
1708	A0A5B8SRF4	216	232	LALLQAMQLMQTRQLG	HHHHHHHHHHHHHHTT
1709	A0A232EYQ9	1165	1181	MQEMQTIQELQEHQVE	HHHHHHHHHHHHHHHH
1710	U6JXM1	915	931	LQQLQHLQQFQQKQQQ	HHHHHHHHHHHHHHHH
1711	A0A5B0M5P4	704	720	LSTLQEIQDLQELQDE	HHHHHHHHHHHHHHHH
1712	H3A0F3	348	364	LQQLQQLQQLQQQQQQ	HHHHHHHHHHHHHHHH
1713	A0A4Q4TPF9	162	178	LQQLQQLQQLQQLQKQ	HHHHHHHHHHHHHHHH
1714	A2FJD4	152	168	IQGIQGIQGIQGPQGE	----------------
1715	A0A669DBI9	724	740	LLRLQQIQRLQLQQSD	HHHHHHHHHHHHHHHH
1716	F9D095	604	620	MARMQALQQMQQQQME	HHHHHHHHHHHHHHHH
1717	A0A6P6NY74	255	271	LQQLQQYQQYQQQQQL	HHHHHHHHHHHHHHHH
1718	A0A1D1VML8	452	468	MNGMQSMQSLQAMQQS	----------------
1719	A0A2B7Z427	36	52	LQQLQQLQQLQQQQLQ	HHHHHHHHHHHHHHHH
1720	A0A437C9B3	574	590	LLRLQQIQRLQAEQQK	HHHHHHHHHHHHHHHH
1721	U6LXQ6	704	720	LLQLQQLQQLQQQQEL	HHHHHHHHHHHHHHHT
1722	A0A0V1HEW1	503	519	LQQLQHLQHLQQQQQQ	HHHHHHHHHHHHHHHH
1723	A0A6P3GLS0	169	185	LQQLQQLQQLQQQQPP	HHHHHHHHHTTS----
1724	U6GSD5	503	519	LLLLQRLQQLQQQQQL	HHHHHHHHHHHHHHHH
1725	A0A6P8ZZJ2	63	79	LHGMQNLQALQSLQGA	HHHHHHHHHHHHHHHH
1726	A0A164UPB1	146	162	MQGFQGLQGLQGLQGL	----------------
1727	A0A3M2T5E3	433	449	LQALQALQALQSAQGS	HHHHHHHHHHHHHHHH
1728	A0A5N3XNH4	449	465	LAHLQRLQQMQQMQPA	HHHHHHHHHHHT----
1729	A0A267GF89	233	249	LQHLQQMQQMQQMQHR	HHHHHHHHHHHHHHHH
1730	A0A7M7PDR8	142	158	MDQLQQLQQLQNQQQT	-TTHHHHHHHTTTGGG
1731	A0A3Q0EAA9	707	723	LTSLQNLQNLQSLQLA	GGGGGGGSTT------
1732	A0A7M7T991	363	379	LSQLQSLQSLQGQQVA	HHHHHHHHHHHHHHHH
1733	A0A221VXJ2	41	57	FRRFQEYQRFQAAQNE	HHHHHHHHHHHHHHHH
1734	A0A4X2JQC7	190	206	LLSLQQWQQLQSQQQQ	---HHHHHHHHHHHHH
1735	A0A6P7LVD2	62	78	FEELQDIQFLQDQQAA	------SSSSSGGGSS
1736	U6KA31	233	249	LHQLQQLQQLQQLQQQ	HHHHHHHHHHHHHHHH
1737	A0A2T7NBS4	180	196	LHVLQVLQVLQVLQCS	----------------
1738	A0A7L1CEN5	16	32	LQQLQHLQQLQHQQQQ	HHHHHHHHHHHHHHHH
1739	A0A7M7MCV8	74	90	LNPLQQLQQIQQLQQL	--HHHHHHHHHHHHHH
1740	A0A1I3KR78	0	16	MQNMQNMQNMQNMQEL	-HHHHHHHHHHT----
1741	A0A507CJ31	658	674	MQQFQQLQQLQHAQFL	HHHHHHHHHHHHHHHH
1742	A0A6I8SQ35	256	272	IAHLQQMQQMQQQQQQ	HHHHHHHHHHHHHHTT
1743	A0A0V0R8J6	5	21	LSQWQQLQNFQIQQQL	HHHHHHHHHHHHHHHH
1744	F6NL73	382	398	YQQYQQYQQYQQYQQY	HHHHHHHHHHHHHHHH
1745	B8LT81	386	402	MQQMQQMQQMQQMQSQ	HHHHHHHHHHHHHHTT
1746	A0A6I8NE04	97	113	LQPLQPLQPLQPLQSA	----------------
1747	A0A4W5R4G5	25	41	LQNLQNLQNLQNLQDG	HHHHHHHHHHHHHHHH
1748	B9PI45	505	521	FLLLQQFQLLQEKQQA	HHHHHHHHHHHHHHHH
1749	C4R4R6	160	176	MQSMQPLQGYQHVQPT	----------------
1750	A0A0A2IKC5	374	390	IAQMQQMQQMQMRQQQ	HHHHHHHHHHHHHHHH
1751	A0A2I2Z5D4	705	721	LTSLQNLQNLQSLQLA	-GGGGGGSTT------
1752	A0A3P8XC81	208	224	FAGLQSLQGLQGLQTA	----------------
1753	A0A7M7KX22	89	105	LNPLQQLQQIQQLQQL	--HHHHHHHHHHHHHH
1754	H0YUE7	170	186	LQQLQHLQQLQHQQQQ	HHHHHHHHHHHHHHHH
1755	A0A2N0IPZ5	137	153	FEAFQGFQAFQDPQGL	------S---------
1756	A0A068RF66	205	221	IHHLQQMQQYQQTQLA	HHHHHHHHHHHHHHHH
1757	B6HRU6	245	261	MAQMQQMQQMQQQQQQ	HHHHHHHHHHHHHHHH
1758	A0A558NPJ5	139	155	YTYLQYLQPLQPGQGL	EEEEEEEEEEETTEEE
1759	A0A6J2FXQ4	170	186	LQQLQHLQQLQHQQQQ	HHHHHHHHHHHHHHHH
1760	W1QDB2	149	165	MPQMQQMQQMQQRQPQ	---SSSSSS-S-----
1761	A0A432ZNH3	832	848	MTPLQALQELQRLQQL	--HHHHHHHHHHHHHH
1762	M2X397	837	853	MAKLQPWQKWQWIQSK	E-S--HHHHHHHHHHH
1763	U1KJ55	408	424	LKQYQALQKLQIEQRE	HHHHHHHHHHHHHHHH
1764	A0A7L0N586	117	133	LQQLQHLQQLQQQQQQ	HHHHHHHHHHHHHHHH
1765	A0A0A2VT48	101	117	FQQLQQLQQLQHSQDI	HHHHHHHHHHHHHHHS
1766	A0A4Y9A8A7	38	54	YYWIQQFQGIQDAQKE	HHHHHHHHHHHHTTTS
1767	A0A1Q2YKE9	121	137	FQQLQQFQMMQQQQQQ	HHHHHHHHHHHHHHHH
1768	A0A7J8C159	700	716	LTSLQSLQNLQSLQLA	GGGGGGGS--------
1769	G0VIQ1	220	236	LKKLQEMQRLQQQQGQ	HHHHHHHHHHHHHH--
1770	U6GSY3	172	188	LESLQGFQKLQATQHD	HGGGGGGGGSSS----
1771	A0A4W4EV74	238	254	LQQLQQIQQYQQQQLL	HHHHHHHHHHHHHHHH
1772	A0A4T0FKM3	87	103	LSELQGLQELQQQQNN	HHHHHHHHHHHHHHSS
1773	A0A6P8NZK5	200	216	FKSYQPFQSFQPFQPV	----------------
1774	A0A2J6LE27	68	84	LPDWQCLQSFQATQNP	---HHHHHHHHHTT--
1775	H2B1P3	65	81	MAEYQKLQELQYLQNS	HHHHHHHHHHHHHHHT
1776	A0A1S3M1G8	263	279	LQQLQQIQLYQHQQLM	HHHHHHHHHHHHHHHH
1777	A0A3Q1I175	366	382	LPELQQLQQLQQLQAQ	-THHHHHHHHHHHHTT
1778	A0A6P8X286	142	158	LIELQLLQQLQVEQLP	HHHHHHTS--EEEEE-
1779	A0A4Q4TN33	276	292	MHQMQQMQQMQATQGR	HHHHHHHHGGGG-TT-
1780	U6M307	156	172	LQQLQQLQQLQLQQLQ	HHHHHHHHHHHHHHHH
1781	W3WUK2	187	203	LAVIQCLQAFQPKQVI	HHHHHHHGGG--SEEE
1782	A0A7K6AJP4	117	133	LQQLQHLQQLQHQQQQ	HHHHHHHHHHHHHHHH
1783	A0A1Y4MB33	29	45	ILALQRWQEYQQMQTI	HHHHHHHHHHHHHHSS
1784	A0A7J5XQK2	335	351	LPLLQLLQLLQLLQLL	HHHHHHHHHHHHHHHH
1785	A0A6J1TD22	53	69	LQGLQGLQGLQGFQGL	------------STTS
1786	A0A7M7MIH2	107	123	LNPLQQLQQIQQLQQL	--HHHHHHHHHHHHHH
1787	A0A670ISR8	145	161	IEALQPYQELQFQQLT	HHHHHHHHHHHHHHHH
1788	A0A210PI52	475	491	LQSLQNIQGIQAVQNV	-----------S----
1789	A0A6I9PUL1	381	397	LHQYQQYQQYQQQQQQ	HHHHHHHHHHHHHHHH
1790	A0A4Q4U545	278	294	MHQMQQMQQMQAAQGR	STTSGGGSSSSS----
1791	A0A7K5RZV1	15	31	LQQLQHLQQLQHQQQQ	HHHHHHHHHHHHHHHH
1792	A0A2I9DQG9	171	187	LAYFQWLQAYQDSQIL	HHHHHHHHHHHHHHHH
1793	G0QQQ4	534	550	LLDMQYIQIMQIIQQN	HHHHHHHHHHHHHHHH
1794	A0A1S3JTQ6	95	111	MAQIQAFQAFQNLQAM	HHHHHHHHHHHHHHHH
1795	K1R3Y4	246	262	LQSLQGFQMLQGTQPI	----------------
1796	C5FNY0	240	256	LQQMQQMQQMQQMQQM	HHHHHHHHHHHHHHHH
1797	A0A7M7TEM6	354	370	LSQLQSLQSLQGQQVA	THHHHHHHHHHHHHHH
1798	A0A3Q0GTE1	295	311	YEKLQLLQNIQSEQIA	SSS--EEEEEE-SSTT
1799	Q4DL69	377	393	LALWQRLQRMQVFQKA	HHHHHHHHHTT-GGGS
1800	A0A372QK56	258	274	FQQFQQYQQYQYPQHP	----------------
1801	A0A0F4GNA8	409	425	MQSMQSYQSYQSVQYS	----------------
1802	A0A0M6YLL2	248	264	IRQIQEIQTLQAMQEA	HHHHHHHHHHHHHHHH
1803	L8I2H7	290	306	LMQIQKLQWMQGVQGL	HHHHHHHHHHHHHS--
1804	A0A7L1WNL7	170	186	LQQLQHLQQLQHQQQQ	HHHHHHHHHHHHHHHH
1805	A0A6V7UBW4	465	481	FAAFQCWQLLQQQQNN	HHHHHHHHHHHHHHHT
1806	A0A0C9MGS7	444	460	LAQIQQYQAMQMQQQQ	HHHHHHHHHHHHHHHH
1807	A0A310SD98	439	455	YLGLQHLQQLQPQQPQ	----------------
1808	A0A663MBE3	170	186	LQQLQHLQQLQQQQQQ	HHHHHHHHHHHHHHHH
1809	U6M4V6	13	29	LQELQQLQQLQQQQQQ	HHHHHHHHHHHHHHHH
1810	G3T1I7	117	133	LQQLQQLQQLQQQQQQ	HHHHHHHHHHHHHTTS
1811	A0A3Q1F795	667	683	LLRLQQIQRLQVQQTE	HHHHHHHHHHHHHHHH
1812	A0A1Y1VU18	8	24	LQNFQYMQNMQNIQNN	HHHHHHHHHHHHHHT-
1813	A0A673VYF6	25	41	LQNLQNLQNLQNLQDG	HHHHHHHHHHHHHHHH
1814	D1PWD9	604	620	MARMQALQQMQQKQME	HHHHHHHHHHHHHHHH
1815	A0A3Q2W7I8	720	736	LLRLQQIQQLQLQQSD	HHHHHHHHHHHHHHHH
1816	U6KK95	232	248	LQHLQHLQQLQQLQQL	HHHHHHHHHHHHHHHH
1817	A0A662XKJ4	287	303	YQEYQEYQEYQEYQEY	HHHHHHHHHHHHHHHH
1818	A0A3P8FWG4	167	183	LFQLQQMQILQQQQLL	HHHHHHHHHHHHHHHH
1819	A0A6A4KNF9	230	246	FFELQALQPIQNGQSQ	----------------
1820	A0A1V6NJY4	296	312	IAQMQQMQQMQMRQQQ	HHHHHHHHHHHHHHHH
1821	A0A433PQ16	128	144	LQDLQDLQDLQDLQDG	S-STTHHHHHHHHHHT
1822	A0A7K5LT68	117	133	LQQLQHLQQLQHQQQQ	HHHHHHHHHHHHHHHH
1823	U6L118	423	439	LQQLQQLQQLQQQQQP	HHHHHHHHHHHHHHHH
1824	A0A545A5V7	170	186	MQQIQMIQMMQQQQQQ	HHHHHHHHHHHHHHHH
1825	A0A6A5CFF4	449	465	LQPMQPLQPLQPLQPT	----------------
1826	U6LKP5	550	566	LLLLQQLQQMQQQQQR	HHHHHHHHHHHHHHHH
1827	A0A7K5STX2	117	133	LQQLQHLQQLQHQQQQ	HHHHHHHHHHHHHHHH
1828	A0A7L1JE66	117	133	LQQLQHLQQLQHQQQQ	HHHHHHHHHHHHHHHH
1829	A0A7L2LRQ7	117	133	LQQLQHLQQLQHQQQQ	HHHHHHHHHHHHHHHH
1830	A0A229UFW9	138	154	MNWLQPFQNMQRYQQW	-TTHHHHHH--SSEEE
1831	A0A7K9IZ56	117	133	LQQLQHLQQLQHQQQQ	HHHHHHHHHHHHHHHH
1832	A0A089Q526	265	281	IVELQTLQPLQQWQPL	EEEEEESS---TTEEE
1833	S6AF09	95	111	MMAFQAYQAWQSRQPA	HHHHHHHHHHHHT-TT
1834	A0A1S8VUQ7	437	453	FLQFQQFQQFQKYQYL	HHHHHHHHHHHHHHHH
1835	A0A3P8STU1	197	213	LQQLQQIQHYQQQQLL	HHHHHHHHHHHHHHHH
1836	A0A553R1Z7	253	269	FQQLQQYQQYQQQQLL	HHHHHHHHHHHHHHHH
1837	A0A3M2QLP7	375	391	WTVLQLLQHIQKQQVD	-BHHHHHHHHHHHHHH
1838	J7S227	130	146	LRRLQQYQQLQQLQQQ	HHHHHHHHHHHHHHHH
1839	E3QBX4	762	778	IQSMQPMQSMQSMQPM	----------------
1840	A0A3N4KAP0	10	26	LQSIQSIQSIQSIQST	----------------
1841	A0A367J2L0	52	68	IEFLQHLQQYQPQQQN	HHHHHHHHT-------
1842	U6K981	96	112	LLLLQSLQQLQQQQLQ	HHHHHHHHHHHHHHHH
1843	Q21011	73	89	MGGFQGLQGMQGIQSI	------------TT-T
1844	A0A4R5C1L8	176	192	WGALQPLQDWQWPQAW	HHHHGGGTT----HHH
1845	A0A4Z2JBH7	107	123	LQPLQPLQPLQPLQPQ	----------------
1846	A0A562RV53	31	47	LLGWQRWQDIQREQHL	HHHHHHHHHHHHHHHH
1847	A0A316Z9C1	1049	1065	LQQLQQMQQLQQMQQQ	HHHHHHHHHHHHHHHH
1848	A0A1X1EXP0	25	41	LGTLQGWQRWQQHQQL	HHHHHHHHHHHHHHHH
1849	A0A7K8ZX28	117	133	LQQLQHLQQLQHQQQQ	HHHHHHHHHHHHHHHH
1850	Q9VYB9	88	104	LPPLQQLQPLQPLQPI	----------------
1851	A0A2T5J3T5	51	67	MEILQLIQGLQDFQFQ	HHHHHHHHHHHHHHHH
1852	A0A024U598	258	274	MLFMQQMQQLQQHQAQ	HHHHHHHHHHHHHHHH
1853	F4PMU3	147	163	IQQIQPMQQIQIQQLQ	HHHHHHHHHHHHHHHH
1854	C0NCI4	36	52	IQQMQQMQQMQQMQNQ	HHHHHHHHHHHHHHHH
1855	A0A803W250	170	186	LQQLQHLQQLQHQQQQ	HHHHHHHHHHHHHHHH
1856	R1FMI9	96	112	LRQLQPLQPLQPPQHH	HHHTTTS---------
1857	A0A267EKV0	617	633	WQQWQQWQQYQQQQQQ	HHHHHHHHHHHHHHHH
1858	U6H0E1	180	196	LQQLQHMQQLQQQQQQ	HHHHHHHHHHHHHHHH
1859	A0A0V0QFQ9	165	181	LSGIQQIQFLQKAQKI	-----TTHHHHHHTTS
1860	A0A1Y2D3N2	73	89	YGQFQQFQQFQQPQIP	HHHHHHHHTT------
1861	A0A5E8BGG3	297	313	LQQLQHYQQLQNIQQQ	HHHHHHHHHHHHHHHH
1862	A0A3P9AK29	278	294	LQQLQQIQLYQHQQLM	HHHHHHHHHHHHHHHH
1863	A0A7M7ISU3	367	383	LSQLQSLQSLQGQQVA	THHHHHHHHHHHHHHH
1864	U6G6Y9	142	158	LQQLQQLQQLQHEQQQ	HHHHHHHHHHHHHHHH
1865	A0A2G7GDI8	150	166	YQQYQQYQQYQQQQQK	HHHHHHHHHHHHHHHH
1866	A0A7K9XID6	117	133	LQQLQHLQQLQHQQQQ	HHHHHHHHHHHHHHHH
1867	A0A6L5JZZ6	135	151	MWPWQLLQQMQQMQSA	THHHHHHHHHHHHHHH
1868	Q7MAC6	50	66	LLHLQLMQKLQLDQGL	HHHHHHHHHTTS-TT-
1869	Q0V6H6	1445	1461	LSPLQQMQHMQQLQGL	---TTSSSSSSSSTTS
1870	A0A151JQR3	112	128	LKNLQNMQNFQKLQNL	HHHHHHHHHHHHHHHH
1871	A0A0D8CN68	193	209	YQQLQEMQLFQLKQRD	HHHHHHHHHHHHHHHH
1872	A0A553HKK1	83	99	MAQLQQMQQMQQQQQM	HHHHHHHHHHHHHHHH
1873	I2H9R3	522	538	LQPLQPLQPLQPQQQP	----------------
1874	A0A7L0YSW1	117	133	LQQLQHLQQLQHQQQQ	HHHHHHHHHHHHHHHH
1875	A0A7M7PDU8	140	156	MDQLQQLQQLQNQQQT	HHHHHHHHHHHHHHHH
1876	A0A0K8LRY2	360	376	MQQMQQMQKMQQMQMA	HHHHHHHHHHHHHHHH
1877	A0A4V6DFD2	892	908	MQSMQPMQPMQPMQPM	----------------
1878	A0A6J8CMX9	63	79	IKELQTLQTLQGQQNL	HHHHHHHHHHHHHHHH
1879	A0A1Y1X143	111	127	ITAIQNFQNLQNLQKR	HHHHHHHHHHHHHHHH
1880	A0A670JLH6	170	186	LQQLQQLQHLQQQQQQ	HHHHHHHHHHHHHHHH
1881	A0A1S3PYW3	265	281	LQQLQQIQLYQHQQLM	HHHHHHHHHHHHHHHH
1882	A0A5E4A5R4	999	1015	LTSLQNLQNLQSLQLA	----------------
1883	A0A6I8T1D0	245	261	IAHLQQMQQMQQQQQQ	HHHHHHHHHHHHHHHT
1884	B4L4K1	23	39	LPPLQPLQPLQPLQPV	----------------
1885	M7SE31	640	656	MQGMQGMQGMQNMQNM	HHHHHHHHHHHHSTTS
1886	A0A0K3C747	99	115	LLALQPLQQMQNEQAK	HHTTHHHHHHHHHHHH
1887	U6K5U9	319	335	LQQLQQLQQLQQLQSK	HHHHHHHHHHHHHHHH
1888	F4PK24	282	298	LQQFQLLQQFQQIQQQ	HHHHHHHHHHHHHHHH
1889	X6N9T0	550	566	LGFFQFLQRIQASQPY	THHHHHHHHHHTTS--
1890	A0A2H5NEP0	161	177	FNSMQNFQYMQTQQED	HHHHHHHHHHHHHHHH
1891	A0A4Z1ILZ5	208	224	MQQMQQMQQMQKQQAM	HHHHHHHHHHHHHHTT
1892	A0A1Y2LYZ1	399	415	MQQMQQMQQMQQQQMM	HHHHHHHHHHHHHHHH
1893	A0A669QM73	187	203	LQQLQHLQQLQHQQQQ	HHHHHHHHHHHHHHHH
1894	A0A558NLQ0	24	40	LAEYQQLQIMQPLQRG	SHHHHS--SEE-B-TT
1895	A0A1Y3BK29	17	33	LKLLQTFQNMQQQQQM	HHHHHHHHHHHHHHHH
1896	A0A7K9HE76	117	133	LQQLQHLQQLQHQQQQ	HHHHHHHHHHHHHHHH
1897	U6LP32	39	55	LQLLQLLQLLQLQQQQ	HHHHHHHHHHHHHHHH
1898	A0A0F4RAZ4	243	259	ITQIQEIQTLQASQEA	HHHHHHHHHHHHHHHH
1899	A0A663MCE6	207	223	LQQLQHLQQLQQQQQQ	HHHHHHHHHHHHHHHH
1900	A0A6P6HSA3	703	719	LTSLQNLQNLQSLQLA	-TT-GGG---------
1901	A0A145WSB5	61	77	FLLIQQIQQLQQLQTQ	HHHHHHHHHHHH-TTT
1902	A0A6P3F3G5	170	186	LQQLQQLQQLQQQQQQ	HHHHHHHHHHHHHHHH
1903	Q54MM2	77	93	YTQLQQLQQIQQFQQQ	HHHHHHHHHHHHHHHH
1904	Q8XUP9	632	648	LESLQALQALQPSQPS	SHHHHHHHTTS-----
1905	A0A1Z4NLW9	181	197	ILQIQEIQVIQAGQIV	EEEEEEEEEEETTEEE
1906	A0A177TZI8	868	884	YQQYQQYQQYQQQQQQ	HHHHHHHHHHHHHHHH
1907	A0A383WCL5	580	596	YAAYQQLQQLQQQQQQ	HHHHHHHHHHHHHHHH
1908	P93194	375	391	IWKIQSLQSLQLYQNN	GGG-TT--EEE--SSE
1909	A0A4V1XP15	276	292	MHQMQQMQQMQAAQGR	HHHHHHHTTTTT---S
1910	A0A1W4WM51	780	796	MMTMQTIQGIQQQQIV	----------------
1911	A0A5B0Q5Z6	654	670	LSLIQQIQELQKLQDE	HHHHHHHHHHHHHHHH
1912	A0A7L0Y2D6	117	133	LQQLQHLQQLQHQQQQ	HHHHHHHHHHHHHHHH
1913	Q5KHE4	368	384	MQQMQQMQQMQQMQQM	HHHHHHHHHHHHHHHH
1914	A0A2Z6QIH6	59	75	LQYLQQLQQLQYFQCP	HHHHHHHHHHHT----
1915	A0A1Q9LF72	59	75	WRQFQEFQRFQEWQRS	HHHHHHHHHHHHHHHH
1916	A0A0V0QMK4	475	491	LAQWQLLQQLQQQQSQ	HHHHHHHHHHHHHHHH
1917	A0A7N5J8C6	704	720	LTSLQNLQNLQSLQLA	-GGGGGGSTT------
1918	A0A6P9BNR4	170	186	LQQLQHLQQFQQQQQQ	HHHHHHHHHHHHHHHH
1919	A0A2H0ZFP4	51	67	YSGYQGYQGYQGFQNQ	----------------
1920	A0A6I8T2T4	268	284	MQQMQQIQQMQQMQQS	----------------
1921	A0A2U9R3N8	254	270	MQQMQQMQQMQQMQQH	HHHHHHHHHHHHTTS-
1922	A0A4P6XJI6	596	612	IQQLQQLQQMQQMQQM	HHHHHHHHHHHHHHHH
1923	A0A1Q5UCS5	60	76	LQSMQNMQNIQNMQNL	THHHHHHHHHHHHHHH
1924	A0A2S4MAA3	4	20	IQGIQGIQAIQAIQET	SHHHHHHHHHHHHHHH
1925	A0A7H9HR37	59	75	YSGYQGYQNYQNYQNY	----------------
1926	U6KDZ6	203	219	LQQLQQLQKLQQQQQQ	HHHHHHHHHHHHHHHH
1927	U6MC83	439	455	LQLLQRLQQLQQEQQQ	HHHHHHHHHHHHHHHH
1928	A0A024X468	759	775	IQNIQNIQNIQNVQNN	----------------
1929	A0A7K9ME93	117	133	LQQLQHLQQLQHQQQQ	HHHHHHHHHHHHHHHH
1930	A0A674MQW4	734	750	LLRLQQIQRLQVQQAV	HHHHHHHHHHHHHHHH
1931	A0A1S3E6Z7	325	341	YAAIQLFQEMQKAQVT	HHHHHHHHHHHHTT--
1932	A0A2P6VNI0	472	488	MQQMQQMQYMQPIQYA	HHHHHHHTT-------
1933	A0A7H9HPN2	212	228	LKRLQELQRLQQQQPV	HHHHHHHHHHTT----
1934	A0A803Y7I6	710	726	LTSLQNLQNLQSLQLA	-TT-------------
1935	C1GR46	344	360	MQQMQQMQQMQQMQNQ	HHHHHHHHHHHHHHT-
1936	A0A0D2LTR8	740	756	LLQLQHLQQLQAAQQG	HHHHHHHHHHHHHHHH
1937	F7DRZ2	0	16	MAGLQLLQLLQVVQLL	-HHHHHHHHHHHHHHH
1938	U6LTC8	629	645	LQQLQQLQQLQQLQQQ	HHHHHHHHHHHHHHHH
1939	H2LAU3	712	728	LLRLQQIQRLQVQQAE	HHHHHHHHHHHHHHHH
1940	A0A4T0QKH1	111	127	LHHMQHIQQLQQQQMQ	HHHHHHHHTTSTTS--
1941	A0A7M7R5M7	367	383	LSQLQSLQSLQGQQVA	-HHHHHHHHHHHHHHH
1942	A0A196SME1	332	348	MEPMQPMQPMQPVQPM	----------------
1943	W5Q8F1	175	191	LQQLQQLQQLQQQQPP	HHHHHHHHHHHTTS--
1944	W1QDL9	429	445	YQQYQQYQQYQQNQQY	HHHHHHHHHHHHHHHH
1945	A0A0A1TF61	375	391	MQQMQQMQQMQMQQQQ	HHHHHHHHHHHHHHHH
1946	U6L5Y4	256	272	LHSLQPLQPLQQHQPR	HHH-----------GG
1947	A0A1Y2BRV0	39	55	LQTIQQFQQFQNKQEL	HHHHHHHHHHHHHHHH
1948	A0A3P9AA37	25	41	LQNLQNLQNLQNLQDG	HHHHHHHHHHHHHHHH
1949	A0A4Q4UYI1	154	170	FEGFQGFQGFQGFQGF	----------------
1950	A0A6J1RWI4	220	236	LQALQALQVLQQYQSR	HHHHHHHHHHHHHHTT
1951	A0A0V0V6J1	554	570	LQQLQHLQHLQQQQQQ	HHHHHHHHHHHHHHHH
1952	A0A653CUQ8	180	196	LEMLQWLQKLQLDQVH	HHHHHHHHHHHHGGGS
1953	A0A2K3DXK1	188	204	LGSMQNLQALQQQQQQ	TTHHHHHHHHHHHHHH
1954	A0A1V6S7N7	353	369	IAQMQQMQQMQMRQQH	HHHHHHHHHHHHHHHH
1955	U6G818	126	142	LAQLQHIQHLQEQQSI	HHHHHHHHHHHHHHHH
1956	A0A7M4EWN4	176	192	LQQLQHLQQLQHQQQQ	HHHHHHHHHHHHHHHH
1957	A0A1B7N3C7	668	684	FYELQAMQKMQVHQQQ	HHHHHHHHHHHHHHHH
1958	A0A1X7RDR3	409	425	MQSMQSYQSYQSVQYS	----------------
1959	A0A7L4CTG9	117	133	LQQLQHLQQLQHQQQQ	HHHHHHHHHHHHHHHH
1960	A0A7K6T412	117	133	LQQLQHLQQLQHQQQQ	HHHHHHHHHHHHHHHH
1961	A0A4T0WX24	162	178	IYQYQQLQNYQNQQLS	HHHHHHHHHHHHHHT-
1962	A0A1W4WY74	753	769	MMTMQTIQGIQQQQIV	----------------
1963	G4TFN4	988	1004	WAQWQQMQQMQQMQQQ	HHHHHHHHHHHHHHHH
1964	F1A279	865	881	LQQLQQMQQIQQMQQQ	HHHHHHHHHHHHHHHH
1965	A0A5E8B2A3	38	54	IQSIQSIQSIQSIQSL	----SSSTTSGGGTTH
1966	A0A090BV30	159	175	MSGMQGMQGMQGMQGG	----------------
1967	A0A6P9BPL3	170	186	LQQLQHLQQFQQQQQQ	HHHHHHHHHHHHHHHH
1968	U6G5L0	51	67	LLLLQLLQLLQQQQQQ	HHHHHHHHHHHHHHHH
1969	U6GN07	403	419	IDTLQQLQQLQLLQQQ	HHHHHHHHHHHHHHHH
1970	A0A7K8TX35	117	133	LQQLQHLQQLQHQQQQ	HHHHHHHHHHHHHHHH
1971	U6M1M1	195	211	LQQLQQLQQLQQQQQQ	HHHHHHHHHHHHHHHH
1972	A0A1S3SL80	25	41	LQNLQNLQNLQNLQDG	HHHHHHHHHHHHHHHH
1973	A0A2K5K334	705	721	LTSLQNLQNLQSLQLA	GGGGGGGGGG------
1974	A0A6J8CI13	453	469	MAPIQGLQNFQAFQEQ	----------------
1975	A0A674DDV0	372	388	MAQLQQLQQLQLQQLQ	HHHHHHHHHHHHHHHH
1976	A0A6P9BFC6	170	186	LQQLQHLQQFQQQQQQ	HHHHHHHHHHHHHHHH
1977	A0A3M9Y972	390	406	LQELQQLQDLQQQQKQ	HHHHHHHHHHHHHHHH
1978	A0A0V0QZ55	240	256	LKSLQEFQILQFSQIS	HHHHHHHHHHHHHHHH
1979	A0A6J3BYC1	429	445	MSPLQPLQALQPLQQQ	----------------
1980	A0A1R4H6S3	9	25	FEPWQEIQDYQNAQIS	--HHHHHHHHHHHH--
1981	W5Q580	473	489	LAPLQTLQSMQQNQDP	----------------
1982	A0A1E7ETF3	295	311	LQALQDLQDLQQHQLS	HHHHHHHHHHHHHHHH
1983	A0A1Y2W6X7	940	956	MAGMQGLQGLQGMQGY	----------------
1984	A0A669QAB4	178	194	LQQLQHLQQLQHQQQQ	HHHHHHHHHHHHHHHH
1985	A0A672U996	170	186	LQQLQHLQQLQHQQQQ	HHHHHHHHHHHHHHHH
1986	A0A6P6N1P7	226	242	LQQFQQYQQYQQQQLL	HHHHHHHHHHHHHHHH
1987	A0A1X2I5V1	91	107	LTQFQQMQQLQSSQHQ	HHHHHHHHHHHHHGGG
1988	A0A4Z1KJM0	208	224	MQQMQQMQQIQKQQAM	HHHHHHHHHHHHHHTT
1989	I3KUL4	680	696	LLRLQQIQRLQLQQSD	HHHHHHHHHHHHHHHH
1990	A0A1W6B636	25	41	LASLQGWQSWQQRQRM	HHHHHHHHHHHHHHHH
1991	A0A6P8QMN3	156	172	LQQLQHLQQLQHQQQQ	HHHHHHHHHHHHHHHH
1992	A0A6P6NYN3	267	283	LQQLQQYQQYQQQQQL	HHHHHHHHHHHHHHHH
1993	A0A507DXQ6	142	158	LQQLQQLQQLQQLQIQ	HHHHHHHHHHHHHHHH
1994	A0A165JV98	366	382	INGLQGIQGIQGAQGA	-TT-TT---S-S---T
1995	A0A6P8G6H4	282	298	IQQLQQLQHYQQQQLL	HHHHHHHHHHHHHHHH
1996	A0A5F5XST2	703	719	LTSLQNLQNLQSLQLA	-GGGGGG---------
1997	A0A229X393	362	378	MQQMQQMQKMQQMQMA	HHHHHHHHHHHHHHHH
1998	B4GXN5	79	95	LQPLQPLQPLQPLQPL	----------------
[truncated: 304 more rows]

## Sheet: ColabFold_subset_with_MSAs
	UP_Code	Motif_Starts	Motif_Ends	Motif_Sequence	Motif_DSSP
0	C0NCI4	36	52	IQQMQQMQQMQQMQNQ	HHHHHHHHHHHHHHHH
1	Q4DL69	377	393	LALWQRLQRMQVFQKA	HHHHHHHHHTT-GGGS
2	Q965T4	14	30	LQKLQKLQKLQQFQPA	----------------
3	Q20013	67	83	YQDFQGYQGYQRGQGG	----------------
4	Q54IJ9	255	271	LPPIQQLQQYQQQQQQ	---HHHHHHHHHHHHH
5	Q559H7	755	774	LQQLQQLQQLQQLQQSQQR	HHHHHHHHHHHHHHHHTS-
6	F1REA1	158	177	MQPMQPMQPIQPIQPIQNR	-------------------
7	A0A1D8PCM9	291	307	IQNFQMFQRMQQQQQQ	--SHHHHHHHHTTS--
8	Q75AP6	388	404	LLRLQKLQMIQRLQRL	HHHHHHHHHHHHHHHH
9	Q28462	125	156	IQPIQPIQPIQPMQPMQPMQPMQPMQPMQPQ	-------------------------------
10	Q7MAC6	50	66	LLHLQLMQKLQLDQGL	HHHHHHHHHTT--TT-
11	P93194	375	391	IWKIQSLQSLQLYQNN	GGG-TT--EEE--SSE
12	A0A1D8PHT1	701	723	IQQIQQIQQLQQLQQLQQQQQQ	HHHHHHHHHHHHHHHHHHHHHH
13	F6NL73	382	398	YQQYQQYQQYQQYQQY	HHHHHHHHHHHHHHHH
14	P37718	233	249	MEGLQRLQALQKYQSS	HHHHHHHHHHGGGTTT
15	C1GR46	344	360	MQQMQQMQQMQQMQNQ	HHHHHHHHHHHHTT--
16	A0A0K0E566	107	123	FKAYQHFQHLQYDQRF	HHHHHHHHHHHHHHS-
17	A0A0R4J6S2	168	184	LQHLQQLQQLQHHQQQ	HHHHHHHHHHHHHHHH
18	Q05785	223	239	LKQLQELQRLQKQQQS	HHHHHHHHHHHHHHHT
19	Q3V2A7	470	495	LQQLQQLQQLQQLQQLQQLQQAQHA	HHHHHHHHHHHHHHHHHHHHHHTT-
20	Q55F45	337	356	FYQYQQLQQYQFLQQQQQQ	HHHHHHHHHHHHHHHHHHH
21	Q86HG9	293	309	YEQLQQLQQLQQHQQQ	HHHHHHHHHHHHHHHH
22	Q9VYB9	88	104	LPPLQQLQPLQPLQPI	----------------
23	A0A3Q0KF62	468	490	YAQWQQWQQWQAWQAWQQQQTG	HHHHHHHHHHHHHHHHHHHHTS
24	G4VQS9	469	491	YAQWQQWQQWQAWQAWQQQQTG	HHHHHHHHHHHHHHHHHHHHTS
25	Q21011	73	89	MGGFQGLQGMQGIQSI	----------------
26	Q6NS15	253	269	IAHLQQMQQMQQQQQQ	HHHHHHHHHHHHHHHH
27	F1QMB3	252	268	FQQLQQYQQYQQQQLL	HHHHHHHHHHHHHHHH
28	Q54MM2	77	93	YTQLQQLQQIQQFQQQ	HHHHHHHHHHHHHHHH
29	Q9Z0K9	159	178	IQPIQPIQPIQPIQPIQPQ	-------------------
30	Q9JLQ4	345	361	MLPMQPMQPMQPMQPM	----------------
31	Q54KY6	131	150	IQPIQPLQPLQPLQQQQSP	-------------------
32	P02817	146	165	LQPMQPMQPLQPLQPLQPQ	-------------------
33	Q12518	206	222	LKRLQDLQRMQQQQGQ	HHHHHHHHHHHHHTTS
34	A0A1C1C7N9	359	378	IQGIQGIQGIQGIQGVQGV	-------------------
35	Q54Y43	246	265	FMQYQHLQHMQMIQQQQQQ	HHHHHHHHHHHHHHHHHHH
36	A0A1D8PQD3	318	334	WKNLQNLQNLQNLQNC	HHHHH-GGG-HHHHT-
37	Q55C49	325	344	IQQIQQIQQIQQIQQTQPQ	-------------------
38	P12252	94	113	IQQLQQLQQLQQLQQQQQQ	HHHHHHHHHHHHHHHHHHH
39	Q54HT1	130	152	IKEIQEIQEIQEIQEIQEIQEA	THHHHHHHHHHHHHHHHHHHHH
40	Q4DDN0	141	157	LALWQRLQRMQVFQKA	HHHHHHHHHTT-GGGS
41	Q6INA9	524	570	IHNIQTIQTIQGIQTIQAIQPIQSIQTLQPIQTIQPLQTIQTLQGN	----------------------------------------------

## Sheet: ColabFold_subset_without_MSAs
	UP_Code	Motif_Starts	Motif_Ends	Motif_Sequence	Motif_DSSP
0	C0NCI4	36	52	IQQMQQMQQMQQMQNQ	HHHHHHHHHHHHHHTT
1	Q4DL69	377	393	LALWQRLQRMQVFQKA	HHHHHHHTT-HHHHHH
2	Q965T4	14	30	LQKLQKLQKLQQFQPA	HHHHHHHHHHHS----
3	Q20013	67	83	YQDFQGYQGYQRGQGG	----------------
4	Q54IJ9	255	271	LPPIQQLQQYQQQQQQ	----HHHHHHHHHHHH
5	Q559H7	755	774	LQQLQQLQQLQQLQQSQQR	-------------------
6	F1REA1	158	177	MQPMQPMQPIQPIQPIQNR	-------------------
7	A0A1D8PCM9	291	307	IQNFQMFQRMQQQQQQ	----TTGGGSSS----
8	Q75AP6	388	404	LLRLQKLQMIQRLQRL	HHHHHHHHHHHHHHHH
9	Q28462	125	156	IQPIQPIQPIQPMQPMQPMQPMQPMQPMQPQ	-------------------------------
10	Q7MAC6	50	66	LLHLQLMQKLQLDQGL	HHHHHHHHHHHHHH--
11	P93194	375	391	IWKIQSLQSLQLYQNN	GB--SEEEEEEEEES-
12	A0A1D8PHT1	701	723	IQQIQQIQQLQQLQQLQQQQQQ	HHHHHHHHHHHHHHHHHHHHHH
13	F6NL73	382	398	YQQYQQYQQYQQYQQY	HHHHHHHHHHHHHHHH
14	P37718	233	249	MEGLQRLQALQKYQSS	HHHHHHHHHHHTT-TT
15	C1GR46	344	360	MQQMQQMQQMQQMQNQ	HHHHHGGGSSSS----
16	A0A0K0E566	107	123	FKAYQHFQHLQYDQRF	GTGGGG-TT----TT-
17	A0A0R4J6S2	168	184	LQHLQQLQQLQHHQQQ	HHHHHHHHHHHHHHHH
18	Q05785	223	239	LKQLQELQRLQKQQQS	HHHHHHHHHHHHHHHH
19	Q3V2A7	470	495	LQQLQQLQQLQQLQQLQQLQQAQHA	HHHHHHHHHHHHHHHHHHHHHHHS-
20	Q55F45	337	356	FYQYQQLQQYQFLQQQQQQ	HHHHHHHHHHHHHHHHHHH
21	Q86HG9	293	309	YEQLQQLQQLQQHQQQ	HHHHHHHTTGGGGGST
22	Q9VYB9	88	104	LPPLQQLQPLQPLQPI	----------------
23	A0A3Q0KF62	468	490	YAQWQQWQQWQAWQAWQQQQTG	HHHHHHHHHHHHHHHHHHHHT-
24	G4VQS9	469	491	YAQWQQWQQWQAWQAWQQQQTG	HHHHHHHHHHHHHHHHHHHHS-
25	Q21011	73	89	MGGFQGLQGMQGIQSI	----------------
26	Q6NS15	253	269	IAHLQQMQQMQQQQQQ	HHHHHHHHHHHHHHHH
27	F1QMB3	252	268	FQQLQQYQQYQQQQLL	HHHHHHHHHHHHHHHH
28	Q54MM2	77	93	YTQLQQLQQIQQFQQQ	HHHHHHHHHHHHHHHH
29	Q9Z0K9	159	178	IQPIQPIQPIQPIQPIQPQ	-------------------
30	Q9JLQ4	345	361	MLPMQPMQPMQPMQPM	----------------
31	Q54KY6	131	150	IQPIQPLQPLQPLQQQQSP	-------------------
32	P02817	146	165	LQPMQPMQPLQPLQPLQPQ	-------------------
33	Q12518	206	222	LKRLQDLQRMQQQQGQ	HHHHHHHHHHHHHHTT
34	A0A1C1C7N9	359	378	IQGIQGIQGIQGIQGVQGV	-------------------
35	Q54Y43	246	265	FMQYQHLQHMQMIQQQQQQ	HHHHHHHHHHHHHHHHHHH
36	A0A1D8PQD3	318	334	WKNLQNLQNLQNLQNC	HHHHHT-TT-HHHHHH
37	Q55C49	325	344	IQQIQQIQQIQQIQQTQPQ	------------SS-----
38	P12252	94	113	IQQLQQLQQLQQLQQQQQQ	HHHHHHHHHHHHHHHHTSS
39	Q54HT1	130	152	IKEIQEIQEIQEIQEIQEIQEA	---------------------S
40	Q4DDN0	141	157	LALWQRLQRMQVFQKA	HHHHHHHHT-HHHHHH
41	Q6INA9	524	570	IHNIQTIQTIQGIQTIQAIQPIQSIQTLQPIQTIQPLQTIQTLQGN	----------------------------------------------
