# Supplementary material for: A glutamine-based single α-helix scaffold to target globular proteins
Source: Nat Commun. 2022 Nov 18;13:7073. doi: 10.1038/s41467-022-34793-6 (PMC9674830; doi:10.1038/s41467-022-34793-6)
Supplement: Supplementary file 7 — Supplementary Data 4 [file 41467_2022_34793_MOESM7_ESM.zip]

Archive with 174 entries (171 files):
- ColabFold_p37n/
- __MACOSX/._ColabFold_p37n
- ColabFold_p37n/p37n_no_MSAs/
- __MACOSX/ColabFold_p37n/._p37n_no_MSAs
- ColabFold_p37n/p37n_with_MSAs/
- __MACOSX/ColabFold_p37n/._p37n_with_MSAs
- ColabFold_p37n/p37n_no_MSAs/C0NCI4.pdb
- __MACOSX/ColabFold_p37n/p37n_no_MSAs/._C0NCI4.pdb
- ColabFold_p37n/p37n_no_MSAs/Q4DL69.pdb
- __MACOSX/ColabFold_p37n/p37n_no_MSAs/._Q4DL69.pdb
- ColabFold_p37n/p37n_no_MSAs/Q965T4.pdb
- __MACOSX/ColabFold_p37n/p37n_no_MSAs/._Q965T4.pdb
- ColabFold_p37n/p37n_no_MSAs/Q20013.pdb
- __MACOSX/ColabFold_p37n/p37n_no_MSAs/._Q20013.pdb
- ColabFold_p37n/p37n_no_MSAs/Q54IJ9.pdb
- __MACOSX/ColabFold_p37n/p37n_no_MSAs/._Q54IJ9.pdb
- ColabFold_p37n/p37n_no_MSAs/Q559H7.pdb
- __MACOSX/ColabFold_p37n/p37n_no_MSAs/._Q559H7.pdb
- ColabFold_p37n/p37n_no_MSAs/F1REA1.pdb
- __MACOSX/ColabFold_p37n/p37n_no_MSAs/._F1REA1.pdb
- ColabFold_p37n/p37n_no_MSAs/A0A1D8PCM9.pdb
- __MACOSX/ColabFold_p37n/p37n_no_MSAs/._A0A1D8PCM9.pdb
- ColabFold_p37n/p37n_no_MSAs/Q75AP6.pdb
- __MACOSX/ColabFold_p37n/p37n_no_MSAs/._Q75AP6.pdb
- ColabFold_p37n/p37n_no_MSAs/Q28462.pdb
- __MACOSX/ColabFold_p37n/p37n_no_MSAs/._Q28462.pdb
- ColabFold_p37n/p37n_no_MSAs/Q7MAC6.pdb
- __MACOSX/ColabFold_p37n/p37n_no_MSAs/._Q7MAC6.pdb
- ColabFold_p37n/p37n_no_MSAs/P93194.pdb
- __MACOSX/ColabFold_p37n/p37n_no_MSAs/._P93194.pdb
- ColabFold_p37n/p37n_no_MSAs/A0A1D8PHT1.pdb
- __MACOSX/ColabFold_p37n/p37n_no_MSAs/._A0A1D8PHT1.pdb
- ColabFold_p37n/p37n_no_MSAs/F6NL73.pdb
- __MACOSX/ColabFold_p37n/p37n_no_MSAs/._F6NL73.pdb
- ColabFold_p37n/p37n_no_MSAs/P37718.pdb
- __MACOSX/ColabFold_p37n/p37n_no_MSAs/._P37718.pdb
- ColabFold_p37n/p37n_no_MSAs/C1GR46.pdb
- __MACOSX/ColabFold_p37n/p37n_no_MSAs/._C1GR46.pdb
- ColabFold_p37n/p37n_no_MSAs/A0A0K0E566.pdb
- __MACOSX/ColabFold_p37n/p37n_no_MSAs/._A0A0K0E566.pdb
- ColabFold_p37n/p37n_no_MSAs/A0A0R4J6S2.pdb
- __MACOSX/ColabFold_p37n/p37n_no_MSAs/._A0A0R4J6S2.pdb
- ColabFold_p37n/p37n_no_MSAs/Q05785.pdb
- __MACOSX/ColabFold_p37n/p37n_no_MSAs/._Q05785.pdb
- ColabFold_p37n/p37n_no_MSAs/Q3V2A7.pdb
- __MACOSX/ColabFold_p37n/p37n_no_MSAs/._Q3V2A7.pdb
- ColabFold_p37n/p37n_no_MSAs/Q55F45.pdb
- __MACOSX/ColabFold_p37n/p37n_no_MSAs/._Q55F45.pdb
- ColabFold_p37n/p37n_no_MSAs/Q86HG9.pdb
- __MACOSX/ColabFold_p37n/p37n_no_MSAs/._Q86HG9.pdb
- ColabFold_p37n/p37n_no_MSAs/Q9VYB9.pdb
- __MACOSX/ColabFold_p37n/p37n_no_MSAs/._Q9VYB9.pdb
- ColabFold_p37n/p37n_no_MSAs/A0A3Q0KF62.pdb
- __MACOSX/ColabFold_p37n/p37n_no_MSAs/._A0A3Q0KF62.pdb
- ColabFold_p37n/p37n_no_MSAs/G4VQS9.pdb
- __MACOSX/ColabFold_p37n/p37n_no_MSAs/._G4VQS9.pdb
- ColabFold_p37n/p37n_no_MSAs/Q21011.pdb
- __MACOSX/ColabFold_p37n/p37n_no_MSAs/._Q21011.pdb
- ColabFold_p37n/p37n_no_MSAs/Q6NS15.pdb
- __MACOSX/ColabFold_p37n/p37n_no_MSAs/._Q6NS15.pdb
- ColabFold_p37n/p37n_no_MSAs/F1QMB3.pdb
- __MACOSX/ColabFold_p37n/p37n_no_MSAs/._F1QMB3.pdb
- ColabFold_p37n/p37n_no_MSAs/Q54MM2.pdb
- __MACOSX/ColabFold_p37n/p37n_no_MSAs/._Q54MM2.pdb
- ColabFold_p37n/p37n_no_MSAs/Q9Z0K9.pdb
- __MACOSX/ColabFold_p37n/p37n_no_MSAs/._Q9Z0K9.pdb
- ColabFold_p37n/p37n_no_MSAs/Q9JLQ4.pdb
- __MACOSX/ColabFold_p37n/p37n_no_MSAs/._Q9JLQ4.pdb
- ColabFold_p37n/p37n_no_MSAs/Q54KY6.pdb
- __MACOSX/ColabFold_p37n/p37n_no_MSAs/._Q54KY6.pdb
- ColabFold_p37n/p37n_no_MSAs/P02817.pdb
- __MACOSX/ColabFold_p37n/p37n_no_MSAs/._P02817.pdb
- ColabFold_p37n/p37n_no_MSAs/Q12518.pdb
- __MACOSX/ColabFold_p37n/p37n_no_MSAs/._Q12518.pdb
- ColabFold_p37n/p37n_no_MSAs/A0A1C1C7N9.pdb
- __MACOSX/ColabFold_p37n/p37n_no_MSAs/._A0A1C1C7N9.pdb
- ColabFold_p37n/p37n_no_MSAs/Q54Y43.pdb
- __MACOSX/ColabFold_p37n/p37n_no_MSAs/._Q54Y43.pdb
- ColabFold_p37n/p37n_no_MSAs/A0A1D8PQD3.pdb
- __MACOSX/ColabFold_p37n/p37n_no_MSAs/._A0A1D8PQD3.pdb
- ColabFold_p37n/p37n_no_MSAs/Q55C49.pdb
- __MACOSX/ColabFold_p37n/p37n_no_MSAs/._Q55C49.pdb
- ColabFold_p37n/p37n_no_MSAs/P12252.pdb
- __MACOSX/ColabFold_p37n/p37n_no_MSAs/._P12252.pdb
- ColabFold_p37n/p37n_no_MSAs/Q54HT1.pdb
- __MACOSX/ColabFold_p37n/p37n_no_MSAs/._Q54HT1.pdb
- ColabFold_p37n/p37n_no_MSAs/Q4DDN0.pdb
- __MACOSX/ColabFold_p37n/p37n_no_MSAs/._Q4DDN0.pdb
- ColabFold_p37n/p37n_no_MSAs/Q6INA9.pdb
- __MACOSX/ColabFold_p37n/p37n_no_MSAs/._Q6INA9.pdb
- ColabFold_p37n/p37n_with_MSAs/C0NCI4.pdb
- __MACOSX/ColabFold_p37n/p37n_with_MSAs/._C0NCI4.pdb
- ColabFold_p37n/p37n_with_MSAs/Q4DL69.pdb
- __MACOSX/ColabFold_p37n/p37n_with_MSAs/._Q4DL69.pdb
- ColabFold_p37n/p37n_with_MSAs/Q965T4.pdb
- __MACOSX/ColabFold_p37n/p37n_with_MSAs/._Q965T4.pdb
- ColabFold_p37n/p37n_with_MSAs/Q20013.pdb
- __MACOSX/ColabFold_p37n/p37n_with_MSAs/._Q20013.pdb
- ColabFold_p37n/p37n_with_MSAs/Q54IJ9.pdb
- __MACOSX/ColabFold_p37n/p37n_with_MSAs/._Q54IJ9.pdb
- ColabFold_p37n/p37n_with_MSAs/Q559H7.pdb
- __MACOSX/ColabFold_p37n/p37n_with_MSAs/._Q559H7.pdb
- ColabFold_p37n/p37n_with_MSAs/F1REA1.pdb
- __MACOSX/ColabFold_p37n/p37n_with_MSAs/._F1REA1.pdb
- ColabFold_p37n/p37n_with_MSAs/A0A1D8PCM9.pdb
- __MACOSX/ColabFold_p37n/p37n_with_MSAs/._A0A1D8PCM9.pdb
- ColabFold_p37n/p37n_with_MSAs/Q75AP6.pdb
- __MACOSX/ColabFold_p37n/p37n_with_MSAs/._Q75AP6.pdb
- ColabFold_p37n/p37n_with_MSAs/Q28462.pdb
- __MACOSX/ColabFold_p37n/p37n_with_MSAs/._Q28462.pdb
- ColabFold_p37n/p37n_with_MSAs/Q7MAC6.pdb
- __MACOSX/ColabFold_p37n/p37n_with_MSAs/._Q7MAC6.pdb
- ColabFold_p37n/p37n_with_MSAs/P93194.pdb
- __MACOSX/ColabFold_p37n/p37n_with_MSAs/._P93194.pdb
- ColabFold_p37n/p37n_with_MSAs/A0A1D8PHT1.pdb
- __MACOSX/ColabFold_p37n/p37n_with_MSAs/._A0A1D8PHT1.pdb
- ColabFold_p37n/p37n_with_MSAs/F6NL73.pdb
- __MACOSX/ColabFold_p37n/p37n_with_MSAs/._F6NL73.pdb
- ColabFold_p37n/p37n_with_MSAs/P37718.pdb
- __MACOSX/ColabFold_p37n/p37n_with_MSAs/._P37718.pdb
- ColabFold_p37n/p37n_with_MSAs/C1GR46.pdb
- __MACOSX/ColabFold_p37n/p37n_with_MSAs/._C1GR46.pdb
- ColabFold_p37n/p37n_with_MSAs/A0A0K0E566.pdb
- __MACOSX/ColabFold_p37n/p37n_with_MSAs/._A0A0K0E566.pdb
- ColabFold_p37n/p37n_with_MSAs/A0A0R4J6S2.pdb
- __MACOSX/ColabFold_p37n/p37n_with_MSAs/._A0A0R4J6S2.pdb
- ColabFold_p37n/p37n_with_MSAs/Q05785.pdb
- __MACOSX/ColabFold_p37n/p37n_with_MSAs/._Q05785.pdb
- ColabFold_p37n/p37n_with_MSAs/Q3V2A7.pdb
- __MACOSX/ColabFold_p37n/p37n_with_MSAs/._Q3V2A7.pdb
- ColabFold_p37n/p37n_with_MSAs/Q55F45.pdb
- __MACOSX/ColabFold_p37n/p37n_with_MSAs/._Q55F45.pdb
- ColabFold_p37n/p37n_with_MSAs/Q86HG9.pdb
- __MACOSX/ColabFold_p37n/p37n_with_MSAs/._Q86HG9.pdb
- ColabFold_p37n/p37n_with_MSAs/Q9VYB9.pdb
- __MACOSX/ColabFold_p37n/p37n_with_MSAs/._Q9VYB9.pdb
- ColabFold_p37n/p37n_with_MSAs/A0A3Q0KF62.pdb
- __MACOSX/ColabFold_p37n/p37n_with_MSAs/._A0A3Q0KF62.pdb
- ColabFold_p37n/p37n_with_MSAs/G4VQS9.pdb
- __MACOSX/ColabFold_p37n/p37n_with_MSAs/._G4VQS9.pdb
- ColabFold_p37n/p37n_with_MSAs/Q21011.pdb
- __MACOSX/ColabFold_p37n/p37n_with_MSAs/._Q21011.pdb
- ColabFold_p37n/p37n_with_MSAs/Q6NS15.pdb
- __MACOSX/ColabFold_p37n/p37n_with_MSAs/._Q6NS15.pdb
- ColabFold_p37n/p37n_with_MSAs/F1QMB3.pdb
- __MACOSX/ColabFold_p37n/p37n_with_MSAs/._F1QMB3.pdb
- ColabFold_p37n/p37n_with_MSAs/Q54MM2.pdb
- __MACOSX/ColabFold_p37n/p37n_with_MSAs/._Q54MM2.pdb
- ColabFold_p37n/p37n_with_MSAs/Q9Z0K9.pdb
- __MACOSX/ColabFold_p37n/p37n_with_MSAs/._Q9Z0K9.pdb
- ColabFold_p37n/p37n_with_MSAs/Q9JLQ4.pdb
- __MACOSX/ColabFold_p37n/p37n_with_MSAs/._Q9JLQ4.pdb
- ColabFold_p37n/p37n_with_MSAs/Q54KY6.pdb
- __MACOSX/ColabFold_p37n/p37n_with_MSAs/._Q54KY6.pdb
- ColabFold_p37n/p37n_with_MSAs/P02817.pdb
- __MACOSX/ColabFold_p37n/p37n_with_MSAs/._P02817.pdb
- ColabFold_p37n/p37n_with_MSAs/Q12518.pdb
- __MACOSX/ColabFold_p37n/p37n_with_MSAs/._Q12518.pdb
- ColabFold_p37n/p37n_with_MSAs/A0A1C1C7N9.pdb
- __MACOSX/ColabFold_p37n/p37n_with_MSAs/._A0A1C1C7N9.pdb
- ColabFold_p37n/p37n_with_MSAs/Q54Y43.pdb
- __MACOSX/ColabFold_p37n/p37n_with_MSAs/._Q54Y43.pdb
- ColabFold_p37n/p37n_with_MSAs/A0A1D8PQD3.pdb
- __MACOSX/ColabFold_p37n/p37n_with_MSAs/._A0A1D8PQD3.pdb
- ColabFold_p37n/p37n_with_MSAs/Q55C49.pdb
- __MACOSX/ColabFold_p37n/p37n_with_MSAs/._Q55C49.pdb
- ColabFold_p37n/p37n_with_MSAs/P12252.pdb
- __MACOSX/ColabFold_p37n/p37n_with_MSAs/._P12252.pdb
- ColabFold_p37n/p37n_with_MSAs/Q54HT1.pdb
- __MACOSX/ColabFold_p37n/p37n_with_MSAs/._Q54HT1.pdb
- ColabFold_p37n/p37n_with_MSAs/Q4DDN0.pdb
- __MACOSX/ColabFold_p37n/p37n_with_MSAs/._Q4DDN0.pdb
- ColabFold_p37n/p37n_with_MSAs/Q6INA9.pdb
- __MACOSX/ColabFold_p37n/p37n_with_MSAs/._Q6INA9.pdb
