# Supplementary material for: A glutamine-based single α-helix scaffold to target globular proteins
Source: Nat Commun. 2022 Nov 18;13:7073. doi: 10.1038/s41467-022-34793-6 (PMC9674830; doi:10.1038/s41467-022-34793-6)
Supplement: Supplementary file 7 — Supplementary Data 4 [file 41467_2022_34793_MOESM7_ESM.zip › ColabFold_p37n/p37n_no_MSAs/C0NCI4.pdb]

ATOM      1  N   MET A   1      24.173  58.633  23.369  1.00 38.44           N  
ATOM      2  H   MET A   1      23.210  58.515  23.652  1.00 38.44           H  
ATOM      3  H2  MET A   1      24.417  59.613  23.371  1.00 38.44           H  
ATOM      4  H3  MET A   1      24.754  58.141  24.033  1.00 38.44           H  
ATOM      5  CA  MET A   1      24.393  58.039  22.034  1.00 38.44           C  
ATOM      6  HA  MET A   1      23.684  58.460  21.322  1.00 38.44           H  
ATOM      7  C   MET A   1      24.121  56.538  22.143  1.00 38.44           C  
ATOM      8  CB  MET A   1      25.820  58.333  21.529  1.00 38.44           C  
ATOM      9  HB2 MET A   1      26.540  58.012  22.282  1.00 38.44           H  
ATOM     10  HB3 MET A   1      26.000  57.762  20.619  1.00 38.44           H  
ATOM     11  O   MET A   1      24.643  55.937  23.067  1.00 38.44           O  
ATOM     12  CG  MET A   1      26.038  59.826  21.220  1.00 38.44           C  
ATOM     13  HG2 MET A   1      25.729  60.422  22.079  1.00 38.44           H  
ATOM     14  HG3 MET A   1      25.418  60.103  20.368  1.00 38.44           H  
ATOM     15  SD  MET A   1      27.758  60.257  20.849  1.00 38.44           S  
ATOM     16  CE  MET A   1      27.618  62.043  20.547  1.00 38.44           C  
ATOM     17  HE1 MET A   1      28.602  62.446  20.307  1.00 38.44           H  
ATOM     18  HE2 MET A   1      26.945  62.224  19.709  1.00 38.44           H  
ATOM     19  HE3 MET A   1      27.237  62.541  21.438  1.00 38.44           H  
ATOM     20  N   SER A   2      23.214  56.039  21.294  1.00 42.21           N  
ATOM     21  H   SER A   2      22.830  56.706  20.640  1.00 42.21           H  
ATOM     22  CA  SER A   2      22.938  54.674  20.772  1.00 42.21           C  
ATOM     23  HA  SER A   2      21.858  54.531  20.790  1.00 42.21           H  
ATOM     24  C   SER A   2      23.561  53.444  21.474  1.00 42.21           C  
ATOM     25  CB  SER A   2      23.364  54.717  19.299  1.00 42.21           C  
ATOM     26  HB2 SER A   2      22.985  53.843  18.770  1.00 42.21           H  
ATOM     27  HB3 SER A   2      24.452  54.719  19.235  1.00 42.21           H  
ATOM     28  O   SER A   2      24.768  53.384  21.646  1.00 42.21           O  
ATOM     29  OG  SER A   2      22.855  55.906  18.695  1.00 42.21           O  
ATOM     30  HG  SER A   2      22.996  55.838  17.748  1.00 42.21           H  
ATOM     31  N   ALA A   3      22.773  52.489  21.990  1.00 48.59           N  
ATOM     32  H   ALA A   3      23.182  52.185  22.862  1.00 48.59           H  
ATOM     33  CA  ALA A   3      22.160  51.328  21.307  1.00 48.59           C  
ATOM     34  HA  ALA A   3      21.485  50.881  22.037  1.00 48.59           H  
ATOM     35  C   ALA A   3      23.149  50.212  20.904  1.00 48.59           C  
ATOM     36  CB  ALA A   3      21.272  51.739  20.118  1.00 48.59           C  
ATOM     37  HB1 ALA A   3      20.697  50.875  19.784  1.00 48.59           H  
ATOM     38  HB2 ALA A   3      20.578  52.523  20.422  1.00 48.59           H  
ATOM     39  HB3 ALA A   3      21.885  52.082  19.285  1.00 48.59           H  
ATOM     40  O   ALA A   3      23.911  50.410  19.968  1.00 48.59           O  
ATOM     41  N   MET A   4      23.044  49.020  21.515  1.00 45.61           N  
ATOM     42  H   MET A   4      22.570  48.980  22.406  1.00 45.61           H  
ATOM     43  CA  MET A   4      23.086  47.742  20.783  1.00 45.61           C  
ATOM     44  HA  MET A   4      22.383  47.864  19.959  1.00 45.61           H  
ATOM     45  C   MET A   4      22.590  46.573  21.644  1.00 45.61           C  
ATOM     46  CB  MET A   4      24.463  47.402  20.181  1.00 45.61           C  
ATOM     47  HB2 MET A   4      25.058  48.301  20.020  1.00 45.61           H  
ATOM     48  HB3 MET A   4      25.027  46.758  20.857  1.00 45.61           H  
ATOM     49  O   MET A   4      22.875  46.494  22.836  1.00 45.61           O  
ATOM     50  CG  MET A   4      24.275  46.699  18.827  1.00 45.61           C  
ATOM     51  HG2 MET A   4      24.058  45.646  19.001  1.00 45.61           H  
ATOM     52  HG3 MET A   4      23.429  47.144  18.303  1.00 45.61           H  
ATOM     53  SD  MET A   4      25.698  46.841  17.718  1.00 45.61           S  
ATOM     54  CE  MET A   4      25.104  45.860  16.316  1.00 45.61           C  
ATOM     55  HE1 MET A   4      24.201  46.312  15.907  1.00 45.61           H  
ATOM     56  HE2 MET A   4      24.889  44.843  16.645  1.00 45.61           H  
ATOM     57  HE3 MET A   4      25.875  45.832  15.545  1.00 45.61           H  
ATOM     58  N   GLY A   5      21.790  45.718  21.007  1.00 41.97           N  
ATOM     59  H   GLY A   5      21.720  45.817  20.005  1.00 41.97           H  
ATOM     60  CA  GLY A   5      21.074  44.593  21.591  1.00 41.97           C  
ATOM     61  HA2 GLY A   5      20.625  44.916  22.530  1.00 41.97           H  
ATOM     62  HA3 GLY A   5      20.273  44.292  20.917  1.00 41.97           H  
ATOM     63  C   GLY A   5      21.945  43.371  21.876  1.00 41.97           C  
ATOM     64  O   GLY A   5      23.123  43.314  21.534  1.00 41.97           O  
ATOM     65  N   GLY A   6      21.312  42.418  22.556  1.00 48.22           N  
ATOM     66  H   GLY A   6      20.322  42.545  22.715  1.00 48.22           H  
ATOM     67  CA  GLY A   6      21.941  41.310  23.251  1.00 48.22           C  
ATOM     68  HA2 GLY A   6      21.176  40.729  23.767  1.00 48.22           H  
ATOM     69  HA3 GLY A   6      22.600  41.737  24.007  1.00 48.22           H  
ATOM     70  C   GLY A   6      22.763  40.349  22.399  1.00 48.22           C  
ATOM     71  O   GLY A   6      22.449  40.037  21.253  1.00 48.22           O  
ATOM     72  N   MET A   7      23.792  39.824  23.057  1.00 44.12           N  
ATOM     73  H   MET A   7      23.993  40.181  23.980  1.00 44.12           H  
ATOM     74  CA  MET A   7      24.618  38.718  22.606  1.00 44.12           C  
ATOM     75  HA  MET A   7      24.146  38.256  21.738  1.00 44.12           H  
ATOM     76  C   MET A   7      24.647  37.704  23.754  1.00 44.12           C  
ATOM     77  CB  MET A   7      25.991  39.274  22.182  1.00 44.12           C  
ATOM     78  HB2 MET A   7      25.832  40.250  21.723  1.00 44.12           H  
ATOM     79  HB3 MET A   7      26.645  39.414  23.043  1.00 44.12           H  
ATOM     80  O   MET A   7      25.364  37.874  24.737  1.00 44.12           O  
ATOM     81  CG  MET A   7      26.674  38.396  21.130  1.00 44.12           C  
ATOM     82  HG2 MET A   7      25.905  37.963  20.491  1.00 44.12           H  
ATOM     83  HG3 MET A   7      27.207  37.579  21.619  1.00 44.12           H  
ATOM     84  SD  MET A   7      27.799  39.310  20.036  1.00 44.12           S  
ATOM     85  CE  MET A   7      29.322  39.302  21.013  1.00 44.12           C  
ATOM     86  HE1 MET A   7      30.097  39.852  20.479  1.00 44.12           H  
ATOM     87  HE2 MET A   7      29.652  38.275  21.171  1.00 44.12           H  
ATOM     88  HE3 MET A   7      29.141  39.779  21.976  1.00 44.12           H  
ATOM     89  N   GLY A   8      23.758  36.712  23.684  1.00 41.30           N  
ATOM     90  H   GLY A   8      23.185  36.643  22.855  1.00 41.30           H  
ATOM     91  CA  GLY A   8      23.635  35.644  24.669  1.00 41.30           C  
ATOM     92  HA2 GLY A   8      22.579  35.457  24.864  1.00 41.30           H  
ATOM     93  HA3 GLY A   8      24.106  35.930  25.609  1.00 41.30           H  
ATOM     94  C   GLY A   8      24.251  34.348  24.154  1.00 41.30           C  
ATOM     95  O   GLY A   8      23.766  33.789  23.177  1.00 41.30           O  
ATOM     96  N   GLY A   9      25.270  33.863  24.865  1.00 39.30           N  
ATOM     97  H   GLY A   9      25.661  34.471  25.570  1.00 39.30           H  
ATOM     98  CA  GLY A   9      25.512  32.429  25.033  1.00 39.30           C  
ATOM     99  HA2 GLY A   9      25.948  32.265  26.018  1.00 39.30           H  
ATOM    100  HA3 GLY A   9      24.553  31.911  25.016  1.00 39.30           H  
ATOM    101  C   GLY A   9      26.412  31.738  24.012  1.00 39.30           C  
ATOM    102  O   GLY A   9      25.960  30.870  23.275  1.00 39.30           O  
ATOM    103  N   SER A  10      27.715  32.021  24.057  1.00 44.67           N  
ATOM    104  H   SER A  10      28.026  32.778  24.649  1.00 44.67           H  
ATOM    105  CA  SER A  10      28.737  31.044  23.671  1.00 44.67           C  
ATOM    106  HA  SER A  10      28.447  30.563  22.736  1.00 44.67           H  
ATOM    107  C   SER A  10      28.863  29.978  24.770  1.00 44.67           C  
ATOM    108  CB  SER A  10      30.083  31.748  23.456  1.00 44.67           C  
ATOM    109  HB2 SER A  10      30.844  31.009  23.208  1.00 44.67           H  
ATOM    110  HB3 SER A  10      29.996  32.453  22.628  1.00 44.67           H  
ATOM    111  O   SER A  10      29.273  30.296  25.886  1.00 44.67           O  
ATOM    112  OG  SER A  10      30.467  32.447  24.625  1.00 44.67           O  
ATOM    113  HG  SER A  10      30.375  31.845  25.367  1.00 44.67           H  
ATOM    114  N   GLY A  11      28.532  28.725  24.457  1.00 41.76           N  
ATOM    115  H   GLY A  11      28.104  28.557  23.558  1.00 41.76           H  
ATOM    116  CA  GLY A  11      28.744  27.557  25.317  1.00 41.76           C  
ATOM    117  HA2 GLY A  11      29.475  27.778  26.095  1.00 41.76           H  
ATOM    118  HA3 GLY A  11      27.805  27.278  25.794  1.00 41.76           H  
ATOM    119  C   GLY A  11      29.228  26.380  24.476  1.00 41.76           C  
ATOM    120  O   GLY A  11      28.466  25.766  23.740  1.00 41.76           O  
ATOM    121  N   SER A  12      30.529  26.147  24.538  1.00 46.08           N  
ATOM    122  H   SER A  12      31.055  26.685  25.211  1.00 46.08           H  
ATOM    123  CA  SER A  12      31.336  25.220  23.752  1.00 46.08           C  
ATOM    124  HA  SER A  12      31.029  25.276  22.708  1.00 46.08           H  
ATOM    125  C   SER A  12      31.271  23.757  24.215  1.00 46.08           C  
ATOM    126  CB  SER A  12      32.783  25.720  23.885  1.00 46.08           C  
ATOM    127  HB2 SER A  12      32.898  26.629  23.295  1.00 46.08           H  
ATOM    128  HB3 SER A  12      33.483  24.973  23.511  1.00 46.08           H  
ATOM    129  O   SER A  12      31.188  23.494  25.407  1.00 46.08           O  
ATOM    130  OG  SER A  12      33.076  26.023  25.241  1.00 46.08           O  
ATOM    131  HG  SER A  12      32.979  25.225  25.765  1.00 46.08           H  
ATOM    132  N   GLN A  13      31.528  22.859  23.252  1.00 41.69           N  
ATOM    133  H   GLN A  13      31.419  23.203  22.308  1.00 41.69           H  
ATOM    134  CA  GLN A  13      32.226  21.563  23.373  1.00 41.69           C  
ATOM    135  HA  GLN A  13      32.427  21.267  22.343  1.00 41.69           H  
ATOM    136  C   GLN A  13      31.511  20.347  23.989  1.00 41.69           C  
ATOM    137  CB  GLN A  13      33.611  21.751  24.019  1.00 41.69           C  
ATOM    138  HB2 GLN A  13      33.980  20.787  24.368  1.00 41.69           H  
ATOM    139  HB3 GLN A  13      33.523  22.399  24.892  1.00 41.69           H  
ATOM    140  O   GLN A  13      31.059  20.344  25.125  1.00 41.69           O  
ATOM    141  CG  GLN A  13      34.650  22.313  23.037  1.00 41.69           C  
ATOM    142  HG2 GLN A  13      34.234  23.166  22.501  1.00 41.69           H  
ATOM    143  HG3 GLN A  13      34.897  21.544  22.305  1.00 41.69           H  
ATOM    144  CD  GLN A  13      35.935  22.767  23.726  1.00 41.69           C  
ATOM    145  NE2 GLN A  13      36.950  23.136  22.977  1.00 41.69           N  
ATOM    146 HE21 GLN A  13      36.906  23.114  21.969  1.00 41.69           H  
ATOM    147 HE22 GLN A  13      37.768  23.434  23.488  1.00 41.69           H  
ATOM    148  OE1 GLN A  13      36.057  22.821  24.934  1.00 41.69           O  
ATOM    149  N   GLY A  14      31.571  19.241  23.236  1.00 40.42           N  
ATOM    150  H   GLY A  14      31.915  19.333  22.291  1.00 40.42           H  
ATOM    151  CA  GLY A  14      31.315  17.887  23.721  1.00 40.42           C  
ATOM    152  HA2 GLY A  14      30.406  17.885  24.323  1.00 40.42           H  
ATOM    153  HA3 GLY A  14      32.141  17.561  24.353  1.00 40.42           H  
ATOM    154  C   GLY A  14      31.130  16.892  22.578  1.00 40.42           C  
ATOM    155  O   GLY A  14      30.006  16.580  22.208  1.00 40.42           O  
ATOM    156  N   ALA A  15      32.230  16.414  21.994  1.00 47.60           N  
ATOM    157  H   ALA A  15      33.123  16.685  22.379  1.00 47.60           H  
ATOM    158  CA  ALA A  15      32.231  15.299  21.052  1.00 47.60           C  
ATOM    159  HA  ALA A  15      31.586  15.540  20.207  1.00 47.60           H  
ATOM    160  C   ALA A  15      31.706  14.025  21.740  1.00 47.60           C  
ATOM    161  CB  ALA A  15      33.672  15.115  20.556  1.00 47.60           C  
ATOM    162  HB1 ALA A  15      33.709  14.289  19.845  1.00 47.60           H  
ATOM    163  HB2 ALA A  15      34.332  14.888  21.393  1.00 47.60           H  
ATOM    164  HB3 ALA A  15      34.014  16.023  20.058  1.00 47.60           H  
ATOM    165  O   ALA A  15      32.264  13.607  22.754  1.00 47.60           O  
ATOM    166  N   ILE A  16      30.660  13.399  21.191  1.00 51.49           N  
ATOM    167  H   ILE A  16      30.218  13.801  20.377  1.00 51.49           H  
ATOM    168  CA  ILE A  16      30.111  12.142  21.715  1.00 51.49           C  
ATOM    169  HA  ILE A  16      30.642  11.902  22.637  1.00 51.49           H  
ATOM    170  C   ILE A  16      30.399  11.016  20.720  1.00 51.49           C  
ATOM    171  CB  ILE A  16      28.625  12.240  22.131  1.00 51.49           C  
ATOM    172  HB  ILE A  16      28.006  12.247  21.234  1.00 51.49           H  
ATOM    173  O   ILE A  16      29.786  10.908  19.663  1.00 51.49           O  
ATOM    174  CG1 ILE A  16      28.344  13.535  22.930  1.00 51.49           C  
ATOM    175 HG12 ILE A  16      28.586  14.394  22.304  1.00 51.49           H  
ATOM    176 HG13 ILE A  16      28.982  13.566  23.813  1.00 51.49           H  
ATOM    177  CG2 ILE A  16      28.275  10.996  22.975  1.00 51.49           C  
ATOM    178 HG21 ILE A  16      27.207  10.979  23.194  1.00 51.49           H  
ATOM    179 HG22 ILE A  16      28.833  11.003  23.912  1.00 51.49           H  
ATOM    180 HG23 ILE A  16      28.506  10.086  22.421  1.00 51.49           H  
ATOM    181  CD1 ILE A  16      26.885  13.719  23.361  1.00 51.49           C  
ATOM    182 HD11 ILE A  16      26.227  13.622  22.498  1.00 51.49           H  
ATOM    183 HD12 ILE A  16      26.613  12.983  24.116  1.00 51.49           H  
ATOM    184 HD13 ILE A  16      26.762  14.714  23.789  1.00 51.49           H  
ATOM    185  N   SER A  17      31.416  10.248  21.105  1.00 40.35           N  
ATOM    186  H   SER A  17      31.925  10.632  21.888  1.00 40.35           H  
ATOM    187  CA  SER A  17      31.721   8.839  20.843  1.00 40.35           C  
ATOM    188  HA  SER A  17      32.723   8.790  20.417  1.00 40.35           H  
ATOM    189  C   SER A  17      30.772   8.026  19.943  1.00 40.35           C  
ATOM    190  CB  SER A  17      31.770   8.166  22.218  1.00 40.35           C  
ATOM    191  HB2 SER A  17      32.437   8.721  22.878  1.00 40.35           H  
ATOM    192  HB3 SER A  17      30.770   8.156  22.651  1.00 40.35           H  
ATOM    193  O   SER A  17      29.571   7.914  20.188  1.00 40.35           O  
ATOM    194  OG  SER A  17      32.240   6.846  22.101  1.00 40.35           O  
ATOM    195  HG  SER A  17      32.063   6.363  22.911  1.00 40.35           H  
ATOM    196  N   ALA A  18      31.377   7.332  18.976  1.00 46.24           N  
ATOM    197  H   ALA A  18      32.377   7.447  18.889  1.00 46.24           H  
ATOM    198  CA  ALA A  18      30.810   6.183  18.282  1.00 46.24           C  
ATOM    199  HA  ALA A  18      29.858   6.465  17.832  1.00 46.24           H  
ATOM    200  C   ALA A  18      30.580   5.023  19.275  1.00 46.24           C  
ATOM    201  CB  ALA A  18      31.801   5.797  17.171  1.00 46.24           C  
ATOM    202  HB1 ALA A  18      32.770   5.540  17.600  1.00 46.24           H  
ATOM    203  HB2 ALA A  18      31.922   6.627  16.475  1.00 46.24           H  
ATOM    204  HB3 ALA A  18      31.418   4.933  16.627  1.00 46.24           H  
ATOM    205  O   ALA A  18      31.530   4.363  19.690  1.00 46.24           O  
ATOM    206  N   GLY A  19      29.326   4.773  19.668  1.00 49.29           N  
ATOM    207  H   GLY A  19      28.599   5.410  19.375  1.00 49.29           H  
ATOM    208  CA  GLY A  19      29.000   3.633  20.539  1.00 49.29           C  
ATOM    209  HA2 GLY A  19      29.763   3.556  21.314  1.00 49.29           H  
ATOM    210  HA3 GLY A  19      29.049   2.723  19.941  1.00 49.29           H  
ATOM    211  C   GLY A  19      27.645   3.641  21.255  1.00 49.29           C  
ATOM    212  O   GLY A  19      27.414   2.772  22.092  1.00 49.29           O  
ATOM    213  N   SER A  20      26.731   4.573  20.977  1.00 42.65           N  
ATOM    214  H   SER A  20      26.920   5.306  20.308  1.00 42.65           H  
ATOM    215  CA  SER A  20      25.436   4.631  21.666  1.00 42.65           C  
ATOM    216  HA  SER A  20      25.574   4.281  22.688  1.00 42.65           H  
ATOM    217  C   SER A  20      24.402   3.701  21.024  1.00 42.65           C  
ATOM    218  CB  SER A  20      24.948   6.075  21.804  1.00 42.65           C  
ATOM    219  HB2 SER A  20      25.507   6.559  22.606  1.00 42.65           H  
ATOM    220  HB3 SER A  20      23.890   6.080  22.064  1.00 42.65           H  
ATOM    221  O   SER A  20      23.668   4.053  20.102  1.00 42.65           O  
ATOM    222  OG  SER A  20      25.158   6.801  20.610  1.00 42.65           O  
ATOM    223  HG  SER A  20      24.739   7.661  20.687  1.00 42.65           H  
ATOM    224  N   GLN A  21      24.342   2.483  21.562  1.00 46.15           N  
ATOM    225  H   GLN A  21      25.041   2.256  22.255  1.00 46.15           H  
ATOM    226  CA  GLN A  21      23.187   1.598  21.455  1.00 46.15           C  
ATOM    227  HA  GLN A  21      23.077   1.269  20.422  1.00 46.15           H  
ATOM    228  C   GLN A  21      21.931   2.365  21.877  1.00 46.15           C  
ATOM    229  CB  GLN A  21      23.397   0.375  22.360  1.00 46.15           C  
ATOM    230  HB2 GLN A  21      23.656   0.721  23.361  1.00 46.15           H  
ATOM    231  HB3 GLN A  21      22.472  -0.198  22.424  1.00 46.15           H  
ATOM    232  O   GLN A  21      21.884   2.969  22.945  1.00 46.15           O  
ATOM    233  CG  GLN A  21      24.510  -0.539  21.822  1.00 46.15           C  
ATOM    234  HG2 GLN A  21      25.347   0.067  21.474  1.00 46.15           H  
ATOM    235  HG3 GLN A  21      24.133  -1.110  20.974  1.00 46.15           H  
ATOM    236  CD  GLN A  21      25.055  -1.503  22.869  1.00 46.15           C  
ATOM    237  NE2 GLN A  21      26.225  -2.059  22.647  1.00 46.15           N  
ATOM    238 HE21 GLN A  21      26.555  -2.675  23.376  1.00 46.15           H  
ATOM    239 HE22 GLN A  21      26.763  -1.837  21.821  1.00 46.15           H  
ATOM    240  OE1 GLN A  21      24.466  -1.772  23.900  1.00 46.15           O  
ATOM    241  N   VAL A  22      20.940   2.359  20.993  1.00 43.38           N  
ATOM    242  H   VAL A  22      21.109   1.863  20.129  1.00 43.38           H  
ATOM    243  CA  VAL A  22      19.657   3.053  21.107  1.00 43.38           C  
ATOM    244  HA  VAL A  22      19.862   4.117  21.226  1.00 43.38           H  
ATOM    245  C   VAL A  22      18.891   2.515  22.333  1.00 43.38           C  
ATOM    246  CB  VAL A  22      18.835   2.860  19.799  1.00 43.38           C  
ATOM    247  HB  VAL A  22      18.094   2.072  19.932  1.00 43.38           H  
ATOM    248  O   VAL A  22      18.411   1.382  22.276  1.00 43.38           O  
ATOM    249  CG1 VAL A  22      18.080   4.147  19.458  1.00 43.38           C  
ATOM    250 HG11 VAL A  22      18.786   4.947  19.236  1.00 43.38           H  
ATOM    251 HG12 VAL A  22      17.441   3.985  18.590  1.00 43.38           H  
ATOM    252 HG13 VAL A  22      17.454   4.444  20.299  1.00 43.38           H  
ATOM    253  CG2 VAL A  22      19.668   2.473  18.562  1.00 43.38           C  
ATOM    254 HG21 VAL A  22      20.073   1.468  18.675  1.00 43.38           H  
ATOM    255 HG22 VAL A  22      20.475   3.190  18.407  1.00 43.38           H  
ATOM    256 HG23 VAL A  22      19.031   2.468  17.677  1.00 43.38           H  
ATOM    257  N   PRO A  23      18.706   3.273  23.436  1.00 45.00           N  
ATOM    258  CA  PRO A  23      18.034   2.773  24.647  1.00 45.00           C  
ATOM    259  HA  PRO A  23      18.383   1.757  24.830  1.00 45.00           H  
ATOM    260  C   PRO A  23      16.496   2.731  24.541  1.00 45.00           C  
ATOM    261  CB  PRO A  23      18.523   3.659  25.807  1.00 45.00           C  
ATOM    262  HB2 PRO A  23      18.786   3.066  26.682  1.00 45.00           H  
ATOM    263  HB3 PRO A  23      17.769   4.402  26.069  1.00 45.00           H  
ATOM    264  O   PRO A  23      15.799   2.872  25.540  1.00 45.00           O  
ATOM    265  CG  PRO A  23      19.739   4.387  25.238  1.00 45.00           C  
ATOM    266  HG2 PRO A  23      19.893   5.356  25.713  1.00 45.00           H  
ATOM    267  HG3 PRO A  23      20.625   3.760  25.337  1.00 45.00           H  
ATOM    268  CD  PRO A  23      19.365   4.527  23.766  1.00 45.00           C  
ATOM    269  HD2 PRO A  23      20.259   4.724  23.174  1.00 45.00           H  
ATOM    270  HD3 PRO A  23      18.659   5.349  23.644  1.00 45.00           H  
ATOM    271  N   GLY A  24      15.943   2.592  23.332  1.00 44.62           N  
ATOM    272  H   GLY A  24      16.567   2.424  22.556  1.00 44.62           H  
ATOM    273  CA  GLY A  24      14.503   2.736  23.073  1.00 44.62           C  
ATOM    274  HA2 GLY A  24      14.018   3.243  23.907  1.00 44.62           H  
ATOM    275  HA3 GLY A  24      14.375   3.364  22.192  1.00 44.62           H  
ATOM    276  C   GLY A  24      13.745   1.432  22.815  1.00 44.62           C  
ATOM    277  O   GLY A  24      12.534   1.392  23.000  1.00 44.62           O  
ATOM    278  N   LEU A  25      14.428   0.357  22.408  1.00 49.42           N  
ATOM    279  H   LEU A  25      15.426   0.440  22.278  1.00 49.42           H  
ATOM    280  CA  LEU A  25      13.766  -0.899  22.013  1.00 49.42           C  
ATOM    281  HA  LEU A  25      12.760  -0.669  21.661  1.00 49.42           H  
ATOM    282  C   LEU A  25      13.557  -1.878  23.176  1.00 49.42           C  
ATOM    283  CB  LEU A  25      14.545  -1.528  20.842  1.00 49.42           C  
ATOM    284  HB2 LEU A  25      15.604  -1.288  20.943  1.00 49.42           H  
ATOM    285  HB3 LEU A  25      14.455  -2.614  20.880  1.00 49.42           H  
ATOM    286  O   LEU A  25      12.636  -2.687  23.141  1.00 49.42           O  
ATOM    287  CG  LEU A  25      14.017  -1.037  19.480  1.00 49.42           C  
ATOM    288  HG  LEU A  25      13.742   0.016  19.554  1.00 49.42           H  
ATOM    289  CD1 LEU A  25      15.091  -1.165  18.403  1.00 49.42           C  
ATOM    290 HD11 LEU A  25      15.395  -2.207  18.302  1.00 49.42           H  
ATOM    291 HD12 LEU A  25      14.697  -0.814  17.449  1.00 49.42           H  
ATOM    292 HD13 LEU A  25      15.957  -0.559  18.669  1.00 49.42           H  
ATOM    293  CD2 LEU A  25      12.794  -1.848  19.044  1.00 49.42           C  
ATOM    294 HD21 LEU A  25      12.002  -1.767  19.788  1.00 49.42           H  
ATOM    295 HD22 LEU A  25      12.417  -1.465  18.095  1.00 49.42           H  
ATOM    296 HD23 LEU A  25      13.059  -2.898  18.922  1.00 49.42           H  
ATOM    297  N   GLN A  26      14.364  -1.788  24.234  1.00 50.17           N  
ATOM    298  H   GLN A  26      15.116  -1.113  24.213  1.00 50.17           H  
ATOM    299  CA  GLN A  26      14.312  -2.752  25.338  1.00 50.17           C  
ATOM    300  HA  GLN A  26      13.959  -3.697  24.925  1.00 50.17           H  
ATOM    301  C   GLN A  26      13.307  -2.368  26.438  1.00 50.17           C  
ATOM    302  CB  GLN A  26      15.743  -2.980  25.840  1.00 50.17           C  
ATOM    303  HB2 GLN A  26      16.407  -2.901  24.979  1.00 50.17           H  
ATOM    304  HB3 GLN A  26      16.027  -2.210  26.557  1.00 50.17           H  
ATOM    305  O   GLN A  26      12.819  -3.235  27.158  1.00 50.17           O  
ATOM    306  CG  GLN A  26      15.930  -4.377  26.455  1.00 50.17           C  
ATOM    307  HG2 GLN A  26      15.706  -4.344  27.521  1.00 50.17           H  
ATOM    308  HG3 GLN A  26      15.238  -5.079  25.990  1.00 50.17           H  
ATOM    309  CD  GLN A  26      17.341  -4.923  26.246  1.00 50.17           C  
ATOM    310  NE2 GLN A  26      17.518  -6.224  26.308  1.00 50.17           N  
ATOM    311 HE21 GLN A  26      16.738  -6.843  26.475  1.00 50.17           H  
ATOM    312 HE22 GLN A  26      18.463  -6.548  26.157  1.00 50.17           H  
ATOM    313  OE1 GLN A  26      18.299  -4.210  26.003  1.00 50.17           O  
ATOM    314  N   ALA A  27      12.911  -1.093  26.516  1.00 49.44           N  
ATOM    315  H   ALA A  27      13.330  -0.415  25.896  1.00 49.44           H  
ATOM    316  CA  ALA A  27      11.902  -0.623  27.469  1.00 49.44           C  
ATOM    317  HA  ALA A  27      12.110  -1.070  28.441  1.00 49.44           H  
ATOM    318  C   ALA A  27      10.463  -1.034  27.092  1.00 49.44           C  
ATOM    319  CB  ALA A  27      12.047   0.896  27.614  1.00 49.44           C  
ATOM    320  HB1 ALA A  27      11.340   1.259  28.359  1.00 49.44           H  
ATOM    321  HB2 ALA A  27      11.841   1.386  26.662  1.00 49.44           H  
ATOM    322  HB3 ALA A  27      13.058   1.145  27.938  1.00 49.44           H  
ATOM    323  O   ALA A  27       9.588  -1.058  27.953  1.00 49.44           O  
ATOM    324  N   MET A  28      10.210  -1.416  25.833  1.00 50.52           N  
ATOM    325  H   MET A  28      10.952  -1.361  25.150  1.00 50.52           H  
ATOM    326  CA  MET A  28       8.889  -1.891  25.393  1.00 50.52           C  
ATOM    327  HA  MET A  28       8.132  -1.360  25.969  1.00 50.52           H  
ATOM    328  C   MET A  28       8.675  -3.391  25.659  1.00 50.52           C  
ATOM    329  CB  MET A  28       8.688  -1.523  23.916  1.00 50.52           C  
ATOM    330  HB2 MET A  28       9.216  -2.231  23.278  1.00 50.52           H  
ATOM    331  HB3 MET A  28       9.097  -0.528  23.741  1.00 50.52           H  
ATOM    332  O   MET A  28       7.539  -3.855  25.706  1.00 50.52           O  
ATOM    333  CG  MET A  28       7.204  -1.485  23.539  1.00 50.52           C  
ATOM    334  HG2 MET A  28       6.784  -2.489  23.605  1.00 50.52           H  
ATOM    335  HG3 MET A  28       6.682  -0.845  24.250  1.00 50.52           H  
ATOM    336  SD  MET A  28       6.907  -0.839  21.873  1.00 50.52           S  
ATOM    337  CE  MET A  28       5.110  -0.630  21.940  1.00 50.52           C  
ATOM    338  HE1 MET A  28       4.754  -0.247  20.983  1.00 50.52           H  
ATOM    339  HE2 MET A  28       4.638  -1.592  22.140  1.00 50.52           H  
ATOM    340  HE3 MET A  28       4.851   0.074  22.731  1.00 50.52           H  
ATOM    341  N   GLN A  29       9.752  -4.147  25.900  1.00 50.22           N  
ATOM    342  H   GLN A  29      10.664  -3.715  25.858  1.00 50.22           H  
ATOM    343  CA  GLN A  29       9.685  -5.573  26.237  1.00 50.22           C  
ATOM    344  HA  GLN A  29       8.912  -6.031  25.620  1.00 50.22           H  
ATOM    345  C   GLN A  29       9.290  -5.816  27.707  1.00 50.22           C  
ATOM    346  CB  GLN A  29      11.034  -6.214  25.864  1.00 50.22           C  
ATOM    347  HB2 GLN A  29      11.317  -5.867  24.870  1.00 50.22           H  
ATOM    348  HB3 GLN A  29      11.800  -5.892  26.568  1.00 50.22           H  
ATOM    349  O   GLN A  29       8.796  -6.889  28.040  1.00 50.22           O  
ATOM    350  CG  GLN A  29      10.979  -7.748  25.828  1.00 50.22           C  
ATOM    351  HG2 GLN A  29      10.114  -8.060  25.242  1.00 50.22           H  
ATOM    352  HG3 GLN A  29      10.868  -8.140  26.839  1.00 50.22           H  
ATOM    353  CD  GLN A  29      12.242  -8.343  25.213  1.00 50.22           C  
ATOM    354  NE2 GLN A  29      12.123  -9.176  24.201  1.00 50.22           N  
ATOM    355 HE21 GLN A  29      12.988  -9.534  23.821  1.00 50.22           H  
ATOM    356 HE22 GLN A  29      11.213  -9.421  23.837  1.00 50.22           H  
ATOM    357  OE1 GLN A  29      13.360  -8.064  25.615  1.00 50.22           O  
ATOM    358  N   GLY A  30       9.453  -4.815  28.583  1.00 50.62           N  
ATOM    359  H   GLY A  30       9.881  -3.962  28.250  1.00 50.62           H  
ATOM    360  CA  GLY A  30       9.104  -4.896  30.008  1.00 50.62           C  
ATOM    361  HA2 GLY A  30       9.269  -5.913  30.366  1.00 50.62           H  
ATOM    362  HA3 GLY A  30       9.766  -4.234  30.566  1.00 50.62           H  
ATOM    363  C   GLY A  30       7.662  -4.506  30.355  1.00 50.62           C  
ATOM    364  O   GLY A  30       7.242  -4.695  31.492  1.00 50.62           O  
ATOM    365  N   MET A  31       6.897  -3.968  29.399  1.00 49.67           N  
ATOM    366  H   MET A  31       7.305  -3.838  28.484  1.00 49.67           H  
ATOM    367  CA  MET A  31       5.523  -3.485  29.617  1.00 49.67           C  
ATOM    368  HA  MET A  31       5.321  -3.519  30.687  1.00 49.67           H  
ATOM    369  C   MET A  31       4.465  -4.388  28.967  1.00 49.67           C  
ATOM    370  CB  MET A  31       5.449  -2.012  29.196  1.00 49.67           C  
ATOM    371  HB2 MET A  31       5.356  -1.935  28.112  1.00 49.67           H  
ATOM    372  HB3 MET A  31       6.385  -1.535  29.485  1.00 49.67           H  
ATOM    373  O   MET A  31       3.288  -4.039  28.894  1.00 49.67           O  
ATOM    374  CG  MET A  31       4.319  -1.231  29.873  1.00 49.67           C  
ATOM    375  HG2 MET A  31       4.193  -1.576  30.899  1.00 49.67           H  
ATOM    376  HG3 MET A  31       3.393  -1.409  29.327  1.00 49.67           H  
ATOM    377  SD  MET A  31       4.672   0.548  29.913  1.00 49.67           S  
ATOM    378  CE  MET A  31       3.002   1.213  30.102  1.00 49.67           C  
ATOM    379  HE1 MET A  31       3.049   2.301  30.143  1.00 49.67           H  
ATOM    380  HE2 MET A  31       2.390   0.910  29.252  1.00 49.67           H  
ATOM    381  HE3 MET A  31       2.560   0.835  31.023  1.00 49.67           H  
ATOM    382  N   MET A  32       4.873  -5.575  28.513  1.00 53.49           N  
ATOM    383  H   MET A  32       5.848  -5.818  28.620  1.00 53.49           H  
ATOM    384  CA  MET A  32       3.961  -6.626  28.087  1.00 53.49           C  
ATOM    385  HA  MET A  32       3.006  -6.172  27.822  1.00 53.49           H  
ATOM    386  C   MET A  32       3.737  -7.569  29.269  1.00 53.49           C  
ATOM    387  CB  MET A  32       4.503  -7.297  26.821  1.00 53.49           C  
ATOM    388  HB2 MET A  32       4.907  -6.526  26.164  1.00 53.49           H  
ATOM    389  HB3 MET A  32       5.308  -7.990  27.068  1.00 53.49           H  
ATOM    390  O   MET A  32       4.634  -8.295  29.690  1.00 53.49           O  
ATOM    391  CG  MET A  32       3.394  -8.020  26.056  1.00 53.49           C  
ATOM    392  HG2 MET A  32       3.070  -8.890  26.628  1.00 53.49           H  
ATOM    393  HG3 MET A  32       2.545  -7.347  25.937  1.00 53.49           H  
ATOM    394  SD  MET A  32       3.925  -8.546  24.409  1.00 53.49           S  
ATOM    395  CE  MET A  32       2.416  -9.359  23.839  1.00 53.49           C  
ATOM    396  HE1 MET A  32       2.153 -10.169  24.521  1.00 53.49           H  
ATOM    397  HE2 MET A  32       2.598  -9.770  22.846  1.00 53.49           H  
ATOM    398  HE3 MET A  32       1.601  -8.637  23.795  1.00 53.49           H  
ATOM    399  N   ASN A  33       2.537  -7.501  29.846  1.00 59.99           N  
ATOM    400  H   ASN A  33       1.881  -6.831  29.471  1.00 59.99           H  
ATOM    401  CA  ASN A  33       2.115  -8.316  30.983  1.00 59.99           C  
ATOM    402  HA  ASN A  33       2.672  -7.983  31.859  1.00 59.99           H  
ATOM    403  C   ASN A  33       2.420  -9.808  30.695  1.00 59.99           C  
ATOM    404  CB  ASN A  33       0.613  -8.015  31.186  1.00 59.99           C  
ATOM    405  HB2 ASN A  33       0.471  -6.934  31.165  1.00 59.99           H  
ATOM    406  HB3 ASN A  33       0.038  -8.446  30.366  1.00 59.99           H  
ATOM    407  O   ASN A  33       2.020 -10.285  29.627  1.00 59.99           O  
ATOM    408  CG  ASN A  33       0.023  -8.509  32.493  1.00 59.99           C  
ATOM    409  ND2 ASN A  33      -1.141  -8.027  32.858  1.00 59.99           N  
ATOM    410 HD21 ASN A  33      -1.505  -8.361  33.739  1.00 59.99           H  
ATOM    411 HD22 ASN A  33      -1.613  -7.327  32.304  1.00 59.99           H  
ATOM    412  OD1 ASN A  33       0.575  -9.342  33.187  1.00 59.99           O  
ATOM    413  N   PRO A  34       3.095 -10.566  31.585  1.00 61.93           N  
ATOM    414  CA  PRO A  34       3.420 -11.978  31.345  1.00 61.93           C  
ATOM    415  HA  PRO A  34       4.105 -12.044  30.500  1.00 61.93           H  
ATOM    416  C   PRO A  34       2.185 -12.834  31.013  1.00 61.93           C  
ATOM    417  CB  PRO A  34       4.149 -12.458  32.609  1.00 61.93           C  
ATOM    418  HB2 PRO A  34       3.832 -13.455  32.917  1.00 61.93           H  
ATOM    419  HB3 PRO A  34       5.223 -12.451  32.424  1.00 61.93           H  
ATOM    420  O   PRO A  34       2.288 -13.789  30.244  1.00 61.93           O  
ATOM    421  CG  PRO A  34       3.815 -11.411  33.672  1.00 61.93           C  
ATOM    422  HG2 PRO A  34       2.867 -11.661  34.148  1.00 61.93           H  
ATOM    423  HG3 PRO A  34       4.607 -11.319  34.415  1.00 61.93           H  
ATOM    424  CD  PRO A  34       3.654 -10.135  32.856  1.00 61.93           C  
ATOM    425  HD2 PRO A  34       3.011  -9.436  33.390  1.00 61.93           H  
ATOM    426  HD3 PRO A  34       4.630  -9.683  32.681  1.00 61.93           H  
ATOM    427  N   ALA A  35       0.997 -12.437  31.485  1.00 63.36           N  
ATOM    428  H   ALA A  35       0.974 -11.653  32.122  1.00 63.36           H  
ATOM    429  CA  ALA A  35      -0.274 -13.055  31.106  1.00 63.36           C  
ATOM    430  HA  ALA A  35      -0.228 -14.120  31.333  1.00 63.36           H  
ATOM    431  C   ALA A  35      -0.600 -12.918  29.601  1.00 63.36           C  
ATOM    432  CB  ALA A  35      -1.371 -12.419  31.969  1.00 63.36           C  
ATOM    433  HB1 ALA A  35      -1.437 -11.349  31.770  1.00 63.36           H  
ATOM    434  HB2 ALA A  35      -2.330 -12.883  31.738  1.00 63.36           H  
ATOM    435  HB3 ALA A  35      -1.151 -12.577  33.025  1.00 63.36           H  
ATOM    436  O   ALA A  35      -1.129 -13.842  28.988  1.00 63.36           O  
ATOM    437  N   MET A  36      -0.244 -11.790  28.981  1.00 65.62           N  
ATOM    438  H   MET A  36       0.295 -11.112  29.499  1.00 65.62           H  
ATOM    439  CA  MET A  36      -0.470 -11.536  27.555  1.00 65.62           C  
ATOM    440  HA  MET A  36      -1.459 -11.909  27.290  1.00 65.62           H  
ATOM    441  C   MET A  36       0.555 -12.264  26.677  1.00 65.62           C  
ATOM    442  CB  MET A  36      -0.440 -10.023  27.305  1.00 65.62           C  
ATOM    443  HB2 MET A  36      -1.002  -9.520  28.091  1.00 65.62           H  
ATOM    444  HB3 MET A  36       0.589  -9.663  27.332  1.00 65.62           H  
ATOM    445  O   MET A  36       0.205 -12.753  25.606  1.00 65.62           O  
ATOM    446  CG  MET A  36      -1.076  -9.654  25.964  1.00 65.62           C  
ATOM    447  HG2 MET A  36      -0.549 -10.157  25.153  1.00 65.62           H  
ATOM    448  HG3 MET A  36      -2.110  -9.999  25.969  1.00 65.62           H  
ATOM    449  SD  MET A  36      -1.059  -7.870  25.651  1.00 65.62           S  
ATOM    450  CE  MET A  36      -2.370  -7.764  24.404  1.00 65.62           C  
ATOM    451  HE1 MET A  36      -3.309  -8.122  24.826  1.00 65.62           H  
ATOM    452  HE2 MET A  36      -2.489  -6.727  24.090  1.00 65.62           H  
ATOM    453  HE3 MET A  36      -2.104  -8.373  23.540  1.00 65.62           H  
ATOM    454  N   ILE A  37       1.802 -12.399  27.147  1.00 68.01           N  
ATOM    455  H   ILE A  37       2.029 -11.958  28.027  1.00 68.01           H  
ATOM    456  CA  ILE A  37       2.829 -13.222  26.485  1.00 68.01           C  
ATOM    457  HA  ILE A  37       2.913 -12.907  25.444  1.00 68.01           H  
ATOM    458  C   ILE A  37       2.392 -14.693  26.472  1.00 68.01           C  
ATOM    459  CB  ILE A  37       4.208 -13.028  27.160  1.00 68.01           C  
ATOM    460  HB  ILE A  37       4.102 -13.218  28.228  1.00 68.01           H  
ATOM    461  O   ILE A  37       2.486 -15.355  25.439  1.00 68.01           O  
ATOM    462  CG1 ILE A  37       4.681 -11.567  26.965  1.00 68.01           C  
ATOM    463 HG12 ILE A  37       4.796 -11.360  25.901  1.00 68.01           H  
ATOM    464 HG13 ILE A  37       3.920 -10.893  27.359  1.00 68.01           H  
ATOM    465  CG2 ILE A  37       5.249 -14.020  26.603  1.00 68.01           C  
ATOM    466 HG21 ILE A  37       4.941 -15.050  26.784  1.00 68.01           H  
ATOM    467 HG22 ILE A  37       5.375 -13.868  25.531  1.00 68.01           H  
ATOM    468 HG23 ILE A  37       6.209 -13.886  27.100  1.00 68.01           H  
ATOM    469  CD1 ILE A  37       5.991 -11.218  27.681  1.00 68.01           C  
ATOM    470 HD11 ILE A  37       6.833 -11.734  27.219  1.00 68.01           H  
ATOM    471 HD12 ILE A  37       6.167 -10.145  27.609  1.00 68.01           H  
ATOM    472 HD13 ILE A  37       5.924 -11.492  28.734  1.00 68.01           H  
ATOM    473  N   GLN A  38       1.839 -15.191  27.581  1.00 71.18           N  
ATOM    474  H   GLN A  38       1.827 -14.624  28.417  1.00 71.18           H  
ATOM    475  CA  GLN A  38       1.327 -16.559  27.662  1.00 71.18           C  
ATOM    476  HA  GLN A  38       2.110 -17.226  27.303  1.00 71.18           H  
ATOM    477  C   GLN A  38       0.099 -16.779  26.760  1.00 71.18           C  
ATOM    478  CB  GLN A  38       1.065 -16.886  29.138  1.00 71.18           C  
ATOM    479  HB2 GLN A  38       1.955 -16.608  29.703  1.00 71.18           H  
ATOM    480  HB3 GLN A  38       0.227 -16.300  29.515  1.00 71.18           H  
ATOM    481  O   GLN A  38       0.015 -17.801  26.079  1.00 71.18           O  
ATOM    482  CG  GLN A  38       0.798 -18.378  29.368  1.00 71.18           C  
ATOM    483  HG2 GLN A  38      -0.258 -18.595  29.209  1.00 71.18           H  
ATOM    484  HG3 GLN A  38       1.379 -18.969  28.660  1.00 71.18           H  
ATOM    485  CD  GLN A  38       1.194 -18.785  30.783  1.00 71.18           C  
ATOM    486  NE2 GLN A  38       2.266 -19.530  30.950  1.00 71.18           N  
ATOM    487 HE21 GLN A  38       2.495 -19.757  31.907  1.00 71.18           H  
ATOM    488 HE22 GLN A  38       2.816 -19.835  30.160  1.00 71.18           H  
ATOM    489  OE1 GLN A  38       0.575 -18.415  31.764  1.00 71.18           O  
ATOM    490  N   GLN A  39      -0.804 -15.798  26.667  1.00 73.27           N  
ATOM    491  H   GLN A  39      -0.727 -15.009  27.294  1.00 73.27           H  
ATOM    492  CA  GLN A  39      -1.948 -15.849  25.751  1.00 73.27           C  
ATOM    493  HA  GLN A  39      -2.476 -16.789  25.915  1.00 73.27           H  
ATOM    494  C   GLN A  39      -1.517 -15.808  24.274  1.00 73.27           C  
ATOM    495  CB  GLN A  39      -2.898 -14.691  26.083  1.00 73.27           C  
ATOM    496  HB2 GLN A  39      -2.426 -13.748  25.807  1.00 73.27           H  
ATOM    497  HB3 GLN A  39      -3.089 -14.682  27.156  1.00 73.27           H  
ATOM    498  O   GLN A  39      -2.048 -16.553  23.450  1.00 73.27           O  
ATOM    499  CG  GLN A  39      -4.244 -14.827  25.357  1.00 73.27           C  
ATOM    500  HG2 GLN A  39      -4.087 -14.866  24.279  1.00 73.27           H  
ATOM    501  HG3 GLN A  39      -4.719 -15.758  25.666  1.00 73.27           H  
ATOM    502  CD  GLN A  39      -5.192 -13.668  25.647  1.00 73.27           C  
ATOM    503  NE2 GLN A  39      -6.473 -13.836  25.404  1.00 73.27           N  
ATOM    504 HE21 GLN A  39      -7.066 -13.047  25.620  1.00 73.27           H  
ATOM    505 HE22 GLN A  39      -6.826 -14.723  25.075  1.00 73.27           H  
ATOM    506  OE1 GLN A  39      -4.813 -12.590  26.072  1.00 73.27           O  
ATOM    507  N   MET A  40      -0.527 -14.981  23.930  1.00 74.06           N  
ATOM    508  H   MET A  40      -0.150 -14.360  24.632  1.00 74.06           H  
ATOM    509  CA  MET A  40       0.009 -14.900  22.570  1.00 74.06           C  
ATOM    510  HA  MET A  40      -0.825 -14.775  21.879  1.00 74.06           H  
ATOM    511  C   MET A  40       0.742 -16.188  22.176  1.00 74.06           C  
ATOM    512  CB  MET A  40       0.912 -13.666  22.457  1.00 74.06           C  
ATOM    513  HB2 MET A  40       0.355 -12.795  22.801  1.00 74.06           H  
ATOM    514  HB3 MET A  40       1.789 -13.788  23.094  1.00 74.06           H  
ATOM    515  O   MET A  40       0.580 -16.661  21.053  1.00 74.06           O  
ATOM    516  CG  MET A  40       1.364 -13.421  21.014  1.00 74.06           C  
ATOM    517  HG2 MET A  40       1.983 -14.260  20.696  1.00 74.06           H  
ATOM    518  HG3 MET A  40       0.491 -13.379  20.364  1.00 74.06           H  
ATOM    519  SD  MET A  40       2.331 -11.905  20.786  1.00 74.06           S  
ATOM    520  CE  MET A  40       1.019 -10.655  20.871  1.00 74.06           C  
ATOM    521  HE1 MET A  40       0.537 -10.684  21.848  1.00 74.06           H  
ATOM    522  HE2 MET A  40       1.452  -9.668  20.711  1.00 74.06           H  
ATOM    523  HE3 MET A  40       0.279 -10.849  20.094  1.00 74.06           H  
ATOM    524  N   GLN A  41       1.482 -16.803  23.101  1.00 76.97           N  
ATOM    525  H   GLN A  41       1.620 -16.349  23.993  1.00 76.97           H  
ATOM    526  CA  GLN A  41       2.153 -18.082  22.866  1.00 76.97           C  
ATOM    527  HA  GLN A  41       2.723 -17.996  21.940  1.00 76.97           H  
ATOM    528  C   GLN A  41       1.150 -19.231  22.676  1.00 76.97           C  
ATOM    529  CB  GLN A  41       3.143 -18.328  24.013  1.00 76.97           C  
ATOM    530  HB2 GLN A  41       3.757 -17.434  24.123  1.00 76.97           H  
ATOM    531  HB3 GLN A  41       2.605 -18.489  24.947  1.00 76.97           H  
ATOM    532  O   GLN A  41       1.329 -20.060  21.783  1.00 76.97           O  
ATOM    533  CG  GLN A  41       4.074 -19.516  23.743  1.00 76.97           C  
ATOM    534  HG2 GLN A  41       3.550 -20.450  23.948  1.00 76.97           H  
ATOM    535  HG3 GLN A  41       4.378 -19.513  22.696  1.00 76.97           H  
ATOM    536  CD  GLN A  41       5.321 -19.432  24.614  1.00 76.97           C  
ATOM    537  NE2 GLN A  41       6.402 -18.869  24.118  1.00 76.97           N  
ATOM    538 HE21 GLN A  41       6.416 -18.516  23.172  1.00 76.97           H  
ATOM    539 HE22 GLN A  41       7.199 -18.828  24.736  1.00 76.97           H  
ATOM    540  OE1 GLN A  41       5.340 -19.838  25.763  1.00 76.97           O  
ATOM    541  N   GLN A  42       0.047 -19.238  23.430  1.00 74.71           N  
ATOM    542  H   GLN A  42      -0.031 -18.566  24.181  1.00 74.71           H  
ATOM    543  CA  GLN A  42      -1.037 -20.208  23.251  1.00 74.71           C  
ATOM    544  HA  GLN A  42      -0.600 -21.207  23.244  1.00 74.71           H  
ATOM    545  C   GLN A  42      -1.770 -20.014  21.912  1.00 74.71           C  
ATOM    546  CB  GLN A  42      -1.988 -20.101  24.452  1.00 74.71           C  
ATOM    547  HB2 GLN A  42      -2.554 -19.172  24.392  1.00 74.71           H  
ATOM    548  HB3 GLN A  42      -1.397 -20.085  25.368  1.00 74.71           H  
ATOM    549  O   GLN A  42      -2.065 -20.986  21.214  1.00 74.71           O  
ATOM    550  CG  GLN A  42      -2.950 -21.292  24.535  1.00 74.71           C  
ATOM    551  HG2 GLN A  42      -3.604 -21.305  23.663  1.00 74.71           H  
ATOM    552  HG3 GLN A  42      -2.373 -22.217  24.547  1.00 74.71           H  
ATOM    553  CD  GLN A  42      -3.818 -21.219  25.786  1.00 74.71           C  
ATOM    554  NE2 GLN A  42      -3.859 -22.256  26.595  1.00 74.71           N  
ATOM    555 HE21 GLN A  42      -4.438 -22.150  27.416  1.00 74.71           H  
ATOM    556 HE22 GLN A  42      -3.321 -23.088  26.399  1.00 74.71           H  
ATOM    557  OE1 GLN A  42      -4.475 -20.231  26.062  1.00 74.71           O  
ATOM    558  N   MET A  43      -2.007 -18.763  21.503  1.00 76.21           N  
ATOM    559  H   MET A  43      -1.791 -18.003  22.132  1.00 76.21           H  
ATOM    560  CA  MET A  43      -2.618 -18.450  20.208  1.00 76.21           C  
ATOM    561  HA  MET A  43      -3.528 -19.041  20.109  1.00 76.21           H  
ATOM    562  C   MET A  43      -1.697 -18.821  19.037  1.00 76.21           C  
ATOM    563  CB  MET A  43      -3.005 -16.965  20.186  1.00 76.21           C  
ATOM    564  HB2 MET A  43      -2.107 -16.349  20.162  1.00 76.21           H  
ATOM    565  HB3 MET A  43      -3.556 -16.737  21.099  1.00 76.21           H  
ATOM    566  O   MET A  43      -2.159 -19.372  18.038  1.00 76.21           O  
ATOM    567  CG  MET A  43      -3.892 -16.623  18.984  1.00 76.21           C  
ATOM    568  HG2 MET A  43      -4.784 -17.249  19.009  1.00 76.21           H  
ATOM    569  HG3 MET A  43      -3.345 -16.854  18.070  1.00 76.21           H  
ATOM    570  SD  MET A  43      -4.403 -14.884  18.896  1.00 76.21           S  
ATOM    571  CE  MET A  43      -5.538 -14.783  20.309  1.00 76.21           C  
ATOM    572  HE1 MET A  43      -4.995 -14.963  21.237  1.00 76.21           H  
ATOM    573  HE2 MET A  43      -5.980 -13.787  20.345  1.00 76.21           H  
ATOM    574  HE3 MET A  43      -6.329 -15.524  20.198  1.00 76.21           H  
ATOM    575  N   GLN A  44      -0.388 -18.595  19.171  1.00 76.27           N  
ATOM    576  H   GLN A  44      -0.065 -18.102  19.990  1.00 76.27           H  
ATOM    577  CA  GLN A  44       0.601 -18.979  18.163  1.00 76.27           C  
ATOM    578  HA  GLN A  44       0.268 -18.590  17.200  1.00 76.27           H  
ATOM    579  C   GLN A  44       0.715 -20.504  18.023  1.00 76.27           C  
ATOM    580  CB  GLN A  44       1.940 -18.314  18.511  1.00 76.27           C  
ATOM    581  HB2 GLN A  44       1.765 -17.247  18.655  1.00 76.27           H  
ATOM    582  HB3 GLN A  44       2.331 -18.726  19.442  1.00 76.27           H  
ATOM    583  O   GLN A  44       0.801 -21.009  16.904  1.00 76.27           O  
ATOM    584  CG  GLN A  44       2.983 -18.482  17.401  1.00 76.27           C  
ATOM    585  HG2 GLN A  44       2.538 -18.229  16.439  1.00 76.27           H  
ATOM    586  HG3 GLN A  44       3.320 -19.518  17.365  1.00 76.27           H  
ATOM    587  CD  GLN A  44       4.186 -17.578  17.640  1.00 76.27           C  
ATOM    588  NE2 GLN A  44       4.165 -16.352  17.161  1.00 76.27           N  
ATOM    589 HE21 GLN A  44       4.977 -15.788  17.366  1.00 76.27           H  
ATOM    590 HE22 GLN A  44       3.367 -16.002  16.650  1.00 76.27           H  
ATOM    591  OE1 GLN A  44       5.154 -17.946  18.280  1.00 76.27           O  
ATOM    592  N   GLN A  45       0.630 -21.251  19.128  1.00 76.69           N  
ATOM    593  H   GLN A  45       0.612 -20.789  20.026  1.00 76.69           H  
ATOM    594  CA  GLN A  45       0.613 -22.715  19.102  1.00 76.69           C  
ATOM    595  HA  GLN A  45       1.460 -23.052  18.504  1.00 76.69           H  
ATOM    596  C   GLN A  45      -0.665 -23.264  18.440  1.00 76.69           C  
ATOM    597  CB  GLN A  45       0.803 -23.227  20.537  1.00 76.69           C  
ATOM    598  HB2 GLN A  45      -0.104 -23.048  21.115  1.00 76.69           H  
ATOM    599  HB3 GLN A  45       1.620 -22.675  21.002  1.00 76.69           H  
ATOM    600  O   GLN A  45      -0.595 -24.195  17.637  1.00 76.69           O  
ATOM    601  CG  GLN A  45       1.161 -24.716  20.581  1.00 76.69           C  
ATOM    602  HG2 GLN A  45       0.328 -25.309  20.201  1.00 76.69           H  
ATOM    603  HG3 GLN A  45       2.030 -24.897  19.948  1.00 76.69           H  
ATOM    604  CD  GLN A  45       1.465 -25.164  22.006  1.00 76.69           C  
ATOM    605  NE2 GLN A  45       2.671 -25.604  22.296  1.00 76.69           N  
ATOM    606 HE21 GLN A  45       3.389 -25.658  21.588  1.00 76.69           H  
ATOM    607 HE22 GLN A  45       2.818 -25.883  23.255  1.00 76.69           H  
ATOM    608  OE1 GLN A  45       0.628 -25.113  22.890  1.00 76.69           O  
ATOM    609  N   MET A  46      -1.825 -22.645  18.693  1.00 72.97           N  
ATOM    610  H   MET A  46      -1.838 -21.920  19.397  1.00 72.97           H  
ATOM    611  CA  MET A  46      -3.086 -23.008  18.033  1.00 72.97           C  
ATOM    612  HA  MET A  46      -3.235 -24.081  18.148  1.00 72.97           H  
ATOM    613  C   MET A  46      -3.057 -22.708  16.526  1.00 72.97           C  
ATOM    614  CB  MET A  46      -4.243 -22.284  18.737  1.00 72.97           C  
ATOM    615  HB2 MET A  46      -4.158 -22.459  19.810  1.00 72.97           H  
ATOM    616  HB3 MET A  46      -4.175 -21.211  18.557  1.00 72.97           H  
ATOM    617  O   MET A  46      -3.498 -23.525  15.717  1.00 72.97           O  
ATOM    618  CG  MET A  46      -5.612 -22.789  18.266  1.00 72.97           C  
ATOM    619  HG2 MET A  46      -5.669 -23.866  18.423  1.00 72.97           H  
ATOM    620  HG3 MET A  46      -5.706 -22.599  17.197  1.00 72.97           H  
ATOM    621  SD  MET A  46      -7.025 -22.006  19.092  1.00 72.97           S  
ATOM    622  CE  MET A  46      -6.883 -22.712  20.757  1.00 72.97           C  
ATOM    623  HE1 MET A  46      -7.728 -22.382  21.362  1.00 72.97           H  
ATOM    624  HE2 MET A  46      -5.958 -22.377  21.227  1.00 72.97           H  
ATOM    625  HE3 MET A  46      -6.889 -23.800  20.697  1.00 72.97           H  
ATOM    626  N   GLN A  47      -2.472 -21.576  16.128  1.00 69.96           N  
ATOM    627  H   GLN A  47      -2.167 -20.916  16.829  1.00 69.96           H  
ATOM    628  CA  GLN A  47      -2.311 -21.221  14.718  1.00 69.96           C  
ATOM    629  HA  GLN A  47      -3.282 -21.317  14.233  1.00 69.96           H  
ATOM    630  C   GLN A  47      -1.340 -22.167  13.993  1.00 69.96           C  
ATOM    631  CB  GLN A  47      -1.866 -19.754  14.629  1.00 69.96           C  
ATOM    632  HB2 GLN A  47      -2.521 -19.158  15.265  1.00 69.96           H  
ATOM    633  HB3 GLN A  47      -0.853 -19.655  15.018  1.00 69.96           H  
ATOM    634  O   GLN A  47      -1.587 -22.540  12.848  1.00 69.96           O  
ATOM    635  CG  GLN A  47      -1.918 -19.199  13.195  1.00 69.96           C  
ATOM    636  HG2 GLN A  47      -2.342 -19.936  12.513  1.00 69.96           H  
ATOM    637  HG3 GLN A  47      -0.905 -18.976  12.860  1.00 69.96           H  
ATOM    638  CD  GLN A  47      -2.756 -17.930  13.115  1.00 69.96           C  
ATOM    639  NE2 GLN A  47      -4.051 -18.040  12.914  1.00 69.96           N  
ATOM    640 HE21 GLN A  47      -4.578 -17.178  12.917  1.00 69.96           H  
ATOM    641 HE22 GLN A  47      -4.489 -18.945  12.810  1.00 69.96           H  
ATOM    642  OE1 GLN A  47      -2.269 -16.820  13.249  1.00 69.96           O  
ATOM    643  N   GLN A  48      -0.272 -22.614  14.660  1.00 71.38           N  
ATOM    644  H   GLN A  48      -0.089 -22.250  15.584  1.00 71.38           H  
ATOM    645  CA  GLN A  48       0.677 -23.572  14.089  1.00 71.38           C  
ATOM    646  HA  GLN A  48       0.969 -23.202  13.106  1.00 71.38           H  
ATOM    647  C   GLN A  48       0.042 -24.958  13.880  1.00 71.38           C  
ATOM    648  CB  GLN A  48       1.930 -23.610  14.977  1.00 71.38           C  
ATOM    649  HB2 GLN A  48       2.203 -22.587  15.237  1.00 71.38           H  
ATOM    650  HB3 GLN A  48       1.716 -24.151  15.898  1.00 71.38           H  
ATOM    651  O   GLN A  48       0.305 -25.601  12.865  1.00 71.38           O  
ATOM    652  CG  GLN A  48       3.134 -24.242  14.269  1.00 71.38           C  
ATOM    653  HG2 GLN A  48       2.951 -25.304  14.108  1.00 71.38           H  
ATOM    654  HG3 GLN A  48       3.279 -23.765  13.299  1.00 71.38           H  
ATOM    655  CD  GLN A  48       4.400 -24.082  15.104  1.00 71.38           C  
ATOM    656  NE2 GLN A  48       5.292 -23.179  14.758  1.00 71.38           N  
ATOM    657 HE21 GLN A  48       5.160 -22.591  13.948  1.00 71.38           H  
ATOM    658 HE22 GLN A  48       6.097 -23.111  15.365  1.00 71.38           H  
ATOM    659  OE1 GLN A  48       4.600 -24.749  16.101  1.00 71.38           O  
ATOM    660  N   MET A  49      -0.861 -25.379  14.773  1.00 62.75           N  
ATOM    661  H   MET A  49      -1.003 -24.828  15.608  1.00 62.75           H  
ATOM    662  CA  MET A  49      -1.615 -26.628  14.624  1.00 62.75           C  
ATOM    663  HA  MET A  49      -0.909 -27.422  14.380  1.00 62.75           H  
ATOM    664  C   MET A  49      -2.640 -26.555  13.479  1.00 62.75           C  
ATOM    665  CB  MET A  49      -2.275 -26.969  15.968  1.00 62.75           C  
ATOM    666  HB2 MET A  49      -3.157 -26.345  16.115  1.00 62.75           H  
ATOM    667  HB3 MET A  49      -1.567 -26.760  16.769  1.00 62.75           H  
ATOM    668  O   MET A  49      -2.761 -27.496  12.697  1.00 62.75           O  
ATOM    669  CG  MET A  49      -2.670 -28.447  16.054  1.00 62.75           C  
ATOM    670  HG2 MET A  49      -1.771 -29.060  15.978  1.00 62.75           H  
ATOM    671  HG3 MET A  49      -3.313 -28.687  15.207  1.00 62.75           H  
ATOM    672  SD  MET A  49      -3.558 -28.900  17.571  1.00 62.75           S  
ATOM    673  CE  MET A  49      -2.298 -28.578  18.837  1.00 62.75           C  
ATOM    674  HE1 MET A  49      -2.676 -28.896  19.808  1.00 62.75           H  
ATOM    675  HE2 MET A  49      -1.393 -29.139  18.603  1.00 62.75           H  
ATOM    676  HE3 MET A  49      -2.070 -27.513  18.875  1.00 62.75           H  
ATOM    677  N   GLN A  50      -3.321 -25.416  13.309  1.00 60.88           N  
ATOM    678  H   GLN A  50      -3.222 -24.685  13.999  1.00 60.88           H  
ATOM    679  CA  GLN A  50      -4.245 -25.207  12.188  1.00 60.88           C  
ATOM    680  HA  GLN A  50      -4.926 -26.057  12.151  1.00 60.88           H  
ATOM    681  C   GLN A  50      -3.518 -25.157  10.833  1.00 60.88           C  
ATOM    682  CB  GLN A  50      -5.073 -23.942  12.458  1.00 60.88           C  
ATOM    683  HB2 GLN A  50      -5.521 -24.034  13.448  1.00 60.88           H  
ATOM    684  HB3 GLN A  50      -4.425 -23.065  12.456  1.00 60.88           H  
ATOM    685  O   GLN A  50      -4.038 -25.655   9.836  1.00 60.88           O  
ATOM    686  CG  GLN A  50      -6.198 -23.751  11.432  1.00 60.88           C  
ATOM    687  HG2 GLN A  50      -5.786 -23.392  10.489  1.00 60.88           H  
ATOM    688  HG3 GLN A  50      -6.684 -24.710  11.249  1.00 60.88           H  
ATOM    689  CD  GLN A  50      -7.240 -22.755  11.928  1.00 60.88           C  
ATOM    690  NE2 GLN A  50      -8.476 -23.171  12.109  1.00 60.88           N  
ATOM    691 HE21 GLN A  50      -8.731 -24.128  11.915  1.00 60.88           H  
ATOM    692 HE22 GLN A  50      -9.125 -22.484  12.465  1.00 60.88           H  
ATOM    693  OE1 GLN A  50      -6.963 -21.595  12.189  1.00 60.88           O  
ATOM    694  N   ASN A  51      -2.290 -24.633  10.802  1.00 57.98           N  
ATOM    695  H   ASN A  51      -1.931 -24.193  11.637  1.00 57.98           H  
ATOM    696  CA  ASN A  51      -1.495 -24.563   9.576  1.00 57.98           C  
ATOM    697  HA  ASN A  51      -2.175 -24.303   8.766  1.00 57.98           H  
ATOM    698  C   ASN A  51      -0.856 -25.913   9.188  1.00 57.98           C  
ATOM    699  CB  ASN A  51      -0.457 -23.436   9.734  1.00 57.98           C  
ATOM    700  HB2 ASN A  51       0.463 -23.842  10.153  1.00 57.98           H  
ATOM    701  HB3 ASN A  51      -0.837 -22.673  10.412  1.00 57.98           H  
ATOM    702  O   ASN A  51      -0.527 -26.126   8.024  1.00 57.98           O  
ATOM    703  CG  ASN A  51      -0.166 -22.716   8.429  1.00 57.98           C  
ATOM    704  ND2 ASN A  51       0.984 -22.096   8.312  1.00 57.98           N  
ATOM    705 HD21 ASN A  51       1.139 -21.642   7.423  1.00 57.98           H  
ATOM    706 HD22 ASN A  51       1.679 -22.150   9.043  1.00 57.98           H  
ATOM    707  OD1 ASN A  51      -0.974 -22.634   7.523  1.00 57.98           O  
ATOM    708  N   GLN A  52      -0.713 -26.850  10.134  1.00 55.03           N  
ATOM    709  H   GLN A  52      -0.947 -26.617  11.089  1.00 55.03           H  
ATOM    710  CA  GLN A  52      -0.210 -28.199   9.850  1.00 55.03           C  
ATOM    711  HA  GLN A  52       0.533 -28.109   9.057  1.00 55.03           H  
ATOM    712  C   GLN A  52      -1.306 -29.141   9.307  1.00 55.03           C  
ATOM    713  CB  GLN A  52       0.513 -28.742  11.097  1.00 55.03           C  
ATOM    714  HB2 GLN A  52      -0.194 -29.272  11.736  1.00 55.03           H  
ATOM    715  HB3 GLN A  52       0.925 -27.908  11.665  1.00 55.03           H  
ATOM    716  O   GLN A  52      -0.990 -30.109   8.621  1.00 55.03           O  
ATOM    717  CG  GLN A  52       1.684 -29.663  10.726  1.00 55.03           C  
ATOM    718  HG2 GLN A  52       1.303 -30.548  10.217  1.00 55.03           H  
ATOM    719  HG3 GLN A  52       2.358 -29.140  10.047  1.00 55.03           H  
ATOM    720  CD  GLN A  52       2.466 -30.106  11.957  1.00 55.03           C  
ATOM    721  NE2 GLN A  52       3.531 -29.426  12.327  1.00 55.03           N  
ATOM    722 HE21 GLN A  52       3.995 -29.769  13.156  1.00 55.03           H  
ATOM    723 HE22 GLN A  52       3.837 -28.615  11.808  1.00 55.03           H  
ATOM    724  OE1 GLN A  52       2.127 -31.064  12.625  1.00 55.03           O  
ATOM    725  N   GLY A  53      -2.591 -28.825   9.526  1.00 49.35           N  
ATOM    726  H   GLY A  53      -2.787 -28.043  10.135  1.00 49.35           H  
ATOM    727  CA  GLY A  53      -3.732 -29.577   8.982  1.00 49.35           C  
ATOM    728  HA2 GLY A  53      -3.487 -30.639   8.955  1.00 49.35           H  
ATOM    729  HA3 GLY A  53      -4.582 -29.446   9.653  1.00 49.35           H  
ATOM    730  C   GLY A  53      -4.188 -29.165   7.574  1.00 49.35           C  
ATOM    731  O   GLY A  53      -4.989 -29.871   6.971  1.00 49.35           O  
ATOM    732  N   GLN A  54      -3.694 -28.043   7.035  1.00 47.94           N  
ATOM    733  H   GLN A  54      -3.079 -27.477   7.602  1.00 47.94           H  
ATOM    734  CA  GLN A  54      -4.132 -27.503   5.736  1.00 47.94           C  
ATOM    735  HA  GLN A  54      -4.874 -28.187   5.323  1.00 47.94           H  
ATOM    736  C   GLN A  54      -3.017 -27.453   4.669  1.00 47.94           C  
ATOM    737  CB  GLN A  54      -4.834 -26.148   5.962  1.00 47.94           C  
ATOM    738  HB2 GLN A  54      -4.147 -25.333   5.737  1.00 47.94           H  
ATOM    739  HB3 GLN A  54      -5.134 -26.058   7.006  1.00 47.94           H  
ATOM    740  O   GLN A  54      -3.226 -26.928   3.579  1.00 47.94           O  
ATOM    741  CG  GLN A  54      -6.101 -26.022   5.102  1.00 47.94           C  
ATOM    742  HG2 GLN A  54      -6.764 -26.857   5.328  1.00 47.94           H  
ATOM    743  HG3 GLN A  54      -5.831 -26.075   4.047  1.00 47.94           H  
ATOM    744  CD  GLN A  54      -6.862 -24.720   5.336  1.00 47.94           C  
ATOM    745  NE2 GLN A  54      -8.151 -24.695   5.076  1.00 47.94           N  
ATOM    746 HE21 GLN A  54      -8.618 -25.521   4.732  1.00 47.94           H  
ATOM    747 HE22 GLN A  54      -8.612 -23.813   5.249  1.00 47.94           H  
ATOM    748  OE1 GLN A  54      -6.336 -23.697   5.739  1.00 47.94           O  
ATOM    749  N   GLY A  55      -1.839 -28.017   4.970  1.00 44.69           N  
ATOM    750  H   GLY A  55      -1.741 -28.413   5.894  1.00 44.69           H  
ATOM    751  CA  GLY A  55      -0.648 -27.998   4.108  1.00 44.69           C  
ATOM    752  HA2 GLY A  55       0.222 -27.795   4.733  1.00 44.69           H  
ATOM    753  HA3 GLY A  55      -0.734 -27.183   3.390  1.00 44.69           H  
ATOM    754  C   GLY A  55      -0.359 -29.283   3.319  1.00 44.69           C  
ATOM    755  O   GLY A  55       0.643 -29.338   2.610  1.00 44.69           O  
ATOM    756  N   GLN A  56      -1.204 -30.315   3.406  1.00 44.42           N  
ATOM    757  H   GLN A  56      -2.019 -30.224   3.997  1.00 44.42           H  
ATOM    758  CA  GLN A  56      -1.104 -31.510   2.560  1.00 44.42           C  
ATOM    759  HA  GLN A  56      -0.182 -31.469   1.980  1.00 44.42           H  
ATOM    760  C   GLN A  56      -2.251 -31.522   1.548  1.00 44.42           C  
ATOM    761  CB  GLN A  56      -1.055 -32.798   3.406  1.00 44.42           C  
ATOM    762  HB2 GLN A  56      -1.722 -33.542   2.972  1.00 44.42           H  
ATOM    763  HB3 GLN A  56      -1.394 -32.597   4.422  1.00 44.42           H  
ATOM    764  O   GLN A  56      -3.362 -31.938   1.853  1.00 44.42           O  
ATOM    765  CG  GLN A  56       0.356 -33.407   3.442  1.00 44.42           C  
ATOM    766  HG2 GLN A  56       1.035 -32.709   3.931  1.00 44.42           H  
ATOM    767  HG3 GLN A  56       0.703 -33.569   2.421  1.00 44.42           H  
ATOM    768  CD  GLN A  56       0.407 -34.748   4.173  1.00 44.42           C  
ATOM    769  NE2 GLN A  56       1.581 -35.299   4.391  1.00 44.42           N  
ATOM    770 HE21 GLN A  56       1.556 -36.174   4.895  1.00 44.42           H  
ATOM    771 HE22 GLN A  56       2.436 -34.839   4.114  1.00 44.42           H  
ATOM    772  OE1 GLN A  56      -0.587 -35.341   4.548  1.00 44.42           O  
ATOM    773  N   GLY A  57      -1.972 -31.071   0.326  1.00 46.06           N  
ATOM    774  H   GLY A  57      -1.064 -30.658   0.172  1.00 46.06           H  
ATOM    775  CA  GLY A  57      -2.854 -31.317  -0.814  1.00 46.06           C  
ATOM    776  HA2 GLY A  57      -3.770 -31.814  -0.494  1.00 46.06           H  
ATOM    777  HA3 GLY A  57      -2.350 -31.988  -1.510  1.00 46.06           H  
ATOM    778  C   GLY A  57      -3.260 -30.060  -1.562  1.00 46.06           C  
ATOM    779  O   GLY A  57      -4.395 -29.612  -1.457  1.00 46.06           O  
ATOM    780  N   GLN A  58      -2.339 -29.524  -2.358  1.00 40.49           N  
ATOM    781  H   GLN A  58      -1.389 -29.854  -2.261  1.00 40.49           H  
ATOM    782  CA  GLN A  58      -2.665 -28.820  -3.601  1.00 40.49           C  
ATOM    783  HA  GLN A  58      -3.344 -29.453  -4.173  1.00 40.49           H  
ATOM    784  C   GLN A  58      -1.393 -28.711  -4.451  1.00 40.49           C  
ATOM    785  CB  GLN A  58      -3.388 -27.481  -3.329  1.00 40.49           C  
ATOM    786  HB2 GLN A  58      -2.963 -26.674  -3.926  1.00 40.49           H  
ATOM    787  HB3 GLN A  58      -3.277 -27.208  -2.280  1.00 40.49           H  
ATOM    788  O   GLN A  58      -0.794 -27.655  -4.619  1.00 40.49           O  
ATOM    789  CG  GLN A  58      -4.883 -27.593  -3.688  1.00 40.49           C  
ATOM    790  HG2 GLN A  58      -5.289 -28.572  -3.432  1.00 40.49           H  
ATOM    791  HG3 GLN A  58      -4.994 -27.476  -4.766  1.00 40.49           H  
ATOM    792  CD  GLN A  58      -5.716 -26.531  -2.995  1.00 40.49           C  
ATOM    793  NE2 GLN A  58      -6.188 -26.788  -1.795  1.00 40.49           N  
ATOM    794 HE21 GLN A  58      -6.701 -26.049  -1.335  1.00 40.49           H  
ATOM    795 HE22 GLN A  58      -5.938 -27.657  -1.346  1.00 40.49           H  
ATOM    796  OE1 GLN A  58      -5.942 -25.456  -3.522  1.00 40.49           O  
ATOM    797  N   GLY A  59      -0.947 -29.865  -4.952  1.00 35.15           N  
ATOM    798  H   GLY A  59      -1.487 -30.697  -4.766  1.00 35.15           H  
ATOM    799  CA  GLY A  59      -0.067 -29.919  -6.116  1.00 35.15           C  
ATOM    800  HA2 GLY A  59       0.680 -29.128  -6.052  1.00 35.15           H  
ATOM    801  HA3 GLY A  59       0.450 -30.878  -6.146  1.00 35.15           H  
ATOM    802  C   GLY A  59      -0.916 -29.785  -7.388  1.00 35.15           C  
ATOM    803  O   GLY A  59      -1.944 -30.459  -7.486  1.00 35.15           O  
ATOM    804  N   PRO A  60      -0.541 -28.937  -8.362  1.00 46.66           N  
ATOM    805  CA  PRO A  60      -1.254 -28.832  -9.624  1.00 46.66           C  
ATOM    806  HA  PRO A  60      -2.324 -28.994  -9.490  1.00 46.66           H  
ATOM    807  C   PRO A  60      -0.691 -29.880 -10.589  1.00 46.66           C  
ATOM    808  CB  PRO A  60      -1.013 -27.390 -10.077  1.00 46.66           C  
ATOM    809  HB2 PRO A  60      -1.734 -26.736  -9.587  1.00 46.66           H  
ATOM    810  HB3 PRO A  60      -1.079 -27.281 -11.160  1.00 46.66           H  
ATOM    811  O   PRO A  60       0.371 -29.685 -11.174  1.00 46.66           O  
ATOM    812  CG  PRO A  60       0.392 -27.075  -9.554  1.00 46.66           C  
ATOM    813  HG2 PRO A  60       1.138 -27.331 -10.306  1.00 46.66           H  
ATOM    814  HG3 PRO A  60       0.484 -26.023  -9.282  1.00 46.66           H  
ATOM    815  CD  PRO A  60       0.561 -27.983  -8.331  1.00 46.66           C  
ATOM    816  HD2 PRO A  60       1.520 -28.500  -8.375  1.00 46.66           H  
ATOM    817  HD3 PRO A  60       0.499 -27.379  -7.426  1.00 46.66           H  
ATOM    818  N   GLY A  61      -1.376 -31.009 -10.760  1.00 41.91           N  
ATOM    819  H   GLY A  61      -2.164 -31.207 -10.160  1.00 41.91           H  
ATOM    820  CA  GLY A  61      -0.979 -31.976 -11.784  1.00 41.91           C  
ATOM    821  HA2 GLY A  61       0.102 -32.112 -11.748  1.00 41.91           H  
ATOM    822  HA3 GLY A  61      -1.229 -31.581 -12.768  1.00 41.91           H  
ATOM    823  C   GLY A  61      -1.604 -33.352 -11.620  1.00 41.91           C  
ATOM    824  O   GLY A  61      -1.099 -34.172 -10.864  1.00 41.91           O  
ATOM    825  N   GLY A  62      -2.667 -33.620 -12.378  1.00 34.57           N  
ATOM    826  H   GLY A  62      -3.078 -32.871 -12.917  1.00 34.57           H  
ATOM    827  CA  GLY A  62      -3.181 -34.975 -12.577  1.00 34.57           C  
ATOM    828  HA2 GLY A  62      -3.095 -35.534 -11.646  1.00 34.57           H  
ATOM    829  HA3 GLY A  62      -2.570 -35.489 -13.320  1.00 34.57           H  
ATOM    830  C   GLY A  62      -4.657 -34.999 -12.980  1.00 34.57           C  
ATOM    831  O   GLY A  62      -5.500 -34.629 -12.166  1.00 34.57           O  
ATOM    832  N   PRO A  63      -5.011 -35.427 -14.205  1.00 43.40           N  
ATOM    833  CA  PRO A  63      -6.380 -35.779 -14.539  1.00 43.40           C  
ATOM    834  HA  PRO A  63      -7.095 -35.140 -14.020  1.00 43.40           H  
ATOM    835  C   PRO A  63      -6.614 -37.243 -14.146  1.00 43.40           C  
ATOM    836  CB  PRO A  63      -6.481 -35.537 -16.047  1.00 43.40           C  
ATOM    837  HB2 PRO A  63      -6.703 -34.485 -16.227  1.00 43.40           H  
ATOM    838  HB3 PRO A  63      -7.236 -36.168 -16.516  1.00 43.40           H  
ATOM    839  O   PRO A  63      -6.042 -38.146 -14.753  1.00 43.40           O  
ATOM    840  CG  PRO A  63      -5.073 -35.850 -16.566  1.00 43.40           C  
ATOM    841  HG2 PRO A  63      -5.020 -36.888 -16.894  1.00 43.40           H  
ATOM    842  HG3 PRO A  63      -4.802 -35.187 -17.388  1.00 43.40           H  
ATOM    843  CD  PRO A  63      -4.148 -35.646 -15.359  1.00 43.40           C  
ATOM    844  HD2 PRO A  63      -3.528 -36.530 -15.211  1.00 43.40           H  
ATOM    845  HD3 PRO A  63      -3.520 -34.770 -15.522  1.00 43.40           H  
ATOM    846  N   GLY A  64      -7.450 -37.500 -13.143  1.00 41.47           N  
ATOM    847  H   GLY A  64      -7.770 -36.747 -12.550  1.00 41.47           H  
ATOM    848  CA  GLY A  64      -7.904 -38.862 -12.864  1.00 41.47           C  
ATOM    849  HA2 GLY A  64      -8.697 -39.114 -13.568  1.00 41.47           H  
ATOM    850  HA3 GLY A  64      -7.086 -39.565 -13.023  1.00 41.47           H  
ATOM    851  C   GLY A  64      -8.399 -39.080 -11.443  1.00 41.47           C  
ATOM    852  O   GLY A  64      -7.750 -38.653 -10.497  1.00 41.47           O  
ATOM    853  N   PHE A  65      -9.497 -39.836 -11.345  1.00 38.49           N  
ATOM    854  H   PHE A  65      -9.881 -40.160 -12.221  1.00 38.49           H  
ATOM    855  CA  PHE A  65     -10.179 -40.317 -10.135  1.00 38.49           C  
ATOM    856  HA  PHE A  65     -10.905 -41.054 -10.478  1.00 38.49           H  
ATOM    857  C   PHE A  65     -10.976 -39.214  -9.415  1.00 38.49           C  
ATOM    858  CB  PHE A  65      -9.196 -41.097  -9.241  1.00 38.49           C  
ATOM    859  HB2 PHE A  65      -9.755 -41.548  -8.422  1.00 38.49           H  
ATOM    860  HB3 PHE A  65      -8.480 -40.410  -8.790  1.00 38.49           H  
ATOM    861  O   PHE A  65     -10.435 -38.232  -8.939  1.00 38.49           O  
ATOM    862  CG  PHE A  65      -8.446 -42.191  -9.987  1.00 38.49           C  
ATOM    863  CD1 PHE A  65      -9.038 -43.458 -10.141  1.00 38.49           C  
ATOM    864  HD1 PHE A  65      -9.996 -43.665  -9.688  1.00 38.49           H  
ATOM    865  CD2 PHE A  65      -7.185 -41.942 -10.567  1.00 38.49           C  
ATOM    866  HD2 PHE A  65      -6.703 -40.986 -10.424  1.00 38.49           H  
ATOM    867  CE1 PHE A  65      -8.384 -44.460 -10.879  1.00 38.49           C  
ATOM    868  HE1 PHE A  65      -8.839 -45.434 -10.988  1.00 38.49           H  
ATOM    869  CE2 PHE A  65      -6.540 -42.936 -11.324  1.00 38.49           C  
ATOM    870  HE2 PHE A  65      -5.576 -42.737 -11.766  1.00 38.49           H  
ATOM    871  CZ  PHE A  65      -7.140 -44.198 -11.479  1.00 38.49           C  
ATOM    872  HZ  PHE A  65      -6.639 -44.968 -12.045  1.00 38.49           H  
ATOM    873  N   GLY A  66     -12.304 -39.239  -9.353  1.00 37.31           N  
ATOM    874  H   GLY A  66     -12.656 -38.384  -8.948  1.00 37.31           H  
ATOM    875  CA  GLY A  66     -13.186 -40.391  -9.225  1.00 37.31           C  
ATOM    876  HA2 GLY A  66     -12.618 -41.320  -9.173  1.00 37.31           H  
ATOM    877  HA3 GLY A  66     -13.884 -40.434 -10.060  1.00 37.31           H  
ATOM    878  C   GLY A  66     -13.939 -40.228  -7.907  1.00 37.31           C  
ATOM    879  O   GLY A  66     -13.370 -40.458  -6.853  1.00 37.31           O  
ATOM    880  N   ALA A  67     -15.183 -39.758  -8.006  1.00 42.19           N  
ATOM    881  H   ALA A  67     -15.463 -39.464  -8.931  1.00 42.19           H  
ATOM    882  CA  ALA A  67     -16.293 -39.969  -7.077  1.00 42.19           C  
ATOM    883  HA  ALA A  67     -16.922 -39.079  -7.112  1.00 42.19           H  
ATOM    884  C   ALA A  67     -15.975 -40.240  -5.590  1.00 42.19           C  
ATOM    885  CB  ALA A  67     -17.116 -41.133  -7.654  1.00 42.19           C  
ATOM    886  HB1 ALA A  67     -17.989 -41.308  -7.025  1.00 42.19           H  
ATOM    887  HB2 ALA A  67     -17.451 -40.905  -8.665  1.00 42.19           H  
ATOM    888  HB3 ALA A  67     -16.514 -42.042  -7.669  1.00 42.19           H  
ATOM    889  O   ALA A  67     -15.709 -41.375  -5.217  1.00 42.19           O  
ATOM    890  N   VAL A  68     -16.263 -39.260  -4.729  1.00 41.24           N  
ATOM    891  H   VAL A  68     -16.262 -38.310  -5.072  1.00 41.24           H  
ATOM    892  CA  VAL A  68     -17.103 -39.515  -3.548  1.00 41.24           C  
ATOM    893  HA  VAL A  68     -17.750 -40.359  -3.788  1.00 41.24           H  
ATOM    894  C   VAL A  68     -17.981 -38.285  -3.333  1.00 41.24           C  
ATOM    895  CB  VAL A  68     -16.347 -39.881  -2.247  1.00 41.24           C  
ATOM    896  HB  VAL A  68     -16.165 -38.978  -1.665  1.00 41.24           H  
ATOM    897  O   VAL A  68     -17.509 -37.216  -2.952  1.00 41.24           O  
ATOM    898  CG1 VAL A  68     -17.240 -40.823  -1.423  1.00 41.24           C  
ATOM    899 HG11 VAL A  68     -18.203 -40.350  -1.226  1.00 41.24           H  
ATOM    900 HG12 VAL A  68     -17.398 -41.758  -1.961  1.00 41.24           H  
ATOM    901 HG13 VAL A  68     -16.762 -41.042  -0.468  1.00 41.24           H  
ATOM    902  CG2 VAL A  68     -14.993 -40.577  -2.416  1.00 41.24           C  
ATOM    903 HG21 VAL A  68     -15.119 -41.569  -2.851  1.00 41.24           H  
ATOM    904 HG22 VAL A  68     -14.334 -39.981  -3.047  1.00 41.24           H  
ATOM    905 HG23 VAL A  68     -14.519 -40.690  -1.442  1.00 41.24           H  
ATOM    906  N   GLY A  69     -19.261 -38.412  -3.671  1.00 42.35           N  
ATOM    907  H   GLY A  69     -19.580 -39.326  -3.961  1.00 42.35           H  
ATOM    908  CA  GLY A  69     -20.273 -37.466  -3.229  1.00 42.35           C  
ATOM    909  HA2 GLY A  69     -19.885 -36.449  -3.295  1.00 42.35           H  
ATOM    910  HA3 GLY A  69     -21.160 -37.541  -3.857  1.00 42.35           H  
ATOM    911  C   GLY A  69     -20.665 -37.771  -1.791  1.00 42.35           C  
ATOM    912  O   GLY A  69     -20.720 -38.936  -1.417  1.00 42.35           O  
ATOM    913  N   MET A  70     -20.998 -36.741  -1.017  1.00 39.21           N  
ATOM    914  H   MET A  70     -20.751 -35.809  -1.317  1.00 39.21           H  
ATOM    915  CA  MET A  70     -22.015 -36.867   0.024  1.00 39.21           C  
ATOM    916  HA  MET A  70     -22.842 -37.430  -0.409  1.00 39.21           H  
ATOM    917  C   MET A  70     -22.536 -35.480   0.407  1.00 39.21           C  
ATOM    918  CB  MET A  70     -21.513 -37.666   1.244  1.00 39.21           C  
ATOM    919  HB2 MET A  70     -20.817 -38.445   0.933  1.00 39.21           H  
ATOM    920  HB3 MET A  70     -20.977 -37.024   1.944  1.00 39.21           H  
ATOM    921  O   MET A  70     -21.924 -34.745   1.176  1.00 39.21           O  
ATOM    922  CG  MET A  70     -22.679 -38.356   1.961  1.00 39.21           C  
ATOM    923  HG2 MET A  70     -23.422 -38.685   1.234  1.00 39.21           H  
ATOM    924  HG3 MET A  70     -23.150 -37.637   2.631  1.00 39.21           H  
ATOM    925  SD  MET A  70     -22.160 -39.813   2.905  1.00 39.21           S  
ATOM    926  CE  MET A  70     -23.537 -39.932   4.071  1.00 39.21           C  
ATOM    927  HE1 MET A  70     -24.470 -40.069   3.525  1.00 39.21           H  
ATOM    928  HE2 MET A  70     -23.594 -39.019   4.664  1.00 39.21           H  
ATOM    929  HE3 MET A  70     -23.378 -40.782   4.734  1.00 39.21           H  
ATOM    930  N   GLY A  71     -23.673 -35.118  -0.187  1.00 40.31           N  
ATOM    931  H   GLY A  71     -24.084 -35.790  -0.819  1.00 40.31           H  
ATOM    932  CA  GLY A  71     -24.609 -34.180   0.420  1.00 40.31           C  
ATOM    933  HA2 GLY A  71     -24.060 -33.380   0.918  1.00 40.31           H  
ATOM    934  HA3 GLY A  71     -25.250 -33.741  -0.345  1.00 40.31           H  
ATOM    935  C   GLY A  71     -25.488 -34.902   1.448  1.00 40.31           C  
ATOM    936  O   GLY A  71     -25.681 -36.113   1.359  1.00 40.31           O  
ATOM    937  N   GLY A  72     -26.028 -34.139   2.397  1.00 36.38           N  
ATOM    938  H   GLY A  72     -25.732 -33.174   2.435  1.00 36.38           H  
ATOM    939  CA  GLY A  72     -26.978 -34.585   3.428  1.00 36.38           C  
ATOM    940  HA2 GLY A  72     -27.996 -34.357   3.112  1.00 36.38           H  
ATOM    941  HA3 GLY A  72     -26.891 -35.661   3.583  1.00 36.38           H  
ATOM    942  C   GLY A  72     -26.673 -33.886   4.755  1.00 36.38           C  
ATOM    943  O   GLY A  72     -25.618 -34.100   5.332  1.00 36.38           O  
ATOM    944  N   GLN A  73     -27.422 -32.852   5.151  1.00 42.32           N  
ATOM    945  H   GLN A  73     -26.812 -32.126   5.496  1.00 42.32           H  
ATOM    946  CA  GLN A  73     -28.617 -32.957   6.007  1.00 42.32           C  
ATOM    947  HA  GLN A  73     -28.878 -31.944   6.313  1.00 42.32           H  
ATOM    948  C   GLN A  73     -28.383 -33.752   7.304  1.00 42.32           C  
ATOM    949  CB  GLN A  73     -29.847 -33.525   5.269  1.00 42.32           C  
ATOM    950  HB2 GLN A  73     -29.587 -34.462   4.776  1.00 42.32           H  
ATOM    951  HB3 GLN A  73     -30.607 -33.751   6.016  1.00 42.32           H  
ATOM    952  O   GLN A  73     -28.293 -34.965   7.232  1.00 42.32           O  
ATOM    953  CG  GLN A  73     -30.482 -32.560   4.260  1.00 42.32           C  
ATOM    954  HG2 GLN A  73     -29.804 -32.397   3.423  1.00 42.32           H  
ATOM    955  HG3 GLN A  73     -30.666 -31.604   4.750  1.00 42.32           H  
ATOM    956  CD  GLN A  73     -31.806 -33.109   3.727  1.00 42.32           C  
ATOM    957  NE2 GLN A  73     -32.854 -32.316   3.676  1.00 42.32           N  
ATOM    958 HE21 GLN A  73     -32.800 -31.350   3.968  1.00 42.32           H  
ATOM    959 HE22 GLN A  73     -33.698 -32.744   3.323  1.00 42.32           H  
ATOM    960  OE1 GLN A  73     -31.932 -34.258   3.350  1.00 42.32           O  
ATOM    961  N   ILE A  74     -28.369 -33.053   8.452  1.00 42.86           N  
ATOM    962  H   ILE A  74     -28.155 -32.071   8.356  1.00 42.86           H  
ATOM    963  CA  ILE A  74     -28.862 -33.416   9.811  1.00 42.86           C  
ATOM    964  HA  ILE A  74     -29.913 -33.701   9.767  1.00 42.86           H  
ATOM    965  C   ILE A  74     -28.740 -32.102  10.623  1.00 42.86           C  
ATOM    966  CB  ILE A  74     -28.049 -34.578  10.450  1.00 42.86           C  
ATOM    967  HB  ILE A  74     -26.997 -34.436  10.204  1.00 42.86           H  
ATOM    968  O   ILE A  74     -27.645 -31.579  10.788  1.00 42.86           O  
ATOM    969  CG1 ILE A  74     -28.511 -35.986   9.983  1.00 42.86           C  
ATOM    970 HG12 ILE A  74     -29.197 -35.927   9.138  1.00 42.86           H  
ATOM    971 HG13 ILE A  74     -29.097 -36.470  10.764  1.00 42.86           H  
ATOM    972  CG2 ILE A  74     -28.180 -34.596  11.984  1.00 42.86           C  
ATOM    973 HG21 ILE A  74     -29.227 -34.629  12.286  1.00 42.86           H  
ATOM    974 HG22 ILE A  74     -27.665 -35.465  12.393  1.00 42.86           H  
ATOM    975 HG23 ILE A  74     -27.711 -33.716  12.423  1.00 42.86           H  
ATOM    976  CD1 ILE A  74     -27.334 -36.912   9.647  1.00 42.86           C  
ATOM    977 HD11 ILE A  74     -27.714 -37.884   9.334  1.00 42.86           H  
ATOM    978 HD12 ILE A  74     -26.702 -37.042  10.525  1.00 42.86           H  
ATOM    979 HD13 ILE A  74     -26.741 -36.486   8.837  1.00 42.86           H  
ATOM    980  N   ASN A  75     -29.801 -31.309  10.800  1.00 39.06           N  
ATOM    981  H   ASN A  75     -29.495 -30.357  10.664  1.00 39.06           H  
ATOM    982  CA  ASN A  75     -30.831 -31.346  11.851  1.00 39.06           C  
ATOM    983  HA  ASN A  75     -31.372 -30.412  11.704  1.00 39.06           H  
ATOM    984  C   ASN A  75     -30.293 -31.274  13.302  1.00 39.06           C  
ATOM    985  CB  ASN A  75     -31.893 -32.442  11.630  1.00 39.06           C  
ATOM    986  HB2 ASN A  75     -31.519 -33.393  12.009  1.00 39.06           H  
ATOM    987  HB3 ASN A  75     -32.094 -32.547  10.564  1.00 39.06           H  
ATOM    988  O   ASN A  75     -29.781 -32.249  13.830  1.00 39.06           O  
ATOM    989  CG  ASN A  75     -33.220 -32.124  12.319  1.00 39.06           C  
ATOM    990  ND2 ASN A  75     -34.187 -33.004  12.261  1.00 39.06           N  
ATOM    991 HD21 ASN A  75     -35.036 -32.772  12.756  1.00 39.06           H  
ATOM    992 HD22 ASN A  75     -34.030 -33.911  11.846  1.00 39.06           H  
ATOM    993  OD1 ASN A  75     -33.439 -31.063  12.872  1.00 39.06           O  
ATOM    994  N   THR A  76     -30.454 -30.079  13.885  1.00 35.28           N  
ATOM    995  H   THR A  76     -30.740 -29.360  13.236  1.00 35.28           H  
ATOM    996  CA  THR A  76     -30.889 -29.711  15.250  1.00 35.28           C  
ATOM    997  HA  THR A  76     -30.373 -28.779  15.481  1.00 35.28           H  
ATOM    998  C   THR A  76     -30.621 -30.674  16.418  1.00 35.28           C  
ATOM    999  CB  THR A  76     -32.403 -29.376  15.219  1.00 35.28           C  
ATOM   1000  HB  THR A  76     -32.983 -30.283  15.392  1.00 35.28           H  
ATOM   1001  O   THR A  76     -31.071 -31.816  16.400  1.00 35.28           O  
ATOM   1002  CG2 THR A  76     -32.840 -28.305  16.215  1.00 35.28           C  
ATOM   1003 HG21 THR A  76     -32.354 -27.357  15.984  1.00 35.28           H  
ATOM   1004 HG22 THR A  76     -32.582 -28.599  17.233  1.00 35.28           H  
ATOM   1005 HG23 THR A  76     -33.920 -28.178  16.154  1.00 35.28           H  
ATOM   1006  OG1 THR A  76     -32.767 -28.843  13.964  1.00 35.28           O  
ATOM   1007  HG1 THR A  76     -33.149 -29.585  13.490  1.00 35.28           H  
ATOM   1008  N   THR A  77     -30.117 -30.093  17.522  1.00 35.58           N  
ATOM   1009  H   THR A  77     -29.582 -29.253  17.354  1.00 35.58           H  
ATOM   1010  CA  THR A  77     -30.556 -30.269  18.934  1.00 35.58           C  
ATOM   1011  HA  THR A  77     -30.922 -29.286  19.230  1.00 35.58           H  
ATOM   1012  C   THR A  77     -29.421 -30.623  19.920  1.00 35.58           C  
ATOM   1013  CB  THR A  77     -31.771 -31.216  19.140  1.00 35.58           C  
ATOM   1014  HB  THR A  77     -31.448 -32.253  19.051  1.00 35.58           H  
ATOM   1015  O   THR A  77     -28.695 -31.586  19.726  1.00 35.58           O  
ATOM   1016  CG2 THR A  77     -32.477 -31.026  20.478  1.00 35.58           C  
ATOM   1017 HG21 THR A  77     -33.467 -31.480  20.446  1.00 35.58           H  
ATOM   1018 HG22 THR A  77     -31.902 -31.563  21.232  1.00 35.58           H  
ATOM   1019 HG23 THR A  77     -32.569 -29.970  20.729  1.00 35.58           H  
ATOM   1020  OG1 THR A  77     -32.793 -30.987  18.205  1.00 35.58           O  
ATOM   1021  HG1 THR A  77     -32.509 -31.492  17.440  1.00 35.58           H  
ATOM   1022  N   MET A  78     -29.388 -29.866  21.031  1.00 38.64           N  
ATOM   1023  H   MET A  78     -29.989 -29.055  21.002  1.00 38.64           H  
ATOM   1024  CA  MET A  78     -28.876 -30.192  22.382  1.00 38.64           C  
ATOM   1025  HA  MET A  78     -29.423 -29.482  23.002  1.00 38.64           H  
ATOM   1026  C   MET A  78     -27.407 -29.926  22.804  1.00 38.64           C  
ATOM   1027  CB  MET A  78     -29.401 -31.557  22.874  1.00 38.64           C  
ATOM   1028  HB2 MET A  78     -29.518 -32.256  22.046  1.00 38.64           H  
ATOM   1029  HB3 MET A  78     -28.690 -31.998  23.572  1.00 38.64           H  
ATOM   1030  O   MET A  78     -26.517 -30.743  22.625  1.00 38.64           O  
ATOM   1031  CG  MET A  78     -30.738 -31.396  23.608  1.00 38.64           C  
ATOM   1032  HG2 MET A  78     -31.375 -30.696  23.069  1.00 38.64           H  
ATOM   1033  HG3 MET A  78     -30.538 -30.963  24.589  1.00 38.64           H  
ATOM   1034  SD  MET A  78     -31.639 -32.946  23.845  1.00 38.64           S  
ATOM   1035  CE  MET A  78     -33.125 -32.319  24.668  1.00 38.64           C  
ATOM   1036  HE1 MET A  78     -32.853 -31.844  25.610  1.00 38.64           H  
ATOM   1037  HE2 MET A  78     -33.802 -33.149  24.869  1.00 38.64           H  
ATOM   1038  HE3 MET A  78     -33.626 -31.596  24.023  1.00 38.64           H  
ATOM   1039  N   ASN A  79     -27.298 -28.842  23.594  1.00 39.61           N  
ATOM   1040  H   ASN A  79     -28.008 -28.143  23.429  1.00 39.61           H  
ATOM   1041  CA  ASN A  79     -26.731 -28.753  24.958  1.00 39.61           C  
ATOM   1042  HA  ASN A  79     -27.191 -27.838  25.332  1.00 39.61           H  
ATOM   1043  C   ASN A  79     -25.197 -28.575  25.151  1.00 39.61           C  
ATOM   1044  CB  ASN A  79     -27.315 -29.883  25.836  1.00 39.61           C  
ATOM   1045  HB2 ASN A  79     -28.286 -30.197  25.452  1.00 39.61           H  
ATOM   1046  HB3 ASN A  79     -26.647 -30.743  25.793  1.00 39.61           H  
ATOM   1047  O   ASN A  79     -24.422 -29.356  24.605  1.00 39.61           O  
ATOM   1048  CG  ASN A  79     -27.544 -29.491  27.286  1.00 39.61           C  
ATOM   1049  ND2 ASN A  79     -27.752 -30.440  28.161  1.00 39.61           N  
ATOM   1050 HD21 ASN A  79     -27.879 -30.137  29.116  1.00 39.61           H  
ATOM   1051 HD22 ASN A  79     -27.651 -31.411  27.901  1.00 39.61           H  
ATOM   1052  OD1 ASN A  79     -27.641 -28.337  27.646  1.00 39.61           O  
ATOM   1053  N   PRO A  80     -24.742 -27.596  25.976  1.00 53.76           N  
ATOM   1054  CA  PRO A  80     -23.336 -27.371  26.294  1.00 53.76           C  
ATOM   1055  HA  PRO A  80     -22.699 -27.720  25.481  1.00 53.76           H  
ATOM   1056  C   PRO A  80     -22.925 -28.082  27.596  1.00 53.76           C  
ATOM   1057  CB  PRO A  80     -23.217 -25.849  26.412  1.00 53.76           C  
ATOM   1058  HB2 PRO A  80     -22.382 -25.549  27.045  1.00 53.76           H  
ATOM   1059  HB3 PRO A  80     -23.106 -25.421  25.416  1.00 53.76           H  
ATOM   1060  O   PRO A  80     -23.682 -28.133  28.563  1.00 53.76           O  
ATOM   1061  CG  PRO A  80     -24.559 -25.414  27.000  1.00 53.76           C  
ATOM   1062  HG2 PRO A  80     -24.895 -24.479  26.551  1.00 53.76           H  
ATOM   1063  HG3 PRO A  80     -24.477 -25.307  28.082  1.00 53.76           H  
ATOM   1064  CD  PRO A  80     -25.511 -26.559  26.670  1.00 53.76           C  
ATOM   1065  HD2 PRO A  80     -26.330 -26.176  26.062  1.00 53.76           H  
ATOM   1066  HD3 PRO A  80     -25.871 -26.940  27.626  1.00 53.76           H  
ATOM   1067  N   GLY A  81     -21.695 -28.590  27.656  1.00 39.90           N  
ATOM   1068  H   GLY A  81     -21.122 -28.599  26.824  1.00 39.90           H  
ATOM   1069  CA  GLY A  81     -21.120 -29.152  28.879  1.00 39.90           C  
ATOM   1070  HA2 GLY A  81     -21.455 -28.571  29.738  1.00 39.90           H  
ATOM   1071  HA3 GLY A  81     -21.484 -30.171  29.010  1.00 39.90           H  
ATOM   1072  C   GLY A  81     -19.590 -29.204  28.804  1.00 39.90           C  
ATOM   1073  O   GLY A  81     -19.072 -29.741  27.825  1.00 39.90           O  
ATOM   1074  N   PRO A  82     -18.856 -28.642  29.786  1.00 57.64           N  
ATOM   1075  CA  PRO A  82     -17.399 -28.648  29.816  1.00 57.64           C  
ATOM   1076  HA  PRO A  82     -16.990 -28.627  28.806  1.00 57.64           H  
ATOM   1077  C   PRO A  82     -16.888 -29.896  30.550  1.00 57.64           C  
ATOM   1078  CB  PRO A  82     -17.031 -27.354  30.546  1.00 57.64           C  
ATOM   1079  HB2 PRO A  82     -17.075 -26.519  29.847  1.00 57.64           H  
ATOM   1080  HB3 PRO A  82     -16.049 -27.408  31.014  1.00 57.64           H  
ATOM   1081  O   PRO A  82     -17.429 -30.284  31.583  1.00 57.64           O  
ATOM   1082  CG  PRO A  82     -18.149 -27.212  31.582  1.00 57.64           C  
ATOM   1083  HG2 PRO A  82     -17.879 -27.749  32.491  1.00 57.64           H  
ATOM   1084  HG3 PRO A  82     -18.350 -26.165  31.810  1.00 57.64           H  
ATOM   1085  CD  PRO A  82     -19.359 -27.887  30.930  1.00 57.64           C  
ATOM   1086  HD2 PRO A  82     -19.851 -28.549  31.643  1.00 57.64           H  
ATOM   1087  HD3 PRO A  82     -20.053 -27.119  30.588  1.00 57.64           H  
ATOM   1088  N   GLY A  83     -15.820 -30.511  30.050  1.00 42.20           N  
ATOM   1089  H   GLY A  83     -15.434 -30.201  29.169  1.00 42.20           H  
ATOM   1090  CA  GLY A  83     -15.188 -31.655  30.703  1.00 42.20           C  
ATOM   1091  HA2 GLY A  83     -15.358 -31.619  31.779  1.00 42.20           H  
ATOM   1092  HA3 GLY A  83     -15.647 -32.572  30.334  1.00 42.20           H  
ATOM   1093  C   GLY A  83     -13.694 -31.721  30.385  1.00 42.20           C  
ATOM   1094  O   GLY A  83     -13.352 -31.857  29.211  1.00 42.20           O  
ATOM   1095  N   PRO A  84     -12.801 -31.610  31.387  1.00 55.91           N  
ATOM   1096  CA  PRO A  84     -11.370 -31.813  31.223  1.00 55.91           C  
ATOM   1097  HA  PRO A  84     -11.041 -31.487  30.237  1.00 55.91           H  
ATOM   1098  C   PRO A  84     -11.039 -33.300  31.415  1.00 55.91           C  
ATOM   1099  CB  PRO A  84     -10.735 -30.926  32.297  1.00 55.91           C  
ATOM   1100  HB2 PRO A  84     -10.675 -29.902  31.930  1.00 55.91           H  
ATOM   1101  HB3 PRO A  84      -9.749 -31.282  32.595  1.00 55.91           H  
ATOM   1102  O   PRO A  84     -11.520 -33.936  32.350  1.00 55.91           O  
ATOM   1103  CG  PRO A  84     -11.739 -30.996  33.451  1.00 55.91           C  
ATOM   1104  HG2 PRO A  84     -11.754 -30.067  34.021  1.00 55.91           H  
ATOM   1105  HG3 PRO A  84     -11.491 -31.833  34.104  1.00 55.91           H  
ATOM   1106  CD  PRO A  84     -13.088 -31.261  32.775  1.00 55.91           C  
ATOM   1107  HD2 PRO A  84     -13.603 -32.080  33.278  1.00 55.91           H  
ATOM   1108  HD3 PRO A  84     -13.696 -30.357  32.811  1.00 55.91           H  
ATOM   1109  N   GLY A  85     -10.201 -33.859  30.546  1.00 39.60           N  
ATOM   1110  H   GLY A  85      -9.877 -33.323  29.754  1.00 39.60           H  
ATOM   1111  CA  GLY A  85      -9.776 -35.254  30.646  1.00 39.60           C  
ATOM   1112  HA2 GLY A  85     -10.460 -35.870  30.061  1.00 39.60           H  
ATOM   1113  HA3 GLY A  85      -9.832 -35.604  31.676  1.00 39.60           H  
ATOM   1114  C   GLY A  85      -8.371 -35.460  30.082  1.00 39.60           C  
ATOM   1115  O   GLY A  85      -8.205 -35.361  28.868  1.00 39.60           O  
ATOM   1116  N   PRO A  86      -7.365 -35.737  30.933  1.00 60.47           N  
ATOM   1117  CA  PRO A  86      -6.047 -36.210  30.532  1.00 60.47           C  
ATOM   1118  HA  PRO A  86      -5.780 -35.839  29.542  1.00 60.47           H  
ATOM   1119  C   PRO A  86      -6.014 -37.748  30.536  1.00 60.47           C  
ATOM   1120  CB  PRO A  86      -5.109 -35.612  31.585  1.00 60.47           C  
ATOM   1121  HB2 PRO A  86      -4.878 -34.582  31.316  1.00 60.47           H  
ATOM   1122  HB3 PRO A  86      -4.191 -36.190  31.696  1.00 60.47           H  
ATOM   1123  O   PRO A  86      -6.539 -38.375  31.455  1.00 60.47           O  
ATOM   1124  CG  PRO A  86      -5.950 -35.625  32.867  1.00 60.47           C  
ATOM   1125  HG2 PRO A  86      -5.704 -34.780  33.509  1.00 60.47           H  
ATOM   1126  HG3 PRO A  86      -5.792 -36.562  33.402  1.00 60.47           H  
ATOM   1127  CD  PRO A  86      -7.401 -35.556  32.381  1.00 60.47           C  
ATOM   1128  HD2 PRO A  86      -7.988 -36.345  32.851  1.00 60.47           H  
ATOM   1129  HD3 PRO A  86      -7.822 -34.580  32.623  1.00 60.47           H  
ATOM   1130  N   GLY A  87      -5.355 -38.378  29.560  1.00 42.97           N  
ATOM   1131  H   GLY A  87      -5.027 -37.865  28.755  1.00 42.97           H  
ATOM   1132  CA  GLY A  87      -5.085 -39.814  29.651  1.00 42.97           C  
ATOM   1133  HA2 GLY A  87      -6.003 -40.329  29.934  1.00 42.97           H  
ATOM   1134  HA3 GLY A  87      -4.365 -39.980  30.453  1.00 42.97           H  
ATOM   1135  C   GLY A  87      -4.588 -40.487  28.374  1.00 42.97           C  
ATOM   1136  O   GLY A  87      -5.282 -40.471  27.367  1.00 42.97           O  
ATOM   1137  N   MET A  88      -3.444 -41.171  28.524  1.00 44.90           N  
ATOM   1138  H   MET A  88      -2.965 -41.007  29.398  1.00 44.90           H  
ATOM   1139  CA  MET A  88      -2.937 -42.315  27.738  1.00 44.90           C  
ATOM   1140  HA  MET A  88      -2.060 -42.685  28.270  1.00 44.90           H  
ATOM   1141  C   MET A  88      -2.464 -42.038  26.298  1.00 44.90           C  
ATOM   1142  CB  MET A  88      -3.973 -43.453  27.768  1.00 44.90           C  
ATOM   1143  HB2 MET A  88      -3.670 -44.226  27.062  1.00 44.90           H  
ATOM   1144  HB3 MET A  88      -4.947 -43.083  27.449  1.00 44.90           H  
ATOM   1145  O   MET A  88      -3.189 -41.483  25.493  1.00 44.90           O  
ATOM   1146  CG  MET A  88      -4.093 -44.105  29.148  1.00 44.90           C  
ATOM   1147  HG2 MET A  88      -4.254 -43.337  29.905  1.00 44.90           H  
ATOM   1148  HG3 MET A  88      -3.157 -44.618  29.369  1.00 44.90           H  
ATOM   1149  SD  MET A  88      -5.460 -45.289  29.255  1.00 44.90           S  
ATOM   1150  CE  MET A  88      -4.763 -46.517  30.388  1.00 44.90           C  
ATOM   1151  HE1 MET A  88      -5.504 -47.295  30.573  1.00 44.90           H  
ATOM   1152  HE2 MET A  88      -3.876 -46.967  29.942  1.00 44.90           H  
ATOM   1153  HE3 MET A  88      -4.500 -46.040  31.332  1.00 44.90           H  
ATOM   1154  N   GLY A  89      -1.276 -42.456  25.852  1.00 39.62           N  
ATOM   1155  H   GLY A  89      -1.149 -42.261  24.870  1.00 39.62           H  
ATOM   1156  CA  GLY A  89      -0.227 -43.296  26.436  1.00 39.62           C  
ATOM   1157  HA2 GLY A  89      -0.667 -44.146  26.956  1.00 39.62           H  
ATOM   1158  HA3 GLY A  89       0.361 -42.704  27.138  1.00 39.62           H  
ATOM   1159  C   GLY A  89       0.698 -43.828  25.320  1.00 39.62           C  
ATOM   1160  O   GLY A  89       0.271 -43.927  24.175  1.00 39.62           O  
ATOM   1161  N   GLY A  90       1.942 -44.191  25.671  1.00 40.02           N  
ATOM   1162  H   GLY A  90       2.227 -44.001  26.621  1.00 40.02           H  
ATOM   1163  CA  GLY A  90       2.869 -45.003  24.851  1.00 40.02           C  
ATOM   1164  HA2 GLY A  90       2.315 -45.466  24.034  1.00 40.02           H  
ATOM   1165  HA3 GLY A  90       3.263 -45.810  25.469  1.00 40.02           H  
ATOM   1166  C   GLY A  90       4.029 -44.213  24.215  1.00 40.02           C  
ATOM   1167  O   GLY A  90       3.831 -43.557  23.206  1.00 40.02           O  
ATOM   1168  N   ASN A  91       5.211 -44.086  24.830  1.00 38.58           N  
ATOM   1169  H   ASN A  91       5.605 -43.194  24.564  1.00 38.58           H  
ATOM   1170  CA  ASN A  91       6.282 -45.088  25.012  1.00 38.58           C  
ATOM   1171  HA  ASN A  91       6.957 -44.648  25.747  1.00 38.58           H  
ATOM   1172  C   ASN A  91       7.161 -45.326  23.760  1.00 38.58           C  
ATOM   1173  CB  ASN A  91       5.794 -46.398  25.663  1.00 38.58           C  
ATOM   1174  HB2 ASN A  91       5.200 -46.962  24.944  1.00 38.58           H  
ATOM   1175  HB3 ASN A  91       5.186 -46.167  26.538  1.00 38.58           H  
ATOM   1176  O   ASN A  91       6.895 -46.222  22.969  1.00 38.58           O  
ATOM   1177  CG  ASN A  91       6.941 -47.286  26.133  1.00 38.58           C  
ATOM   1178  ND2 ASN A  91       6.639 -48.472  26.605  1.00 38.58           N  
ATOM   1179 HD21 ASN A  91       7.420 -49.044  26.891  1.00 38.58           H  
ATOM   1180 HD22 ASN A  91       5.689 -48.814  26.575  1.00 38.58           H  
ATOM   1181  OD1 ASN A  91       8.104 -46.917  26.136  1.00 38.58           O  
ATOM   1182  N   MET A  92       8.238 -44.540  23.644  1.00 38.88           N  
ATOM   1183  H   MET A  92       8.257 -43.709  24.218  1.00 38.88           H  
ATOM   1184  CA  MET A  92       9.534 -44.865  23.017  1.00 38.88           C  
ATOM   1185  HA  MET A  92       9.924 -45.790  23.441  1.00 38.88           H  
ATOM   1186  C   MET A  92      10.464 -43.688  23.374  1.00 38.88           C  
ATOM   1187  CB  MET A  92       9.398 -44.987  21.478  1.00 38.88           C  
ATOM   1188  HB2 MET A  92       9.915 -44.164  20.985  1.00 38.88           H  
ATOM   1189  HB3 MET A  92       8.350 -44.930  21.184  1.00 38.88           H  
ATOM   1190  O   MET A  92      10.104 -42.549  23.120  1.00 38.88           O  
ATOM   1191  CG  MET A  92       9.971 -46.306  20.947  1.00 38.88           C  
ATOM   1192  HG2 MET A  92      11.035 -46.349  21.177  1.00 38.88           H  
ATOM   1193  HG3 MET A  92       9.470 -47.129  21.456  1.00 38.88           H  
ATOM   1194  SD  MET A  92       9.747 -46.521  19.158  1.00 38.88           S  
ATOM   1195  CE  MET A  92      10.475 -48.164  18.933  1.00 38.88           C  
ATOM   1196  HE1 MET A  92      11.520 -48.147  19.241  1.00 38.88           H  
ATOM   1197  HE2 MET A  92      10.414 -48.445  17.881  1.00 38.88           H  
ATOM   1198  HE3 MET A  92       9.928 -48.892  19.532  1.00 38.88           H  
ATOM   1199  N   GLY A  93      11.624 -43.781  24.011  1.00 38.79           N  
ATOM   1200  H   GLY A  93      12.052 -42.870  24.100  1.00 38.79           H  
ATOM   1201  CA  GLY A  93      12.485 -44.889  24.386  1.00 38.79           C  
ATOM   1202  HA2 GLY A  93      12.233 -45.249  25.383  1.00 38.79           H  
ATOM   1203  HA3 GLY A  93      12.398 -45.701  23.663  1.00 38.79           H  
ATOM   1204  C   GLY A  93      13.921 -44.349  24.352  1.00 38.79           C  
ATOM   1205  O   GLY A  93      14.457 -44.163  23.272  1.00 38.79           O  
ATOM   1206  N   GLY A  94      14.508 -44.077  25.525  1.00 40.77           N  
ATOM   1207  H   GLY A  94      13.916 -44.136  26.342  1.00 40.77           H  
ATOM   1208  CA  GLY A  94      15.958 -44.135  25.782  1.00 40.77           C  
ATOM   1209  HA2 GLY A  94      16.326 -45.076  25.374  1.00 40.77           H  
ATOM   1210  HA3 GLY A  94      16.109 -44.186  26.861  1.00 40.77           H  
ATOM   1211  C   GLY A  94      16.889 -43.043  25.229  1.00 40.77           C  
ATOM   1212  O   GLY A  94      17.332 -43.141  24.097  1.00 40.77           O  
ATOM   1213  N   MET A  95      17.285 -42.096  26.092  1.00 37.35           N  
ATOM   1214  H   MET A  95      16.654 -41.933  26.863  1.00 37.35           H  
ATOM   1215  CA  MET A  95      18.663 -41.588  26.329  1.00 37.35           C  
ATOM   1216  HA  MET A  95      19.269 -42.385  26.762  1.00 37.35           H  
ATOM   1217  C   MET A  95      18.490 -40.439  27.352  1.00 37.35           C  
ATOM   1218  CB  MET A  95      19.362 -41.044  25.051  1.00 37.35           C  
ATOM   1219  HB2 MET A  95      19.302 -39.956  25.046  1.00 37.35           H  
ATOM   1220  HB3 MET A  95      18.868 -41.359  24.132  1.00 37.35           H  
ATOM   1221  O   MET A  95      17.856 -39.441  27.044  1.00 37.35           O  
ATOM   1222  CG  MET A  95      20.849 -41.419  24.944  1.00 37.35           C  
ATOM   1223  HG2 MET A  95      21.336 -40.609  24.400  1.00 37.35           H  
ATOM   1224  HG3 MET A  95      21.295 -41.453  25.938  1.00 37.35           H  
ATOM   1225  SD  MET A  95      21.229 -42.953  24.046  1.00 37.35           S  
ATOM   1226  CE  MET A  95      22.992 -42.684  23.711  1.00 37.35           C  
ATOM   1227  HE1 MET A  95      23.394 -43.543  23.174  1.00 37.35           H  
ATOM   1228  HE2 MET A  95      23.530 -42.561  24.652  1.00 37.35           H  
ATOM   1229  HE3 MET A  95      23.117 -41.789  23.102  1.00 37.35           H  
ATOM   1230  N   GLY A  96      18.822 -40.534  28.639  1.00 37.96           N  
ATOM   1231  H   GLY A  96      18.348 -39.818  29.172  1.00 37.96           H  
ATOM   1232  CA  GLY A  96      20.118 -40.906  29.187  1.00 37.96           C  
ATOM   1233  HA2 GLY A  96      20.578 -41.686  28.580  1.00 37.96           H  
ATOM   1234  HA3 GLY A  96      20.000 -41.275  30.206  1.00 37.96           H  
ATOM   1235  C   GLY A  96      21.040 -39.680  29.184  1.00 37.96           C  
ATOM   1236  O   GLY A  96      21.673 -39.433  28.168  1.00 37.96           O  
ATOM   1237  N   GLY A  97      21.135 -38.940  30.299  1.00 39.20           N  
ATOM   1238  H   GLY A  97      20.519 -39.147  31.072  1.00 39.20           H  
ATOM   1239  CA  GLY A  97      22.284 -38.050  30.541  1.00 39.20           C  
ATOM   1240  HA2 GLY A  97      22.880 -37.961  29.633  1.00 39.20           H  
ATOM   1241  HA3 GLY A  97      22.931 -38.515  31.284  1.00 39.20           H  
ATOM   1242  C   GLY A  97      21.986 -36.618  30.989  1.00 39.20           C  
ATOM   1243  O   GLY A  97      21.826 -35.711  30.187  1.00 39.20           O  
ATOM   1244  N   ASN A  98      21.999 -36.444  32.306  1.00 39.59           N  
ATOM   1245  H   ASN A  98      22.066 -37.298  32.840  1.00 39.59           H  
ATOM   1246  CA  ASN A  98      22.363 -35.244  33.061  1.00 39.59           C  
ATOM   1247  HA  ASN A  98      21.498 -34.594  33.191  1.00 39.59           H  
ATOM   1248  C   ASN A  98      23.537 -34.440  32.445  1.00 39.59           C  
ATOM   1249  CB  ASN A  98      22.789 -35.866  34.412  1.00 39.59           C  
ATOM   1250  HB2 ASN A  98      23.628 -36.539  34.235  1.00 39.59           H  
ATOM   1251  HB3 ASN A  98      21.962 -36.449  34.818  1.00 39.59           H  
ATOM   1252  O   ASN A  98      24.522 -35.059  32.054  1.00 39.59           O  
ATOM   1253  CG  ASN A  98      23.210 -34.907  35.501  1.00 39.59           C  
ATOM   1254  ND2 ASN A  98      23.846 -35.415  36.531  1.00 39.59           N  
ATOM   1255 HD21 ASN A  98      24.093 -36.394  36.559  1.00 39.59           H  
ATOM   1256 HD22 ASN A  98      24.119 -34.760  37.249  1.00 39.59           H  
ATOM   1257  OD1 ASN A  98      22.949 -33.720  35.471  1.00 39.59           O  
ATOM   1258  N   VAL A  99      23.448 -33.099  32.443  1.00 37.81           N  
ATOM   1259  H   VAL A  99      22.506 -32.741  32.520  1.00 37.81           H  
ATOM   1260  CA  VAL A  99      24.492 -32.100  32.799  1.00 37.81           C  
ATOM   1261  HA  VAL A  99      24.405 -31.932  33.873  1.00 37.81           H  
ATOM   1262  C   VAL A  99      24.176 -30.757  32.125  1.00 37.81           C  
ATOM   1263  CB  VAL A  99      25.958 -32.540  32.541  1.00 37.81           C  
ATOM   1264  HB  VAL A  99      26.023 -33.115  31.618  1.00 37.81           H  
ATOM   1265  O   VAL A  99      23.920 -30.681  30.928  1.00 37.81           O  
ATOM   1266  CG1 VAL A  99      26.963 -31.383  32.428  1.00 37.81           C  
ATOM   1267 HG11 VAL A  99      26.904 -30.728  33.297  1.00 37.81           H  
ATOM   1268 HG12 VAL A  99      26.762 -30.806  31.525  1.00 37.81           H  
ATOM   1269 HG13 VAL A  99      27.975 -31.777  32.341  1.00 37.81           H  
ATOM   1270  CG2 VAL A  99      26.460 -33.377  33.735  1.00 37.81           C  
ATOM   1271 HG21 VAL A  99      25.778 -34.195  33.967  1.00 37.81           H  
ATOM   1272 HG22 VAL A  99      26.554 -32.751  34.623  1.00 37.81           H  
ATOM   1273 HG23 VAL A  99      27.433 -33.805  33.494  1.00 37.81           H  
ATOM   1274  N   GLY A 100      24.156 -29.690  32.927  1.00 38.98           N  
ATOM   1275  H   GLY A 100      24.419 -29.823  33.892  1.00 38.98           H  
ATOM   1276  CA  GLY A 100      23.908 -28.325  32.470  1.00 38.98           C  
ATOM   1277  HA2 GLY A 100      23.651 -27.703  33.328  1.00 38.98           H  
ATOM   1278  HA3 GLY A 100      23.053 -28.335  31.794  1.00 38.98           H  
ATOM   1279  C   GLY A 100      25.081 -27.669  31.736  1.00 38.98           C  
ATOM   1280  O   GLY A 100      26.193 -28.183  31.710  1.00 38.98           O  
ATOM   1281  N   GLY A 101      24.819 -26.463  31.225  1.00 36.58           N  
ATOM   1282  H   GLY A 101      23.854 -26.166  31.196  1.00 36.58           H  
ATOM   1283  CA  GLY A 101      25.847 -25.490  30.853  1.00 36.58           C  
ATOM   1284  HA2 GLY A 101      26.834 -25.892  31.082  1.00 36.58           H  
ATOM   1285  HA3 GLY A 101      25.718 -24.596  31.463  1.00 36.58           H  
ATOM   1286  C   GLY A 101      25.864 -25.092  29.376  1.00 36.58           C  
ATOM   1287  O   GLY A 101      26.295 -25.863  28.534  1.00 36.58           O  
ATOM   1288  N   GLY A 102      25.501 -23.830  29.117  1.00 40.60           N  
ATOM   1289  H   GLY A 102      25.058 -23.327  29.872  1.00 40.60           H  
ATOM   1290  CA  GLY A 102      26.064 -23.002  28.040  1.00 40.60           C  
ATOM   1291  HA2 GLY A 102      27.140 -23.170  28.006  1.00 40.60           H  
ATOM   1292  HA3 GLY A 102      25.917 -21.962  28.334  1.00 40.60           H  
ATOM   1293  C   GLY A 102      25.544 -23.211  26.603  1.00 40.60           C  
ATOM   1294  O   GLY A 102      25.309 -24.339  26.180  1.00 40.60           O  
ATOM   1295  N   PRO A 103      25.387 -22.132  25.810  1.00 47.46           N  
ATOM   1296  CA  PRO A 103      25.043 -22.234  24.393  1.00 47.46           C  
ATOM   1297  HA  PRO A 103      24.270 -22.987  24.242  1.00 47.46           H  
ATOM   1298  C   PRO A 103      26.293 -22.577  23.559  1.00 47.46           C  
ATOM   1299  CB  PRO A 103      24.486 -20.851  24.036  1.00 47.46           C  
ATOM   1300  HB2 PRO A 103      23.432 -20.807  24.308  1.00 47.46           H  
ATOM   1301  HB3 PRO A 103      24.615 -20.614  22.980  1.00 47.46           H  
ATOM   1302  O   PRO A 103      27.343 -21.970  23.784  1.00 47.46           O  
ATOM   1303  CG  PRO A 103      25.282 -19.899  24.935  1.00 47.46           C  
ATOM   1304  HG2 PRO A 103      26.216 -19.624  24.445  1.00 47.46           H  
ATOM   1305  HG3 PRO A 103      24.707 -19.006  25.180  1.00 47.46           H  
ATOM   1306  CD  PRO A 103      25.584 -20.734  26.181  1.00 47.46           C  
ATOM   1307  HD2 PRO A 103      26.609 -20.558  26.508  1.00 47.46           H  
ATOM   1308  HD3 PRO A 103      24.883 -20.466  26.972  1.00 47.46           H  
ATOM   1309  N   PRO A 104      26.228 -23.473  22.556  1.00 49.74           N  
ATOM   1310  CA  PRO A 104      27.330 -23.634  21.624  1.00 49.74           C  
ATOM   1311  HA  PRO A 104      28.287 -23.474  22.122  1.00 49.74           H  
ATOM   1312  C   PRO A 104      27.190 -22.618  20.485  1.00 49.74           C  
ATOM   1313  CB  PRO A 104      27.279 -25.094  21.184  1.00 49.74           C  
ATOM   1314  HB2 PRO A 104      27.817 -25.707  21.908  1.00 49.74           H  
ATOM   1315  HB3 PRO A 104      27.690 -25.239  20.185  1.00 49.74           H  
ATOM   1316  O   PRO A 104      26.368 -22.760  19.581  1.00 49.74           O  
ATOM   1317  CG  PRO A 104      25.790 -25.431  21.246  1.00 49.74           C  
ATOM   1318  HG2 PRO A 104      25.327 -25.221  20.282  1.00 49.74           H  
ATOM   1319  HG3 PRO A 104      25.631 -26.475  21.517  1.00 49.74           H  
ATOM   1320  CD  PRO A 104      25.209 -24.483  22.305  1.00 49.74           C  
ATOM   1321  HD2 PRO A 104      25.015 -25.038  23.223  1.00 49.74           H  
ATOM   1322  HD3 PRO A 104      24.290 -24.025  21.940  1.00 49.74           H  
ATOM   1323  N   GLY A 105      28.031 -21.585  20.531  1.00 45.93           N  
ATOM   1324  H   GLY A 105      28.612 -21.508  21.354  1.00 45.93           H  
ATOM   1325  CA  GLY A 105      28.490 -20.902  19.328  1.00 45.93           C  
ATOM   1326  HA2 GLY A 105      29.030 -19.994  19.597  1.00 45.93           H  
ATOM   1327  HA3 GLY A 105      27.637 -20.638  18.704  1.00 45.93           H  
ATOM   1328  C   GLY A 105      29.437 -21.828  18.561  1.00 45.93           C  
ATOM   1329  O   GLY A 105      30.404 -22.330  19.127  1.00 45.93           O  
ATOM   1330  N   GLY A 106      29.146 -22.063  17.282  1.00 38.99           N  
ATOM   1331  H   GLY A 106      28.299 -21.665  16.904  1.00 38.99           H  
ATOM   1332  CA  GLY A 106      29.979 -22.849  16.373  1.00 38.99           C  
ATOM   1333  HA2 GLY A 106      29.374 -23.639  15.929  1.00 38.99           H  
ATOM   1334  HA3 GLY A 106      30.804 -23.320  16.907  1.00 38.99           H  
ATOM   1335  C   GLY A 106      30.532 -21.984  15.244  1.00 38.99           C  
ATOM   1336  O   GLY A 106      29.831 -21.702  14.277  1.00 38.99           O  
ATOM   1337  N   MET A 107      31.794 -21.574  15.376  1.00 42.53           N  
ATOM   1338  H   MET A 107      32.256 -21.835  16.235  1.00 42.53           H  
ATOM   1339  CA  MET A 107      32.680 -21.216  14.261  1.00 42.53           C  
ATOM   1340  HA  MET A 107      32.148 -20.605  13.532  1.00 42.53           H  
ATOM   1341  C   MET A 107      33.180 -22.501  13.585  1.00 42.53           C  
ATOM   1342  CB  MET A 107      33.914 -20.455  14.801  1.00 42.53           C  
ATOM   1343  HB2 MET A 107      34.725 -20.521  14.076  1.00 42.53           H  
ATOM   1344  HB3 MET A 107      34.252 -20.936  15.719  1.00 42.53           H  
ATOM   1345  O   MET A 107      33.501 -23.457  14.288  1.00 42.53           O  
ATOM   1346  CG  MET A 107      33.662 -18.971  15.075  1.00 42.53           C  
ATOM   1347  HG2 MET A 107      32.702 -18.887  15.585  1.00 42.53           H  
ATOM   1348  HG3 MET A 107      33.584 -18.433  14.130  1.00 42.53           H  
ATOM   1349  SD  MET A 107      34.898 -18.162  16.138  1.00 42.53           S  
ATOM   1350  CE  MET A 107      36.176 -17.648  14.959  1.00 42.53           C  
ATOM   1351  HE1 MET A 107      35.745 -16.965  14.226  1.00 42.53           H  
ATOM   1352  HE2 MET A 107      36.582 -18.523  14.452  1.00 42.53           H  
ATOM   1353  HE3 MET A 107      36.976 -17.139  15.496  1.00 42.53           H  
ATOM   1354  N   GLY A 108      33.372 -22.494  12.259  1.00 39.28           N  
ATOM   1355  H   GLY A 108      32.987 -21.743  11.704  1.00 39.28           H  
ATOM   1356  CA  GLY A 108      34.336 -23.412  11.636  1.00 39.28           C  
ATOM   1357  HA2 GLY A 108      35.339 -23.017  11.791  1.00 39.28           H  
ATOM   1358  HA3 GLY A 108      34.296 -24.371  12.152  1.00 39.28           H  
ATOM   1359  C   GLY A 108      34.154 -23.728  10.149  1.00 39.28           C  
ATOM   1360  O   GLY A 108      33.311 -24.543   9.801  1.00 39.28           O  
ATOM   1361  N   GLY A 109      35.064 -23.182   9.326  1.00 37.97           N  
ATOM   1362  H   GLY A 109      35.655 -22.470   9.731  1.00 37.97           H  
ATOM   1363  CA  GLY A 109      35.537 -23.757   8.050  1.00 37.97           C  
ATOM   1364  HA2 GLY A 109      36.533 -23.366   7.842  1.00 37.97           H  
ATOM   1365  HA3 GLY A 109      35.624 -24.838   8.162  1.00 37.97           H  
ATOM   1366  C   GLY A 109      34.650 -23.500   6.828  1.00 37.97           C  
ATOM   1367  O   GLY A 109      33.437 -23.535   6.915  1.00 37.97           O  
ATOM   1368  N   GLY A 110      35.144 -23.239   5.623  1.00 35.88           N  
ATOM   1369  H   GLY A 110      34.411 -23.138   4.935  1.00 35.88           H  
ATOM   1370  CA  GLY A 110      36.478 -23.302   5.035  1.00 35.88           C  
ATOM   1371  HA2 GLY A 110      36.933 -24.277   5.210  1.00 35.88           H  
ATOM   1372  HA3 GLY A 110      37.107 -22.511   5.443  1.00 35.88           H  
ATOM   1373  C   GLY A 110      36.293 -23.094   3.522  1.00 35.88           C  
ATOM   1374  O   GLY A 110      35.234 -23.404   2.982  1.00 35.88           O  
ATOM   1375  N   GLY A 111      37.268 -22.472   2.862  1.00 37.76           N  
ATOM   1376  H   GLY A 111      38.133 -22.286   3.350  1.00 37.76           H  
ATOM   1377  CA  GLY A 111      37.143 -21.992   1.485  1.00 37.76           C  
ATOM   1378  HA2 GLY A 111      37.989 -21.343   1.258  1.00 37.76           H  
ATOM   1379  HA3 GLY A 111      36.238 -21.389   1.419  1.00 37.76           H  
ATOM   1380  C   GLY A 111      37.071 -23.068   0.395  1.00 37.76           C  
ATOM   1381  O   GLY A 111      37.413 -24.229   0.600  1.00 37.76           O  
ATOM   1382  N   GLY A 112      36.697 -22.616  -0.804  1.00 37.64           N  
ATOM   1383  H   GLY A 112      36.318 -21.681  -0.863  1.00 37.64           H  
ATOM   1384  CA  GLY A 112      36.908 -23.332  -2.060  1.00 37.64           C  
ATOM   1385  HA2 GLY A 112      36.460 -24.323  -1.981  1.00 37.64           H  
ATOM   1386  HA3 GLY A 112      37.976 -23.468  -2.228  1.00 37.64           H  
ATOM   1387  C   GLY A 112      36.263 -22.623  -3.259  1.00 37.64           C  
ATOM   1388  O   GLY A 112      35.037 -22.594  -3.340  1.00 37.64           O  
ATOM   1389  N   PRO A 113      37.040 -22.071  -4.212  1.00 54.01           N  
ATOM   1390  CA  PRO A 113      36.565 -21.803  -5.561  1.00 54.01           C  
ATOM   1391  HA  PRO A 113      35.506 -21.547  -5.570  1.00 54.01           H  
ATOM   1392  C   PRO A 113      36.810 -23.062  -6.403  1.00 54.01           C  
ATOM   1393  CB  PRO A 113      37.396 -20.604  -6.027  1.00 54.01           C  
ATOM   1394  HB2 PRO A 113      36.931 -19.684  -5.674  1.00 54.01           H  
ATOM   1395  HB3 PRO A 113      37.507 -20.581  -7.111  1.00 54.01           H  
ATOM   1396  O   PRO A 113      37.950 -23.506  -6.528  1.00 54.01           O  
ATOM   1397  CG  PRO A 113      38.745 -20.798  -5.323  1.00 54.01           C  
ATOM   1398  HG2 PRO A 113      39.438 -21.313  -5.988  1.00 54.01           H  
ATOM   1399  HG3 PRO A 113      39.167 -19.841  -5.016  1.00 54.01           H  
ATOM   1400  CD  PRO A 113      38.445 -21.690  -4.108  1.00 54.01           C  
ATOM   1401  HD2 PRO A 113      38.611 -21.130  -3.187  1.00 54.01           H  
ATOM   1402  HD3 PRO A 113      39.081 -22.574  -4.130  1.00 54.01           H  
ATOM   1403  N   ASN A 114      35.766 -23.657  -6.982  1.00 45.29           N  
ATOM   1404  H   ASN A 114      34.835 -23.292  -6.841  1.00 45.29           H  
ATOM   1405  CA  ASN A 114      35.948 -24.703  -7.987  1.00 45.29           C  
ATOM   1406  HA  ASN A 114      36.999 -24.702  -8.273  1.00 45.29           H  
ATOM   1407  C   ASN A 114      35.174 -24.363  -9.262  1.00 45.29           C  
ATOM   1408  CB  ASN A 114      35.686 -26.106  -7.415  1.00 45.29           C  
ATOM   1409  HB2 ASN A 114      34.617 -26.317  -7.403  1.00 45.29           H  
ATOM   1410  HB3 ASN A 114      36.066 -26.149  -6.394  1.00 45.29           H  
ATOM   1411  O   ASN A 114      33.991 -24.028  -9.247  1.00 45.29           O  
ATOM   1412  CG  ASN A 114      36.404 -27.174  -8.232  1.00 45.29           C  
ATOM   1413  ND2 ASN A 114      36.827 -28.255  -7.623  1.00 45.29           N  
ATOM   1414 HD21 ASN A 114      36.659 -28.398  -6.637  1.00 45.29           H  
ATOM   1415 HD22 ASN A 114      37.300 -28.927  -8.210  1.00 45.29           H  
ATOM   1416  OD1 ASN A 114      36.632 -27.039  -9.417  1.00 45.29           O  
ATOM   1417  N   MET A 115      35.934 -24.395 -10.346  1.00 44.44           N  
ATOM   1418  H   MET A 115      36.804 -24.897 -10.239  1.00 44.44           H  
ATOM   1419  CA  MET A 115      35.632 -24.009 -11.705  1.00 44.44           C  
ATOM   1420  HA  MET A 115      34.746 -23.374 -11.728  1.00 44.44           H  
ATOM   1421  C   MET A 115      35.408 -25.300 -12.502  1.00 44.44           C  
ATOM   1422  CB  MET A 115      36.875 -23.236 -12.201  1.00 44.44           C  
ATOM   1423  HB2 MET A 115      37.221 -22.581 -11.401  1.00 44.44           H  
ATOM   1424  HB3 MET A 115      37.677 -23.947 -12.400  1.00 44.44           H  
ATOM   1425  O   MET A 115      36.261 -26.178 -12.486  1.00 44.44           O  
ATOM   1426  CG  MET A 115      36.696 -22.351 -13.435  1.00 44.44           C  
ATOM   1427  HG2 MET A 115      36.270 -22.937 -14.249  1.00 44.44           H  
ATOM   1428  HG3 MET A 115      36.010 -21.542 -13.184  1.00 44.44           H  
ATOM   1429  SD  MET A 115      38.284 -21.649 -13.982  1.00 44.44           S  
ATOM   1430  CE  MET A 115      37.794 -19.975 -14.473  1.00 44.44           C  
ATOM   1431  HE1 MET A 115      37.032 -20.029 -15.250  1.00 44.44           H  
ATOM   1432  HE2 MET A 115      37.399 -19.441 -13.608  1.00 44.44           H  
ATOM   1433  HE3 MET A 115      38.664 -19.443 -14.857  1.00 44.44           H  
ATOM   1434  N   GLY A 116      34.310 -25.367 -13.259  1.00 39.45           N  
ATOM   1435  H   GLY A 116      33.607 -24.655 -13.121  1.00 39.45           H  
ATOM   1436  CA  GLY A 116      34.207 -26.207 -14.456  1.00 39.45           C  
ATOM   1437  HA2 GLY A 116      33.749 -25.618 -15.251  1.00 39.45           H  
ATOM   1438  HA3 GLY A 116      35.211 -26.464 -14.795  1.00 39.45           H  
ATOM   1439  C   GLY A 116      33.440 -27.525 -14.324  1.00 39.45           C  
ATOM   1440  O   GLY A 116      33.968 -28.505 -13.819  1.00 39.45           O  
ATOM   1441  N   MET A 117      32.243 -27.577 -14.926  1.00 36.86           N  
ATOM   1442  H   MET A 117      31.774 -26.703 -15.116  1.00 36.86           H  
ATOM   1443  CA  MET A 117      31.866 -28.691 -15.808  1.00 36.86           C  
ATOM   1444  HA  MET A 117      32.747 -28.910 -16.411  1.00 36.86           H  
ATOM   1445  C   MET A 117      30.721 -28.286 -16.759  1.00 36.86           C  
ATOM   1446  CB  MET A 117      31.522 -29.980 -15.038  1.00 36.86           C  
ATOM   1447  HB2 MET A 117      32.115 -30.062 -14.127  1.00 36.86           H  
ATOM   1448  HB3 MET A 117      30.474 -29.953 -14.738  1.00 36.86           H  
ATOM   1449  O   MET A 117      29.640 -27.875 -16.350  1.00 36.86           O  
ATOM   1450  CG  MET A 117      31.780 -31.248 -15.867  1.00 36.86           C  
ATOM   1451  HG2 MET A 117      31.151 -31.229 -16.757  1.00 36.86           H  
ATOM   1452  HG3 MET A 117      31.457 -32.094 -15.260  1.00 36.86           H  
ATOM   1453  SD  MET A 117      33.509 -31.544 -16.366  1.00 36.86           S  
ATOM   1454  CE  MET A 117      33.590 -33.348 -16.198  1.00 36.86           C  
ATOM   1455  HE1 MET A 117      33.398 -33.627 -15.162  1.00 36.86           H  
ATOM   1456  HE2 MET A 117      34.584 -33.694 -16.483  1.00 36.86           H  
ATOM   1457  HE3 MET A 117      32.845 -33.813 -16.844  1.00 36.86           H  
ATOM   1458  N   SER A 118      31.057 -28.372 -18.041  1.00 40.57           N  
ATOM   1459  H   SER A 118      31.984 -28.754 -18.163  1.00 40.57           H  
ATOM   1460  CA  SER A 118      30.282 -28.471 -19.286  1.00 40.57           C  
ATOM   1461  HA  SER A 118      30.381 -27.527 -19.821  1.00 40.57           H  
ATOM   1462  C   SER A 118      28.783 -28.842 -19.257  1.00 40.57           C  
ATOM   1463  CB  SER A 118      30.999 -29.563 -20.105  1.00 40.57           C  
ATOM   1464  HB2 SER A 118      30.333 -29.951 -20.875  1.00 40.57           H  
ATOM   1465  HB3 SER A 118      31.869 -29.123 -20.593  1.00 40.57           H  
ATOM   1466  O   SER A 118      28.379 -29.855 -18.697  1.00 40.57           O  
ATOM   1467  OG  SER A 118      31.448 -30.626 -19.274  1.00 40.57           O  
ATOM   1468  HG  SER A 118      31.481 -31.445 -19.775  1.00 40.57           H  
ATOM   1469  N   GLY A 119      27.992 -28.113 -20.064  1.00 33.77           N  
ATOM   1470  H   GLY A 119      28.356 -27.236 -20.409  1.00 33.77           H  
ATOM   1471  CA  GLY A 119      26.692 -28.553 -20.600  1.00 33.77           C  
ATOM   1472  HA2 GLY A 119      26.055 -28.847 -19.766  1.00 33.77           H  
ATOM   1473  HA3 GLY A 119      26.837 -29.436 -21.222  1.00 33.77           H  
ATOM   1474  C   GLY A 119      25.949 -27.451 -21.388  1.00 33.77           C  
ATOM   1475  O   GLY A 119      25.556 -26.457 -20.779  1.00 33.77           O  
ATOM   1476  N   PRO A 120      25.738 -27.567 -22.720  1.00 52.12           N  
ATOM   1477  CA  PRO A 120      25.043 -26.557 -23.513  1.00 52.12           C  
ATOM   1478  HA  PRO A 120      25.118 -25.572 -23.052  1.00 52.12           H  
ATOM   1479  C   PRO A 120      23.559 -26.920 -23.667  1.00 52.12           C  
ATOM   1480  CB  PRO A 120      25.798 -26.537 -24.847  1.00 52.12           C  
ATOM   1481  HB2 PRO A 120      26.701 -25.936 -24.740  1.00 52.12           H  
ATOM   1482  HB3 PRO A 120      25.190 -26.159 -25.669  1.00 52.12           H  
ATOM   1483  O   PRO A 120      23.162 -27.539 -24.649  1.00 52.12           O  
ATOM   1484  CG  PRO A 120      26.185 -28.005 -25.044  1.00 52.12           C  
ATOM   1485  HG2 PRO A 120      25.405 -28.528 -25.597  1.00 52.12           H  
ATOM   1486  HG3 PRO A 120      27.136 -28.093 -25.571  1.00 52.12           H  
ATOM   1487  CD  PRO A 120      26.278 -28.578 -23.622  1.00 52.12           C  
ATOM   1488  HD2 PRO A 120      27.323 -28.773 -23.380  1.00 52.12           H  
ATOM   1489  HD3 PRO A 120      25.701 -29.500 -23.550  1.00 52.12           H  
ATOM   1490  N   SER A 121      22.714 -26.531 -22.713  1.00 38.94           N  
ATOM   1491  H   SER A 121      23.089 -26.167 -21.848  1.00 38.94           H  
ATOM   1492  CA  SER A 121      21.257 -26.569 -22.910  1.00 38.94           C  
ATOM   1493  HA  SER A 121      21.046 -26.214 -23.919  1.00 38.94           H  
ATOM   1494  C   SER A 121      20.528 -25.632 -21.943  1.00 38.94           C  
ATOM   1495  CB  SER A 121      20.704 -28.003 -22.841  1.00 38.94           C  
ATOM   1496  HB2 SER A 121      19.626 -27.980 -23.001  1.00 38.94           H  
ATOM   1497  HB3 SER A 121      21.150 -28.613 -23.627  1.00 38.94           H  
ATOM   1498  O   SER A 121      20.097 -26.031 -20.868  1.00 38.94           O  
ATOM   1499  OG  SER A 121      20.971 -28.597 -21.593  1.00 38.94           O  
ATOM   1500  HG  SER A 121      20.616 -28.014 -20.917  1.00 38.94           H  
ATOM   1501  N   GLY A 122      20.430 -24.364 -22.354  1.00 39.27           N  
ATOM   1502  H   GLY A 122      20.978 -24.142 -23.172  1.00 39.27           H  
ATOM   1503  CA  GLY A 122      19.346 -23.413 -22.069  1.00 39.27           C  
ATOM   1504  HA2 GLY A 122      18.615 -23.486 -22.874  1.00 39.27           H  
ATOM   1505  HA3 GLY A 122      19.765 -22.408 -22.104  1.00 39.27           H  
ATOM   1506  C   GLY A 122      18.573 -23.529 -20.752  1.00 39.27           C  
ATOM   1507  O   GLY A 122      17.357 -23.706 -20.777  1.00 39.27           O  
ATOM   1508  N   SER A 123      19.239 -23.329 -19.616  1.00 33.92           N  
ATOM   1509  H   SER A 123      20.249 -23.349 -19.629  1.00 33.92           H  
ATOM   1510  CA  SER A 123      18.571 -22.994 -18.356  1.00 33.92           C  
ATOM   1511  HA  SER A 123      17.759 -23.700 -18.182  1.00 33.92           H  
ATOM   1512  C   SER A 123      17.994 -21.579 -18.451  1.00 33.92           C  
ATOM   1513  CB  SER A 123      19.546 -23.099 -17.176  1.00 33.92           C  
ATOM   1514  HB2 SER A 123      20.385 -22.420 -17.327  1.00 33.92           H  
ATOM   1515  HB3 SER A 123      19.029 -22.828 -16.255  1.00 33.92           H  
ATOM   1516  O   SER A 123      18.712 -20.592 -18.293  1.00 33.92           O  
ATOM   1517  OG  SER A 123      20.025 -24.424 -17.072  1.00 33.92           O  
ATOM   1518  HG  SER A 123      20.648 -24.490 -16.344  1.00 33.92           H  
ATOM   1519  N   PHE A 124      16.685 -21.462 -18.686  1.00 40.86           N  
ATOM   1520  H   PHE A 124      16.180 -22.308 -18.906  1.00 40.86           H  
ATOM   1521  CA  PHE A 124      15.915 -20.213 -18.562  1.00 40.86           C  
ATOM   1522  HA  PHE A 124      16.484 -19.418 -19.044  1.00 40.86           H  
ATOM   1523  C   PHE A 124      15.739 -19.781 -17.090  1.00 40.86           C  
ATOM   1524  CB  PHE A 124      14.575 -20.339 -19.308  1.00 40.86           C  
ATOM   1525  HB2 PHE A 124      13.908 -19.537 -18.992  1.00 40.86           H  
ATOM   1526  HB3 PHE A 124      14.094 -21.278 -19.033  1.00 40.86           H  
ATOM   1527  O   PHE A 124      14.653 -19.405 -16.656  1.00 40.86           O  
ATOM   1528  CG  PHE A 124      14.684 -20.239 -20.814  1.00 40.86           C  
ATOM   1529  CD1 PHE A 124      14.653 -18.974 -21.433  1.00 40.86           C  
ATOM   1530  HD1 PHE A 124      14.578 -18.080 -20.830  1.00 40.86           H  
ATOM   1531  CD2 PHE A 124      14.789 -21.400 -21.600  1.00 40.86           C  
ATOM   1532  HD2 PHE A 124      14.826 -22.373 -21.133  1.00 40.86           H  
ATOM   1533  CE1 PHE A 124      14.717 -18.871 -22.834  1.00 40.86           C  
ATOM   1534  HE1 PHE A 124      14.698 -17.901 -23.309  1.00 40.86           H  
ATOM   1535  CE2 PHE A 124      14.851 -21.296 -23.000  1.00 40.86           C  
ATOM   1536  HE2 PHE A 124      14.934 -22.191 -23.600  1.00 40.86           H  
ATOM   1537  CZ  PHE A 124      14.812 -20.034 -23.617  1.00 40.86           C  
ATOM   1538  HZ  PHE A 124      14.865 -19.960 -24.694  1.00 40.86           H  
ATOM   1539  N   SER A 125      16.832 -19.797 -16.329  1.00 44.45           N  
ATOM   1540  H   SER A 125      17.690 -20.098 -16.768  1.00 44.45           H  
ATOM   1541  CA  SER A 125      16.906 -19.410 -14.917  1.00 44.45           C  
ATOM   1542  HA  SER A 125      15.917 -19.101 -14.578  1.00 44.45           H  
ATOM   1543  C   SER A 125      17.833 -18.203 -14.754  1.00 44.45           C  
ATOM   1544  CB  SER A 125      17.338 -20.590 -14.037  1.00 44.45           C  
ATOM   1545  HB2 SER A 125      17.168 -20.339 -12.990  1.00 44.45           H  
ATOM   1546  HB3 SER A 125      18.401 -20.779 -14.184  1.00 44.45           H  
ATOM   1547  O   SER A 125      18.664 -18.151 -13.856  1.00 44.45           O  
ATOM   1548  OG  SER A 125      16.619 -21.763 -14.372  1.00 44.45           O  
ATOM   1549  HG  SER A 125      16.778 -22.427 -13.697  1.00 44.45           H  
ATOM   1550  N   GLY A 126      17.739 -17.242 -15.675  1.00 40.10           N  
ATOM   1551  H   GLY A 126      17.037 -17.359 -16.392  1.00 40.10           H  
ATOM   1552  CA  GLY A 126      18.292 -15.906 -15.474  1.00 40.10           C  
ATOM   1553  HA2 GLY A 126      18.458 -15.421 -16.436  1.00 40.10           H  
ATOM   1554  HA3 GLY A 126      19.247 -15.983 -14.955  1.00 40.10           H  
ATOM   1555  C   GLY A 126      17.292 -15.072 -14.665  1.00 40.10           C  
ATOM   1556  O   GLY A 126      16.095 -15.157 -14.957  1.00 40.10           O  
ATOM   1557  N   PRO A 127      17.729 -14.281 -13.668  1.00 47.62           N  
ATOM   1558  CA  PRO A 127      16.842 -13.462 -12.851  1.00 47.62           C  
ATOM   1559  HA  PRO A 127      16.111 -14.096 -12.350  1.00 47.62           H  
ATOM   1560  C   PRO A 127      16.115 -12.468 -13.756  1.00 47.62           C  
ATOM   1561  CB  PRO A 127      17.726 -12.800 -11.789  1.00 47.62           C  
ATOM   1562  HB2 PRO A 127      17.390 -11.795 -11.535  1.00 47.62           H  
ATOM   1563  HB3 PRO A 127      17.747 -13.427 -10.897  1.00 47.62           H  
ATOM   1564  O   PRO A 127      16.668 -11.487 -14.255  1.00 47.62           O  
ATOM   1565  CG  PRO A 127      19.113 -12.790 -12.429  1.00 47.62           C  
ATOM   1566  HG2 PRO A 127      19.222 -11.900 -13.048  1.00 47.62           H  
ATOM   1567  HG3 PRO A 127      19.903 -12.831 -11.680  1.00 47.62           H  
ATOM   1568  CD  PRO A 127      19.116 -14.030 -13.320  1.00 47.62           C  
ATOM   1569  HD2 PRO A 127      19.507 -14.881 -12.762  1.00 47.62           H  
ATOM   1570  HD3 PRO A 127      19.725 -13.848 -14.205  1.00 47.62           H  
ATOM   1571  N   ARG A 128      14.852 -12.784 -14.028  1.00 45.00           N  
ATOM   1572  H   ARG A 128      14.511 -13.658 -13.654  1.00 45.00           H  
ATOM   1573  CA  ARG A 128      13.973 -12.016 -14.895  1.00 45.00           C  
ATOM   1574  HA  ARG A 128      14.541 -11.711 -15.774  1.00 45.00           H  
ATOM   1575  C   ARG A 128      13.536 -10.756 -14.153  1.00 45.00           C  
ATOM   1576  CB  ARG A 128      12.824 -12.933 -15.347  1.00 45.00           C  
ATOM   1577  HB2 ARG A 128      12.194 -13.180 -14.493  1.00 45.00           H  
ATOM   1578  HB3 ARG A 128      13.259 -13.861 -15.721  1.00 45.00           H  
ATOM   1579  O   ARG A 128      12.489 -10.740 -13.527  1.00 45.00           O  
ATOM   1580  CG  ARG A 128      11.962 -12.326 -16.463  1.00 45.00           C  
ATOM   1581  HG2 ARG A 128      12.600 -12.065 -17.307  1.00 45.00           H  
ATOM   1582  HG3 ARG A 128      11.459 -11.431 -16.098  1.00 45.00           H  
ATOM   1583  CD  ARG A 128      10.921 -13.361 -16.909  1.00 45.00           C  
ATOM   1584  HD2 ARG A 128      10.257 -13.572 -16.071  1.00 45.00           H  
ATOM   1585  HD3 ARG A 128      11.445 -14.278 -17.178  1.00 45.00           H  
ATOM   1586  NE  ARG A 128      10.129 -12.894 -18.063  1.00 45.00           N  
ATOM   1587  HE  ARG A 128      10.212 -11.916 -18.303  1.00 45.00           H  
ATOM   1588  NH1 ARG A 128       9.133 -14.909 -18.541  1.00 45.00           N  
ATOM   1589 HH11 ARG A 128       9.617 -15.322 -17.758  1.00 45.00           H  
ATOM   1590 HH12 ARG A 128       8.521 -15.479 -19.108  1.00 45.00           H  
ATOM   1591  NH2 ARG A 128       8.683 -13.132 -19.811  1.00 45.00           N  
ATOM   1592 HH21 ARG A 128       8.075 -13.720 -20.363  1.00 45.00           H  
ATOM   1593 HH22 ARG A 128       8.804 -12.157 -20.046  1.00 45.00           H  
ATOM   1594  CZ  ARG A 128       9.322 -13.643 -18.796  1.00 45.00           C  
ATOM   1595  N   GLY A 129      14.351  -9.711 -14.279  1.00 49.89           N  
ATOM   1596  H   GLY A 129      15.285  -9.922 -14.598  1.00 49.89           H  
ATOM   1597  CA  GLY A 129      13.925  -8.311 -14.296  1.00 49.89           C  
ATOM   1598  HA2 GLY A 129      13.188  -8.186 -15.090  1.00 49.89           H  
ATOM   1599  HA3 GLY A 129      14.786  -7.691 -14.547  1.00 49.89           H  
ATOM   1600  C   GLY A 129      13.299  -7.759 -13.015  1.00 49.89           C  
ATOM   1601  O   GLY A 129      12.081  -7.666 -12.903  1.00 49.89           O  
ATOM   1602  N   GLY A 130      14.149  -7.251 -12.129  1.00 53.07           N  
ATOM   1603  H   GLY A 130      15.135  -7.443 -12.237  1.00 53.07           H  
ATOM   1604  CA  GLY A 130      13.817  -6.286 -11.080  1.00 53.07           C  
ATOM   1605  HA2 GLY A 130      13.153  -5.526 -11.490  1.00 53.07           H  
ATOM   1606  HA3 GLY A 130      13.318  -6.789 -10.251  1.00 53.07           H  
ATOM   1607  C   GLY A 130      15.111  -5.643 -10.565  1.00 53.07           C  
ATOM   1608  O   GLY A 130      16.158  -6.278 -10.707  1.00 53.07           O  
ATOM   1609  N   PRO A 131      15.092  -4.398 -10.038  1.00 58.88           N  
ATOM   1610  CA  PRO A 131      16.275  -3.764  -9.444  1.00 58.88           C  
ATOM   1611  HA  PRO A 131      16.981  -3.502 -10.232  1.00 58.88           H  
ATOM   1612  C   PRO A 131      16.916  -4.737  -8.455  1.00 58.88           C  
ATOM   1613  CB  PRO A 131      15.781  -2.497  -8.733  1.00 58.88           C  
ATOM   1614  HB2 PRO A 131      15.659  -2.685  -7.667  1.00 58.88           H  
ATOM   1615  HB3 PRO A 131      16.459  -1.658  -8.888  1.00 58.88           H  
ATOM   1616  O   PRO A 131      16.170  -5.437  -7.784  1.00 58.88           O  
ATOM   1617  CG  PRO A 131      14.410  -2.232  -9.353  1.00 58.88           C  
ATOM   1618  HG2 PRO A 131      14.531  -1.616 -10.244  1.00 58.88           H  
ATOM   1619  HG3 PRO A 131      13.735  -1.749  -8.646  1.00 58.88           H  
ATOM   1620  CD  PRO A 131      13.905  -3.613  -9.762  1.00 58.88           C  
ATOM   1621  HD2 PRO A 131      13.263  -3.527 -10.639  1.00 58.88           H  
ATOM   1622  HD3 PRO A 131      13.358  -4.069  -8.937  1.00 58.88           H  
ATOM   1623  N   GLY A 132      18.249  -4.830  -8.436  1.00 55.85           N  
ATOM   1624  H   GLY A 132      18.764  -4.200  -9.035  1.00 55.85           H  
ATOM   1625  CA  GLY A 132      19.044  -5.862  -7.755  1.00 55.85           C  
ATOM   1626  HA2 GLY A 132      20.101  -5.658  -7.925  1.00 55.85           H  
ATOM   1627  HA3 GLY A 132      18.815  -6.832  -8.197  1.00 55.85           H  
ATOM   1628  C   GLY A 132      18.841  -5.981  -6.243  1.00 55.85           C  
ATOM   1629  O   GLY A 132      19.774  -5.735  -5.489  1.00 55.85           O  
ATOM   1630  N   TYR A 133      17.645  -6.378  -5.821  1.00 52.33           N  
ATOM   1631  H   TYR A 133      16.906  -6.464  -6.504  1.00 52.33           H  
ATOM   1632  CA  TYR A 133      17.319  -6.697  -4.448  1.00 52.33           C  
ATOM   1633  HA  TYR A 133      17.763  -5.935  -3.808  1.00 52.33           H  
ATOM   1634  C   TYR A 133      17.942  -8.041  -4.117  1.00 52.33           C  
ATOM   1635  CB  TYR A 133      15.800  -6.687  -4.224  1.00 52.33           C  
ATOM   1636  HB2 TYR A 133      15.339  -7.450  -4.852  1.00 52.33           H  
ATOM   1637  HB3 TYR A 133      15.602  -6.952  -3.185  1.00 52.33           H  
ATOM   1638  O   TYR A 133      17.720  -9.041  -4.809  1.00 52.33           O  
ATOM   1639  CG  TYR A 133      15.159  -5.339  -4.500  1.00 52.33           C  
ATOM   1640  CD1 TYR A 133      15.494  -4.234  -3.695  1.00 52.33           C  
ATOM   1641  HD1 TYR A 133      16.183  -4.361  -2.873  1.00 52.33           H  
ATOM   1642  CD2 TYR A 133      14.269  -5.178  -5.580  1.00 52.33           C  
ATOM   1643  HD2 TYR A 133      14.028  -6.026  -6.203  1.00 52.33           H  
ATOM   1644  CE1 TYR A 133      14.963  -2.963  -3.983  1.00 52.33           C  
ATOM   1645  HE1 TYR A 133      15.243  -2.120  -3.368  1.00 52.33           H  
ATOM   1646  CE2 TYR A 133      13.739  -3.907  -5.875  1.00 52.33           C  
ATOM   1647  HE2 TYR A 133      13.065  -3.772  -6.709  1.00 52.33           H  
ATOM   1648  OH  TYR A 133      13.602  -1.567  -5.386  1.00 52.33           O  
ATOM   1649  HH  TYR A 133      13.920  -0.920  -4.751  1.00 52.33           H  
ATOM   1650  CZ  TYR A 133      14.093  -2.798  -5.082  1.00 52.33           C  
ATOM   1651  N   ASN A 134      18.744  -8.054  -3.063  1.00 76.90           N  
ATOM   1652  H   ASN A 134      18.848  -7.194  -2.543  1.00 76.90           H  
ATOM   1653  CA  ASN A 134      19.256  -9.293  -2.511  1.00 76.90           C  
ATOM   1654  HA  ASN A 134      19.740  -9.850  -3.313  1.00 76.90           H  
ATOM   1655  C   ASN A 134      18.070 -10.133  -1.992  1.00 76.90           C  
ATOM   1656  CB  ASN A 134      20.308  -8.934  -1.449  1.00 76.90           C  
ATOM   1657  HB2 ASN A 134      19.815  -8.547  -0.558  1.00 76.90           H  
ATOM   1658  HB3 ASN A 134      20.957  -8.152  -1.844  1.00 76.90           H  
ATOM   1659  O   ASN A 134      17.066  -9.576  -1.542  1.00 76.90           O  
ATOM   1660  CG  ASN A 134      21.182 -10.107  -1.063  1.00 76.90           C  
ATOM   1661  ND2 ASN A 134      22.254  -9.865  -0.348  1.00 76.90           N  
ATOM   1662 HD21 ASN A 134      22.802 -10.673  -0.090  1.00 76.90           H  
ATOM   1663 HD22 ASN A 134      22.468  -8.922  -0.054  1.00 76.90           H  
ATOM   1664  OD1 ASN A 134      20.935 -11.246  -1.416  1.00 76.90           O  
ATOM   1665  N   ALA A 135      18.160 -11.465  -2.023  1.00 73.53           N  
ATOM   1666  H   ALA A 135      19.047 -11.872  -2.283  1.00 73.53           H  
ATOM   1667  CA  ALA A 135      17.088 -12.350  -1.550  1.00 73.53           C  
ATOM   1668  HA  ALA A 135      16.214 -12.220  -2.189  1.00 73.53           H  
ATOM   1669  C   ALA A 135      16.664 -12.012  -0.105  1.00 73.53           C  
ATOM   1670  CB  ALA A 135      17.580 -13.797  -1.667  1.00 73.53           C  
ATOM   1671  HB1 ALA A 135      18.464 -13.943  -1.047  1.00 73.53           H  
ATOM   1672  HB2 ALA A 135      17.825 -14.021  -2.705  1.00 73.53           H  
ATOM   1673  HB3 ALA A 135      16.794 -14.475  -1.336  1.00 73.53           H  
ATOM   1674  O   ALA A 135      15.486 -12.063   0.244  1.00 73.53           O  
ATOM   1675  N   GLN A 136      17.622 -11.572   0.714  1.00 77.43           N  
ATOM   1676  H   GLN A 136      18.576 -11.646   0.393  1.00 77.43           H  
ATOM   1677  CA  GLN A 136      17.397 -11.055   2.062  1.00 77.43           C  
ATOM   1678  HA  GLN A 136      16.891 -11.818   2.654  1.00 77.43           H  
ATOM   1679  C   GLN A 136      16.500  -9.806   2.092  1.00 77.43           C  
ATOM   1680  CB  GLN A 136      18.755 -10.730   2.711  1.00 77.43           C  
ATOM   1681  HB2 GLN A 136      19.388 -10.182   2.013  1.00 77.43           H  
ATOM   1682  HB3 GLN A 136      18.566 -10.073   3.560  1.00 77.43           H  
ATOM   1683  O   GLN A 136      15.631  -9.701   2.954  1.00 77.43           O  
ATOM   1684  CG  GLN A 136      19.504 -11.956   3.263  1.00 77.43           C  
ATOM   1685  HG2 GLN A 136      18.813 -12.573   3.837  1.00 77.43           H  
ATOM   1686  HG3 GLN A 136      20.270 -11.598   3.952  1.00 77.43           H  
ATOM   1687  CD  GLN A 136      20.203 -12.835   2.227  1.00 77.43           C  
ATOM   1688  NE2 GLN A 136      20.862 -13.891   2.646  1.00 77.43           N  
ATOM   1689 HE21 GLN A 136      21.301 -14.446   1.925  1.00 77.43           H  
ATOM   1690 HE22 GLN A 136      20.899 -14.128   3.627  1.00 77.43           H  
ATOM   1691  OE1 GLN A 136      20.186 -12.603   1.034  1.00 77.43           O  
ATOM   1692  N   GLU A 137      16.677  -8.868   1.162  1.00 82.59           N  
ATOM   1693  H   GLU A 137      17.305  -9.055   0.393  1.00 82.59           H  
ATOM   1694  CA  GLU A 137      15.885  -7.633   1.102  1.00 82.59           C  
ATOM   1695  HA  GLU A 137      15.835  -7.180   2.092  1.00 82.59           H  
ATOM   1696  C   GLU A 137      14.449  -7.913   0.654  1.00 82.59           C  
ATOM   1697  CB  GLU A 137      16.539  -6.631   0.142  1.00 82.59           C  
ATOM   1698  HB2 GLU A 137      16.626  -7.094  -0.841  1.00 82.59           H  
ATOM   1699  HB3 GLU A 137      15.894  -5.756   0.050  1.00 82.59           H  
ATOM   1700  O   GLU A 137      13.508  -7.294   1.150  1.00 82.59           O  
ATOM   1701  CG  GLU A 137      17.918  -6.170   0.634  1.00 82.59           C  
ATOM   1702  HG2 GLU A 137      17.793  -5.652   1.585  1.00 82.59           H  
ATOM   1703  HG3 GLU A 137      18.556  -7.037   0.805  1.00 82.59           H  
ATOM   1704  CD  GLU A 137      18.608  -5.252  -0.380  1.00 82.59           C  
ATOM   1705  OE1 GLU A 137      19.278  -4.296   0.062  1.00 82.59           O  
ATOM   1706  OE2 GLU A 137      18.494  -5.546  -1.593  1.00 82.59           O  
ATOM   1707  N   GLN A 138      14.264  -8.898  -0.227  1.00 80.84           N  
ATOM   1708  H   GLN A 138      15.079  -9.356  -0.609  1.00 80.84           H  
ATOM   1709  CA  GLN A 138      12.939  -9.341  -0.646  1.00 80.84           C  
ATOM   1710  HA  GLN A 138      12.386  -8.467  -0.992  1.00 80.84           H  
ATOM   1711  C   GLN A 138      12.150  -9.950   0.525  1.00 80.84           C  
ATOM   1712  CB  GLN A 138      13.103 -10.313  -1.820  1.00 80.84           C  
ATOM   1713  HB2 GLN A 138      13.539 -11.250  -1.474  1.00 80.84           H  
ATOM   1714  HB3 GLN A 138      13.779  -9.866  -2.550  1.00 80.84           H  
ATOM   1715  O   GLN A 138      10.992  -9.588   0.735  1.00 80.84           O  
ATOM   1716  CG  GLN A 138      11.765 -10.591  -2.512  1.00 80.84           C  
ATOM   1717  HG2 GLN A 138      11.117 -11.169  -1.852  1.00 80.84           H  
ATOM   1718  HG3 GLN A 138      11.274  -9.643  -2.729  1.00 80.84           H  
ATOM   1719  CD  GLN A 138      11.938 -11.357  -3.820  1.00 80.84           C  
ATOM   1720  NE2 GLN A 138      11.021 -11.212  -4.749  1.00 80.84           N  
ATOM   1721 HE21 GLN A 138      11.145 -11.800  -5.561  1.00 80.84           H  
ATOM   1722 HE22 GLN A 138      10.160 -10.734  -4.523  1.00 80.84           H  
ATOM   1723  OE1 GLN A 138      12.882 -12.093  -4.050  1.00 80.84           O  
ATOM   1724  N   ILE A 139      12.796 -10.797   1.337  1.00 83.79           N  
ATOM   1725  H   ILE A 139      13.739 -11.064   1.092  1.00 83.79           H  
ATOM   1726  CA  ILE A 139      12.186 -11.388   2.540  1.00 83.79           C  
ATOM   1727  HA  ILE A 139      11.242 -11.854   2.257  1.00 83.79           H  
ATOM   1728  C   ILE A 139      11.862 -10.306   3.578  1.00 83.79           C  
ATOM   1729  CB  ILE A 139      13.110 -12.480   3.130  1.00 83.79           C  
ATOM   1730  HB  ILE A 139      14.096 -12.045   3.291  1.00 83.79           H  
ATOM   1731  O   ILE A 139      10.783 -10.324   4.173  1.00 83.79           O  
ATOM   1732  CG1 ILE A 139      13.245 -13.668   2.148  1.00 83.79           C  
ATOM   1733 HG12 ILE A 139      13.413 -13.299   1.137  1.00 83.79           H  
ATOM   1734 HG13 ILE A 139      12.314 -14.235   2.132  1.00 83.79           H  
ATOM   1735  CG2 ILE A 139      12.576 -12.989   4.486  1.00 83.79           C  
ATOM   1736 HG21 ILE A 139      11.560 -13.364   4.365  1.00 83.79           H  
ATOM   1737 HG22 ILE A 139      13.210 -13.785   4.875  1.00 83.79           H  
ATOM   1738 HG23 ILE A 139      12.578 -12.186   5.223  1.00 83.79           H  
ATOM   1739  CD1 ILE A 139      14.406 -14.615   2.484  1.00 83.79           C  
ATOM   1740 HD11 ILE A 139      14.505 -15.354   1.689  1.00 83.79           H  
ATOM   1741 HD12 ILE A 139      15.336 -14.051   2.557  1.00 83.79           H  
ATOM   1742 HD13 ILE A 139      14.220 -15.140   3.421  1.00 83.79           H  
ATOM   1743  N   ALA A 140      12.764  -9.341   3.784  1.00 83.71           N  
ATOM   1744  H   ALA A 140      13.647  -9.386   3.296  1.00 83.71           H  
ATOM   1745  CA  ALA A 140      12.536  -8.235   4.713  1.00 83.71           C  
ATOM   1746  HA  ALA A 140      12.325  -8.645   5.700  1.00 83.71           H  
ATOM   1747  C   ALA A 140      11.324  -7.382   4.298  1.00 83.71           C  
ATOM   1748  CB  ALA A 140      13.818  -7.399   4.798  1.00 83.71           C  
ATOM   1749  HB1 ALA A 140      14.051  -6.966   3.825  1.00 83.71           H  
ATOM   1750  HB2 ALA A 140      13.682  -6.596   5.522  1.00 83.71           H  
ATOM   1751  HB3 ALA A 140      14.649  -8.028   5.119  1.00 83.71           H  
ATOM   1752  O   ALA A 140      10.484  -7.040   5.133  1.00 83.71           O  
ATOM   1753  N   PHE A 141      11.188  -7.094   3.000  1.00 89.61           N  
ATOM   1754  H   PHE A 141      11.917  -7.379   2.361  1.00 89.61           H  
ATOM   1755  CA  PHE A 141      10.056  -6.336   2.472  1.00 89.61           C  
ATOM   1756  HA  PHE A 141       9.959  -5.416   3.049  1.00 89.61           H  
ATOM   1757  C   PHE A 141       8.727  -7.096   2.601  1.00 89.61           C  
ATOM   1758  CB  PHE A 141      10.348  -5.966   1.015  1.00 89.61           C  
ATOM   1759  HB2 PHE A 141      11.332  -5.499   0.959  1.00 89.61           H  
ATOM   1760  HB3 PHE A 141      10.379  -6.871   0.408  1.00 89.61           H  
ATOM   1761  O   PHE A 141       7.701  -6.511   2.963  1.00 89.61           O  
ATOM   1762  CG  PHE A 141       9.332  -5.002   0.442  1.00 89.61           C  
ATOM   1763  CD1 PHE A 141       8.266  -5.472  -0.346  1.00 89.61           C  
ATOM   1764  HD1 PHE A 141       8.184  -6.528  -0.559  1.00 89.61           H  
ATOM   1765  CD2 PHE A 141       9.436  -3.630   0.733  1.00 89.61           C  
ATOM   1766  HD2 PHE A 141      10.245  -3.272   1.353  1.00 89.61           H  
ATOM   1767  CE1 PHE A 141       7.312  -4.569  -0.851  1.00 89.61           C  
ATOM   1768  HE1 PHE A 141       6.501  -4.933  -1.465  1.00 89.61           H  
ATOM   1769  CE2 PHE A 141       8.484  -2.727   0.231  1.00 89.61           C  
ATOM   1770  HE2 PHE A 141       8.571  -1.676   0.463  1.00 89.61           H  
ATOM   1771  CZ  PHE A 141       7.422  -3.196  -0.563  1.00 89.61           C  
ATOM   1772  HZ  PHE A 141       6.694  -2.499  -0.949  1.00 89.61           H  
ATOM   1773  N   GLU A 142       8.726  -8.406   2.350  1.00 87.60           N  
ATOM   1774  H   GLU A 142       9.577  -8.845   2.026  1.00 87.60           H  
ATOM   1775  CA  GLU A 142       7.537  -9.244   2.538  1.00 87.60           C  
ATOM   1776  HA  GLU A 142       6.704  -8.794   1.998  1.00 87.60           H  
ATOM   1777  C   GLU A 142       7.098  -9.316   4.005  1.00 87.60           C  
ATOM   1778  CB  GLU A 142       7.772 -10.650   1.973  1.00 87.60           C  
ATOM   1779  HB2 GLU A 142       7.026 -11.324   2.395  1.00 87.60           H  
ATOM   1780  HB3 GLU A 142       8.764 -11.003   2.252  1.00 87.60           H  
ATOM   1781  O   GLU A 142       5.901  -9.198   4.284  1.00 87.60           O  
ATOM   1782  CG  GLU A 142       7.608 -10.650   0.447  1.00 87.60           C  
ATOM   1783  HG2 GLU A 142       6.619 -10.257   0.208  1.00 87.60           H  
ATOM   1784  HG3 GLU A 142       8.343  -9.977   0.006  1.00 87.60           H  
ATOM   1785  CD  GLU A 142       7.753 -12.040  -0.189  1.00 87.60           C  
ATOM   1786  OE1 GLU A 142       7.431 -12.125  -1.398  1.00 87.60           O  
ATOM   1787  OE2 GLU A 142       8.142 -12.994   0.519  1.00 87.60           O  
ATOM   1788  N   GLN A 143       8.043  -9.424   4.944  1.00 84.97           N  
ATOM   1789  H   GLN A 143       9.003  -9.535   4.650  1.00 84.97           H  
ATOM   1790  CA  GLN A 143       7.748  -9.392   6.381  1.00 84.97           C  
ATOM   1791  HA  GLN A 143       7.029 -10.179   6.607  1.00 84.97           H  
ATOM   1792  C   GLN A 143       7.095  -8.075   6.803  1.00 84.97           C  
ATOM   1793  CB  GLN A 143       9.030  -9.626   7.197  1.00 84.97           C  
ATOM   1794  HB2 GLN A 143       9.914  -9.402   6.599  1.00 84.97           H  
ATOM   1795  HB3 GLN A 143       9.038  -8.967   8.065  1.00 84.97           H  
ATOM   1796  O   GLN A 143       6.032  -8.082   7.428  1.00 84.97           O  
ATOM   1797  CG  GLN A 143       9.092 -11.068   7.702  1.00 84.97           C  
ATOM   1798  HG2 GLN A 143       9.038 -11.746   6.850  1.00 84.97           H  
ATOM   1799  HG3 GLN A 143       8.242 -11.263   8.355  1.00 84.97           H  
ATOM   1800  CD  GLN A 143      10.369 -11.335   8.486  1.00 84.97           C  
ATOM   1801  NE2 GLN A 143      11.156 -12.310   8.092  1.00 84.97           N  
ATOM   1802 HE21 GLN A 143      10.943 -12.837   7.256  1.00 84.97           H  
ATOM   1803 HE22 GLN A 143      12.000 -12.432   8.633  1.00 84.97           H  
ATOM   1804  OE1 GLN A 143      10.691 -10.681   9.462  1.00 84.97           O  
ATOM   1805  N   GLN A 144       7.680  -6.945   6.403  1.00 86.49           N  
ATOM   1806  H   GLN A 144       8.558  -7.006   5.907  1.00 86.49           H  
ATOM   1807  CA  GLN A 144       7.178  -5.623   6.776  1.00 86.49           C  
ATOM   1808  HA  GLN A 144       7.146  -5.567   7.864  1.00 86.49           H  
ATOM   1809  C   GLN A 144       5.756  -5.381   6.241  1.00 86.49           C  
ATOM   1810  CB  GLN A 144       8.168  -4.581   6.241  1.00 86.49           C  
ATOM   1811  HB2 GLN A 144       9.185  -4.962   6.340  1.00 86.49           H  
ATOM   1812  HB3 GLN A 144       7.973  -4.395   5.185  1.00 86.49           H  
ATOM   1813  O   GLN A 144       4.902  -4.790   6.910  1.00 86.49           O  
ATOM   1814  CG  GLN A 144       8.089  -3.278   7.039  1.00 86.49           C  
ATOM   1815  HG2 GLN A 144       7.075  -2.881   6.996  1.00 86.49           H  
ATOM   1816  HG3 GLN A 144       8.331  -3.487   8.081  1.00 86.49           H  
ATOM   1817  CD  GLN A 144       9.044  -2.210   6.517  1.00 86.49           C  
ATOM   1818  NE2 GLN A 144       9.346  -1.210   7.314  1.00 86.49           N  
ATOM   1819 HE21 GLN A 144      10.030  -0.559   6.956  1.00 86.49           H  
ATOM   1820 HE22 GLN A 144       9.040  -1.221   8.277  1.00 86.49           H  
ATOM   1821  OE1 GLN A 144       9.508  -2.219   5.389  1.00 86.49           O  
ATOM   1822  N   LYS A 145       5.467  -5.895   5.040  1.00 87.58           N  
ATOM   1823  H   LYS A 145       6.216  -6.345   4.532  1.00 87.58           H  
ATOM   1824  CA  LYS A 145       4.128  -5.849   4.448  1.00 87.58           C  
ATOM   1825  HA  LYS A 145       3.780  -4.816   4.468  1.00 87.58           H  
ATOM   1826  C   LYS A 145       3.117  -6.676   5.249  1.00 87.58           C  
ATOM   1827  CB  LYS A 145       4.235  -6.321   2.995  1.00 87.58           C  
ATOM   1828  HB2 LYS A 145       4.513  -7.375   2.980  1.00 87.58           H  
ATOM   1829  HB3 LYS A 145       5.021  -5.754   2.497  1.00 87.58           H  
ATOM   1830  O   LYS A 145       1.978  -6.235   5.422  1.00 87.58           O  
ATOM   1831  CG  LYS A 145       2.923  -6.124   2.228  1.00 87.58           C  
ATOM   1832  HG2 LYS A 145       2.114  -6.656   2.728  1.00 87.58           H  
ATOM   1833  HG3 LYS A 145       2.681  -5.062   2.182  1.00 87.58           H  
ATOM   1834  CD  LYS A 145       3.079  -6.684   0.815  1.00 87.58           C  
ATOM   1835  HD2 LYS A 145       3.874  -6.145   0.299  1.00 87.58           H  
ATOM   1836  HD3 LYS A 145       3.356  -7.735   0.885  1.00 87.58           H  
ATOM   1837  CE  LYS A 145       1.767  -6.549   0.043  1.00 87.58           C  
ATOM   1838  HE2 LYS A 145       1.540  -5.490  -0.079  1.00 87.58           H  
ATOM   1839  HE3 LYS A 145       0.972  -7.004   0.635  1.00 87.58           H  
ATOM   1840  NZ  LYS A 145       1.876  -7.222  -1.273  1.00 87.58           N  
ATOM   1841  HZ1 LYS A 145       1.014  -7.151  -1.796  1.00 87.58           H  
ATOM   1842  HZ2 LYS A 145       2.630  -6.819  -1.811  1.00 87.58           H  
ATOM   1843  HZ3 LYS A 145       2.094  -8.199  -1.139  1.00 87.58           H  
ATOM   1844  N   TYR A 146       3.512  -7.852   5.734  1.00 74.94           N  
ATOM   1845  H   TYR A 146       4.463  -8.150   5.570  1.00 74.94           H  
ATOM   1846  CA  TYR A 146       2.638  -8.721   6.524  1.00 74.94           C  
ATOM   1847  HA  TYR A 146       1.708  -8.853   5.970  1.00 74.94           H  
ATOM   1848  C   TYR A 146       2.273  -8.088   7.870  1.00 74.94           C  
ATOM   1849  CB  TYR A 146       3.285 -10.103   6.706  1.00 74.94           C  
ATOM   1850  HB2 TYR A 146       3.578 -10.244   7.746  1.00 74.94           H  
ATOM   1851  HB3 TYR A 146       4.198 -10.172   6.115  1.00 74.94           H  
ATOM   1852  O   TYR A 146       1.101  -8.095   8.249  1.00 74.94           O  
ATOM   1853  CG  TYR A 146       2.363 -11.229   6.288  1.00 74.94           C  
ATOM   1854  CD1 TYR A 146       1.469 -11.800   7.215  1.00 74.94           C  
ATOM   1855  HD1 TYR A 146       1.459 -11.445   8.235  1.00 74.94           H  
ATOM   1856  CD2 TYR A 146       2.395 -11.691   4.959  1.00 74.94           C  
ATOM   1857  HD2 TYR A 146       3.097 -11.264   4.259  1.00 74.94           H  
ATOM   1858  CE1 TYR A 146       0.618 -12.850   6.817  1.00 74.94           C  
ATOM   1859  HE1 TYR A 146      -0.046 -13.309   7.535  1.00 74.94           H  
ATOM   1860  CE2 TYR A 146       1.535 -12.729   4.554  1.00 74.94           C  
ATOM   1861  HE2 TYR A 146       1.568 -13.108   3.543  1.00 74.94           H  
ATOM   1862  OH  TYR A 146      -0.163 -14.328   5.089  1.00 74.94           O  
ATOM   1863  HH  TYR A 146      -0.614 -14.741   5.829  1.00 74.94           H  
ATOM   1864  CZ  TYR A 146       0.651 -13.315   5.483  1.00 74.94           C  
ATOM   1865  N   GLU A 147       3.242  -7.468   8.545  1.00 83.54           N  
ATOM   1866  H   GLU A 147       4.188  -7.532   8.197  1.00 83.54           H  
ATOM   1867  CA  GLU A 147       3.038  -6.789   9.829  1.00 83.54           C  
ATOM   1868  HA  GLU A 147       2.615  -7.496  10.543  1.00 83.54           H  
ATOM   1869  C   GLU A 147       2.064  -5.611   9.698  1.00 83.54           C  
ATOM   1870  CB  GLU A 147       4.404  -6.336  10.354  1.00 83.54           C  
ATOM   1871  HB2 GLU A 147       5.094  -7.177  10.294  1.00 83.54           H  
ATOM   1872  HB3 GLU A 147       4.782  -5.528   9.727  1.00 83.54           H  
ATOM   1873  O   GLU A 147       1.094  -5.498  10.451  1.00 83.54           O  
ATOM   1874  CG  GLU A 147       4.328  -5.873  11.814  1.00 83.54           C  
ATOM   1875  HG2 GLU A 147       3.917  -6.685  12.415  1.00 83.54           H  
ATOM   1876  HG3 GLU A 147       3.647  -5.024  11.880  1.00 83.54           H  
ATOM   1877  CD  GLU A 147       5.695  -5.460  12.381  1.00 83.54           C  
ATOM   1878  OE1 GLU A 147       5.730  -5.158  13.593  1.00 83.54           O  
ATOM   1879  OE2 GLU A 147       6.671  -5.404  11.598  1.00 83.54           O  
ATOM   1880  N   GLN A 148       2.231  -4.785   8.662  1.00 81.59           N  
ATOM   1881  H   GLN A 148       3.057  -4.899   8.092  1.00 81.59           H  
ATOM   1882  CA  GLN A 148       1.324  -3.668   8.401  1.00 81.59           C  
ATOM   1883  HA  GLN A 148       1.280  -3.059   9.304  1.00 81.59           H  
ATOM   1884  C   GLN A 148      -0.105  -4.143   8.087  1.00 81.59           C  
ATOM   1885  CB  GLN A 148       1.910  -2.826   7.262  1.00 81.59           C  
ATOM   1886  HB2 GLN A 148       1.792  -3.350   6.314  1.00 81.59           H  
ATOM   1887  HB3 GLN A 148       2.975  -2.677   7.442  1.00 81.59           H  
ATOM   1888  O   GLN A 148      -1.088  -3.511   8.489  1.00 81.59           O  
ATOM   1889  CG  GLN A 148       1.242  -1.450   7.187  1.00 81.59           C  
ATOM   1890  HG2 GLN A 148       1.347  -0.943   8.147  1.00 81.59           H  
ATOM   1891  HG3 GLN A 148       0.179  -1.569   6.974  1.00 81.59           H  
ATOM   1892  CD  GLN A 148       1.860  -0.592   6.095  1.00 81.59           C  
ATOM   1893  NE2 GLN A 148       2.844   0.224   6.402  1.00 81.59           N  
ATOM   1894 HE21 GLN A 148       3.249   0.216   7.327  1.00 81.59           H  
ATOM   1895 HE22 GLN A 148       3.279   0.714   5.633  1.00 81.59           H  
ATOM   1896  OE1 GLN A 148       1.445  -0.628   4.949  1.00 81.59           O  
ATOM   1897  N   GLN A 149      -0.243  -5.274   7.390  1.00 80.39           N  
ATOM   1898  H   GLN A 149       0.588  -5.759   7.083  1.00 80.39           H  
ATOM   1899  CA  GLN A 149      -1.551  -5.855   7.107  1.00 80.39           C  
ATOM   1900  HA  GLN A 149      -2.201  -5.049   6.766  1.00 80.39           H  
ATOM   1901  C   GLN A 149      -2.193  -6.463   8.361  1.00 80.39           C  
ATOM   1902  CB  GLN A 149      -1.424  -6.887   5.977  1.00 80.39           C  
ATOM   1903  HB2 GLN A 149      -1.075  -7.838   6.380  1.00 80.39           H  
ATOM   1904  HB3 GLN A 149      -0.703  -6.533   5.240  1.00 80.39           H  
ATOM   1905  O   GLN A 149      -3.413  -6.381   8.524  1.00 80.39           O  
ATOM   1906  CG  GLN A 149      -2.773  -7.061   5.268  1.00 80.39           C  
ATOM   1907  HG2 GLN A 149      -3.532  -7.384   5.981  1.00 80.39           H  
ATOM   1908  HG3 GLN A 149      -3.081  -6.095   4.867  1.00 80.39           H  
ATOM   1909  CD  GLN A 149      -2.718  -8.069   4.128  1.00 80.39           C  
ATOM   1910  NE2 GLN A 149      -3.458  -7.861   3.063  1.00 80.39           N  
ATOM   1911 HE21 GLN A 149      -3.387  -8.553   2.331  1.00 80.39           H  
ATOM   1912 HE22 GLN A 149      -4.024  -7.028   2.981  1.00 80.39           H  
ATOM   1913  OE1 GLN A 149      -2.084  -9.107   4.191  1.00 80.39           O  
ATOM   1914  N   GLN A 150      -1.394  -7.041   9.260  1.00 76.51           N  
ATOM   1915  H   GLN A 150      -0.404  -7.103   9.070  1.00 76.51           H  
ATOM   1916  CA  GLN A 150      -1.881  -7.564  10.532  1.00 76.51           C  
ATOM   1917  HA  GLN A 150      -2.763  -8.169  10.323  1.00 76.51           H  
ATOM   1918  C   GLN A 150      -2.321  -6.433  11.470  1.00 76.51           C  
ATOM   1919  CB  GLN A 150      -0.820  -8.463  11.186  1.00 76.51           C  
ATOM   1920  HB2 GLN A 150      -0.106  -8.822  10.444  1.00 76.51           H  
ATOM   1921  HB3 GLN A 150      -0.272  -7.886  11.930  1.00 76.51           H  
ATOM   1922  O   GLN A 150      -3.402  -6.523  12.044  1.00 76.51           O  
ATOM   1923  CG  GLN A 150      -1.487  -9.691  11.828  1.00 76.51           C  
ATOM   1924  HG2 GLN A 150      -2.380  -9.382  12.372  1.00 76.51           H  
ATOM   1925  HG3 GLN A 150      -1.785 -10.383  11.041  1.00 76.51           H  
ATOM   1926  CD  GLN A 150      -0.581 -10.410  12.822  1.00 76.51           C  
ATOM   1927  NE2 GLN A 150      -0.676 -11.715  12.955  1.00 76.51           N  
ATOM   1928 HE21 GLN A 150      -0.064 -12.114  13.652  1.00 76.51           H  
ATOM   1929 HE22 GLN A 150      -1.336 -12.270  12.429  1.00 76.51           H  
ATOM   1930  OE1 GLN A 150       0.205  -9.811  13.526  1.00 76.51           O  
ATOM   1931  N   ALA A 151      -1.567  -5.330  11.538  1.00 69.85           N  
ATOM   1932  H   ALA A 151      -0.654  -5.348  11.107  1.00 69.85           H  
ATOM   1933  CA  ALA A 151      -1.933  -4.146  12.316  1.00 69.85           C  
ATOM   1934  HA  ALA A 151      -2.057  -4.437  13.359  1.00 69.85           H  
ATOM   1935  C   ALA A 151      -3.261  -3.533  11.840  1.00 69.85           C  
ATOM   1936  CB  ALA A 151      -0.784  -3.134  12.228  1.00 69.85           C  
ATOM   1937  HB1 ALA A 151      -1.020  -2.257  12.832  1.00 69.85           H  
ATOM   1938  HB2 ALA A 151       0.132  -3.584  12.610  1.00 69.85           H  
ATOM   1939  HB3 ALA A 151      -0.624  -2.828  11.194  1.00 69.85           H  
ATOM   1940  O   ALA A 151      -4.128  -3.208  12.652  1.00 69.85           O  
ATOM   1941  N   ARG A 152      -3.472  -3.437  10.518  1.00 65.89           N  
ATOM   1942  H   ARG A 152      -2.713  -3.690   9.902  1.00 65.89           H  
ATOM   1943  CA  ARG A 152      -4.755  -2.982   9.954  1.00 65.89           C  
ATOM   1944  HA  ARG A 152      -5.027  -2.035  10.421  1.00 65.89           H  
ATOM   1945  C   ARG A 152      -5.902  -3.927  10.298  1.00 65.89           C  
ATOM   1946  CB  ARG A 152      -4.649  -2.783   8.438  1.00 65.89           C  
ATOM   1947  HB2 ARG A 152      -5.655  -2.713   8.024  1.00 65.89           H  
ATOM   1948  HB3 ARG A 152      -4.148  -3.637   7.984  1.00 65.89           H  
ATOM   1949  O   ARG A 152      -6.941  -3.450  10.742  1.00 65.89           O  
ATOM   1950  CG  ARG A 152      -3.899  -1.490   8.105  1.00 65.89           C  
ATOM   1951  HG2 ARG A 152      -4.406  -0.651   8.581  1.00 65.89           H  
ATOM   1952  HG3 ARG A 152      -2.878  -1.543   8.483  1.00 65.89           H  
ATOM   1953  CD  ARG A 152      -3.873  -1.271   6.589  1.00 65.89           C  
ATOM   1954  HD2 ARG A 152      -3.324  -2.094   6.131  1.00 65.89           H  
ATOM   1955  HD3 ARG A 152      -4.891  -1.291   6.199  1.00 65.89           H  
ATOM   1956  NE  ARG A 152      -3.213  -0.000   6.236  1.00 65.89           N  
ATOM   1957  HE  ARG A 152      -2.226  -0.054   6.025  1.00 65.89           H  
ATOM   1958  NH1 ARG A 152      -5.036   1.393   6.441  1.00 65.89           N  
ATOM   1959 HH11 ARG A 152      -5.443   2.316   6.396  1.00 65.89           H  
ATOM   1960 HH12 ARG A 152      -5.611   0.601   6.691  1.00 65.89           H  
ATOM   1961  NH2 ARG A 152      -3.047   2.239   5.878  1.00 65.89           N  
ATOM   1962 HH21 ARG A 152      -3.463   3.158   5.858  1.00 65.89           H  
ATOM   1963 HH22 ARG A 152      -2.060   2.132   5.692  1.00 65.89           H  
ATOM   1964  CZ  ARG A 152      -3.769   1.199   6.187  1.00 65.89           C  
ATOM   1965  N   ARG A 153      -5.700  -5.243  10.159  1.00 64.99           N  
ATOM   1966  H   ARG A 153      -4.811  -5.558   9.799  1.00 64.99           H  
ATOM   1967  CA  ARG A 153      -6.711  -6.237  10.551  1.00 64.99           C  
ATOM   1968  HA  ARG A 153      -7.651  -5.982  10.061  1.00 64.99           H  
ATOM   1969  C   ARG A 153      -7.038  -6.166  12.041  1.00 64.99           C  
ATOM   1970  CB  ARG A 153      -6.294  -7.659  10.140  1.00 64.99           C  
ATOM   1971  HB2 ARG A 153      -6.626  -8.361  10.905  1.00 64.99           H  
ATOM   1972  HB3 ARG A 153      -5.209  -7.733  10.061  1.00 64.99           H  
ATOM   1973  O   ARG A 153      -8.213  -6.198  12.367  1.00 64.99           O  
ATOM   1974  CG  ARG A 153      -6.962  -8.056   8.815  1.00 64.99           C  
ATOM   1975  HG2 ARG A 153      -8.040  -7.936   8.924  1.00 64.99           H  
ATOM   1976  HG3 ARG A 153      -6.622  -7.399   8.014  1.00 64.99           H  
ATOM   1977  CD  ARG A 153      -6.686  -9.520   8.449  1.00 64.99           C  
ATOM   1978  HD2 ARG A 153      -6.798 -10.137   9.341  1.00 64.99           H  
ATOM   1979  HD3 ARG A 153      -7.450  -9.841   7.741  1.00 64.99           H  
ATOM   1980  NE  ARG A 153      -5.334  -9.705   7.882  1.00 64.99           N  
ATOM   1981  HE  ARG A 153      -4.564  -9.568   8.521  1.00 64.99           H  
ATOM   1982  NH1 ARG A 153      -5.928 -10.172   5.706  1.00 64.99           N  
ATOM   1983 HH11 ARG A 153      -5.658 -10.484   4.784  1.00 64.99           H  
ATOM   1984 HH12 ARG A 153      -6.902 -10.062   5.953  1.00 64.99           H  
ATOM   1985  NH2 ARG A 153      -3.775 -10.171   6.299  1.00 64.99           N  
ATOM   1986 HH21 ARG A 153      -3.045 -10.098   6.993  1.00 64.99           H  
ATOM   1987 HH22 ARG A 153      -3.484 -10.312   5.342  1.00 64.99           H  
ATOM   1988  CZ  ARG A 153      -5.025 -10.016   6.635  1.00 64.99           C  
ATOM   1989  N   ALA A 154      -6.044  -6.001  12.915  1.00 64.07           N  
ATOM   1990  H   ALA A 154      -5.094  -6.016  12.572  1.00 64.07           H  
ATOM   1991  CA  ALA A 154      -6.244  -5.897  14.361  1.00 64.07           C  
ATOM   1992  HA  ALA A 154      -6.788  -6.779  14.701  1.00 64.07           H  
ATOM   1993  C   ALA A 154      -7.071  -4.658  14.750  1.00 64.07           C  
ATOM   1994  CB  ALA A 154      -4.871  -5.896  15.043  1.00 64.07           C  
ATOM   1995  HB1 ALA A 154      -5.000  -5.858  16.124  1.00 64.07           H  
ATOM   1996  HB2 ALA A 154      -4.289  -5.030  14.724  1.00 64.07           H  
ATOM   1997  HB3 ALA A 154      -4.328  -6.805  14.786  1.00 64.07           H  
ATOM   1998  O   ALA A 154      -7.985  -4.748  15.572  1.00 64.07           O  
ATOM   1999  N   ILE A 155      -6.797  -3.510  14.122  1.00 62.03           N  
ATOM   2000  H   ILE A 155      -6.014  -3.491  13.484  1.00 62.03           H  
ATOM   2001  CA  ILE A 155      -7.552  -2.268  14.344  1.00 62.03           C  
ATOM   2002  HA  ILE A 155      -7.624  -2.091  15.417  1.00 62.03           H  
ATOM   2003  C   ILE A 155      -8.988  -2.402  13.820  1.00 62.03           C  
ATOM   2004  CB  ILE A 155      -6.804  -1.074  13.706  1.00 62.03           C  
ATOM   2005  HB  ILE A 155      -6.592  -1.318  12.665  1.00 62.03           H  
ATOM   2006  O   ILE A 155      -9.925  -1.974  14.488  1.00 62.03           O  
ATOM   2007  CG1 ILE A 155      -5.467  -0.822  14.444  1.00 62.03           C  
ATOM   2008 HG12 ILE A 155      -5.666  -0.375  15.418  1.00 62.03           H  
ATOM   2009 HG13 ILE A 155      -4.955  -1.768  14.625  1.00 62.03           H  
ATOM   2010  CG2 ILE A 155      -7.659   0.209  13.739  1.00 62.03           C  
ATOM   2011 HG21 ILE A 155      -7.105   1.052  13.328  1.00 62.03           H  
ATOM   2012 HG22 ILE A 155      -8.555   0.081  13.131  1.00 62.03           H  
ATOM   2013 HG23 ILE A 155      -7.950   0.432  14.766  1.00 62.03           H  
ATOM   2014  CD1 ILE A 155      -4.495   0.077  13.668  1.00 62.03           C  
ATOM   2015 HD11 ILE A 155      -4.887   1.091  13.587  1.00 62.03           H  
ATOM   2016 HD12 ILE A 155      -4.325  -0.331  12.672  1.00 62.03           H  
ATOM   2017 HD13 ILE A 155      -3.544   0.116  14.198  1.00 62.03           H  
ATOM   2018  N   GLU A 156      -9.180  -3.020  12.655  1.00 58.07           N  
ATOM   2019  H   GLU A 156      -8.377  -3.338  12.131  1.00 58.07           H  
ATOM   2020  CA  GLU A 156     -10.503  -3.210  12.052  1.00 58.07           C  
ATOM   2021  HA  GLU A 156     -11.039  -2.262  12.087  1.00 58.07           H  
ATOM   2022  C   GLU A 156     -11.351  -4.230  12.830  1.00 58.07           C  
ATOM   2023  CB  GLU A 156     -10.299  -3.577  10.576  1.00 58.07           C  
ATOM   2024  HB2 GLU A 156      -9.550  -2.899  10.167  1.00 58.07           H  
ATOM   2025  HB3 GLU A 156      -9.915  -4.595  10.501  1.00 58.07           H  
ATOM   2026  O   GLU A 156     -12.525  -3.977  13.098  1.00 58.07           O  
ATOM   2027  CG  GLU A 156     -11.562  -3.429   9.721  1.00 58.07           C  
ATOM   2028  HG2 GLU A 156     -12.241  -4.255   9.933  1.00 58.07           H  
ATOM   2029  HG3 GLU A 156     -12.059  -2.497   9.987  1.00 58.07           H  
ATOM   2030  CD  GLU A 156     -11.198  -3.412   8.227  1.00 58.07           C  
ATOM   2031  OE1 GLU A 156     -11.648  -2.477   7.527  1.00 58.07           O  
ATOM   2032  OE2 GLU A 156     -10.419  -4.299   7.800  1.00 58.07           O  
ATOM   2033  N   SER A 157     -10.745  -5.316  13.323  1.00 57.24           N  
ATOM   2034  H   SER A 157      -9.789  -5.507  13.057  1.00 57.24           H  
ATOM   2035  CA  SER A 157     -11.419  -6.280  14.202  1.00 57.24           C  
ATOM   2036  HA  SER A 157     -12.365  -6.558  13.738  1.00 57.24           H  
ATOM   2037  C   SER A 157     -11.761  -5.708  15.580  1.00 57.24           C  
ATOM   2038  CB  SER A 157     -10.589  -7.561  14.353  1.00 57.24           C  
ATOM   2039  HB2 SER A 157     -10.544  -8.066  13.388  1.00 57.24           H  
ATOM   2040  HB3 SER A 157     -11.087  -8.225  15.059  1.00 57.24           H  
ATOM   2041  O   SER A 157     -12.753  -6.117  16.173  1.00 57.24           O  
ATOM   2042  OG  SER A 157      -9.265  -7.320  14.794  1.00 57.24           O  
ATOM   2043  HG  SER A 157      -9.245  -6.588  15.415  1.00 57.24           H  
ATOM   2044  N   SER A 158     -10.979  -4.744  16.083  1.00 50.55           N  
ATOM   2045  H   SER A 158     -10.167  -4.459  15.554  1.00 50.55           H  
ATOM   2046  CA  SER A 158     -11.242  -4.082  17.371  1.00 50.55           C  
ATOM   2047  HA  SER A 158     -11.642  -4.819  18.067  1.00 50.55           H  
ATOM   2048  C   SER A 158     -12.289  -2.960  17.256  1.00 50.55           C  
ATOM   2049  CB  SER A 158      -9.917  -3.578  17.951  1.00 50.55           C  
ATOM   2050  HB2 SER A 158      -9.595  -2.682  17.419  1.00 50.55           H  
ATOM   2051  HB3 SER A 158      -9.160  -4.353  17.831  1.00 50.55           H  
ATOM   2052  O   SER A 158     -13.014  -2.675  18.204  1.00 50.55           O  
ATOM   2053  OG  SER A 158     -10.047  -3.309  19.330  1.00 50.55           O  
ATOM   2054  HG  SER A 158      -9.181  -3.136  19.707  1.00 50.55           H  
ATOM   2055  N   ARG A 159     -12.440  -2.353  16.069  1.00 50.01           N  
ATOM   2056  H   ARG A 159     -11.799  -2.601  15.330  1.00 50.01           H  
ATOM   2057  CA  ARG A 159     -13.467  -1.329  15.792  1.00 50.01           C  
ATOM   2058  HA  ARG A 159     -13.675  -0.779  16.709  1.00 50.01           H  
ATOM   2059  C   ARG A 159     -14.826  -1.903  15.376  1.00 50.01           C  
ATOM   2060  CB  ARG A 159     -12.939  -0.341  14.745  1.00 50.01           C  
ATOM   2061  HB2 ARG A 159     -12.547  -0.893  13.891  1.00 50.01           H  
ATOM   2062  HB3 ARG A 159     -13.762   0.285  14.401  1.00 50.01           H  
ATOM   2063  O   ARG A 159     -15.823  -1.199  15.478  1.00 50.01           O  
ATOM   2064  CG  ARG A 159     -11.852   0.571  15.332  1.00 50.01           C  
ATOM   2065  HG2 ARG A 159     -11.031  -0.025  15.730  1.00 50.01           H  
ATOM   2066  HG3 ARG A 159     -12.280   1.162  16.142  1.00 50.01           H  
ATOM   2067  CD  ARG A 159     -11.325   1.507  14.244  1.00 50.01           C  
ATOM   2068  HD2 ARG A 159     -12.152   2.111  13.872  1.00 50.01           H  
ATOM   2069  HD3 ARG A 159     -10.933   0.901  13.428  1.00 50.01           H  
ATOM   2070  NE  ARG A 159     -10.262   2.389  14.759  1.00 50.01           N  
ATOM   2071  HE  ARG A 159     -10.059   2.321  15.746  1.00 50.01           H  
ATOM   2072  NH1 ARG A 159      -9.818   3.472  12.787  1.00 50.01           N  
ATOM   2073 HH11 ARG A 159     -10.568   2.950  12.357  1.00 50.01           H  
ATOM   2074 HH12 ARG A 159      -9.400   4.252  12.300  1.00 50.01           H  
ATOM   2075  NH2 ARG A 159      -8.693   4.035  14.632  1.00 50.01           N  
ATOM   2076 HH21 ARG A 159      -8.264   4.791  14.117  1.00 50.01           H  
ATOM   2077 HH22 ARG A 159      -8.553   3.976  15.630  1.00 50.01           H  
ATOM   2078  CZ  ARG A 159      -9.595   3.288  14.059  1.00 50.01           C  
ATOM   2079  N   GLY A 160     -14.887  -3.163  14.946  1.00 45.77           N  
ATOM   2080  H   GLY A 160     -14.016  -3.653  14.795  1.00 45.77           H  
ATOM   2081  CA  GLY A 160     -16.136  -3.843  14.576  1.00 45.77           C  
ATOM   2082  HA2 GLY A 160     -15.890  -4.703  13.953  1.00 45.77           H  
ATOM   2083  HA3 GLY A 160     -16.752  -3.165  13.987  1.00 45.77           H  
ATOM   2084  C   GLY A 160     -16.986  -4.348  15.752  1.00 45.77           C  
ATOM   2085  O   GLY A 160     -18.072  -4.872  15.520  1.00 45.77           O  
ATOM   2086  N   PHE A 161     -16.517  -4.213  16.999  1.00 41.85           N  
ATOM   2087  H   PHE A 161     -15.610  -3.788  17.125  1.00 41.85           H  
ATOM   2088  CA  PHE A 161     -17.184  -4.759  18.191  1.00 41.85           C  
ATOM   2089  HA  PHE A 161     -18.216  -4.984  17.925  1.00 41.85           H  
ATOM   2090  C   PHE A 161     -17.271  -3.738  19.341  1.00 41.85           C  
ATOM   2091  CB  PHE A 161     -16.520  -6.092  18.588  1.00 41.85           C  
ATOM   2092  HB2 PHE A 161     -15.671  -5.903  19.245  1.00 41.85           H  
ATOM   2093  HB3 PHE A 161     -16.120  -6.568  17.693  1.00 41.85           H  
ATOM   2094  O   PHE A 161     -17.038  -4.066  20.501  1.00 41.85           O  
ATOM   2095  CG  PHE A 161     -17.470  -7.084  19.238  1.00 41.85           C  
ATOM   2096  CD1 PHE A 161     -17.601  -7.157  20.638  1.00 41.85           C  
ATOM   2097  HD1 PHE A 161     -17.021  -6.499  21.268  1.00 41.85           H  
ATOM   2098  CD2 PHE A 161     -18.230  -7.947  18.425  1.00 41.85           C  
ATOM   2099  HD2 PHE A 161     -18.140  -7.890  17.351  1.00 41.85           H  
ATOM   2100  CE1 PHE A 161     -18.483  -8.086  21.220  1.00 41.85           C  
ATOM   2101  HE1 PHE A 161     -18.580  -8.135  22.295  1.00 41.85           H  
ATOM   2102  CE2 PHE A 161     -19.106  -8.882  19.006  1.00 41.85           C  
ATOM   2103  HE2 PHE A 161     -19.684  -9.542  18.376  1.00 41.85           H  
ATOM   2104  CZ  PHE A 161     -19.233  -8.951  20.404  1.00 41.85           C  
ATOM   2105  HZ  PHE A 161     -19.908  -9.667  20.851  1.00 41.85           H  
ATOM   2106  N   ALA A 162     -17.585  -2.477  19.032  1.00 42.22           N  
ATOM   2107  H   ALA A 162     -17.753  -2.238  18.065  1.00 42.22           H  
ATOM   2108  CA  ALA A 162     -17.897  -1.468  20.044  1.00 42.22           C  
ATOM   2109  HA  ALA A 162     -17.598  -1.844  21.022  1.00 42.22           H  
ATOM   2110  C   ALA A 162     -19.412  -1.179  20.043  1.00 42.22           C  
ATOM   2111  CB  ALA A 162     -17.049  -0.215  19.800  1.00 42.22           C  
ATOM   2112  HB1 ALA A 162     -17.265   0.529  20.567  1.00 42.22           H  
ATOM   2113  HB2 ALA A 162     -17.280   0.205  18.821  1.00 42.22           H  
ATOM   2114  HB3 ALA A 162     -15.991  -0.474  19.840  1.00 42.22           H  
ATOM   2115  O   ALA A 162     -19.943  -0.779  19.003  1.00 42.22           O  
ATOM   2116  N   PRO A 163     -20.134  -1.374  21.167  1.00 40.25           N  
ATOM   2117  CA  PRO A 163     -21.522  -0.945  21.278  1.00 40.25           C  
ATOM   2118  HA  PRO A 163     -22.123  -1.423  20.504  1.00 40.25           H  
ATOM   2119  C   PRO A 163     -21.575   0.576  21.102  1.00 40.25           C  
ATOM   2120  CB  PRO A 163     -22.002  -1.414  22.656  1.00 40.25           C  
ATOM   2121  HB2 PRO A 163     -22.718  -0.723  23.101  1.00 40.25           H  
ATOM   2122  HB3 PRO A 163     -22.442  -2.407  22.564  1.00 40.25           H  
ATOM   2123  O   PRO A 163     -20.897   1.308  21.822  1.00 40.25           O  
ATOM   2124  CG  PRO A 163     -20.716  -1.507  23.477  1.00 40.25           C  
ATOM   2125  HG2 PRO A 163     -20.489  -0.532  23.908  1.00 40.25           H  
ATOM   2126  HG3 PRO A 163     -20.791  -2.261  24.261  1.00 40.25           H  
ATOM   2127  CD  PRO A 163     -19.648  -1.867  22.447  1.00 40.25           C  
ATOM   2128  HD2 PRO A 163     -18.708  -1.395  22.731  1.00 40.25           H  
ATOM   2129  HD3 PRO A 163     -19.528  -2.949  22.396  1.00 40.25           H  
ATOM   2130  N   TYR A 164     -22.346   1.014  20.104  1.00 38.57           N  
ATOM   2131  H   TYR A 164     -22.771   0.308  19.521  1.00 38.57           H  
ATOM   2132  CA  TYR A 164     -22.597   2.402  19.711  1.00 38.57           C  
ATOM   2133  HA  TYR A 164     -21.846   2.707  18.982  1.00 38.57           H  
ATOM   2134  C   TYR A 164     -22.542   3.384  20.895  1.00 38.57           C  
ATOM   2135  CB  TYR A 164     -23.981   2.454  19.035  1.00 38.57           C  
ATOM   2136  HB2 TYR A 164     -24.674   1.794  19.558  1.00 38.57           H  
ATOM   2137  HB3 TYR A 164     -24.378   3.463  19.145  1.00 38.57           H  
ATOM   2138  O   TYR A 164     -23.483   3.482  21.680  1.00 38.57           O  
ATOM   2139  CG  TYR A 164     -23.992   2.125  17.553  1.00 38.57           C  
ATOM   2140  CD1 TYR A 164     -24.007   3.184  16.623  1.00 38.57           C  
ATOM   2141  HD1 TYR A 164     -23.990   4.207  16.968  1.00 38.57           H  
ATOM   2142  CD2 TYR A 164     -24.009   0.792  17.094  1.00 38.57           C  
ATOM   2143  HD2 TYR A 164     -24.007  -0.027  17.798  1.00 38.57           H  
ATOM   2144  CE1 TYR A 164     -24.040   2.919  15.242  1.00 38.57           C  
ATOM   2145  HE1 TYR A 164     -24.045   3.737  14.537  1.00 38.57           H  
ATOM   2146  CE2 TYR A 164     -24.039   0.523  15.710  1.00 38.57           C  
ATOM   2147  HE2 TYR A 164     -24.047  -0.494  15.346  1.00 38.57           H  
ATOM   2148  OH  TYR A 164     -24.090   1.328  13.450  1.00 38.57           O  
ATOM   2149  HH  TYR A 164     -24.054   2.137  12.935  1.00 38.57           H  
ATOM   2150  CZ  TYR A 164     -24.057   1.586  14.783  1.00 38.57           C  
ATOM   2151  N   GLN A 165     -21.439   4.129  21.004  1.00 41.81           N  
ATOM   2152  H   GLN A 165     -20.683   3.959  20.356  1.00 41.81           H  
ATOM   2153  CA  GLN A 165     -21.354   5.326  21.836  1.00 41.81           C  
ATOM   2154  HA  GLN A 165     -21.976   5.188  22.721  1.00 41.81           H  
ATOM   2155  C   GLN A 165     -21.872   6.514  21.008  1.00 41.81           C  
ATOM   2156  CB  GLN A 165     -19.911   5.560  22.313  1.00 41.81           C  
ATOM   2157  HB2 GLN A 165     -19.229   5.431  21.472  1.00 41.81           H  
ATOM   2158  HB3 GLN A 165     -19.811   6.587  22.665  1.00 41.81           H  
ATOM   2159  O   GLN A 165     -21.298   6.811  19.955  1.00 41.81           O  
ATOM   2160  CG  GLN A 165     -19.499   4.609  23.448  1.00 41.81           C  
ATOM   2161  HG2 GLN A 165     -18.429   4.717  23.628  1.00 41.81           H  
ATOM   2162  HG3 GLN A 165     -19.683   3.579  23.143  1.00 41.81           H  
ATOM   2163  CD  GLN A 165     -20.225   4.901  24.760  1.00 41.81           C  
ATOM   2164  NE2 GLN A 165     -20.771   3.903  25.417  1.00 41.81           N  
ATOM   2165 HE21 GLN A 165     -21.256   4.151  26.268  1.00 41.81           H  
ATOM   2166 HE22 GLN A 165     -20.764   2.973  25.024  1.00 41.81           H  
ATOM   2167  OE1 GLN A 165     -20.324   6.026  25.218  1.00 41.81           O  
ATOM   2168  N   PRO A 166     -22.950   7.194  21.434  1.00 44.05           N  
ATOM   2169  CA  PRO A 166     -23.466   8.367  20.747  1.00 44.05           C  
ATOM   2170  HA  PRO A 166     -23.467   8.221  19.667  1.00 44.05           H  
ATOM   2171  C   PRO A 166     -22.580   9.566  21.101  1.00 44.05           C  
ATOM   2172  CB  PRO A 166     -24.911   8.503  21.242  1.00 44.05           C  
ATOM   2173  HB2 PRO A 166     -25.256   9.536  21.231  1.00 44.05           H  
ATOM   2174  HB3 PRO A 166     -25.560   7.884  20.623  1.00 44.05           H  
ATOM   2175  O   PRO A 166     -22.729  10.156  22.165  1.00 44.05           O  
ATOM   2176  CG  PRO A 166     -24.868   7.932  22.662  1.00 44.05           C  
ATOM   2177  HG2 PRO A 166     -25.817   7.472  22.937  1.00 44.05           H  
ATOM   2178  HG3 PRO A 166     -24.614   8.721  23.370  1.00 44.05           H  
ATOM   2179  CD  PRO A 166     -23.739   6.904  22.622  1.00 44.05           C  
ATOM   2180  HD2 PRO A 166     -23.132   6.983  23.524  1.00 44.05           H  
ATOM   2181  HD3 PRO A 166     -24.163   5.903  22.543  1.00 44.05           H  
ATOM   2182  N   GLY A 167     -21.627   9.910  20.234  1.00 51.54           N  
ATOM   2183  H   GLY A 167     -21.504   9.349  19.404  1.00 51.54           H  
ATOM   2184  CA  GLY A 167     -20.847  11.148  20.392  1.00 51.54           C  
ATOM   2185  HA2 GLY A 167     -21.281  11.913  19.749  1.00 51.54           H  
ATOM   2186  HA3 GLY A 167     -20.912  11.506  21.420  1.00 51.54           H  
ATOM   2187  C   GLY A 167     -19.361  11.068  20.060  1.00 51.54           C  
ATOM   2188  O   GLY A 167     -18.664  12.064  20.218  1.00 51.54           O  
ATOM   2189  N   GLY A 168     -18.862   9.926  19.590  1.00 56.86           N  
ATOM   2190  H   GLY A 168     -19.474   9.129  19.488  1.00 56.86           H  
ATOM   2191  CA  GLY A 168     -17.542   9.854  18.966  1.00 56.86           C  
ATOM   2192  HA2 GLY A 168     -17.074   8.900  19.210  1.00 56.86           H  
ATOM   2193  HA3 GLY A 168     -16.905  10.651  19.349  1.00 56.86           H  
ATOM   2194  C   GLY A 168     -17.684   9.941  17.446  1.00 56.86           C  
ATOM   2195  O   GLY A 168     -18.544   9.242  16.908  1.00 56.86           O  
ATOM   2196  N   PRO A 169     -16.900  10.768  16.737  1.00 46.17           N  
ATOM   2197  CA  PRO A 169     -16.940  10.811  15.280  1.00 46.17           C  
ATOM   2198  HA  PRO A 169     -17.928  11.131  14.949  1.00 46.17           H  
ATOM   2199  C   PRO A 169     -16.648   9.415  14.705  1.00 46.17           C  
ATOM   2200  CB  PRO A 169     -15.920  11.876  14.875  1.00 46.17           C  
ATOM   2201  HB2 PRO A 169     -15.424  11.624  13.938  1.00 46.17           H  
ATOM   2202  HB3 PRO A 169     -16.417  12.842  14.789  1.00 46.17           H  
ATOM   2203  O   PRO A 169     -15.581   8.840  14.888  1.00 46.17           O  
ATOM   2204  CG  PRO A 169     -14.964  11.906  16.069  1.00 46.17           C  
ATOM   2205  HG2 PRO A 169     -14.264  11.073  16.006  1.00 46.17           H  
ATOM   2206  HG3 PRO A 169     -14.444  12.860  16.158  1.00 46.17           H  
ATOM   2207  CD  PRO A 169     -15.860  11.636  17.256  1.00 46.17           C  
ATOM   2208  HD2 PRO A 169     -16.302  12.567  17.611  1.00 46.17           H  
ATOM   2209  HD3 PRO A 169     -15.281  11.158  18.046  1.00 46.17           H  
ATOM   2210  N   THR A 170     -17.648   8.833  14.043  1.00 55.00           N  
ATOM   2211  H   THR A 170     -18.540   9.307  14.027  1.00 55.00           H  
ATOM   2212  CA  THR A 170     -17.516   7.589  13.272  1.00 55.00           C  
ATOM   2213  HA  THR A 170     -16.508   7.206  13.431  1.00 55.00           H  
ATOM   2214  C   THR A 170     -17.584   7.970  11.801  1.00 55.00           C  
ATOM   2215  CB  THR A 170     -18.453   6.435  13.718  1.00 55.00           C  
ATOM   2216  HB  THR A 170     -17.841   5.534  13.771  1.00 55.00           H  
ATOM   2217  O   THR A 170     -18.548   7.708  11.086  1.00 55.00           O  
ATOM   2218  CG2 THR A 170     -19.103   6.623  15.085  1.00 55.00           C  
ATOM   2219 HG21 THR A 170     -19.773   7.483  15.068  1.00 55.00           H  
ATOM   2220 HG22 THR A 170     -18.334   6.773  15.843  1.00 55.00           H  
ATOM   2221 HG23 THR A 170     -19.679   5.733  15.339  1.00 55.00           H  
ATOM   2222  OG1 THR A 170     -19.520   6.149  12.846  1.00 55.00           O  
ATOM   2223  HG1 THR A 170     -19.388   6.688  12.063  1.00 55.00           H  
ATOM   2224  N   SER A 171     -16.556   8.661  11.348  1.00 56.22           N  
ATOM   2225  H   SER A 171     -15.797   8.888  11.974  1.00 56.22           H  
ATOM   2226  CA  SER A 171     -16.393   8.994   9.943  1.00 56.22           C  
ATOM   2227  HA  SER A 171     -17.013   8.346   9.324  1.00 56.22           H  
ATOM   2228  C   SER A 171     -14.942   8.744   9.609  1.00 56.22           C  
ATOM   2229  CB  SER A 171     -16.795  10.447   9.666  1.00 56.22           C  
ATOM   2230  HB2 SER A 171     -16.160  11.114  10.249  1.00 56.22           H  
ATOM   2231  HB3 SER A 171     -16.661  10.666   8.607  1.00 56.22           H  
ATOM   2232  O   SER A 171     -14.065   8.913  10.445  1.00 56.22           O  
ATOM   2233  OG  SER A 171     -18.144  10.667  10.023  1.00 56.22           O  
ATOM   2234  HG  SER A 171     -18.351  11.596   9.898  1.00 56.22           H  
ATOM   2235  N   TRP A 172     -14.659   8.354   8.377  1.00 59.33           N  
ATOM   2236  H   TRP A 172     -15.423   8.193   7.736  1.00 59.33           H  
ATOM   2237  CA  TRP A 172     -13.316   8.486   7.832  1.00 59.33           C  
ATOM   2238  HA  TRP A 172     -12.603   7.971   8.475  1.00 59.33           H  
ATOM   2239  C   TRP A 172     -12.973   9.984   7.806  1.00 59.33           C  
ATOM   2240  CB  TRP A 172     -13.308   7.833   6.450  1.00 59.33           C  
ATOM   2241  HB2 TRP A 172     -14.092   8.264   5.827  1.00 59.33           H  
ATOM   2242  HB3 TRP A 172     -12.360   8.070   5.969  1.00 59.33           H  
ATOM   2243  O   TRP A 172     -13.258  10.660   6.822  1.00 59.33           O  
ATOM   2244  CG  TRP A 172     -13.458   6.346   6.465  1.00 59.33           C  
ATOM   2245  CD1 TRP A 172     -14.606   5.627   6.490  1.00 59.33           C  
ATOM   2246  HD1 TRP A 172     -15.602   6.044   6.500  1.00 59.33           H  
ATOM   2247  CD2 TRP A 172     -12.378   5.376   6.461  1.00 59.33           C  
ATOM   2248  CE2 TRP A 172     -12.939   4.067   6.470  1.00 59.33           C  
ATOM   2249  CE3 TRP A 172     -10.972   5.490   6.439  1.00 59.33           C  
ATOM   2250  HE3 TRP A 172     -10.524   6.472   6.432  1.00 59.33           H  
ATOM   2251  NE1 TRP A 172     -14.302   4.278   6.501  1.00 59.33           N  
ATOM   2252  HE1 TRP A 172     -15.000   3.549   6.530  1.00 59.33           H  
ATOM   2253  CH2 TRP A 172     -10.739   3.060   6.420  1.00 59.33           C  
ATOM   2254  HH2 TRP A 172     -10.117   2.178   6.403  1.00 59.33           H  
ATOM   2255  CZ2 TRP A 172     -12.138   2.918   6.450  1.00 59.33           C  
ATOM   2256  HZ2 TRP A 172     -12.590   1.937   6.459  1.00 59.33           H  
ATOM   2257  CZ3 TRP A 172     -10.158   4.342   6.417  1.00 59.33           C  
ATOM   2258  HZ3 TRP A 172      -9.084   4.448   6.395  1.00 59.33           H  
ATOM   2259  N   GLU A 173     -12.455  10.484   8.932  1.00 54.63           N  
ATOM   2260  H   GLU A 173     -12.246   9.775   9.620  1.00 54.63           H  
ATOM   2261  CA  GLU A 173     -12.808  11.741   9.630  1.00 54.63           C  
ATOM   2262  HA  GLU A 173     -13.893  11.738   9.732  1.00 54.63           H  
ATOM   2263  C   GLU A 173     -12.503  13.078   8.941  1.00 54.63           C  
ATOM   2264  CB  GLU A 173     -12.201  11.670  11.047  1.00 54.63           C  
ATOM   2265  HB2 GLU A 173     -11.766  10.681  11.192  1.00 54.63           H  
ATOM   2266  HB3 GLU A 173     -11.383  12.383  11.154  1.00 54.63           H  
ATOM   2267  O   GLU A 173     -12.555  14.130   9.562  1.00 54.63           O  
ATOM   2268  CG  GLU A 173     -13.253  11.917  12.133  1.00 54.63           C  
ATOM   2269  HG2 GLU A 173     -13.362  12.989  12.292  1.00 54.63           H  
ATOM   2270  HG3 GLU A 173     -14.217  11.525  11.810  1.00 54.63           H  
ATOM   2271  CD  GLU A 173     -12.869  11.198  13.422  1.00 54.63           C  
ATOM   2272  OE1 GLU A 173     -12.683  11.908  14.426  1.00 54.63           O  
ATOM   2273  OE2 GLU A 173     -12.743   9.953  13.388  1.00 54.63           O  
ATOM   2274  N   GLY A 174     -12.227  13.061   7.642  1.00 61.36           N  
ATOM   2275  H   GLY A 174     -12.199  12.155   7.197  1.00 61.36           H  
ATOM   2276  CA  GLY A 174     -12.144  14.262   6.810  1.00 61.36           C  
ATOM   2277  HA2 GLY A 174     -12.749  15.054   7.252  1.00 61.36           H  
ATOM   2278  HA3 GLY A 174     -11.109  14.605   6.781  1.00 61.36           H  
ATOM   2279  C   GLY A 174     -12.629  14.068   5.374  1.00 61.36           C  
ATOM   2280  O   GLY A 174     -12.485  14.976   4.568  1.00 61.36           O  
ATOM   2281  N   MET A 175     -13.165  12.893   5.019  1.00 57.68           N  
ATOM   2282  H   MET A 175     -13.252  12.173   5.722  1.00 57.68           H  
ATOM   2283  CA  MET A 175     -13.547  12.565   3.635  1.00 57.68           C  
ATOM   2284  HA  MET A 175     -13.203  13.372   2.988  1.00 57.68           H  
ATOM   2285  C   MET A 175     -15.062  12.485   3.410  1.00 57.68           C  
ATOM   2286  CB  MET A 175     -12.812  11.285   3.202  1.00 57.68           C  
ATOM   2287  HB2 MET A 175     -13.324  10.402   3.585  1.00 57.68           H  
ATOM   2288  HB3 MET A 175     -11.805  11.310   3.619  1.00 57.68           H  
ATOM   2289  O   MET A 175     -15.506  12.464   2.266  1.00 57.68           O  
ATOM   2290  CG  MET A 175     -12.675  11.202   1.676  1.00 57.68           C  
ATOM   2291  HG2 MET A 175     -13.609  10.845   1.243  1.00 57.68           H  
ATOM   2292  HG3 MET A 175     -12.500  12.208   1.295  1.00 57.68           H  
ATOM   2293  SD  MET A 175     -11.291  10.178   1.093  1.00 57.68           S  
ATOM   2294  CE  MET A 175     -12.029   8.532   1.212  1.00 57.68           C  
ATOM   2295  HE1 MET A 175     -12.307   8.329   2.246  1.00 57.68           H  
ATOM   2296  HE2 MET A 175     -12.920   8.485   0.587  1.00 57.68           H  
ATOM   2297  HE3 MET A 175     -11.310   7.784   0.877  1.00 57.68           H  
ATOM   2298  N   TYR A 176     -15.852  12.455   4.487  1.00 49.54           N  
ATOM   2299  H   TYR A 176     -15.415  12.515   5.396  1.00 49.54           H  
ATOM   2300  CA  TYR A 176     -17.318  12.393   4.436  1.00 49.54           C  
ATOM   2301  HA  TYR A 176     -17.644  12.580   3.413  1.00 49.54           H  
ATOM   2302  C   TYR A 176     -17.994  13.485   5.278  1.00 49.54           C  
ATOM   2303  CB  TYR A 176     -17.804  10.989   4.830  1.00 49.54           C  
ATOM   2304  HB2 TYR A 176     -18.894  10.985   4.862  1.00 49.54           H  
ATOM   2305  HB3 TYR A 176     -17.453  10.763   5.836  1.00 49.54           H  
ATOM   2306  O   TYR A 176     -19.163  13.336   5.617  1.00 49.54           O  
ATOM   2307  CG  TYR A 176     -17.394   9.881   3.882  1.00 49.54           C  
ATOM   2308  CD1 TYR A 176     -18.061   9.723   2.655  1.00 49.54           C  
ATOM   2309  HD1 TYR A 176     -18.831  10.427   2.374  1.00 49.54           H  
ATOM   2310  CD2 TYR A 176     -16.365   8.996   4.238  1.00 49.54           C  
ATOM   2311  HD2 TYR A 176     -15.864   9.143   5.184  1.00 49.54           H  
ATOM   2312  CE1 TYR A 176     -17.718   8.669   1.790  1.00 49.54           C  
ATOM   2313  HE1 TYR A 176     -18.236   8.560   0.848  1.00 49.54           H  
ATOM   2314  CE2 TYR A 176     -16.004   7.943   3.375  1.00 49.54           C  
ATOM   2315  HE2 TYR A 176     -15.214   7.256   3.640  1.00 49.54           H  
ATOM   2316  OH  TYR A 176     -16.354   6.756   1.318  1.00 49.54           O  
ATOM   2317  HH  TYR A 176     -16.903   6.767   0.531  1.00 49.54           H  
ATOM   2318  CZ  TYR A 176     -16.688   7.776   2.152  1.00 49.54           C  
ATOM   2319  N   ASP A 177     -17.286  14.568   5.615  1.00 66.05           N  
ATOM   2320  H   ASP A 177     -16.338  14.676   5.283  1.00 66.05           H  
ATOM   2321  CA  ASP A 177     -17.884  15.717   6.322  1.00 66.05           C  
ATOM   2322  HA  ASP A 177     -18.386  15.349   7.217  1.00 66.05           H  
ATOM   2323  C   ASP A 177     -18.956  16.430   5.468  1.00 66.05           C  
ATOM   2324  CB  ASP A 177     -16.763  16.673   6.763  1.00 66.05           C  
ATOM   2325  HB2 ASP A 177     -15.925  16.086   7.139  1.00 66.05           H  
ATOM   2326  HB3 ASP A 177     -16.414  17.241   5.901  1.00 66.05           H  
ATOM   2327  O   ASP A 177     -19.871  17.056   5.989  1.00 66.05           O  
ATOM   2328  CG  ASP A 177     -17.207  17.622   7.884  1.00 66.05           C  
ATOM   2329  OD1 ASP A 177     -17.764  17.102   8.879  1.00 66.05           O  
ATOM   2330  OD2 ASP A 177     -16.902  18.830   7.779  1.00 66.05           O  
ATOM   2331  N   ASP A 178     -18.920  16.238   4.145  1.00 61.36           N  
ATOM   2332  H   ASP A 178     -18.088  15.817   3.756  1.00 61.36           H  
ATOM   2333  CA  ASP A 178     -19.911  16.788   3.213  1.00 61.36           C  
ATOM   2334  HA  ASP A 178     -20.296  17.723   3.619  1.00 61.36           H  
ATOM   2335  C   ASP A 178     -21.126  15.879   2.963  1.00 61.36           C  
ATOM   2336  CB  ASP A 178     -19.223  17.106   1.883  1.00 61.36           C  
ATOM   2337  HB2 ASP A 178     -18.712  16.215   1.520  1.00 61.36           H  
ATOM   2338  HB3 ASP A 178     -19.973  17.381   1.140  1.00 61.36           H  
ATOM   2339  O   ASP A 178     -22.036  16.260   2.221  1.00 61.36           O  
ATOM   2340  CG  ASP A 178     -18.243  18.270   1.994  1.00 61.36           C  
ATOM   2341  OD1 ASP A 178     -18.691  19.370   2.384  1.00 61.36           O  
ATOM   2342  OD2 ASP A 178     -17.075  18.057   1.598  1.00 61.36           O  
ATOM   2343  N   VAL A 179     -21.172  14.663   3.525  1.00 60.44           N  
ATOM   2344  H   VAL A 179     -20.482  14.433   4.225  1.00 60.44           H  
ATOM   2345  CA  VAL A 179     -22.378  13.835   3.401  1.00 60.44           C  
ATOM   2346  HA  VAL A 179     -22.822  14.035   2.426  1.00 60.44           H  
ATOM   2347  C   VAL A 179     -23.334  14.266   4.505  1.00 60.44           C  
ATOM   2348  CB  VAL A 179     -22.106  12.324   3.431  1.00 60.44           C  
ATOM   2349  HB  VAL A 179     -21.681  12.031   4.391  1.00 60.44           H  
ATOM   2350  O   VAL A 179     -23.045  13.996   5.672  1.00 60.44           O  
ATOM   2351  CG1 VAL A 179     -23.405  11.537   3.186  1.00 60.44           C  
ATOM   2352 HG11 VAL A 179     -23.849  11.825   2.233  1.00 60.44           H  
ATOM   2353 HG12 VAL A 179     -23.193  10.468   3.181  1.00 60.44           H  
ATOM   2354 HG13 VAL A 179     -24.116  11.736   3.988  1.00 60.44           H  
ATOM   2355  CG2 VAL A 179     -21.129  11.937   2.315  1.00 60.44           C  
ATOM   2356 HG21 VAL A 179     -21.500  12.290   1.353  1.00 60.44           H  
ATOM   2357 HG22 VAL A 179     -20.158  12.391   2.511  1.00 60.44           H  
ATOM   2358 HG23 VAL A 179     -21.021  10.852   2.288  1.00 60.44           H  
ATOM   2359  N   PRO A 180     -24.469  14.917   4.183  1.00 65.30           N  
ATOM   2360  CA  PRO A 180     -25.432  15.288   5.205  1.00 65.30           C  
ATOM   2361  HA  PRO A 180     -24.983  15.998   5.899  1.00 65.30           H  
ATOM   2362  C   PRO A 180     -25.830  14.019   5.949  1.00 65.30           C  
ATOM   2363  CB  PRO A 180     -26.602  15.950   4.469  1.00 65.30           C  
ATOM   2364  HB2 PRO A 180     -26.444  17.028   4.443  1.00 65.30           H  
ATOM   2365  HB3 PRO A 180     -27.562  15.718   4.931  1.00 65.30           H  
ATOM   2366  O   PRO A 180     -26.308  13.056   5.337  1.00 65.30           O  
ATOM   2367  CG  PRO A 180     -26.502  15.390   3.051  1.00 65.30           C  
ATOM   2368  HG2 PRO A 180     -27.001  14.422   3.003  1.00 65.30           H  
ATOM   2369  HG3 PRO A 180     -26.920  16.075   2.313  1.00 65.30           H  
ATOM   2370  CD  PRO A 180     -25.001  15.200   2.858  1.00 65.30           C  
ATOM   2371  HD2 PRO A 180     -24.560  16.122   2.480  1.00 65.30           H  
ATOM   2372  HD3 PRO A 180     -24.830  14.380   2.162  1.00 65.30           H  
ATOM   2373  N   GLN A 181     -25.582  14.003   7.261  1.00 61.67           N  
ATOM   2374  H   GLN A 181     -25.096  14.782   7.682  1.00 61.67           H  
ATOM   2375  CA  GLN A 181     -26.013  12.893   8.094  1.00 61.67           C  
ATOM   2376  HA  GLN A 181     -25.450  12.013   7.782  1.00 61.67           H  
ATOM   2377  C   GLN A 181     -27.510  12.668   7.849  1.00 61.67           C  
ATOM   2378  CB  GLN A 181     -25.759  13.147   9.584  1.00 61.67           C  
ATOM   2379  HB2 GLN A 181     -26.129  14.133   9.865  1.00 61.67           H  
ATOM   2380  HB3 GLN A 181     -26.324  12.401  10.141  1.00 61.67           H  
ATOM   2381  O   GLN A 181     -28.275  13.640   7.809  1.00 61.67           O  
ATOM   2382  CG  GLN A 181     -24.279  13.014   9.972  1.00 61.67           C  
ATOM   2383  HG2 GLN A 181     -23.721  13.855   9.561  1.00 61.67           H  
ATOM   2384  HG3 GLN A 181     -23.874  12.095   9.548  1.00 61.67           H  
ATOM   2385  CD  GLN A 181     -24.071  12.965  11.486  1.00 61.67           C  
ATOM   2386  NE2 GLN A 181     -22.841  13.002  11.947  1.00 61.67           N  
ATOM   2387 HE21 GLN A 181     -22.060  13.132  11.320  1.00 61.67           H  
ATOM   2388 HE22 GLN A 181     -22.745  13.002  12.952  1.00 61.67           H  
ATOM   2389  OE1 GLN A 181     -24.990  12.875  12.283  1.00 61.67           O  
ATOM   2390  N   PRO A 182     -27.950  11.414   7.649  1.00 54.47           N  
ATOM   2391  CA  PRO A 182     -29.364  11.135   7.497  1.00 54.47           C  
ATOM   2392  HA  PRO A 182     -29.751  11.654   6.620  1.00 54.47           H  
ATOM   2393  C   PRO A 182     -30.080  11.638   8.750  1.00 54.47           C  
ATOM   2394  CB  PRO A 182     -29.472   9.622   7.286  1.00 54.47           C  
ATOM   2395  HB2 PRO A 182     -29.475   9.408   6.217  1.00 54.47           H  
ATOM   2396  HB3 PRO A 182     -30.361   9.203   7.758  1.00 54.47           H  
ATOM   2397  O   PRO A 182     -29.728  11.263   9.865  1.00 54.47           O  
ATOM   2398  CG  PRO A 182     -28.188   9.069   7.907  1.00 54.47           C  
ATOM   2399  HG2 PRO A 182     -27.874   8.139   7.432  1.00 54.47           H  
ATOM   2400  HG3 PRO A 182     -28.336   8.920   8.976  1.00 54.47           H  
ATOM   2401  CD  PRO A 182     -27.173  10.186   7.688  1.00 54.47           C  
ATOM   2402  HD2 PRO A 182     -26.666  10.050   6.732  1.00 54.47           H  
ATOM   2403  HD3 PRO A 182     -26.451  10.192   8.505  1.00 54.47           H  
ATOM   2404  N   ASN A 183     -31.060  12.522   8.558  1.00 53.38           N  
ATOM   2405  H   ASN A 183     -31.225  12.857   7.620  1.00 53.38           H  
ATOM   2406  CA  ASN A 183     -31.910  13.018   9.630  1.00 53.38           C  
ATOM   2407  HA  ASN A 183     -31.286  13.425  10.426  1.00 53.38           H  
ATOM   2408  C   ASN A 183     -32.702  11.826  10.187  1.00 53.38           C  
ATOM   2409  CB  ASN A 183     -32.797  14.145   9.061  1.00 53.38           C  
ATOM   2410  HB2 ASN A 183     -33.489  13.732   8.328  1.00 53.38           H  
ATOM   2411  HB3 ASN A 183     -32.160  14.879   8.567  1.00 53.38           H  
ATOM   2412  O   ASN A 183     -33.696  11.410   9.594  1.00 53.38           O  
ATOM   2413  CG  ASN A 183     -33.596  14.882  10.122  1.00 53.38           C  
ATOM   2414  ND2 ASN A 183     -34.419  15.824   9.725  1.00 53.38           N  
ATOM   2415 HD21 ASN A 183     -34.911  16.306  10.464  1.00 53.38           H  
ATOM   2416 HD22 ASN A 183     -34.512  16.052   8.745  1.00 53.38           H  
ATOM   2417  OD1 ASN A 183     -33.487  14.652  11.311  1.00 53.38           O  
ATOM   2418  N   ILE A 184     -32.206  11.218  11.264  1.00 54.48           N  
ATOM   2419  H   ILE A 184     -31.324  11.548  11.630  1.00 54.48           H  
ATOM   2420  CA  ILE A 184     -32.910  10.165  11.990  1.00 54.48           C  
ATOM   2421  HA  ILE A 184     -33.385   9.499  11.270  1.00 54.48           H  
ATOM   2422  C   ILE A 184     -33.963  10.883  12.838  1.00 54.48           C  
ATOM   2423  CB  ILE A 184     -31.946   9.318  12.857  1.00 54.48           C  
ATOM   2424  HB  ILE A 184     -31.450   9.978  13.568  1.00 54.48           H  
ATOM   2425  O   ILE A 184     -33.584  11.609  13.760  1.00 54.48           O  
ATOM   2426  CG1 ILE A 184     -30.864   8.630  11.992  1.00 54.48           C  
ATOM   2427 HG12 ILE A 184     -30.412   9.360  11.320  1.00 54.48           H  
ATOM   2428 HG13 ILE A 184     -31.324   7.857  11.377  1.00 54.48           H  
ATOM   2429  CG2 ILE A 184     -32.744   8.256  13.640  1.00 54.48           C  
ATOM   2430 HG21 ILE A 184     -33.256   7.583  12.953  1.00 54.48           H  
ATOM   2431 HG22 ILE A 184     -32.079   7.678  14.282  1.00 54.48           H  
ATOM   2432 HG23 ILE A 184     -33.480   8.733  14.288  1.00 54.48           H  
ATOM   2433  CD1 ILE A 184     -29.715   8.016  12.802  1.00 54.48           C  
ATOM   2434 HD11 ILE A 184     -29.272   8.772  13.449  1.00 54.48           H  
ATOM   2435 HD12 ILE A 184     -28.951   7.648  12.117  1.00 54.48           H  
ATOM   2436 HD13 ILE A 184     -30.070   7.180  13.404  1.00 54.48           H  
ATOM   2437  N   PRO A 185     -35.270  10.716  12.566  1.00 44.10           N  
ATOM   2438  CA  PRO A 185     -36.289  11.292  13.421  1.00 44.10           C  
ATOM   2439  HA  PRO A 185     -36.101  12.356  13.567  1.00 44.10           H  
ATOM   2440  C   PRO A 185     -36.241  10.580  14.774  1.00 44.10           C  
ATOM   2441  CB  PRO A 185     -37.612  11.116  12.670  1.00 44.10           C  
ATOM   2442  HB2 PRO A 185     -37.782  11.985  12.035  1.00 44.10           H  
ATOM   2443  HB3 PRO A 185     -38.455  10.972  13.347  1.00 44.10           H  
ATOM   2444  O   PRO A 185     -36.690   9.445  14.927  1.00 44.10           O  
ATOM   2445  CG  PRO A 185     -37.369   9.889  11.793  1.00 44.10           C  
ATOM   2446  HG2 PRO A 185     -37.591   8.985  12.359  1.00 44.10           H  
ATOM   2447  HG3 PRO A 185     -37.964   9.921  10.880  1.00 44.10           H  
ATOM   2448  CD  PRO A 185     -35.873   9.944  11.491  1.00 44.10           C  
ATOM   2449  HD2 PRO A 185     -35.722  10.456  10.542  1.00 44.10           H  
ATOM   2450  HD3 PRO A 185     -35.467   8.933  11.447  1.00 44.10           H  
ATOM   2451  N   THR A 186     -35.692  11.261  15.772  1.00 55.51           N  
ATOM   2452  H   THR A 186     -35.216  12.127  15.567  1.00 55.51           H  
ATOM   2453  CA  THR A 186     -35.903  10.958  17.184  1.00 55.51           C  
ATOM   2454  HA  THR A 186     -35.747   9.892  17.352  1.00 55.51           H  
ATOM   2455  C   THR A 186     -37.364  11.271  17.526  1.00 55.51           C  
ATOM   2456  CB  THR A 186     -34.899  11.734  18.057  1.00 55.51           C  
ATOM   2457  HB  THR A 186     -35.282  11.817  19.074  1.00 55.51           H  
ATOM   2458  O   THR A 186     -37.710  12.361  17.968  1.00 55.51           O  
ATOM   2459  CG2 THR A 186     -33.548  11.019  18.099  1.00 55.51           C  
ATOM   2460 HG21 THR A 186     -33.136  10.943  17.093  1.00 55.51           H  
ATOM   2461 HG22 THR A 186     -32.854  11.576  18.729  1.00 55.51           H  
ATOM   2462 HG23 THR A 186     -33.672  10.019  18.514  1.00 55.51           H  
ATOM   2463  OG1 THR A 186     -34.646  13.021  17.533  1.00 55.51           O  
ATOM   2464  HG1 THR A 186     -34.060  13.482  18.138  1.00 55.51           H  
ATOM   2465  N   GLY A 187     -38.247  10.310  17.239  1.00 35.74           N  
ATOM   2466  H   GLY A 187     -37.890   9.483  16.782  1.00 35.74           H  
ATOM   2467  CA  GLY A 187     -39.671  10.327  17.591  1.00 35.74           C  
ATOM   2468  HA2 GLY A 187     -40.256   9.928  16.762  1.00 35.74           H  
ATOM   2469  HA3 GLY A 187     -39.985  11.355  17.767  1.00 35.74           H  
ATOM   2470  C   GLY A 187     -39.966   9.484  18.840  1.00 35.74           C  
ATOM   2471  O   GLY A 187     -39.228   8.539  19.120  1.00 35.74           O  
ATOM   2472  N   PRO A 188     -41.004   9.831  19.622  1.00 43.56           N  
ATOM   2473  CA  PRO A 188     -41.039   9.598  21.059  1.00 43.56           C  
ATOM   2474  HA  PRO A 188     -40.064   9.846  21.478  1.00 43.56           H  
ATOM   2475  C   PRO A 188     -41.377   8.154  21.436  1.00 43.56           C  
ATOM   2476  CB  PRO A 188     -42.070  10.590  21.607  1.00 43.56           C  
ATOM   2477  HB2 PRO A 188     -41.593  11.554  21.783  1.00 43.56           H  
ATOM   2478  HB3 PRO A 188     -42.553  10.230  22.516  1.00 43.56           H  
ATOM   2479  O   PRO A 188     -42.225   7.491  20.847  1.00 43.56           O  
ATOM   2480  CG  PRO A 188     -43.060  10.715  20.450  1.00 43.56           C  
ATOM   2481  HG2 PRO A 188     -43.761   9.881  20.475  1.00 43.56           H  
ATOM   2482  HG3 PRO A 188     -43.595  11.665  20.475  1.00 43.56           H  
ATOM   2483  CD  PRO A 188     -42.168  10.599  19.214  1.00 43.56           C  
ATOM   2484  HD2 PRO A 188     -42.703  10.101  18.406  1.00 43.56           H  
ATOM   2485  HD3 PRO A 188     -41.861  11.598  18.903  1.00 43.56           H  
ATOM   2486  N   GLN A 189     -40.731   7.716  22.509  1.00 50.18           N  
ATOM   2487  H   GLN A 189     -40.029   8.335  22.889  1.00 50.18           H  
ATOM   2488  CA  GLN A 189     -41.133   6.614  23.367  1.00 50.18           C  
ATOM   2489  HA  GLN A 189     -40.876   5.665  22.895  1.00 50.18           H  
ATOM   2490  C   GLN A 189     -42.647   6.678  23.659  1.00 50.18           C  
ATOM   2491  CB  GLN A 189     -40.286   6.829  24.638  1.00 50.18           C  
ATOM   2492  HB2 GLN A 189     -40.634   7.733  25.138  1.00 50.18           H  
ATOM   2493  HB3 GLN A 189     -39.256   7.008  24.332  1.00 50.18           H  
ATOM   2494  O   GLN A 189     -43.106   7.619  24.303  1.00 50.18           O  
ATOM   2495  CG  GLN A 189     -40.239   5.691  25.659  1.00 50.18           C  
ATOM   2496  HG2 GLN A 189     -39.848   4.794  25.177  1.00 50.18           H  
ATOM   2497  HG3 GLN A 189     -41.244   5.484  26.026  1.00 50.18           H  
ATOM   2498  CD  GLN A 189     -39.344   6.059  26.848  1.00 50.18           C  
ATOM   2499  NE2 GLN A 189     -38.858   5.098  27.601  1.00 50.18           N  
ATOM   2500 HE21 GLN A 189     -39.060   4.126  27.413  1.00 50.18           H  
ATOM   2501 HE22 GLN A 189     -38.277   5.408  28.366  1.00 50.18           H  
ATOM   2502  OE1 GLN A 189     -39.057   7.208  27.133  1.00 50.18           O  
ATOM   2503  N   GLY A 190     -43.425   5.683  23.218  1.00 42.10           N  
ATOM   2504  H   GLY A 190     -43.059   5.045  22.526  1.00 42.10           H  
ATOM   2505  CA  GLY A 190     -44.797   5.516  23.705  1.00 42.10           C  
ATOM   2506  HA2 GLY A 190     -44.765   4.998  24.664  1.00 42.10           H  
ATOM   2507  HA3 GLY A 190     -45.231   6.498  23.889  1.00 42.10           H  
ATOM   2508  C   GLY A 190     -45.771   4.791  22.778  1.00 42.10           C  
ATOM   2509  O   GLY A 190     -46.346   5.398  21.885  1.00 42.10           O  
ATOM   2510  N   GLY A 191     -46.069   3.533  23.118  1.00 37.90           N  
ATOM   2511  H   GLY A 191     -45.468   3.091  23.799  1.00 37.90           H  
ATOM   2512  CA  GLY A 191     -47.421   2.982  22.981  1.00 37.90           C  
ATOM   2513  HA2 GLY A 191     -47.633   2.385  23.868  1.00 37.90           H  
ATOM   2514  HA3 GLY A 191     -48.135   3.806  22.979  1.00 37.90           H  
ATOM   2515  C   GLY A 191     -47.725   2.142  21.738  1.00 37.90           C  
ATOM   2516  O   GLY A 191     -47.507   2.556  20.609  1.00 37.90           O  
ATOM   2517  N   GLY A 192     -48.362   0.990  21.970  1.00 34.55           N  
ATOM   2518  H   GLY A 192     -48.447   0.692  22.931  1.00 34.55           H  
ATOM   2519  CA  GLY A 192     -49.340   0.457  21.017  1.00 34.55           C  
ATOM   2520  HA2 GLY A 192     -49.493   1.171  20.208  1.00 34.55           H  
ATOM   2521  HA3 GLY A 192     -50.300   0.357  21.523  1.00 34.55           H  
ATOM   2522  C   GLY A 192     -49.001  -0.878  20.367  1.00 34.55           C  
ATOM   2523  O   GLY A 192     -48.503  -0.954  19.254  1.00 34.55           O  
ATOM   2524  N   ASN A 193     -49.380  -1.940  21.064  1.00 42.31           N  
ATOM   2525  H   ASN A 193     -49.763  -1.743  21.978  1.00 42.31           H  
ATOM   2526  CA  ASN A 193     -49.668  -3.270  20.546  1.00 42.31           C  
ATOM   2527  HA  ASN A 193     -48.740  -3.806  20.349  1.00 42.31           H  
ATOM   2528  C   ASN A 193     -50.544  -3.204  19.265  1.00 42.31           C  
ATOM   2529  CB  ASN A 193     -50.453  -3.909  21.724  1.00 42.31           C  
ATOM   2530  HB2 ASN A 193     -50.072  -3.538  22.676  1.00 42.31           H  
ATOM   2531  HB3 ASN A 193     -51.503  -3.623  21.669  1.00 42.31           H  
ATOM   2532  O   ASN A 193     -51.655  -2.700  19.364  1.00 42.31           O  
ATOM   2533  CG  ASN A 193     -50.359  -5.408  21.845  1.00 42.31           C  
ATOM   2534  ND2 ASN A 193     -51.344  -6.029  22.452  1.00 42.31           N  
ATOM   2535 HD21 ASN A 193     -51.251  -7.029  22.557  1.00 42.31           H  
ATOM   2536 HD22 ASN A 193     -52.155  -5.518  22.770  1.00 42.31           H  
ATOM   2537  OD1 ASN A 193     -49.384  -6.029  21.465  1.00 42.31           O  
ATOM   2538  N   MET A 194     -50.118  -3.742  18.110  1.00 41.14           N  
ATOM   2539  H   MET A 194     -49.140  -3.977  18.018  1.00 41.14           H  
ATOM   2540  CA  MET A 194     -51.052  -4.241  17.080  1.00 41.14           C  
ATOM   2541  HA  MET A 194     -51.847  -4.749  17.627  1.00 41.14           H  
ATOM   2542  C   MET A 194     -50.397  -5.285  16.150  1.00 41.14           C  
ATOM   2543  CB  MET A 194     -51.737  -3.112  16.269  1.00 41.14           C  
ATOM   2544  HB2 MET A 194     -51.519  -2.137  16.705  1.00 41.14           H  
ATOM   2545  HB3 MET A 194     -51.350  -3.102  15.250  1.00 41.14           H  
ATOM   2546  O   MET A 194     -49.592  -4.979  15.279  1.00 41.14           O  
ATOM   2547  CG  MET A 194     -53.268  -3.297  16.210  1.00 41.14           C  
ATOM   2548  HG2 MET A 194     -53.637  -2.812  15.307  1.00 41.14           H  
ATOM   2549  HG3 MET A 194     -53.497  -4.360  16.132  1.00 41.14           H  
ATOM   2550  SD  MET A 194     -54.174  -2.582  17.619  1.00 41.14           S  
ATOM   2551  CE  MET A 194     -55.705  -3.546  17.631  1.00 41.14           C  
ATOM   2552  HE1 MET A 194     -56.334  -3.211  18.455  1.00 41.14           H  
ATOM   2553  HE2 MET A 194     -56.235  -3.401  16.689  1.00 41.14           H  
ATOM   2554  HE3 MET A 194     -55.471  -4.603  17.761  1.00 41.14           H  
ATOM   2555  N   ASN A 195     -50.795  -6.537  16.376  1.00 39.54           N  
ATOM   2556  H   ASN A 195     -51.366  -6.649  17.202  1.00 39.54           H  
ATOM   2557  CA  ASN A 195     -50.981  -7.631  15.421  1.00 39.54           C  
ATOM   2558  HA  ASN A 195     -51.088  -8.520  16.041  1.00 39.54           H  
ATOM   2559  C   ASN A 195     -49.865  -8.028  14.438  1.00 39.54           C  
ATOM   2560  CB  ASN A 195     -52.352  -7.471  14.750  1.00 39.54           C  
ATOM   2561  HB2 ASN A 195     -52.495  -6.448  14.403  1.00 39.54           H  
ATOM   2562  HB3 ASN A 195     -52.402  -8.128  13.882  1.00 39.54           H  
ATOM   2563  O   ASN A 195     -49.840  -7.681  13.261  1.00 39.54           O  
ATOM   2564  CG  ASN A 195     -53.487  -7.870  15.675  1.00 39.54           C  
ATOM   2565  ND2 ASN A 195     -54.685  -7.961  15.155  1.00 39.54           N  
ATOM   2566 HD21 ASN A 195     -55.428  -8.249  15.776  1.00 39.54           H  
ATOM   2567 HD22 ASN A 195     -54.827  -7.800  14.168  1.00 39.54           H  
ATOM   2568  OD1 ASN A 195     -53.318  -8.108  16.861  1.00 39.54           O  
ATOM   2569  N   ARG A 196     -49.119  -9.037  14.899  1.00 45.88           N  
ATOM   2570  H   ARG A 196     -49.138  -9.124  15.905  1.00 45.88           H  
ATOM   2571  CA  ARG A 196     -48.954 -10.308  14.176  1.00 45.88           C  
ATOM   2572  HA  ARG A 196     -48.261 -10.166  13.347  1.00 45.88           H  
ATOM   2573  C   ARG A 196     -50.309 -10.797  13.620  1.00 45.88           C  
ATOM   2574  CB  ARG A 196     -48.421 -11.354  15.194  1.00 45.88           C  
ATOM   2575  HB2 ARG A 196     -49.088 -12.216  15.217  1.00 45.88           H  
ATOM   2576  HB3 ARG A 196     -48.423 -10.935  16.200  1.00 45.88           H  
ATOM   2577  O   ARG A 196     -51.233 -10.996  14.403  1.00 45.88           O  
ATOM   2578  CG  ARG A 196     -47.013 -11.875  14.890  1.00 45.88           C  
ATOM   2579  HG2 ARG A 196     -47.044 -12.399  13.935  1.00 45.88           H  
ATOM   2580  HG3 ARG A 196     -46.315 -11.043  14.802  1.00 45.88           H  
ATOM   2581  CD  ARG A 196     -46.531 -12.859  15.973  1.00 45.88           C  
ATOM   2582  HD2 ARG A 196     -47.370 -13.468  16.307  1.00 45.88           H  
ATOM   2583  HD3 ARG A 196     -45.792 -13.518  15.517  1.00 45.88           H  
ATOM   2584  NE  ARG A 196     -45.895 -12.177  17.121  1.00 45.88           N  
ATOM   2585  HE  ARG A 196     -45.765 -11.179  17.041  1.00 45.88           H  
ATOM   2586  NH1 ARG A 196     -45.536 -14.036  18.430  1.00 45.88           N  
ATOM   2587 HH11 ARG A 196     -45.159 -14.456  19.267  1.00 45.88           H  
ATOM   2588 HH12 ARG A 196     -46.052 -14.597  17.767  1.00 45.88           H  
ATOM   2589  NH2 ARG A 196     -44.734 -12.060  19.082  1.00 45.88           N  
ATOM   2590 HH21 ARG A 196     -44.599 -11.068  18.951  1.00 45.88           H  
ATOM   2591 HH22 ARG A 196     -44.355 -12.506  19.905  1.00 45.88           H  
ATOM   2592  CZ  ARG A 196     -45.396 -12.759  18.201  1.00 45.88           C  
ATOM   2593  N   GLY A 197     -50.379 -11.106  12.324  1.00 34.53           N  
ATOM   2594  H   GLY A 197     -49.667 -10.741  11.708  1.00 34.53           H  
ATOM   2595  CA  GLY A 197     -51.313 -12.109  11.797  1.00 34.53           C  
ATOM   2596  HA2 GLY A 197     -52.017 -12.406  12.574  1.00 34.53           H  
ATOM   2597  HA3 GLY A 197     -50.740 -12.999  11.538  1.00 34.53           H  
ATOM   2598  C   GLY A 197     -52.157 -11.699  10.588  1.00 34.53           C  
ATOM   2599  O   GLY A 197     -52.903 -10.732  10.644  1.00 34.53           O  
ATOM   2600  N   GLY A 198     -52.121 -12.551   9.556  1.00 34.19           N  
ATOM   2601  H   GLY A 198     -51.390 -13.248   9.563  1.00 34.19           H  
ATOM   2602  CA  GLY A 198     -53.318 -12.877   8.775  1.00 34.19           C  
ATOM   2603  HA2 GLY A 198     -54.193 -12.473   9.284  1.00 34.19           H  
ATOM   2604  HA3 GLY A 198     -53.439 -13.960   8.758  1.00 34.19           H  
ATOM   2605  C   GLY A 198     -53.380 -12.360   7.338  1.00 34.19           C  
ATOM   2606  O   GLY A 198     -53.800 -11.238   7.122  1.00 34.19           O  
ATOM   2607  N   GLY A 199     -53.052 -13.250   6.389  1.00 33.84           N  
ATOM   2608  H   GLY A 199     -52.463 -14.002   6.717  1.00 33.84           H  
ATOM   2609  CA  GLY A 199     -53.900 -13.637   5.247  1.00 33.84           C  
ATOM   2610  HA2 GLY A 199     -53.385 -14.442   4.722  1.00 33.84           H  
ATOM   2611  HA3 GLY A 199     -54.821 -14.061   5.647  1.00 33.84           H  
ATOM   2612  C   GLY A 199     -54.327 -12.602   4.196  1.00 33.84           C  
ATOM   2613  O   GLY A 199     -54.656 -11.466   4.494  1.00 33.84           O  
ATOM   2614  N   GLY A 200     -54.462 -13.058   2.947  1.00 35.75           N  
ATOM   2615  H   GLY A 200     -54.140 -13.991   2.731  1.00 35.75           H  
ATOM   2616  CA  GLY A 200     -55.367 -12.396   2.002  1.00 35.75           C  
ATOM   2617  HA2 GLY A 200     -56.347 -12.869   2.056  1.00 35.75           H  
ATOM   2618  HA3 GLY A 200     -55.507 -11.353   2.286  1.00 35.75           H  
ATOM   2619  C   GLY A 200     -54.900 -12.375   0.557  1.00 35.75           C  
ATOM   2620  O   GLY A 200     -54.136 -11.515   0.143  1.00 35.75           O  
ATOM   2621  N   MET A 201     -55.423 -13.318  -0.218  1.00 41.57           N  
ATOM   2622  H   MET A 201     -56.086 -13.936   0.228  1.00 41.57           H  
ATOM   2623  CA  MET A 201     -55.446 -13.309  -1.678  1.00 41.57           C  
ATOM   2624  HA  MET A 201     -54.427 -13.328  -2.065  1.00 41.57           H  
ATOM   2625  C   MET A 201     -56.182 -12.067  -2.213  1.00 41.57           C  
ATOM   2626  CB  MET A 201     -56.219 -14.558  -2.129  1.00 41.57           C  
ATOM   2627  HB2 MET A 201     -56.239 -14.588  -3.218  1.00 41.57           H  
ATOM   2628  HB3 MET A 201     -57.248 -14.480  -1.778  1.00 41.57           H  
ATOM   2629  O   MET A 201     -57.151 -11.623  -1.604  1.00 41.57           O  
ATOM   2630  CG  MET A 201     -55.638 -15.883  -1.620  1.00 41.57           C  
ATOM   2631  HG2 MET A 201     -54.661 -16.042  -2.077  1.00 41.57           H  
ATOM   2632  HG3 MET A 201     -55.511 -15.842  -0.538  1.00 41.57           H  
ATOM   2633  SD  MET A 201     -56.707 -17.295  -1.998  1.00 41.57           S  
ATOM   2634  CE  MET A 201     -55.748 -18.637  -1.250  1.00 41.57           C  
ATOM   2635  HE1 MET A 201     -56.298 -19.573  -1.352  1.00 41.57           H  
ATOM   2636  HE2 MET A 201     -55.587 -18.430  -0.192  1.00 41.57           H  
ATOM   2637  HE3 MET A 201     -54.787 -18.729  -1.756  1.00 41.57           H  
ATOM   2638  N   GLY A 202     -55.802 -11.574  -3.395  1.00 39.43           N  
ATOM   2639  H   GLY A 202     -54.943 -11.901  -3.812  1.00 39.43           H  
ATOM   2640  CA  GLY A 202     -56.551 -10.511  -4.073  1.00 39.43           C  
ATOM   2641  HA2 GLY A 202     -57.614 -10.748  -4.064  1.00 39.43           H  
ATOM   2642  HA3 GLY A 202     -56.414  -9.578  -3.526  1.00 39.43           H  
ATOM   2643  C   GLY A 202     -56.117 -10.279  -5.518  1.00 39.43           C  
ATOM   2644  O   GLY A 202     -55.432  -9.309  -5.817  1.00 39.43           O  
ATOM   2645  N   ARG A 203     -56.502 -11.195  -6.415  1.00 42.47           N  
ATOM   2646  H   ARG A 203     -57.110 -11.917  -6.057  1.00 42.47           H  
ATOM   2647  CA  ARG A 203     -56.547 -10.964  -7.868  1.00 42.47           C  
ATOM   2648  HA  ARG A 203     -55.667 -10.401  -8.178  1.00 42.47           H  
ATOM   2649  C   ARG A 203     -57.799 -10.143  -8.215  1.00 42.47           C  
ATOM   2650  CB  ARG A 203     -56.633 -12.307  -8.619  1.00 42.47           C  
ATOM   2651  HB2 ARG A 203     -57.492 -12.863  -8.245  1.00 42.47           H  
ATOM   2652  HB3 ARG A 203     -56.817 -12.090  -9.671  1.00 42.47           H  
ATOM   2653  O   ARG A 203     -58.848 -10.388  -7.629  1.00 42.47           O  
ATOM   2654  CG  ARG A 203     -55.387 -13.199  -8.535  1.00 42.47           C  
ATOM   2655  HG2 ARG A 203     -54.527 -12.656  -8.927  1.00 42.47           H  
ATOM   2656  HG3 ARG A 203     -55.196 -13.474  -7.497  1.00 42.47           H  
ATOM   2657  CD  ARG A 203     -55.625 -14.468  -9.370  1.00 42.47           C  
ATOM   2658  HD2 ARG A 203     -55.893 -14.164 -10.382  1.00 42.47           H  
ATOM   2659  HD3 ARG A 203     -56.468 -15.014  -8.948  1.00 42.47           H  
ATOM   2660  NE  ARG A 203     -54.441 -15.352  -9.388  1.00 42.47           N  
ATOM   2661  HE  ARG A 203     -54.004 -15.531  -8.495  1.00 42.47           H  
ATOM   2662  NH1 ARG A 203     -54.381 -15.816 -11.648  1.00 42.47           N  
ATOM   2663 HH11 ARG A 203     -53.957 -16.297 -12.429  1.00 42.47           H  
ATOM   2664 HH12 ARG A 203     -55.202 -15.245 -11.791  1.00 42.47           H  
ATOM   2665  NH2 ARG A 203     -52.868 -16.728 -10.294  1.00 42.47           N  
ATOM   2666 HH21 ARG A 203     -52.465 -16.875  -9.379  1.00 42.47           H  
ATOM   2667 HH22 ARG A 203     -52.466 -17.194 -11.095  1.00 42.47           H  
ATOM   2668  CZ  ARG A 203     -53.908 -15.956 -10.440  1.00 42.47           C  
ATOM   2669  N   GLY A 204     -57.704  -9.307  -9.250  1.00 34.25           N  
ATOM   2670  H   GLY A 204     -56.774  -9.085  -9.575  1.00 34.25           H  
ATOM   2671  CA  GLY A 204     -58.822  -8.597  -9.898  1.00 34.25           C  
ATOM   2672  HA2 GLY A 204     -58.831  -8.837 -10.961  1.00 34.25           H  
ATOM   2673  HA3 GLY A 204     -59.774  -8.907  -9.466  1.00 34.25           H  
ATOM   2674  C   GLY A 204     -58.679  -7.078  -9.726  1.00 34.25           C  
ATOM   2675  O   GLY A 204     -58.269  -6.637  -8.666  1.00 34.25           O  
ATOM   2676  N   MET A 205     -58.945  -6.199 -10.693  1.00 36.04           N  
ATOM   2677  H   MET A 205     -58.705  -5.253 -10.435  1.00 36.04           H  
ATOM   2678  CA  MET A 205     -59.786  -6.297 -11.884  1.00 36.04           C  
ATOM   2679  HA  MET A 205     -59.796  -7.315 -12.273  1.00 36.04           H  
ATOM   2680  C   MET A 205     -59.266  -5.332 -12.982  1.00 36.04           C  
ATOM   2681  CB  MET A 205     -61.227  -5.878 -11.506  1.00 36.04           C  
ATOM   2682  HB2 MET A 205     -61.209  -4.888 -11.051  1.00 36.04           H  
ATOM   2683  HB3 MET A 205     -61.795  -5.793 -12.433  1.00 36.04           H  
ATOM   2684  O   MET A 205     -58.943  -4.181 -12.711  1.00 36.04           O  
ATOM   2685  CG  MET A 205     -62.021  -6.828 -10.588  1.00 36.04           C  
ATOM   2686  HG2 MET A 205     -63.066  -6.527 -10.651  1.00 36.04           H  
ATOM   2687  HG3 MET A 205     -61.951  -7.844 -10.977  1.00 36.04           H  
ATOM   2688  SD  MET A 205     -61.578  -6.837  -8.825  1.00 36.04           S  
ATOM   2689  CE  MET A 205     -63.035  -7.587  -8.061  1.00 36.04           C  
ATOM   2690  HE1 MET A 205     -63.211  -8.573  -8.490  1.00 36.04           H  
ATOM   2691  HE2 MET A 205     -63.904  -6.952  -8.235  1.00 36.04           H  
ATOM   2692  HE3 MET A 205     -62.871  -7.683  -6.988  1.00 36.04           H  
ATOM   2693  N   SER A 206     -59.226  -5.807 -14.229  1.00 43.06           N  
ATOM   2694  H   SER A 206     -59.519  -6.770 -14.314  1.00 43.06           H  
ATOM   2695  CA  SER A 206     -59.445  -5.034 -15.480  1.00 43.06           C  
ATOM   2696  HA  SER A 206     -59.165  -3.989 -15.345  1.00 43.06           H  
ATOM   2697  C   SER A 206     -60.966  -5.146 -15.812  1.00 43.06           C  
ATOM   2698  CB  SER A 206     -58.557  -5.709 -16.540  1.00 43.06           C  
ATOM   2699  HB2 SER A 206     -59.011  -6.656 -16.831  1.00 43.06           H  
ATOM   2700  HB3 SER A 206     -57.582  -5.924 -16.102  1.00 43.06           H  
ATOM   2701  O   SER A 206     -61.533  -6.083 -15.236  1.00 43.06           O  
ATOM   2702  OG  SER A 206     -58.345  -4.930 -17.693  1.00 43.06           O  
ATOM   2703  HG  SER A 206     -57.618  -4.325 -17.526  1.00 43.06           H  
ATOM   2704  N   PRO A 207     -61.682  -4.359 -16.676  1.00 50.37           N  
ATOM   2705  CA  PRO A 207     -61.225  -3.699 -17.919  1.00 50.37           C  
ATOM   2706  HA  PRO A 207     -60.152  -3.505 -17.898  1.00 50.37           H  
ATOM   2707  C   PRO A 207     -61.921  -2.374 -18.379  1.00 50.37           C  
ATOM   2708  CB  PRO A 207     -61.578  -4.790 -18.942  1.00 50.37           C  
ATOM   2709  HB2 PRO A 207     -60.851  -5.600 -18.878  1.00 50.37           H  
ATOM   2710  HB3 PRO A 207     -61.623  -4.415 -19.965  1.00 50.37           H  
ATOM   2711  O   PRO A 207     -62.992  -2.012 -17.915  1.00 50.37           O  
ATOM   2712  CG  PRO A 207     -62.948  -5.292 -18.455  1.00 50.37           C  
ATOM   2713  HG2 PRO A 207     -62.990  -6.380 -18.501  1.00 50.37           H  
ATOM   2714  HG3 PRO A 207     -63.753  -4.854 -19.046  1.00 50.37           H  
ATOM   2715  CD  PRO A 207     -63.043  -4.802 -17.008  1.00 50.37           C  
ATOM   2716  HD2 PRO A 207     -63.753  -3.979 -16.925  1.00 50.37           H  
ATOM   2717  HD3 PRO A 207     -63.427  -5.607 -16.382  1.00 50.37           H  
ATOM   2718  N   ASN A 208     -61.304  -1.720 -19.381  1.00 39.41           N  
ATOM   2719  H   ASN A 208     -60.380  -2.070 -19.592  1.00 39.41           H  
ATOM   2720  CA  ASN A 208     -61.843  -0.846 -20.456  1.00 39.41           C  
ATOM   2721  HA  ASN A 208     -60.991  -0.280 -20.831  1.00 39.41           H  
ATOM   2722  C   ASN A 208     -62.931   0.223 -20.189  1.00 39.41           C  
ATOM   2723  CB  ASN A 208     -62.339  -1.751 -21.609  1.00 39.41           C  
ATOM   2724  HB2 ASN A 208     -63.095  -1.215 -22.183  1.00 39.41           H  
ATOM   2725  HB3 ASN A 208     -62.822  -2.643 -21.209  1.00 39.41           H  
ATOM   2726  O   ASN A 208     -64.018  -0.112 -19.741  1.00 39.41           O  
ATOM   2727  CG  ASN A 208     -61.262  -2.153 -22.594  1.00 39.41           C  
ATOM   2728  ND2 ASN A 208     -61.641  -2.758 -23.695  1.00 39.41           N  
ATOM   2729 HD21 ASN A 208     -62.615  -2.963 -23.864  1.00 39.41           H  
ATOM   2730 HD22 ASN A 208     -60.907  -3.009 -24.341  1.00 39.41           H  
ATOM   2731  OD1 ASN A 208     -60.083  -1.912 -22.409  1.00 39.41           O  
ATOM   2732  N   HIS A 209     -62.726   1.442 -20.728  1.00 36.78           N  
ATOM   2733  H   HIS A 209     -61.766   1.753 -20.772  1.00 36.78           H  
ATOM   2734  CA  HIS A 209     -63.602   2.087 -21.742  1.00 36.78           C  
ATOM   2735  HA  HIS A 209     -63.690   1.408 -22.590  1.00 36.78           H  
ATOM   2736  C   HIS A 209     -63.002   3.415 -22.278  1.00 36.78           C  
ATOM   2737  CB  HIS A 209     -65.034   2.357 -21.216  1.00 36.78           C  
ATOM   2738  HB2 HIS A 209     -65.040   2.360 -20.126  1.00 36.78           H  
ATOM   2739  HB3 HIS A 209     -65.360   3.348 -21.535  1.00 36.78           H  
ATOM   2740  O   HIS A 209     -62.757   4.328 -21.496  1.00 36.78           O  
ATOM   2741  CG  HIS A 209     -66.055   1.361 -21.726  1.00 36.78           C  
ATOM   2742  CD2 HIS A 209     -67.016   1.566 -22.679  1.00 36.78           C  
ATOM   2743  HD2 HIS A 209     -67.201   2.489 -23.208  1.00 36.78           H  
ATOM   2744  ND1 HIS A 209     -66.178   0.056 -21.320  1.00 36.78           N  
ATOM   2745  HD1 HIS A 209     -65.636  -0.354 -20.573  1.00 36.78           H  
ATOM   2746  CE1 HIS A 209     -67.174  -0.520 -22.006  1.00 36.78           C  
ATOM   2747  HE1 HIS A 209     -67.516  -1.536 -21.876  1.00 36.78           H  
ATOM   2748  NE2 HIS A 209     -67.708   0.363 -22.861  1.00 36.78           N  
ATOM   2749  N   GLY A 210     -62.848   3.543 -23.610  1.00 34.66           N  
ATOM   2750  H   GLY A 210     -63.007   2.720 -24.173  1.00 34.66           H  
ATOM   2751  CA  GLY A 210     -62.842   4.838 -24.331  1.00 34.66           C  
ATOM   2752  HA2 GLY A 210     -62.982   5.643 -23.610  1.00 34.66           H  
ATOM   2753  HA3 GLY A 210     -63.709   4.866 -24.991  1.00 34.66           H  
ATOM   2754  C   GLY A 210     -61.594   5.216 -25.163  1.00 34.66           C  
ATOM   2755  O   GLY A 210     -60.634   5.734 -24.615  1.00 34.66           O  
ATOM   2756  N   MET A 211     -61.661   4.994 -26.487  1.00 40.23           N  
ATOM   2757  H   MET A 211     -62.505   4.520 -26.776  1.00 40.23           H  
ATOM   2758  CA  MET A 211     -60.819   5.440 -27.641  1.00 40.23           C  
ATOM   2759  HA  MET A 211     -60.009   4.731 -27.816  1.00 40.23           H  
ATOM   2760  C   MET A 211     -60.218   6.883 -27.625  1.00 40.23           C  
ATOM   2761  CB  MET A 211     -61.817   5.428 -28.828  1.00 40.23           C  
ATOM   2762  HB2 MET A 211     -62.803   5.751 -28.495  1.00 40.23           H  
ATOM   2763  HB3 MET A 211     -61.526   6.160 -29.581  1.00 40.23           H  
ATOM   2764  O   MET A 211     -60.695   7.699 -26.843  1.00 40.23           O  
ATOM   2765  CG  MET A 211     -61.952   4.109 -29.583  1.00 40.23           C  
ATOM   2766  HG2 MET A 211     -62.407   4.346 -30.545  1.00 40.23           H  
ATOM   2767  HG3 MET A 211     -60.963   3.697 -29.782  1.00 40.23           H  
ATOM   2768  SD  MET A 211     -62.981   2.846 -28.798  1.00 40.23           S  
ATOM   2769  CE  MET A 211     -63.657   2.078 -30.298  1.00 40.23           C  
ATOM   2770  HE1 MET A 211     -64.284   1.231 -30.020  1.00 40.23           H  
ATOM   2771  HE2 MET A 211     -64.260   2.804 -30.845  1.00 40.23           H  
ATOM   2772  HE3 MET A 211     -62.843   1.728 -30.933  1.00 40.23           H  
ATOM   2773  N   PRO A 212     -59.420   7.336 -28.643  1.00 45.72           N  
ATOM   2774  CA  PRO A 212     -58.362   6.725 -29.491  1.00 45.72           C  
ATOM   2775  HA  PRO A 212     -58.094   5.731 -29.132  1.00 45.72           H  
ATOM   2776  C   PRO A 212     -57.065   7.621 -29.567  1.00 45.72           C  
ATOM   2777  CB  PRO A 212     -59.049   6.634 -30.862  1.00 45.72           C  
ATOM   2778  HB2 PRO A 212     -59.717   5.773 -30.881  1.00 45.72           H  
ATOM   2779  HB3 PRO A 212     -58.365   6.571 -31.708  1.00 45.72           H  
ATOM   2780  O   PRO A 212     -57.021   8.675 -28.933  1.00 45.72           O  
ATOM   2781  CG  PRO A 212     -59.860   7.930 -30.930  1.00 45.72           C  
ATOM   2782  HG2 PRO A 212     -60.838   7.750 -31.377  1.00 45.72           H  
ATOM   2783  HG3 PRO A 212     -59.319   8.683 -31.502  1.00 45.72           H  
ATOM   2784  CD  PRO A 212     -59.993   8.396 -29.474  1.00 45.72           C  
ATOM   2785  HD2 PRO A 212     -61.044   8.566 -29.239  1.00 45.72           H  
ATOM   2786  HD3 PRO A 212     -59.445   9.326 -29.323  1.00 45.72           H  
ATOM   2787  N   PRO A 213     -55.988   7.266 -30.319  1.00 55.90           N  
ATOM   2788  CA  PRO A 213     -54.689   7.954 -30.257  1.00 55.90           C  
ATOM   2789  HA  PRO A 213     -54.537   8.401 -29.275  1.00 55.90           H  
ATOM   2790  C   PRO A 213     -54.538   9.039 -31.336  1.00 55.90           C  
ATOM   2791  CB  PRO A 213     -53.665   6.832 -30.463  1.00 55.90           C  
ATOM   2792  HB2 PRO A 213     -52.721   7.203 -30.863  1.00 55.90           H  
ATOM   2793  HB3 PRO A 213     -53.498   6.320 -29.516  1.00 55.90           H  
ATOM   2794  O   PRO A 213     -54.668   8.738 -32.520  1.00 55.90           O  
ATOM   2795  CG  PRO A 213     -54.362   5.879 -31.438  1.00 55.90           C  
ATOM   2796  HG2 PRO A 213     -54.082   4.844 -31.241  1.00 55.90           H  
ATOM   2797  HG3 PRO A 213     -54.109   6.145 -32.465  1.00 55.90           H  
ATOM   2798  CD  PRO A 213     -55.857   6.108 -31.199  1.00 55.90           C  
ATOM   2799  HD2 PRO A 213     -56.293   5.225 -30.731  1.00 55.90           H  
ATOM   2800  HD3 PRO A 213     -56.332   6.302 -32.160  1.00 55.90           H  
ATOM   2801  N   GLN A 214     -54.203  10.282 -30.965  1.00 37.98           N  
ATOM   2802  H   GLN A 214     -54.180  10.521 -29.984  1.00 37.98           H  
ATOM   2803  CA  GLN A 214     -53.811  11.315 -31.935  1.00 37.98           C  
ATOM   2804  HA  GLN A 214     -53.436  10.807 -32.823  1.00 37.98           H  
ATOM   2805  C   GLN A 214     -52.657  12.190 -31.423  1.00 37.98           C  
ATOM   2806  CB  GLN A 214     -55.014  12.157 -32.406  1.00 37.98           C  
ATOM   2807  HB2 GLN A 214     -55.549  12.557 -31.544  1.00 37.98           H  
ATOM   2808  HB3 GLN A 214     -54.644  12.991 -33.003  1.00 37.98           H  
ATOM   2809  O   GLN A 214     -52.789  12.957 -30.480  1.00 37.98           O  
ATOM   2810  CG  GLN A 214     -55.969  11.319 -33.276  1.00 37.98           C  
ATOM   2811  HG2 GLN A 214     -55.416  10.862 -34.097  1.00 37.98           H  
ATOM   2812  HG3 GLN A 214     -56.397  10.530 -32.659  1.00 37.98           H  
ATOM   2813  CD  GLN A 214     -57.145  12.079 -33.866  1.00 37.98           C  
ATOM   2814  NE2 GLN A 214     -58.174  11.376 -34.287  1.00 37.98           N  
ATOM   2815 HE21 GLN A 214     -58.935  11.914 -34.676  1.00 37.98           H  
ATOM   2816 HE22 GLN A 214     -58.167  10.367 -34.233  1.00 37.98           H  
ATOM   2817  OE1 GLN A 214     -57.175  13.290 -33.973  1.00 37.98           O  
ATOM   2818  N   HIS A 215     -51.512  11.993 -32.078  1.00 35.09           N  
ATOM   2819  H   HIS A 215     -51.516  11.164 -32.656  1.00 35.09           H  
ATOM   2820  CA  HIS A 215     -50.551  12.990 -32.546  1.00 35.09           C  
ATOM   2821  HA  HIS A 215     -49.591  12.475 -32.605  1.00 35.09           H  
ATOM   2822  C   HIS A 215     -50.304  14.267 -31.723  1.00 35.09           C  
ATOM   2823  CB  HIS A 215     -50.931  13.351 -33.992  1.00 35.09           C  
ATOM   2824  HB2 HIS A 215     -51.954  13.726 -34.019  1.00 35.09           H  
ATOM   2825  HB3 HIS A 215     -50.277  14.148 -34.345  1.00 35.09           H  
ATOM   2826  O   HIS A 215     -51.097  15.199 -31.726  1.00 35.09           O  
ATOM   2827  CG  HIS A 215     -50.798  12.179 -34.931  1.00 35.09           C  
ATOM   2828  CD2 HIS A 215     -51.758  11.252 -35.241  1.00 35.09           C  
ATOM   2829  HD2 HIS A 215     -52.780  11.249 -34.892  1.00 35.09           H  
ATOM   2830  ND1 HIS A 215     -49.655  11.818 -35.609  1.00 35.09           N  
ATOM   2831  HD1 HIS A 215     -48.792  12.342 -35.650  1.00 35.09           H  
ATOM   2832  CE1 HIS A 215     -49.917  10.696 -36.299  1.00 35.09           C  
ATOM   2833  HE1 HIS A 215     -49.220  10.182 -36.945  1.00 35.09           H  
ATOM   2834  NE2 HIS A 215     -51.180  10.306 -36.089  1.00 35.09           N  
ATOM   2835  N   GLY A 216     -49.051  14.386 -31.270  1.00 33.23           N  
ATOM   2836  H   GLY A 216     -48.510  13.537 -31.189  1.00 33.23           H  
ATOM   2837  CA  GLY A 216     -48.304  15.641 -31.365  1.00 33.23           C  
ATOM   2838  HA2 GLY A 216     -47.290  15.414 -31.693  1.00 33.23           H  
ATOM   2839  HA3 GLY A 216     -48.758  16.269 -32.132  1.00 33.23           H  
ATOM   2840  C   GLY A 216     -48.242  16.478 -30.091  1.00 33.23           C  
ATOM   2841  O   GLY A 216     -49.254  16.888 -29.543  1.00 33.23           O  
ATOM   2842  N   GLY A 217     -47.018  16.809 -29.673  1.00 36.51           N  
ATOM   2843  H   GLY A 217     -46.228  16.409 -30.158  1.00 36.51           H  
ATOM   2844  CA  GLY A 217     -46.778  17.936 -28.771  1.00 36.51           C  
ATOM   2845  HA2 GLY A 217     -46.206  18.697 -29.302  1.00 36.51           H  
ATOM   2846  HA3 GLY A 217     -47.721  18.399 -28.481  1.00 36.51           H  
ATOM   2847  C   GLY A 217     -46.044  17.577 -27.485  1.00 36.51           C  
ATOM   2848  O   GLY A 217     -46.643  17.237 -26.472  1.00 36.51           O  
ATOM   2849  N   ALA A 218     -44.722  17.696 -27.557  1.00 40.87           N  
ATOM   2850  H   ALA A 218     -44.361  17.936 -28.469  1.00 40.87           H  
ATOM   2851  CA  ALA A 218     -43.747  17.775 -26.477  1.00 40.87           C  
ATOM   2852  HA  ALA A 218     -43.225  16.821 -26.409  1.00 40.87           H  
ATOM   2853  C   ALA A 218     -44.279  18.141 -25.071  1.00 40.87           C  
ATOM   2854  CB  ALA A 218     -42.743  18.842 -26.938  1.00 40.87           C  
ATOM   2855  HB1 ALA A 218     -42.274  18.543 -27.876  1.00 40.87           H  
ATOM   2856  HB2 ALA A 218     -43.252  19.795 -27.081  1.00 40.87           H  
ATOM   2857  HB3 ALA A 218     -41.967  18.973 -26.184  1.00 40.87           H  
ATOM   2858  O   ALA A 218     -44.618  19.290 -24.792  1.00 40.87           O  
ATOM   2859  N   ARG A 219     -44.177  17.186 -24.139  1.00 45.14           N  
ATOM   2860  H   ARG A 219     -44.054  16.236 -24.460  1.00 45.14           H  
ATOM   2861  CA  ARG A 219     -43.934  17.455 -22.713  1.00 45.14           C  
ATOM   2862  HA  ARG A 219     -43.492  18.445 -22.600  1.00 45.14           H  
ATOM   2863  C   ARG A 219     -42.932  16.428 -22.161  1.00 45.14           C  
ATOM   2864  CB  ARG A 219     -45.249  17.414 -21.896  1.00 45.14           C  
ATOM   2865  HB2 ARG A 219     -45.004  17.572 -20.846  1.00 45.14           H  
ATOM   2866  HB3 ARG A 219     -45.689  16.421 -21.991  1.00 45.14           H  
ATOM   2867  O   ARG A 219     -43.357  15.360 -21.735  1.00 45.14           O  
ATOM   2868  CG  ARG A 219     -46.314  18.443 -22.308  1.00 45.14           C  
ATOM   2869  HG2 ARG A 219     -46.582  18.268 -23.350  1.00 45.14           H  
ATOM   2870  HG3 ARG A 219     -45.916  19.454 -22.218  1.00 45.14           H  
ATOM   2871  CD  ARG A 219     -47.602  18.305 -21.482  1.00 45.14           C  
ATOM   2872  HD2 ARG A 219     -47.865  17.249 -21.424  1.00 45.14           H  
ATOM   2873  HD3 ARG A 219     -48.397  18.824 -22.017  1.00 45.14           H  
ATOM   2874  NE  ARG A 219     -47.489  18.892 -20.129  1.00 45.14           N  
ATOM   2875  HE  ARG A 219     -46.749  19.565 -19.993  1.00 45.14           H  
ATOM   2876  NH1 ARG A 219     -49.327  17.866 -19.201  1.00 45.14           N  
ATOM   2877 HH11 ARG A 219     -49.977  17.754 -18.437  1.00 45.14           H  
ATOM   2878 HH12 ARG A 219     -49.467  17.361 -20.065  1.00 45.14           H  
ATOM   2879  NH2 ARG A 219     -48.185  19.367 -18.008  1.00 45.14           N  
ATOM   2880 HH21 ARG A 219     -47.451  20.055 -17.918  1.00 45.14           H  
ATOM   2881 HH22 ARG A 219     -48.838  19.230 -17.250  1.00 45.14           H  
ATOM   2882  CZ  ARG A 219     -48.329  18.704 -19.123  1.00 45.14           C  
ATOM   2883  N   PRO A 220     -41.619  16.703 -22.131  1.00 48.84           N  
ATOM   2884  CA  PRO A 220     -40.730  16.090 -21.149  1.00 48.84           C  
ATOM   2885  HA  PRO A 220     -41.066  15.091 -20.872  1.00 48.84           H  
ATOM   2886  C   PRO A 220     -40.743  16.996 -19.907  1.00 48.84           C  
ATOM   2887  CB  PRO A 220     -39.382  15.984 -21.857  1.00 48.84           C  
ATOM   2888  HB2 PRO A 220     -38.553  16.132 -21.165  1.00 48.84           H  
ATOM   2889  HB3 PRO A 220     -39.302  15.005 -22.330  1.00 48.84           H  
ATOM   2890  O   PRO A 220     -40.388  18.167 -19.971  1.00 48.84           O  
ATOM   2891  CG  PRO A 220     -39.411  17.069 -22.943  1.00 48.84           C  
ATOM   2892  HG2 PRO A 220     -39.083  16.656 -23.897  1.00 48.84           H  
ATOM   2893  HG3 PRO A 220     -38.767  17.901 -22.658  1.00 48.84           H  
ATOM   2894  CD  PRO A 220     -40.864  17.554 -23.036  1.00 48.84           C  
ATOM   2895  HD2 PRO A 220     -41.229  17.453 -24.058  1.00 48.84           H  
ATOM   2896  HD3 PRO A 220     -40.933  18.593 -22.713  1.00 48.84           H  
ATOM   2897  N   SER A 221     -41.411  16.590 -18.826  1.00 41.44           N  
ATOM   2898  H   SER A 221     -41.945  17.359 -18.446  1.00 41.44           H  
ATOM   2899  CA  SER A 221     -40.846  15.769 -17.747  1.00 41.44           C  
ATOM   2900  HA  SER A 221     -41.548  15.842 -16.917  1.00 41.44           H  
ATOM   2901  C   SER A 221     -39.507  16.316 -17.257  1.00 41.44           C  
ATOM   2902  CB  SER A 221     -40.767  14.276 -18.067  1.00 41.44           C  
ATOM   2903  HB2 SER A 221     -39.985  14.083 -18.802  1.00 41.44           H  
ATOM   2904  HB3 SER A 221     -41.725  13.943 -18.466  1.00 41.44           H  
ATOM   2905  O   SER A 221     -38.494  16.206 -17.942  1.00 41.44           O  
ATOM   2906  OG  SER A 221     -40.498  13.576 -16.866  1.00 41.44           O  
ATOM   2907  HG  SER A 221     -39.550  13.526 -16.728  1.00 41.44           H  
ATOM   2908  N   SER A 222     -39.550  16.889 -16.052  1.00 47.53           N  
ATOM   2909  H   SER A 222     -40.450  16.903 -15.594  1.00 47.53           H  
ATOM   2910  CA  SER A 222     -38.416  17.334 -15.243  1.00 47.53           C  
ATOM   2911  HA  SER A 222     -38.054  18.292 -15.616  1.00 47.53           H  
ATOM   2912  C   SER A 222     -37.284  16.303 -15.288  1.00 47.53           C  
ATOM   2913  CB  SER A 222     -38.917  17.517 -13.806  1.00 47.53           C  
ATOM   2914  HB2 SER A 222     -39.791  18.168 -13.808  1.00 47.53           H  
ATOM   2915  HB3 SER A 222     -39.198  16.551 -13.387  1.00 47.53           H  
ATOM   2916  O   SER A 222     -37.398  15.210 -14.736  1.00 47.53           O  
ATOM   2917  OG  SER A 222     -37.919  18.107 -13.006  1.00 47.53           O  
ATOM   2918  HG  SER A 222     -38.198  18.093 -12.088  1.00 47.53           H  
ATOM   2919  N   GLY A 223     -36.222  16.637 -16.016  1.00 41.92           N  
ATOM   2920  H   GLY A 223     -36.247  17.520 -16.506  1.00 41.92           H  
ATOM   2921  CA  GLY A 223     -35.047  15.802 -16.217  1.00 41.92           C  
ATOM   2922  HA2 GLY A 223     -35.046  15.414 -17.236  1.00 41.92           H  
ATOM   2923  HA3 GLY A 223     -35.039  14.964 -15.521  1.00 41.92           H  
ATOM   2924  C   GLY A 223     -33.806  16.654 -16.017  1.00 41.92           C  
ATOM   2925  O   GLY A 223     -33.396  17.393 -16.909  1.00 41.92           O  
ATOM   2926  N   ASN A 224     -33.244  16.569 -14.815  1.00 43.54           N  
ATOM   2927  H   ASN A 224     -33.708  15.979 -14.139  1.00 43.54           H  
ATOM   2928  CA  ASN A 224     -31.983  17.176 -14.411  1.00 43.54           C  
ATOM   2929  HA  ASN A 224     -32.049  18.260 -14.505  1.00 43.54           H  
ATOM   2930  C   ASN A 224     -30.825  16.681 -15.293  1.00 43.54           C  
ATOM   2931  CB  ASN A 224     -31.723  16.793 -12.936  1.00 43.54           C  
ATOM   2932  HB2 ASN A 224     -30.676  16.986 -12.702  1.00 43.54           H  
ATOM   2933  HB3 ASN A 224     -31.896  15.726 -12.798  1.00 43.54           H  
ATOM   2934  O   ASN A 224     -30.118  15.750 -14.921  1.00 43.54           O  
ATOM   2935  CG  ASN A 224     -32.528  17.572 -11.920  1.00 43.54           C  
ATOM   2936  ND2 ASN A 224     -32.582  17.098 -10.697  1.00 43.54           N  
ATOM   2937 HD21 ASN A 224     -32.156  16.212 -10.464  1.00 43.54           H  
ATOM   2938 HD22 ASN A 224     -33.144  17.625 -10.045  1.00 43.54           H  
ATOM   2939  OD1 ASN A 224     -33.072  18.626 -12.184  1.00 43.54           O  
ATOM   2940  N   ASN A 225     -30.570  17.334 -16.424  1.00 40.55           N  
ATOM   2941  H   ASN A 225     -31.264  17.982 -16.767  1.00 40.55           H  
ATOM   2942  CA  ASN A 225     -29.323  17.159 -17.165  1.00 40.55           C  
ATOM   2943  HA  ASN A 225     -28.877  16.198 -16.909  1.00 40.55           H  
ATOM   2944  C   ASN A 225     -28.313  18.214 -16.702  1.00 40.55           C  
ATOM   2945  CB  ASN A 225     -29.599  17.125 -18.677  1.00 40.55           C  
ATOM   2946  HB2 ASN A 225     -28.659  17.234 -19.217  1.00 40.55           H  
ATOM   2947  HB3 ASN A 225     -30.250  17.955 -18.951  1.00 40.55           H  
ATOM   2948  O   ASN A 225     -27.988  19.157 -17.422  1.00 40.55           O  
ATOM   2949  CG  ASN A 225     -30.223  15.812 -19.127  1.00 40.55           C  
ATOM   2950  ND2 ASN A 225     -30.821  15.789 -20.294  1.00 40.55           N  
ATOM   2951 HD21 ASN A 225     -31.222  14.902 -20.563  1.00 40.55           H  
ATOM   2952 HD22 ASN A 225     -30.897  16.627 -20.852  1.00 40.55           H  
ATOM   2953  OD1 ASN A 225     -30.163  14.787 -18.472  1.00 40.55           O  
ATOM   2954  N   LYS A 226     -27.804  18.053 -15.471  1.00 46.92           N  
ATOM   2955  H   LYS A 226     -28.118  17.246 -14.951  1.00 46.92           H  
ATOM   2956  CA  LYS A 226     -26.512  18.646 -15.118  1.00 46.92           C  
ATOM   2957  HA  LYS A 226     -26.515  19.701 -15.394  1.00 46.92           H  
ATOM   2958  C   LYS A 226     -25.463  17.938 -15.967  1.00 46.92           C  
ATOM   2959  CB  LYS A 226     -26.183  18.528 -13.619  1.00 46.92           C  
ATOM   2960  HB2 LYS A 226     -25.116  18.714 -13.496  1.00 46.92           H  
ATOM   2961  HB3 LYS A 226     -26.390  17.517 -13.269  1.00 46.92           H  
ATOM   2962  O   LYS A 226     -25.264  16.735 -15.834  1.00 46.92           O  
ATOM   2963  CG  LYS A 226     -26.949  19.550 -12.764  1.00 46.92           C  
ATOM   2964  HG2 LYS A 226     -28.001  19.266 -12.727  1.00 46.92           H  
ATOM   2965  HG3 LYS A 226     -26.869  20.535 -13.223  1.00 46.92           H  
ATOM   2966  CD  LYS A 226     -26.383  19.627 -11.337  1.00 46.92           C  
ATOM   2967  HD2 LYS A 226     -25.347  19.961 -11.392  1.00 46.92           H  
ATOM   2968  HD3 LYS A 226     -26.412  18.639 -10.877  1.00 46.92           H  
ATOM   2969  CE  LYS A 226     -27.203  20.616 -10.495  1.00 46.92           C  
ATOM   2970  HE2 LYS A 226     -28.185  20.183 -10.305  1.00 46.92           H  
ATOM   2971  HE3 LYS A 226     -27.351  21.524 -11.080  1.00 46.92           H  
ATOM   2972  NZ  LYS A 226     -26.529  20.957  -9.215  1.00 46.92           N  
ATOM   2973  HZ1 LYS A 226     -26.382  20.129  -8.655  1.00 46.92           H  
ATOM   2974  HZ2 LYS A 226     -25.630  21.386  -9.384  1.00 46.92           H  
ATOM   2975  HZ3 LYS A 226     -27.087  21.603  -8.676  1.00 46.92           H  
ATOM   2976  N   SER A 227     -24.841  18.709 -16.853  1.00 45.71           N  
ATOM   2977  H   SER A 227     -25.206  19.644 -16.970  1.00 45.71           H  
ATOM   2978  CA  SER A 227     -23.578  18.396 -17.514  1.00 45.71           C  
ATOM   2979  HA  SER A 227     -23.758  17.806 -18.413  1.00 45.71           H  
ATOM   2980  C   SER A 227     -22.661  17.626 -16.557  1.00 45.71           C  
ATOM   2981  CB  SER A 227     -22.935  19.734 -17.901  1.00 45.71           C  
ATOM   2982  HB2 SER A 227     -23.604  20.274 -18.571  1.00 45.71           H  
ATOM   2983  HB3 SER A 227     -22.775  20.333 -17.005  1.00 45.71           H  
ATOM   2984  O   SER A 227     -22.231  18.170 -15.539  1.00 45.71           O  
ATOM   2985  OG  SER A 227     -21.701  19.536 -18.548  1.00 45.71           O  
ATOM   2986  HG  SER A 227     -21.276  20.386 -18.683  1.00 45.71           H  
ATOM   2987  N   ILE A 228     -22.410  16.348 -16.849  1.00 49.44           N  
ATOM   2988  H   ILE A 228     -22.850  15.941 -17.662  1.00 49.44           H  
ATOM   2989  CA  ILE A 228     -21.358  15.582 -16.183  1.00 49.44           C  
ATOM   2990  HA  ILE A 228     -21.358  15.809 -15.117  1.00 49.44           H  
ATOM   2991  C   ILE A 228     -20.059  16.099 -16.792  1.00 49.44           C  
ATOM   2992  CB  ILE A 228     -21.547  14.053 -16.352  1.00 49.44           C  
ATOM   2993  HB  ILE A 228     -21.543  13.820 -17.417  1.00 49.44           H  
ATOM   2994  O   ILE A 228     -19.613  15.630 -17.838  1.00 49.44           O  
ATOM   2995  CG1 ILE A 228     -22.900  13.594 -15.759  1.00 49.44           C  
ATOM   2996 HG12 ILE A 228     -23.701  14.220 -16.153  1.00 49.44           H  
ATOM   2997 HG13 ILE A 228     -22.885  13.718 -14.676  1.00 49.44           H  
ATOM   2998  CG2 ILE A 228     -20.385  13.292 -15.679  1.00 49.44           C  
ATOM   2999 HG21 ILE A 228     -19.428  13.606 -16.096  1.00 49.44           H  
ATOM   3000 HG22 ILE A 228     -20.479  12.220 -15.851  1.00 49.44           H  
ATOM   3001 HG23 ILE A 228     -20.380  13.487 -14.606  1.00 49.44           H  
ATOM   3002  CD1 ILE A 228     -23.267  12.142 -16.095  1.00 49.44           C  
ATOM   3003 HD11 ILE A 228     -22.582  11.450 -15.607  1.00 49.44           H  
ATOM   3004 HD12 ILE A 228     -24.276  11.936 -15.740  1.00 49.44           H  
ATOM   3005 HD13 ILE A 228     -23.234  11.991 -17.174  1.00 49.44           H  
ATOM   3006  N   THR A 229     -19.471  17.113 -16.167  1.00 51.92           N  
ATOM   3007  H   THR A 229     -19.906  17.507 -15.345  1.00 51.92           H  
ATOM   3008  CA  THR A 229     -18.058  17.403 -16.382  1.00 51.92           C  
ATOM   3009  HA  THR A 229     -17.903  17.604 -17.442  1.00 51.92           H  
ATOM   3010  C   THR A 229     -17.283  16.147 -15.966  1.00 51.92           C  
ATOM   3011  CB  THR A 229     -17.609  18.636 -15.579  1.00 51.92           C  
ATOM   3012  HB  THR A 229     -16.520  18.671 -15.552  1.00 51.92           H  
ATOM   3013  O   THR A 229     -17.501  15.647 -14.859  1.00 51.92           O  
ATOM   3014  CG2 THR A 229     -18.134  19.923 -16.214  1.00 51.92           C  
ATOM   3015 HG21 THR A 229     -17.783  20.785 -15.646  1.00 51.92           H  
ATOM   3016 HG22 THR A 229     -19.224  19.918 -16.224  1.00 51.92           H  
ATOM   3017 HG23 THR A 229     -17.766  20.004 -17.237  1.00 51.92           H  
ATOM   3018  OG1 THR A 229     -18.115  18.613 -14.263  1.00 51.92           O  
ATOM   3019  HG1 THR A 229     -17.656  19.284 -13.752  1.00 51.92           H  
ATOM   3020  N   PRO A 230     -16.430  15.560 -16.829  1.00 51.17           N  
ATOM   3021  CA  PRO A 230     -15.603  14.441 -16.411  1.00 51.17           C  
ATOM   3022  HA  PRO A 230     -16.230  13.620 -16.061  1.00 51.17           H  
ATOM   3023  C   PRO A 230     -14.721  14.936 -15.267  1.00 51.17           C  
ATOM   3024  CB  PRO A 230     -14.824  13.992 -17.651  1.00 51.17           C  
ATOM   3025  HB2 PRO A 230     -13.814  13.664 -17.406  1.00 51.17           H  
ATOM   3026  HB3 PRO A 230     -15.372  13.192 -18.149  1.00 51.17           H  
ATOM   3027  O   PRO A 230     -13.921  15.856 -15.439  1.00 51.17           O  
ATOM   3028  CG  PRO A 230     -14.818  15.231 -18.546  1.00 51.17           C  
ATOM   3029  HG2 PRO A 230     -13.971  15.865 -18.280  1.00 51.17           H  
ATOM   3030  HG3 PRO A 230     -14.778  14.968 -19.603  1.00 51.17           H  
ATOM   3031  CD  PRO A 230     -16.118  15.953 -18.193  1.00 51.17           C  
ATOM   3032  HD2 PRO A 230     -15.975  17.030 -18.279  1.00 51.17           H  
ATOM   3033  HD3 PRO A 230     -16.919  15.622 -18.854  1.00 51.17           H  
ATOM   3034  N   GLN A 231     -14.939  14.376 -14.079  1.00 54.36           N  
ATOM   3035  H   GLN A 231     -15.692  13.710 -13.987  1.00 54.36           H  
ATOM   3036  CA  GLN A 231     -14.174  14.724 -12.893  1.00 54.36           C  
ATOM   3037  HA  GLN A 231     -14.391  15.765 -12.654  1.00 54.36           H  
ATOM   3038  C   GLN A 231     -12.680  14.534 -13.211  1.00 54.36           C  
ATOM   3039  CB  GLN A 231     -14.629  13.830 -11.728  1.00 54.36           C  
ATOM   3040  HB2 GLN A 231     -14.258  12.819 -11.895  1.00 54.36           H  
ATOM   3041  HB3 GLN A 231     -15.718  13.797 -11.693  1.00 54.36           H  
ATOM   3042  O   GLN A 231     -12.317  13.488 -13.763  1.00 54.36           O  
ATOM   3043  CG  GLN A 231     -14.121  14.354 -10.377  1.00 54.36           C  
ATOM   3044  HG2 GLN A 231     -14.655  15.268 -10.119  1.00 54.36           H  
ATOM   3045  HG3 GLN A 231     -13.060  14.590 -10.458  1.00 54.36           H  
ATOM   3046  CD  GLN A 231     -14.261  13.354  -9.235  1.00 54.36           C  
ATOM   3047  NE2 GLN A 231     -13.794  13.702  -8.057  1.00 54.36           N  
ATOM   3048 HE21 GLN A 231     -13.367  14.605  -7.907  1.00 54.36           H  
ATOM   3049 HE22 GLN A 231     -13.919  13.030  -7.314  1.00 54.36           H  
ATOM   3050  OE1 GLN A 231     -14.756  12.248  -9.372  1.00 54.36           O  
ATOM   3051  N   PRO A 232     -11.802  15.508 -12.905  1.00 54.72           N  
ATOM   3052  CA  PRO A 232     -10.373  15.324 -13.096  1.00 54.72           C  
ATOM   3053  HA  PRO A 232     -10.159  15.134 -14.148  1.00 54.72           H  
ATOM   3054  C   PRO A 232      -9.934  14.124 -12.257  1.00 54.72           C  
ATOM   3055  CB  PRO A 232      -9.716  16.643 -12.673  1.00 54.72           C  
ATOM   3056  HB2 PRO A 232      -8.755  16.486 -12.182  1.00 54.72           H  
ATOM   3057  HB3 PRO A 232      -9.593  17.280 -13.548  1.00 54.72           H  
ATOM   3058  O   PRO A 232     -10.083  14.118 -11.037  1.00 54.72           O  
ATOM   3059  CG  PRO A 232     -10.739  17.274 -11.727  1.00 54.72           C  
ATOM   3060  HG2 PRO A 232     -10.672  18.362 -11.725  1.00 54.72           H  
ATOM   3061  HG3 PRO A 232     -10.597  16.881 -10.721  1.00 54.72           H  
ATOM   3062  CD  PRO A 232     -12.078  16.791 -12.278  1.00 54.72           C  
ATOM   3063  HD2 PRO A 232     -12.800  16.706 -11.466  1.00 54.72           H  
ATOM   3064  HD3 PRO A 232     -12.440  17.488 -13.034  1.00 54.72           H  
ATOM   3065  N   GLN A 233      -9.440  13.077 -12.920  1.00 64.72           N  
ATOM   3066  H   GLN A 233      -9.424  13.106 -13.929  1.00 64.72           H  
ATOM   3067  CA  GLN A 233      -8.857  11.932 -12.234  1.00 64.72           C  
ATOM   3068  HA  GLN A 233      -9.589  11.516 -11.541  1.00 64.72           H  
ATOM   3069  C   GLN A 233      -7.669  12.443 -11.427  1.00 64.72           C  
ATOM   3070  CB  GLN A 233      -8.446  10.850 -13.247  1.00 64.72           C  
ATOM   3071  HB2 GLN A 233      -7.976  11.319 -14.112  1.00 64.72           H  
ATOM   3072  HB3 GLN A 233      -7.728  10.171 -12.788  1.00 64.72           H  
ATOM   3073  O   GLN A 233      -6.681  12.888 -12.013  1.00 64.72           O  
ATOM   3074  CG  GLN A 233      -9.673  10.038 -13.682  1.00 64.72           C  
ATOM   3075  HG2 GLN A 233     -10.500  10.715 -13.892  1.00 64.72           H  
ATOM   3076  HG3 GLN A 233      -9.978   9.382 -12.867  1.00 64.72           H  
ATOM   3077  CD  GLN A 233      -9.425   9.225 -14.944  1.00 64.72           C  
ATOM   3078  NE2 GLN A 233      -9.273   7.921 -14.859  1.00 64.72           N  
ATOM   3079 HE21 GLN A 233      -9.429   7.468 -13.970  1.00 64.72           H  
ATOM   3080 HE22 GLN A 233      -9.262   7.449 -15.752  1.00 64.72           H  
ATOM   3081  OE1 GLN A 233      -9.381   9.734 -16.047  1.00 64.72           O  
ATOM   3082  N   SER A 234      -7.798  12.413 -10.097  1.00 59.15           N  
ATOM   3083  H   SER A 234      -8.706  12.220  -9.700  1.00 59.15           H  
ATOM   3084  CA  SER A 234      -6.741  12.824  -9.179  1.00 59.15           C  
ATOM   3085  HA  SER A 234      -6.644  13.909  -9.218  1.00 59.15           H  
ATOM   3086  C   SER A 234      -5.429  12.188  -9.607  1.00 59.15           C  
ATOM   3087  CB  SER A 234      -7.062  12.424  -7.736  1.00 59.15           C  
ATOM   3088  HB2 SER A 234      -7.310  11.364  -7.687  1.00 59.15           H  
ATOM   3089  HB3 SER A 234      -6.191  12.616  -7.111  1.00 59.15           H  
ATOM   3090  O   SER A 234      -5.323  10.961  -9.718  1.00 59.15           O  
ATOM   3091  OG  SER A 234      -8.143  13.204  -7.268  1.00 59.15           O  
ATOM   3092  HG  SER A 234      -8.210  13.121  -6.314  1.00 59.15           H  
ATOM   3093  N   ALA A 235      -4.440  13.038  -9.886  1.00 60.89           N  
ATOM   3094  H   ALA A 235      -4.608  14.031  -9.809  1.00 60.89           H  
ATOM   3095  CA  ALA A 235      -3.087  12.576 -10.113  1.00 60.89           C  
ATOM   3096  HA  ALA A 235      -3.099  11.946 -11.002  1.00 60.89           H  
ATOM   3097  C   ALA A 235      -2.661  11.748  -8.892  1.00 60.89           C  
ATOM   3098  CB  ALA A 235      -2.165  13.774 -10.362  1.00 60.89           C  
ATOM   3099  HB1 ALA A 235      -2.167  14.431  -9.492  1.00 60.89           H  
ATOM   3100  HB2 ALA A 235      -2.504  14.330 -11.236  1.00 60.89           H  
ATOM   3101  HB3 ALA A 235      -1.146  13.426 -10.533  1.00 60.89           H  
ATOM   3102  O   ALA A 235      -3.023  12.096  -7.761  1.00 60.89           O  
ATOM   3103  N   PRO A 236      -1.935  10.637  -9.096  1.00 59.96           N  
ATOM   3104  CA  PRO A 236      -1.408   9.885  -7.973  1.00 59.96           C  
ATOM   3105  HA  PRO A 236      -2.240   9.467  -7.407  1.00 59.96           H  
ATOM   3106  C   PRO A 236      -0.585  10.831  -7.080  1.00 59.96           C  
ATOM   3107  CB  PRO A 236      -0.580   8.759  -8.592  1.00 59.96           C  
ATOM   3108  HB2 PRO A 236      -1.207   7.878  -8.724  1.00 59.96           H  
ATOM   3109  HB3 PRO A 236       0.292   8.521  -7.982  1.00 59.96           H  
ATOM   3110  O   PRO A 236       0.038  11.763  -7.599  1.00 59.96           O  
ATOM   3111  CG  PRO A 236      -0.176   9.310  -9.959  1.00 59.96           C  
ATOM   3112  HG2 PRO A 236       0.704   9.944  -9.850  1.00 59.96           H  
ATOM   3113  HG3 PRO A 236       0.010   8.514 -10.680  1.00 59.96           H  
ATOM   3114  CD  PRO A 236      -1.376  10.165 -10.351  1.00 59.96           C  
ATOM   3115  HD2 PRO A 236      -1.049  10.988 -10.986  1.00 59.96           H  
ATOM   3116  HD3 PRO A 236      -2.117   9.555 -10.868  1.00 59.96           H  
ATOM   3117  N   PRO A 237      -0.593  10.628  -5.750  1.00 68.77           N  
ATOM   3118  CA  PRO A 237       0.172  11.464  -4.834  1.00 68.77           C  
ATOM   3119  HA  PRO A 237      -0.239  12.474  -4.837  1.00 68.77           H  
ATOM   3120  C   PRO A 237       1.631  11.519  -5.287  1.00 68.77           C  
ATOM   3121  CB  PRO A 237      -0.008  10.842  -3.444  1.00 68.77           C  
ATOM   3122  HB2 PRO A 237      -0.808  11.365  -2.920  1.00 68.77           H  
ATOM   3123  HB3 PRO A 237       0.909  10.873  -2.855  1.00 68.77           H  
ATOM   3124  O   PRO A 237       2.143  10.539  -5.826  1.00 68.77           O  
ATOM   3125  CG  PRO A 237      -0.447   9.405  -3.726  1.00 68.77           C  
ATOM   3126  HG2 PRO A 237      -1.082   9.013  -2.931  1.00 68.77           H  
ATOM   3127  HG3 PRO A 237       0.435   8.778  -3.851  1.00 68.77           H  
ATOM   3128  CD  PRO A 237      -1.201   9.512  -5.048  1.00 68.77           C  
ATOM   3129  HD2 PRO A 237      -2.251   9.736  -4.860  1.00 68.77           H  
ATOM   3130  HD3 PRO A 237      -1.106   8.580  -5.605  1.00 68.77           H  
ATOM   3131  N   ALA A 238       2.291  12.657  -5.069  1.00 61.57           N  
ATOM   3132  H   ALA A 238       1.791  13.416  -4.630  1.00 61.57           H  
ATOM   3133  CA  ALA A 238       3.594  12.985  -5.659  1.00 61.57           C  
ATOM   3134  HA  ALA A 238       3.465  13.067  -6.738  1.00 61.57           H  
ATOM   3135  C   ALA A 238       4.705  11.934  -5.429  1.00 61.57           C  
ATOM   3136  CB  ALA A 238       4.005  14.362  -5.121  1.00 61.57           C  
ATOM   3137  HB1 ALA A 238       4.946  14.663  -5.580  1.00 61.57           H  
ATOM   3138  HB2 ALA A 238       3.244  15.104  -5.363  1.00 61.57           H  
ATOM   3139  HB3 ALA A 238       4.143  14.317  -4.040  1.00 61.57           H  
ATOM   3140  O   ALA A 238       5.680  11.916  -6.171  1.00 61.57           O  
ATOM   3141  N   ASN A 239       4.523  11.026  -4.463  1.00 54.30           N  
ATOM   3142  H   ASN A 239       3.661  11.085  -3.940  1.00 54.30           H  
ATOM   3143  CA  ASN A 239       5.451   9.943  -4.132  1.00 54.30           C  
ATOM   3144  HA  ASN A 239       6.329  10.022  -4.774  1.00 54.30           H  
ATOM   3145  C   ASN A 239       4.889   8.531  -4.385  1.00 54.30           C  
ATOM   3146  CB  ASN A 239       5.911  10.136  -2.679  1.00 54.30           C  
ATOM   3147  HB2 ASN A 239       5.044  10.186  -2.020  1.00 54.30           H  
ATOM   3148  HB3 ASN A 239       6.522   9.286  -2.374  1.00 54.30           H  
ATOM   3149  O   ASN A 239       5.421   7.553  -3.863  1.00 54.30           O  
ATOM   3150  CG  ASN A 239       6.765  11.373  -2.487  1.00 54.30           C  
ATOM   3151  ND2 ASN A 239       6.945  11.805  -1.263  1.00 54.30           N  
ATOM   3152 HD21 ASN A 239       6.565  11.306  -0.470  1.00 54.30           H  
ATOM   3153 HD22 ASN A 239       7.545  12.611  -1.171  1.00 54.30           H  
ATOM   3154  OD1 ASN A 239       7.292  11.967  -3.407  1.00 54.30           O  
ATOM   3155  N   ALA A 240       3.803   8.385  -5.148  1.00 55.49           N  
ATOM   3156  H   ALA A 240       3.391   9.199  -5.581  1.00 55.49           H  
ATOM   3157  CA  ALA A 240       3.343   7.065  -5.552  1.00 55.49           C  
ATOM   3158  HA  ALA A 240       3.202   6.470  -4.650  1.00 55.49           H  
ATOM   3159  C   ALA A 240       4.405   6.427  -6.460  1.00 55.49           C  
ATOM   3160  CB  ALA A 240       2.004   7.171  -6.279  1.00 55.49           C  
ATOM   3161  HB1 ALA A 240       2.154   7.750  -7.191  1.00 55.49           H  
ATOM   3162  HB2 ALA A 240       1.270   7.669  -5.647  1.00 55.49           H  
ATOM   3163  HB3 ALA A 240       1.645   6.175  -6.539  1.00 55.49           H  
ATOM   3164  O   ALA A 240       4.849   7.080  -7.409  1.00 55.49           O  
ATOM   3165  N   PRO A 241       4.795   5.162  -6.231  1.00 60.87           N  
ATOM   3166  CA  PRO A 241       5.686   4.457  -7.136  1.00 60.87           C  
ATOM   3167  HA  PRO A 241       6.599   5.031  -7.293  1.00 60.87           H  
ATOM   3168  C   PRO A 241       4.965   4.282  -8.476  1.00 60.87           C  
ATOM   3169  CB  PRO A 241       6.033   3.144  -6.424  1.00 60.87           C  
ATOM   3170  HB2 PRO A 241       6.920   3.297  -5.808  1.00 60.87           H  
ATOM   3171  HB3 PRO A 241       6.199   2.321  -7.119  1.00 60.87           H  
ATOM   3172  O   PRO A 241       4.193   3.346  -8.683  1.00 60.87           O  
ATOM   3173  CG  PRO A 241       4.831   2.893  -5.514  1.00 60.87           C  
ATOM   3174  HG2 PRO A 241       4.043   2.392  -6.075  1.00 60.87           H  
ATOM   3175  HG3 PRO A 241       5.103   2.310  -4.634  1.00 60.87           H  
ATOM   3176  CD  PRO A 241       4.374   4.300  -5.138  1.00 60.87           C  
ATOM   3177  HD2 PRO A 241       3.292   4.311  -5.007  1.00 60.87           H  
ATOM   3178  HD3 PRO A 241       4.869   4.617  -4.220  1.00 60.87           H  
ATOM   3179  N   THR A 242       5.172   5.217  -9.402  1.00 63.99           N  
ATOM   3180  H   THR A 242       5.677   6.053  -9.143  1.00 63.99           H  
ATOM   3181  CA  THR A 242       4.775   5.020 -10.789  1.00 63.99           C  
ATOM   3182  HA  THR A 242       3.735   4.694 -10.819  1.00 63.99           H  
ATOM   3183  C   THR A 242       5.664   3.902 -11.305  1.00 63.99           C  
ATOM   3184  CB  THR A 242       4.905   6.292 -11.640  1.00 63.99           C  
ATOM   3185  HB  THR A 242       4.607   6.049 -12.660  1.00 63.99           H  
ATOM   3186  O   THR A 242       6.886   4.056 -11.307  1.00 63.99           O  
ATOM   3187  CG2 THR A 242       4.002   7.415 -11.126  1.00 63.99           C  
ATOM   3188 HG21 THR A 242       4.081   8.277 -11.789  1.00 63.99           H  
ATOM   3189 HG22 THR A 242       4.312   7.716 -10.126  1.00 63.99           H  
ATOM   3190 HG23 THR A 242       2.966   7.078 -11.095  1.00 63.99           H  
ATOM   3191  OG1 THR A 242       6.224   6.780 -11.666  1.00 63.99           O  
ATOM   3192  HG1 THR A 242       6.809   6.026 -11.566  1.00 63.99           H  
ATOM   3193  N   GLY A 243       5.066   2.764 -11.663  1.00 70.45           N  
ATOM   3194  H   GLY A 243       4.074   2.674 -11.495  1.00 70.45           H  
ATOM   3195  CA  GLY A 243       5.798   1.600 -12.159  1.00 70.45           C  
ATOM   3196  HA2 GLY A 243       6.367   1.172 -11.334  1.00 70.45           H  
ATOM   3197  HA3 GLY A 243       5.095   0.851 -12.523  1.00 70.45           H  
ATOM   3198  C   GLY A 243       6.773   1.952 -13.293  1.00 70.45           C  
ATOM   3199  O   GLY A 243       6.679   3.039 -13.873  1.00 70.45           O  
ATOM   3200  N   PRO A 244       7.711   1.047 -13.626  1.00 65.85           N  
ATOM   3201  CA  PRO A 244       8.751   1.313 -14.616  1.00 65.85           C  
ATOM   3202  HA  PRO A 244       9.454   2.043 -14.216  1.00 65.85           H  
ATOM   3203  C   PRO A 244       8.128   1.868 -15.904  1.00 65.85           C  
ATOM   3204  CB  PRO A 244       9.482  -0.023 -14.819  1.00 65.85           C  
ATOM   3205  HB2 PRO A 244       9.753  -0.192 -15.861  1.00 65.85           H  
ATOM   3206  HB3 PRO A 244      10.374  -0.041 -14.193  1.00 65.85           H  
ATOM   3207  O   PRO A 244       7.337   1.200 -16.572  1.00 65.85           O  
ATOM   3208  CG  PRO A 244       8.493  -1.075 -14.315  1.00 65.85           C  
ATOM   3209  HG2 PRO A 244       7.796  -1.333 -15.112  1.00 65.85           H  
ATOM   3210  HG3 PRO A 244       8.999  -1.965 -13.943  1.00 65.85           H  
ATOM   3211  CD  PRO A 244       7.747  -0.342 -13.204  1.00 65.85           C  
ATOM   3212  HD2 PRO A 244       6.746  -0.760 -13.092  1.00 65.85           H  
ATOM   3213  HD3 PRO A 244       8.298  -0.424 -12.267  1.00 65.85           H  
ATOM   3214  N   ARG A 245       8.444   3.132 -16.226  1.00 62.99           N  
ATOM   3215  H   ARG A 245       9.041   3.643 -15.591  1.00 62.99           H  
ATOM   3216  CA  ARG A 245       7.991   3.778 -17.462  1.00 62.99           C  
ATOM   3217  HA  ARG A 245       6.902   3.748 -17.497  1.00 62.99           H  
ATOM   3218  C   ARG A 245       8.528   2.957 -18.632  1.00 62.99           C  
ATOM   3219  CB  ARG A 245       8.482   5.242 -17.545  1.00 62.99           C  
ATOM   3220  HB2 ARG A 245       9.440   5.338 -17.034  1.00 62.99           H  
ATOM   3221  HB3 ARG A 245       8.648   5.483 -18.595  1.00 62.99           H  
ATOM   3222  O   ARG A 245       9.739   2.830 -18.788  1.00 62.99           O  
ATOM   3223  CG  ARG A 245       7.488   6.279 -16.992  1.00 62.99           C  
ATOM   3224  HG2 ARG A 245       7.316   6.097 -15.932  1.00 62.99           H  
ATOM   3225  HG3 ARG A 245       6.545   6.184 -17.529  1.00 62.99           H  
ATOM   3226  CD  ARG A 245       8.046   7.701 -17.192  1.00 62.99           C  
ATOM   3227  HD2 ARG A 245       8.899   7.837 -16.528  1.00 62.99           H  
ATOM   3228  HD3 ARG A 245       8.390   7.795 -18.222  1.00 62.99           H  
ATOM   3229  NE  ARG A 245       7.039   8.752 -16.928  1.00 62.99           N  
ATOM   3230  HE  ARG A 245       6.196   8.465 -16.453  1.00 62.99           H  
ATOM   3231  NH1 ARG A 245       8.249  10.538 -17.737  1.00 62.99           N  
ATOM   3232 HH11 ARG A 245       8.337  11.529 -17.908  1.00 62.99           H  
ATOM   3233 HH12 ARG A 245       9.041   9.929 -17.889  1.00 62.99           H  
ATOM   3234  NH2 ARG A 245       6.191  10.874 -16.956  1.00 62.99           N  
ATOM   3235 HH21 ARG A 245       5.353  10.554 -16.492  1.00 62.99           H  
ATOM   3236 HH22 ARG A 245       6.311  11.861 -17.135  1.00 62.99           H  
ATOM   3237  CZ  ARG A 245       7.163  10.043 -17.208  1.00 62.99           C  
ATOM   3238  N   ASN A 246       7.640   2.457 -19.490  1.00 58.08           N  
ATOM   3239  H   ASN A 246       6.663   2.515 -19.241  1.00 58.08           H  
ATOM   3240  CA  ASN A 246       7.995   1.901 -20.799  1.00 58.08           C  
ATOM   3241  HA  ASN A 246       8.817   1.197 -20.676  1.00 58.08           H  
ATOM   3242  C   ASN A 246       8.490   3.028 -21.732  1.00 58.08           C  
ATOM   3243  CB  ASN A 246       6.783   1.152 -21.387  1.00 58.08           C  
ATOM   3244  HB2 ASN A 246       5.884   1.756 -21.265  1.00 58.08           H  
ATOM   3245  HB3 ASN A 246       6.950   1.005 -22.453  1.00 58.08           H  
ATOM   3246  O   ASN A 246       7.832   3.378 -22.706  1.00 58.08           O  
ATOM   3247  CG  ASN A 246       6.568  -0.235 -20.818  1.00 58.08           C  
ATOM   3248  ND2 ASN A 246       5.337  -0.626 -20.584  1.00 58.08           N  
ATOM   3249 HD21 ASN A 246       4.557   0.002 -20.723  1.00 58.08           H  
ATOM   3250 HD22 ASN A 246       5.237  -1.538 -20.162  1.00 58.08           H  
ATOM   3251  OD1 ASN A 246       7.491  -1.008 -20.646  1.00 58.08           O  
ATOM   3252  N   ALA A 247       9.638   3.632 -21.420  1.00 58.75           N  
ATOM   3253  H   ALA A 247      10.107   3.342 -20.574  1.00 58.75           H  
ATOM   3254  CA  ALA A 247      10.195   4.772 -22.148  1.00 58.75           C  
ATOM   3255  HA  ALA A 247       9.381   5.454 -22.397  1.00 58.75           H  
ATOM   3256  C   ALA A 247      10.862   4.385 -23.484  1.00 58.75           C  
ATOM   3257  CB  ALA A 247      11.155   5.513 -21.208  1.00 58.75           C  
ATOM   3258  HB1 ALA A 247      11.994   4.868 -20.947  1.00 58.75           H  
ATOM   3259  HB2 ALA A 247      11.539   6.403 -21.705  1.00 58.75           H  
ATOM   3260  HB3 ALA A 247      10.634   5.813 -20.298  1.00 58.75           H  
ATOM   3261  O   ALA A 247      11.259   5.262 -24.240  1.00 58.75           O  
ATOM   3262  N   GLY A 248      10.979   3.089 -23.793  1.00 55.94           N  
ATOM   3263  H   GLY A 248      10.661   2.415 -23.111  1.00 55.94           H  
ATOM   3264  CA  GLY A 248      11.707   2.599 -24.971  1.00 55.94           C  
ATOM   3265  HA2 GLY A 248      12.341   1.767 -24.665  1.00 55.94           H  
ATOM   3266  HA3 GLY A 248      12.366   3.380 -25.351  1.00 55.94           H  
ATOM   3267  C   GLY A 248      10.850   2.115 -26.144  1.00 55.94           C  
ATOM   3268  O   GLY A 248      11.404   1.643 -27.130  1.00 55.94           O  
ATOM   3269  N   LYS A 249       9.515   2.171 -26.058  1.00 53.25           N  
ATOM   3270  H   LYS A 249       9.108   2.626 -25.254  1.00 53.25           H  
ATOM   3271  CA  LYS A 249       8.621   1.683 -27.122  1.00 53.25           C  
ATOM   3272  HA  LYS A 249       9.211   1.392 -27.991  1.00 53.25           H  
ATOM   3273  C   LYS A 249       7.663   2.790 -27.569  1.00 53.25           C  
ATOM   3274  CB  LYS A 249       7.876   0.422 -26.653  1.00 53.25           C  
ATOM   3275  HB2 LYS A 249       7.689   0.489 -25.581  1.00 53.25           H  
ATOM   3276  HB3 LYS A 249       6.915   0.360 -27.163  1.00 53.25           H  
ATOM   3277  O   LYS A 249       6.760   3.134 -26.800  1.00 53.25           O  
ATOM   3278  CG  LYS A 249       8.666  -0.858 -26.971  1.00 53.25           C  
ATOM   3279  HG2 LYS A 249       8.652  -1.014 -28.050  1.00 53.25           H  
ATOM   3280  HG3 LYS A 249       9.700  -0.751 -26.644  1.00 53.25           H  
ATOM   3281  CD  LYS A 249       8.041  -2.067 -26.263  1.00 53.25           C  
ATOM   3282  HD2 LYS A 249       8.284  -2.016 -25.202  1.00 53.25           H  
ATOM   3283  HD3 LYS A 249       6.958  -2.030 -26.381  1.00 53.25           H  
ATOM   3284  CE  LYS A 249       8.560  -3.375 -26.866  1.00 53.25           C  
ATOM   3285  HE2 LYS A 249       9.650  -3.365 -26.832  1.00 53.25           H  
ATOM   3286  HE3 LYS A 249       8.265  -3.415 -27.914  1.00 53.25           H  
ATOM   3287  NZ  LYS A 249       8.038  -4.559 -26.138  1.00 53.25           N  
ATOM   3288  HZ1 LYS A 249       8.373  -5.408 -26.571  1.00 53.25           H  
ATOM   3289  HZ2 LYS A 249       8.349  -4.547 -25.178  1.00 53.25           H  
ATOM   3290  HZ3 LYS A 249       7.028  -4.569 -26.156  1.00 53.25           H  
ATOM   3291  N   PRO A 250       7.802   3.322 -28.800  1.00 52.22           N  
ATOM   3292  CA  PRO A 250       6.752   4.127 -29.416  1.00 52.22           C  
ATOM   3293  HA  PRO A 250       6.657   5.068 -28.875  1.00 52.22           H  
ATOM   3294  C   PRO A 250       5.434   3.335 -29.360  1.00 52.22           C  
ATOM   3295  CB  PRO A 250       7.224   4.404 -30.853  1.00 52.22           C  
ATOM   3296  HB2 PRO A 250       6.794   3.678 -31.543  1.00 52.22           H  
ATOM   3297  HB3 PRO A 250       6.972   5.416 -31.170  1.00 52.22           H  
ATOM   3298  O   PRO A 250       5.364   2.217 -29.862  1.00 52.22           O  
ATOM   3299  CG  PRO A 250       8.739   4.195 -30.798  1.00 52.22           C  
ATOM   3300  HG2 PRO A 250       9.142   3.881 -31.760  1.00 52.22           H  
ATOM   3301  HG3 PRO A 250       9.223   5.111 -30.459  1.00 52.22           H  
ATOM   3302  CD  PRO A 250       8.898   3.112 -29.736  1.00 52.22           C  
ATOM   3303  HD2 PRO A 250       9.868   3.208 -29.246  1.00 52.22           H  
ATOM   3304  HD3 PRO A 250       8.801   2.130 -30.197  1.00 52.22           H  
ATOM   3305  N   GLY A 251       4.418   3.863 -28.669  1.00 61.47           N  
ATOM   3306  H   GLY A 251       4.554   4.778 -28.263  1.00 61.47           H  
ATOM   3307  CA  GLY A 251       3.111   3.208 -28.500  1.00 61.47           C  
ATOM   3308  HA2 GLY A 251       2.984   2.442 -29.265  1.00 61.47           H  
ATOM   3309  HA3 GLY A 251       2.334   3.955 -28.662  1.00 61.47           H  
ATOM   3310  C   GLY A 251       2.832   2.548 -27.138  1.00 61.47           C  
ATOM   3311  O   GLY A 251       1.743   2.018 -26.941  1.00 61.47           O  
ATOM   3312  N   ALA A 252       3.732   2.608 -26.152  1.00 57.46           N  
ATOM   3313  H   ALA A 252       4.650   2.985 -26.343  1.00 57.46           H  
ATOM   3314  CA  ALA A 252       3.489   1.978 -24.843  1.00 57.46           C  
ATOM   3315  HA  ALA A 252       3.058   0.994 -25.029  1.00 57.46           H  
ATOM   3316  C   ALA A 252       2.476   2.709 -23.925  1.00 57.46           C  
ATOM   3317  CB  ALA A 252       4.832   1.746 -24.155  1.00 57.46           C  
ATOM   3318  HB1 ALA A 252       4.666   1.157 -23.253  1.00 57.46           H  
ATOM   3319  HB2 ALA A 252       5.501   1.199 -24.819  1.00 57.46           H  
ATOM   3320  HB3 ALA A 252       5.286   2.700 -23.889  1.00 57.46           H  
ATOM   3321  O   ALA A 252       2.142   2.194 -22.859  1.00 57.46           O  
ATOM   3322  N   ASN A 253       1.946   3.866 -24.346  1.00 57.70           N  
ATOM   3323  H   ASN A 253       2.260   4.220 -25.239  1.00 57.70           H  
ATOM   3324  CA  ASN A 253       0.957   4.653 -23.595  1.00 57.70           C  
ATOM   3325  HA  ASN A 253       0.895   4.248 -22.585  1.00 57.70           H  
ATOM   3326  C   ASN A 253      -0.475   4.547 -24.151  1.00 57.70           C  
ATOM   3327  CB  ASN A 253       1.432   6.110 -23.459  1.00 57.70           C  
ATOM   3328  HB2 ASN A 253       1.610   6.528 -24.450  1.00 57.70           H  
ATOM   3329  HB3 ASN A 253       0.655   6.704 -22.979  1.00 57.70           H  
ATOM   3330  O   ASN A 253      -1.325   5.369 -23.812  1.00 57.70           O  
ATOM   3331  CG  ASN A 253       2.684   6.270 -22.617  1.00 57.70           C  
ATOM   3332  ND2 ASN A 253       3.284   7.435 -22.650  1.00 57.70           N  
ATOM   3333 HD21 ASN A 253       4.131   7.514 -22.105  1.00 57.70           H  
ATOM   3334 HD22 ASN A 253       2.920   8.189 -23.215  1.00 57.70           H  
ATOM   3335  OD1 ASN A 253       3.140   5.381 -21.919  1.00 57.70           O  
ATOM   3336  N   TYR A 254      -0.794   3.531 -24.958  1.00 48.18           N  
ATOM   3337  H   TYR A 254      -0.076   2.886 -25.252  1.00 48.18           H  
ATOM   3338  CA  TYR A 254      -2.187   3.248 -25.313  1.00 48.18           C  
ATOM   3339  HA  TYR A 254      -2.706   4.197 -25.445  1.00 48.18           H  
ATOM   3340  C   TYR A 254      -2.915   2.529 -24.171  1.00 48.18           C  
ATOM   3341  CB  TYR A 254      -2.289   2.524 -26.661  1.00 48.18           C  
ATOM   3342  HB2 TYR A 254      -1.578   1.698 -26.689  1.00 48.18           H  
ATOM   3343  HB3 TYR A 254      -3.288   2.098 -26.760  1.00 48.18           H  
ATOM   3344  O   TYR A 254      -3.310   1.368 -24.276  1.00 48.18           O  
ATOM   3345  CG  TYR A 254      -2.076   3.443 -27.846  1.00 48.18           C  
ATOM   3346  CD1 TYR A 254      -3.102   4.314 -28.269  1.00 48.18           C  
ATOM   3347  HD1 TYR A 254      -4.052   4.327 -27.753  1.00 48.18           H  
ATOM   3348  CD2 TYR A 254      -0.849   3.427 -28.529  1.00 48.18           C  
ATOM   3349  HD2 TYR A 254      -0.084   2.720 -28.245  1.00 48.18           H  
ATOM   3350  CE1 TYR A 254      -2.890   5.175 -29.364  1.00 48.18           C  
ATOM   3351  HE1 TYR A 254      -3.673   5.844 -29.689  1.00 48.18           H  
ATOM   3352  CE2 TYR A 254      -0.627   4.295 -29.612  1.00 48.18           C  
ATOM   3353  HE2 TYR A 254       0.308   4.281 -30.152  1.00 48.18           H  
ATOM   3354  OH  TYR A 254      -1.418   5.992 -31.088  1.00 48.18           O  
ATOM   3355  HH  TYR A 254      -2.176   6.540 -31.305  1.00 48.18           H  
ATOM   3356  CZ  TYR A 254      -1.646   5.169 -30.033  1.00 48.18           C  
ATOM   3357  N   ARG A 255      -3.187   3.258 -23.084  1.00 63.72           N  
ATOM   3358  H   ARG A 255      -2.797   4.189 -23.055  1.00 63.72           H  
ATOM   3359  CA  ARG A 255      -4.313   2.944 -22.198  1.00 63.72           C  
ATOM   3360  HA  ARG A 255      -4.298   1.877 -21.975  1.00 63.72           H  
ATOM   3361  C   ARG A 255      -5.602   3.252 -22.969  1.00 63.72           C  
ATOM   3362  CB  ARG A 255      -4.174   3.725 -20.877  1.00 63.72           C  
ATOM   3363  HB2 ARG A 255      -4.314   4.792 -21.055  1.00 63.72           H  
ATOM   3364  HB3 ARG A 255      -3.167   3.576 -20.490  1.00 63.72           H  
ATOM   3365  O   ARG A 255      -6.181   4.318 -22.814  1.00 63.72           O  
ATOM   3366  CG  ARG A 255      -5.178   3.234 -19.821  1.00 63.72           C  
ATOM   3367  HG2 ARG A 255      -6.199   3.358 -20.184  1.00 63.72           H  
ATOM   3368  HG3 ARG A 255      -4.994   2.175 -19.641  1.00 63.72           H  
ATOM   3369  CD  ARG A 255      -5.015   4.003 -18.504  1.00 63.72           C  
ATOM   3370  HD2 ARG A 255      -5.447   4.996 -18.629  1.00 63.72           H  
ATOM   3371  HD3 ARG A 255      -3.952   4.111 -18.287  1.00 63.72           H  
ATOM   3372  NE  ARG A 255      -5.653   3.290 -17.379  1.00 63.72           N  
ATOM   3373  HE  ARG A 255      -5.814   2.300 -17.504  1.00 63.72           H  
ATOM   3374  NH1 ARG A 255      -5.833   5.066 -15.927  1.00 63.72           N  
ATOM   3375 HH11 ARG A 255      -5.478   5.686 -16.641  1.00 63.72           H  
ATOM   3376 HH12 ARG A 255      -6.073   5.436 -15.019  1.00 63.72           H  
ATOM   3377  NH2 ARG A 255      -6.458   3.031 -15.262  1.00 63.72           N  
ATOM   3378 HH21 ARG A 255      -6.704   3.427 -14.366  1.00 63.72           H  
ATOM   3379 HH22 ARG A 255      -6.568   2.038 -15.412  1.00 63.72           H  
ATOM   3380  CZ  ARG A 255      -5.977   3.798 -16.201  1.00 63.72           C  
ATOM   3381  N   GLY A 256      -5.996   2.343 -23.861  1.00 58.54           N  
ATOM   3382  H   GLY A 256      -5.407   1.529 -23.971  1.00 58.54           H  
ATOM   3383  CA  GLY A 256      -7.204   2.476 -24.685  1.00 58.54           C  
ATOM   3384  HA2 GLY A 256      -7.514   3.521 -24.714  1.00 58.54           H  
ATOM   3385  HA3 GLY A 256      -8.008   1.907 -24.217  1.00 58.54           H  
ATOM   3386  C   GLY A 256      -7.095   2.012 -26.141  1.00 58.54           C  
ATOM   3387  O   GLY A 256      -8.073   2.112 -26.872  1.00 58.54           O  
ATOM   3388  N   GLY A 257      -5.956   1.480 -26.589  1.00 61.61           N  
ATOM   3389  H   GLY A 257      -5.165   1.399 -25.966  1.00 61.61           H  
ATOM   3390  CA  GLY A 257      -5.799   0.984 -27.962  1.00 61.61           C  
ATOM   3391  HA2 GLY A 257      -6.394   1.584 -28.651  1.00 61.61           H  
ATOM   3392  HA3 GLY A 257      -4.755   1.073 -28.262  1.00 61.61           H  
ATOM   3393  C   GLY A 257      -6.211  -0.480 -28.105  1.00 61.61           C  
ATOM   3394  O   GLY A 257      -5.353  -1.332 -28.291  1.00 61.61           O  
ATOM   3395  N   GLY A 258      -7.499  -0.795 -27.958  1.00 59.39           N  
ATOM   3396  H   GLY A 258      -8.143  -0.048 -27.741  1.00 59.39           H  
ATOM   3397  CA  GLY A 258      -7.954  -2.193 -27.960  1.00 59.39           C  
ATOM   3398  HA2 GLY A 258      -7.413  -2.740 -28.733  1.00 59.39           H  
ATOM   3399  HA3 GLY A 258      -7.707  -2.648 -27.001  1.00 59.39           H  
ATOM   3400  C   GLY A 258      -9.442  -2.407 -28.219  1.00 59.39           C  
ATOM   3401  O   GLY A 258     -10.009  -3.384 -27.742  1.00 59.39           O  
ATOM   3402  N   ARG A 259     -10.106  -1.504 -28.944  1.00 60.49           N  
ATOM   3403  H   ARG A 259      -9.602  -0.705 -29.300  1.00 60.49           H  
ATOM   3404  CA  ARG A 259     -11.488  -1.713 -29.400  1.00 60.49           C  
ATOM   3405  HA  ARG A 259     -11.763  -2.762 -29.293  1.00 60.49           H  
ATOM   3406  C   ARG A 259     -11.577  -1.366 -30.881  1.00 60.49           C  
ATOM   3407  CB  ARG A 259     -12.476  -0.883 -28.557  1.00 60.49           C  
ATOM   3408  HB2 ARG A 259     -12.236   0.176 -28.653  1.00 60.49           H  
ATOM   3409  HB3 ARG A 259     -13.477  -1.039 -28.958  1.00 60.49           H  
ATOM   3410  O   ARG A 259     -11.701  -0.199 -31.220  1.00 60.49           O  
ATOM   3411  CG  ARG A 259     -12.480  -1.255 -27.065  1.00 60.49           C  
ATOM   3412  HG2 ARG A 259     -12.611  -2.331 -26.954  1.00 60.49           H  
ATOM   3413  HG3 ARG A 259     -11.530  -0.962 -26.618  1.00 60.49           H  
ATOM   3414  CD  ARG A 259     -13.625  -0.531 -26.347  1.00 60.49           C  
ATOM   3415  HD2 ARG A 259     -13.576   0.531 -26.591  1.00 60.49           H  
ATOM   3416  HD3 ARG A 259     -14.570  -0.931 -26.714  1.00 60.49           H  
ATOM   3417  NE  ARG A 259     -13.542  -0.689 -24.882  1.00 60.49           N  
ATOM   3418  HE  ARG A 259     -12.688  -1.086 -24.516  1.00 60.49           H  
ATOM   3419  NH1 ARG A 259     -15.628   0.132 -24.372  1.00 60.49           N  
ATOM   3420 HH11 ARG A 259     -15.825   0.236 -25.358  1.00 60.49           H  
ATOM   3421 HH12 ARG A 259     -16.326   0.392 -23.690  1.00 60.49           H  
ATOM   3422  NH2 ARG A 259     -14.252  -0.472 -22.726  1.00 60.49           N  
ATOM   3423 HH21 ARG A 259     -14.976  -0.227 -22.066  1.00 60.49           H  
ATOM   3424 HH22 ARG A 259     -13.381  -0.859 -22.392  1.00 60.49           H  
ATOM   3425  CZ  ARG A 259     -14.470  -0.344 -24.005  1.00 60.49           C  
ATOM   3426  N   GLY A 260     -11.472  -2.367 -31.757  1.00 59.81           N  
ATOM   3427  H   GLY A 260     -11.351  -3.307 -31.407  1.00 59.81           H  
ATOM   3428  CA  GLY A 260     -11.752  -2.141 -33.182  1.00 59.81           C  
ATOM   3429  HA2 GLY A 260     -12.833  -2.170 -33.320  1.00 59.81           H  
ATOM   3430  HA3 GLY A 260     -11.421  -1.139 -33.458  1.00 59.81           H  
ATOM   3431  C   GLY A 260     -11.143  -3.091 -34.214  1.00 59.81           C  
ATOM   3432  O   GLY A 260     -11.144  -2.741 -35.392  1.00 59.81           O  
ATOM   3433  N   ALA A 261     -10.635  -4.266 -33.830  1.00 58.84           N  
ATOM   3434  H   ALA A 261     -10.578  -4.489 -32.846  1.00 58.84           H  
ATOM   3435  CA  ALA A 261     -10.126  -5.258 -34.788  1.00 58.84           C  
ATOM   3436  HA  ALA A 261     -10.322  -4.902 -35.800  1.00 58.84           H  
ATOM   3437  C   ALA A 261     -10.851  -6.616 -34.727  1.00 58.84           C  
ATOM   3438  CB  ALA A 261      -8.602  -5.352 -34.673  1.00 58.84           C  
ATOM   3439  HB1 ALA A 261      -8.324  -5.761 -33.702  1.00 58.84           H  
ATOM   3440  HB2 ALA A 261      -8.156  -4.365 -34.795  1.00 58.84           H  
ATOM   3441  HB3 ALA A 261      -8.214  -6.007 -35.453  1.00 58.84           H  
ATOM   3442  O   ALA A 261     -10.321  -7.626 -35.164  1.00 58.84           O  
ATOM   3443  N   HIS A 262     -12.095  -6.644 -34.245  1.00 54.38           N  
ATOM   3444  H   HIS A 262     -12.488  -5.792 -33.873  1.00 54.38           H  
ATOM   3445  CA  HIS A 262     -13.054  -7.708 -34.570  1.00 54.38           C  
ATOM   3446  HA  HIS A 262     -12.517  -8.637 -34.759  1.00 54.38           H  
ATOM   3447  C   HIS A 262     -13.758  -7.343 -35.885  1.00 54.38           C  
ATOM   3448  CB  HIS A 262     -14.003  -7.978 -33.391  1.00 54.38           C  
ATOM   3449  HB2 HIS A 262     -13.499  -8.656 -32.701  1.00 54.38           H  
ATOM   3450  HB3 HIS A 262     -14.902  -8.484 -33.741  1.00 54.38           H  
ATOM   3451  O   HIS A 262     -14.952  -7.067 -35.935  1.00 54.38           O  
ATOM   3452  CG  HIS A 262     -14.378  -6.737 -32.627  1.00 54.38           C  
ATOM   3453  CD2 HIS A 262     -15.415  -5.882 -32.882  1.00 54.38           C  
ATOM   3454  HD2 HIS A 262     -16.148  -5.985 -33.669  1.00 54.38           H  
ATOM   3455  ND1 HIS A 262     -13.667  -6.222 -31.568  1.00 54.38           N  
ATOM   3456  HD1 HIS A 262     -12.933  -6.707 -31.072  1.00 54.38           H  
ATOM   3457  CE1 HIS A 262     -14.268  -5.088 -31.181  1.00 54.38           C  
ATOM   3458  HE1 HIS A 262     -13.985  -4.491 -30.327  1.00 54.38           H  
ATOM   3459  NE2 HIS A 262     -15.321  -4.827 -31.964  1.00 54.38           N  
ATOM   3460  N   ARG A 263     -12.970  -7.280 -36.959  1.00 66.80           N  
ATOM   3461  H   ARG A 263     -11.995  -7.505 -36.820  1.00 66.80           H  
ATOM   3462  CA  ARG A 263     -13.456  -7.352 -38.336  1.00 66.80           C  
ATOM   3463  HA  ARG A 263     -14.545  -7.367 -38.367  1.00 66.80           H  
ATOM   3464  C   ARG A 263     -12.947  -8.669 -38.888  1.00 66.80           C  
ATOM   3465  CB  ARG A 263     -12.935  -6.175 -39.179  1.00 66.80           C  
ATOM   3466  HB2 ARG A 263     -13.001  -6.452 -40.231  1.00 66.80           H  
ATOM   3467  HB3 ARG A 263     -11.888  -5.978 -38.944  1.00 66.80           H  
ATOM   3468  O   ARG A 263     -11.750  -8.785 -39.120  1.00 66.80           O  
ATOM   3469  CG  ARG A 263     -13.770  -4.910 -38.969  1.00 66.80           C  
ATOM   3470  HG2 ARG A 263     -13.691  -4.568 -37.937  1.00 66.80           H  
ATOM   3471  HG3 ARG A 263     -14.813  -5.159 -39.164  1.00 66.80           H  
ATOM   3472  CD  ARG A 263     -13.365  -3.792 -39.940  1.00 66.80           C  
ATOM   3473  HD2 ARG A 263     -14.276  -3.246 -40.184  1.00 66.80           H  
ATOM   3474  HD3 ARG A 263     -12.977  -4.220 -40.864  1.00 66.80           H  
ATOM   3475  NE  ARG A 263     -12.375  -2.867 -39.354  1.00 66.80           N  
ATOM   3476  HE  ARG A 263     -11.692  -3.265 -38.725  1.00 66.80           H  
ATOM   3477  NH1 ARG A 263     -13.149  -0.939 -40.348  1.00 66.80           N  
ATOM   3478 HH11 ARG A 263     -13.804  -1.486 -40.889  1.00 66.80           H  
ATOM   3479 HH12 ARG A 263     -13.082   0.058 -40.495  1.00 66.80           H  
ATOM   3480  NH2 ARG A 263     -11.465  -0.833 -38.889  1.00 66.80           N  
ATOM   3481 HH21 ARG A 263     -11.422   0.165 -39.037  1.00 66.80           H  
ATOM   3482 HH22 ARG A 263     -10.861  -1.269 -38.207  1.00 66.80           H  
ATOM   3483  CZ  ARG A 263     -12.334  -1.557 -39.536  1.00 66.80           C  
ATOM   3484  N   GLY A 264     -13.835  -9.640 -39.075  1.00 63.65           N  
ATOM   3485  H   GLY A 264     -14.804  -9.470 -38.845  1.00 63.65           H  
ATOM   3486  CA  GLY A 264     -13.465 -10.821 -39.852  1.00 63.65           C  
ATOM   3487  HA2 GLY A 264     -12.385 -10.966 -39.829  1.00 63.65           H  
ATOM   3488  HA3 GLY A 264     -13.740 -10.641 -40.891  1.00 63.65           H  
ATOM   3489  C   GLY A 264     -14.083 -12.151 -39.454  1.00 63.65           C  
ATOM   3490  O   GLY A 264     -13.402 -13.158 -39.570  1.00 63.65           O  
ATOM   3491  N   PHE A 265     -15.351 -12.193 -39.043  1.00 56.94           N  
ATOM   3492  H   PHE A 265     -15.828 -11.332 -38.818  1.00 56.94           H  
ATOM   3493  CA  PHE A 265     -16.196 -13.313 -39.461  1.00 56.94           C  
ATOM   3494  HA  PHE A 265     -15.889 -13.597 -40.468  1.00 56.94           H  
ATOM   3495  C   PHE A 265     -17.653 -12.854 -39.534  1.00 56.94           C  
ATOM   3496  CB  PHE A 265     -16.013 -14.563 -38.580  1.00 56.94           C  
ATOM   3497  HB2 PHE A 265     -14.980 -14.635 -38.240  1.00 56.94           H  
ATOM   3498  HB3 PHE A 265     -16.633 -14.490 -37.687  1.00 56.94           H  
ATOM   3499  O   PHE A 265     -18.314 -12.669 -38.515  1.00 56.94           O  
ATOM   3500  CG  PHE A 265     -16.334 -15.838 -39.340  1.00 56.94           C  
ATOM   3501  CD1 PHE A 265     -17.589 -16.459 -39.199  1.00 56.94           C  
ATOM   3502  HD1 PHE A 265     -18.325 -16.044 -38.526  1.00 56.94           H  
ATOM   3503  CD2 PHE A 265     -15.382 -16.385 -40.223  1.00 56.94           C  
ATOM   3504  HD2 PHE A 265     -14.418 -15.911 -40.338  1.00 56.94           H  
ATOM   3505  CE1 PHE A 265     -17.886 -17.625 -39.929  1.00 56.94           C  
ATOM   3506  HE1 PHE A 265     -18.846 -18.107 -39.814  1.00 56.94           H  
ATOM   3507  CE2 PHE A 265     -15.680 -17.549 -40.955  1.00 56.94           C  
ATOM   3508  HE2 PHE A 265     -14.947 -17.966 -41.629  1.00 56.94           H  
ATOM   3509  CZ  PHE A 265     -16.931 -18.170 -40.806  1.00 56.94           C  
ATOM   3510  HZ  PHE A 265     -17.159 -19.066 -41.365  1.00 56.94           H  
ATOM   3511  N   HIS A 266     -18.140 -12.630 -40.754  1.00 69.79           N  
ATOM   3512  H   HIS A 266     -17.547 -12.823 -41.548  1.00 69.79           H  
ATOM   3513  CA  HIS A 266     -19.566 -12.501 -41.031  1.00 69.79           C  
ATOM   3514  HA  HIS A 266     -20.115 -12.480 -40.090  1.00 69.79           H  
ATOM   3515  C   HIS A 266     -19.964 -13.731 -41.844  1.00 69.79           C  
ATOM   3516  CB  HIS A 266     -19.880 -11.203 -41.787  1.00 69.79           C  
ATOM   3517  HB2 HIS A 266     -20.940 -11.190 -42.040  1.00 69.79           H  
ATOM   3518  HB3 HIS A 266     -19.314 -11.179 -42.719  1.00 69.79           H  
ATOM   3519  O   HIS A 266     -19.310 -13.994 -42.854  1.00 69.79           O  
ATOM   3520  CG  HIS A 266     -19.571  -9.965 -40.989  1.00 69.79           C  
ATOM   3521  CD2 HIS A 266     -18.520  -9.110 -41.182  1.00 69.79           C  
ATOM   3522  HD2 HIS A 266     -17.770  -9.193 -41.955  1.00 69.79           H  
ATOM   3523  ND1 HIS A 266     -20.275  -9.503 -39.900  1.00 69.79           N  
ATOM   3524  HD1 HIS A 266     -21.098  -9.925 -39.494  1.00 69.79           H  
ATOM   3525  CE1 HIS A 266     -19.659  -8.400 -39.446  1.00 69.79           C  
ATOM   3526  HE1 HIS A 266     -19.978  -7.818 -38.594  1.00 69.79           H  
ATOM   3527  NE2 HIS A 266     -18.576  -8.126 -40.190  1.00 69.79           N  
ATOM   3528  N   PRO A 267     -21.020 -14.468 -41.466  1.00 72.40           N  
ATOM   3529  CA  PRO A 267     -21.391 -15.722 -42.126  1.00 72.40           C  
ATOM   3530  HA  PRO A 267     -20.530 -16.391 -42.115  1.00 72.40           H  
ATOM   3531  C   PRO A 267     -21.809 -15.570 -43.604  1.00 72.40           C  
ATOM   3532  CB  PRO A 267     -22.485 -16.334 -41.241  1.00 72.40           C  
ATOM   3533  HB2 PRO A 267     -22.026 -17.005 -40.515  1.00 72.40           H  
ATOM   3534  HB3 PRO A 267     -23.238 -16.869 -41.819  1.00 72.40           H  
ATOM   3535  O   PRO A 267     -22.105 -16.567 -44.250  1.00 72.40           O  
ATOM   3536  CG  PRO A 267     -23.086 -15.133 -40.511  1.00 72.40           C  
ATOM   3537  HG2 PRO A 267     -23.829 -14.656 -41.149  1.00 72.40           H  
ATOM   3538  HG3 PRO A 267     -23.525 -15.418 -39.555  1.00 72.40           H  
ATOM   3539  CD  PRO A 267     -21.892 -14.203 -40.332  1.00 72.40           C  
ATOM   3540  HD2 PRO A 267     -22.231 -13.167 -40.317  1.00 72.40           H  
ATOM   3541  HD3 PRO A 267     -21.370 -14.447 -39.407  1.00 72.40           H  
ATOM   3542  N   TYR A 268     -21.787 -14.350 -44.158  1.00 55.36           N  
ATOM   3543  H   TYR A 268     -21.483 -13.585 -43.573  1.00 55.36           H  
ATOM   3544  CA  TYR A 268     -22.036 -14.054 -45.572  1.00 55.36           C  
ATOM   3545  HA  TYR A 268     -21.904 -14.973 -46.143  1.00 55.36           H  
ATOM   3546  C   TYR A 268     -21.058 -13.036 -46.183  1.00 55.36           C  
ATOM   3547  CB  TYR A 268     -23.486 -13.587 -45.753  1.00 55.36           C  
ATOM   3548  HB2 TYR A 268     -23.675 -13.403 -46.810  1.00 55.36           H  
ATOM   3549  HB3 TYR A 268     -23.624 -12.644 -45.224  1.00 55.36           H  
ATOM   3550  O   TYR A 268     -21.419 -12.336 -47.129  1.00 55.36           O  
ATOM   3551  CG  TYR A 268     -24.514 -14.587 -45.286  1.00 55.36           C  
ATOM   3552  CD1 TYR A 268     -24.676 -15.794 -45.992  1.00 55.36           C  
ATOM   3553  HD1 TYR A 268     -24.057 -16.010 -46.850  1.00 55.36           H  
ATOM   3554  CD2 TYR A 268     -25.296 -14.318 -44.147  1.00 55.36           C  
ATOM   3555  HD2 TYR A 268     -25.171 -13.390 -43.610  1.00 55.36           H  
ATOM   3556  CE1 TYR A 268     -25.629 -16.734 -45.564  1.00 55.36           C  
ATOM   3557  HE1 TYR A 268     -25.757 -17.669 -46.089  1.00 55.36           H  
ATOM   3558  CE2 TYR A 268     -26.252 -15.257 -43.717  1.00 55.36           C  
ATOM   3559  HE2 TYR A 268     -26.863 -15.052 -42.850  1.00 55.36           H  
ATOM   3560  OH  TYR A 268     -27.348 -17.371 -44.031  1.00 55.36           O  
ATOM   3561  HH  TYR A 268     -27.835 -17.082 -43.256  1.00 55.36           H  
ATOM   3562  CZ  TYR A 268     -26.419 -16.465 -44.429  1.00 55.36           C  
ATOM   3563  N   ALA A 269     -19.831 -12.901 -45.674  1.00 61.23           N  
ATOM   3564  H   ALA A 269     -19.526 -13.507 -44.925  1.00 61.23           H  
ATOM   3565  CA  ALA A 269     -18.838 -12.080 -46.367  1.00 61.23           C  
ATOM   3566  HA  ALA A 269     -19.275 -11.109 -46.598  1.00 61.23           H  
ATOM   3567  C   ALA A 269     -18.456 -12.754 -47.698  1.00 61.23           C  
ATOM   3568  CB  ALA A 269     -17.633 -11.833 -45.455  1.00 61.23           C  
ATOM   3569  HB1 ALA A 269     -17.939 -11.276 -44.570  1.00 61.23           H  
ATOM   3570  HB2 ALA A 269     -16.883 -11.256 -45.997  1.00 61.23           H  
ATOM   3571  HB3 ALA A 269     -17.193 -12.785 -45.155  1.00 61.23           H  
ATOM   3572  O   ALA A 269     -17.660 -13.688 -47.727  1.00 61.23           O  
ATOM   3573  N   ARG A 270     -19.048 -12.294 -48.803  1.00 60.38           N  
ATOM   3574  H   ARG A 270     -19.744 -11.570 -48.693  1.00 60.38           H  
ATOM   3575  CA  ARG A 270     -18.515 -12.545 -50.141  1.00 60.38           C  
ATOM   3576  HA  ARG A 270     -18.188 -13.583 -50.206  1.00 60.38           H  
ATOM   3577  C   ARG A 270     -17.287 -11.640 -50.276  1.00 60.38           C  
ATOM   3578  CB  ARG A 270     -19.615 -12.281 -51.187  1.00 60.38           C  
ATOM   3579  HB2 ARG A 270     -19.696 -11.210 -51.373  1.00 60.38           H  
ATOM   3580  HB3 ARG A 270     -20.566 -12.630 -50.784  1.00 60.38           H  
ATOM   3581  O   ARG A 270     -17.428 -10.428 -50.126  1.00 60.38           O  
ATOM   3582  CG  ARG A 270     -19.356 -13.019 -52.508  1.00 60.38           C  
ATOM   3583  HG2 ARG A 270     -19.294 -14.092 -52.321  1.00 60.38           H  
ATOM   3584  HG3 ARG A 270     -18.399 -12.686 -52.910  1.00 60.38           H  
ATOM   3585  CD  ARG A 270     -20.446 -12.751 -53.560  1.00 60.38           C  
ATOM   3586  HD2 ARG A 270     -20.517 -11.675 -53.718  1.00 60.38           H  
ATOM   3587  HD3 ARG A 270     -20.110 -13.199 -54.495  1.00 60.38           H  
ATOM   3588  NE  ARG A 270     -21.775 -13.282 -53.168  1.00 60.38           N  
ATOM   3589  HE  ARG A 270     -22.062 -13.087 -52.219  1.00 60.38           H  
ATOM   3590  NH1 ARG A 270     -22.360 -14.272 -55.164  1.00 60.38           N  
ATOM   3591 HH11 ARG A 270     -23.020 -14.788 -55.728  1.00 60.38           H  
ATOM   3592 HH12 ARG A 270     -21.471 -13.990 -55.550  1.00 60.38           H  
ATOM   3593  NH2 ARG A 270     -23.786 -14.324 -53.453  1.00 60.38           N  
ATOM   3594 HH21 ARG A 270     -24.430 -14.838 -54.038  1.00 60.38           H  
ATOM   3595 HH22 ARG A 270     -24.036 -14.102 -52.501  1.00 60.38           H  
ATOM   3596  CZ  ARG A 270     -22.628 -13.953 -53.927  1.00 60.38           C  
ATOM   3597  N   THR A 271     -16.110 -12.242 -50.426  1.00 58.46           N  
ATOM   3598  H   THR A 271     -16.090 -13.249 -50.502  1.00 58.46           H  
ATOM   3599  CA  THR A 271     -14.857 -11.552 -50.779  1.00 58.46           C  
ATOM   3600  HA  THR A 271     -14.579 -10.840 -50.003  1.00 58.46           H  
ATOM   3601  C   THR A 271     -15.007 -10.761 -52.064  1.00 58.46           C  
ATOM   3602  CB  THR A 271     -13.725 -12.554 -50.998  1.00 58.46           C  
ATOM   3603  HB  THR A 271     -12.890 -12.059 -51.493  1.00 58.46           H  
ATOM   3604  O   THR A 271     -15.656 -11.316 -52.983  1.00 58.46           O  
ATOM   3605  CG2 THR A 271     -13.227 -13.159 -49.687  1.00 58.46           C  
ATOM   3606 HG21 THR A 271     -14.039 -13.684 -49.184  1.00 58.46           H  
ATOM   3607 HG22 THR A 271     -12.851 -12.367 -49.041  1.00 58.46           H  
ATOM   3608 HG23 THR A 271     -12.421 -13.861 -49.901  1.00 58.46           H  
ATOM   3609  OG1 THR A 271     -14.228 -13.575 -51.827  1.00 58.46           O  
ATOM   3610  HG1 THR A 271     -14.677 -13.090 -52.523  1.00 58.46           H  
ATOM   3611  OXT THR A 271     -14.421  -9.664 -52.095  1.00 58.46           O  
TER    3612      THR A 271                                                       
END   
