# Supplementary material for: A glutamine-based single α-helix scaffold to target globular proteins
Source: Nat Commun. 2022 Nov 18;13:7073. doi: 10.1038/s41467-022-34793-6 (PMC9674830; doi:10.1038/s41467-022-34793-6)
Supplement: Supplementary file 7 — Supplementary Data 4 [file 41467_2022_34793_MOESM7_ESM.zip › ColabFold_p37n/p37n_no_MSAs/Q4DL69.pdb]

ATOM      1  N   MET A   1      41.565   5.907 -27.755  1.00 53.22           N  
ATOM      2  H   MET A   1      41.567   5.938 -28.765  1.00 53.22           H  
ATOM      3  H2  MET A   1      42.500   6.093 -27.419  1.00 53.22           H  
ATOM      4  H3  MET A   1      41.293   4.988 -27.439  1.00 53.22           H  
ATOM      5  CA  MET A   1      40.627   6.912 -27.207  1.00 53.22           C  
ATOM      6  HA  MET A   1      40.970   7.919 -27.444  1.00 53.22           H  
ATOM      7  C   MET A   1      40.590   6.773 -25.701  1.00 53.22           C  
ATOM      8  CB  MET A   1      39.200   6.737 -27.742  1.00 53.22           C  
ATOM      9  HB2 MET A   1      38.907   5.689 -27.686  1.00 53.22           H  
ATOM     10  HB3 MET A   1      38.529   7.312 -27.105  1.00 53.22           H  
ATOM     11  O   MET A   1      40.411   5.646 -25.239  1.00 53.22           O  
ATOM     12  CG  MET A   1      39.042   7.240 -29.178  1.00 53.22           C  
ATOM     13  HG2 MET A   1      39.339   8.288 -29.225  1.00 53.22           H  
ATOM     14  HG3 MET A   1      39.697   6.668 -29.836  1.00 53.22           H  
ATOM     15  SD  MET A   1      37.348   7.094 -29.798  1.00 53.22           S  
ATOM     16  CE  MET A   1      36.469   8.261 -28.716  1.00 53.22           C  
ATOM     17  HE1 MET A   1      35.436   8.358 -29.051  1.00 53.22           H  
ATOM     18  HE2 MET A   1      36.470   7.907 -27.685  1.00 53.22           H  
ATOM     19  HE3 MET A   1      36.945   9.240 -28.765  1.00 53.22           H  
ATOM     20  N   SER A   2      40.763   7.874 -24.966  1.00 66.00           N  
ATOM     21  H   SER A   2      40.818   8.784 -25.400  1.00 66.00           H  
ATOM     22  CA  SER A   2      40.586   7.876 -23.510  1.00 66.00           C  
ATOM     23  HA  SER A   2      41.234   7.114 -23.078  1.00 66.00           H  
ATOM     24  C   SER A   2      39.131   7.527 -23.144  1.00 66.00           C  
ATOM     25  CB  SER A   2      41.006   9.232 -22.923  1.00 66.00           C  
ATOM     26  HB2 SER A   2      41.109   9.131 -21.842  1.00 66.00           H  
ATOM     27  HB3 SER A   2      41.963   9.550 -23.337  1.00 66.00           H  
ATOM     28  O   SER A   2      38.218   7.644 -23.968  1.00 66.00           O  
ATOM     29  OG  SER A   2      40.016  10.197 -23.189  1.00 66.00           O  
ATOM     30  HG  SER A   2      40.238  10.690 -23.982  1.00 66.00           H  
ATOM     31  N   THR A   3      38.900   7.050 -21.923  1.00 65.11           N  
ATOM     32  H   THR A   3      39.655   7.023 -21.252  1.00 65.11           H  
ATOM     33  CA  THR A   3      37.560   6.738 -21.391  1.00 65.11           C  
ATOM     34  HA  THR A   3      37.071   6.007 -22.035  1.00 65.11           H  
ATOM     35  C   THR A   3      36.652   7.975 -21.345  1.00 65.11           C  
ATOM     36  CB  THR A   3      37.692   6.145 -19.978  1.00 65.11           C  
ATOM     37  HB  THR A   3      36.731   6.185 -19.466  1.00 65.11           H  
ATOM     38  O   THR A   3      35.448   7.868 -21.595  1.00 65.11           O  
ATOM     39  CG2 THR A   3      38.180   4.697 -20.016  1.00 65.11           C  
ATOM     40 HG21 THR A   3      38.243   4.306 -19.000  1.00 65.11           H  
ATOM     41 HG22 THR A   3      39.162   4.637 -20.485  1.00 65.11           H  
ATOM     42 HG23 THR A   3      37.471   4.085 -20.573  1.00 65.11           H  
ATOM     43  OG1 THR A   3      38.654   6.891 -19.266  1.00 65.11           O  
ATOM     44  HG1 THR A   3      38.647   6.645 -18.338  1.00 65.11           H  
ATOM     45  N   GLU A   4      37.217   9.160 -21.109  1.00 69.82           N  
ATOM     46  H   GLU A   4      38.199   9.196 -20.874  1.00 69.82           H  
ATOM     47  CA  GLU A   4      36.490  10.430 -21.172  1.00 69.82           C  
ATOM     48  HA  GLU A   4      35.577  10.353 -20.582  1.00 69.82           H  
ATOM     49  C   GLU A   4      36.068  10.796 -22.599  1.00 69.82           C  
ATOM     50  CB  GLU A   4      37.330  11.566 -20.587  1.00 69.82           C  
ATOM     51  HB2 GLU A   4      38.323  11.561 -21.038  1.00 69.82           H  
ATOM     52  HB3 GLU A   4      36.838  12.504 -20.843  1.00 69.82           H  
ATOM     53  O   GLU A   4      34.915  11.174 -22.804  1.00 69.82           O  
ATOM     54  CG  GLU A   4      37.441  11.486 -19.060  1.00 69.82           C  
ATOM     55  HG2 GLU A   4      36.458  11.254 -18.651  1.00 69.82           H  
ATOM     56  HG3 GLU A   4      38.122  10.680 -18.791  1.00 69.82           H  
ATOM     57  CD  GLU A   4      37.934  12.816 -18.474  1.00 69.82           C  
ATOM     58  OE1 GLU A   4      37.462  13.154 -17.367  1.00 69.82           O  
ATOM     59  OE2 GLU A   4      38.697  13.516 -19.177  1.00 69.82           O  
ATOM     60  N   ASP A   5      36.936  10.606 -23.599  1.00 75.92           N  
ATOM     61  H   ASP A   5      37.888  10.361 -23.368  1.00 75.92           H  
ATOM     62  CA  ASP A   5      36.607  10.913 -25.001  1.00 75.92           C  
ATOM     63  HA  ASP A   5      36.285  11.953 -25.067  1.00 75.92           H  
ATOM     64  C   ASP A   5      35.469  10.040 -25.532  1.00 75.92           C  
ATOM     65  CB  ASP A   5      37.827  10.729 -25.911  1.00 75.92           C  
ATOM     66  HB2 ASP A   5      37.522  10.894 -26.945  1.00 75.92           H  
ATOM     67  HB3 ASP A   5      38.185   9.703 -25.829  1.00 75.92           H  
ATOM     68  O   ASP A   5      34.645  10.497 -26.323  1.00 75.92           O  
ATOM     69  CG  ASP A   5      38.956  11.701 -25.593  1.00 75.92           C  
ATOM     70  OD1 ASP A   5      38.650  12.876 -25.288  1.00 75.92           O  
ATOM     71  OD2 ASP A   5      40.111  11.205 -25.619  1.00 75.92           O  
ATOM     72  N   LYS A   6      35.377   8.788 -25.066  1.00 78.07           N  
ATOM     73  H   LYS A   6      36.095   8.484 -24.423  1.00 78.07           H  
ATOM     74  CA  LYS A   6      34.262   7.888 -25.402  1.00 78.07           C  
ATOM     75  HA  LYS A   6      34.112   7.891 -26.481  1.00 78.07           H  
ATOM     76  C   LYS A   6      32.943   8.366 -24.793  1.00 78.07           C  
ATOM     77  CB  LYS A   6      34.576   6.459 -24.943  1.00 78.07           C  
ATOM     78  HB2 LYS A   6      33.679   5.853 -25.069  1.00 78.07           H  
ATOM     79  HB3 LYS A   6      34.833   6.468 -23.884  1.00 78.07           H  
ATOM     80  O   LYS A   6      31.921   8.365 -25.474  1.00 78.07           O  
ATOM     81  CG  LYS A   6      35.716   5.813 -25.744  1.00 78.07           C  
ATOM     82  HG2 LYS A   6      36.631   6.392 -25.627  1.00 78.07           H  
ATOM     83  HG3 LYS A   6      35.445   5.781 -26.800  1.00 78.07           H  
ATOM     84  CD  LYS A   6      35.949   4.386 -25.235  1.00 78.07           C  
ATOM     85  HD2 LYS A   6      36.185   4.423 -24.171  1.00 78.07           H  
ATOM     86  HD3 LYS A   6      35.033   3.811 -25.369  1.00 78.07           H  
ATOM     87  CE  LYS A   6      37.095   3.701 -25.983  1.00 78.07           C  
ATOM     88  HE2 LYS A   6      36.882   3.735 -27.052  1.00 78.07           H  
ATOM     89  HE3 LYS A   6      38.012   4.259 -25.793  1.00 78.07           H  
ATOM     90  NZ  LYS A   6      37.246   2.293 -25.534  1.00 78.07           N  
ATOM     91  HZ1 LYS A   6      36.399   1.771 -25.710  1.00 78.07           H  
ATOM     92  HZ2 LYS A   6      38.003   1.826 -26.013  1.00 78.07           H  
ATOM     93  HZ3 LYS A   6      37.421   2.251 -24.540  1.00 78.07           H  
ATOM     94  N   THR A   7      32.972   8.812 -23.538  1.00 80.18           N  
ATOM     95  H   THR A   7      33.862   8.807 -23.062  1.00 80.18           H  
ATOM     96  CA  THR A   7      31.789   9.337 -22.828  1.00 80.18           C  
ATOM     97  HA  THR A   7      30.982   8.607 -22.886  1.00 80.18           H  
ATOM     98  C   THR A   7      31.308  10.634 -23.456  1.00 80.18           C  
ATOM     99  CB  THR A   7      32.101   9.611 -21.354  1.00 80.18           C  
ATOM    100  HB  THR A   7      32.742  10.488 -21.262  1.00 80.18           H  
ATOM    101  O   THR A   7      30.120  10.794 -23.721  1.00 80.18           O  
ATOM    102  CG2 THR A   7      30.833   9.822 -20.522  1.00 80.18           C  
ATOM    103 HG21 THR A   7      30.308  10.719 -20.851  1.00 80.18           H  
ATOM    104 HG22 THR A   7      31.106   9.941 -19.473  1.00 80.18           H  
ATOM    105 HG23 THR A   7      30.170   8.963 -20.624  1.00 80.18           H  
ATOM    106  OG1 THR A   7      32.783   8.508 -20.828  1.00 80.18           O  
ATOM    107  HG1 THR A   7      33.692   8.498 -21.134  1.00 80.18           H  
ATOM    108  N   ARG A   8      32.250  11.535 -23.756  1.00 84.01           N  
ATOM    109  H   ARG A   8      33.203  11.329 -23.492  1.00 84.01           H  
ATOM    110  CA  ARG A   8      32.001  12.781 -24.478  1.00 84.01           C  
ATOM    111  HA  ARG A   8      31.240  13.353 -23.946  1.00 84.01           H  
ATOM    112  C   ARG A   8      31.426  12.491 -25.861  1.00 84.01           C  
ATOM    113  CB  ARG A   8      33.307  13.590 -24.524  1.00 84.01           C  
ATOM    114  HB2 ARG A   8      33.699  13.681 -23.511  1.00 84.01           H  
ATOM    115  HB3 ARG A   8      34.044  13.055 -25.124  1.00 84.01           H  
ATOM    116  O   ARG A   8      30.389  13.043 -26.193  1.00 84.01           O  
ATOM    117  CG  ARG A   8      33.111  14.999 -25.105  1.00 84.01           C  
ATOM    118  HG2 ARG A   8      32.738  14.914 -26.126  1.00 84.01           H  
ATOM    119  HG3 ARG A   8      32.373  15.547 -24.518  1.00 84.01           H  
ATOM    120  CD  ARG A   8      34.429  15.790 -25.142  1.00 84.01           C  
ATOM    121  HD2 ARG A   8      34.263  16.699 -25.720  1.00 84.01           H  
ATOM    122  HD3 ARG A   8      35.175  15.196 -25.671  1.00 84.01           H  
ATOM    123  NE  ARG A   8      34.910  16.174 -23.795  1.00 84.01           N  
ATOM    124  HE  ARG A   8      34.246  16.638 -23.193  1.00 84.01           H  
ATOM    125  NH1 ARG A   8      37.120  15.501 -23.980  1.00 84.01           N  
ATOM    126 HH11 ARG A   8      38.016  15.332 -23.545  1.00 84.01           H  
ATOM    127 HH12 ARG A   8      36.974  15.059 -24.876  1.00 84.01           H  
ATOM    128  NH2 ARG A   8      36.413  16.469 -22.109  1.00 84.01           N  
ATOM    129 HH21 ARG A   8      35.708  16.901 -21.528  1.00 84.01           H  
ATOM    130 HH22 ARG A   8      37.325  16.288 -21.716  1.00 84.01           H  
ATOM    131  CZ  ARG A   8      36.141  16.049 -23.314  1.00 84.01           C  
ATOM    132  N   GLY A   9      32.019  11.565 -26.616  1.00 84.62           N  
ATOM    133  H   GLY A   9      32.892  11.171 -26.298  1.00 84.62           H  
ATOM    134  CA  GLY A   9      31.520  11.157 -27.930  1.00 84.62           C  
ATOM    135  HA2 GLY A   9      31.547  12.011 -28.606  1.00 84.62           H  
ATOM    136  HA3 GLY A   9      32.172  10.378 -28.326  1.00 84.62           H  
ATOM    137  C   GLY A   9      30.088  10.612 -27.896  1.00 84.62           C  
ATOM    138  O   GLY A   9      29.267  11.017 -28.716  1.00 84.62           O  
ATOM    139  N   CYS A  10      29.757   9.750 -26.928  1.00 86.15           N  
ATOM    140  H   CYS A  10      30.473   9.431 -26.291  1.00 86.15           H  
ATOM    141  CA  CYS A  10      28.394   9.227 -26.765  1.00 86.15           C  
ATOM    142  HA  CYS A  10      28.048   8.829 -27.718  1.00 86.15           H  
ATOM    143  C   CYS A  10      27.403  10.324 -26.355  1.00 86.15           C  
ATOM    144  CB  CYS A  10      28.384   8.087 -25.741  1.00 86.15           C  
ATOM    145  HB2 CYS A  10      27.359   7.753 -25.585  1.00 86.15           H  
ATOM    146  HB3 CYS A  10      28.786   8.444 -24.792  1.00 86.15           H  
ATOM    147  O   CYS A  10      26.313  10.396 -26.917  1.00 86.15           O  
ATOM    148  SG  CYS A  10      29.363   6.682 -26.341  1.00 86.15           S  
ATOM    149  HG  CYS A  10      30.557   7.261 -26.186  1.00 86.15           H  
ATOM    150  N   LEU A  11      27.791  11.208 -25.428  1.00 89.11           N  
ATOM    151  H   LEU A  11      28.696  11.094 -24.995  1.00 89.11           H  
ATOM    152  CA  LEU A  11      26.961  12.332 -24.996  1.00 89.11           C  
ATOM    153  HA  LEU A  11      26.001  11.932 -24.670  1.00 89.11           H  
ATOM    154  C   LEU A  11      26.686  13.304 -26.148  1.00 89.11           C  
ATOM    155  CB  LEU A  11      27.639  13.042 -23.810  1.00 89.11           C  
ATOM    156  HB2 LEU A  11      27.796  12.321 -23.008  1.00 89.11           H  
ATOM    157  HB3 LEU A  11      28.616  13.406 -24.130  1.00 89.11           H  
ATOM    158  O   LEU A  11      25.530  13.627 -26.408  1.00 89.11           O  
ATOM    159  CG  LEU A  11      26.829  14.234 -23.261  1.00 89.11           C  
ATOM    160  HG  LEU A  11      26.627  14.951 -24.057  1.00 89.11           H  
ATOM    161  CD1 LEU A  11      25.507  13.782 -22.651  1.00 89.11           C  
ATOM    162 HD11 LEU A  11      25.714  13.044 -21.877  1.00 89.11           H  
ATOM    163 HD12 LEU A  11      24.867  13.347 -23.419  1.00 89.11           H  
ATOM    164 HD13 LEU A  11      24.986  14.632 -22.210  1.00 89.11           H  
ATOM    165  CD2 LEU A  11      27.624  14.950 -22.173  1.00 89.11           C  
ATOM    166 HD21 LEU A  11      27.023  15.751 -21.744  1.00 89.11           H  
ATOM    167 HD22 LEU A  11      27.905  14.251 -21.385  1.00 89.11           H  
ATOM    168 HD23 LEU A  11      28.511  15.395 -22.624  1.00 89.11           H  
ATOM    169  N   THR A  12      27.723  13.728 -26.875  1.00 90.69           N  
ATOM    170  H   THR A  12      28.658  13.463 -26.599  1.00 90.69           H  
ATOM    171  CA  THR A  12      27.581  14.625 -28.028  1.00 90.69           C  
ATOM    172  HA  THR A  12      27.071  15.532 -27.706  1.00 90.69           H  
ATOM    173  C   THR A  12      26.726  13.976 -29.114  1.00 90.69           C  
ATOM    174  CB  THR A  12      28.953  15.014 -28.602  1.00 90.69           C  
ATOM    175  HB  THR A  12      29.435  14.131 -29.021  1.00 90.69           H  
ATOM    176  O   THR A  12      25.826  14.622 -29.643  1.00 90.69           O  
ATOM    177  CG2 THR A  12      28.852  16.095 -29.676  1.00 90.69           C  
ATOM    178 HG21 THR A  12      28.350  16.977 -29.279  1.00 90.69           H  
ATOM    179 HG22 THR A  12      28.289  15.723 -30.532  1.00 90.69           H  
ATOM    180 HG23 THR A  12      29.851  16.368 -30.015  1.00 90.69           H  
ATOM    181  OG1 THR A  12      29.780  15.551 -27.596  1.00 90.69           O  
ATOM    182  HG1 THR A  12      29.379  16.376 -27.313  1.00 90.69           H  
ATOM    183  N   LYS A  13      26.932  12.683 -29.403  1.00 91.72           N  
ATOM    184  H   LYS A  13      27.687  12.197 -28.938  1.00 91.72           H  
ATOM    185  CA  LYS A  13      26.098  11.935 -30.355  1.00 91.72           C  
ATOM    186  HA  LYS A  13      26.103  12.464 -31.308  1.00 91.72           H  
ATOM    187  C   LYS A  13      24.633  11.876 -29.911  1.00 91.72           C  
ATOM    188  CB  LYS A  13      26.688  10.530 -30.557  1.00 91.72           C  
ATOM    189  HB2 LYS A  13      26.626   9.973 -29.622  1.00 91.72           H  
ATOM    190  HB3 LYS A  13      27.737  10.625 -30.838  1.00 91.72           H  
ATOM    191  O   LYS A  13      23.737  12.043 -30.729  1.00 91.72           O  
ATOM    192  CG  LYS A  13      25.958   9.758 -31.664  1.00 91.72           C  
ATOM    193  HG2 LYS A  13      24.899   9.682 -31.418  1.00 91.72           H  
ATOM    194  HG3 LYS A  13      26.062  10.299 -32.604  1.00 91.72           H  
ATOM    195  CD  LYS A  13      26.516   8.340 -31.826  1.00 91.72           C  
ATOM    196  HD2 LYS A  13      27.573   8.392 -32.087  1.00 91.72           H  
ATOM    197  HD3 LYS A  13      26.400   7.803 -30.885  1.00 91.72           H  
ATOM    198  CE  LYS A  13      25.732   7.628 -32.935  1.00 91.72           C  
ATOM    199  HE2 LYS A  13      24.671   7.670 -32.688  1.00 91.72           H  
ATOM    200  HE3 LYS A  13      25.870   8.175 -33.867  1.00 91.72           H  
ATOM    201  NZ  LYS A  13      26.153   6.215 -33.101  1.00 91.72           N  
ATOM    202  HZ1 LYS A  13      25.609   5.779 -33.832  1.00 91.72           H  
ATOM    203  HZ2 LYS A  13      25.992   5.699 -32.248  1.00 91.72           H  
ATOM    204  HZ3 LYS A  13      27.131   6.155 -33.346  1.00 91.72           H  
ATOM    205  N   ALA A  14      24.362  11.653 -28.629  1.00 91.64           N  
ATOM    206  H   ALA A  14      25.121  11.478 -27.986  1.00 91.64           H  
ATOM    207  CA  ALA A  14      22.995  11.632 -28.119  1.00 91.64           C  
ATOM    208  HA  ALA A  14      22.401  10.956 -28.733  1.00 91.64           H  
ATOM    209  C   ALA A  14      22.330  13.017 -28.185  1.00 91.64           C  
ATOM    210  CB  ALA A  14      23.022  11.081 -26.697  1.00 91.64           C  
ATOM    211  HB1 ALA A  14      23.580  11.749 -26.042  1.00 91.64           H  
ATOM    212  HB2 ALA A  14      23.498  10.100 -26.701  1.00 91.64           H  
ATOM    213  HB3 ALA A  14      22.001  10.982 -26.327  1.00 91.64           H  
ATOM    214  O   ALA A  14      21.156  13.115 -28.534  1.00 91.64           O  
ATOM    215  N   GLN A  15      23.077  14.091 -27.912  1.00 92.90           N  
ATOM    216  H   GLN A  15      24.027  13.947 -27.601  1.00 92.90           H  
ATOM    217  CA  GLN A  15      22.591  15.469 -28.035  1.00 92.90           C  
ATOM    218  HA  GLN A  15      21.673  15.575 -27.457  1.00 92.90           H  
ATOM    219  C   GLN A  15      22.251  15.835 -29.486  1.00 92.90           C  
ATOM    220  CB  GLN A  15      23.641  16.436 -27.469  1.00 92.90           C  
ATOM    221  HB2 GLN A  15      24.612  16.199 -27.903  1.00 92.90           H  
ATOM    222  HB3 GLN A  15      23.380  17.454 -27.756  1.00 92.90           H  
ATOM    223  O   GLN A  15      21.203  16.432 -29.731  1.00 92.90           O  
ATOM    224  CG  GLN A  15      23.724  16.376 -25.936  1.00 92.90           C  
ATOM    225  HG2 GLN A  15      22.793  16.761 -25.520  1.00 92.90           H  
ATOM    226  HG3 GLN A  15      23.839  15.345 -25.604  1.00 92.90           H  
ATOM    227  CD  GLN A  15      24.892  17.182 -25.373  1.00 92.90           C  
ATOM    228  NE2 GLN A  15      24.841  17.554 -24.112  1.00 92.90           N  
ATOM    229 HE21 GLN A  15      24.033  17.349 -23.541  1.00 92.90           H  
ATOM    230 HE22 GLN A  15      25.609  18.125 -23.790  1.00 92.90           H  
ATOM    231  OE1 GLN A  15      25.877  17.478 -26.030  1.00 92.90           O  
ATOM    232  N   THR A  16      23.077  15.439 -30.461  1.00 92.94           N  
ATOM    233  H   THR A  16      23.937  14.965 -30.224  1.00 92.94           H  
ATOM    234  CA  THR A  16      22.787  15.679 -31.886  1.00 92.94           C  
ATOM    235  HA  THR A  16      22.503  16.724 -32.011  1.00 92.94           H  
ATOM    236  C   THR A  16      21.606  14.841 -32.383  1.00 92.94           C  
ATOM    237  CB  THR A  16      24.010  15.421 -32.777  1.00 92.94           C  
ATOM    238  HB  THR A  16      23.713  15.558 -33.817  1.00 92.94           H  
ATOM    239  O   THR A  16      20.762  15.340 -33.130  1.00 92.94           O  
ATOM    240  CG2 THR A  16      25.170  16.373 -32.486  1.00 92.94           C  
ATOM    241 HG21 THR A  16      25.472  16.313 -31.441  1.00 92.94           H  
ATOM    242 HG22 THR A  16      24.856  17.395 -32.699  1.00 92.94           H  
ATOM    243 HG23 THR A  16      26.020  16.129 -33.123  1.00 92.94           H  
ATOM    244  OG1 THR A  16      24.499  14.112 -32.627  1.00 92.94           O  
ATOM    245  HG1 THR A  16      25.206  14.003 -33.267  1.00 92.94           H  
ATOM    246  N   LEU A  17      21.487  13.588 -31.932  1.00 90.45           N  
ATOM    247  H   LEU A  17      22.253  13.202 -31.398  1.00 90.45           H  
ATOM    248  CA  LEU A  17      20.342  12.727 -32.246  1.00 90.45           C  
ATOM    249  HA  LEU A  17      20.193  12.718 -33.326  1.00 90.45           H  
ATOM    250  C   LEU A  17      19.038  13.254 -31.635  1.00 90.45           C  
ATOM    251  CB  LEU A  17      20.631  11.291 -31.795  1.00 90.45           C  
ATOM    252  HB2 LEU A  17      20.989  11.313 -30.766  1.00 90.45           H  
ATOM    253  HB3 LEU A  17      19.702  10.721 -31.817  1.00 90.45           H  
ATOM    254  O   LEU A  17      18.001  13.243 -32.291  1.00 90.45           O  
ATOM    255  CG  LEU A  17      21.659  10.568 -32.682  1.00 90.45           C  
ATOM    256  HG  LEU A  17      22.559  11.172 -32.791  1.00 90.45           H  
ATOM    257  CD1 LEU A  17      22.040   9.245 -32.019  1.00 90.45           C  
ATOM    258 HD11 LEU A  17      21.148   8.628 -31.907  1.00 90.45           H  
ATOM    259 HD12 LEU A  17      22.758   8.717 -32.647  1.00 90.45           H  
ATOM    260 HD13 LEU A  17      22.475   9.436 -31.038  1.00 90.45           H  
ATOM    261  CD2 LEU A  17      21.118  10.268 -34.081  1.00 90.45           C  
ATOM    262 HD21 LEU A  17      21.843   9.685 -34.650  1.00 90.45           H  
ATOM    263 HD22 LEU A  17      20.923  11.191 -34.628  1.00 90.45           H  
ATOM    264 HD23 LEU A  17      20.197   9.689 -34.016  1.00 90.45           H  
ATOM    265  N   ARG A  18      19.091  13.796 -30.414  1.00 90.26           N  
ATOM    266  H   ARG A  18      19.959  13.726 -29.902  1.00 90.26           H  
ATOM    267  CA  ARG A  18      17.960  14.502 -29.801  1.00 90.26           C  
ATOM    268  HA  ARG A  18      17.089  13.845 -29.799  1.00 90.26           H  
ATOM    269  C   ARG A  18      17.558  15.727 -30.624  1.00 90.26           C  
ATOM    270  CB  ARG A  18      18.317  14.867 -28.353  1.00 90.26           C  
ATOM    271  HB2 ARG A  18      19.237  15.451 -28.345  1.00 90.26           H  
ATOM    272  HB3 ARG A  18      18.484  13.951 -27.786  1.00 90.26           H  
ATOM    273  O   ARG A  18      16.381  15.887 -30.919  1.00 90.26           O  
ATOM    274  CG  ARG A  18      17.211  15.682 -27.671  1.00 90.26           C  
ATOM    275  HG2 ARG A  18      17.004  16.584 -28.247  1.00 90.26           H  
ATOM    276  HG3 ARG A  18      16.301  15.087 -27.606  1.00 90.26           H  
ATOM    277  CD  ARG A  18      17.639  16.115 -26.272  1.00 90.26           C  
ATOM    278  HD2 ARG A  18      18.605  16.618 -26.327  1.00 90.26           H  
ATOM    279  HD3 ARG A  18      17.727  15.233 -25.637  1.00 90.26           H  
ATOM    280  NE  ARG A  18      16.647  17.038 -25.706  1.00 90.26           N  
ATOM    281  HE  ARG A  18      15.825  17.229 -26.260  1.00 90.26           H  
ATOM    282  NH1 ARG A  18      17.653  17.362 -23.668  1.00 90.26           N  
ATOM    283 HH11 ARG A  18      17.499  17.527 -22.684  1.00 90.26           H  
ATOM    284 HH12 ARG A  18      18.460  16.817 -23.937  1.00 90.26           H  
ATOM    285  NH2 ARG A  18      15.670  18.279 -24.087  1.00 90.26           N  
ATOM    286 HH21 ARG A  18      15.616  18.426 -23.089  1.00 90.26           H  
ATOM    287 HH22 ARG A  18      14.868  18.487 -24.665  1.00 90.26           H  
ATOM    288  CZ  ARG A  18      16.668  17.561 -24.495  1.00 90.26           C  
ATOM    289  N   ALA A  19      18.518  16.564 -31.022  1.00 90.76           N  
ATOM    290  H   ALA A  19      19.467  16.392 -30.721  1.00 90.76           H  
ATOM    291  CA  ALA A  19      18.244  17.765 -31.816  1.00 90.76           C  
ATOM    292  HA  ALA A  19      17.516  18.377 -31.284  1.00 90.76           H  
ATOM    293  C   ALA A  19      17.642  17.451 -33.200  1.00 90.76           C  
ATOM    294  CB  ALA A  19      19.546  18.563 -31.944  1.00 90.76           C  
ATOM    295  HB1 ALA A  19      19.353  19.487 -32.489  1.00 90.76           H  
ATOM    296  HB2 ALA A  19      19.930  18.811 -30.954  1.00 90.76           H  
ATOM    297  HB3 ALA A  19      20.292  17.981 -32.486  1.00 90.76           H  
ATOM    298  O   ALA A  19      16.894  18.258 -33.741  1.00 90.76           O  
ATOM    299  N   SER A  20      17.935  16.272 -33.754  1.00 89.00           N  
ATOM    300  H   SER A  20      18.564  15.660 -33.254  1.00 89.00           H  
ATOM    301  CA  SER A  20      17.355  15.777 -35.012  1.00 89.00           C  
ATOM    302  HA  SER A  20      17.100  16.639 -35.629  1.00 89.00           H  
ATOM    303  C   SER A  20      16.037  15.006 -34.838  1.00 89.00           C  
ATOM    304  CB  SER A  20      18.387  14.966 -35.807  1.00 89.00           C  
ATOM    305  HB2 SER A  20      19.155  15.645 -36.176  1.00 89.00           H  
ATOM    306  HB3 SER A  20      17.906  14.499 -36.667  1.00 89.00           H  
ATOM    307  O   SER A  20      15.501  14.501 -35.819  1.00 89.00           O  
ATOM    308  OG  SER A  20      19.009  13.972 -35.019  1.00 89.00           O  
ATOM    309  HG  SER A  20      19.601  14.422 -34.411  1.00 89.00           H  
ATOM    310  N   GLY A  21      15.495  14.913 -33.617  1.00 85.52           N  
ATOM    311  H   GLY A  21      15.953  15.377 -32.846  1.00 85.52           H  
ATOM    312  CA  GLY A  21      14.233  14.222 -33.332  1.00 85.52           C  
ATOM    313  HA2 GLY A  21      13.496  14.498 -34.087  1.00 85.52           H  
ATOM    314  HA3 GLY A  21      13.869  14.556 -32.361  1.00 85.52           H  
ATOM    315  C   GLY A  21      14.325  12.690 -33.297  1.00 85.52           C  
ATOM    316  O   GLY A  21      13.294  12.024 -33.213  1.00 85.52           O  
ATOM    317  N   ASN A  22      15.536  12.119 -33.321  1.00 88.93           N  
ATOM    318  H   ASN A  22      16.336  12.735 -33.338  1.00 88.93           H  
ATOM    319  CA  ASN A  22      15.805  10.676 -33.287  1.00 88.93           C  
ATOM    320  HA  ASN A  22      14.929  10.153 -33.672  1.00 88.93           H  
ATOM    321  C   ASN A  22      16.015  10.173 -31.849  1.00 88.93           C  
ATOM    322  CB  ASN A  22      16.986  10.354 -34.220  1.00 88.93           C  
ATOM    323  HB2 ASN A  22      17.825  11.008 -33.985  1.00 88.93           H  
ATOM    324  HB3 ASN A  22      17.307   9.322 -34.075  1.00 88.93           H  
ATOM    325  O   ASN A  22      17.075   9.662 -31.471  1.00 88.93           O  
ATOM    326  CG  ASN A  22      16.623  10.491 -35.685  1.00 88.93           C  
ATOM    327  ND2 ASN A  22      17.547  10.922 -36.506  1.00 88.93           N  
ATOM    328 HD21 ASN A  22      17.274  10.995 -37.476  1.00 88.93           H  
ATOM    329 HD22 ASN A  22      18.460  11.180 -36.159  1.00 88.93           H  
ATOM    330  OD1 ASN A  22      15.519  10.197 -36.110  1.00 88.93           O  
ATOM    331  N   TYR A  23      14.986  10.307 -31.013  1.00 88.16           N  
ATOM    332  H   TYR A  23      14.161  10.773 -31.362  1.00 88.16           H  
ATOM    333  CA  TYR A  23      15.101  10.069 -29.572  1.00 88.16           C  
ATOM    334  HA  TYR A  23      15.904  10.698 -29.187  1.00 88.16           H  
ATOM    335  C   TYR A  23      15.439   8.614 -29.196  1.00 88.16           C  
ATOM    336  CB  TYR A  23      13.803  10.508 -28.900  1.00 88.16           C  
ATOM    337  HB2 TYR A  23      13.914  10.342 -27.829  1.00 88.16           H  
ATOM    338  HB3 TYR A  23      12.978   9.898 -29.267  1.00 88.16           H  
ATOM    339  O   TYR A  23      16.184   8.377 -28.244  1.00 88.16           O  
ATOM    340  CG  TYR A  23      13.444  11.960 -29.081  1.00 88.16           C  
ATOM    341  CD1 TYR A  23      13.957  12.913 -28.191  1.00 88.16           C  
ATOM    342  HD1 TYR A  23      14.666  12.611 -27.434  1.00 88.16           H  
ATOM    343  CD2 TYR A  23      12.553  12.353 -30.090  1.00 88.16           C  
ATOM    344  HD2 TYR A  23      12.186  11.621 -30.795  1.00 88.16           H  
ATOM    345  CE1 TYR A  23      13.500  14.239 -28.236  1.00 88.16           C  
ATOM    346  HE1 TYR A  23      13.801  14.961 -27.491  1.00 88.16           H  
ATOM    347  CE2 TYR A  23      12.125  13.689 -30.175  1.00 88.16           C  
ATOM    348  HE2 TYR A  23      11.406  13.997 -30.920  1.00 88.16           H  
ATOM    349  OH  TYR A  23      12.012  15.852 -29.166  1.00 88.16           O  
ATOM    350  HH  TYR A  23      11.535  15.886 -28.334  1.00 88.16           H  
ATOM    351  CZ  TYR A  23      12.573  14.624 -29.223  1.00 88.16           C  
ATOM    352  N   LYS A  24      14.944   7.617 -29.946  1.00 89.32           N  
ATOM    353  H   LYS A  24      14.347   7.872 -30.720  1.00 89.32           H  
ATOM    354  CA  LYS A  24      15.235   6.192 -29.674  1.00 89.32           C  
ATOM    355  HA  LYS A  24      15.012   5.984 -28.627  1.00 89.32           H  
ATOM    356  C   LYS A  24      16.716   5.865 -29.861  1.00 89.32           C  
ATOM    357  CB  LYS A  24      14.380   5.278 -30.567  1.00 89.32           C  
ATOM    358  HB2 LYS A  24      14.474   5.594 -31.606  1.00 89.32           H  
ATOM    359  HB3 LYS A  24      14.754   4.258 -30.486  1.00 89.32           H  
ATOM    360  O   LYS A  24      17.283   5.110 -29.071  1.00 89.32           O  
ATOM    361  CG  LYS A  24      12.902   5.285 -30.152  1.00 89.32           C  
ATOM    362  HG2 LYS A  24      12.512   6.300 -30.226  1.00 89.32           H  
ATOM    363  HG3 LYS A  24      12.820   4.953 -29.117  1.00 89.32           H  
ATOM    364  CD  LYS A  24      12.064   4.362 -31.047  1.00 89.32           C  
ATOM    365  HD2 LYS A  24      12.421   3.336 -30.959  1.00 89.32           H  
ATOM    366  HD3 LYS A  24      12.160   4.691 -32.081  1.00 89.32           H  
ATOM    367  CE  LYS A  24      10.595   4.450 -30.612  1.00 89.32           C  
ATOM    368  HE2 LYS A  24      10.497   4.080 -29.591  1.00 89.32           H  
ATOM    369  HE3 LYS A  24      10.303   5.500 -30.594  1.00 89.32           H  
ATOM    370  NZ  LYS A  24       9.689   3.709 -31.522  1.00 89.32           N  
ATOM    371  HZ1 LYS A  24       9.763   4.079 -32.459  1.00 89.32           H  
ATOM    372  HZ2 LYS A  24       8.736   3.852 -31.220  1.00 89.32           H  
ATOM    373  HZ3 LYS A  24       9.891   2.719 -31.530  1.00 89.32           H  
ATOM    374  N   GLU A  25      17.334   6.448 -30.884  1.00 88.80           N  
ATOM    375  H   GLU A  25      16.813   7.088 -31.466  1.00 88.80           H  
ATOM    376  CA  GLU A  25      18.760   6.286 -31.166  1.00 88.80           C  
ATOM    377  HA  GLU A  25      19.032   5.234 -31.083  1.00 88.80           H  
ATOM    378  C   GLU A  25      19.616   7.065 -30.166  1.00 88.80           C  
ATOM    379  CB  GLU A  25      19.075   6.750 -32.590  1.00 88.80           C  
ATOM    380  HB2 GLU A  25      18.817   7.804 -32.690  1.00 88.80           H  
ATOM    381  HB3 GLU A  25      20.148   6.633 -32.747  1.00 88.80           H  
ATOM    382  O   GLU A  25      20.663   6.571 -29.750  1.00 88.80           O  
ATOM    383  CG  GLU A  25      18.334   5.935 -33.657  1.00 88.80           C  
ATOM    384  HG2 GLU A  25      17.261   6.093 -33.546  1.00 88.80           H  
ATOM    385  HG3 GLU A  25      18.540   4.878 -33.491  1.00 88.80           H  
ATOM    386  CD  GLU A  25      18.752   6.317 -35.084  1.00 88.80           C  
ATOM    387  OE1 GLU A  25      18.263   5.632 -36.006  1.00 88.80           O  
ATOM    388  OE2 GLU A  25      19.570   7.255 -35.232  1.00 88.80           O  
ATOM    389  N   ALA A  26      19.149   8.236 -29.716  1.00 90.70           N  
ATOM    390  H   ALA A  26      18.325   8.629 -30.148  1.00 90.70           H  
ATOM    391  CA  ALA A  26      19.795   8.988 -28.643  1.00 90.70           C  
ATOM    392  HA  ALA A  26      20.822   9.199 -28.941  1.00 90.70           H  
ATOM    393  C   ALA A  26      19.849   8.174 -27.335  1.00 90.70           C  
ATOM    394  CB  ALA A  26      19.063  10.322 -28.454  1.00 90.70           C  
ATOM    395  HB1 ALA A  26      18.049  10.154 -28.092  1.00 90.70           H  
ATOM    396  HB2 ALA A  26      19.014  10.864 -29.398  1.00 90.70           H  
ATOM    397  HB3 ALA A  26      19.598  10.931 -27.725  1.00 90.70           H  
ATOM    398  O   ALA A  26      20.905   8.082 -26.711  1.00 90.70           O  
ATOM    399  N   VAL A  27      18.746   7.513 -26.958  1.00 91.28           N  
ATOM    400  H   VAL A  27      17.898   7.670 -27.484  1.00 91.28           H  
ATOM    401  CA  VAL A  27      18.706   6.607 -25.795  1.00 91.28           C  
ATOM    402  HA  VAL A  27      19.050   7.155 -24.918  1.00 91.28           H  
ATOM    403  C   VAL A  27      19.665   5.429 -25.975  1.00 91.28           C  
ATOM    404  CB  VAL A  27      17.267   6.125 -25.519  1.00 91.28           C  
ATOM    405  HB  VAL A  27      16.823   5.761 -26.446  1.00 91.28           H  
ATOM    406  O   VAL A  27      20.438   5.138 -25.066  1.00 91.28           O  
ATOM    407  CG1 VAL A  27      17.198   4.993 -24.485  1.00 91.28           C  
ATOM    408 HG11 VAL A  27      17.633   4.079 -24.888  1.00 91.28           H  
ATOM    409 HG12 VAL A  27      16.160   4.800 -24.213  1.00 91.28           H  
ATOM    410 HG13 VAL A  27      17.744   5.281 -23.586  1.00 91.28           H  
ATOM    411  CG2 VAL A  27      16.410   7.280 -24.989  1.00 91.28           C  
ATOM    412 HG21 VAL A  27      16.395   8.105 -25.701  1.00 91.28           H  
ATOM    413 HG22 VAL A  27      16.810   7.643 -24.042  1.00 91.28           H  
ATOM    414 HG23 VAL A  27      15.385   6.945 -24.831  1.00 91.28           H  
ATOM    415  N   ALA A  28      19.677   4.783 -27.146  1.00 89.84           N  
ATOM    416  H   ALA A  28      19.028   5.064 -27.867  1.00 89.84           H  
ATOM    417  CA  ALA A  28      20.589   3.670 -27.422  1.00 89.84           C  
ATOM    418  HA  ALA A  28      20.435   2.896 -26.669  1.00 89.84           H  
ATOM    419  C   ALA A  28      22.070   4.095 -27.349  1.00 89.84           C  
ATOM    420  CB  ALA A  28      20.239   3.084 -28.794  1.00 89.84           C  
ATOM    421  HB1 ALA A  28      20.397   3.830 -29.574  1.00 89.84           H  
ATOM    422  HB2 ALA A  28      19.196   2.766 -28.805  1.00 89.84           H  
ATOM    423  HB3 ALA A  28      20.873   2.221 -28.993  1.00 89.84           H  
ATOM    424  O   ALA A  28      22.903   3.372 -26.801  1.00 89.84           O  
ATOM    425  N   ALA A  29      22.395   5.295 -27.840  1.00 89.11           N  
ATOM    426  H   ALA A  29      21.678   5.836 -28.303  1.00 89.11           H  
ATOM    427  CA  ALA A  29      23.739   5.865 -27.767  1.00 89.11           C  
ATOM    428  HA  ALA A  29      24.442   5.141 -28.178  1.00 89.11           H  
ATOM    429  C   ALA A  29      24.194   6.162 -26.328  1.00 89.11           C  
ATOM    430  CB  ALA A  29      23.779   7.133 -28.629  1.00 89.11           C  
ATOM    431  HB1 ALA A  29      23.087   7.876 -28.231  1.00 89.11           H  
ATOM    432  HB2 ALA A  29      24.786   7.552 -28.618  1.00 89.11           H  
ATOM    433  HB3 ALA A  29      23.495   6.896 -29.654  1.00 89.11           H  
ATOM    434  O   ALA A  29      25.390   6.125 -26.057  1.00 89.11           O  
ATOM    435  N   LEU A  30      23.270   6.447 -25.407  1.00 89.87           N  
ATOM    436  H   LEU A  30      22.309   6.533 -25.706  1.00 89.87           H  
ATOM    437  CA  LEU A  30      23.576   6.621 -23.983  1.00 89.87           C  
ATOM    438  HA  LEU A  30      24.569   7.059 -23.877  1.00 89.87           H  
ATOM    439  C   LEU A  30      23.622   5.279 -23.240  1.00 89.87           C  
ATOM    440  CB  LEU A  30      22.544   7.573 -23.357  1.00 89.87           C  
ATOM    441  HB2 LEU A  30      21.552   7.183 -23.584  1.00 89.87           H  
ATOM    442  HB3 LEU A  30      22.671   7.579 -22.274  1.00 89.87           H  
ATOM    443  O   LEU A  30      24.451   5.096 -22.355  1.00 89.87           O  
ATOM    444  CG  LEU A  30      22.627   9.018 -23.872  1.00 89.87           C  
ATOM    445  HG  LEU A  30      22.597   9.004 -24.962  1.00 89.87           H  
ATOM    446  CD1 LEU A  30      21.431   9.826 -23.374  1.00 89.87           C  
ATOM    447 HD11 LEU A  30      21.421  10.799 -23.864  1.00 89.87           H  
ATOM    448 HD12 LEU A  30      21.502   9.967 -22.296  1.00 89.87           H  
ATOM    449 HD13 LEU A  30      20.505   9.307 -23.620  1.00 89.87           H  
ATOM    450  CD2 LEU A  30      23.902   9.734 -23.419  1.00 89.87           C  
ATOM    451 HD21 LEU A  30      23.885  10.767 -23.766  1.00 89.87           H  
ATOM    452 HD22 LEU A  30      24.780   9.243 -23.837  1.00 89.87           H  
ATOM    453 HD23 LEU A  30      23.951   9.725 -22.330  1.00 89.87           H  
ATOM    454  N   GLN A  31      22.780   4.312 -23.607  1.00 88.29           N  
ATOM    455  H   GLN A  31      22.092   4.519 -24.317  1.00 88.29           H  
ATOM    456  CA  GLN A  31      22.783   2.972 -23.006  1.00 88.29           C  
ATOM    457  HA  GLN A  31      22.751   3.071 -21.921  1.00 88.29           H  
ATOM    458  C   GLN A  31      24.047   2.167 -23.336  1.00 88.29           C  
ATOM    459  CB  GLN A  31      21.536   2.203 -23.452  1.00 88.29           C  
ATOM    460  HB2 GLN A  31      21.416   2.305 -24.531  1.00 88.29           H  
ATOM    461  HB3 GLN A  31      21.670   1.146 -23.223  1.00 88.29           H  
ATOM    462  O   GLN A  31      24.472   1.341 -22.523  1.00 88.29           O  
ATOM    463  CG  GLN A  31      20.270   2.685 -22.729  1.00 88.29           C  
ATOM    464  HG2 GLN A  31      20.392   2.523 -21.658  1.00 88.29           H  
ATOM    465  HG3 GLN A  31      20.118   3.752 -22.894  1.00 88.29           H  
ATOM    466  CD  GLN A  31      19.029   1.939 -23.205  1.00 88.29           C  
ATOM    467  NE2 GLN A  31      18.014   1.793 -22.385  1.00 88.29           N  
ATOM    468 HE21 GLN A  31      17.251   1.226 -22.726  1.00 88.29           H  
ATOM    469 HE22 GLN A  31      18.005   2.190 -21.457  1.00 88.29           H  
ATOM    470  OE1 GLN A  31      18.919   1.472 -24.327  1.00 88.29           O  
ATOM    471  N   SER A  32      24.708   2.443 -24.464  1.00 84.10           N  
ATOM    472  H   SER A  32      24.303   3.091 -25.124  1.00 84.10           H  
ATOM    473  CA  SER A  32      26.001   1.829 -24.796  1.00 84.10           C  
ATOM    474  HA  SER A  32      25.875   0.746 -24.809  1.00 84.10           H  
ATOM    475  C   SER A  32      27.096   2.150 -23.769  1.00 84.10           C  
ATOM    476  CB  SER A  32      26.452   2.259 -26.191  1.00 84.10           C  
ATOM    477  HB2 SER A  32      25.645   2.095 -26.905  1.00 84.10           H  
ATOM    478  HB3 SER A  32      27.317   1.666 -26.488  1.00 84.10           H  
ATOM    479  O   SER A  32      28.057   1.393 -23.646  1.00 84.10           O  
ATOM    480  OG  SER A  32      26.805   3.624 -26.160  1.00 84.10           O  
ATOM    481  HG  SER A  32      27.046   3.924 -27.040  1.00 84.10           H  
ATOM    482  N   LEU A  33      26.933   3.196 -22.942  1.00 79.27           N  
ATOM    483  H   LEU A  33      26.131   3.793 -23.085  1.00 79.27           H  
ATOM    484  CA  LEU A  33      27.852   3.509 -21.841  1.00 79.27           C  
ATOM    485  HA  LEU A  33      28.842   3.673 -22.267  1.00 79.27           H  
ATOM    486  C   LEU A  33      28.008   2.347 -20.834  1.00 79.27           C  
ATOM    487  CB  LEU A  33      27.401   4.803 -21.129  1.00 79.27           C  
ATOM    488  HB2 LEU A  33      28.039   4.961 -20.259  1.00 79.27           H  
ATOM    489  HB3 LEU A  33      26.388   4.655 -20.757  1.00 79.27           H  
ATOM    490  O   LEU A  33      29.018   2.312 -20.129  1.00 79.27           O  
ATOM    491  CG  LEU A  33      27.444   6.079 -21.995  1.00 79.27           C  
ATOM    492  HG  LEU A  33      26.931   5.912 -22.943  1.00 79.27           H  
ATOM    493  CD1 LEU A  33      26.764   7.239 -21.269  1.00 79.27           C  
ATOM    494 HD11 LEU A  33      27.278   7.460 -20.334  1.00 79.27           H  
ATOM    495 HD12 LEU A  33      26.772   8.116 -21.916  1.00 79.27           H  
ATOM    496 HD13 LEU A  33      25.728   6.978 -21.053  1.00 79.27           H  
ATOM    497  CD2 LEU A  33      28.879   6.525 -22.280  1.00 79.27           C  
ATOM    498 HD21 LEU A  33      28.859   7.450 -22.857  1.00 79.27           H  
ATOM    499 HD22 LEU A  33      29.396   5.764 -22.864  1.00 79.27           H  
ATOM    500 HD23 LEU A  33      29.402   6.705 -21.341  1.00 79.27           H  
ATOM    501  N   SER A  34      27.077   1.377 -20.803  1.00 75.90           N  
ATOM    502  H   SER A  34      26.299   1.461 -21.442  1.00 75.90           H  
ATOM    503  CA  SER A  34      27.177   0.125 -20.016  1.00 75.90           C  
ATOM    504  HA  SER A  34      27.362   0.365 -18.969  1.00 75.90           H  
ATOM    505  C   SER A  34      28.343  -0.745 -20.417  1.00 75.90           C  
ATOM    506  CB  SER A  34      25.907  -0.761 -20.133  1.00 75.90           C  
ATOM    507  HB2 SER A  34      25.049  -0.398 -19.566  1.00 75.90           H  
ATOM    508  HB3 SER A  34      26.140  -1.746 -19.727  1.00 75.90           H  
ATOM    509  O   SER A  34      29.009  -1.314 -19.559  1.00 75.90           O  
ATOM    510  OG  SER A  34      25.483  -0.923 -21.462  1.00 75.90           O  
ATOM    511  HG  SER A  34      25.024  -0.143 -21.782  1.00 75.90           H  
ATOM    512  N   GLU A  35      28.592  -0.833 -21.714  1.00 69.22           N  
ATOM    513  H   GLU A  35      27.959  -0.365 -22.346  1.00 69.22           H  
ATOM    514  CA  GLU A  35      29.547  -1.768 -22.296  1.00 69.22           C  
ATOM    515  HA  GLU A  35      29.547  -2.701 -21.731  1.00 69.22           H  
ATOM    516  C   GLU A  35      30.977  -1.208 -22.266  1.00 69.22           C  
ATOM    517  CB  GLU A  35      29.089  -2.068 -23.731  1.00 69.22           C  
ATOM    518  HB2 GLU A  35      29.828  -2.706 -24.216  1.00 69.22           H  
ATOM    519  HB3 GLU A  35      29.038  -1.123 -24.271  1.00 69.22           H  
ATOM    520  O   GLU A  35      31.948  -1.947 -22.389  1.00 69.22           O  
ATOM    521  CG  GLU A  35      27.713  -2.760 -23.800  1.00 69.22           C  
ATOM    522  HG2 GLU A  35      27.808  -3.762 -23.382  1.00 69.22           H  
ATOM    523  HG3 GLU A  35      26.997  -2.209 -23.190  1.00 69.22           H  
ATOM    524  CD  GLU A  35      27.143  -2.839 -25.225  1.00 69.22           C  
ATOM    525  OE1 GLU A  35      26.076  -3.474 -25.376  1.00 69.22           O  
ATOM    526  OE2 GLU A  35      27.746  -2.233 -26.143  1.00 69.22           O  
ATOM    527  N   HIS A  36      31.131   0.109 -22.087  1.00 63.68           N  
ATOM    528  H   HIS A  36      30.291   0.649 -21.933  1.00 63.68           H  
ATOM    529  CA  HIS A  36      32.365   0.818 -22.438  1.00 63.68           C  
ATOM    530  HA  HIS A  36      32.934   0.173 -23.108  1.00 63.68           H  
ATOM    531  C   HIS A  36      33.323   1.093 -21.264  1.00 63.68           C  
ATOM    532  CB  HIS A  36      32.007   2.073 -23.255  1.00 63.68           C  
ATOM    533  HB2 HIS A  36      32.887   2.707 -23.355  1.00 63.68           H  
ATOM    534  HB3 HIS A  36      31.240   2.643 -22.731  1.00 63.68           H  
ATOM    535  O   HIS A  36      34.327   1.779 -21.468  1.00 63.68           O  
ATOM    536  CG  HIS A  36      31.514   1.739 -24.643  1.00 63.68           C  
ATOM    537  CD2 HIS A  36      32.104   2.075 -25.830  1.00 63.68           C  
ATOM    538  HD2 HIS A  36      33.004   2.660 -25.945  1.00 63.68           H  
ATOM    539  ND1 HIS A  36      30.403   0.999 -24.965  1.00 63.68           N  
ATOM    540  HD1 HIS A  36      29.665   0.711 -24.338  1.00 63.68           H  
ATOM    541  CE1 HIS A  36      30.332   0.869 -26.295  1.00 63.68           C  
ATOM    542  HE1 HIS A  36      29.556   0.333 -26.820  1.00 63.68           H  
ATOM    543  NE2 HIS A  36      31.354   1.524 -26.872  1.00 63.68           N  
ATOM    544  N   GLY A  37      33.057   0.582 -20.053  1.00 64.60           N  
ATOM    545  H   GLY A  37      32.250  -0.019 -19.965  1.00 64.60           H  
ATOM    546  CA  GLY A  37      33.981   0.710 -18.908  1.00 64.60           C  
ATOM    547  HA2 GLY A  37      33.519   0.260 -18.030  1.00 64.60           H  
ATOM    548  HA3 GLY A  37      34.901   0.170 -19.129  1.00 64.60           H  
ATOM    549  C   GLY A  37      34.348   2.164 -18.562  1.00 64.60           C  
ATOM    550  O   GLY A  37      35.482   2.465 -18.198  1.00 64.60           O  
ATOM    551  N   VAL A  38      33.404   3.086 -18.756  1.00 73.98           N  
ATOM    552  H   VAL A  38      32.511   2.750 -19.088  1.00 73.98           H  
ATOM    553  CA  VAL A  38      33.576   4.539 -18.602  1.00 73.98           C  
ATOM    554  HA  VAL A  38      34.401   4.867 -19.235  1.00 73.98           H  
ATOM    555  C   VAL A  38      33.915   4.908 -17.152  1.00 73.98           C  
ATOM    556  CB  VAL A  38      32.278   5.210 -19.085  1.00 73.98           C  
ATOM    557  HB  VAL A  38      31.428   4.682 -18.652  1.00 73.98           H  
ATOM    558  O   VAL A  38      33.359   4.307 -16.240  1.00 73.98           O  
ATOM    559  CG1 VAL A  38      32.155   6.667 -18.655  1.00 73.98           C  
ATOM    560 HG11 VAL A  38      31.873   6.716 -17.604  1.00 73.98           H  
ATOM    561 HG12 VAL A  38      31.362   7.154 -19.222  1.00 73.98           H  
ATOM    562 HG13 VAL A  38      33.101   7.190 -18.795  1.00 73.98           H  
ATOM    563  CG2 VAL A  38      32.175   5.092 -20.610  1.00 73.98           C  
ATOM    564 HG21 VAL A  38      31.236   5.527 -20.951  1.00 73.98           H  
ATOM    565 HG22 VAL A  38      33.002   5.623 -21.082  1.00 73.98           H  
ATOM    566 HG23 VAL A  38      32.193   4.046 -20.915  1.00 73.98           H  
ATOM    567  N   GLN A  39      34.753   5.923 -16.906  1.00 79.71           N  
ATOM    568  H   GLN A  39      35.139   6.437 -17.685  1.00 79.71           H  
ATOM    569  CA  GLN A  39      35.058   6.405 -15.546  1.00 79.71           C  
ATOM    570  HA  GLN A  39      35.235   5.535 -14.913  1.00 79.71           H  
ATOM    571  C   GLN A  39      33.877   7.166 -14.911  1.00 79.71           C  
ATOM    572  CB  GLN A  39      36.350   7.238 -15.549  1.00 79.71           C  
ATOM    573  HB2 GLN A  39      36.432   7.774 -14.603  1.00 79.71           H  
ATOM    574  HB3 GLN A  39      36.313   7.970 -16.356  1.00 79.71           H  
ATOM    575  O   GLN A  39      32.970   7.637 -15.598  1.00 79.71           O  
ATOM    576  CG  GLN A  39      37.591   6.338 -15.699  1.00 79.71           C  
ATOM    577  HG2 GLN A  39      37.597   5.607 -14.890  1.00 79.71           H  
ATOM    578  HG3 GLN A  39      37.543   5.797 -16.644  1.00 79.71           H  
ATOM    579  CD  GLN A  39      38.904   7.114 -15.649  1.00 79.71           C  
ATOM    580  NE2 GLN A  39      40.032   6.449 -15.544  1.00 79.71           N  
ATOM    581 HE21 GLN A  39      40.858   7.026 -15.478  1.00 79.71           H  
ATOM    582 HE22 GLN A  39      40.054   5.450 -15.396  1.00 79.71           H  
ATOM    583  OE1 GLN A  39      38.948   8.321 -15.747  1.00 79.71           O  
ATOM    584  N   TRP A  40      33.814   7.216 -13.580  1.00 84.25           N  
ATOM    585  H   TRP A  40      34.605   6.885 -13.046  1.00 84.25           H  
ATOM    586  CA  TRP A  40      32.841   8.057 -12.873  1.00 84.25           C  
ATOM    587  HA  TRP A  40      31.876   8.015 -13.377  1.00 84.25           H  
ATOM    588  C   TRP A  40      33.316   9.515 -12.893  1.00 84.25           C  
ATOM    589  CB  TRP A  40      32.645   7.549 -11.441  1.00 84.25           C  
ATOM    590  HB2 TRP A  40      32.275   6.525 -11.479  1.00 84.25           H  
ATOM    591  HB3 TRP A  40      33.608   7.538 -10.932  1.00 84.25           H  
ATOM    592  O   TRP A  40      34.474   9.779 -12.590  1.00 84.25           O  
ATOM    593  CG  TRP A  40      31.690   8.376 -10.637  1.00 84.25           C  
ATOM    594  CD1 TRP A  40      32.045   9.344  -9.761  1.00 84.25           C  
ATOM    595  HD1 TRP A  40      33.062   9.610  -9.514  1.00 84.25           H  
ATOM    596  CD2 TRP A  40      30.228   8.378 -10.664  1.00 84.25           C  
ATOM    597  CE2 TRP A  40      29.768   9.423  -9.807  1.00 84.25           C  
ATOM    598  CE3 TRP A  40      29.242   7.619 -11.334  1.00 84.25           C  
ATOM    599  HE3 TRP A  40      29.538   6.787 -11.956  1.00 84.25           H  
ATOM    600  NE1 TRP A  40      30.912   9.951  -9.256  1.00 84.25           N  
ATOM    601  HE1 TRP A  40      30.931  10.697  -8.576  1.00 84.25           H  
ATOM    602  CH2 TRP A  40      27.460   8.982 -10.364  1.00 84.25           C  
ATOM    603  HH2 TRP A  40      26.407   9.196 -10.253  1.00 84.25           H  
ATOM    604  CZ2 TRP A  40      28.412   9.738  -9.664  1.00 84.25           C  
ATOM    605  HZ2 TRP A  40      28.107  10.539  -9.006  1.00 84.25           H  
ATOM    606  CZ3 TRP A  40      27.874   7.916 -11.173  1.00 84.25           C  
ATOM    607  HZ3 TRP A  40      27.116   7.322 -11.662  1.00 84.25           H  
ATOM    608  N   GLY A  41      32.439  10.451 -13.257  1.00 86.16           N  
ATOM    609  H   GLY A  41      31.484  10.191 -13.459  1.00 86.16           H  
ATOM    610  CA  GLY A  41      32.786  11.868 -13.357  1.00 86.16           C  
ATOM    611  HA2 GLY A  41      33.024  12.239 -12.361  1.00 86.16           H  
ATOM    612  HA3 GLY A  41      33.674  11.978 -13.980  1.00 86.16           H  
ATOM    613  C   GLY A  41      31.659  12.726 -13.945  1.00 86.16           C  
ATOM    614  O   GLY A  41      30.603  12.191 -14.301  1.00 86.16           O  
ATOM    615  N   PRO A  42      31.871  14.047 -14.092  1.00 87.89           N  
ATOM    616  CA  PRO A  42      30.835  15.001 -14.502  1.00 87.89           C  
ATOM    617  HA  PRO A  42      30.068  15.037 -13.728  1.00 87.89           H  
ATOM    618  C   PRO A  42      30.169  14.660 -15.840  1.00 87.89           C  
ATOM    619  CB  PRO A  42      31.541  16.361 -14.568  1.00 87.89           C  
ATOM    620  HB2 PRO A  42      31.940  16.536 -15.567  1.00 87.89           H  
ATOM    621  HB3 PRO A  42      30.874  17.174 -14.282  1.00 87.89           H  
ATOM    622  O   PRO A  42      28.952  14.752 -15.972  1.00 87.89           O  
ATOM    623  CG  PRO A  42      32.702  16.214 -13.586  1.00 87.89           C  
ATOM    624  HG2 PRO A  42      32.347  16.392 -12.571  1.00 87.89           H  
ATOM    625  HG3 PRO A  42      33.527  16.884 -13.828  1.00 87.89           H  
ATOM    626  CD  PRO A  42      33.099  14.749 -13.738  1.00 87.89           C  
ATOM    627  HD2 PRO A  42      33.526  14.388 -12.802  1.00 87.89           H  
ATOM    628  HD3 PRO A  42      33.825  14.644 -14.544  1.00 87.89           H  
ATOM    629  N   MET A  43      30.950  14.190 -16.817  1.00 87.39           N  
ATOM    630  H   MET A  43      31.947  14.159 -16.653  1.00 87.39           H  
ATOM    631  CA  MET A  43      30.442  13.808 -18.140  1.00 87.39           C  
ATOM    632  HA  MET A  43      29.860  14.632 -18.551  1.00 87.39           H  
ATOM    633  C   MET A  43      29.516  12.589 -18.086  1.00 87.39           C  
ATOM    634  CB  MET A  43      31.626  13.511 -19.073  1.00 87.39           C  
ATOM    635  HB2 MET A  43      32.270  12.761 -18.615  1.00 87.39           H  
ATOM    636  HB3 MET A  43      31.249  13.096 -20.008  1.00 87.39           H  
ATOM    637  O   MET A  43      28.516  12.537 -18.798  1.00 87.39           O  
ATOM    638  CG  MET A  43      32.462  14.758 -19.384  1.00 87.39           C  
ATOM    639  HG2 MET A  43      33.297  14.460 -20.019  1.00 87.39           H  
ATOM    640  HG3 MET A  43      32.883  15.142 -18.455  1.00 87.39           H  
ATOM    641  SD  MET A  43      31.574  16.111 -20.206  1.00 87.39           S  
ATOM    642  CE  MET A  43      31.126  15.304 -21.762  1.00 87.39           C  
ATOM    643  HE1 MET A  43      30.398  14.515 -21.574  1.00 87.39           H  
ATOM    644  HE2 MET A  43      30.696  16.042 -22.439  1.00 87.39           H  
ATOM    645  HE3 MET A  43      32.019  14.874 -22.215  1.00 87.39           H  
ATOM    646  N   TYR A  44      29.825  11.617 -17.224  1.00 88.29           N  
ATOM    647  H   TYR A  44      30.611  11.754 -16.604  1.00 88.29           H  
ATOM    648  CA  TYR A  44      28.975  10.446 -17.017  1.00 88.29           C  
ATOM    649  HA  TYR A  44      28.706  10.027 -17.986  1.00 88.29           H  
ATOM    650  C   TYR A  44      27.669  10.836 -16.311  1.00 88.29           C  
ATOM    651  CB  TYR A  44      29.765   9.389 -16.236  1.00 88.29           C  
ATOM    652  HB2 TYR A  44      30.675   9.154 -16.788  1.00 88.29           H  
ATOM    653  HB3 TYR A  44      30.064   9.801 -15.272  1.00 88.29           H  
ATOM    654  O   TYR A  44      26.599  10.379 -16.701  1.00 88.29           O  
ATOM    655  CG  TYR A  44      29.003   8.101 -16.004  1.00 88.29           C  
ATOM    656  CD1 TYR A  44      28.461   7.821 -14.736  1.00 88.29           C  
ATOM    657  HD1 TYR A  44      28.569   8.529 -13.928  1.00 88.29           H  
ATOM    658  CD2 TYR A  44      28.819   7.190 -17.063  1.00 88.29           C  
ATOM    659  HD2 TYR A  44      29.203   7.420 -18.046  1.00 88.29           H  
ATOM    660  CE1 TYR A  44      27.744   6.629 -14.529  1.00 88.29           C  
ATOM    661  HE1 TYR A  44      27.321   6.407 -13.560  1.00 88.29           H  
ATOM    662  CE2 TYR A  44      28.091   6.002 -16.856  1.00 88.29           C  
ATOM    663  HE2 TYR A  44      27.912   5.312 -17.667  1.00 88.29           H  
ATOM    664  OH  TYR A  44      26.853   4.578 -15.371  1.00 88.29           O  
ATOM    665  HH  TYR A  44      26.474   4.542 -14.490  1.00 88.29           H  
ATOM    666  CZ  TYR A  44      27.537   5.728 -15.589  1.00 88.29           C  
ATOM    667  N   ILE A  45      27.737  11.745 -15.332  1.00 91.16           N  
ATOM    668  H   ILE A  45      28.647  12.086 -15.057  1.00 91.16           H  
ATOM    669  CA  ILE A  45      26.554  12.295 -14.653  1.00 91.16           C  
ATOM    670  HA  ILE A  45      25.959  11.470 -14.261  1.00 91.16           H  
ATOM    671  C   ILE A  45      25.661  13.052 -15.648  1.00 91.16           C  
ATOM    672  CB  ILE A  45      26.987  13.186 -13.465  1.00 91.16           C  
ATOM    673  HB  ILE A  45      27.671  13.949 -13.836  1.00 91.16           H  
ATOM    674  O   ILE A  45      24.452  12.845 -15.652  1.00 91.16           O  
ATOM    675  CG1 ILE A  45      27.722  12.341 -12.396  1.00 91.16           C  
ATOM    676 HG12 ILE A  45      28.483  11.720 -12.869  1.00 91.16           H  
ATOM    677 HG13 ILE A  45      27.013  11.670 -11.912  1.00 91.16           H  
ATOM    678  CG2 ILE A  45      25.783  13.898 -12.819  1.00 91.16           C  
ATOM    679 HG21 ILE A  45      25.255  14.510 -13.550  1.00 91.16           H  
ATOM    680 HG22 ILE A  45      26.127  14.564 -12.027  1.00 91.16           H  
ATOM    681 HG23 ILE A  45      25.096  13.158 -12.409  1.00 91.16           H  
ATOM    682  CD1 ILE A  45      28.429  13.179 -11.323  1.00 91.16           C  
ATOM    683 HD11 ILE A  45      29.092  13.904 -11.794  1.00 91.16           H  
ATOM    684 HD12 ILE A  45      27.704  13.696 -10.695  1.00 91.16           H  
ATOM    685 HD13 ILE A  45      29.024  12.521 -10.690  1.00 91.16           H  
ATOM    686  N   ALA A  46      26.242  13.873 -16.529  1.00 91.38           N  
ATOM    687  H   ALA A  46      27.233  14.051 -16.449  1.00 91.38           H  
ATOM    688  CA  ALA A  46      25.499  14.578 -17.576  1.00 91.38           C  
ATOM    689  HA  ALA A  46      24.707  15.164 -17.111  1.00 91.38           H  
ATOM    690  C   ALA A  46      24.831  13.612 -18.571  1.00 91.38           C  
ATOM    691  CB  ALA A  46      26.461  15.536 -18.288  1.00 91.38           C  
ATOM    692  HB1 ALA A  46      27.262  14.976 -18.773  1.00 91.38           H  
ATOM    693  HB2 ALA A  46      25.916  16.102 -19.043  1.00 91.38           H  
ATOM    694  HB3 ALA A  46      26.892  16.231 -17.568  1.00 91.38           H  
ATOM    695  O   ALA A  46      23.702  13.842 -18.997  1.00 91.38           O  
ATOM    696  N   ALA A  47      25.495  12.501 -18.904  1.00 91.17           N  
ATOM    697  H   ALA A  47      26.441  12.382 -18.571  1.00 91.17           H  
ATOM    698  CA  ALA A  47      24.911  11.452 -19.733  1.00 91.17           C  
ATOM    699  HA  ALA A  47      24.492  11.902 -20.633  1.00 91.17           H  
ATOM    700  C   ALA A  47      23.736  10.735 -19.049  1.00 91.17           C  
ATOM    701  CB  ALA A  47      26.025  10.486 -20.144  1.00 91.17           C  
ATOM    702  HB1 ALA A  47      26.806  11.022 -20.682  1.00 91.17           H  
ATOM    703  HB2 ALA A  47      26.454  10.003 -19.266  1.00 91.17           H  
ATOM    704  HB3 ALA A  47      25.602   9.720 -20.794  1.00 91.17           H  
ATOM    705  O   ALA A  47      22.732  10.466 -19.707  1.00 91.17           O  
ATOM    706  N   LEU A  48      23.826  10.470 -17.740  1.00 92.11           N  
ATOM    707  H   LEU A  48      24.689  10.688 -17.264  1.00 92.11           H  
ATOM    708  CA  LEU A  48      22.710   9.924 -16.960  1.00 92.11           C  
ATOM    709  HA  LEU A  48      22.322   9.044 -17.472  1.00 92.11           H  
ATOM    710  C   LEU A  48      21.536  10.908 -16.859  1.00 92.11           C  
ATOM    711  CB  LEU A  48      23.187   9.525 -15.551  1.00 92.11           C  
ATOM    712  HB2 LEU A  48      22.305   9.318 -14.944  1.00 92.11           H  
ATOM    713  HB3 LEU A  48      23.696  10.377 -15.100  1.00 92.11           H  
ATOM    714  O   LEU A  48      20.392  10.481 -16.989  1.00 92.11           O  
ATOM    715  CG  LEU A  48      24.112   8.297 -15.474  1.00 92.11           C  
ATOM    716  HG  LEU A  48      25.010   8.462 -16.069  1.00 92.11           H  
ATOM    717  CD1 LEU A  48      24.519   8.083 -14.015  1.00 92.11           C  
ATOM    718 HD11 LEU A  48      23.633   7.989 -13.387  1.00 92.11           H  
ATOM    719 HD12 LEU A  48      25.114   7.175 -13.923  1.00 92.11           H  
ATOM    720 HD13 LEU A  48      25.113   8.932 -13.675  1.00 92.11           H  
ATOM    721  CD2 LEU A  48      23.432   7.018 -15.966  1.00 92.11           C  
ATOM    722 HD21 LEU A  48      22.506   6.849 -15.415  1.00 92.11           H  
ATOM    723 HD22 LEU A  48      24.103   6.171 -15.830  1.00 92.11           H  
ATOM    724 HD23 LEU A  48      23.214   7.105 -17.031  1.00 92.11           H  
ATOM    725  N   ASP A  49      21.804  12.204 -16.662  1.00 94.88           N  
ATOM    726  H   ASP A  49      22.763  12.483 -16.513  1.00 94.88           H  
ATOM    727  CA  ASP A  49      20.762  13.240 -16.602  1.00 94.88           C  
ATOM    728  HA  ASP A  49      20.016  12.934 -15.868  1.00 94.88           H  
ATOM    729  C   ASP A  49      20.034  13.374 -17.945  1.00 94.88           C  
ATOM    730  CB  ASP A  49      21.360  14.580 -16.132  1.00 94.88           C  
ATOM    731  HB2 ASP A  49      21.977  14.395 -15.253  1.00 94.88           H  
ATOM    732  HB3 ASP A  49      22.007  14.979 -16.913  1.00 94.88           H  
ATOM    733  O   ASP A  49      18.806  13.388 -17.964  1.00 94.88           O  
ATOM    734  CG  ASP A  49      20.302  15.635 -15.744  1.00 94.88           C  
ATOM    735  OD1 ASP A  49      19.377  15.338 -14.952  1.00 94.88           O  
ATOM    736  OD2 ASP A  49      20.430  16.818 -16.118  1.00 94.88           O  
ATOM    737  N   LEU A  50      20.766  13.363 -19.068  1.00 93.80           N  
ATOM    738  H   LEU A  50      21.772  13.384 -18.986  1.00 93.80           H  
ATOM    739  CA  LEU A  50      20.167  13.374 -20.406  1.00 93.80           C  
ATOM    740  HA  LEU A  50      19.465  14.207 -20.449  1.00 93.80           H  
ATOM    741  C   LEU A  50      19.373  12.091 -20.688  1.00 93.80           C  
ATOM    742  CB  LEU A  50      21.271  13.590 -21.458  1.00 93.80           C  
ATOM    743  HB2 LEU A  50      21.803  14.511 -21.219  1.00 93.80           H  
ATOM    744  HB3 LEU A  50      21.980  12.765 -21.392  1.00 93.80           H  
ATOM    745  O   LEU A  50      18.288  12.152 -21.261  1.00 93.80           O  
ATOM    746  CG  LEU A  50      20.746  13.678 -22.906  1.00 93.80           C  
ATOM    747  HG  LEU A  50      20.209  12.765 -23.162  1.00 93.80           H  
ATOM    748  CD1 LEU A  50      19.817  14.873 -23.132  1.00 93.80           C  
ATOM    749 HD11 LEU A  50      19.548  14.925 -24.187  1.00 93.80           H  
ATOM    750 HD12 LEU A  50      20.309  15.794 -22.819  1.00 93.80           H  
ATOM    751 HD13 LEU A  50      18.906  14.744 -22.549  1.00 93.80           H  
ATOM    752  CD2 LEU A  50      21.921  13.813 -23.876  1.00 93.80           C  
ATOM    753 HD21 LEU A  50      21.556  13.855 -24.902  1.00 93.80           H  
ATOM    754 HD22 LEU A  50      22.486  14.717 -23.646  1.00 93.80           H  
ATOM    755 HD23 LEU A  50      22.573  12.945 -23.774  1.00 93.80           H  
ATOM    756  N   LEU A  51      19.884  10.923 -20.282  1.00 94.12           N  
ATOM    757  H   LEU A  51      20.791  10.917 -19.839  1.00 94.12           H  
ATOM    758  CA  LEU A  51      19.160   9.661 -20.441  1.00 94.12           C  
ATOM    759  HA  LEU A  51      18.920   9.538 -21.497  1.00 94.12           H  
ATOM    760  C   LEU A  51      17.835   9.689 -19.668  1.00 94.12           C  
ATOM    761  CB  LEU A  51      20.052   8.493 -19.984  1.00 94.12           C  
ATOM    762  HB2 LEU A  51      20.971   8.487 -20.571  1.00 94.12           H  
ATOM    763  HB3 LEU A  51      20.323   8.656 -18.941  1.00 94.12           H  
ATOM    764  O   LEU A  51      16.808   9.274 -20.207  1.00 94.12           O  
ATOM    765  CG  LEU A  51      19.377   7.114 -20.101  1.00 94.12           C  
ATOM    766  HG  LEU A  51      18.422   7.129 -19.575  1.00 94.12           H  
ATOM    767  CD1 LEU A  51      19.090   6.695 -21.539  1.00 94.12           C  
ATOM    768 HD11 LEU A  51      18.597   5.723 -21.527  1.00 94.12           H  
ATOM    769 HD12 LEU A  51      18.422   7.413 -22.015  1.00 94.12           H  
ATOM    770 HD13 LEU A  51      20.020   6.619 -22.103  1.00 94.12           H  
ATOM    771  CD2 LEU A  51      20.263   6.048 -19.458  1.00 94.12           C  
ATOM    772 HD21 LEU A  51      19.772   5.077 -19.512  1.00 94.12           H  
ATOM    773 HD22 LEU A  51      20.431   6.297 -18.410  1.00 94.12           H  
ATOM    774 HD23 LEU A  51      21.220   6.001 -19.976  1.00 94.12           H  
ATOM    775  N   ALA A  52      17.851  10.188 -18.431  1.00 94.06           N  
ATOM    776  H   ALA A  52      18.724  10.520 -18.048  1.00 94.06           H  
ATOM    777  CA  ALA A  52      16.648  10.345 -17.626  1.00 94.06           C  
ATOM    778  HA  ALA A  52      16.139   9.383 -17.565  1.00 94.06           H  
ATOM    779  C   ALA A  52      15.679  11.345 -18.270  1.00 94.06           C  
ATOM    780  CB  ALA A  52      17.051  10.763 -16.213  1.00 94.06           C  
ATOM    781  HB1 ALA A  52      17.571  11.721 -16.245  1.00 94.06           H  
ATOM    782  HB2 ALA A  52      17.717  10.016 -15.781  1.00 94.06           H  
ATOM    783  HB3 ALA A  52      16.161  10.849 -15.590  1.00 94.06           H  
ATOM    784  O   ALA A  52      14.510  11.019 -18.448  1.00 94.06           O  
ATOM    785  N   GLU A  53      16.156  12.507 -18.716  1.00 93.70           N  
ATOM    786  H   GLU A  53      17.120  12.743 -18.530  1.00 93.70           H  
ATOM    787  CA  GLU A  53      15.321  13.506 -19.393  1.00 93.70           C  
ATOM    788  HA  GLU A  53      14.585  13.886 -18.684  1.00 93.70           H  
ATOM    789  C   GLU A  53      14.560  12.905 -20.588  1.00 93.70           C  
ATOM    790  CB  GLU A  53      16.217  14.665 -19.853  1.00 93.70           C  
ATOM    791  HB2 GLU A  53      16.841  14.330 -20.681  1.00 93.70           H  
ATOM    792  HB3 GLU A  53      16.867  14.971 -19.034  1.00 93.70           H  
ATOM    793  O   GLU A  53      13.346  13.078 -20.710  1.00 93.70           O  
ATOM    794  CG  GLU A  53      15.392  15.878 -20.299  1.00 93.70           C  
ATOM    795  HG2 GLU A  53      14.681  15.563 -21.063  1.00 93.70           H  
ATOM    796  HG3 GLU A  53      14.827  16.255 -19.446  1.00 93.70           H  
ATOM    797  CD  GLU A  53      16.249  17.006 -20.882  1.00 93.70           C  
ATOM    798  OE1 GLU A  53      15.661  17.951 -21.448  1.00 93.70           O  
ATOM    799  OE2 GLU A  53      17.495  16.916 -20.920  1.00 93.70           O  
ATOM    800  N   LEU A  54      15.261  12.133 -21.425  1.00 91.63           N  
ATOM    801  H   LEU A  54      16.252  12.041 -21.252  1.00 91.63           H  
ATOM    802  CA  LEU A  54      14.689  11.460 -22.593  1.00 91.63           C  
ATOM    803  HA  LEU A  54      14.137  12.187 -23.188  1.00 91.63           H  
ATOM    804  C   LEU A  54      13.686  10.356 -22.229  1.00 91.63           C  
ATOM    805  CB  LEU A  54      15.840  10.862 -23.424  1.00 91.63           C  
ATOM    806  HB2 LEU A  54      15.407  10.207 -24.181  1.00 91.63           H  
ATOM    807  HB3 LEU A  54      16.460  10.245 -22.774  1.00 91.63           H  
ATOM    808  O   LEU A  54      12.694  10.168 -22.927  1.00 91.63           O  
ATOM    809  CG  LEU A  54      16.737  11.892 -24.135  1.00 91.63           C  
ATOM    810  HG  LEU A  54      17.231  12.546 -23.417  1.00 91.63           H  
ATOM    811  CD1 LEU A  54      17.809  11.154 -24.940  1.00 91.63           C  
ATOM    812 HD11 LEU A  54      18.397  10.530 -24.266  1.00 91.63           H  
ATOM    813 HD12 LEU A  54      18.474  11.875 -25.415  1.00 91.63           H  
ATOM    814 HD13 LEU A  54      17.341  10.529 -25.700  1.00 91.63           H  
ATOM    815  CD2 LEU A  54      15.916  12.769 -25.072  1.00 91.63           C  
ATOM    816 HD21 LEU A  54      15.452  13.573 -24.500  1.00 91.63           H  
ATOM    817 HD22 LEU A  54      15.128  12.155 -25.507  1.00 91.63           H  
ATOM    818 HD23 LEU A  54      16.545  13.201 -25.851  1.00 91.63           H  
ATOM    819  N   CYS A  55      13.934   9.602 -21.157  1.00 92.16           N  
ATOM    820  H   CYS A  55      14.766   9.793 -20.617  1.00 92.16           H  
ATOM    821  CA  CYS A  55      13.050   8.507 -20.750  1.00 92.16           C  
ATOM    822  HA  CYS A  55      12.693   7.991 -21.642  1.00 92.16           H  
ATOM    823  C   CYS A  55      11.797   9.002 -20.010  1.00 92.16           C  
ATOM    824  CB  CYS A  55      13.842   7.498 -19.908  1.00 92.16           C  
ATOM    825  HB2 CYS A  55      14.279   8.002 -19.046  1.00 92.16           H  
ATOM    826  HB3 CYS A  55      13.165   6.719 -19.559  1.00 92.16           H  
ATOM    827  O   CYS A  55      10.743   8.372 -20.094  1.00 92.16           O  
ATOM    828  SG  CYS A  55      15.150   6.714 -20.898  1.00 92.16           S  
ATOM    829  HG  CYS A  55      15.917   7.806 -20.965  1.00 92.16           H  
ATOM    830  N   PHE A  56      11.896  10.125 -19.292  1.00 91.02           N  
ATOM    831  H   PHE A  56      12.796  10.580 -19.239  1.00 91.02           H  
ATOM    832  CA  PHE A  56      10.787  10.722 -18.544  1.00 91.02           C  
ATOM    833  HA  PHE A  56      10.102   9.933 -18.234  1.00 91.02           H  
ATOM    834  C   PHE A  56       9.948  11.701 -19.378  1.00 91.02           C  
ATOM    835  CB  PHE A  56      11.320  11.394 -17.271  1.00 91.02           C  
ATOM    836  HB2 PHE A  56      12.218  11.963 -17.512  1.00 91.02           H  
ATOM    837  HB3 PHE A  56      10.581  12.115 -16.924  1.00 91.02           H  
ATOM    838  O   PHE A  56       8.835  12.017 -18.967  1.00 91.02           O  
ATOM    839  CG  PHE A  56      11.611  10.444 -16.121  1.00 91.02           C  
ATOM    840  CD1 PHE A  56      10.712  10.357 -15.042  1.00 91.02           C  
ATOM    841  HD1 PHE A  56       9.807  10.947 -15.043  1.00 91.02           H  
ATOM    842  CD2 PHE A  56      12.784   9.664 -16.098  1.00 91.02           C  
ATOM    843  HD2 PHE A  56      13.468   9.677 -16.934  1.00 91.02           H  
ATOM    844  CE1 PHE A  56      10.999   9.521 -13.950  1.00 91.02           C  
ATOM    845  HE1 PHE A  56      10.309   9.469 -13.121  1.00 91.02           H  
ATOM    846  CE2 PHE A  56      13.088   8.850 -14.998  1.00 91.02           C  
ATOM    847  HE2 PHE A  56      14.004   8.278 -14.986  1.00 91.02           H  
ATOM    848  CZ  PHE A  56      12.196   8.784 -13.919  1.00 91.02           C  
ATOM    849  HZ  PHE A  56      12.437   8.170 -13.063  1.00 91.02           H  
ATOM    850  N   SER A  57      10.423  12.176 -20.537  1.00 84.37           N  
ATOM    851  H   SER A  57      11.369  11.963 -20.818  1.00 84.37           H  
ATOM    852  CA  SER A  57       9.603  12.987 -21.454  1.00 84.37           C  
ATOM    853  HA  SER A  57       9.106  13.767 -20.877  1.00 84.37           H  
ATOM    854  C   SER A  57       8.493  12.185 -22.144  1.00 84.37           C  
ATOM    855  CB  SER A  57      10.476  13.675 -22.511  1.00 84.37           C  
ATOM    856  HB2 SER A  57      11.281  14.224 -22.023  1.00 84.37           H  
ATOM    857  HB3 SER A  57       9.863  14.381 -23.072  1.00 84.37           H  
ATOM    858  O   SER A  57       7.494  12.768 -22.553  1.00 84.37           O  
ATOM    859  OG  SER A  57      11.023  12.730 -23.407  1.00 84.37           O  
ATOM    860  HG  SER A  57      11.406  13.208 -24.146  1.00 84.37           H  
ATOM    861  N   GLN A  58       8.651  10.859 -22.248  1.00 75.73           N  
ATOM    862  H   GLN A  58       9.521  10.479 -21.905  1.00 75.73           H  
ATOM    863  CA  GLN A  58       7.743   9.938 -22.949  1.00 75.73           C  
ATOM    864  HA  GLN A  58       8.278   8.989 -22.982  1.00 75.73           H  
ATOM    865  C   GLN A  58       7.481  10.279 -24.427  1.00 75.73           C  
ATOM    866  CB  GLN A  58       6.452   9.691 -22.155  1.00 75.73           C  
ATOM    867  HB2 GLN A  58       5.836   8.982 -22.709  1.00 75.73           H  
ATOM    868  HB3 GLN A  58       5.893  10.621 -22.056  1.00 75.73           H  
ATOM    869  O   GLN A  58       6.501   9.831 -25.029  1.00 75.73           O  
ATOM    870  CG  GLN A  58       6.716   9.097 -20.769  1.00 75.73           C  
ATOM    871  HG2 GLN A  58       7.166   9.847 -20.119  1.00 75.73           H  
ATOM    872  HG3 GLN A  58       7.409   8.262 -20.868  1.00 75.73           H  
ATOM    873  CD  GLN A  58       5.431   8.595 -20.123  1.00 75.73           C  
ATOM    874  NE2 GLN A  58       5.517   7.600 -19.277  1.00 75.73           N  
ATOM    875 HE21 GLN A  58       4.648   7.343 -18.831  1.00 75.73           H  
ATOM    876 HE22 GLN A  58       6.424   7.255 -18.997  1.00 75.73           H  
ATOM    877  OE1 GLN A  58       4.325   9.053 -20.350  1.00 75.73           O  
ATOM    878  N   GLU A  59       8.374  11.048 -25.048  1.00 75.64           N  
ATOM    879  H   GLU A  59       9.159  11.398 -24.519  1.00 75.64           H  
ATOM    880  CA  GLU A  59       8.242  11.448 -26.446  1.00 75.64           C  
ATOM    881  HA  GLU A  59       7.222  11.800 -26.596  1.00 75.64           H  
ATOM    882  C   GLU A  59       8.456  10.248 -27.392  1.00 75.64           C  
ATOM    883  CB  GLU A  59       9.182  12.629 -26.750  1.00 75.64           C  
ATOM    884  HB2 GLU A  59       9.193  12.802 -27.826  1.00 75.64           H  
ATOM    885  HB3 GLU A  59      10.191  12.379 -26.424  1.00 75.64           H  
ATOM    886  O   GLU A  59       9.302   9.381 -27.163  1.00 75.64           O  
ATOM    887  CG  GLU A  59       8.702  13.915 -26.047  1.00 75.64           C  
ATOM    888  HG2 GLU A  59       8.576  13.708 -24.984  1.00 75.64           H  
ATOM    889  HG3 GLU A  59       7.726  14.183 -26.450  1.00 75.64           H  
ATOM    890  CD  GLU A  59       9.653  15.115 -26.194  1.00 75.64           C  
ATOM    891  OE1 GLU A  59       9.456  16.096 -25.445  1.00 75.64           O  
ATOM    892  OE2 GLU A  59      10.604  15.053 -27.006  1.00 75.64           O  
ATOM    893  N   GLN A  60       7.659  10.180 -28.468  1.00 74.45           N  
ATOM    894  H   GLN A  60       6.984  10.921 -28.586  1.00 74.45           H  
ATOM    895  CA  GLN A  60       7.749   9.159 -29.529  1.00 74.45           C  
ATOM    896  HA  GLN A  60       6.850   9.264 -30.136  1.00 74.45           H  
ATOM    897  C   GLN A  60       7.736   7.687 -29.046  1.00 74.45           C  
ATOM    898  CB  GLN A  60       8.940   9.455 -30.450  1.00 74.45           C  
ATOM    899  HB2 GLN A  60       8.970   8.688 -31.224  1.00 74.45           H  
ATOM    900  HB3 GLN A  60       9.861   9.388 -29.871  1.00 74.45           H  
ATOM    901  O   GLN A  60       8.348   6.799 -29.657  1.00 74.45           O  
ATOM    902  CG  GLN A  60       8.887  10.818 -31.160  1.00 74.45           C  
ATOM    903  HG2 GLN A  60       8.926  11.624 -30.427  1.00 74.45           H  
ATOM    904  HG3 GLN A  60       7.962  10.902 -31.730  1.00 74.45           H  
ATOM    905  CD  GLN A  60      10.071  10.972 -32.112  1.00 74.45           C  
ATOM    906  NE2 GLN A  60      10.182  12.059 -32.839  1.00 74.45           N  
ATOM    907 HE21 GLN A  60       9.519  12.818 -32.775  1.00 74.45           H  
ATOM    908 HE22 GLN A  60      11.050  12.132 -33.352  1.00 74.45           H  
ATOM    909  OE1 GLN A  60      10.939  10.115 -32.200  1.00 74.45           O  
ATOM    910  N   GLY A  61       7.018   7.406 -27.953  1.00 73.81           N  
ATOM    911  H   GLY A  61       6.605   8.175 -27.443  1.00 73.81           H  
ATOM    912  CA  GLY A  61       6.852   6.050 -27.420  1.00 73.81           C  
ATOM    913  HA2 GLY A  61       6.608   5.363 -28.230  1.00 73.81           H  
ATOM    914  HA3 GLY A  61       6.024   6.057 -26.712  1.00 73.81           H  
ATOM    915  C   GLY A  61       8.082   5.514 -26.683  1.00 73.81           C  
ATOM    916  O   GLY A  61       8.254   4.299 -26.583  1.00 73.81           O  
ATOM    917  N   ILE A  62       8.960   6.398 -26.202  1.00 80.83           N  
ATOM    918  H   ILE A  62       8.794   7.382 -26.357  1.00 80.83           H  
ATOM    919  CA  ILE A  62      10.024   6.036 -25.264  1.00 80.83           C  
ATOM    920  HA  ILE A  62      10.430   5.065 -25.550  1.00 80.83           H  
ATOM    921  C   ILE A  62       9.421   5.900 -23.871  1.00 80.83           C  
ATOM    922  CB  ILE A  62      11.172   7.060 -25.301  1.00 80.83           C  
ATOM    923  HB  ILE A  62      10.762   8.054 -25.123  1.00 80.83           H  
ATOM    924  O   ILE A  62       8.709   6.774 -23.392  1.00 80.83           O  
ATOM    925  CG1 ILE A  62      11.804   7.005 -26.704  1.00 80.83           C  
ATOM    926 HG12 ILE A  62      12.270   6.033 -26.862  1.00 80.83           H  
ATOM    927 HG13 ILE A  62      11.038   7.144 -27.466  1.00 80.83           H  
ATOM    928  CG2 ILE A  62      12.237   6.767 -24.224  1.00 80.83           C  
ATOM    929 HG21 ILE A  62      11.781   6.747 -23.234  1.00 80.83           H  
ATOM    930 HG22 ILE A  62      12.729   5.813 -24.413  1.00 80.83           H  
ATOM    931 HG23 ILE A  62      12.977   7.567 -24.206  1.00 80.83           H  
ATOM    932  CD1 ILE A  62      12.839   8.093 -26.924  1.00 80.83           C  
ATOM    933 HD11 ILE A  62      12.397   9.065 -26.703  1.00 80.83           H  
ATOM    934 HD12 ILE A  62      13.723   7.933 -26.305  1.00 80.83           H  
ATOM    935 HD13 ILE A  62      13.130   8.046 -27.973  1.00 80.83           H  
ATOM    936  N   THR A  63       9.711   4.787 -23.219  1.00 85.31           N  
ATOM    937  H   THR A  63      10.250   4.066 -23.677  1.00 85.31           H  
ATOM    938  CA  THR A  63       9.175   4.438 -21.908  1.00 85.31           C  
ATOM    939  HA  THR A  63       8.383   5.139 -21.644  1.00 85.31           H  
ATOM    940  C   THR A  63      10.252   4.560 -20.830  1.00 85.31           C  
ATOM    941  CB  THR A  63       8.546   3.038 -21.980  1.00 85.31           C  
ATOM    942  HB  THR A  63       8.378   2.649 -20.976  1.00 85.31           H  
ATOM    943  O   THR A  63      11.449   4.410 -21.093  1.00 85.31           O  
ATOM    944  CG2 THR A  63       7.215   3.060 -22.727  1.00 85.31           C  
ATOM    945 HG21 THR A  63       6.517   3.728 -22.223  1.00 85.31           H  
ATOM    946 HG22 THR A  63       6.796   2.054 -22.742  1.00 85.31           H  
ATOM    947 HG23 THR A  63       7.361   3.401 -23.752  1.00 85.31           H  
ATOM    948  OG1 THR A  63       9.373   2.163 -22.710  1.00 85.31           O  
ATOM    949  HG1 THR A  63       9.918   1.739 -22.043  1.00 85.31           H  
ATOM    950  N   VAL A  64       9.825   4.849 -19.594  1.00 89.66           N  
ATOM    951  H   VAL A  64       8.837   5.006 -19.455  1.00 89.66           H  
ATOM    952  CA  VAL A  64      10.734   5.092 -18.458  1.00 89.66           C  
ATOM    953  HA  VAL A  64      11.428   5.874 -18.764  1.00 89.66           H  
ATOM    954  C   VAL A  64      11.573   3.862 -18.084  1.00 89.66           C  
ATOM    955  CB  VAL A  64       9.952   5.625 -17.240  1.00 89.66           C  
ATOM    956  HB  VAL A  64       9.268   6.398 -17.589  1.00 89.66           H  
ATOM    957  O   VAL A  64      12.666   3.994 -17.544  1.00 89.66           O  
ATOM    958  CG1 VAL A  64       9.116   4.536 -16.547  1.00 89.66           C  
ATOM    959 HG11 VAL A  64       8.451   4.056 -17.265  1.00 89.66           H  
ATOM    960 HG12 VAL A  64       9.768   3.782 -16.107  1.00 89.66           H  
ATOM    961 HG13 VAL A  64       8.517   4.978 -15.751  1.00 89.66           H  
ATOM    962  CG2 VAL A  64      10.899   6.278 -16.227  1.00 89.66           C  
ATOM    963 HG21 VAL A  64      10.332   6.742 -15.419  1.00 89.66           H  
ATOM    964 HG22 VAL A  64      11.576   5.541 -15.797  1.00 89.66           H  
ATOM    965 HG23 VAL A  64      11.482   7.054 -16.722  1.00 89.66           H  
ATOM    966  N   ASP A  65      11.101   2.662 -18.415  1.00 89.00           N  
ATOM    967  H   ASP A  65      10.292   2.622 -19.019  1.00 89.00           H  
ATOM    968  CA  ASP A  65      11.792   1.388 -18.188  1.00 89.00           C  
ATOM    969  HA  ASP A  65      11.946   1.276 -17.115  1.00 89.00           H  
ATOM    970  C   ASP A  65      13.170   1.325 -18.860  1.00 89.00           C  
ATOM    971  CB  ASP A  65      10.907   0.227 -18.678  1.00 89.00           C  
ATOM    972  HB2 ASP A  65      11.357  -0.712 -18.357  1.00 89.00           H  
ATOM    973  HB3 ASP A  65       9.924   0.304 -18.214  1.00 89.00           H  
ATOM    974  O   ASP A  65      14.078   0.676 -18.341  1.00 89.00           O  
ATOM    975  CG  ASP A  65      10.742   0.210 -20.201  1.00 89.00           C  
ATOM    976  OD1 ASP A  65      10.667   1.316 -20.774  1.00 89.00           O  
ATOM    977  OD2 ASP A  65      10.711  -0.878 -20.805  1.00 89.00           O  
ATOM    978  N   ARG A  66      13.380   2.063 -19.957  1.00 89.67           N  
ATOM    979  H   ARG A  66      12.577   2.531 -20.352  1.00 89.67           H  
ATOM    980  CA  ARG A  66      14.691   2.190 -20.609  1.00 89.67           C  
ATOM    981  HA  ARG A  66      15.072   1.187 -20.803  1.00 89.67           H  
ATOM    982  C   ARG A  66      15.739   2.864 -19.724  1.00 89.67           C  
ATOM    983  CB  ARG A  66      14.544   2.943 -21.934  1.00 89.67           C  
ATOM    984  HB2 ARG A  66      15.540   3.119 -22.340  1.00 89.67           H  
ATOM    985  HB3 ARG A  66      14.071   3.910 -21.764  1.00 89.67           H  
ATOM    986  O   ARG A  66      16.935   2.668 -19.949  1.00 89.67           O  
ATOM    987  CG  ARG A  66      13.724   2.136 -22.947  1.00 89.67           C  
ATOM    988  HG2 ARG A  66      12.669   2.161 -22.675  1.00 89.67           H  
ATOM    989  HG3 ARG A  66      14.068   1.102 -22.953  1.00 89.67           H  
ATOM    990  CD  ARG A  66      13.919   2.732 -24.341  1.00 89.67           C  
ATOM    991  HD2 ARG A  66      13.523   3.747 -24.347  1.00 89.67           H  
ATOM    992  HD3 ARG A  66      14.989   2.769 -24.545  1.00 89.67           H  
ATOM    993  NE  ARG A  66      13.236   1.926 -25.365  1.00 89.67           N  
ATOM    994  HE  ARG A  66      12.392   1.461 -25.062  1.00 89.67           H  
ATOM    995  NH1 ARG A  66      14.715   2.298 -27.089  1.00 89.67           N  
ATOM    996 HH11 ARG A  66      15.064   2.082 -28.012  1.00 89.67           H  
ATOM    997 HH12 ARG A  66      15.251   2.903 -26.484  1.00 89.67           H  
ATOM    998  NH2 ARG A  66      12.981   0.917 -27.383  1.00 89.67           N  
ATOM    999 HH21 ARG A  66      13.347   0.680 -28.294  1.00 89.67           H  
ATOM   1000 HH22 ARG A  66      12.175   0.437 -27.012  1.00 89.67           H  
ATOM   1001  CZ  ARG A  66      13.646   1.722 -26.604  1.00 89.67           C  
ATOM   1002  N   PHE A  67      15.316   3.602 -18.701  1.00 92.17           N  
ATOM   1003  H   PHE A  67      14.321   3.716 -18.570  1.00 92.17           H  
ATOM   1004  CA  PHE A  67      16.206   4.148 -17.686  1.00 92.17           C  
ATOM   1005  HA  PHE A  67      17.144   4.436 -18.160  1.00 92.17           H  
ATOM   1006  C   PHE A  67      16.551   3.129 -16.591  1.00 92.17           C  
ATOM   1007  CB  PHE A  67      15.575   5.415 -17.094  1.00 92.17           C  
ATOM   1008  HB2 PHE A  67      14.651   5.149 -16.581  1.00 92.17           H  
ATOM   1009  HB3 PHE A  67      15.325   6.101 -17.903  1.00 92.17           H  
ATOM   1010  O   PHE A  67      17.589   3.253 -15.967  1.00 92.17           O  
ATOM   1011  CG  PHE A  67      16.473   6.146 -16.119  1.00 92.17           C  
ATOM   1012  CD1 PHE A  67      16.134   6.214 -14.757  1.00 92.17           C  
ATOM   1013  HD1 PHE A  67      15.228   5.752 -14.395  1.00 92.17           H  
ATOM   1014  CD2 PHE A  67      17.664   6.741 -16.569  1.00 92.17           C  
ATOM   1015  HD2 PHE A  67      17.926   6.681 -17.615  1.00 92.17           H  
ATOM   1016  CE1 PHE A  67      16.984   6.884 -13.861  1.00 92.17           C  
ATOM   1017  HE1 PHE A  67      16.728   6.932 -12.813  1.00 92.17           H  
ATOM   1018  CE2 PHE A  67      18.513   7.412 -15.674  1.00 92.17           C  
ATOM   1019  HE2 PHE A  67      19.414   7.888 -16.032  1.00 92.17           H  
ATOM   1020  CZ  PHE A  67      18.167   7.488 -14.315  1.00 92.17           C  
ATOM   1021  HZ  PHE A  67      18.804   8.016 -13.621  1.00 92.17           H  
ATOM   1022  N   PHE A  68      15.761   2.083 -16.342  1.00 90.71           N  
ATOM   1023  H   PHE A  68      14.940   1.939 -16.912  1.00 90.71           H  
ATOM   1024  CA  PHE A  68      15.975   1.182 -15.193  1.00 90.71           C  
ATOM   1025  HA  PHE A  68      16.074   1.793 -14.296  1.00 90.71           H  
ATOM   1026  C   PHE A  68      17.251   0.332 -15.227  1.00 90.71           C  
ATOM   1027  CB  PHE A  68      14.758   0.280 -15.012  1.00 90.71           C  
ATOM   1028  HB2 PHE A  68      14.962  -0.417 -14.200  1.00 90.71           H  
ATOM   1029  HB3 PHE A  68      14.618  -0.316 -15.914  1.00 90.71           H  
ATOM   1030  O   PHE A  68      17.876   0.167 -14.171  1.00 90.71           O  
ATOM   1031  CG  PHE A  68      13.456   0.989 -14.703  1.00 90.71           C  
ATOM   1032  CD1 PHE A  68      13.405   2.356 -14.349  1.00 90.71           C  
ATOM   1033  HD1 PHE A  68      14.297   2.963 -14.292  1.00 90.71           H  
ATOM   1034  CD2 PHE A  68      12.267   0.244 -14.762  1.00 90.71           C  
ATOM   1035  HD2 PHE A  68      12.298  -0.806 -15.013  1.00 90.71           H  
ATOM   1036  CE1 PHE A  68      12.177   2.970 -14.074  1.00 90.71           C  
ATOM   1037  HE1 PHE A  68      12.140   4.017 -13.814  1.00 90.71           H  
ATOM   1038  CE2 PHE A  68      11.036   0.862 -14.495  1.00 90.71           C  
ATOM   1039  HE2 PHE A  68      10.126   0.282 -14.543  1.00 90.71           H  
ATOM   1040  CZ  PHE A  68      10.994   2.224 -14.151  1.00 90.71           C  
ATOM   1041  HZ  PHE A  68      10.055   2.713 -13.940  1.00 90.71           H  
ATOM   1042  N   PRO A  69      17.737  -0.147 -16.395  1.00 89.47           N  
ATOM   1043  CA  PRO A  69      19.086  -0.700 -16.496  1.00 89.47           C  
ATOM   1044  HA  PRO A  69      19.126  -1.644 -15.952  1.00 89.47           H  
ATOM   1045  C   PRO A  69      20.137   0.256 -15.929  1.00 89.47           C  
ATOM   1046  CB  PRO A  69      19.317  -0.950 -17.989  1.00 89.47           C  
ATOM   1047  HB2 PRO A  69      19.955  -1.818 -18.159  1.00 89.47           H  
ATOM   1048  HB3 PRO A  69      19.748  -0.066 -18.458  1.00 89.47           H  
ATOM   1049  O   PRO A  69      21.188  -0.198 -15.460  1.00 89.47           O  
ATOM   1050  CG  PRO A  69      17.908  -1.167 -18.532  1.00 89.47           C  
ATOM   1051  HG2 PRO A  69      17.841  -0.936 -19.595  1.00 89.47           H  
ATOM   1052  HG3 PRO A  69      17.590  -2.192 -18.338  1.00 89.47           H  
ATOM   1053  CD  PRO A  69      17.079  -0.204 -17.693  1.00 89.47           C  
ATOM   1054  HD2 PRO A  69      17.092   0.780 -18.161  1.00 89.47           H  
ATOM   1055  HD3 PRO A  69      16.060  -0.580 -17.607  1.00 89.47           H  
ATOM   1056  N   ALA A  70      19.812   1.560 -15.892  1.00 88.81           N  
ATOM   1057  H   ALA A  70      18.909   1.872 -16.221  1.00 88.81           H  
ATOM   1058  CA  ALA A  70      20.700   2.567 -15.390  1.00 88.81           C  
ATOM   1059  HA  ALA A  70      21.562   2.248 -15.976  1.00 88.81           H  
ATOM   1060  C   ALA A  70      20.991   2.484 -13.878  1.00 88.81           C  
ATOM   1061  CB  ALA A  70      20.358   3.994 -15.839  1.00 88.81           C  
ATOM   1062  HB1 ALA A  70      19.565   4.406 -15.214  1.00 88.81           H  
ATOM   1063  HB2 ALA A  70      21.226   4.641 -15.713  1.00 88.81           H  
ATOM   1064  HB3 ALA A  70      20.053   4.003 -16.885  1.00 88.81           H  
ATOM   1065  O   ALA A  70      21.993   3.008 -13.395  1.00 88.81           O  
ATOM   1066  N   PHE A  71      20.176   1.785 -13.098  1.00 89.08           N  
ATOM   1067  H   PHE A  71      19.317   1.417 -13.480  1.00 89.08           H  
ATOM   1068  CA  PHE A  71      20.502   1.551 -11.692  1.00 89.08           C  
ATOM   1069  HA  PHE A  71      20.960   2.444 -11.268  1.00 89.08           H  
ATOM   1070  C   PHE A  71      21.530   0.425 -11.555  1.00 89.08           C  
ATOM   1071  CB  PHE A  71      19.204   1.297 -10.923  1.00 89.08           C  
ATOM   1072  HB2 PHE A  71      18.741   0.380 -11.287  1.00 89.08           H  
ATOM   1073  HB3 PHE A  71      19.441   1.157  -9.868  1.00 89.08           H  
ATOM   1074  O   PHE A  71      22.554   0.569 -10.882  1.00 89.08           O  
ATOM   1075  CG  PHE A  71      18.220   2.447 -11.046  1.00 89.08           C  
ATOM   1076  CD1 PHE A  71      18.593   3.743 -10.636  1.00 89.08           C  
ATOM   1077  HD1 PHE A  71      19.566   3.920 -10.203  1.00 89.08           H  
ATOM   1078  CD2 PHE A  71      16.936   2.228 -11.579  1.00 89.08           C  
ATOM   1079  HD2 PHE A  71      16.637   1.237 -11.886  1.00 89.08           H  
ATOM   1080  CE1 PHE A  71      17.693   4.814 -10.769  1.00 89.08           C  
ATOM   1081  HE1 PHE A  71      17.971   5.804 -10.440  1.00 89.08           H  
ATOM   1082  CE2 PHE A  71      16.028   3.296 -11.691  1.00 89.08           C  
ATOM   1083  HE2 PHE A  71      15.031   3.119 -12.066  1.00 89.08           H  
ATOM   1084  CZ  PHE A  71      16.409   4.587 -11.291  1.00 89.08           C  
ATOM   1085  HZ  PHE A  71      15.705   5.403 -11.365  1.00 89.08           H  
ATOM   1086  N   LYS A  72      21.316  -0.673 -12.289  1.00 85.78           N  
ATOM   1087  H   LYS A  72      20.504  -0.668 -12.889  1.00 85.78           H  
ATOM   1088  CA  LYS A  72      22.133  -1.893 -12.208  1.00 85.78           C  
ATOM   1089  HA  LYS A  72      22.226  -2.180 -11.160  1.00 85.78           H  
ATOM   1090  C   LYS A  72      23.557  -1.674 -12.709  1.00 85.78           C  
ATOM   1091  CB  LYS A  72      21.450  -3.036 -12.974  1.00 85.78           C  
ATOM   1092  HB2 LYS A  72      22.101  -3.910 -12.959  1.00 85.78           H  
ATOM   1093  HB3 LYS A  72      21.298  -2.736 -14.011  1.00 85.78           H  
ATOM   1094  O   LYS A  72      24.506  -2.014 -12.007  1.00 85.78           O  
ATOM   1095  CG  LYS A  72      20.102  -3.411 -12.344  1.00 85.78           C  
ATOM   1096  HG2 LYS A  72      19.455  -2.534 -12.330  1.00 85.78           H  
ATOM   1097  HG3 LYS A  72      20.262  -3.742 -11.318  1.00 85.78           H  
ATOM   1098  CD  LYS A  72      19.392  -4.519 -13.132  1.00 85.78           C  
ATOM   1099  HD2 LYS A  72      19.297  -4.208 -14.172  1.00 85.78           H  
ATOM   1100  HD3 LYS A  72      19.967  -5.443 -13.076  1.00 85.78           H  
ATOM   1101  CE  LYS A  72      17.998  -4.714 -12.523  1.00 85.78           C  
ATOM   1102  HE2 LYS A  72      18.097  -5.095 -11.506  1.00 85.78           H  
ATOM   1103  HE3 LYS A  72      17.514  -3.740 -12.447  1.00 85.78           H  
ATOM   1104  NZ  LYS A  72      17.139  -5.607 -13.335  1.00 85.78           N  
ATOM   1105  HZ1 LYS A  72      17.046  -5.234 -14.269  1.00 85.78           H  
ATOM   1106  HZ2 LYS A  72      16.210  -5.602 -12.940  1.00 85.78           H  
ATOM   1107  HZ3 LYS A  72      17.498  -6.550 -13.372  1.00 85.78           H  
ATOM   1108  N   TRP A  73      23.726  -1.070 -13.888  1.00 85.81           N  
ATOM   1109  H   TRP A  73      22.912  -0.809 -14.427  1.00 85.81           H  
ATOM   1110  CA  TRP A  73      25.062  -0.801 -14.445  1.00 85.81           C  
ATOM   1111  HA  TRP A  73      25.605  -1.745 -14.487  1.00 85.81           H  
ATOM   1112  C   TRP A  73      25.899   0.139 -13.548  1.00 85.81           C  
ATOM   1113  CB  TRP A  73      24.942  -0.281 -15.899  1.00 85.81           C  
ATOM   1114  HB2 TRP A  73      24.309  -0.963 -16.466  1.00 85.81           H  
ATOM   1115  HB3 TRP A  73      25.936  -0.317 -16.347  1.00 85.81           H  
ATOM   1116  O   TRP A  73      27.108  -0.034 -13.443  1.00 85.81           O  
ATOM   1117  CG  TRP A  73      24.417   1.118 -16.087  1.00 85.81           C  
ATOM   1118  CD1 TRP A  73      23.766   1.833 -15.169  1.00 85.81           C  
ATOM   1119  HD1 TRP A  73      23.446   1.460 -14.207  1.00 85.81           H  
ATOM   1120  CD2 TRP A  73      24.326   1.987 -17.261  1.00 85.81           C  
ATOM   1121  CE2 TRP A  73      23.575   3.148 -16.963  1.00 85.81           C  
ATOM   1122  CE3 TRP A  73      24.801   1.946 -18.558  1.00 85.81           C  
ATOM   1123  HE3 TRP A  73      25.591   1.226 -18.709  1.00 85.81           H  
ATOM   1124  NE1 TRP A  73      23.559   3.121 -15.603  1.00 85.81           N  
ATOM   1125  HE1 TRP A  73      23.084   3.799 -15.024  1.00 85.81           H  
ATOM   1126  CH2 TRP A  73      23.477   3.851 -19.264  1.00 85.81           C  
ATOM   1127  HH2 TRP A  73      23.166   4.545 -20.031  1.00 85.81           H  
ATOM   1128  CZ2 TRP A  73      23.091   4.036 -17.931  1.00 85.81           C  
ATOM   1129  HZ2 TRP A  73      22.484   4.885 -17.654  1.00 85.81           H  
ATOM   1130  CZ3 TRP A  73      24.389   2.833 -19.565  1.00 85.81           C  
ATOM   1131  HZ3 TRP A  73      24.796   2.768 -20.563  1.00 85.81           H  
ATOM   1132  N   ASN A  74      25.266   1.076 -12.831  1.00 86.50           N  
ATOM   1133  H   ASN A  74      24.256   1.084 -12.857  1.00 86.50           H  
ATOM   1134  CA  ASN A  74      25.901   2.117 -12.038  1.00 86.50           C  
ATOM   1135  HA  ASN A  74      26.779   2.489 -12.566  1.00 86.50           H  
ATOM   1136  C   ASN A  74      26.367   1.510 -10.723  1.00 86.50           C  
ATOM   1137  CB  ASN A  74      24.901   3.270 -11.825  1.00 86.50           C  
ATOM   1138  HB2 ASN A  74      24.509   3.597 -12.788  1.00 86.50           H  
ATOM   1139  HB3 ASN A  74      24.064   2.937 -11.212  1.00 86.50           H  
ATOM   1140  O   ASN A  74      27.526   1.650 -10.348  1.00 86.50           O  
ATOM   1141  CG  ASN A  74      25.564   4.474 -11.185  1.00 86.50           C  
ATOM   1142  ND2 ASN A  74      24.978   5.041 -10.155  1.00 86.50           N  
ATOM   1143 HD21 ASN A  74      25.387   5.875  -9.758  1.00 86.50           H  
ATOM   1144 HD22 ASN A  74      24.116   4.675  -9.777  1.00 86.50           H  
ATOM   1145  OD1 ASN A  74      26.603   4.917 -11.646  1.00 86.50           O  
ATOM   1146  N   ARG A  75      25.491   0.724 -10.087  1.00 83.66           N  
ATOM   1147  H   ARG A  75      24.547   0.664 -10.439  1.00 83.66           H  
ATOM   1148  CA  ARG A  75      25.841  -0.067  -8.911  1.00 83.66           C  
ATOM   1149  HA  ARG A  75      26.206   0.606  -8.135  1.00 83.66           H  
ATOM   1150  C   ARG A  75      26.974  -1.048  -9.207  1.00 83.66           C  
ATOM   1151  CB  ARG A  75      24.578  -0.769  -8.399  1.00 83.66           C  
ATOM   1152  HB2 ARG A  75      24.194  -1.448  -9.160  1.00 83.66           H  
ATOM   1153  HB3 ARG A  75      23.816  -0.019  -8.184  1.00 83.66           H  
ATOM   1154  O   ARG A  75      27.929  -1.099  -8.441  1.00 83.66           O  
ATOM   1155  CG  ARG A  75      24.877  -1.553  -7.117  1.00 83.66           C  
ATOM   1156  HG2 ARG A  75      25.574  -2.361  -7.339  1.00 83.66           H  
ATOM   1157  HG3 ARG A  75      25.325  -0.889  -6.379  1.00 83.66           H  
ATOM   1158  CD  ARG A  75      23.601  -2.156  -6.532  1.00 83.66           C  
ATOM   1159  HD2 ARG A  75      23.086  -2.725  -7.306  1.00 83.66           H  
ATOM   1160  HD3 ARG A  75      22.950  -1.346  -6.202  1.00 83.66           H  
ATOM   1161  NE  ARG A  75      23.922  -3.046  -5.398  1.00 83.66           N  
ATOM   1162  HE  ARG A  75      24.900  -3.222  -5.215  1.00 83.66           H  
ATOM   1163  NH1 ARG A  75      21.780  -3.372  -4.689  1.00 83.66           N  
ATOM   1164 HH11 ARG A  75      21.118  -3.735  -4.019  1.00 83.66           H  
ATOM   1165 HH12 ARG A  75      21.476  -2.813  -5.473  1.00 83.66           H  
ATOM   1166  NH2 ARG A  75      23.429  -4.370  -3.595  1.00 83.66           N  
ATOM   1167 HH21 ARG A  75      22.744  -4.828  -3.011  1.00 83.66           H  
ATOM   1168 HH22 ARG A  75      24.406  -4.560  -3.427  1.00 83.66           H  
ATOM   1169  CZ  ARG A  75      23.051  -3.587  -4.567  1.00 83.66           C  
ATOM   1170  N   ASN A  76      26.904  -1.790 -10.315  1.00 83.56           N  
ATOM   1171  H   ASN A  76      26.067  -1.736 -10.878  1.00 83.56           H  
ATOM   1172  CA  ASN A  76      27.951  -2.745 -10.691  1.00 83.56           C  
ATOM   1173  HA  ASN A  76      28.121  -3.431  -9.860  1.00 83.56           H  
ATOM   1174  C   ASN A  76      29.292  -2.051 -10.955  1.00 83.56           C  
ATOM   1175  CB  ASN A  76      27.500  -3.556 -11.917  1.00 83.56           C  
ATOM   1176  HB2 ASN A  76      28.358  -4.097 -12.317  1.00 83.56           H  
ATOM   1177  HB3 ASN A  76      27.132  -2.883 -12.691  1.00 83.56           H  
ATOM   1178  O   ASN A  76      30.318  -2.504 -10.458  1.00 83.56           O  
ATOM   1179  CG  ASN A  76      26.432  -4.586 -11.599  1.00 83.56           C  
ATOM   1180  ND2 ASN A  76      25.854  -5.189 -12.612  1.00 83.56           N  
ATOM   1181 HD21 ASN A  76      25.195  -5.917 -12.375  1.00 83.56           H  
ATOM   1182 HD22 ASN A  76      26.142  -4.988 -13.559  1.00 83.56           H  
ATOM   1183  OD1 ASN A  76      26.122  -4.893 -10.460  1.00 83.56           O  
ATOM   1184  N   LYS A  77      29.277  -0.928 -11.682  1.00 83.65           N  
ATOM   1185  H   LYS A  77      28.399  -0.634 -12.085  1.00 83.65           H  
ATOM   1186  CA  LYS A  77      30.464  -0.112 -11.972  1.00 83.65           C  
ATOM   1187  HA  LYS A  77      31.221  -0.728 -12.458  1.00 83.65           H  
ATOM   1188  C   LYS A  77      31.114   0.451 -10.709  1.00 83.65           C  
ATOM   1189  CB  LYS A  77      30.031   1.012 -12.926  1.00 83.65           C  
ATOM   1190  HB2 LYS A  77      29.155   1.507 -12.509  1.00 83.65           H  
ATOM   1191  HB3 LYS A  77      29.750   0.567 -13.880  1.00 83.65           H  
ATOM   1192  O   LYS A  77      32.335   0.506 -10.624  1.00 83.65           O  
ATOM   1193  CG  LYS A  77      31.104   2.081 -13.172  1.00 83.65           C  
ATOM   1194  HG2 LYS A  77      32.012   1.620 -13.559  1.00 83.65           H  
ATOM   1195  HG3 LYS A  77      31.329   2.589 -12.234  1.00 83.65           H  
ATOM   1196  CD  LYS A  77      30.581   3.115 -14.174  1.00 83.65           C  
ATOM   1197  HD2 LYS A  77      30.603   2.682 -15.174  1.00 83.65           H  
ATOM   1198  HD3 LYS A  77      29.554   3.381 -13.926  1.00 83.65           H  
ATOM   1199  CE  LYS A  77      31.439   4.378 -14.120  1.00 83.65           C  
ATOM   1200  HE2 LYS A  77      32.486   4.090 -14.212  1.00 83.65           H  
ATOM   1201  HE3 LYS A  77      31.305   4.850 -13.147  1.00 83.65           H  
ATOM   1202  NZ  LYS A  77      31.071   5.320 -15.207  1.00 83.65           N  
ATOM   1203  HZ1 LYS A  77      31.311   4.887 -16.087  1.00 83.65           H  
ATOM   1204  HZ2 LYS A  77      31.615   6.170 -15.163  1.00 83.65           H  
ATOM   1205  HZ3 LYS A  77      30.088   5.553 -15.202  1.00 83.65           H  
ATOM   1206  N   LEU A  78      30.306   0.909  -9.756  1.00 84.70           N  
ATOM   1207  H   LEU A  78      29.310   0.891  -9.923  1.00 84.70           H  
ATOM   1208  CA  LEU A  78      30.795   1.569  -8.549  1.00 84.70           C  
ATOM   1209  HA  LEU A  78      31.767   2.015  -8.761  1.00 84.70           H  
ATOM   1210  C   LEU A  78      31.031   0.600  -7.383  1.00 84.70           C  
ATOM   1211  CB  LEU A  78      29.830   2.697  -8.161  1.00 84.70           C  
ATOM   1212  HB2 LEU A  78      30.229   3.167  -7.262  1.00 84.70           H  
ATOM   1213  HB3 LEU A  78      28.861   2.258  -7.925  1.00 84.70           H  
ATOM   1214  O   LEU A  78      31.524   1.033  -6.339  1.00 84.70           O  
ATOM   1215  CG  LEU A  78      29.640   3.802  -9.214  1.00 84.70           C  
ATOM   1216  HG  LEU A  78      29.341   3.379 -10.173  1.00 84.70           H  
ATOM   1217  CD1 LEU A  78      28.544   4.751  -8.740  1.00 84.70           C  
ATOM   1218 HD11 LEU A  78      28.391   5.535  -9.481  1.00 84.70           H  
ATOM   1219 HD12 LEU A  78      28.825   5.196  -7.785  1.00 84.70           H  
ATOM   1220 HD13 LEU A  78      27.610   4.201  -8.619  1.00 84.70           H  
ATOM   1221  CD2 LEU A  78      30.920   4.603  -9.432  1.00 84.70           C  
ATOM   1222 HD21 LEU A  78      31.696   3.970  -9.862  1.00 84.70           H  
ATOM   1223 HD22 LEU A  78      30.716   5.435 -10.106  1.00 84.70           H  
ATOM   1224 HD23 LEU A  78      31.257   4.997  -8.473  1.00 84.70           H  
ATOM   1225  N   ARG A  79      30.696  -0.690  -7.523  1.00 82.58           N  
ATOM   1226  H   ARG A  79      30.297  -0.985  -8.403  1.00 82.58           H  
ATOM   1227  CA  ARG A  79      30.863  -1.690  -6.461  1.00 82.58           C  
ATOM   1228  HA  ARG A  79      30.271  -1.360  -5.608  1.00 82.58           H  
ATOM   1229  C   ARG A  79      32.331  -1.759  -6.033  1.00 82.58           C  
ATOM   1230  CB  ARG A  79      30.339  -3.062  -6.926  1.00 82.58           C  
ATOM   1231  HB2 ARG A  79      29.349  -2.941  -7.364  1.00 82.58           H  
ATOM   1232  HB3 ARG A  79      31.005  -3.469  -7.687  1.00 82.58           H  
ATOM   1233  O   ARG A  79      33.219  -1.907  -6.863  1.00 82.58           O  
ATOM   1234  CG  ARG A  79      30.228  -4.046  -5.748  1.00 82.58           C  
ATOM   1235  HG2 ARG A  79      31.210  -4.196  -5.301  1.00 82.58           H  
ATOM   1236  HG3 ARG A  79      29.563  -3.620  -4.996  1.00 82.58           H  
ATOM   1237  CD  ARG A  79      29.676  -5.413  -6.179  1.00 82.58           C  
ATOM   1238  HD2 ARG A  79      28.725  -5.266  -6.690  1.00 82.58           H  
ATOM   1239  HD3 ARG A  79      30.384  -5.861  -6.877  1.00 82.58           H  
ATOM   1240  NE  ARG A  79      29.473  -6.312  -5.016  1.00 82.58           N  
ATOM   1241  HE  ARG A  79      29.502  -5.907  -4.092  1.00 82.58           H  
ATOM   1242  NH1 ARG A  79      29.282  -8.286  -6.163  1.00 82.58           N  
ATOM   1243 HH11 ARG A  79      29.460  -7.791  -7.026  1.00 82.58           H  
ATOM   1244 HH12 ARG A  79      29.193  -9.291  -6.137  1.00 82.58           H  
ATOM   1245  NH2 ARG A  79      29.103  -8.304  -3.935  1.00 82.58           N  
ATOM   1246 HH21 ARG A  79      28.964  -9.304  -3.910  1.00 82.58           H  
ATOM   1247 HH22 ARG A  79      29.134  -7.919  -3.002  1.00 82.58           H  
ATOM   1248  CZ  ARG A  79      29.287  -7.624  -5.037  1.00 82.58           C  
ATOM   1249  N   GLY A  80      32.579  -1.634  -4.729  1.00 79.15           N  
ATOM   1250  H   GLY A  80      31.803  -1.482  -4.102  1.00 79.15           H  
ATOM   1251  CA  GLY A  80      33.935  -1.616  -4.167  1.00 79.15           C  
ATOM   1252  HA2 GLY A  80      34.516  -2.428  -4.605  1.00 79.15           H  
ATOM   1253  HA3 GLY A  80      33.878  -1.783  -3.091  1.00 79.15           H  
ATOM   1254  C   GLY A  80      34.715  -0.313  -4.397  1.00 79.15           C  
ATOM   1255  O   GLY A  80      35.836  -0.196  -3.915  1.00 79.15           O  
ATOM   1256  N   SER A  81      34.139   0.678  -5.088  1.00 85.27           N  
ATOM   1257  H   SER A  81      33.205   0.539  -5.447  1.00 85.27           H  
ATOM   1258  CA  SER A  81      34.750   2.000  -5.267  1.00 85.27           C  
ATOM   1259  HA  SER A  81      35.833   1.880  -5.234  1.00 85.27           H  
ATOM   1260  C   SER A  81      34.354   2.970  -4.149  1.00 85.27           C  
ATOM   1261  CB  SER A  81      34.405   2.584  -6.645  1.00 85.27           C  
ATOM   1262  HB2 SER A  81      35.146   3.341  -6.901  1.00 85.27           H  
ATOM   1263  HB3 SER A  81      34.441   1.799  -7.400  1.00 85.27           H  
ATOM   1264  O   SER A  81      33.277   2.861  -3.558  1.00 85.27           O  
ATOM   1265  OG  SER A  81      33.128   3.194  -6.639  1.00 85.27           O  
ATOM   1266  HG  SER A  81      32.490   2.506  -6.438  1.00 85.27           H  
ATOM   1267  N   GLN A  82      35.181   3.996  -3.925  1.00 85.44           N  
ATOM   1268  H   GLN A  82      36.078   4.006  -4.389  1.00 85.44           H  
ATOM   1269  CA  GLN A  82      34.864   5.106  -3.015  1.00 85.44           C  
ATOM   1270  HA  GLN A  82      34.624   4.687  -2.038  1.00 85.44           H  
ATOM   1271  C   GLN A  82      33.642   5.936  -3.456  1.00 85.44           C  
ATOM   1272  CB  GLN A  82      36.109   5.995  -2.850  1.00 85.44           C  
ATOM   1273  HB2 GLN A  82      36.944   5.371  -2.531  1.00 85.44           H  
ATOM   1274  HB3 GLN A  82      35.916   6.725  -2.064  1.00 85.44           H  
ATOM   1275  O   GLN A  82      33.053   6.643  -2.647  1.00 85.44           O  
ATOM   1276  CG  GLN A  82      36.501   6.747  -4.137  1.00 85.44           C  
ATOM   1277  HG2 GLN A  82      35.706   7.444  -4.401  1.00 85.44           H  
ATOM   1278  HG3 GLN A  82      36.626   6.040  -4.958  1.00 85.44           H  
ATOM   1279  CD  GLN A  82      37.793   7.545  -4.005  1.00 85.44           C  
ATOM   1280  NE2 GLN A  82      38.213   8.210  -5.058  1.00 85.44           N  
ATOM   1281 HE21 GLN A  82      37.661   8.243  -5.903  1.00 85.44           H  
ATOM   1282 HE22 GLN A  82      39.068   8.733  -4.937  1.00 85.44           H  
ATOM   1283  OE1 GLN A  82      38.444   7.581  -2.977  1.00 85.44           O  
ATOM   1284  N   HIS A  83      33.242   5.840  -4.728  1.00 87.61           N  
ATOM   1285  H   HIS A  83      33.719   5.185  -5.331  1.00 87.61           H  
ATOM   1286  CA  HIS A  83      32.158   6.630  -5.316  1.00 87.61           C  
ATOM   1287  HA  HIS A  83      32.042   7.548  -4.740  1.00 87.61           H  
ATOM   1288  C   HIS A  83      30.792   5.928  -5.273  1.00 87.61           C  
ATOM   1289  CB  HIS A  83      32.548   7.025  -6.749  1.00 87.61           C  
ATOM   1290  HB2 HIS A  83      32.704   6.117  -7.332  1.00 87.61           H  
ATOM   1291  HB3 HIS A  83      31.736   7.592  -7.205  1.00 87.61           H  
ATOM   1292  O   HIS A  83      29.829   6.469  -5.804  1.00 87.61           O  
ATOM   1293  CG  HIS A  83      33.802   7.851  -6.829  1.00 87.61           C  
ATOM   1294  CD2 HIS A  83      34.966   7.500  -7.456  1.00 87.61           C  
ATOM   1295  HD2 HIS A  83      35.143   6.583  -7.998  1.00 87.61           H  
ATOM   1296  ND1 HIS A  83      34.007   9.083  -6.250  1.00 87.61           N  
ATOM   1297  HD1 HIS A  83      33.346   9.601  -5.689  1.00 87.61           H  
ATOM   1298  CE1 HIS A  83      35.267   9.464  -6.520  1.00 87.61           C  
ATOM   1299  HE1 HIS A  83      35.721  10.384  -6.183  1.00 87.61           H  
ATOM   1300  NE2 HIS A  83      35.897   8.520  -7.239  1.00 87.61           N  
ATOM   1301  N   LEU A  84      30.680   4.738  -4.668  1.00 88.84           N  
ATOM   1302  H   LEU A  84      31.509   4.327  -4.262  1.00 88.84           H  
ATOM   1303  CA  LEU A  84      29.429   3.969  -4.621  1.00 88.84           C  
ATOM   1304  HA  LEU A  84      29.115   3.743  -5.641  1.00 88.84           H  
ATOM   1305  C   LEU A  84      28.269   4.741  -3.989  1.00 88.84           C  
ATOM   1306  CB  LEU A  84      29.693   2.654  -3.867  1.00 88.84           C  
ATOM   1307  HB2 LEU A  84      30.509   2.124  -4.357  1.00 88.84           H  
ATOM   1308  HB3 LEU A  84      30.025   2.897  -2.857  1.00 88.84           H  
ATOM   1309  O   LEU A  84      27.174   4.764  -4.546  1.00 88.84           O  
ATOM   1310  CG  LEU A  84      28.475   1.716  -3.763  1.00 88.84           C  
ATOM   1311  HG  LEU A  84      27.676   2.217  -3.215  1.00 88.84           H  
ATOM   1312  CD1 LEU A  84      27.932   1.270  -5.123  1.00 88.84           C  
ATOM   1313 HD11 LEU A  84      27.543   2.131  -5.668  1.00 88.84           H  
ATOM   1314 HD12 LEU A  84      28.717   0.790  -5.707  1.00 88.84           H  
ATOM   1315 HD13 LEU A  84      27.107   0.573  -4.977  1.00 88.84           H  
ATOM   1316  CD2 LEU A  84      28.877   0.470  -2.974  1.00 88.84           C  
ATOM   1317 HD21 LEU A  84      28.031  -0.214  -2.902  1.00 88.84           H  
ATOM   1318 HD22 LEU A  84      29.180   0.760  -1.968  1.00 88.84           H  
ATOM   1319 HD23 LEU A  84      29.707  -0.031  -3.471  1.00 88.84           H  
ATOM   1320  N   GLU A  85      28.515   5.367  -2.843  1.00 90.69           N  
ATOM   1321  H   GLU A  85      29.450   5.333  -2.463  1.00 90.69           H  
ATOM   1322  CA  GLU A  85      27.502   6.116  -2.100  1.00 90.69           C  
ATOM   1323  HA  GLU A  85      26.622   5.491  -1.946  1.00 90.69           H  
ATOM   1324  C   GLU A  85      27.055   7.355  -2.884  1.00 90.69           C  
ATOM   1325  CB  GLU A  85      28.099   6.459  -0.732  1.00 90.69           C  
ATOM   1326  HB2 GLU A  85      28.940   7.140  -0.864  1.00 90.69           H  
ATOM   1327  HB3 GLU A  85      28.472   5.534  -0.293  1.00 90.69           H  
ATOM   1328  O   GLU A  85      25.883   7.473  -3.241  1.00 90.69           O  
ATOM   1329  CG  GLU A  85      27.082   7.080   0.229  1.00 90.69           C  
ATOM   1330  HG2 GLU A  85      26.268   6.370   0.372  1.00 90.69           H  
ATOM   1331  HG3 GLU A  85      26.680   7.990  -0.217  1.00 90.69           H  
ATOM   1332  CD  GLU A  85      27.711   7.406   1.591  1.00 90.69           C  
ATOM   1333  OE1 GLU A  85      27.124   8.249   2.299  1.00 90.69           O  
ATOM   1334  OE2 GLU A  85      28.769   6.802   1.911  1.00 90.69           O  
ATOM   1335  N   GLU A  86      28.012   8.208  -3.260  1.00 91.28           N  
ATOM   1336  H   GLU A  86      28.944   8.066  -2.899  1.00 91.28           H  
ATOM   1337  CA  GLU A  86      27.759   9.429  -4.032  1.00 91.28           C  
ATOM   1338  HA  GLU A  86      27.084  10.068  -3.464  1.00 91.28           H  
ATOM   1339  C   GLU A  86      27.087   9.129  -5.376  1.00 91.28           C  
ATOM   1340  CB  GLU A  86      29.099  10.162  -4.234  1.00 91.28           C  
ATOM   1341  HB2 GLU A  86      29.514  10.410  -3.258  1.00 91.28           H  
ATOM   1342  HB3 GLU A  86      29.800   9.488  -4.726  1.00 91.28           H  
ATOM   1343  O   GLU A  86      26.108   9.768  -5.754  1.00 91.28           O  
ATOM   1344  CG  GLU A  86      29.004  11.445  -5.076  1.00 91.28           C  
ATOM   1345  HG2 GLU A  86      28.738  11.174  -6.098  1.00 91.28           H  
ATOM   1346  HG3 GLU A  86      29.995  11.896  -5.115  1.00 91.28           H  
ATOM   1347  CD  GLU A  86      28.002  12.482  -4.537  1.00 91.28           C  
ATOM   1348  OE1 GLU A  86      27.594  13.337  -5.354  1.00 91.28           O  
ATOM   1349  OE2 GLU A  86      27.656  12.412  -3.336  1.00 91.28           O  
ATOM   1350  N   GLY A  87      27.557   8.113  -6.099  1.00 90.29           N  
ATOM   1351  H   GLY A  87      28.349   7.587  -5.759  1.00 90.29           H  
ATOM   1352  CA  GLY A  87      26.990   7.783  -7.398  1.00 90.29           C  
ATOM   1353  HA2 GLY A  87      27.671   7.129  -7.943  1.00 90.29           H  
ATOM   1354  HA3 GLY A  87      26.870   8.718  -7.944  1.00 90.29           H  
ATOM   1355  C   GLY A  87      25.606   7.148  -7.330  1.00 90.29           C  
ATOM   1356  O   GLY A  87      24.803   7.360  -8.242  1.00 90.29           O  
ATOM   1357  N   THR A  88      25.293   6.423  -6.252  1.00 92.19           N  
ATOM   1358  H   THR A  88      25.991   6.305  -5.532  1.00 92.19           H  
ATOM   1359  CA  THR A  88      23.935   5.913  -6.002  1.00 92.19           C  
ATOM   1360  HA  THR A  88      23.553   5.466  -6.920  1.00 92.19           H  
ATOM   1361  C   THR A  88      22.997   7.050  -5.611  1.00 92.19           C  
ATOM   1362  CB  THR A  88      23.920   4.820  -4.927  1.00 92.19           C  
ATOM   1363  HB  THR A  88      24.237   5.229  -3.968  1.00 92.19           H  
ATOM   1364  O   THR A  88      21.904   7.160  -6.163  1.00 92.19           O  
ATOM   1365  CG2 THR A  88      22.536   4.186  -4.778  1.00 92.19           C  
ATOM   1366 HG21 THR A  88      22.607   3.321  -4.119  1.00 92.19           H  
ATOM   1367 HG22 THR A  88      21.837   4.903  -4.347  1.00 92.19           H  
ATOM   1368 HG23 THR A  88      22.168   3.858  -5.750  1.00 92.19           H  
ATOM   1369  OG1 THR A  88      24.802   3.790  -5.305  1.00 92.19           O  
ATOM   1370  HG1 THR A  88      25.678   4.087  -5.050  1.00 92.19           H  
ATOM   1371  N   LYS A  89      23.439   7.953  -4.732  1.00 93.63           N  
ATOM   1372  H   LYS A  89      24.346   7.823  -4.306  1.00 93.63           H  
ATOM   1373  CA  LYS A  89      22.678   9.153  -4.378  1.00 93.63           C  
ATOM   1374  HA  LYS A  89      21.718   8.858  -3.953  1.00 93.63           H  
ATOM   1375  C   LYS A  89      22.378   9.999  -5.616  1.00 93.63           C  
ATOM   1376  CB  LYS A  89      23.472   9.933  -3.326  1.00 93.63           C  
ATOM   1377  HB2 LYS A  89      24.399  10.305  -3.762  1.00 93.63           H  
ATOM   1378  HB3 LYS A  89      23.725   9.266  -2.501  1.00 93.63           H  
ATOM   1379  O   LYS A  89      21.229  10.358  -5.857  1.00 93.63           O  
ATOM   1380  CG  LYS A  89      22.660  11.106  -2.775  1.00 93.63           C  
ATOM   1381  HG2 LYS A  89      21.739  10.735  -2.325  1.00 93.63           H  
ATOM   1382  HG3 LYS A  89      22.413  11.793  -3.585  1.00 93.63           H  
ATOM   1383  CD  LYS A  89      23.485  11.845  -1.724  1.00 93.63           C  
ATOM   1384  HD2 LYS A  89      23.718  11.171  -0.900  1.00 93.63           H  
ATOM   1385  HD3 LYS A  89      24.412  12.191  -2.181  1.00 93.63           H  
ATOM   1386  CE  LYS A  89      22.686  13.042  -1.215  1.00 93.63           C  
ATOM   1387  HE2 LYS A  89      22.409  13.657  -2.071  1.00 93.63           H  
ATOM   1388  HE3 LYS A  89      21.767  12.690  -0.747  1.00 93.63           H  
ATOM   1389  NZ  LYS A  89      23.496  13.836  -0.267  1.00 93.63           N  
ATOM   1390  HZ1 LYS A  89      22.977  14.650   0.029  1.00 93.63           H  
ATOM   1391  HZ2 LYS A  89      23.754  13.276   0.534  1.00 93.63           H  
ATOM   1392  HZ3 LYS A  89      24.337  14.140  -0.736  1.00 93.63           H  
ATOM   1393  N   ARG A  90      23.380  10.225  -6.470  1.00 93.66           N  
ATOM   1394  H   ARG A  90      24.308   9.958  -6.175  1.00 93.66           H  
ATOM   1395  CA  ARG A  90      23.234  11.069  -7.657  1.00 93.66           C  
ATOM   1396  HA  ARG A  90      22.822  12.013  -7.299  1.00 93.66           H  
ATOM   1397  C   ARG A  90      22.240  10.522  -8.676  1.00 93.66           C  
ATOM   1398  CB  ARG A  90      24.620  11.296  -8.285  1.00 93.66           C  
ATOM   1399  HB2 ARG A  90      25.322  11.579  -7.501  1.00 93.66           H  
ATOM   1400  HB3 ARG A  90      24.972  10.366  -8.730  1.00 93.66           H  
ATOM   1401  O   ARG A  90      21.471  11.290  -9.248  1.00 93.66           O  
ATOM   1402  CG  ARG A  90      24.632  12.404  -9.346  1.00 93.66           C  
ATOM   1403  HG2 ARG A  90      23.963  12.151 -10.169  1.00 93.66           H  
ATOM   1404  HG3 ARG A  90      25.647  12.504  -9.731  1.00 93.66           H  
ATOM   1405  CD  ARG A  90      24.200  13.727  -8.709  1.00 93.66           C  
ATOM   1406  HD2 ARG A  90      24.805  13.909  -7.820  1.00 93.66           H  
ATOM   1407  HD3 ARG A  90      23.156  13.656  -8.405  1.00 93.66           H  
ATOM   1408  NE  ARG A  90      24.324  14.865  -9.624  1.00 93.66           N  
ATOM   1409  HE  ARG A  90      24.781  14.716 -10.512  1.00 93.66           H  
ATOM   1410  NH1 ARG A  90      23.275  16.338  -8.199  1.00 93.66           N  
ATOM   1411 HH11 ARG A  90      22.986  17.269  -7.935  1.00 93.66           H  
ATOM   1412 HH12 ARG A  90      23.038  15.601  -7.549  1.00 93.66           H  
ATOM   1413  NH2 ARG A  90      24.104  17.058 -10.155  1.00 93.66           N  
ATOM   1414 HH21 ARG A  90      23.805  17.987  -9.894  1.00 93.66           H  
ATOM   1415 HH22 ARG A  90      24.594  16.896 -11.023  1.00 93.66           H  
ATOM   1416  CZ  ARG A  90      23.901  16.077  -9.318  1.00 93.66           C  
ATOM   1417  N   ILE A  91      22.234   9.210  -8.920  1.00 92.65           N  
ATOM   1418  H   ILE A  91      22.885   8.616  -8.426  1.00 92.65           H  
ATOM   1419  CA  ILE A  91      21.274   8.627  -9.868  1.00 92.65           C  
ATOM   1420  HA  ILE A  91      21.269   9.273 -10.746  1.00 92.65           H  
ATOM   1421  C   ILE A  91      19.839   8.650  -9.323  1.00 92.65           C  
ATOM   1422  CB  ILE A  91      21.724   7.233 -10.342  1.00 92.65           C  
ATOM   1423  HB  ILE A  91      22.773   7.307 -10.629  1.00 92.65           H  
ATOM   1424  O   ILE A  91      18.902   8.870 -10.091  1.00 92.65           O  
ATOM   1425  CG1 ILE A  91      20.924   6.869 -11.605  1.00 92.65           C  
ATOM   1426 HG12 ILE A  91      20.995   7.690 -12.318  1.00 92.65           H  
ATOM   1427 HG13 ILE A  91      19.873   6.724 -11.357  1.00 92.65           H  
ATOM   1428  CG2 ILE A  91      21.609   6.154  -9.254  1.00 92.65           C  
ATOM   1429 HG21 ILE A  91      22.242   6.442  -8.414  1.00 92.65           H  
ATOM   1430 HG22 ILE A  91      21.973   5.193  -9.618  1.00 92.65           H  
ATOM   1431 HG23 ILE A  91      20.579   6.037  -8.917  1.00 92.65           H  
ATOM   1432  CD1 ILE A  91      21.438   5.614 -12.296  1.00 92.65           C  
ATOM   1433 HD11 ILE A  91      22.502   5.709 -12.510  1.00 92.65           H  
ATOM   1434 HD12 ILE A  91      20.894   5.486 -13.232  1.00 92.65           H  
ATOM   1435 HD13 ILE A  91      21.261   4.743 -11.666  1.00 92.65           H  
ATOM   1436  N   VAL A  92      19.667   8.491  -8.006  1.00 95.03           N  
ATOM   1437  H   VAL A  92      20.476   8.313  -7.429  1.00 95.03           H  
ATOM   1438  CA  VAL A  92      18.372   8.654  -7.329  1.00 95.03           C  
ATOM   1439  HA  VAL A  92      17.627   8.031  -7.824  1.00 95.03           H  
ATOM   1440  C   VAL A  92      17.891  10.103  -7.445  1.00 95.03           C  
ATOM   1441  CB  VAL A  92      18.477   8.200  -5.860  1.00 95.03           C  
ATOM   1442  HB  VAL A  92      19.334   8.685  -5.392  1.00 95.03           H  
ATOM   1443  O   VAL A  92      16.761  10.332  -7.870  1.00 95.03           O  
ATOM   1444  CG1 VAL A  92      17.232   8.543  -5.042  1.00 95.03           C  
ATOM   1445 HG11 VAL A  92      17.108   9.623  -4.964  1.00 95.03           H  
ATOM   1446 HG12 VAL A  92      17.360   8.152  -4.032  1.00 95.03           H  
ATOM   1447 HG13 VAL A  92      16.343   8.105  -5.495  1.00 95.03           H  
ATOM   1448  CG2 VAL A  92      18.672   6.680  -5.769  1.00 95.03           C  
ATOM   1449 HG21 VAL A  92      17.772   6.169  -6.109  1.00 95.03           H  
ATOM   1450 HG22 VAL A  92      18.870   6.401  -4.734  1.00 95.03           H  
ATOM   1451 HG23 VAL A  92      19.514   6.359  -6.383  1.00 95.03           H  
ATOM   1452  N   GLU A  93      18.756  11.083  -7.170  1.00 95.62           N  
ATOM   1453  H   GLU A  93      19.652  10.836  -6.775  1.00 95.62           H  
ATOM   1454  CA  GLU A  93      18.448  12.513  -7.321  1.00 95.62           C  
ATOM   1455  HA  GLU A  93      17.631  12.782  -6.651  1.00 95.62           H  
ATOM   1456  C   GLU A  93      18.018  12.868  -8.749  1.00 95.62           C  
ATOM   1457  CB  GLU A  93      19.678  13.364  -6.976  1.00 95.62           C  
ATOM   1458  HB2 GLU A  93      19.516  14.374  -7.351  1.00 95.62           H  
ATOM   1459  HB3 GLU A  93      20.544  12.949  -7.493  1.00 95.62           H  
ATOM   1460  O   GLU A  93      17.025  13.573  -8.935  1.00 95.62           O  
ATOM   1461  CG  GLU A  93      19.981  13.468  -5.477  1.00 95.62           C  
ATOM   1462  HG2 GLU A  93      20.031  12.470  -5.042  1.00 95.62           H  
ATOM   1463  HG3 GLU A  93      19.159  14.000  -4.998  1.00 95.62           H  
ATOM   1464  CD  GLU A  93      21.302  14.212  -5.201  1.00 95.62           C  
ATOM   1465  OE1 GLU A  93      21.642  14.329  -4.001  1.00 95.62           O  
ATOM   1466  OE2 GLU A  93      21.970  14.668  -6.173  1.00 95.62           O  
ATOM   1467  N   ILE A  94      18.730  12.359  -9.763  1.00 95.72           N  
ATOM   1468  H   ILE A  94      19.553  11.820  -9.534  1.00 95.72           H  
ATOM   1469  CA  ILE A  94      18.380  12.552 -11.178  1.00 95.72           C  
ATOM   1470  HA  ILE A  94      18.329  13.621 -11.386  1.00 95.72           H  
ATOM   1471  C   ILE A  94      16.985  11.981 -11.463  1.00 95.72           C  
ATOM   1472  CB  ILE A  94      19.468  11.931 -12.087  1.00 95.72           C  
ATOM   1473  HB  ILE A  94      19.706  10.935 -11.712  1.00 95.72           H  
ATOM   1474  O   ILE A  94      16.145  12.669 -12.044  1.00 95.72           O  
ATOM   1475  CG1 ILE A  94      20.747  12.799 -12.055  1.00 95.72           C  
ATOM   1476 HG12 ILE A  94      20.561  13.732 -12.586  1.00 95.72           H  
ATOM   1477 HG13 ILE A  94      20.990  13.056 -11.024  1.00 95.72           H  
ATOM   1478  CG2 ILE A  94      18.986  11.787 -13.542  1.00 95.72           C  
ATOM   1479 HG21 ILE A  94      18.123  11.124 -13.596  1.00 95.72           H  
ATOM   1480 HG22 ILE A  94      18.720  12.765 -13.944  1.00 95.72           H  
ATOM   1481 HG23 ILE A  94      19.761  11.341 -14.164  1.00 95.72           H  
ATOM   1482  CD1 ILE A  94      21.976  12.115 -12.669  1.00 95.72           C  
ATOM   1483 HD11 ILE A  94      21.843  11.963 -13.740  1.00 95.72           H  
ATOM   1484 HD12 ILE A  94      22.155  11.157 -12.180  1.00 95.72           H  
ATOM   1485 HD13 ILE A  94      22.845  12.757 -12.523  1.00 95.72           H  
ATOM   1486  N   ALA A  95      16.704  10.752 -11.026  1.00 95.72           N  
ATOM   1487  H   ALA A  95      17.410  10.235 -10.521  1.00 95.72           H  
ATOM   1488  CA  ALA A  95      15.405  10.125 -11.252  1.00 95.72           C  
ATOM   1489  HA  ALA A  95      15.208  10.118 -12.324  1.00 95.72           H  
ATOM   1490  C   ALA A  95      14.264  10.904 -10.574  1.00 95.72           C  
ATOM   1491  CB  ALA A  95      15.477   8.678 -10.760  1.00 95.72           C  
ATOM   1492  HB1 ALA A  95      15.476   8.645  -9.671  1.00 95.72           H  
ATOM   1493  HB2 ALA A  95      14.613   8.137 -11.146  1.00 95.72           H  
ATOM   1494  HB3 ALA A  95      16.392   8.209 -11.121  1.00 95.72           H  
ATOM   1495  O   ALA A  95      13.235  11.168 -11.195  1.00 95.72           O  
ATOM   1496  N   MET A  96      14.464  11.335  -9.324  1.00 96.14           N  
ATOM   1497  H   MET A  96      15.323  11.072  -8.863  1.00 96.14           H  
ATOM   1498  CA  MET A  96      13.482  12.116  -8.565  1.00 96.14           C  
ATOM   1499  HA  MET A  96      12.514  11.620  -8.634  1.00 96.14           H  
ATOM   1500  C   MET A  96      13.288  13.532  -9.121  1.00 96.14           C  
ATOM   1501  CB  MET A  96      13.899  12.178  -7.085  1.00 96.14           C  
ATOM   1502  HB2 MET A  96      13.262  12.893  -6.563  1.00 96.14           H  
ATOM   1503  HB3 MET A  96      14.928  12.528  -7.009  1.00 96.14           H  
ATOM   1504  O   MET A  96      12.177  14.062  -9.074  1.00 96.14           O  
ATOM   1505  CG  MET A  96      13.779  10.821  -6.380  1.00 96.14           C  
ATOM   1506  HG2 MET A  96      14.473  10.119  -6.843  1.00 96.14           H  
ATOM   1507  HG3 MET A  96      14.083  10.944  -5.340  1.00 96.14           H  
ATOM   1508  SD  MET A  96      12.125  10.067  -6.412  1.00 96.14           S  
ATOM   1509  CE  MET A  96      11.239  11.234  -5.346  1.00 96.14           C  
ATOM   1510  HE1 MET A  96      10.257  10.834  -5.094  1.00 96.14           H  
ATOM   1511  HE2 MET A  96      11.121  12.191  -5.855  1.00 96.14           H  
ATOM   1512  HE3 MET A  96      11.816  11.380  -4.433  1.00 96.14           H  
ATOM   1513  N   LYS A  97      14.341  14.160  -9.661  1.00 96.13           N  
ATOM   1514  H   LYS A  97      15.238  13.698  -9.613  1.00 96.13           H  
ATOM   1515  CA  LYS A  97      14.268  15.450 -10.371  1.00 96.13           C  
ATOM   1516  HA  LYS A  97      13.835  16.208  -9.718  1.00 96.13           H  
ATOM   1517  C   LYS A  97      13.344  15.341 -11.586  1.00 96.13           C  
ATOM   1518  CB  LYS A  97      15.696  15.880 -10.762  1.00 96.13           C  
ATOM   1519  HB2 LYS A  97      16.262  16.090  -9.854  1.00 96.13           H  
ATOM   1520  HB3 LYS A  97      16.178  15.039 -11.260  1.00 96.13           H  
ATOM   1521  O   LYS A  97      12.418  16.139 -11.720  1.00 96.13           O  
ATOM   1522  CG  LYS A  97      15.787  17.101 -11.698  1.00 96.13           C  
ATOM   1523  HG2 LYS A  97      15.480  18.003 -11.168  1.00 96.13           H  
ATOM   1524  HG3 LYS A  97      15.133  16.954 -12.557  1.00 96.13           H  
ATOM   1525  CD  LYS A  97      17.226  17.255 -12.221  1.00 96.13           C  
ATOM   1526  HD2 LYS A  97      17.880  17.586 -11.414  1.00 96.13           H  
ATOM   1527  HD3 LYS A  97      17.568  16.279 -12.565  1.00 96.13           H  
ATOM   1528  CE  LYS A  97      17.312  18.226 -13.407  1.00 96.13           C  
ATOM   1529  HE2 LYS A  97      17.211  19.252 -13.052  1.00 96.13           H  
ATOM   1530  HE3 LYS A  97      16.476  18.016 -14.074  1.00 96.13           H  
ATOM   1531  NZ  LYS A  97      18.584  18.039 -14.163  1.00 96.13           N  
ATOM   1532  HZ1 LYS A  97      19.406  18.281 -13.629  1.00 96.13           H  
ATOM   1533  HZ2 LYS A  97      18.608  18.548 -15.036  1.00 96.13           H  
ATOM   1534  HZ3 LYS A  97      18.722  17.080 -14.449  1.00 96.13           H  
ATOM   1535  N   HIS A  98      13.560  14.342 -12.442  1.00 95.62           N  
ATOM   1536  H   HIS A  98      14.342  13.724 -12.276  1.00 95.62           H  
ATOM   1537  CA  HIS A  98      12.762  14.165 -13.661  1.00 95.62           C  
ATOM   1538  HA  HIS A  98      12.634  15.137 -14.137  1.00 95.62           H  
ATOM   1539  C   HIS A  98      11.344  13.654 -13.382  1.00 95.62           C  
ATOM   1540  CB  HIS A  98      13.520  13.282 -14.656  1.00 95.62           C  
ATOM   1541  HB2 HIS A  98      13.852  12.366 -14.168  1.00 95.62           H  
ATOM   1542  HB3 HIS A  98      12.843  13.011 -15.466  1.00 95.62           H  
ATOM   1543  O   HIS A  98      10.416  14.056 -14.083  1.00 95.62           O  
ATOM   1544  CG  HIS A  98      14.694  14.001 -15.272  1.00 95.62           C  
ATOM   1545  CD2 HIS A  98      16.010  13.735 -15.045  1.00 95.62           C  
ATOM   1546  HD2 HIS A  98      16.403  12.959 -14.405  1.00 95.62           H  
ATOM   1547  ND1 HIS A  98      14.601  15.084 -16.146  1.00 95.62           N  
ATOM   1548  CE1 HIS A  98      15.865  15.427 -16.443  1.00 95.62           C  
ATOM   1549  HE1 HIS A  98      16.144  16.224 -17.116  1.00 95.62           H  
ATOM   1550  NE2 HIS A  98      16.733  14.641 -15.786  1.00 95.62           N  
ATOM   1551  HE2 HIS A  98      17.739  14.725 -15.808  1.00 95.62           H  
ATOM   1552  N   LEU A  99      11.138  12.862 -12.323  1.00 95.33           N  
ATOM   1553  H   LEU A  99      11.938  12.479 -11.840  1.00 95.33           H  
ATOM   1554  CA  LEU A  99       9.795  12.492 -11.861  1.00 95.33           C  
ATOM   1555  HA  LEU A  99       9.271  12.029 -12.696  1.00 95.33           H  
ATOM   1556  C   LEU A  99       8.982  13.724 -11.433  1.00 95.33           C  
ATOM   1557  CB  LEU A  99       9.896  11.478 -10.703  1.00 95.33           C  
ATOM   1558  HB2 LEU A  99      10.462  10.605 -11.029  1.00 95.33           H  
ATOM   1559  HB3 LEU A  99      10.442  11.943  -9.882  1.00 95.33           H  
ATOM   1560  O   LEU A  99       7.828  13.867 -11.836  1.00 95.33           O  
ATOM   1561  CG  LEU A  99       8.516  11.025 -10.179  1.00 95.33           C  
ATOM   1562  HG  LEU A  99       7.921  11.902  -9.922  1.00 95.33           H  
ATOM   1563  CD1 LEU A  99       7.755  10.199 -11.219  1.00 95.33           C  
ATOM   1564 HD11 LEU A  99       7.557  10.797 -12.108  1.00 95.33           H  
ATOM   1565 HD12 LEU A  99       8.327   9.310 -11.485  1.00 95.33           H  
ATOM   1566 HD13 LEU A  99       6.792   9.904 -10.803  1.00 95.33           H  
ATOM   1567  CD2 LEU A  99       8.642  10.190  -8.907  1.00 95.33           C  
ATOM   1568 HD21 LEU A  99       9.059   9.207  -9.131  1.00 95.33           H  
ATOM   1569 HD22 LEU A  99       9.273  10.704  -8.182  1.00 95.33           H  
ATOM   1570 HD23 LEU A  99       7.655  10.054  -8.467  1.00 95.33           H  
ATOM   1571  N   ARG A 100       9.581  14.631 -10.648  1.00 95.12           N  
ATOM   1572  H   ARG A 100      10.525  14.449 -10.339  1.00 95.12           H  
ATOM   1573  CA  ARG A 100       8.924  15.879 -10.225  1.00 95.12           C  
ATOM   1574  HA  ARG A 100       7.974  15.647  -9.746  1.00 95.12           H  
ATOM   1575  C   ARG A 100       8.561  16.754 -11.420  1.00 95.12           C  
ATOM   1576  CB  ARG A 100       9.806  16.639  -9.226  1.00 95.12           C  
ATOM   1577  HB2 ARG A 100       9.459  17.671  -9.166  1.00 95.12           H  
ATOM   1578  HB3 ARG A 100      10.842  16.644  -9.567  1.00 95.12           H  
ATOM   1579  O   ARG A 100       7.399  17.121 -11.561  1.00 95.12           O  
ATOM   1580  CG  ARG A 100       9.709  16.018  -7.827  1.00 95.12           C  
ATOM   1581  HG2 ARG A 100      10.000  14.968  -7.846  1.00 95.12           H  
ATOM   1582  HG3 ARG A 100       8.671  16.077  -7.498  1.00 95.12           H  
ATOM   1583  CD  ARG A 100      10.571  16.786  -6.821  1.00 95.12           C  
ATOM   1584  HD2 ARG A 100      10.438  17.854  -6.990  1.00 95.12           H  
ATOM   1585  HD3 ARG A 100      10.206  16.556  -5.820  1.00 95.12           H  
ATOM   1586  NE  ARG A 100      11.996  16.405  -6.900  1.00 95.12           N  
ATOM   1587  HE  ARG A 100      12.196  15.515  -7.333  1.00 95.12           H  
ATOM   1588  NH1 ARG A 100      12.865  18.310  -5.956  1.00 95.12           N  
ATOM   1589 HH11 ARG A 100      13.639  18.813  -5.548  1.00 95.12           H  
ATOM   1590 HH12 ARG A 100      11.958  18.746  -6.041  1.00 95.12           H  
ATOM   1591  NH2 ARG A 100      14.191  16.547  -6.292  1.00 95.12           N  
ATOM   1592 HH21 ARG A 100      14.929  17.034  -5.804  1.00 95.12           H  
ATOM   1593 HH22 ARG A 100      14.309  15.564  -6.489  1.00 95.12           H  
ATOM   1594  CZ  ARG A 100      13.008  17.086  -6.388  1.00 95.12           C  
ATOM   1595  N   ALA A 101       9.508  16.971 -12.333  1.00 93.71           N  
ATOM   1596  H   ALA A 101      10.445  16.649 -12.138  1.00 93.71           H  
ATOM   1597  CA  ALA A 101       9.269  17.742 -13.552  1.00 93.71           C  
ATOM   1598  HA  ALA A 101       8.933  18.740 -13.272  1.00 93.71           H  
ATOM   1599  C   ALA A 101       8.185  17.118 -14.454  1.00 93.71           C  
ATOM   1600  CB  ALA A 101      10.600  17.862 -14.302  1.00 93.71           C  
ATOM   1601  HB1 ALA A 101      10.957  16.877 -14.601  1.00 93.71           H  
ATOM   1602  HB2 ALA A 101      10.463  18.480 -15.190  1.00 93.71           H  
ATOM   1603  HB3 ALA A 101      11.342  18.335 -13.659  1.00 93.71           H  
ATOM   1604  O   ALA A 101       7.415  17.830 -15.097  1.00 93.71           O  
ATOM   1605  N   LEU A 102       8.100  15.785 -14.530  1.00 93.21           N  
ATOM   1606  H   LEU A 102       8.785  15.225 -14.044  1.00 93.21           H  
ATOM   1607  CA  LEU A 102       7.004  15.103 -15.224  1.00 93.21           C  
ATOM   1608  HA  LEU A 102       6.911  15.519 -16.228  1.00 93.21           H  
ATOM   1609  C   LEU A 102       5.662  15.338 -14.520  1.00 93.21           C  
ATOM   1610  CB  LEU A 102       7.328  13.604 -15.344  1.00 93.21           C  
ATOM   1611  HB2 LEU A 102       7.522  13.207 -14.347  1.00 93.21           H  
ATOM   1612  HB3 LEU A 102       8.236  13.481 -15.935  1.00 93.21           H  
ATOM   1613  O   LEU A 102       4.684  15.672 -15.183  1.00 93.21           O  
ATOM   1614  CG  LEU A 102       6.195  12.776 -15.981  1.00 93.21           C  
ATOM   1615  HG  LEU A 102       5.283  12.885 -15.395  1.00 93.21           H  
ATOM   1616  CD1 LEU A 102       5.908  13.201 -17.422  1.00 93.21           C  
ATOM   1617 HD11 LEU A 102       5.480  14.203 -17.440  1.00 93.21           H  
ATOM   1618 HD12 LEU A 102       5.184  12.520 -17.869  1.00 93.21           H  
ATOM   1619 HD13 LEU A 102       6.822  13.181 -18.016  1.00 93.21           H  
ATOM   1620  CD2 LEU A 102       6.571  11.298 -15.959  1.00 93.21           C  
ATOM   1621 HD21 LEU A 102       7.465  11.133 -16.560  1.00 93.21           H  
ATOM   1622 HD22 LEU A 102       6.749  10.981 -14.932  1.00 93.21           H  
ATOM   1623 HD23 LEU A 102       5.748  10.714 -16.371  1.00 93.21           H  
ATOM   1624  N   GLY A 103       5.621  15.192 -13.194  1.00 92.13           N  
ATOM   1625  H   GLY A 103       6.470  14.918 -12.719  1.00 92.13           H  
ATOM   1626  CA  GLY A 103       4.422  15.426 -12.391  1.00 92.13           C  
ATOM   1627  HA2 GLY A 103       3.645  14.716 -12.675  1.00 92.13           H  
ATOM   1628  HA3 GLY A 103       4.664  15.290 -11.337  1.00 92.13           H  
ATOM   1629  C   GLY A 103       3.881  16.844 -12.556  1.00 92.13           C  
ATOM   1630  O   GLY A 103       2.703  17.011 -12.859  1.00 92.13           O  
ATOM   1631  N   GLU A 104       4.737  17.856 -12.429  1.00 92.87           N  
ATOM   1632  H   GLU A 104       5.689  17.654 -12.157  1.00 92.87           H  
ATOM   1633  CA  GLU A 104       4.369  19.264 -12.610  1.00 92.87           C  
ATOM   1634  HA  GLU A 104       3.588  19.534 -11.899  1.00 92.87           H  
ATOM   1635  C   GLU A 104       3.812  19.521 -14.014  1.00 92.87           C  
ATOM   1636  CB  GLU A 104       5.592  20.151 -12.345  1.00 92.87           C  
ATOM   1637  HB2 GLU A 104       5.379  21.165 -12.683  1.00 92.87           H  
ATOM   1638  HB3 GLU A 104       6.431  19.761 -12.921  1.00 92.87           H  
ATOM   1639  O   GLU A 104       2.697  20.026 -14.141  1.00 92.87           O  
ATOM   1640  CG  GLU A 104       5.954  20.199 -10.851  1.00 92.87           C  
ATOM   1641  HG2 GLU A 104       5.156  20.717 -10.319  1.00 92.87           H  
ATOM   1642  HG3 GLU A 104       6.004  19.183 -10.458  1.00 92.87           H  
ATOM   1643  CD  GLU A 104       7.296  20.895 -10.576  1.00 92.87           C  
ATOM   1644  OE1 GLU A 104       7.681  20.942  -9.386  1.00 92.87           O  
ATOM   1645  OE2 GLU A 104       7.958  21.328 -11.548  1.00 92.87           O  
ATOM   1646  N   ARG A 105       4.520  19.072 -15.063  1.00 92.18           N  
ATOM   1647  H   ARG A 105       5.420  18.652 -14.880  1.00 92.18           H  
ATOM   1648  CA  ARG A 105       4.056  19.195 -16.458  1.00 92.18           C  
ATOM   1649  HA  ARG A 105       3.885  20.249 -16.676  1.00 92.18           H  
ATOM   1650  C   ARG A 105       2.718  18.496 -16.699  1.00 92.18           C  
ATOM   1651  CB  ARG A 105       5.112  18.645 -17.427  1.00 92.18           C  
ATOM   1652  HB2 ARG A 105       4.652  18.526 -18.408  1.00 92.18           H  
ATOM   1653  HB3 ARG A 105       5.444  17.665 -17.086  1.00 92.18           H  
ATOM   1654  O   ARG A 105       1.862  19.018 -17.409  1.00 92.18           O  
ATOM   1655  CG  ARG A 105       6.309  19.596 -17.578  1.00 92.18           C  
ATOM   1656  HG2 ARG A 105       5.941  20.569 -17.904  1.00 92.18           H  
ATOM   1657  HG3 ARG A 105       6.813  19.735 -16.621  1.00 92.18           H  
ATOM   1658  CD  ARG A 105       7.309  19.087 -18.625  1.00 92.18           C  
ATOM   1659  HD2 ARG A 105       8.088  19.840 -18.743  1.00 92.18           H  
ATOM   1660  HD3 ARG A 105       6.787  18.977 -19.576  1.00 92.18           H  
ATOM   1661  NE  ARG A 105       7.928  17.803 -18.241  1.00 92.18           N  
ATOM   1662  HE  ARG A 105       7.754  17.498 -17.294  1.00 92.18           H  
ATOM   1663  NH1 ARG A 105       9.070  17.444 -20.203  1.00 92.18           N  
ATOM   1664 HH11 ARG A 105       9.654  16.864 -20.789  1.00 92.18           H  
ATOM   1665 HH12 ARG A 105       8.709  18.315 -20.565  1.00 92.18           H  
ATOM   1666  NH2 ARG A 105       9.188  15.926 -18.573  1.00 92.18           N  
ATOM   1667 HH21 ARG A 105       9.794  15.369 -19.157  1.00 92.18           H  
ATOM   1668 HH22 ARG A 105       8.930  15.586 -17.657  1.00 92.18           H  
ATOM   1669  CZ  ARG A 105       8.721  17.066 -19.003  1.00 92.18           C  
ATOM   1670  N   ALA A 106       2.511  17.320 -16.112  1.00 91.91           N  
ATOM   1671  H   ALA A 106       3.257  16.912 -15.567  1.00 91.91           H  
ATOM   1672  CA  ALA A 106       1.252  16.596 -16.236  1.00 91.91           C  
ATOM   1673  HA  ALA A 106       1.019  16.477 -17.294  1.00 91.91           H  
ATOM   1674  C   ALA A 106       0.086  17.365 -15.594  1.00 91.91           C  
ATOM   1675  CB  ALA A 106       1.424  15.204 -15.624  1.00 91.91           C  
ATOM   1676  HB1 ALA A 106       1.705  15.280 -14.574  1.00 91.91           H  
ATOM   1677  HB2 ALA A 106       0.485  14.655 -15.699  1.00 91.91           H  
ATOM   1678  HB3 ALA A 106       2.198  14.659 -16.164  1.00 91.91           H  
ATOM   1679  O   ALA A 106      -0.995  17.428 -16.178  1.00 91.91           O  
ATOM   1680  N   HIS A 107       0.304  17.994 -14.435  1.00 91.52           N  
ATOM   1681  H   HIS A 107       1.224  17.941 -14.021  1.00 91.52           H  
ATOM   1682  CA  HIS A 107      -0.714  18.809 -13.770  1.00 91.52           C  
ATOM   1683  HA  HIS A 107      -1.651  18.253 -13.745  1.00 91.52           H  
ATOM   1684  C   HIS A 107      -1.005  20.103 -14.532  1.00 91.52           C  
ATOM   1685  CB  HIS A 107      -0.306  19.109 -12.322  1.00 91.52           C  
ATOM   1686  HB2 HIS A 107      -0.948  19.900 -11.935  1.00 91.52           H  
ATOM   1687  HB3 HIS A 107       0.721  19.474 -12.296  1.00 91.52           H  
ATOM   1688  O   HIS A 107      -2.177  20.445 -14.701  1.00 91.52           O  
ATOM   1689  CG  HIS A 107      -0.435  17.919 -11.405  1.00 91.52           C  
ATOM   1690  CD2 HIS A 107      -1.407  17.700 -10.468  1.00 91.52           C  
ATOM   1691  HD2 HIS A 107      -2.235  18.357 -10.247  1.00 91.52           H  
ATOM   1692  ND1 HIS A 107       0.421  16.849 -11.346  1.00 91.52           N  
ATOM   1693  HD1 HIS A 107       1.256  16.741 -11.904  1.00 91.52           H  
ATOM   1694  CE1 HIS A 107      -0.020  15.998 -10.409  1.00 91.52           C  
ATOM   1695  HE1 HIS A 107       0.459  15.069 -10.137  1.00 91.52           H  
ATOM   1696  NE2 HIS A 107      -1.127  16.485  -9.831  1.00 91.52           N  
ATOM   1697  N   THR A 108       0.021  20.799 -15.037  1.00 92.04           N  
ATOM   1698  H   THR A 108       0.967  20.491 -14.867  1.00 92.04           H  
ATOM   1699  CA  THR A 108      -0.180  22.009 -15.849  1.00 92.04           C  
ATOM   1700  HA  THR A 108      -0.788  22.714 -15.282  1.00 92.04           H  
ATOM   1701  C   THR A 108      -0.950  21.693 -17.124  1.00 92.04           C  
ATOM   1702  CB  THR A 108       1.138  22.714 -16.211  1.00 92.04           C  
ATOM   1703  HB  THR A 108       0.918  23.547 -16.878  1.00 92.04           H  
ATOM   1704  O   THR A 108      -1.907  22.393 -17.445  1.00 92.04           O  
ATOM   1705  CG2 THR A 108       1.838  23.273 -14.973  1.00 92.04           C  
ATOM   1706 HG21 THR A 108       2.768  23.756 -15.272  1.00 92.04           H  
ATOM   1707 HG22 THR A 108       1.196  24.010 -14.490  1.00 92.04           H  
ATOM   1708 HG23 THR A 108       2.066  22.477 -14.264  1.00 92.04           H  
ATOM   1709  OG1 THR A 108       2.043  21.852 -16.857  1.00 92.04           O  
ATOM   1710  HG1 THR A 108       1.766  21.721 -17.767  1.00 92.04           H  
ATOM   1711  N   ASN A 109      -0.600  20.599 -17.806  1.00 90.96           N  
ATOM   1712  H   ASN A 109       0.210  20.077 -17.503  1.00 90.96           H  
ATOM   1713  CA  ASN A 109      -1.273  20.189 -19.035  1.00 90.96           C  
ATOM   1714  HA  ASN A 109      -1.336  21.048 -19.704  1.00 90.96           H  
ATOM   1715  C   ASN A 109      -2.707  19.732 -18.764  1.00 90.96           C  
ATOM   1716  CB  ASN A 109      -0.457  19.092 -19.733  1.00 90.96           C  
ATOM   1717  HB2 ASN A 109      -0.270  18.271 -19.040  1.00 90.96           H  
ATOM   1718  HB3 ASN A 109      -1.036  18.706 -20.571  1.00 90.96           H  
ATOM   1719  O   ASN A 109      -3.611  20.146 -19.485  1.00 90.96           O  
ATOM   1720  CG  ASN A 109       0.867  19.589 -20.286  1.00 90.96           C  
ATOM   1721  ND2 ASN A 109       1.668  18.700 -20.823  1.00 90.96           N  
ATOM   1722 HD21 ASN A 109       2.518  19.066 -21.228  1.00 90.96           H  
ATOM   1723 HD22 ASN A 109       1.387  17.732 -20.878  1.00 90.96           H  
ATOM   1724  OD1 ASN A 109       1.203  20.762 -20.263  1.00 90.96           O  
ATOM   1725  N   ALA A 110      -2.945  18.941 -17.712  1.00 91.16           N  
ATOM   1726  H   ALA A 110      -2.166  18.606 -17.163  1.00 91.16           H  
ATOM   1727  CA  ALA A 110      -4.292  18.519 -17.333  1.00 91.16           C  
ATOM   1728  HA  ALA A 110      -4.744  18.003 -18.180  1.00 91.16           H  
ATOM   1729  C   ALA A 110      -5.194  19.712 -16.990  1.00 91.16           C  
ATOM   1730  CB  ALA A 110      -4.211  17.546 -16.150  1.00 91.16           C  
ATOM   1731  HB1 ALA A 110      -5.213  17.202 -15.892  1.00 91.16           H  
ATOM   1732  HB2 ALA A 110      -3.601  16.683 -16.417  1.00 91.16           H  
ATOM   1733  HB3 ALA A 110      -3.766  18.041 -15.287  1.00 91.16           H  
ATOM   1734  O   ALA A 110      -6.354  19.737 -17.395  1.00 91.16           O  
ATOM   1735  N   LYS A 111      -4.657  20.710 -16.276  1.00 90.91           N  
ATOM   1736  H   LYS A 111      -3.703  20.615 -15.958  1.00 90.91           H  
ATOM   1737  CA  LYS A 111      -5.389  21.929 -15.922  1.00 90.91           C  
ATOM   1738  HA  LYS A 111      -6.354  21.645 -15.503  1.00 90.91           H  
ATOM   1739  C   LYS A 111      -5.706  22.777 -17.156  1.00 90.91           C  
ATOM   1740  CB  LYS A 111      -4.605  22.702 -14.852  1.00 90.91           C  
ATOM   1741  HB2 LYS A 111      -4.389  22.037 -14.016  1.00 90.91           H  
ATOM   1742  HB3 LYS A 111      -3.663  23.057 -15.270  1.00 90.91           H  
ATOM   1743  O   LYS A 111      -6.873  23.068 -17.385  1.00 90.91           O  
ATOM   1744  CG  LYS A 111      -5.425  23.890 -14.342  1.00 90.91           C  
ATOM   1745  HG2 LYS A 111      -5.640  24.558 -15.176  1.00 90.91           H  
ATOM   1746  HG3 LYS A 111      -6.368  23.528 -13.934  1.00 90.91           H  
ATOM   1747  CD  LYS A 111      -4.682  24.684 -13.264  1.00 90.91           C  
ATOM   1748  HD2 LYS A 111      -3.710  24.997 -13.647  1.00 90.91           H  
ATOM   1749  HD3 LYS A 111      -4.557  24.074 -12.369  1.00 90.91           H  
ATOM   1750  CE  LYS A 111      -5.546  25.909 -12.971  1.00 90.91           C  
ATOM   1751  HE2 LYS A 111      -6.537  25.586 -12.651  1.00 90.91           H  
ATOM   1752  HE3 LYS A 111      -5.708  26.439 -13.910  1.00 90.91           H  
ATOM   1753  NZ  LYS A 111      -4.952  26.834 -11.985  1.00 90.91           N  
ATOM   1754  HZ1 LYS A 111      -4.848  26.388 -11.085  1.00 90.91           H  
ATOM   1755  HZ2 LYS A 111      -4.065  27.175 -12.327  1.00 90.91           H  
ATOM   1756  HZ3 LYS A 111      -5.577  27.623 -11.900  1.00 90.91           H  
ATOM   1757  N   ALA A 112      -4.704  23.094 -17.979  1.00 90.48           N  
ATOM   1758  H   ALA A 112      -3.766  22.812 -17.734  1.00 90.48           H  
ATOM   1759  CA  ALA A 112      -4.886  23.893 -19.195  1.00 90.48           C  
ATOM   1760  HA  ALA A 112      -5.278  24.874 -18.926  1.00 90.48           H  
ATOM   1761  C   ALA A 112      -5.886  23.244 -20.165  1.00 90.48           C  
ATOM   1762  CB  ALA A 112      -3.514  24.066 -19.858  1.00 90.48           C  
ATOM   1763  HB1 ALA A 112      -3.622  24.668 -20.761  1.00 90.48           H  
ATOM   1764  HB2 ALA A 112      -3.095  23.096 -20.124  1.00 90.48           H  
ATOM   1765  HB3 ALA A 112      -2.836  24.577 -19.175  1.00 90.48           H  
ATOM   1766  O   ALA A 112      -6.765  23.901 -20.710  1.00 90.48           O  
ATOM   1767  N   THR A 113      -5.791  21.926 -20.318  1.00 87.57           N  
ATOM   1768  H   THR A 113      -5.040  21.446 -19.843  1.00 87.57           H  
ATOM   1769  CA  THR A 113      -6.682  21.145 -21.179  1.00 87.57           C  
ATOM   1770  HA  THR A 113      -6.739  21.611 -22.163  1.00 87.57           H  
ATOM   1771  C   THR A 113      -8.109  21.072 -20.619  1.00 87.57           C  
ATOM   1772  CB  THR A 113      -6.086  19.744 -21.335  1.00 87.57           C  
ATOM   1773  HB  THR A 113      -6.068  19.247 -20.365  1.00 87.57           H  
ATOM   1774  O   THR A 113      -9.077  21.100 -21.370  1.00 87.57           O  
ATOM   1775  CG2 THR A 113      -6.877  18.909 -22.292  1.00 87.57           C  
ATOM   1776 HG21 THR A 113      -7.865  18.731 -21.866  1.00 87.57           H  
ATOM   1777 HG22 THR A 113      -6.397  17.943 -22.451  1.00 87.57           H  
ATOM   1778 HG23 THR A 113      -6.975  19.430 -23.244  1.00 87.57           H  
ATOM   1779  OG1 THR A 113      -4.770  19.781 -21.846  1.00 87.57           O  
ATOM   1780  HG1 THR A 113      -4.216  20.041 -21.107  1.00 87.57           H  
ATOM   1781  N   GLY A 114      -8.262  21.009 -19.292  1.00 86.29           N  
ATOM   1782  H   GLY A 114      -7.441  20.987 -18.704  1.00 86.29           H  
ATOM   1783  CA  GLY A 114      -9.573  21.042 -18.645  1.00 86.29           C  
ATOM   1784  HA2 GLY A 114      -9.449  20.775 -17.596  1.00 86.29           H  
ATOM   1785  HA3 GLY A 114     -10.229  20.313 -19.121  1.00 86.29           H  
ATOM   1786  C   GLY A 114     -10.258  22.413 -18.702  1.00 86.29           C  
ATOM   1787  O   GLY A 114     -11.481  22.461 -18.806  1.00 86.29           O  
ATOM   1788  N   GLU A 115      -9.493  23.507 -18.629  1.00 88.46           N  
ATOM   1789  H   GLU A 115      -8.500  23.386 -18.490  1.00 88.46           H  
ATOM   1790  CA  GLU A 115     -10.005  24.889 -18.662  1.00 88.46           C  
ATOM   1791  HA  GLU A 115     -10.943  24.941 -18.110  1.00 88.46           H  
ATOM   1792  C   GLU A 115     -10.323  25.359 -20.088  1.00 88.46           C  
ATOM   1793  CB  GLU A 115      -8.990  25.838 -17.990  1.00 88.46           C  
ATOM   1794  HB2 GLU A 115      -8.000  25.652 -18.407  1.00 88.46           H  
ATOM   1795  HB3 GLU A 115      -9.269  26.869 -18.208  1.00 88.46           H  
ATOM   1796  O   GLU A 115     -11.366  25.967 -20.320  1.00 88.46           O  
ATOM   1797  CG  GLU A 115      -8.958  25.659 -16.461  1.00 88.46           C  
ATOM   1798  HG2 GLU A 115      -9.936  25.932 -16.065  1.00 88.46           H  
ATOM   1799  HG3 GLU A 115      -8.798  24.606 -16.226  1.00 88.46           H  
ATOM   1800  CD  GLU A 115      -7.875  26.482 -15.735  1.00 88.46           C  
ATOM   1801  OE1 GLU A 115      -7.878  26.460 -14.478  1.00 88.46           O  
ATOM   1802  OE2 GLU A 115      -6.984  27.073 -16.382  1.00 88.46           O  
ATOM   1803  N   THR A 116      -9.456  25.041 -21.051  1.00 87.91           N  
ATOM   1804  H   THR A 116      -8.585  24.602 -20.789  1.00 87.91           H  
ATOM   1805  CA  THR A 116      -9.641  25.358 -22.472  1.00 87.91           C  
ATOM   1806  HA  THR A 116     -10.648  25.739 -22.640  1.00 87.91           H  
ATOM   1807  C   THR A 116      -9.481  24.088 -23.313  1.00 87.91           C  
ATOM   1808  CB  THR A 116      -8.678  26.463 -22.928  1.00 87.91           C  
ATOM   1809  HB  THR A 116      -8.801  26.610 -24.001  1.00 87.91           H  
ATOM   1810  O   THR A 116      -8.417  23.861 -23.898  1.00 87.91           O  
ATOM   1811  CG2 THR A 116      -8.930  27.792 -22.221  1.00 87.91           C  
ATOM   1812 HG21 THR A 116      -8.244  28.540 -22.617  1.00 87.91           H  
ATOM   1813 HG22 THR A 116      -9.957  28.118 -22.389  1.00 87.91           H  
ATOM   1814 HG23 THR A 116      -8.759  27.684 -21.150  1.00 87.91           H  
ATOM   1815  OG1 THR A 116      -7.346  26.099 -22.651  1.00 87.91           O  
ATOM   1816  HG1 THR A 116      -7.301  25.155 -22.817  1.00 87.91           H  
ATOM   1817  N   PRO A 117     -10.506  23.221 -23.353  1.00 85.30           N  
ATOM   1818  CA  PRO A 117     -10.464  22.003 -24.151  1.00 85.30           C  
ATOM   1819  HA  PRO A 117      -9.565  21.436 -23.911  1.00 85.30           H  
ATOM   1820  C   PRO A 117     -10.455  22.336 -25.646  1.00 85.30           C  
ATOM   1821  CB  PRO A 117     -11.693  21.198 -23.722  1.00 85.30           C  
ATOM   1822  HB2 PRO A 117     -12.099  20.598 -24.536  1.00 85.30           H  
ATOM   1823  HB3 PRO A 117     -11.418  20.563 -22.879  1.00 85.30           H  
ATOM   1824  O   PRO A 117     -11.186  23.217 -26.102  1.00 85.30           O  
ATOM   1825  CG  PRO A 117     -12.674  22.273 -23.250  1.00 85.30           C  
ATOM   1826  HG2 PRO A 117     -13.390  21.887 -22.525  1.00 85.30           H  
ATOM   1827  HG3 PRO A 117     -13.182  22.709 -24.110  1.00 85.30           H  
ATOM   1828  CD  PRO A 117     -11.764  23.326 -22.630  1.00 85.30           C  
ATOM   1829  HD2 PRO A 117     -12.214  24.314 -22.731  1.00 85.30           H  
ATOM   1830  HD3 PRO A 117     -11.588  23.096 -21.579  1.00 85.30           H  
ATOM   1831  N   SER A 118      -9.632  21.627 -26.421  1.00 87.83           N  
ATOM   1832  H   SER A 118      -9.094  20.879 -26.008  1.00 87.83           H  
ATOM   1833  CA  SER A 118      -9.621  21.767 -27.881  1.00 87.83           C  
ATOM   1834  HA  SER A 118      -9.590  22.830 -28.120  1.00 87.83           H  
ATOM   1835  C   SER A 118     -10.898  21.190 -28.505  1.00 87.83           C  
ATOM   1836  CB  SER A 118      -8.370  21.115 -28.483  1.00 87.83           C  
ATOM   1837  HB2 SER A 118      -7.482  21.522 -27.999  1.00 87.83           H  
ATOM   1838  HB3 SER A 118      -8.326  21.352 -29.546  1.00 87.83           H  
ATOM   1839  O   SER A 118     -11.582  20.362 -27.898  1.00 87.83           O  
ATOM   1840  OG  SER A 118      -8.396  19.709 -28.327  1.00 87.83           O  
ATOM   1841  HG  SER A 118      -7.723  19.320 -28.890  1.00 87.83           H  
ATOM   1842  N   GLU A 119     -11.210  21.580 -29.745  1.00 86.01           N  
ATOM   1843  H   GLU A 119     -10.671  22.310 -30.189  1.00 86.01           H  
ATOM   1844  CA  GLU A 119     -12.365  21.041 -30.483  1.00 86.01           C  
ATOM   1845  HA  GLU A 119     -13.286  21.314 -29.968  1.00 86.01           H  
ATOM   1846  C   GLU A 119     -12.332  19.509 -30.570  1.00 86.01           C  
ATOM   1847  CB  GLU A 119     -12.407  21.616 -31.904  1.00 86.01           C  
ATOM   1848  HB2 GLU A 119     -13.167  21.074 -32.468  1.00 86.01           H  
ATOM   1849  HB3 GLU A 119     -11.440  21.459 -32.382  1.00 86.01           H  
ATOM   1850  O   GLU A 119     -13.343  18.849 -30.338  1.00 86.01           O  
ATOM   1851  CG  GLU A 119     -12.762  23.110 -31.929  1.00 86.01           C  
ATOM   1852  HG2 GLU A 119     -13.704  23.250 -31.397  1.00 86.01           H  
ATOM   1853  HG3 GLU A 119     -11.988  23.664 -31.398  1.00 86.01           H  
ATOM   1854  CD  GLU A 119     -12.895  23.668 -33.356  1.00 86.01           C  
ATOM   1855  OE1 GLU A 119     -13.337  24.833 -33.468  1.00 86.01           O  
ATOM   1856  OE2 GLU A 119     -12.547  22.945 -34.316  1.00 86.01           O  
ATOM   1857  N   GLU A 120     -11.155  18.929 -30.817  1.00 85.23           N  
ATOM   1858  H   GLU A 120     -10.364  19.524 -31.020  1.00 85.23           H  
ATOM   1859  CA  GLU A 120     -10.959  17.476 -30.829  1.00 85.23           C  
ATOM   1860  HA  GLU A 120     -11.577  17.031 -31.608  1.00 85.23           H  
ATOM   1861  C   GLU A 120     -11.348  16.832 -29.493  1.00 85.23           C  
ATOM   1862  CB  GLU A 120      -9.487  17.146 -31.102  1.00 85.23           C  
ATOM   1863  HB2 GLU A 120      -9.361  16.067 -31.020  1.00 85.23           H  
ATOM   1864  HB3 GLU A 120      -8.874  17.623 -30.338  1.00 85.23           H  
ATOM   1865  O   GLU A 120     -11.984  15.778 -29.466  1.00 85.23           O  
ATOM   1866  CG  GLU A 120      -8.996  17.585 -32.489  1.00 85.23           C  
ATOM   1867  HG2 GLU A 120      -9.094  18.668 -32.575  1.00 85.23           H  
ATOM   1868  HG3 GLU A 120      -9.630  17.121 -33.245  1.00 85.23           H  
ATOM   1869  CD  GLU A 120      -7.528  17.195 -32.738  1.00 85.23           C  
ATOM   1870  OE1 GLU A 120      -7.081  17.348 -33.895  1.00 85.23           O  
ATOM   1871  OE2 GLU A 120      -6.852  16.750 -31.777  1.00 85.23           O  
ATOM   1872  N   GLU A 121     -10.997  17.459 -28.370  1.00 84.86           N  
ATOM   1873  H   GLU A 121     -10.556  18.365 -28.428  1.00 84.86           H  
ATOM   1874  CA  GLU A 121     -11.329  16.927 -27.054  1.00 84.86           C  
ATOM   1875  HA  GLU A 121     -11.130  15.855 -27.050  1.00 84.86           H  
ATOM   1876  C   GLU A 121     -12.801  17.082 -26.700  1.00 84.86           C  
ATOM   1877  CB  GLU A 121     -10.471  17.570 -25.975  1.00 84.86           C  
ATOM   1878  HB2 GLU A 121     -10.500  18.657 -26.047  1.00 84.86           H  
ATOM   1879  HB3 GLU A 121     -10.905  17.267 -25.022  1.00 84.86           H  
ATOM   1880  O   GLU A 121     -13.358  16.183 -26.071  1.00 84.86           O  
ATOM   1881  CG  GLU A 121      -9.022  17.062 -26.061  1.00 84.86           C  
ATOM   1882  HG2 GLU A 121      -9.037  15.987 -26.243  1.00 84.86           H  
ATOM   1883  HG3 GLU A 121      -8.507  17.533 -26.898  1.00 84.86           H  
ATOM   1884  CD  GLU A 121      -8.252  17.301 -24.768  1.00 84.86           C  
ATOM   1885  OE1 GLU A 121      -7.072  16.857 -24.705  1.00 84.86           O  
ATOM   1886  OE2 GLU A 121      -8.886  17.806 -23.821  1.00 84.86           O  
ATOM   1887  N   LEU A 122     -13.447  18.162 -27.142  1.00 85.47           N  
ATOM   1888  H   LEU A 122     -12.913  18.863 -27.636  1.00 85.47           H  
ATOM   1889  CA  LEU A 122     -14.893  18.337 -27.011  1.00 85.47           C  
ATOM   1890  HA  LEU A 122     -15.175  18.199 -25.968  1.00 85.47           H  
ATOM   1891  C   LEU A 122     -15.653  17.275 -27.814  1.00 85.47           C  
ATOM   1892  CB  LEU A 122     -15.278  19.755 -27.465  1.00 85.47           C  
ATOM   1893  HB2 LEU A 122     -16.363  19.811 -27.554  1.00 85.47           H  
ATOM   1894  HB3 LEU A 122     -14.859  19.933 -28.455  1.00 85.47           H  
ATOM   1895  O   LEU A 122     -16.577  16.654 -27.287  1.00 85.47           O  
ATOM   1896  CG  LEU A 122     -14.810  20.875 -26.518  1.00 85.47           C  
ATOM   1897  HG  LEU A 122     -13.736  20.801 -26.352  1.00 85.47           H  
ATOM   1898  CD1 LEU A 122     -15.109  22.233 -27.149  1.00 85.47           C  
ATOM   1899 HD11 LEU A 122     -14.744  23.028 -26.498  1.00 85.47           H  
ATOM   1900 HD12 LEU A 122     -14.587  22.316 -28.103  1.00 85.47           H  
ATOM   1901 HD13 LEU A 122     -16.180  22.354 -27.310  1.00 85.47           H  
ATOM   1902  CD2 LEU A 122     -15.528  20.803 -25.166  1.00 85.47           C  
ATOM   1903 HD21 LEU A 122     -15.278  21.683 -24.573  1.00 85.47           H  
ATOM   1904 HD22 LEU A 122     -15.203  19.917 -24.621  1.00 85.47           H  
ATOM   1905 HD23 LEU A 122     -16.607  20.773 -25.317  1.00 85.47           H  
ATOM   1906  N   ILE A 123     -15.226  17.008 -29.052  1.00 86.78           N  
ATOM   1907  H   ILE A 123     -14.479  17.574 -29.427  1.00 86.78           H  
ATOM   1908  CA  ILE A 123     -15.798  15.953 -29.900  1.00 86.78           C  
ATOM   1909  HA  ILE A 123     -16.871  16.121 -29.999  1.00 86.78           H  
ATOM   1910  C   ILE A 123     -15.610  14.589 -29.235  1.00 86.78           C  
ATOM   1911  CB  ILE A 123     -15.160  15.991 -31.309  1.00 86.78           C  
ATOM   1912  HB  ILE A 123     -14.076  15.996 -31.197  1.00 86.78           H  
ATOM   1913  O   ILE A 123     -16.562  13.824 -29.085  1.00 86.78           O  
ATOM   1914  CG1 ILE A 123     -15.587  17.272 -32.060  1.00 86.78           C  
ATOM   1915 HG12 ILE A 123     -16.627  17.183 -32.373  1.00 86.78           H  
ATOM   1916 HG13 ILE A 123     -15.525  18.134 -31.396  1.00 86.78           H  
ATOM   1917  CG2 ILE A 123     -15.553  14.749 -32.136  1.00 86.78           C  
ATOM   1918 HG21 ILE A 123     -16.638  14.669 -32.200  1.00 86.78           H  
ATOM   1919 HG22 ILE A 123     -15.139  14.816 -33.142  1.00 86.78           H  
ATOM   1920 HG23 ILE A 123     -15.148  13.844 -31.683  1.00 86.78           H  
ATOM   1921  CD1 ILE A 123     -14.718  17.576 -33.288  1.00 86.78           C  
ATOM   1922 HD11 ILE A 123     -14.989  18.554 -33.685  1.00 86.78           H  
ATOM   1923 HD12 ILE A 123     -13.665  17.595 -33.005  1.00 86.78           H  
ATOM   1924 HD13 ILE A 123     -14.874  16.831 -34.068  1.00 86.78           H  
ATOM   1925  N   LEU A 124     -14.393  14.279 -28.789  1.00 85.82           N  
ATOM   1926  H   LEU A 124     -13.641  14.936 -28.944  1.00 85.82           H  
ATOM   1927  CA  LEU A 124     -14.104  12.999 -28.154  1.00 85.82           C  
ATOM   1928  HA  LEU A 124     -14.474  12.202 -28.799  1.00 85.82           H  
ATOM   1929  C   LEU A 124     -14.825  12.832 -26.809  1.00 85.82           C  
ATOM   1930  CB  LEU A 124     -12.589  12.847 -27.988  1.00 85.82           C  
ATOM   1931  HB2 LEU A 124     -12.426  11.980 -27.348  1.00 85.82           H  
ATOM   1932  HB3 LEU A 124     -12.203  13.733 -27.484  1.00 85.82           H  
ATOM   1933  O   LEU A 124     -15.247  11.721 -26.499  1.00 85.82           O  
ATOM   1934  CG  LEU A 124     -11.803  12.597 -29.284  1.00 85.82           C  
ATOM   1935  HG  LEU A 124     -12.083  13.321 -30.050  1.00 85.82           H  
ATOM   1936  CD1 LEU A 124     -10.305  12.722 -28.996  1.00 85.82           C  
ATOM   1937 HD11 LEU A 124      -9.750  12.602 -29.927  1.00 85.82           H  
ATOM   1938 HD12 LEU A 124      -9.980  11.967 -28.280  1.00 85.82           H  
ATOM   1939 HD13 LEU A 124     -10.095  13.721 -28.614  1.00 85.82           H  
ATOM   1940  CD2 LEU A 124     -12.061  11.189 -29.828  1.00 85.82           C  
ATOM   1941 HD21 LEU A 124     -13.107  11.088 -30.118  1.00 85.82           H  
ATOM   1942 HD22 LEU A 124     -11.813  10.434 -29.082  1.00 85.82           H  
ATOM   1943 HD23 LEU A 124     -11.453  11.031 -30.719  1.00 85.82           H  
ATOM   1944  N   ALA A 125     -14.989  13.901 -26.026  1.00 87.47           N  
ATOM   1945  H   ALA A 125     -14.583  14.778 -26.319  1.00 87.47           H  
ATOM   1946  CA  ALA A 125     -15.781  13.906 -24.798  1.00 87.47           C  
ATOM   1947  HA  ALA A 125     -15.421  13.125 -24.128  1.00 87.47           H  
ATOM   1948  C   ALA A 125     -17.261  13.610 -25.074  1.00 87.47           C  
ATOM   1949  CB  ALA A 125     -15.606  15.263 -24.104  1.00 87.47           C  
ATOM   1950  HB1 ALA A 125     -14.570  15.393 -23.790  1.00 87.47           H  
ATOM   1951  HB2 ALA A 125     -15.876  16.071 -24.784  1.00 87.47           H  
ATOM   1952  HB3 ALA A 125     -16.255  15.320 -23.230  1.00 87.47           H  
ATOM   1953  O   ALA A 125     -17.852  12.774 -24.386  1.00 87.47           O  
ATOM   1954  N   ALA A 126     -17.833  14.234 -26.109  1.00 85.38           N  
ATOM   1955  H   ALA A 126     -17.299  14.926 -26.614  1.00 85.38           H  
ATOM   1956  CA  ALA A 126     -19.207  13.990 -26.541  1.00 85.38           C  
ATOM   1957  HA  ALA A 126     -19.874  14.147 -25.692  1.00 85.38           H  
ATOM   1958  C   ALA A 126     -19.411  12.545 -27.024  1.00 85.38           C  
ATOM   1959  CB  ALA A 126     -19.563  15.009 -27.630  1.00 85.38           C  
ATOM   1960  HB1 ALA A 126     -18.918  14.878 -28.499  1.00 85.38           H  
ATOM   1961  HB2 ALA A 126     -20.601  14.872 -27.934  1.00 85.38           H  
ATOM   1962  HB3 ALA A 126     -19.437  16.021 -27.245  1.00 85.38           H  
ATOM   1963  O   ALA A 126     -20.400  11.911 -26.664  1.00 85.38           O  
ATOM   1964  N   LEU A 127     -18.452  11.998 -27.778  1.00 87.01           N  
ATOM   1965  H   LEU A 127     -17.697  12.594 -28.084  1.00 87.01           H  
ATOM   1966  CA  LEU A 127     -18.496  10.613 -28.259  1.00 87.01           C  
ATOM   1967  HA  LEU A 127     -19.478  10.421 -28.691  1.00 87.01           H  
ATOM   1968  C   LEU A 127     -18.318   9.583 -27.135  1.00 87.01           C  
ATOM   1969  CB  LEU A 127     -17.414  10.414 -29.334  1.00 87.01           C  
ATOM   1970  HB2 LEU A 127     -17.324   9.348 -29.544  1.00 87.01           H  
ATOM   1971  HB3 LEU A 127     -16.460  10.751 -28.927  1.00 87.01           H  
ATOM   1972  O   LEU A 127     -18.917   8.512 -27.196  1.00 87.01           O  
ATOM   1973  CG  LEU A 127     -17.678  11.144 -30.664  1.00 87.01           C  
ATOM   1974  HG  LEU A 127     -17.863  12.203 -30.485  1.00 87.01           H  
ATOM   1975  CD1 LEU A 127     -16.447  11.006 -31.561  1.00 87.01           C  
ATOM   1976 HD11 LEU A 127     -16.251   9.956 -31.776  1.00 87.01           H  
ATOM   1977 HD12 LEU A 127     -16.615  11.543 -32.495  1.00 87.01           H  
ATOM   1978 HD13 LEU A 127     -15.583  11.447 -31.063  1.00 87.01           H  
ATOM   1979  CD2 LEU A 127     -18.884  10.571 -31.411  1.00 87.01           C  
ATOM   1980 HD21 LEU A 127     -19.795  10.746 -30.840  1.00 87.01           H  
ATOM   1981 HD22 LEU A 127     -18.988  11.072 -32.374  1.00 87.01           H  
ATOM   1982 HD23 LEU A 127     -18.755   9.501 -31.572  1.00 87.01           H  
ATOM   1983  N   SER A 128     -17.495   9.875 -26.121  1.00 83.98           N  
ATOM   1984  H   SER A 128     -16.983  10.745 -26.149  1.00 83.98           H  
ATOM   1985  CA  SER A 128     -17.224   8.936 -25.024  1.00 83.98           C  
ATOM   1986  HA  SER A 128     -17.380   7.925 -25.400  1.00 83.98           H  
ATOM   1987  C   SER A 128     -18.163   9.076 -23.824  1.00 83.98           C  
ATOM   1988  CB  SER A 128     -15.753   9.009 -24.592  1.00 83.98           C  
ATOM   1989  HB2 SER A 128     -15.555   8.198 -23.890  1.00 83.98           H  
ATOM   1990  HB3 SER A 128     -15.125   8.857 -25.470  1.00 83.98           H  
ATOM   1991  O   SER A 128     -18.126   8.223 -22.944  1.00 83.98           O  
ATOM   1992  OG  SER A 128     -15.395  10.238 -23.977  1.00 83.98           O  
ATOM   1993  HG  SER A 128     -15.947  10.343 -23.199  1.00 83.98           H  
ATOM   1994  N   GLY A 129     -18.953  10.151 -23.735  1.00 85.94           N  
ATOM   1995  H   GLY A 129     -18.933  10.828 -24.484  1.00 85.94           H  
ATOM   1996  CA  GLY A 129     -19.780  10.453 -22.559  1.00 85.94           C  
ATOM   1997  HA2 GLY A 129     -20.418   9.597 -22.337  1.00 85.94           H  
ATOM   1998  HA3 GLY A 129     -20.414  11.309 -22.790  1.00 85.94           H  
ATOM   1999  C   GLY A 129     -18.969  10.789 -21.297  1.00 85.94           C  
ATOM   2000  O   GLY A 129     -19.476  10.673 -20.184  1.00 85.94           O  
ATOM   2001  N   VAL A 130     -17.702  11.188 -21.455  1.00 88.68           N  
ATOM   2002  H   VAL A 130     -17.438  11.461 -22.390  1.00 88.68           H  
ATOM   2003  CA  VAL A 130     -16.774  11.497 -20.351  1.00 88.68           C  
ATOM   2004  HA  VAL A 130     -17.275  11.321 -19.399  1.00 88.68           H  
ATOM   2005  C   VAL A 130     -16.407  12.970 -20.433  1.00 88.68           C  
ATOM   2006  CB  VAL A 130     -15.509  10.612 -20.386  1.00 88.68           C  
ATOM   2007  HB  VAL A 130     -14.978  10.781 -21.323  1.00 88.68           H  
ATOM   2008  O   VAL A 130     -16.093  13.458 -21.515  1.00 88.68           O  
ATOM   2009  CG1 VAL A 130     -14.558  10.934 -19.229  1.00 88.68           C  
ATOM   2010 HG11 VAL A 130     -15.080  10.835 -18.277  1.00 88.68           H  
ATOM   2011 HG12 VAL A 130     -13.711  10.249 -19.243  1.00 88.68           H  
ATOM   2012 HG13 VAL A 130     -14.168  11.946 -19.340  1.00 88.68           H  
ATOM   2013  CG2 VAL A 130     -15.850   9.123 -20.282  1.00 88.68           C  
ATOM   2014 HG21 VAL A 130     -14.936   8.528 -20.281  1.00 88.68           H  
ATOM   2015 HG22 VAL A 130     -16.406   8.928 -19.366  1.00 88.68           H  
ATOM   2016 HG23 VAL A 130     -16.456   8.812 -21.133  1.00 88.68           H  
ATOM   2017  N   SER A 131     -16.421  13.685 -19.304  1.00 87.99           N  
ATOM   2018  H   SER A 131     -16.635  13.227 -18.430  1.00 87.99           H  
ATOM   2019  CA  SER A 131     -16.139  15.125 -19.300  1.00 87.99           C  
ATOM   2020  HA  SER A 131     -16.857  15.575 -19.985  1.00 87.99           H  
ATOM   2021  C   SER A 131     -14.716  15.439 -19.797  1.00 87.99           C  
ATOM   2022  CB  SER A 131     -16.389  15.738 -17.917  1.00 87.99           C  
ATOM   2023  HB2 SER A 131     -17.388  15.461 -17.582  1.00 87.99           H  
ATOM   2024  HB3 SER A 131     -16.343  16.824 -17.996  1.00 87.99           H  
ATOM   2025  O   SER A 131     -13.790  14.664 -19.526  1.00 87.99           O  
ATOM   2026  OG  SER A 131     -15.435  15.307 -16.961  1.00 87.99           O  
ATOM   2027  HG  SER A 131     -15.784  15.503 -16.088  1.00 87.99           H  
ATOM   2028  N   PRO A 132     -14.491  16.591 -20.462  1.00 85.76           N  
ATOM   2029  CA  PRO A 132     -13.155  17.000 -20.907  1.00 85.76           C  
ATOM   2030  HA  PRO A 132     -12.812  16.308 -21.676  1.00 85.76           H  
ATOM   2031  C   PRO A 132     -12.130  17.022 -19.765  1.00 85.76           C  
ATOM   2032  CB  PRO A 132     -13.335  18.387 -21.532  1.00 85.76           C  
ATOM   2033  HB2 PRO A 132     -13.198  19.168 -20.783  1.00 85.76           H  
ATOM   2034  HB3 PRO A 132     -12.649  18.539 -22.365  1.00 85.76           H  
ATOM   2035  O   PRO A 132     -11.019  16.524 -19.910  1.00 85.76           O  
ATOM   2036  CG  PRO A 132     -14.789  18.383 -21.997  1.00 85.76           C  
ATOM   2037  HG2 PRO A 132     -14.859  17.894 -22.968  1.00 85.76           H  
ATOM   2038  HG3 PRO A 132     -15.201  19.391 -22.047  1.00 85.76           H  
ATOM   2039  CD  PRO A 132     -15.494  17.536 -20.940  1.00 85.76           C  
ATOM   2040  HD2 PRO A 132     -16.345  17.031 -21.397  1.00 85.76           H  
ATOM   2041  HD3 PRO A 132     -15.822  18.171 -20.118  1.00 85.76           H  
ATOM   2042  N   ALA A 133     -12.536  17.478 -18.575  1.00 86.29           N  
ATOM   2043  H   ALA A 133     -13.448  17.908 -18.516  1.00 86.29           H  
ATOM   2044  CA  ALA A 133     -11.688  17.468 -17.384  1.00 86.29           C  
ATOM   2045  HA  ALA A 133     -10.782  18.035 -17.600  1.00 86.29           H  
ATOM   2046  C   ALA A 133     -11.261  16.050 -16.964  1.00 86.29           C  
ATOM   2047  CB  ALA A 133     -12.448  18.170 -16.253  1.00 86.29           C  
ATOM   2048  HB1 ALA A 133     -13.367  17.630 -16.021  1.00 86.29           H  
ATOM   2049  HB2 ALA A 133     -11.820  18.213 -15.364  1.00 86.29           H  
ATOM   2050  HB3 ALA A 133     -12.694  19.189 -16.553  1.00 86.29           H  
ATOM   2051  O   ALA A 133     -10.112  15.834 -16.582  1.00 86.29           O  
ATOM   2052  N   GLN A 134     -12.163  15.067 -17.035  1.00 88.10           N  
ATOM   2053  H   GLN A 134     -13.079  15.263 -17.413  1.00 88.10           H  
ATOM   2054  CA  GLN A 134     -11.832  13.678 -16.718  1.00 88.10           C  
ATOM   2055  HA  GLN A 134     -11.273  13.664 -15.783  1.00 88.10           H  
ATOM   2056  C   GLN A 134     -10.920  13.064 -17.791  1.00 88.10           C  
ATOM   2057  CB  GLN A 134     -13.138  12.899 -16.506  1.00 88.10           C  
ATOM   2058  HB2 GLN A 134     -13.750  12.975 -17.405  1.00 88.10           H  
ATOM   2059  HB3 GLN A 134     -13.694  13.360 -15.690  1.00 88.10           H  
ATOM   2060  O   GLN A 134      -9.947  12.390 -17.451  1.00 88.10           O  
ATOM   2061  CG  GLN A 134     -12.923  11.417 -16.175  1.00 88.10           C  
ATOM   2062  HG2 GLN A 134     -12.414  10.930 -17.007  1.00 88.10           H  
ATOM   2063  HG3 GLN A 134     -13.895  10.937 -16.064  1.00 88.10           H  
ATOM   2064  CD  GLN A 134     -12.133  11.173 -14.894  1.00 88.10           C  
ATOM   2065  NE2 GLN A 134     -11.518  10.016 -14.795  1.00 88.10           N  
ATOM   2066 HE21 GLN A 134     -11.511   9.402 -15.597  1.00 88.10           H  
ATOM   2067 HE22 GLN A 134     -10.967   9.829 -13.969  1.00 88.10           H  
ATOM   2068  OE1 GLN A 134     -12.052  11.995 -13.983  1.00 88.10           O  
ATOM   2069  N   ARG A 135     -11.149  13.378 -19.071  1.00 86.12           N  
ATOM   2070  H   ARG A 135     -11.960  13.941 -19.285  1.00 86.12           H  
ATOM   2071  CA  ARG A 135     -10.257  12.970 -20.167  1.00 86.12           C  
ATOM   2072  HA  ARG A 135     -10.126  11.889 -20.135  1.00 86.12           H  
ATOM   2073  C   ARG A 135      -8.859  13.574 -20.035  1.00 86.12           C  
ATOM   2074  CB  ARG A 135     -10.868  13.356 -21.517  1.00 86.12           C  
ATOM   2075  HB2 ARG A 135     -11.113  14.418 -21.528  1.00 86.12           H  
ATOM   2076  HB3 ARG A 135     -10.113  13.176 -22.283  1.00 86.12           H  
ATOM   2077  O   ARG A 135      -7.875  12.867 -20.234  1.00 86.12           O  
ATOM   2078  CG  ARG A 135     -12.125  12.537 -21.846  1.00 86.12           C  
ATOM   2079  HG2 ARG A 135     -12.916  12.782 -21.136  1.00 86.12           H  
ATOM   2080  HG3 ARG A 135     -11.904  11.473 -21.766  1.00 86.12           H  
ATOM   2081  CD  ARG A 135     -12.633  12.845 -23.257  1.00 86.12           C  
ATOM   2082  HD2 ARG A 135     -13.571  12.311 -23.409  1.00 86.12           H  
ATOM   2083  HD3 ARG A 135     -12.838  13.913 -23.336  1.00 86.12           H  
ATOM   2084  NE  ARG A 135     -11.639  12.464 -24.277  1.00 86.12           N  
ATOM   2085  HE  ARG A 135     -10.862  13.098 -24.393  1.00 86.12           H  
ATOM   2086  NH1 ARG A 135     -12.653  10.548 -25.063  1.00 86.12           N  
ATOM   2087 HH11 ARG A 135     -12.649   9.742 -25.672  1.00 86.12           H  
ATOM   2088 HH12 ARG A 135     -13.526  10.793 -24.619  1.00 86.12           H  
ATOM   2089  NH2 ARG A 135     -10.586  11.075 -25.721  1.00 86.12           N  
ATOM   2090 HH21 ARG A 135     -10.574  10.233 -26.278  1.00 86.12           H  
ATOM   2091 HH22 ARG A 135      -9.800  11.709 -25.727  1.00 86.12           H  
ATOM   2092  CZ  ARG A 135     -11.636  11.364 -25.003  1.00 86.12           C  
ATOM   2093  N   ALA A 136      -8.748  14.840 -19.636  1.00 88.75           N  
ATOM   2094  H   ALA A 136      -9.585  15.403 -19.594  1.00 88.75           H  
ATOM   2095  CA  ALA A 136      -7.466  15.490 -19.373  1.00 88.75           C  
ATOM   2096  HA  ALA A 136      -6.858  15.441 -20.276  1.00 88.75           H  
ATOM   2097  C   ALA A 136      -6.695  14.782 -18.242  1.00 88.75           C  
ATOM   2098  CB  ALA A 136      -7.731  16.966 -19.054  1.00 88.75           C  
ATOM   2099  HB1 ALA A 136      -8.303  17.065 -18.131  1.00 88.75           H  
ATOM   2100  HB2 ALA A 136      -6.784  17.494 -18.945  1.00 88.75           H  
ATOM   2101  HB3 ALA A 136      -8.292  17.425 -19.868  1.00 88.75           H  
ATOM   2102  O   ALA A 136      -5.488  14.550 -18.354  1.00 88.75           O  
ATOM   2103  N   LYS A 137      -7.388  14.351 -17.177  1.00 89.38           N  
ATOM   2104  H   LYS A 137      -8.372  14.576 -17.129  1.00 89.38           H  
ATOM   2105  CA  LYS A 137      -6.779  13.528 -16.117  1.00 89.38           C  
ATOM   2106  HA  LYS A 137      -5.903  14.049 -15.730  1.00 89.38           H  
ATOM   2107  C   LYS A 137      -6.277  12.186 -16.653  1.00 89.38           C  
ATOM   2108  CB  LYS A 137      -7.763  13.288 -14.964  1.00 89.38           C  
ATOM   2109  HB2 LYS A 137      -7.318  12.563 -14.281  1.00 89.38           H  
ATOM   2110  HB3 LYS A 137      -8.686  12.857 -15.350  1.00 89.38           H  
ATOM   2111  O   LYS A 137      -5.149  11.800 -16.352  1.00 89.38           O  
ATOM   2112  CG  LYS A 137      -8.085  14.557 -14.170  1.00 89.38           C  
ATOM   2113  HG2 LYS A 137      -8.517  15.314 -14.825  1.00 89.38           H  
ATOM   2114  HG3 LYS A 137      -7.173  14.970 -13.739  1.00 89.38           H  
ATOM   2115  CD  LYS A 137      -9.076  14.221 -13.054  1.00 89.38           C  
ATOM   2116  HD2 LYS A 137      -9.980  13.804 -13.499  1.00 89.38           H  
ATOM   2117  HD3 LYS A 137      -8.633  13.482 -12.386  1.00 89.38           H  
ATOM   2118  CE  LYS A 137      -9.428  15.485 -12.270  1.00 89.38           C  
ATOM   2119  HE2 LYS A 137      -8.521  15.890 -11.821  1.00 89.38           H  
ATOM   2120  HE3 LYS A 137      -9.812  16.224 -12.973  1.00 89.38           H  
ATOM   2121  NZ  LYS A 137     -10.445  15.193 -11.231  1.00 89.38           N  
ATOM   2122  HZ1 LYS A 137     -11.257  14.775 -11.662  1.00 89.38           H  
ATOM   2123  HZ2 LYS A 137     -10.079  14.546 -10.548  1.00 89.38           H  
ATOM   2124  HZ3 LYS A 137     -10.730  16.043 -10.766  1.00 89.38           H  
ATOM   2125  N   GLU A 138      -7.079  11.489 -17.452  1.00 88.96           N  
ATOM   2126  H   GLU A 138      -8.007  11.844 -17.632  1.00 88.96           H  
ATOM   2127  CA  GLU A 138      -6.701  10.200 -18.049  1.00 88.96           C  
ATOM   2128  HA  GLU A 138      -6.378   9.517 -17.264  1.00 88.96           H  
ATOM   2129  C   GLU A 138      -5.527  10.324 -19.023  1.00 88.96           C  
ATOM   2130  CB  GLU A 138      -7.918   9.581 -18.746  1.00 88.96           C  
ATOM   2131  HB2 GLU A 138      -8.400  10.333 -19.371  1.00 88.96           H  
ATOM   2132  HB3 GLU A 138      -7.591   8.754 -19.377  1.00 88.96           H  
ATOM   2133  O   GLU A 138      -4.658   9.455 -19.054  1.00 88.96           O  
ATOM   2134  CG  GLU A 138      -8.907   9.043 -17.703  1.00 88.96           C  
ATOM   2135  HG2 GLU A 138      -9.098   9.814 -16.957  1.00 88.96           H  
ATOM   2136  HG3 GLU A 138      -8.442   8.202 -17.188  1.00 88.96           H  
ATOM   2137  CD  GLU A 138     -10.247   8.595 -18.293  1.00 88.96           C  
ATOM   2138  OE1 GLU A 138     -11.160   8.388 -17.456  1.00 88.96           O  
ATOM   2139  OE2 GLU A 138     -10.353   8.473 -19.535  1.00 88.96           O  
ATOM   2140  N   ARG A 139      -5.460  11.428 -19.770  1.00 87.66           N  
ATOM   2141  H   ARG A 139      -6.247  12.060 -19.733  1.00 87.66           H  
ATOM   2142  CA  ARG A 139      -4.404  11.694 -20.748  1.00 87.66           C  
ATOM   2143  HA  ARG A 139      -4.229  10.783 -21.320  1.00 87.66           H  
ATOM   2144  C   ARG A 139      -3.067  12.055 -20.106  1.00 87.66           C  
ATOM   2145  CB  ARG A 139      -4.900  12.791 -21.701  1.00 87.66           C  
ATOM   2146  HB2 ARG A 139      -5.858  12.482 -22.119  1.00 87.66           H  
ATOM   2147  HB3 ARG A 139      -5.052  13.716 -21.144  1.00 87.66           H  
ATOM   2148  O   ARG A 139      -2.039  11.606 -20.601  1.00 87.66           O  
ATOM   2149  CG  ARG A 139      -3.925  13.052 -22.855  1.00 87.66           C  
ATOM   2150  HG2 ARG A 139      -2.988  13.448 -22.465  1.00 87.66           H  
ATOM   2151  HG3 ARG A 139      -3.730  12.119 -23.383  1.00 87.66           H  
ATOM   2152  CD  ARG A 139      -4.527  14.069 -23.829  1.00 87.66           C  
ATOM   2153  HD2 ARG A 139      -5.478  13.689 -24.203  1.00 87.66           H  
ATOM   2154  HD3 ARG A 139      -4.716  15.004 -23.302  1.00 87.66           H  
ATOM   2155  NE  ARG A 139      -3.619  14.316 -24.959  1.00 87.66           N  
ATOM   2156  HE  ARG A 139      -2.701  13.896 -24.913  1.00 87.66           H  
ATOM   2157  NH1 ARG A 139      -4.996  15.743 -26.156  1.00 87.66           N  
ATOM   2158 HH11 ARG A 139      -5.176  16.305 -26.975  1.00 87.66           H  
ATOM   2159 HH12 ARG A 139      -5.646  15.895 -25.399  1.00 87.66           H  
ATOM   2160  NH2 ARG A 139      -3.026  15.135 -26.991  1.00 87.66           N  
ATOM   2161 HH21 ARG A 139      -2.134  14.665 -26.930  1.00 87.66           H  
ATOM   2162 HH22 ARG A 139      -3.253  15.703 -27.794  1.00 87.66           H  
ATOM   2163  CZ  ARG A 139      -3.890  15.064 -26.016  1.00 87.66           C  
ATOM   2164  N   TYR A 140      -3.061  12.862 -19.043  1.00 90.33           N  
ATOM   2165  H   TYR A 140      -3.945  13.247 -18.743  1.00 90.33           H  
ATOM   2166  CA  TYR A 140      -1.816  13.413 -18.486  1.00 90.33           C  
ATOM   2167  HA  TYR A 140      -0.979  13.144 -19.131  1.00 90.33           H  
ATOM   2168  C   TYR A 140      -1.460  12.868 -17.097  1.00 90.33           C  
ATOM   2169  CB  TYR A 140      -1.889  14.944 -18.480  1.00 90.33           C  
ATOM   2170  HB2 TYR A 140      -0.964  15.334 -18.056  1.00 90.33           H  
ATOM   2171  HB3 TYR A 140      -2.705  15.247 -17.824  1.00 90.33           H  
ATOM   2172  O   TYR A 140      -0.306  12.513 -16.862  1.00 90.33           O  
ATOM   2173  CG  TYR A 140      -2.084  15.577 -19.847  1.00 90.33           C  
ATOM   2174  CD1 TYR A 140      -1.048  15.543 -20.803  1.00 90.33           C  
ATOM   2175  HD1 TYR A 140      -0.114  15.054 -20.567  1.00 90.33           H  
ATOM   2176  CD2 TYR A 140      -3.304  16.200 -20.166  1.00 90.33           C  
ATOM   2177  HD2 TYR A 140      -4.102  16.236 -19.439  1.00 90.33           H  
ATOM   2178  CE1 TYR A 140      -1.237  16.134 -22.070  1.00 90.33           C  
ATOM   2179  HE1 TYR A 140      -0.452  16.118 -22.811  1.00 90.33           H  
ATOM   2180  CE2 TYR A 140      -3.496  16.786 -21.427  1.00 90.33           C  
ATOM   2181  HE2 TYR A 140      -4.437  17.259 -21.667  1.00 90.33           H  
ATOM   2182  OH  TYR A 140      -2.647  17.341 -23.595  1.00 90.33           O  
ATOM   2183  HH  TYR A 140      -3.464  17.844 -23.619  1.00 90.33           H  
ATOM   2184  CZ  TYR A 140      -2.461  16.763 -22.381  1.00 90.33           C  
ATOM   2185  N   LEU A 141      -2.423  12.762 -16.175  1.00 91.03           N  
ATOM   2186  H   LEU A 141      -3.381  12.943 -16.441  1.00 91.03           H  
ATOM   2187  CA  LEU A 141      -2.137  12.368 -14.788  1.00 91.03           C  
ATOM   2188  HA  LEU A 141      -1.189  12.815 -14.490  1.00 91.03           H  
ATOM   2189  C   LEU A 141      -1.955  10.855 -14.632  1.00 91.03           C  
ATOM   2190  CB  LEU A 141      -3.224  12.882 -13.826  1.00 91.03           C  
ATOM   2191  HB2 LEU A 141      -2.952  12.562 -12.820  1.00 91.03           H  
ATOM   2192  HB3 LEU A 141      -4.172  12.404 -14.072  1.00 91.03           H  
ATOM   2193  O   LEU A 141      -1.061  10.426 -13.907  1.00 91.03           O  
ATOM   2194  CG  LEU A 141      -3.428  14.406 -13.803  1.00 91.03           C  
ATOM   2195  HG  LEU A 141      -3.801  14.735 -14.773  1.00 91.03           H  
ATOM   2196  CD1 LEU A 141      -4.467  14.754 -12.737  1.00 91.03           C  
ATOM   2197 HD11 LEU A 141      -4.047  14.589 -11.745  1.00 91.03           H  
ATOM   2198 HD12 LEU A 141      -4.751  15.802 -12.835  1.00 91.03           H  
ATOM   2199 HD13 LEU A 141      -5.344  14.118 -12.857  1.00 91.03           H  
ATOM   2200  CD2 LEU A 141      -2.146  15.166 -13.472  1.00 91.03           C  
ATOM   2201 HD21 LEU A 141      -1.433  15.072 -14.292  1.00 91.03           H  
ATOM   2202 HD22 LEU A 141      -2.375  16.223 -13.337  1.00 91.03           H  
ATOM   2203 HD23 LEU A 141      -1.703  14.782 -12.553  1.00 91.03           H  
ATOM   2204  N   VAL A 142      -2.755  10.037 -15.324  1.00 90.18           N  
ATOM   2205  H   VAL A 142      -3.477  10.449 -15.898  1.00 90.18           H  
ATOM   2206  CA  VAL A 142      -2.653   8.567 -15.226  1.00 90.18           C  
ATOM   2207  HA  VAL A 142      -2.690   8.309 -14.168  1.00 90.18           H  
ATOM   2208  C   VAL A 142      -1.298   8.041 -15.734  1.00 90.18           C  
ATOM   2209  CB  VAL A 142      -3.851   7.862 -15.899  1.00 90.18           C  
ATOM   2210  HB  VAL A 142      -3.955   8.194 -16.932  1.00 90.18           H  
ATOM   2211  O   VAL A 142      -0.695   7.210 -15.042  1.00 90.18           O  
ATOM   2212  CG1 VAL A 142      -3.700   6.335 -15.905  1.00 90.18           C  
ATOM   2213 HG11 VAL A 142      -3.537   5.973 -14.890  1.00 90.18           H  
ATOM   2214 HG12 VAL A 142      -2.861   6.042 -16.536  1.00 90.18           H  
ATOM   2215 HG13 VAL A 142      -4.601   5.881 -16.317  1.00 90.18           H  
ATOM   2216  CG2 VAL A 142      -5.156   8.203 -15.170  1.00 90.18           C  
ATOM   2217 HG21 VAL A 142      -5.324   9.280 -15.183  1.00 90.18           H  
ATOM   2218 HG22 VAL A 142      -5.103   7.868 -14.134  1.00 90.18           H  
ATOM   2219 HG23 VAL A 142      -5.996   7.718 -15.667  1.00 90.18           H  
ATOM   2220  N   PRO A 143      -0.747   8.514 -16.872  1.00 89.74           N  
ATOM   2221  CA  PRO A 143       0.607   8.143 -17.284  1.00 89.74           C  
ATOM   2222  HA  PRO A 143       0.652   7.060 -17.395  1.00 89.74           H  
ATOM   2223  C   PRO A 143       1.680   8.583 -16.285  1.00 89.74           C  
ATOM   2224  CB  PRO A 143       0.820   8.786 -18.657  1.00 89.74           C  
ATOM   2225  HB2 PRO A 143       1.465   8.179 -19.293  1.00 89.74           H  
ATOM   2226  HB3 PRO A 143       1.226   9.792 -18.553  1.00 89.74           H  
ATOM   2227  O   PRO A 143       2.565   7.789 -15.966  1.00 89.74           O  
ATOM   2228  CG  PRO A 143      -0.597   8.871 -19.208  1.00 89.74           C  
ATOM   2229  HG2 PRO A 143      -0.909   7.898 -19.587  1.00 89.74           H  
ATOM   2230  HG3 PRO A 143      -0.676   9.629 -19.988  1.00 89.74           H  
ATOM   2231  CD  PRO A 143      -1.405   9.224 -17.964  1.00 89.74           C  
ATOM   2232  HD2 PRO A 143      -1.364  10.299 -17.790  1.00 89.74           H  
ATOM   2233  HD3 PRO A 143      -2.436   8.902 -18.110  1.00 89.74           H  
ATOM   2234  N   ALA A 144       1.581   9.797 -15.732  1.00 91.58           N  
ATOM   2235  H   ALA A 144       0.838  10.415 -16.026  1.00 91.58           H  
ATOM   2236  CA  ALA A 144       2.520  10.284 -14.720  1.00 91.58           C  
ATOM   2237  HA  ALA A 144       3.530  10.214 -15.123  1.00 91.58           H  
ATOM   2238  C   ALA A 144       2.477   9.431 -13.437  1.00 91.58           C  
ATOM   2239  CB  ALA A 144       2.220  11.761 -14.445  1.00 91.58           C  
ATOM   2240  HB1 ALA A 144       2.298  12.330 -15.371  1.00 91.58           H  
ATOM   2241  HB2 ALA A 144       1.215  11.877 -14.039  1.00 91.58           H  
ATOM   2242  HB3 ALA A 144       2.941  12.155 -13.728  1.00 91.58           H  
ATOM   2243  O   ALA A 144       3.521   9.038 -12.915  1.00 91.58           O  
ATOM   2244  N   GLU A 145       1.281   9.049 -12.976  1.00 93.38           N  
ATOM   2245  H   GLU A 145       0.454   9.440 -13.405  1.00 93.38           H  
ATOM   2246  CA  GLU A 145       1.107   8.125 -11.849  1.00 93.38           C  
ATOM   2247  HA  GLU A 145       1.636   8.531 -10.987  1.00 93.38           H  
ATOM   2248  C   GLU A 145       1.699   6.738 -12.152  1.00 93.38           C  
ATOM   2249  CB  GLU A 145      -0.389   8.006 -11.500  1.00 93.38           C  
ATOM   2250  HB2 GLU A 145      -0.812   9.003 -11.377  1.00 93.38           H  
ATOM   2251  HB3 GLU A 145      -0.916   7.499 -12.309  1.00 93.38           H  
ATOM   2252  O   GLU A 145       2.306   6.103 -11.287  1.00 93.38           O  
ATOM   2253  CG  GLU A 145      -0.567   7.218 -10.193  1.00 93.38           C  
ATOM   2254  HG2 GLU A 145      -0.170   6.212 -10.326  1.00 93.38           H  
ATOM   2255  HG3 GLU A 145       0.039   7.702  -9.426  1.00 93.38           H  
ATOM   2256  CD  GLU A 145      -2.010   7.080  -9.692  1.00 93.38           C  
ATOM   2257  OE1 GLU A 145      -2.155   6.757  -8.487  1.00 93.38           O  
ATOM   2258  OE2 GLU A 145      -2.951   7.130 -10.511  1.00 93.38           O  
ATOM   2259  N   THR A 146       1.557   6.265 -13.390  1.00 92.50           N  
ATOM   2260  H   THR A 146       1.040   6.830 -14.048  1.00 92.50           H  
ATOM   2261  CA  THR A 146       2.114   4.982 -13.841  1.00 92.50           C  
ATOM   2262  HA  THR A 146       1.806   4.200 -13.147  1.00 92.50           H  
ATOM   2263  C   THR A 146       3.645   5.008 -13.855  1.00 92.50           C  
ATOM   2264  CB  THR A 146       1.555   4.628 -15.226  1.00 92.50           C  
ATOM   2265  HB  THR A 146       1.842   5.389 -15.950  1.00 92.50           H  
ATOM   2266  O   THR A 146       4.291   4.047 -13.438  1.00 92.50           O  
ATOM   2267  CG2 THR A 146       2.052   3.277 -15.722  1.00 92.50           C  
ATOM   2268 HG21 THR A 146       3.105   3.375 -15.983  1.00 92.50           H  
ATOM   2269 HG22 THR A 146       1.495   2.986 -16.613  1.00 92.50           H  
ATOM   2270 HG23 THR A 146       1.928   2.518 -14.949  1.00 92.50           H  
ATOM   2271  OG1 THR A 146       0.148   4.562 -15.173  1.00 92.50           O  
ATOM   2272  HG1 THR A 146      -0.180   5.461 -15.094  1.00 92.50           H  
ATOM   2273  N   VAL A 147       4.251   6.128 -14.255  1.00 92.81           N  
ATOM   2274  H   VAL A 147       3.682   6.886 -14.603  1.00 92.81           H  
ATOM   2275  CA  VAL A 147       5.705   6.326 -14.157  1.00 92.81           C  
ATOM   2276  HA  VAL A 147       6.207   5.491 -14.647  1.00 92.81           H  
ATOM   2277  C   VAL A 147       6.163   6.321 -12.703  1.00 92.81           C  
ATOM   2278  CB  VAL A 147       6.137   7.625 -14.855  1.00 92.81           C  
ATOM   2279  HB  VAL A 147       5.524   8.457 -14.509  1.00 92.81           H  
ATOM   2280  O   VAL A 147       7.132   5.633 -12.384  1.00 92.81           O  
ATOM   2281  CG1 VAL A 147       7.611   7.964 -14.609  1.00 92.81           C  
ATOM   2282 HG11 VAL A 147       7.924   8.787 -15.252  1.00 92.81           H  
ATOM   2283 HG12 VAL A 147       8.232   7.092 -14.813  1.00 92.81           H  
ATOM   2284 HG13 VAL A 147       7.758   8.272 -13.574  1.00 92.81           H  
ATOM   2285  CG2 VAL A 147       5.962   7.467 -16.359  1.00 92.81           C  
ATOM   2286 HG21 VAL A 147       4.930   7.203 -16.594  1.00 92.81           H  
ATOM   2287 HG22 VAL A 147       6.628   6.691 -16.736  1.00 92.81           H  
ATOM   2288 HG23 VAL A 147       6.194   8.416 -16.842  1.00 92.81           H  
ATOM   2289  N   ALA A 148       5.451   7.023 -11.815  1.00 94.24           N  
ATOM   2290  H   ALA A 148       4.687   7.595 -12.145  1.00 94.24           H  
ATOM   2291  CA  ALA A 148       5.753   7.027 -10.384  1.00 94.24           C  
ATOM   2292  HA  ALA A 148       6.767   7.402 -10.245  1.00 94.24           H  
ATOM   2293  C   ALA A 148       5.694   5.609  -9.783  1.00 94.24           C  
ATOM   2294  CB  ALA A 148       4.783   7.983  -9.677  1.00 94.24           C  
ATOM   2295  HB1 ALA A 148       3.771   7.579  -9.694  1.00 94.24           H  
ATOM   2296  HB2 ALA A 148       5.093   8.116  -8.640  1.00 94.24           H  
ATOM   2297  HB3 ALA A 148       4.781   8.953 -10.174  1.00 94.24           H  
ATOM   2298  O   ALA A 148       6.579   5.227  -9.018  1.00 94.24           O  
ATOM   2299  N   GLN A 149       4.703   4.799 -10.184  1.00 93.64           N  
ATOM   2300  H   GLN A 149       3.994   5.191 -10.787  1.00 93.64           H  
ATOM   2301  CA  GLN A 149       4.595   3.386  -9.797  1.00 93.64           C  
ATOM   2302  HA  GLN A 149       4.516   3.315  -8.712  1.00 93.64           H  
ATOM   2303  C   GLN A 149       5.818   2.571 -10.221  1.00 93.64           C  
ATOM   2304  CB  GLN A 149       3.357   2.740 -10.442  1.00 93.64           C  
ATOM   2305  HB2 GLN A 149       3.453   1.655 -10.395  1.00 93.64           H  
ATOM   2306  HB3 GLN A 149       3.292   3.020 -11.493  1.00 93.64           H  
ATOM   2307  O   GLN A 149       6.406   1.867  -9.397  1.00 93.64           O  
ATOM   2308  CG  GLN A 149       2.057   3.121  -9.751  1.00 93.64           C  
ATOM   2309  HG2 GLN A 149       2.030   4.199  -9.588  1.00 93.64           H  
ATOM   2310  HG3 GLN A 149       2.020   2.586  -8.802  1.00 93.64           H  
ATOM   2311  CD  GLN A 149       0.830   2.700 -10.535  1.00 93.64           C  
ATOM   2312  NE2 GLN A 149      -0.115   3.585 -10.737  1.00 93.64           N  
ATOM   2313 HE21 GLN A 149       0.049   4.549 -10.483  1.00 93.64           H  
ATOM   2314 HE22 GLN A 149      -0.842   3.327 -11.389  1.00 93.64           H  
ATOM   2315  OE1 GLN A 149       0.685   1.562 -10.953  1.00 93.64           O  
ATOM   2316  N   PHE A 150       6.188   2.637 -11.503  1.00 92.66           N  
ATOM   2317  H   PHE A 150       5.656   3.214 -12.139  1.00 92.66           H  
ATOM   2318  CA  PHE A 150       7.297   1.846 -12.028  1.00 92.66           C  
ATOM   2319  HA  PHE A 150       7.156   0.805 -11.735  1.00 92.66           H  
ATOM   2320  C   PHE A 150       8.629   2.274 -11.425  1.00 92.66           C  
ATOM   2321  CB  PHE A 150       7.338   1.937 -13.558  1.00 92.66           C  
ATOM   2322  HB2 PHE A 150       7.368   2.985 -13.854  1.00 92.66           H  
ATOM   2323  HB3 PHE A 150       8.259   1.464 -13.897  1.00 92.66           H  
ATOM   2324  O   PHE A 150       9.396   1.419 -10.983  1.00 92.66           O  
ATOM   2325  CG  PHE A 150       6.219   1.225 -14.286  1.00 92.66           C  
ATOM   2326  CD1 PHE A 150       5.890  -0.104 -13.954  1.00 92.66           C  
ATOM   2327  HD1 PHE A 150       6.413  -0.617 -13.161  1.00 92.66           H  
ATOM   2328  CD2 PHE A 150       5.569   1.855 -15.362  1.00 92.66           C  
ATOM   2329  HD2 PHE A 150       5.830   2.865 -15.639  1.00 92.66           H  
ATOM   2330  CE1 PHE A 150       4.890  -0.785 -14.667  1.00 92.66           C  
ATOM   2331  HE1 PHE A 150       4.639  -1.804 -14.410  1.00 92.66           H  
ATOM   2332  CE2 PHE A 150       4.592   1.159 -16.095  1.00 92.66           C  
ATOM   2333  HE2 PHE A 150       4.116   1.626 -16.945  1.00 92.66           H  
ATOM   2334  CZ  PHE A 150       4.238  -0.152 -15.737  1.00 92.66           C  
ATOM   2335  HZ  PHE A 150       3.483  -0.678 -16.302  1.00 92.66           H  
ATOM   2336  N   LEU A 151       8.874   3.584 -11.342  1.00 93.71           N  
ATOM   2337  H   LEU A 151       8.192   4.237 -11.699  1.00 93.71           H  
ATOM   2338  CA  LEU A 151      10.092   4.106 -10.740  1.00 93.71           C  
ATOM   2339  HA  LEU A 151      10.935   3.643 -11.252  1.00 93.71           H  
ATOM   2340  C   LEU A 151      10.185   3.724  -9.261  1.00 93.71           C  
ATOM   2341  CB  LEU A 151      10.150   5.631 -10.924  1.00 93.71           C  
ATOM   2342  HB2 LEU A 151      10.056   5.873 -11.982  1.00 93.71           H  
ATOM   2343  HB3 LEU A 151       9.311   6.085 -10.396  1.00 93.71           H  
ATOM   2344  O   LEU A 151      11.222   3.228  -8.830  1.00 93.71           O  
ATOM   2345  CG  LEU A 151      11.463   6.224 -10.381  1.00 93.71           C  
ATOM   2346  HG  LEU A 151      11.607   5.910  -9.347  1.00 93.71           H  
ATOM   2347  CD1 LEU A 151      12.673   5.761 -11.194  1.00 93.71           C  
ATOM   2348 HD11 LEU A 151      12.554   6.033 -12.243  1.00 93.71           H  
ATOM   2349 HD12 LEU A 151      12.799   4.682 -11.106  1.00 93.71           H  
ATOM   2350 HD13 LEU A 151      13.574   6.221 -10.788  1.00 93.71           H  
ATOM   2351  CD2 LEU A 151      11.397   7.746 -10.378  1.00 93.71           C  
ATOM   2352 HD21 LEU A 151      10.771   8.058  -9.542  1.00 93.71           H  
ATOM   2353 HD22 LEU A 151      12.386   8.176 -10.219  1.00 93.71           H  
ATOM   2354 HD23 LEU A 151      10.976   8.118 -11.312  1.00 93.71           H  
ATOM   2355  N   GLY A 152       9.102   3.906  -8.499  1.00 93.26           N  
ATOM   2356  H   GLY A 152       8.282   4.335  -8.905  1.00 93.26           H  
ATOM   2357  CA  GLY A 152       9.057   3.541  -7.088  1.00 93.26           C  
ATOM   2358  HA2 GLY A 152       8.077   3.797  -6.685  1.00 93.26           H  
ATOM   2359  HA3 GLY A 152       9.823   4.100  -6.549  1.00 93.26           H  
ATOM   2360  C   GLY A 152       9.304   2.048  -6.868  1.00 93.26           C  
ATOM   2361  O   GLY A 152      10.086   1.681  -5.995  1.00 93.26           O  
ATOM   2362  N   SER A 153       8.712   1.177  -7.695  1.00 92.13           N  
ATOM   2363  H   SER A 153       8.087   1.528  -8.406  1.00 92.13           H  
ATOM   2364  CA  SER A 153       8.954  -0.268  -7.597  1.00 92.13           C  
ATOM   2365  HA  SER A 153       8.790  -0.561  -6.561  1.00 92.13           H  
ATOM   2366  C   SER A 153      10.388  -0.665  -7.953  1.00 92.13           C  
ATOM   2367  CB  SER A 153       7.980  -1.061  -8.474  1.00 92.13           C  
ATOM   2368  HB2 SER A 153       8.156  -0.821  -9.523  1.00 92.13           H  
ATOM   2369  HB3 SER A 153       6.956  -0.795  -8.215  1.00 92.13           H  
ATOM   2370  O   SER A 153      10.874  -1.654  -7.402  1.00 92.13           O  
ATOM   2371  OG  SER A 153       8.183  -2.456  -8.255  1.00 92.13           O  
ATOM   2372  HG  SER A 153       9.129  -2.589  -8.347  1.00 92.13           H  
ATOM   2373  N   GLU A 154      11.047   0.038  -8.878  1.00 92.39           N  
ATOM   2374  H   GLU A 154      10.580   0.795  -9.356  1.00 92.39           H  
ATOM   2375  CA  GLU A 154      12.427  -0.275  -9.259  1.00 92.39           C  
ATOM   2376  HA  GLU A 154      12.541  -1.359  -9.264  1.00 92.39           H  
ATOM   2377  C   GLU A 154      13.425   0.275  -8.235  1.00 92.39           C  
ATOM   2378  CB  GLU A 154      12.731   0.225 -10.681  1.00 92.39           C  
ATOM   2379  HB2 GLU A 154      11.937  -0.089 -11.358  1.00 92.39           H  
ATOM   2380  HB3 GLU A 154      12.752   1.315 -10.677  1.00 92.39           H  
ATOM   2381  O   GLU A 154      14.270  -0.482  -7.759  1.00 92.39           O  
ATOM   2382  CG  GLU A 154      14.082  -0.297 -11.217  1.00 92.39           C  
ATOM   2383  HG2 GLU A 154      14.871  -0.037 -10.512  1.00 92.39           H  
ATOM   2384  HG3 GLU A 154      14.301   0.244 -12.138  1.00 92.39           H  
ATOM   2385  CD  GLU A 154      14.139  -1.817 -11.504  1.00 92.39           C  
ATOM   2386  OE1 GLU A 154      15.241  -2.323 -11.845  1.00 92.39           O  
ATOM   2387  OE2 GLU A 154      13.098  -2.502 -11.379  1.00 92.39           O  
ATOM   2388  N   LEU A 155      13.307   1.546  -7.831  1.00 93.10           N  
ATOM   2389  H   LEU A 155      12.569   2.107  -8.232  1.00 93.10           H  
ATOM   2390  CA  LEU A 155      14.191   2.176  -6.838  1.00 93.10           C  
ATOM   2391  HA  LEU A 155      15.223   2.104  -7.180  1.00 93.10           H  
ATOM   2392  C   LEU A 155      14.134   1.461  -5.488  1.00 93.10           C  
ATOM   2393  CB  LEU A 155      13.805   3.655  -6.644  1.00 93.10           C  
ATOM   2394  HB2 LEU A 155      14.260   4.013  -5.721  1.00 93.10           H  
ATOM   2395  HB3 LEU A 155      12.724   3.724  -6.519  1.00 93.10           H  
ATOM   2396  O   LEU A 155      15.175   1.207  -4.882  1.00 93.10           O  
ATOM   2397  CG  LEU A 155      14.244   4.594  -7.779  1.00 93.10           C  
ATOM   2398  HG  LEU A 155      13.810   4.264  -8.723  1.00 93.10           H  
ATOM   2399  CD1 LEU A 155      13.764   6.017  -7.488  1.00 93.10           C  
ATOM   2400 HD11 LEU A 155      14.276   6.419  -6.614  1.00 93.10           H  
ATOM   2401 HD12 LEU A 155      13.971   6.661  -8.342  1.00 93.10           H  
ATOM   2402 HD13 LEU A 155      12.691   6.017  -7.298  1.00 93.10           H  
ATOM   2403  CD2 LEU A 155      15.767   4.635  -7.914  1.00 93.10           C  
ATOM   2404 HD21 LEU A 155      16.061   5.474  -8.544  1.00 93.10           H  
ATOM   2405 HD22 LEU A 155      16.127   3.715  -8.375  1.00 93.10           H  
ATOM   2406 HD23 LEU A 155      16.222   4.750  -6.930  1.00 93.10           H  
ATOM   2407  N   LEU A 156      12.927   1.085  -5.055  1.00 93.79           N  
ATOM   2408  H   LEU A 156      12.116   1.341  -5.600  1.00 93.79           H  
ATOM   2409  CA  LEU A 156      12.715   0.353  -3.807  1.00 93.79           C  
ATOM   2410  HA  LEU A 156      13.500   0.668  -3.120  1.00 93.79           H  
ATOM   2411  C   LEU A 156      12.878  -1.166  -3.967  1.00 93.79           C  
ATOM   2412  CB  LEU A 156      11.372   0.740  -3.174  1.00 93.79           C  
ATOM   2413  HB2 LEU A 156      11.270   0.211  -2.227  1.00 93.79           H  
ATOM   2414  HB3 LEU A 156      10.569   0.407  -3.832  1.00 93.79           H  
ATOM   2415  O   LEU A 156      12.583  -1.936  -3.051  1.00 93.79           O  
ATOM   2416  CG  LEU A 156      11.205   2.246  -2.911  1.00 93.79           C  
ATOM   2417  HG  LEU A 156      11.241   2.797  -3.851  1.00 93.79           H  
ATOM   2418  CD1 LEU A 156       9.840   2.481  -2.273  1.00 93.79           C  
ATOM   2419 HD11 LEU A 156       9.775   1.959  -1.318  1.00 93.79           H  
ATOM   2420 HD12 LEU A 156       9.061   2.117  -2.943  1.00 93.79           H  
ATOM   2421 HD13 LEU A 156       9.702   3.550  -2.110  1.00 93.79           H  
ATOM   2422  CD2 LEU A 156      12.280   2.806  -1.981  1.00 93.79           C  
ATOM   2423 HD21 LEU A 156      13.261   2.747  -2.452  1.00 93.79           H  
ATOM   2424 HD22 LEU A 156      12.082   3.859  -1.779  1.00 93.79           H  
ATOM   2425 HD23 LEU A 156      12.301   2.250  -1.043  1.00 93.79           H  
ATOM   2426  N   SER A 157      13.352  -1.631  -5.125  1.00 90.43           N  
ATOM   2427  H   SER A 157      13.606  -0.969  -5.844  1.00 90.43           H  
ATOM   2428  CA  SER A 157      13.764  -3.020  -5.271  1.00 90.43           C  
ATOM   2429  HA  SER A 157      12.962  -3.642  -4.872  1.00 90.43           H  
ATOM   2430  C   SER A 157      15.030  -3.292  -4.456  1.00 90.43           C  
ATOM   2431  CB  SER A 157      13.955  -3.412  -6.740  1.00 90.43           C  
ATOM   2432  HB2 SER A 157      13.957  -4.499  -6.813  1.00 90.43           H  
ATOM   2433  HB3 SER A 157      13.130  -3.028  -7.340  1.00 90.43           H  
ATOM   2434  O   SER A 157      15.886  -2.430  -4.256  1.00 90.43           O  
ATOM   2435  OG  SER A 157      15.182  -2.929  -7.241  1.00 90.43           O  
ATOM   2436  HG  SER A 157      15.013  -2.018  -7.496  1.00 90.43           H  
ATOM   2437  N   PHE A 158      15.197  -4.546  -4.041  1.00 83.49           N  
ATOM   2438  H   PHE A 158      14.439  -5.195  -4.191  1.00 83.49           H  
ATOM   2439  CA  PHE A 158      16.334  -4.980  -3.225  1.00 83.49           C  
ATOM   2440  HA  PHE A 158      16.309  -4.453  -2.271  1.00 83.49           H  
ATOM   2441  C   PHE A 158      17.710  -4.688  -3.862  1.00 83.49           C  
ATOM   2442  CB  PHE A 158      16.142  -6.480  -2.974  1.00 83.49           C  
ATOM   2443  HB2 PHE A 158      15.088  -6.676  -2.773  1.00 83.49           H  
ATOM   2444  HB3 PHE A 158      16.412  -7.034  -3.873  1.00 83.49           H  
ATOM   2445  O   PHE A 158      18.705  -4.487  -3.165  1.00 83.49           O  
ATOM   2446  CG  PHE A 158      16.922  -7.011  -1.797  1.00 83.49           C  
ATOM   2447  CD1 PHE A 158      18.127  -7.708  -1.995  1.00 83.49           C  
ATOM   2448  HD1 PHE A 158      18.538  -7.827  -2.987  1.00 83.49           H  
ATOM   2449  CD2 PHE A 158      16.427  -6.816  -0.494  1.00 83.49           C  
ATOM   2450  HD2 PHE A 158      15.519  -6.255  -0.325  1.00 83.49           H  
ATOM   2451  CE1 PHE A 158      18.826  -8.226  -0.893  1.00 83.49           C  
ATOM   2452  HE1 PHE A 158      19.776  -8.721  -1.030  1.00 83.49           H  
ATOM   2453  CE2 PHE A 158      17.132  -7.330   0.604  1.00 83.49           C  
ATOM   2454  HE2 PHE A 158      16.770  -7.162   1.607  1.00 83.49           H  
ATOM   2455  CZ  PHE A 158      18.327  -8.037   0.406  1.00 83.49           C  
ATOM   2456  HZ  PHE A 158      18.886  -8.401   1.256  1.00 83.49           H  
ATOM   2457  N   ASN A 159      17.770  -4.646  -5.199  1.00 79.32           N  
ATOM   2458  H   ASN A 159      16.899  -4.665  -5.710  1.00 79.32           H  
ATOM   2459  CA  ASN A 159      19.021  -4.585  -5.949  1.00 79.32           C  
ATOM   2460  HA  ASN A 159      19.843  -4.760  -5.255  1.00 79.32           H  
ATOM   2461  C   ASN A 159      19.310  -3.227  -6.613  1.00 79.32           C  
ATOM   2462  CB  ASN A 159      19.066  -5.747  -6.953  1.00 79.32           C  
ATOM   2463  HB2 ASN A 159      19.912  -5.606  -7.625  1.00 79.32           H  
ATOM   2464  HB3 ASN A 159      18.153  -5.747  -7.548  1.00 79.32           H  
ATOM   2465  O   ASN A 159      20.433  -3.041  -7.079  1.00 79.32           O  
ATOM   2466  CG  ASN A 159      19.246  -7.104  -6.292  1.00 79.32           C  
ATOM   2467  ND2 ASN A 159      18.961  -8.171  -6.998  1.00 79.32           N  
ATOM   2468 HD21 ASN A 159      18.694  -8.085  -7.968  1.00 79.32           H  
ATOM   2469 HD22 ASN A 159      19.264  -9.043  -6.588  1.00 79.32           H  
ATOM   2470  OD1 ASN A 159      19.660  -7.249  -5.158  1.00 79.32           O  
ATOM   2471  N   ALA A 160      18.369  -2.279  -6.652  1.00 85.69           N  
ATOM   2472  H   ALA A 160      17.459  -2.444  -6.245  1.00 85.69           H  
ATOM   2473  CA  ALA A 160      18.618  -0.980  -7.283  1.00 85.69           C  
ATOM   2474  HA  ALA A 160      19.129  -1.145  -8.232  1.00 85.69           H  
ATOM   2475  C   ALA A 160      19.550  -0.105  -6.434  1.00 85.69           C  
ATOM   2476  CB  ALA A 160      17.291  -0.295  -7.601  1.00 85.69           C  
ATOM   2477  HB1 ALA A 160      16.686  -0.201  -6.700  1.00 85.69           H  
ATOM   2478  HB2 ALA A 160      17.475   0.699  -8.009  1.00 85.69           H  
ATOM   2479  HB3 ALA A 160      16.753  -0.879  -8.348  1.00 85.69           H  
ATOM   2480  O   ALA A 160      20.684   0.143  -6.838  1.00 85.69           O  
ATOM   2481  N   ILE A 161      19.104   0.293  -5.240  1.00 89.68           N  
ATOM   2482  H   ILE A 161      18.140   0.109  -5.001  1.00 89.68           H  
ATOM   2483  CA  ILE A 161      19.924   1.062  -4.291  1.00 89.68           C  
ATOM   2484  HA  ILE A 161      20.598   1.712  -4.849  1.00 89.68           H  
ATOM   2485  C   ILE A 161      20.806   0.107  -3.481  1.00 89.68           C  
ATOM   2486  CB  ILE A 161      19.029   1.969  -3.414  1.00 89.68           C  
ATOM   2487  HB  ILE A 161      18.295   1.343  -2.907  1.00 89.68           H  
ATOM   2488  O   ILE A 161      22.025   0.219  -3.510  1.00 89.68           O  
ATOM   2489  CG1 ILE A 161      18.278   2.979  -4.315  1.00 89.68           C  
ATOM   2490 HG12 ILE A 161      17.740   2.446  -5.100  1.00 89.68           H  
ATOM   2491 HG13 ILE A 161      18.998   3.643  -4.795  1.00 89.68           H  
ATOM   2492  CG2 ILE A 161      19.866   2.693  -2.343  1.00 89.68           C  
ATOM   2493 HG21 ILE A 161      20.640   3.304  -2.808  1.00 89.68           H  
ATOM   2494 HG22 ILE A 161      20.328   1.976  -1.664  1.00 89.68           H  
ATOM   2495 HG23 ILE A 161      19.233   3.339  -1.735  1.00 89.68           H  
ATOM   2496  CD1 ILE A 161      17.242   3.826  -3.576  1.00 89.68           C  
ATOM   2497 HD11 ILE A 161      16.675   4.412  -4.299  1.00 89.68           H  
ATOM   2498 HD12 ILE A 161      17.737   4.513  -2.890  1.00 89.68           H  
ATOM   2499 HD13 ILE A 161      16.553   3.183  -3.027  1.00 89.68           H  
ATOM   2500  N   GLY A 162      20.205  -0.904  -2.849  1.00 83.72           N  
ATOM   2501  H   GLY A 162      19.196  -0.895  -2.809  1.00 83.72           H  
ATOM   2502  CA  GLY A 162      20.904  -1.874  -2.002  1.00 83.72           C  
ATOM   2503  HA2 GLY A 162      20.571  -2.877  -2.269  1.00 83.72           H  
ATOM   2504  HA3 GLY A 162      21.981  -1.812  -2.158  1.00 83.72           H  
ATOM   2505  C   GLY A 162      20.629  -1.689  -0.514  1.00 83.72           C  
ATOM   2506  O   GLY A 162      19.893  -0.796  -0.111  1.00 83.72           O  
ATOM   2507  N   HIS A 163      21.200  -2.587   0.286  1.00 86.66           N  
ATOM   2508  H   HIS A 163      21.772  -3.314  -0.120  1.00 86.66           H  
ATOM   2509  CA  HIS A 163      20.909  -2.739   1.716  1.00 86.66           C  
ATOM   2510  HA  HIS A 163      20.232  -1.951   2.043  1.00 86.66           H  
ATOM   2511  C   HIS A 163      22.152  -2.623   2.605  1.00 86.66           C  
ATOM   2512  CB  HIS A 163      20.206  -4.089   1.923  1.00 86.66           C  
ATOM   2513  HB2 HIS A 163      20.048  -4.260   2.988  1.00 86.66           H  
ATOM   2514  HB3 HIS A 163      19.225  -4.050   1.450  1.00 86.66           H  
ATOM   2515  O   HIS A 163      22.047  -2.814   3.810  1.00 86.66           O  
ATOM   2516  CG  HIS A 163      20.964  -5.257   1.341  1.00 86.66           C  
ATOM   2517  CD2 HIS A 163      20.700  -5.869   0.148  1.00 86.66           C  
ATOM   2518  HD2 HIS A 163      19.885  -5.624  -0.516  1.00 86.66           H  
ATOM   2519  ND1 HIS A 163      22.093  -5.856   1.847  1.00 86.66           N  
ATOM   2520  HD1 HIS A 163      22.652  -5.591   2.645  1.00 86.66           H  
ATOM   2521  CE1 HIS A 163      22.494  -6.805   0.993  1.00 86.66           C  
ATOM   2522  HE1 HIS A 163      23.380  -7.407   1.132  1.00 86.66           H  
ATOM   2523  NE2 HIS A 163      21.683  -6.838  -0.081  1.00 86.66           N  
ATOM   2524  N   SER A 164      23.317  -2.309   2.028  1.00 85.15           N  
ATOM   2525  H   SER A 164      23.350  -2.083   1.045  1.00 85.15           H  
ATOM   2526  CA  SER A 164      24.533  -2.165   2.822  1.00 85.15           C  
ATOM   2527  HA  SER A 164      24.622  -3.052   3.449  1.00 85.15           H  
ATOM   2528  C   SER A 164      24.446  -0.967   3.756  1.00 85.15           C  
ATOM   2529  CB  SER A 164      25.783  -2.100   1.945  1.00 85.15           C  
ATOM   2530  HB2 SER A 164      26.662  -2.153   2.587  1.00 85.15           H  
ATOM   2531  HB3 SER A 164      25.794  -2.964   1.281  1.00 85.15           H  
ATOM   2532  O   SER A 164      23.726  -0.004   3.477  1.00 85.15           O  
ATOM   2533  OG  SER A 164      25.830  -0.903   1.182  1.00 85.15           O  
ATOM   2534  HG  SER A 164      26.657  -0.910   0.694  1.00 85.15           H  
ATOM   2535  N   ARG A 165      25.248  -0.985   4.822  1.00 85.71           N  
ATOM   2536  H   ARG A 165      25.695  -1.865   5.036  1.00 85.71           H  
ATOM   2537  CA  ARG A 165      25.342   0.084   5.830  1.00 85.71           C  
ATOM   2538  HA  ARG A 165      24.485   0.012   6.499  1.00 85.71           H  
ATOM   2539  C   ARG A 165      25.336   1.515   5.259  1.00 85.71           C  
ATOM   2540  CB  ARG A 165      26.614  -0.202   6.638  1.00 85.71           C  
ATOM   2541  HB2 ARG A 165      27.487  -0.089   5.996  1.00 85.71           H  
ATOM   2542  HB3 ARG A 165      26.582  -1.231   6.996  1.00 85.71           H  
ATOM   2543  O   ARG A 165      24.658   2.392   5.780  1.00 85.71           O  
ATOM   2544  CG  ARG A 165      26.749   0.717   7.848  1.00 85.71           C  
ATOM   2545  HG2 ARG A 165      25.898   0.556   8.510  1.00 85.71           H  
ATOM   2546  HG3 ARG A 165      26.770   1.759   7.528  1.00 85.71           H  
ATOM   2547  CD  ARG A 165      28.038   0.395   8.599  1.00 85.71           C  
ATOM   2548  HD2 ARG A 165      27.940  -0.589   9.058  1.00 85.71           H  
ATOM   2549  HD3 ARG A 165      28.878   0.384   7.905  1.00 85.71           H  
ATOM   2550  NE  ARG A 165      28.259   1.411   9.625  1.00 85.71           N  
ATOM   2551  HE  ARG A 165      27.506   2.071   9.755  1.00 85.71           H  
ATOM   2552  NH1 ARG A 165      30.019   0.468  10.729  1.00 85.71           N  
ATOM   2553 HH11 ARG A 165      30.590   0.411  11.560  1.00 85.71           H  
ATOM   2554 HH12 ARG A 165      29.899  -0.343  10.140  1.00 85.71           H  
ATOM   2555  NH2 ARG A 165      29.034   2.335  11.512  1.00 85.71           N  
ATOM   2556 HH21 ARG A 165      29.591   2.321  12.354  1.00 85.71           H  
ATOM   2557 HH22 ARG A 165      28.160   2.841  11.472  1.00 85.71           H  
ATOM   2558  CZ  ARG A 165      29.118   1.401  10.613  1.00 85.71           C  
ATOM   2559  N   LYS A 166      26.052   1.753   4.151  1.00 86.95           N  
ATOM   2560  H   LYS A 166      26.540   0.963   3.756  1.00 86.95           H  
ATOM   2561  CA  LYS A 166      26.132   3.073   3.485  1.00 86.95           C  
ATOM   2562  HA  LYS A 166      26.140   3.856   4.243  1.00 86.95           H  
ATOM   2563  C   LYS A 166      24.936   3.397   2.581  1.00 86.95           C  
ATOM   2564  CB  LYS A 166      27.425   3.180   2.664  1.00 86.95           C  
ATOM   2565  HB2 LYS A 166      27.433   4.154   2.174  1.00 86.95           H  
ATOM   2566  HB3 LYS A 166      27.431   2.410   1.892  1.00 86.95           H  
ATOM   2567  O   LYS A 166      24.661   4.560   2.316  1.00 86.95           O  
ATOM   2568  CG  LYS A 166      28.691   3.060   3.521  1.00 86.95           C  
ATOM   2569  HG2 LYS A 166      28.766   2.054   3.933  1.00 86.95           H  
ATOM   2570  HG3 LYS A 166      28.641   3.779   4.339  1.00 86.95           H  
ATOM   2571  CD  LYS A 166      29.926   3.354   2.666  1.00 86.95           C  
ATOM   2572  HD2 LYS A 166      29.985   2.637   1.847  1.00 86.95           H  
ATOM   2573  HD3 LYS A 166      29.830   4.360   2.255  1.00 86.95           H  
ATOM   2574  CE  LYS A 166      31.188   3.276   3.526  1.00 86.95           C  
ATOM   2575  HE2 LYS A 166      31.322   2.252   3.874  1.00 86.95           H  
ATOM   2576  HE3 LYS A 166      31.039   3.913   4.398  1.00 86.95           H  
ATOM   2577  NZ  LYS A 166      32.371   3.740   2.764  1.00 86.95           N  
ATOM   2578  HZ1 LYS A 166      32.527   3.162   1.951  1.00 86.95           H  
ATOM   2579  HZ2 LYS A 166      33.194   3.735   3.349  1.00 86.95           H  
ATOM   2580  HZ3 LYS A 166      32.208   4.688   2.458  1.00 86.95           H  
ATOM   2581  N   LEU A 167      24.247   2.381   2.064  1.00 91.13           N  
ATOM   2582  H   LEU A 167      24.440   1.453   2.413  1.00 91.13           H  
ATOM   2583  CA  LEU A 167      23.197   2.530   1.049  1.00 91.13           C  
ATOM   2584  HA  LEU A 167      23.291   3.504   0.570  1.00 91.13           H  
ATOM   2585  C   LEU A 167      21.789   2.504   1.650  1.00 91.13           C  
ATOM   2586  CB  LEU A 167      23.377   1.441  -0.023  1.00 91.13           C  
ATOM   2587  HB2 LEU A 167      23.301   0.466   0.459  1.00 91.13           H  
ATOM   2588  HB3 LEU A 167      22.565   1.521  -0.746  1.00 91.13           H  
ATOM   2589  O   LEU A 167      20.889   3.146   1.109  1.00 91.13           O  
ATOM   2590  CG  LEU A 167      24.718   1.528  -0.776  1.00 91.13           C  
ATOM   2591  HG  LEU A 167      25.542   1.451  -0.066  1.00 91.13           H  
ATOM   2592  CD1 LEU A 167      24.860   0.376  -1.771  1.00 91.13           C  
ATOM   2593 HD11 LEU A 167      25.894   0.325  -2.113  1.00 91.13           H  
ATOM   2594 HD12 LEU A 167      24.589  -0.565  -1.294  1.00 91.13           H  
ATOM   2595 HD13 LEU A 167      24.219   0.555  -2.634  1.00 91.13           H  
ATOM   2596  CD2 LEU A 167      24.873   2.844  -1.540  1.00 91.13           C  
ATOM   2597 HD21 LEU A 167      23.992   3.019  -2.158  1.00 91.13           H  
ATOM   2598 HD22 LEU A 167      24.994   3.669  -0.838  1.00 91.13           H  
ATOM   2599 HD23 LEU A 167      25.754   2.810  -2.182  1.00 91.13           H  
ATOM   2600  N   LEU A 168      21.599   1.828   2.786  1.00 92.77           N  
ATOM   2601  H   LEU A 168      22.368   1.298   3.171  1.00 92.77           H  
ATOM   2602  CA  LEU A 168      20.321   1.795   3.490  1.00 92.77           C  
ATOM   2603  HA  LEU A 168      19.599   1.356   2.801  1.00 92.77           H  
ATOM   2604  C   LEU A 168      19.788   3.199   3.855  1.00 92.77           C  
ATOM   2605  CB  LEU A 168      20.437   0.862   4.709  1.00 92.77           C  
ATOM   2606  HB2 LEU A 168      20.789  -0.114   4.374  1.00 92.77           H  
ATOM   2607  HB3 LEU A 168      21.180   1.252   5.405  1.00 92.77           H  
ATOM   2608  O   LEU A 168      18.599   3.435   3.635  1.00 92.77           O  
ATOM   2609  CG  LEU A 168      19.109   0.676   5.462  1.00 92.77           C  
ATOM   2610  HG  LEU A 168      18.728   1.645   5.785  1.00 92.77           H  
ATOM   2611  CD1 LEU A 168      18.043  -0.019   4.609  1.00 92.77           C  
ATOM   2612 HD11 LEU A 168      17.768   0.607   3.760  1.00 92.77           H  
ATOM   2613 HD12 LEU A 168      17.149  -0.189   5.209  1.00 92.77           H  
ATOM   2614 HD13 LEU A 168      18.422  -0.977   4.253  1.00 92.77           H  
ATOM   2615  CD2 LEU A 168      19.341  -0.172   6.705  1.00 92.77           C  
ATOM   2616 HD21 LEU A 168      19.726  -1.153   6.428  1.00 92.77           H  
ATOM   2617 HD22 LEU A 168      20.062   0.319   7.358  1.00 92.77           H  
ATOM   2618 HD23 LEU A 168      18.395  -0.290   7.233  1.00 92.77           H  
ATOM   2619  N   PRO A 169      20.607   4.169   4.318  1.00 93.60           N  
ATOM   2620  CA  PRO A 169      20.134   5.534   4.540  1.00 93.60           C  
ATOM   2621  HA  PRO A 169      19.361   5.508   5.309  1.00 93.60           H  
ATOM   2622  C   PRO A 169      19.558   6.180   3.273  1.00 93.60           C  
ATOM   2623  CB  PRO A 169      21.344   6.320   5.058  1.00 93.60           C  
ATOM   2624  HB2 PRO A 169      21.053   7.054   5.811  1.00 93.60           H  
ATOM   2625  HB3 PRO A 169      21.863   6.810   4.235  1.00 93.60           H  
ATOM   2626  O   PRO A 169      18.484   6.774   3.331  1.00 93.60           O  
ATOM   2627  CG  PRO A 169      22.258   5.252   5.648  1.00 93.60           C  
ATOM   2628  HG2 PRO A 169      21.964   5.036   6.675  1.00 93.60           H  
ATOM   2629  HG3 PRO A 169      23.306   5.548   5.607  1.00 93.60           H  
ATOM   2630  CD  PRO A 169      21.986   4.038   4.771  1.00 93.60           C  
ATOM   2631  HD2 PRO A 169      22.653   4.069   3.910  1.00 93.60           H  
ATOM   2632  HD3 PRO A 169      22.151   3.126   5.345  1.00 93.60           H  
ATOM   2633  N   ILE A 170      20.234   6.011   2.128  1.00 95.07           N  
ATOM   2634  H   ILE A 170      21.086   5.469   2.157  1.00 95.07           H  
ATOM   2635  CA  ILE A 170      19.789   6.535   0.826  1.00 95.07           C  
ATOM   2636  HA  ILE A 170      19.608   7.605   0.924  1.00 95.07           H  
ATOM   2637  C   ILE A 170      18.461   5.886   0.426  1.00 95.07           C  
ATOM   2638  CB  ILE A 170      20.870   6.315  -0.266  1.00 95.07           C  
ATOM   2639  HB  ILE A 170      21.082   5.249  -0.338  1.00 95.07           H  
ATOM   2640  O   ILE A 170      17.550   6.583  -0.018  1.00 95.07           O  
ATOM   2641  CG1 ILE A 170      22.182   7.047   0.098  1.00 95.07           C  
ATOM   2642 HG12 ILE A 170      22.476   6.794   1.117  1.00 95.07           H  
ATOM   2643 HG13 ILE A 170      22.017   8.124   0.056  1.00 95.07           H  
ATOM   2644  CG2 ILE A 170      20.361   6.790  -1.644  1.00 95.07           C  
ATOM   2645 HG21 ILE A 170      19.473   6.233  -1.943  1.00 95.07           H  
ATOM   2646 HG22 ILE A 170      21.113   6.621  -2.415  1.00 95.07           H  
ATOM   2647 HG23 ILE A 170      20.116   7.851  -1.607  1.00 95.07           H  
ATOM   2648  CD1 ILE A 170      23.370   6.692  -0.805  1.00 95.07           C  
ATOM   2649 HD11 ILE A 170      23.189   6.994  -1.837  1.00 95.07           H  
ATOM   2650 HD12 ILE A 170      24.253   7.224  -0.449  1.00 95.07           H  
ATOM   2651 HD13 ILE A 170      23.560   5.620  -0.766  1.00 95.07           H  
ATOM   2652  N   TYR A 171      18.332   4.570   0.619  1.00 95.91           N  
ATOM   2653  H   TYR A 171      19.128   4.063   0.979  1.00 95.91           H  
ATOM   2654  CA  TYR A 171      17.098   3.827   0.358  1.00 95.91           C  
ATOM   2655  HA  TYR A 171      16.824   3.941  -0.690  1.00 95.91           H  
ATOM   2656  C   TYR A 171      15.920   4.365   1.188  1.00 95.91           C  
ATOM   2657  CB  TYR A 171      17.354   2.336   0.635  1.00 95.91           C  
ATOM   2658  HB2 TYR A 171      17.763   2.216   1.638  1.00 95.91           H  
ATOM   2659  HB3 TYR A 171      18.104   1.964  -0.063  1.00 95.91           H  
ATOM   2660  O   TYR A 171      14.840   4.612   0.650  1.00 95.91           O  
ATOM   2661  CG  TYR A 171      16.116   1.473   0.534  1.00 95.91           C  
ATOM   2662  CD1 TYR A 171      15.274   1.329   1.653  1.00 95.91           C  
ATOM   2663  HD1 TYR A 171      15.540   1.796   2.590  1.00 95.91           H  
ATOM   2664  CD2 TYR A 171      15.800   0.828  -0.675  1.00 95.91           C  
ATOM   2665  HD2 TYR A 171      16.456   0.919  -1.529  1.00 95.91           H  
ATOM   2666  CE1 TYR A 171      14.078   0.599   1.546  1.00 95.91           C  
ATOM   2667  HE1 TYR A 171      13.428   0.501   2.403  1.00 95.91           H  
ATOM   2668  CE2 TYR A 171      14.626   0.063  -0.771  1.00 95.91           C  
ATOM   2669  HE2 TYR A 171      14.396  -0.484  -1.674  1.00 95.91           H  
ATOM   2670  OH  TYR A 171      12.557  -0.657   0.205  1.00 95.91           O  
ATOM   2671  HH  TYR A 171      12.105  -0.672   1.052  1.00 95.91           H  
ATOM   2672  CZ  TYR A 171      13.741  -0.009   0.321  1.00 95.91           C  
ATOM   2673  N   LEU A 172      16.125   4.590   2.490  1.00 96.19           N  
ATOM   2674  H   LEU A 172      17.036   4.376   2.871  1.00 96.19           H  
ATOM   2675  CA  LEU A 172      15.090   5.112   3.390  1.00 96.19           C  
ATOM   2676  HA  LEU A 172      14.186   4.515   3.274  1.00 96.19           H  
ATOM   2677  C   LEU A 172      14.699   6.558   3.050  1.00 96.19           C  
ATOM   2678  CB  LEU A 172      15.588   5.010   4.841  1.00 96.19           C  
ATOM   2679  HB2 LEU A 172      14.878   5.530   5.485  1.00 96.19           H  
ATOM   2680  HB3 LEU A 172      16.544   5.529   4.915  1.00 96.19           H  
ATOM   2681  O   LEU A 172      13.516   6.906   3.113  1.00 96.19           O  
ATOM   2682  CG  LEU A 172      15.758   3.573   5.365  1.00 96.19           C  
ATOM   2683  HG  LEU A 172      16.431   3.007   4.721  1.00 96.19           H  
ATOM   2684  CD1 LEU A 172      16.360   3.623   6.766  1.00 96.19           C  
ATOM   2685 HD11 LEU A 172      16.523   2.612   7.139  1.00 96.19           H  
ATOM   2686 HD12 LEU A 172      17.324   4.131   6.737  1.00 96.19           H  
ATOM   2687 HD13 LEU A 172      15.685   4.150   7.439  1.00 96.19           H  
ATOM   2688  CD2 LEU A 172      14.424   2.829   5.415  1.00 96.19           C  
ATOM   2689 HD21 LEU A 172      13.668   3.443   5.904  1.00 96.19           H  
ATOM   2690 HD22 LEU A 172      14.544   1.893   5.962  1.00 96.19           H  
ATOM   2691 HD23 LEU A 172      14.092   2.595   4.403  1.00 96.19           H  
ATOM   2692  N   ASP A 173      15.662   7.386   2.645  1.00 95.85           N  
ATOM   2693  H   ASP A 173      16.623   7.075   2.675  1.00 95.85           H  
ATOM   2694  CA  ASP A 173      15.387   8.740   2.163  1.00 95.85           C  
ATOM   2695  HA  ASP A 173      14.767   9.251   2.899  1.00 95.85           H  
ATOM   2696  C   ASP A 173      14.557   8.748   0.896  1.00 95.85           C  
ATOM   2697  CB  ASP A 173      16.698   9.512   1.929  1.00 95.85           C  
ATOM   2698  HB2 ASP A 173      16.517  10.316   1.216  1.00 95.85           H  
ATOM   2699  HB3 ASP A 173      17.464   8.856   1.515  1.00 95.85           H  
ATOM   2700  O   ASP A 173      13.537   9.434   0.828  1.00 95.85           O  
ATOM   2701  CG  ASP A 173      17.174  10.148   3.220  1.00 95.85           C  
ATOM   2702  OD1 ASP A 173      16.276  10.517   4.013  1.00 95.85           O  
ATOM   2703  OD2 ASP A 173      18.401  10.282   3.460  1.00 95.85           O  
ATOM   2704  N   THR A 174      14.927   7.928  -0.083  1.00 96.28           N  
ATOM   2705  H   THR A 174      15.745   7.351   0.050  1.00 96.28           H  
ATOM   2706  CA  THR A 174      14.165   7.864  -1.331  1.00 96.28           C  
ATOM   2707  HA  THR A 174      13.965   8.894  -1.624  1.00 96.28           H  
ATOM   2708  C   THR A 174      12.777   7.257  -1.123  1.00 96.28           C  
ATOM   2709  CB  THR A 174      14.978   7.282  -2.499  1.00 96.28           C  
ATOM   2710  HB  THR A 174      15.490   8.133  -2.948  1.00 96.28           H  
ATOM   2711  O   THR A 174      11.818   7.755  -1.711  1.00 96.28           O  
ATOM   2712  CG2 THR A 174      14.161   6.613  -3.599  1.00 96.28           C  
ATOM   2713 HG21 THR A 174      13.639   5.741  -3.205  1.00 96.28           H  
ATOM   2714 HG22 THR A 174      14.838   6.288  -4.388  1.00 96.28           H  
ATOM   2715 HG23 THR A 174      13.442   7.321  -4.013  1.00 96.28           H  
ATOM   2716  OG1 THR A 174      15.969   6.356  -2.145  1.00 96.28           O  
ATOM   2717  HG1 THR A 174      16.505   6.695  -1.424  1.00 96.28           H  
ATOM   2718  N   ALA A 175      12.607   6.286  -0.218  1.00 97.36           N  
ATOM   2719  H   ALA A 175      13.423   5.874   0.213  1.00 97.36           H  
ATOM   2720  CA  ALA A 175      11.277   5.837   0.198  1.00 97.36           C  
ATOM   2721  HA  ALA A 175      10.744   5.470  -0.679  1.00 97.36           H  
ATOM   2722  C   ALA A 175      10.446   6.989   0.789  1.00 97.36           C  
ATOM   2723  CB  ALA A 175      11.424   4.681   1.194  1.00 97.36           C  
ATOM   2724  HB1 ALA A 175      11.923   5.030   2.098  1.00 97.36           H  
ATOM   2725  HB2 ALA A 175      10.439   4.295   1.455  1.00 97.36           H  
ATOM   2726  HB3 ALA A 175      12.019   3.882   0.752  1.00 97.36           H  
ATOM   2727  O   ALA A 175       9.295   7.180   0.400  1.00 97.36           O  
ATOM   2728  N   THR A 176      11.035   7.797   1.676  1.00 97.15           N  
ATOM   2729  H   THR A 176      11.994   7.606   1.928  1.00 97.15           H  
ATOM   2730  CA  THR A 176      10.365   8.959   2.283  1.00 97.15           C  
ATOM   2731  HA  THR A 176       9.459   8.620   2.786  1.00 97.15           H  
ATOM   2732  C   THR A 176       9.958   9.995   1.236  1.00 97.15           C  
ATOM   2733  CB  THR A 176      11.266   9.646   3.319  1.00 97.15           C  
ATOM   2734  HB  THR A 176      12.137  10.081   2.829  1.00 97.15           H  
ATOM   2735  O   THR A 176       8.828  10.481   1.257  1.00 97.15           O  
ATOM   2736  CG2 THR A 176      10.528  10.745   4.087  1.00 97.15           C  
ATOM   2737 HG21 THR A 176      10.258  11.556   3.410  1.00 97.15           H  
ATOM   2738 HG22 THR A 176       9.628  10.334   4.545  1.00 97.15           H  
ATOM   2739 HG23 THR A 176      11.184  11.135   4.865  1.00 97.15           H  
ATOM   2740  OG1 THR A 176      11.703   8.726   4.281  1.00 97.15           O  
ATOM   2741  HG1 THR A 176      12.354   8.149   3.875  1.00 97.15           H  
ATOM   2742  N   GLU A 177      10.857  10.337   0.311  1.00 96.41           N  
ATOM   2743  H   GLU A 177      11.783   9.937   0.356  1.00 96.41           H  
ATOM   2744  CA  GLU A 177      10.569  11.296  -0.757  1.00 96.41           C  
ATOM   2745  HA  GLU A 177      10.213  12.229  -0.320  1.00 96.41           H  
ATOM   2746  C   GLU A 177       9.466  10.799  -1.696  1.00 96.41           C  
ATOM   2747  CB  GLU A 177      11.826  11.597  -1.578  1.00 96.41           C  
ATOM   2748  HB2 GLU A 177      11.503  12.168  -2.448  1.00 96.41           H  
ATOM   2749  HB3 GLU A 177      12.277  10.664  -1.916  1.00 96.41           H  
ATOM   2750  O   GLU A 177       8.577  11.570  -2.053  1.00 96.41           O  
ATOM   2751  CG  GLU A 177      12.866  12.445  -0.835  1.00 96.41           C  
ATOM   2752  HG2 GLU A 177      13.256  11.887   0.016  1.00 96.41           H  
ATOM   2753  HG3 GLU A 177      12.366  13.334  -0.450  1.00 96.41           H  
ATOM   2754  CD  GLU A 177      14.026  12.884  -1.747  1.00 96.41           C  
ATOM   2755  OE1 GLU A 177      14.872  13.660  -1.251  1.00 96.41           O  
ATOM   2756  OE2 GLU A 177      14.035  12.511  -2.946  1.00 96.41           O  
ATOM   2757  N   LEU A 178       9.473   9.512  -2.057  1.00 96.99           N  
ATOM   2758  H   LEU A 178      10.245   8.935  -1.756  1.00 96.99           H  
ATOM   2759  CA  LEU A 178       8.430   8.905  -2.887  1.00 96.99           C  
ATOM   2760  HA  LEU A 178       8.314   9.497  -3.795  1.00 96.99           H  
ATOM   2761  C   LEU A 178       7.062   8.901  -2.189  1.00 96.99           C  
ATOM   2762  CB  LEU A 178       8.849   7.472  -3.258  1.00 96.99           C  
ATOM   2763  HB2 LEU A 178       7.973   6.929  -3.613  1.00 96.99           H  
ATOM   2764  HB3 LEU A 178       9.199   6.970  -2.357  1.00 96.99           H  
ATOM   2765  O   LEU A 178       6.051   9.180  -2.837  1.00 96.99           O  
ATOM   2766  CG  LEU A 178       9.932   7.383  -4.347  1.00 96.99           C  
ATOM   2767  HG  LEU A 178      10.760   8.054  -4.116  1.00 96.99           H  
ATOM   2768  CD1 LEU A 178      10.456   5.947  -4.405  1.00 96.99           C  
ATOM   2769 HD11 LEU A 178       9.635   5.253  -4.581  1.00 96.99           H  
ATOM   2770 HD12 LEU A 178      11.200   5.857  -5.196  1.00 96.99           H  
ATOM   2771 HD13 LEU A 178      10.934   5.703  -3.456  1.00 96.99           H  
ATOM   2772  CD2 LEU A 178       9.375   7.737  -5.730  1.00 96.99           C  
ATOM   2773 HD21 LEU A 178      10.162   7.630  -6.477  1.00 96.99           H  
ATOM   2774 HD22 LEU A 178       8.544   7.080  -5.985  1.00 96.99           H  
ATOM   2775 HD23 LEU A 178       9.035   8.773  -5.746  1.00 96.99           H  
ATOM   2776  N   ILE A 179       7.018   8.622  -0.881  1.00 97.21           N  
ATOM   2777  H   ILE A 179       7.880   8.370  -0.418  1.00 97.21           H  
ATOM   2778  CA  ILE A 179       5.781   8.685  -0.084  1.00 97.21           C  
ATOM   2779  HA  ILE A 179       5.026   8.062  -0.563  1.00 97.21           H  
ATOM   2780  C   ILE A 179       5.236  10.116  -0.074  1.00 97.21           C  
ATOM   2781  CB  ILE A 179       6.013   8.149   1.347  1.00 97.21           C  
ATOM   2782  HB  ILE A 179       6.869   8.667   1.779  1.00 97.21           H  
ATOM   2783  O   ILE A 179       4.074  10.324  -0.425  1.00 97.21           O  
ATOM   2784  CG1 ILE A 179       6.301   6.633   1.315  1.00 97.21           C  
ATOM   2785 HG12 ILE A 179       5.364   6.097   1.166  1.00 97.21           H  
ATOM   2786 HG13 ILE A 179       6.943   6.382   0.470  1.00 97.21           H  
ATOM   2787  CG2 ILE A 179       4.783   8.400   2.240  1.00 97.21           C  
ATOM   2788 HG21 ILE A 179       4.927   7.979   3.235  1.00 97.21           H  
ATOM   2789 HG22 ILE A 179       4.612   9.468   2.374  1.00 97.21           H  
ATOM   2790 HG23 ILE A 179       3.890   7.962   1.795  1.00 97.21           H  
ATOM   2791  CD1 ILE A 179       6.986   6.128   2.593  1.00 97.21           C  
ATOM   2792 HD11 ILE A 179       7.197   5.064   2.493  1.00 97.21           H  
ATOM   2793 HD12 ILE A 179       6.348   6.287   3.462  1.00 97.21           H  
ATOM   2794 HD13 ILE A 179       7.926   6.660   2.742  1.00 97.21           H  
ATOM   2795  N   LYS A 180       6.084  11.105   0.240  1.00 96.24           N  
ATOM   2796  H   LYS A 180       7.023  10.853   0.514  1.00 96.24           H  
ATOM   2797  CA  LYS A 180       5.710  12.529   0.233  1.00 96.24           C  
ATOM   2798  HA  LYS A 180       4.884  12.685   0.927  1.00 96.24           H  
ATOM   2799  C   LYS A 180       5.216  12.982  -1.136  1.00 96.24           C  
ATOM   2800  CB  LYS A 180       6.904  13.390   0.659  1.00 96.24           C  
ATOM   2801  HB2 LYS A 180       6.698  14.430   0.406  1.00 96.24           H  
ATOM   2802  HB3 LYS A 180       7.794  13.074   0.116  1.00 96.24           H  
ATOM   2803  O   LYS A 180       4.190  13.647  -1.218  1.00 96.24           O  
ATOM   2804  CG  LYS A 180       7.153  13.302   2.167  1.00 96.24           C  
ATOM   2805  HG2 LYS A 180       6.289  13.702   2.697  1.00 96.24           H  
ATOM   2806  HG3 LYS A 180       7.297  12.263   2.462  1.00 96.24           H  
ATOM   2807  CD  LYS A 180       8.400  14.109   2.537  1.00 96.24           C  
ATOM   2808  HD2 LYS A 180       9.261  13.679   2.026  1.00 96.24           H  
ATOM   2809  HD3 LYS A 180       8.270  15.144   2.221  1.00 96.24           H  
ATOM   2810  CE  LYS A 180       8.612  14.047   4.050  1.00 96.24           C  
ATOM   2811  HE2 LYS A 180       7.737  14.472   4.541  1.00 96.24           H  
ATOM   2812  HE3 LYS A 180       8.675  13.000   4.345  1.00 96.24           H  
ATOM   2813  NZ  LYS A 180       9.842  14.776   4.448  1.00 96.24           N  
ATOM   2814  HZ1 LYS A 180       9.994  14.688   5.443  1.00 96.24           H  
ATOM   2815  HZ2 LYS A 180       9.762  15.756   4.217  1.00 96.24           H  
ATOM   2816  HZ3 LYS A 180      10.644  14.395   3.967  1.00 96.24           H  
ATOM   2817  N   TYR A 181       5.903  12.584  -2.205  1.00 95.42           N  
ATOM   2818  H   TYR A 181       6.763  12.074  -2.061  1.00 95.42           H  
ATOM   2819  CA  TYR A 181       5.490  12.880  -3.574  1.00 95.42           C  
ATOM   2820  HA  TYR A 181       5.438  13.961  -3.704  1.00 95.42           H  
ATOM   2821  C   TYR A 181       4.095  12.311  -3.880  1.00 95.42           C  
ATOM   2822  CB  TYR A 181       6.547  12.321  -4.534  1.00 95.42           C  
ATOM   2823  HB2 TYR A 181       7.501  12.806  -4.329  1.00 95.42           H  
ATOM   2824  HB3 TYR A 181       6.676  11.254  -4.350  1.00 95.42           H  
ATOM   2825  O   TYR A 181       3.235  13.014  -4.412  1.00 95.42           O  
ATOM   2826  CG  TYR A 181       6.204  12.527  -5.991  1.00 95.42           C  
ATOM   2827  CD1 TYR A 181       5.610  11.486  -6.732  1.00 95.42           C  
ATOM   2828  HD1 TYR A 181       5.413  10.532  -6.266  1.00 95.42           H  
ATOM   2829  CD2 TYR A 181       6.436  13.779  -6.590  1.00 95.42           C  
ATOM   2830  HD2 TYR A 181       6.840  14.592  -6.005  1.00 95.42           H  
ATOM   2831  CE1 TYR A 181       5.262  11.697  -8.079  1.00 95.42           C  
ATOM   2832  HE1 TYR A 181       4.806  10.910  -8.663  1.00 95.42           H  
ATOM   2833  CE2 TYR A 181       6.095  13.990  -7.939  1.00 95.42           C  
ATOM   2834  HE2 TYR A 181       6.231  14.965  -8.383  1.00 95.42           H  
ATOM   2835  OH  TYR A 181       5.205  13.124  -9.994  1.00 95.42           O  
ATOM   2836  HH  TYR A 181       5.539  13.966 -10.312  1.00 95.42           H  
ATOM   2837  CZ  TYR A 181       5.510  12.944  -8.685  1.00 95.42           C  
ATOM   2838  N   CYS A 182       3.826  11.061  -3.489  1.00 95.11           N  
ATOM   2839  H   CYS A 182       4.549  10.521  -3.037  1.00 95.11           H  
ATOM   2840  CA  CYS A 182       2.507  10.458  -3.686  1.00 95.11           C  
ATOM   2841  HA  CYS A 182       2.224  10.578  -4.732  1.00 95.11           H  
ATOM   2842  C   CYS A 182       1.413  11.137  -2.858  1.00 95.11           C  
ATOM   2843  CB  CYS A 182       2.557   8.966  -3.362  1.00 95.11           C  
ATOM   2844  HB2 CYS A 182       2.956   8.815  -2.359  1.00 95.11           H  
ATOM   2845  HB3 CYS A 182       1.547   8.560  -3.416  1.00 95.11           H  
ATOM   2846  O   CYS A 182       0.299  11.285  -3.357  1.00 95.11           O  
ATOM   2847  SG  CYS A 182       3.594   8.134  -4.585  1.00 95.11           S  
ATOM   2848  HG  CYS A 182       4.753   8.596  -4.109  1.00 95.11           H  
ATOM   2849  N   GLN A 183       1.723  11.565  -1.631  1.00 94.30           N  
ATOM   2850  H   GLN A 183       2.642  11.362  -1.265  1.00 94.30           H  
ATOM   2851  CA  GLN A 183       0.793  12.303  -0.776  1.00 94.30           C  
ATOM   2852  HA  GLN A 183      -0.135  11.736  -0.705  1.00 94.30           H  
ATOM   2853  C   GLN A 183       0.462  13.678  -1.380  1.00 94.30           C  
ATOM   2854  CB  GLN A 183       1.399  12.424   0.633  1.00 94.30           C  
ATOM   2855  HB2 GLN A 183       1.779  11.451   0.942  1.00 94.30           H  
ATOM   2856  HB3 GLN A 183       2.238  13.120   0.605  1.00 94.30           H  
ATOM   2857  O   GLN A 183      -0.710  14.012  -1.528  1.00 94.30           O  
ATOM   2858  CG  GLN A 183       0.378  12.895   1.684  1.00 94.30           C  
ATOM   2859  HG2 GLN A 183      -0.043  13.857   1.389  1.00 94.30           H  
ATOM   2860  HG3 GLN A 183      -0.436  12.171   1.740  1.00 94.30           H  
ATOM   2861  CD  GLN A 183       0.988  13.053   3.079  1.00 94.30           C  
ATOM   2862  NE2 GLN A 183       0.195  13.129   4.126  1.00 94.30           N  
ATOM   2863 HE21 GLN A 183      -0.779  12.865   4.111  1.00 94.30           H  
ATOM   2864 HE22 GLN A 183       0.636  13.199   5.032  1.00 94.30           H  
ATOM   2865  OE1 GLN A 183       2.196  13.138   3.258  1.00 94.30           O  
ATOM   2866  N   GLN A 184       1.480  14.438  -1.803  1.00 92.87           N  
ATOM   2867  H   GLN A 184       2.417  14.089  -1.665  1.00 92.87           H  
ATOM   2868  CA  GLN A 184       1.334  15.773  -2.401  1.00 92.87           C  
ATOM   2869  HA  GLN A 184       0.848  16.438  -1.687  1.00 92.87           H  
ATOM   2870  C   GLN A 184       0.469  15.767  -3.668  1.00 92.87           C  
ATOM   2871  CB  GLN A 184       2.727  16.327  -2.743  1.00 92.87           C  
ATOM   2872  HB2 GLN A 184       3.301  15.557  -3.258  1.00 92.87           H  
ATOM   2873  HB3 GLN A 184       2.622  17.178  -3.416  1.00 92.87           H  
ATOM   2874  O   GLN A 184      -0.340  16.670  -3.867  1.00 92.87           O  
ATOM   2875  CG  GLN A 184       3.488  16.801  -1.496  1.00 92.87           C  
ATOM   2876  HG2 GLN A 184       2.981  17.678  -1.092  1.00 92.87           H  
ATOM   2877  HG3 GLN A 184       3.472  16.029  -0.727  1.00 92.87           H  
ATOM   2878  CD  GLN A 184       4.943  17.165  -1.780  1.00 92.87           C  
ATOM   2879  NE2 GLN A 184       5.632  17.747  -0.823  1.00 92.87           N  
ATOM   2880 HE21 GLN A 184       5.183  17.993   0.048  1.00 92.87           H  
ATOM   2881 HE22 GLN A 184       6.566  18.033  -1.079  1.00 92.87           H  
ATOM   2882  OE1 GLN A 184       5.506  16.943  -2.838  1.00 92.87           O  
ATOM   2883  N   HIS A 185       0.613  14.739  -4.505  1.00 89.39           N  
ATOM   2884  H   HIS A 185       1.346  14.072  -4.309  1.00 89.39           H  
ATOM   2885  CA  HIS A 185      -0.120  14.610  -5.768  1.00 89.39           C  
ATOM   2886  HA  HIS A 185      -0.536  15.583  -6.032  1.00 89.39           H  
ATOM   2887  C   HIS A 185      -1.330  13.659  -5.693  1.00 89.39           C  
ATOM   2888  CB  HIS A 185       0.877  14.240  -6.873  1.00 89.39           C  
ATOM   2889  HB2 HIS A 185       1.420  13.341  -6.583  1.00 89.39           H  
ATOM   2890  HB3 HIS A 185       0.336  14.035  -7.797  1.00 89.39           H  
ATOM   2891  O   HIS A 185      -1.937  13.360  -6.719  1.00 89.39           O  
ATOM   2892  CG  HIS A 185       1.879  15.327  -7.153  1.00 89.39           C  
ATOM   2893  CD2 HIS A 185       3.214  15.303  -6.854  1.00 89.39           C  
ATOM   2894  HD2 HIS A 185       3.740  14.497  -6.365  1.00 89.39           H  
ATOM   2895  ND1 HIS A 185       1.621  16.528  -7.774  1.00 89.39           N  
ATOM   2896  HD1 HIS A 185       0.722  16.844  -8.108  1.00 89.39           H  
ATOM   2897  CE1 HIS A 185       2.777  17.209  -7.851  1.00 89.39           C  
ATOM   2898  HE1 HIS A 185       2.892  18.192  -8.283  1.00 89.39           H  
ATOM   2899  NE2 HIS A 185       3.780  16.494  -7.319  1.00 89.39           N  
ATOM   2900  N   ASN A 186      -1.696  13.176  -4.499  1.00 89.44           N  
ATOM   2901  H   ASN A 186      -1.165  13.473  -3.693  1.00 89.44           H  
ATOM   2902  CA  ASN A 186      -2.810  12.246  -4.262  1.00 89.44           C  
ATOM   2903  HA  ASN A 186      -2.676  11.885  -3.243  1.00 89.44           H  
ATOM   2904  C   ASN A 186      -2.795  10.985  -5.169  1.00 89.44           C  
ATOM   2905  CB  ASN A 186      -4.127  13.036  -4.292  1.00 89.44           C  
ATOM   2906  HB2 ASN A 186      -4.017  13.938  -3.690  1.00 89.44           H  
ATOM   2907  HB3 ASN A 186      -4.331  13.334  -5.320  1.00 89.44           H  
ATOM   2908  O   ASN A 186      -3.820  10.554  -5.705  1.00 89.44           O  
ATOM   2909  CG  ASN A 186      -5.327  12.272  -3.755  1.00 89.44           C  
ATOM   2910  ND2 ASN A 186      -6.510  12.745  -4.071  1.00 89.44           N  
ATOM   2911 HD21 ASN A 186      -7.301  12.353  -3.580  1.00 89.44           H  
ATOM   2912 HD22 ASN A 186      -6.559  13.594  -4.616  1.00 89.44           H  
ATOM   2913  OD1 ASN A 186      -5.256  11.290  -3.029  1.00 89.44           O  
ATOM   2914  N   LEU A 187      -1.618  10.376  -5.342  1.00 92.40           N  
ATOM   2915  H   LEU A 187      -0.833  10.763  -4.839  1.00 92.40           H  
ATOM   2916  CA  LEU A 187      -1.377   9.231  -6.231  1.00 92.40           C  
ATOM   2917  HA  LEU A 187      -2.037   9.311  -7.096  1.00 92.40           H  
ATOM   2918  C   LEU A 187      -1.691   7.881  -5.557  1.00 92.40           C  
ATOM   2919  CB  LEU A 187       0.071   9.283  -6.742  1.00 92.40           C  
ATOM   2920  HB2 LEU A 187       0.742   9.135  -5.896  1.00 92.40           H  
ATOM   2921  HB3 LEU A 187       0.206   8.447  -7.428  1.00 92.40           H  
ATOM   2922  O   LEU A 187      -0.798   7.167  -5.088  1.00 92.40           O  
ATOM   2923  CG  LEU A 187       0.491  10.572  -7.462  1.00 92.40           C  
ATOM   2924  HG  LEU A 187       0.448  11.394  -6.747  1.00 92.40           H  
ATOM   2925  CD1 LEU A 187       1.933  10.424  -7.948  1.00 92.40           C  
ATOM   2926 HD11 LEU A 187       2.588  10.211  -7.103  1.00 92.40           H  
ATOM   2927 HD12 LEU A 187       2.257  11.359  -8.407  1.00 92.40           H  
ATOM   2928 HD13 LEU A 187       2.006   9.618  -8.678  1.00 92.40           H  
ATOM   2929  CD2 LEU A 187      -0.392  10.912  -8.662  1.00 92.40           C  
ATOM   2930 HD21 LEU A 187      -0.418  10.079  -9.364  1.00 92.40           H  
ATOM   2931 HD22 LEU A 187      -0.003  11.798  -9.164  1.00 92.40           H  
ATOM   2932 HD23 LEU A 187      -1.403  11.137  -8.325  1.00 92.40           H  
ATOM   2933  N   LYS A 188      -2.979   7.526  -5.478  1.00 89.15           N  
ATOM   2934  H   LYS A 188      -3.641   8.180  -5.870  1.00 89.15           H  
ATOM   2935  CA  LYS A 188      -3.471   6.342  -4.741  1.00 89.15           C  
ATOM   2936  HA  LYS A 188      -3.142   6.405  -3.704  1.00 89.15           H  
ATOM   2937  C   LYS A 188      -2.926   5.006  -5.249  1.00 89.15           C  
ATOM   2938  CB  LYS A 188      -5.005   6.307  -4.760  1.00 89.15           C  
ATOM   2939  HB2 LYS A 188      -5.361   6.345  -5.789  1.00 89.15           H  
ATOM   2940  HB3 LYS A 188      -5.334   5.369  -4.313  1.00 89.15           H  
ATOM   2941  O   LYS A 188      -2.644   4.113  -4.452  1.00 89.15           O  
ATOM   2942  CG  LYS A 188      -5.610   7.463  -3.958  1.00 89.15           C  
ATOM   2943  HG2 LYS A 188      -5.201   7.444  -2.948  1.00 89.15           H  
ATOM   2944  HG3 LYS A 188      -5.355   8.414  -4.426  1.00 89.15           H  
ATOM   2945  CD  LYS A 188      -7.131   7.331  -3.868  1.00 89.15           C  
ATOM   2946  HD2 LYS A 188      -7.561   7.387  -4.868  1.00 89.15           H  
ATOM   2947  HD3 LYS A 188      -7.380   6.374  -3.410  1.00 89.15           H  
ATOM   2948  CE  LYS A 188      -7.661   8.471  -2.999  1.00 89.15           C  
ATOM   2949  HE2 LYS A 188      -7.152   8.427  -2.036  1.00 89.15           H  
ATOM   2950  HE3 LYS A 188      -7.397   9.421  -3.463  1.00 89.15           H  
ATOM   2951  NZ  LYS A 188      -9.125   8.361  -2.798  1.00 89.15           N  
ATOM   2952  HZ1 LYS A 188      -9.333   7.487  -2.335  1.00 89.15           H  
ATOM   2953  HZ2 LYS A 188      -9.612   8.401  -3.681  1.00 89.15           H  
ATOM   2954  HZ3 LYS A 188      -9.444   9.116  -2.209  1.00 89.15           H  
ATOM   2955  N   ARG A 189      -2.770   4.830  -6.563  1.00 89.64           N  
ATOM   2956  H   ARG A 189      -2.870   5.632  -7.169  1.00 89.64           H  
ATOM   2957  CA  ARG A 189      -2.234   3.578  -7.122  1.00 89.64           C  
ATOM   2958  HA  ARG A 189      -2.644   2.730  -6.573  1.00 89.64           H  
ATOM   2959  C   ARG A 189      -0.721   3.511  -6.932  1.00 89.64           C  
ATOM   2960  CB  ARG A 189      -2.617   3.444  -8.601  1.00 89.64           C  
ATOM   2961  HB2 ARG A 189      -2.211   4.292  -9.153  1.00 89.64           H  
ATOM   2962  HB3 ARG A 189      -2.163   2.535  -8.994  1.00 89.64           H  
ATOM   2963  O   ARG A 189      -0.189   2.438  -6.643  1.00 89.64           O  
ATOM   2964  CG  ARG A 189      -4.132   3.376  -8.835  1.00 89.64           C  
ATOM   2965  HG2 ARG A 189      -4.614   4.260  -8.419  1.00 89.64           H  
ATOM   2966  HG3 ARG A 189      -4.532   2.484  -8.352  1.00 89.64           H  
ATOM   2967  CD  ARG A 189      -4.410   3.323 -10.341  1.00 89.64           C  
ATOM   2968  HD2 ARG A 189      -4.060   4.255 -10.785  1.00 89.64           H  
ATOM   2969  HD3 ARG A 189      -3.851   2.493 -10.773  1.00 89.64           H  
ATOM   2970  NE  ARG A 189      -5.847   3.149 -10.629  1.00 89.64           N  
ATOM   2971  HE  ARG A 189      -6.474   3.154  -9.837  1.00 89.64           H  
ATOM   2972  NH1 ARG A 189      -5.675   3.108 -12.919  1.00 89.64           N  
ATOM   2973 HH11 ARG A 189      -6.113   3.090 -13.829  1.00 89.64           H  
ATOM   2974 HH12 ARG A 189      -4.692   3.325 -12.838  1.00 89.64           H  
ATOM   2975  NH2 ARG A 189      -7.680   2.918 -11.967  1.00 89.64           N  
ATOM   2976 HH21 ARG A 189      -8.283   2.898 -11.156  1.00 89.64           H  
ATOM   2977 HH22 ARG A 189      -8.089   2.888 -12.890  1.00 89.64           H  
ATOM   2978  CZ  ARG A 189      -6.391   3.058 -11.831  1.00 89.64           C  
ATOM   2979  N   ALA A 190      -0.039   4.654  -7.045  1.00 93.96           N  
ATOM   2980  H   ALA A 190      -0.553   5.494  -7.266  1.00 93.96           H  
ATOM   2981  CA  ALA A 190       1.402   4.748  -6.820  1.00 93.96           C  
ATOM   2982  HA  ALA A 190       1.912   3.997  -7.424  1.00 93.96           H  
ATOM   2983  C   ALA A 190       1.807   4.401  -5.391  1.00 93.96           C  
ATOM   2984  CB  ALA A 190       1.925   6.111  -7.269  1.00 93.96           C  
ATOM   2985  HB1 ALA A 190       1.611   6.323  -8.291  1.00 93.96           H  
ATOM   2986  HB2 ALA A 190       3.014   6.114  -7.228  1.00 93.96           H  
ATOM   2987  HB3 ALA A 190       1.555   6.884  -6.595  1.00 93.96           H  
ATOM   2988  O   ALA A 190       2.672   3.540  -5.210  1.00 93.96           O  
ATOM   2989  N   ILE A 191       1.142   4.981  -4.388  1.00 95.84           N  
ATOM   2990  H   ILE A 191       0.463   5.699  -4.598  1.00 95.84           H  
ATOM   2991  CA  ILE A 191       1.484   4.716  -2.986  1.00 95.84           C  
ATOM   2992  HA  ILE A 191       2.544   4.948  -2.882  1.00 95.84           H  
ATOM   2993  C   ILE A 191       1.319   3.234  -2.624  1.00 95.84           C  
ATOM   2994  CB  ILE A 191       0.707   5.652  -2.036  1.00 95.84           C  
ATOM   2995  HB  ILE A 191       0.840   6.674  -2.390  1.00 95.84           H  
ATOM   2996  O   ILE A 191       2.158   2.684  -1.915  1.00 95.84           O  
ATOM   2997  CG1 ILE A 191       1.238   5.597  -0.590  1.00 95.84           C  
ATOM   2998 HG12 ILE A 191       1.179   4.578  -0.207  1.00 95.84           H  
ATOM   2999 HG13 ILE A 191       0.608   6.227   0.037  1.00 95.84           H  
ATOM   3000  CG2 ILE A 191      -0.802   5.371  -2.032  1.00 95.84           C  
ATOM   3001 HG21 ILE A 191      -1.193   5.528  -3.037  1.00 95.84           H  
ATOM   3002 HG22 ILE A 191      -1.026   4.358  -1.699  1.00 95.84           H  
ATOM   3003 HG23 ILE A 191      -1.306   6.070  -1.364  1.00 95.84           H  
ATOM   3004  CD1 ILE A 191       2.682   6.086  -0.442  1.00 95.84           C  
ATOM   3005 HD11 ILE A 191       3.377   5.400  -0.926  1.00 95.84           H  
ATOM   3006 HD12 ILE A 191       2.928   6.136   0.619  1.00 95.84           H  
ATOM   3007 HD13 ILE A 191       2.784   7.083  -0.871  1.00 95.84           H  
ATOM   3008  N   GLY A 192       0.309   2.550  -3.178  1.00 94.65           N  
ATOM   3009  H   GLY A 192      -0.368   3.060  -3.727  1.00 94.65           H  
ATOM   3010  CA  GLY A 192       0.126   1.109  -2.985  1.00 94.65           C  
ATOM   3011  HA2 GLY A 192      -0.788   0.796  -3.490  1.00 94.65           H  
ATOM   3012  HA3 GLY A 192       0.028   0.900  -1.919  1.00 94.65           H  
ATOM   3013  C   GLY A 192       1.293   0.280  -3.535  1.00 94.65           C  
ATOM   3014  O   GLY A 192       1.807  -0.600  -2.849  1.00 94.65           O  
ATOM   3015  N   ARG A 193       1.784   0.597  -4.742  1.00 94.43           N  
ATOM   3016  H   ARG A 193       1.360   1.369  -5.236  1.00 94.43           H  
ATOM   3017  CA  ARG A 193       2.945  -0.094  -5.340  1.00 94.43           C  
ATOM   3018  HA  ARG A 193       2.799  -1.170  -5.242  1.00 94.43           H  
ATOM   3019  C   ARG A 193       4.253   0.193  -4.604  1.00 94.43           C  
ATOM   3020  CB  ARG A 193       3.089   0.299  -6.818  1.00 94.43           C  
ATOM   3021  HB2 ARG A 193       4.044  -0.070  -7.192  1.00 94.43           H  
ATOM   3022  HB3 ARG A 193       3.105   1.386  -6.900  1.00 94.43           H  
ATOM   3023  O   ARG A 193       5.076  -0.711  -4.455  1.00 94.43           O  
ATOM   3024  CG  ARG A 193       1.978  -0.250  -7.720  1.00 94.43           C  
ATOM   3025  HG2 ARG A 193       1.008   0.125  -7.394  1.00 94.43           H  
ATOM   3026  HG3 ARG A 193       2.162   0.105  -8.734  1.00 94.43           H  
ATOM   3027  CD  ARG A 193       1.960  -1.782  -7.726  1.00 94.43           C  
ATOM   3028  HD2 ARG A 193       2.982  -2.142  -7.846  1.00 94.43           H  
ATOM   3029  HD3 ARG A 193       1.565  -2.141  -6.775  1.00 94.43           H  
ATOM   3030  NE  ARG A 193       1.130  -2.292  -8.830  1.00 94.43           N  
ATOM   3031  HE  ARG A 193       0.609  -1.603  -9.354  1.00 94.43           H  
ATOM   3032  NH1 ARG A 193       1.694  -4.500  -8.600  1.00 94.43           N  
ATOM   3033 HH11 ARG A 193       2.121  -4.267  -7.715  1.00 94.43           H  
ATOM   3034 HH12 ARG A 193       1.564  -5.468  -8.860  1.00 94.43           H  
ATOM   3035  NH2 ARG A 193       0.315  -3.875 -10.244  1.00 94.43           N  
ATOM   3036 HH21 ARG A 193      -0.182  -3.155 -10.748  1.00 94.43           H  
ATOM   3037 HH22 ARG A 193       0.247  -4.839 -10.538  1.00 94.43           H  
ATOM   3038  CZ  ARG A 193       1.052  -3.549  -9.220  1.00 94.43           C  
ATOM   3039  N   ILE A 194       4.432   1.428  -4.140  1.00 95.53           N  
ATOM   3040  H   ILE A 194       3.725   2.118  -4.349  1.00 95.53           H  
ATOM   3041  CA  ILE A 194       5.562   1.830  -3.292  1.00 95.53           C  
ATOM   3042  HA  ILE A 194       6.498   1.581  -3.792  1.00 95.53           H  
ATOM   3043  C   ILE A 194       5.537   1.042  -1.981  1.00 95.53           C  
ATOM   3044  CB  ILE A 194       5.512   3.357  -3.073  1.00 95.53           C  
ATOM   3045  HB  ILE A 194       4.478   3.643  -2.880  1.00 95.53           H  
ATOM   3046  O   ILE A 194       6.559   0.480  -1.588  1.00 95.53           O  
ATOM   3047  CG1 ILE A 194       5.992   4.054  -4.364  1.00 95.53           C  
ATOM   3048 HG12 ILE A 194       7.081   4.021  -4.414  1.00 95.53           H  
ATOM   3049 HG13 ILE A 194       5.600   3.538  -5.239  1.00 95.53           H  
ATOM   3050  CG2 ILE A 194       6.352   3.822  -1.868  1.00 95.53           C  
ATOM   3051 HG21 ILE A 194       6.340   4.909  -1.785  1.00 95.53           H  
ATOM   3052 HG22 ILE A 194       7.384   3.490  -1.973  1.00 95.53           H  
ATOM   3053 HG23 ILE A 194       5.941   3.427  -0.939  1.00 95.53           H  
ATOM   3054  CD1 ILE A 194       5.527   5.505  -4.452  1.00 95.53           C  
ATOM   3055 HD11 ILE A 194       5.913   5.956  -5.366  1.00 95.53           H  
ATOM   3056 HD12 ILE A 194       4.437   5.516  -4.481  1.00 95.53           H  
ATOM   3057 HD13 ILE A 194       5.868   6.086  -3.595  1.00 95.53           H  
ATOM   3058  N   ALA A 195       4.363   0.918  -1.358  1.00 96.64           N  
ATOM   3059  H   ALA A 195       3.564   1.426  -1.710  1.00 96.64           H  
ATOM   3060  CA  ALA A 195       4.181   0.120  -0.155  1.00 96.64           C  
ATOM   3061  HA  ALA A 195       4.845   0.516   0.613  1.00 96.64           H  
ATOM   3062  C   ALA A 195       4.556  -1.351  -0.382  1.00 96.64           C  
ATOM   3063  CB  ALA A 195       2.730   0.258   0.313  1.00 96.64           C  
ATOM   3064  HB1 ALA A 195       2.057  -0.234  -0.390  1.00 96.64           H  
ATOM   3065  HB2 ALA A 195       2.611  -0.216   1.288  1.00 96.64           H  
ATOM   3066  HB3 ALA A 195       2.453   1.310   0.381  1.00 96.64           H  
ATOM   3067  O   ALA A 195       5.340  -1.907   0.385  1.00 96.64           O  
ATOM   3068  N   ASP A 196       4.076  -1.963  -1.468  1.00 95.47           N  
ATOM   3069  H   ASP A 196       3.366  -1.487  -2.006  1.00 95.47           H  
ATOM   3070  CA  ASP A 196       4.408  -3.347  -1.820  1.00 95.47           C  
ATOM   3071  HA  ASP A 196       4.101  -4.008  -1.009  1.00 95.47           H  
ATOM   3072  C   ASP A 196       5.911  -3.549  -2.056  1.00 95.47           C  
ATOM   3073  CB  ASP A 196       3.680  -3.760  -3.107  1.00 95.47           C  
ATOM   3074  HB2 ASP A 196       4.123  -4.688  -3.468  1.00 95.47           H  
ATOM   3075  HB3 ASP A 196       3.848  -3.004  -3.875  1.00 95.47           H  
ATOM   3076  O   ASP A 196       6.466  -4.593  -1.707  1.00 95.47           O  
ATOM   3077  CG  ASP A 196       2.180  -4.007  -2.959  1.00 95.47           C  
ATOM   3078  OD1 ASP A 196       1.728  -4.258  -1.820  1.00 95.47           O  
ATOM   3079  OD2 ASP A 196       1.535  -4.033  -4.034  1.00 95.47           O  
ATOM   3080  N   ALA A 197       6.590  -2.590  -2.690  1.00 95.47           N  
ATOM   3081  H   ALA A 197       6.094  -1.753  -2.963  1.00 95.47           H  
ATOM   3082  CA  ALA A 197       8.035  -2.647  -2.900  1.00 95.47           C  
ATOM   3083  HA  ALA A 197       8.295  -3.612  -3.335  1.00 95.47           H  
ATOM   3084  C   ALA A 197       8.797  -2.544  -1.571  1.00 95.47           C  
ATOM   3085  CB  ALA A 197       8.434  -1.560  -3.900  1.00 95.47           C  
ATOM   3086  HB1 ALA A 197       8.255  -0.572  -3.476  1.00 95.47           H  
ATOM   3087  HB2 ALA A 197       7.848  -1.663  -4.814  1.00 95.47           H  
ATOM   3088  HB3 ALA A 197       9.492  -1.658  -4.142  1.00 95.47           H  
ATOM   3089  O   ALA A 197       9.634  -3.399  -1.280  1.00 95.47           O  
ATOM   3090  N   TYR A 198       8.422  -1.585  -0.722  1.00 96.63           N  
ATOM   3091  H   TYR A 198       7.719  -0.925  -1.022  1.00 96.63           H  
ATOM   3092  CA  TYR A 198       9.015  -1.391   0.598  1.00 96.63           C  
ATOM   3093  HA  TYR A 198      10.088  -1.247   0.471  1.00 96.63           H  
ATOM   3094  C   TYR A 198       8.813  -2.610   1.516  1.00 96.63           C  
ATOM   3095  CB  TYR A 198       8.419  -0.116   1.204  1.00 96.63           C  
ATOM   3096  HB2 TYR A 198       7.365  -0.276   1.432  1.00 96.63           H  
ATOM   3097  HB3 TYR A 198       8.472   0.685   0.466  1.00 96.63           H  
ATOM   3098  O   TYR A 198       9.750  -3.087   2.157  1.00 96.63           O  
ATOM   3099  CG  TYR A 198       9.142   0.353   2.445  1.00 96.63           C  
ATOM   3100  CD1 TYR A 198       8.597   0.113   3.720  1.00 96.63           C  
ATOM   3101  HD1 TYR A 198       7.656  -0.407   3.824  1.00 96.63           H  
ATOM   3102  CD2 TYR A 198      10.359   1.049   2.316  1.00 96.63           C  
ATOM   3103  HD2 TYR A 198      10.758   1.271   1.337  1.00 96.63           H  
ATOM   3104  CE1 TYR A 198       9.277   0.565   4.865  1.00 96.63           C  
ATOM   3105  HE1 TYR A 198       8.862   0.400   5.849  1.00 96.63           H  
ATOM   3106  CE2 TYR A 198      11.038   1.495   3.464  1.00 96.63           C  
ATOM   3107  HE2 TYR A 198      11.958   2.053   3.380  1.00 96.63           H  
ATOM   3108  OH  TYR A 198      11.190   1.631   5.852  1.00 96.63           O  
ATOM   3109  HH  TYR A 198      10.736   1.432   6.674  1.00 96.63           H  
ATOM   3110  CZ  TYR A 198      10.505   1.241   4.745  1.00 96.63           C  
ATOM   3111  N   VAL A 199       7.611  -3.192   1.514  1.00 96.57           N  
ATOM   3112  H   VAL A 199       6.873  -2.739   0.993  1.00 96.57           H  
ATOM   3113  CA  VAL A 199       7.297  -4.433   2.237  1.00 96.57           C  
ATOM   3114  HA  VAL A 199       7.567  -4.308   3.286  1.00 96.57           H  
ATOM   3115  C   VAL A 199       8.118  -5.606   1.707  1.00 96.57           C  
ATOM   3116  CB  VAL A 199       5.788  -4.733   2.151  1.00 96.57           C  
ATOM   3117  HB  VAL A 199       5.452  -4.604   1.122  1.00 96.57           H  
ATOM   3118  O   VAL A 199       8.672  -6.369   2.497  1.00 96.57           O  
ATOM   3119  CG1 VAL A 199       5.431  -6.161   2.588  1.00 96.57           C  
ATOM   3120 HG11 VAL A 199       5.760  -6.869   1.827  1.00 96.57           H  
ATOM   3121 HG12 VAL A 199       5.919  -6.389   3.535  1.00 96.57           H  
ATOM   3122 HG13 VAL A 199       4.350  -6.252   2.696  1.00 96.57           H  
ATOM   3123  CG2 VAL A 199       5.017  -3.765   3.051  1.00 96.57           C  
ATOM   3124 HG21 VAL A 199       3.946  -3.912   2.913  1.00 96.57           H  
ATOM   3125 HG22 VAL A 199       5.288  -3.935   4.093  1.00 96.57           H  
ATOM   3126 HG23 VAL A 199       5.253  -2.733   2.792  1.00 96.57           H  
ATOM   3127  N   ARG A 200       8.231  -5.770   0.382  1.00 95.56           N  
ATOM   3128  H   ARG A 200       7.764  -5.109  -0.223  1.00 95.56           H  
ATOM   3129  CA  ARG A 200       9.063  -6.828  -0.217  1.00 95.56           C  
ATOM   3130  HA  ARG A 200       8.754  -7.796   0.180  1.00 95.56           H  
ATOM   3131  C   ARG A 200      10.532  -6.683   0.172  1.00 95.56           C  
ATOM   3132  CB  ARG A 200       8.917  -6.835  -1.744  1.00 95.56           C  
ATOM   3133  HB2 ARG A 200       9.764  -7.369  -2.176  1.00 95.56           H  
ATOM   3134  HB3 ARG A 200       8.939  -5.812  -2.121  1.00 95.56           H  
ATOM   3135  O   ARG A 200      11.166  -7.698   0.460  1.00 95.56           O  
ATOM   3136  CG  ARG A 200       7.633  -7.545  -2.198  1.00 95.56           C  
ATOM   3137  HG2 ARG A 200       6.754  -7.074  -1.758  1.00 95.56           H  
ATOM   3138  HG3 ARG A 200       7.667  -8.578  -1.851  1.00 95.56           H  
ATOM   3139  CD  ARG A 200       7.511  -7.554  -3.728  1.00 95.56           C  
ATOM   3140  HD2 ARG A 200       8.427  -7.975  -4.143  1.00 95.56           H  
ATOM   3141  HD3 ARG A 200       6.677  -8.201  -4.002  1.00 95.56           H  
ATOM   3142  NE  ARG A 200       7.265  -6.205  -4.277  1.00 95.56           N  
ATOM   3143  HE  ARG A 200       6.871  -5.536  -3.631  1.00 95.56           H  
ATOM   3144  NH1 ARG A 200       8.096  -6.550  -6.397  1.00 95.56           N  
ATOM   3145 HH11 ARG A 200       8.294  -6.179  -7.316  1.00 95.56           H  
ATOM   3146 HH12 ARG A 200       8.308  -7.509  -6.160  1.00 95.56           H  
ATOM   3147  NH2 ARG A 200       7.252  -4.559  -5.862  1.00 95.56           N  
ATOM   3148 HH21 ARG A 200       7.526  -4.184  -6.759  1.00 95.56           H  
ATOM   3149 HH22 ARG A 200       6.818  -3.928  -5.203  1.00 95.56           H  
ATOM   3150  CZ  ARG A 200       7.536  -5.781  -5.503  1.00 95.56           C  
ATOM   3151  N   PHE A 201      11.048  -5.455   0.219  1.00 95.42           N  
ATOM   3152  H   PHE A 201      10.480  -4.673  -0.074  1.00 95.42           H  
ATOM   3153  CA  PHE A 201      12.403  -5.184   0.683  1.00 95.42           C  
ATOM   3154  HA  PHE A 201      13.106  -5.732   0.055  1.00 95.42           H  
ATOM   3155  C   PHE A 201      12.601  -5.677   2.115  1.00 95.42           C  
ATOM   3156  CB  PHE A 201      12.727  -3.696   0.557  1.00 95.42           C  
ATOM   3157  HB2 PHE A 201      12.009  -3.117   1.137  1.00 95.42           H  
ATOM   3158  HB3 PHE A 201      12.622  -3.398  -0.486  1.00 95.42           H  
ATOM   3159  O   PHE A 201      13.454  -6.527   2.324  1.00 95.42           O  
ATOM   3160  CG  PHE A 201      14.121  -3.341   1.038  1.00 95.42           C  
ATOM   3161  CD1 PHE A 201      14.359  -3.064   2.399  1.00 95.42           C  
ATOM   3162  HD1 PHE A 201      13.550  -3.088   3.114  1.00 95.42           H  
ATOM   3163  CD2 PHE A 201      15.181  -3.271   0.119  1.00 95.42           C  
ATOM   3164  HD2 PHE A 201      14.985  -3.415  -0.933  1.00 95.42           H  
ATOM   3165  CE1 PHE A 201      15.652  -2.740   2.840  1.00 95.42           C  
ATOM   3166  HE1 PHE A 201      15.833  -2.520   3.882  1.00 95.42           H  
ATOM   3167  CE2 PHE A 201      16.477  -2.949   0.559  1.00 95.42           C  
ATOM   3168  HE2 PHE A 201      17.288  -2.860  -0.149  1.00 95.42           H  
ATOM   3169  CZ  PHE A 201      16.710  -2.682   1.919  1.00 95.42           C  
ATOM   3170  HZ  PHE A 201      17.698  -2.403   2.257  1.00 95.42           H  
ATOM   3171  N   PHE A 202      11.784  -5.241   3.081  1.00 95.46           N  
ATOM   3172  H   PHE A 202      11.097  -4.537   2.852  1.00 95.46           H  
ATOM   3173  CA  PHE A 202      11.963  -5.624   4.490  1.00 95.46           C  
ATOM   3174  HA  PHE A 202      13.015  -5.498   4.744  1.00 95.46           H  
ATOM   3175  C   PHE A 202      11.639  -7.092   4.779  1.00 95.46           C  
ATOM   3176  CB  PHE A 202      11.168  -4.682   5.396  1.00 95.46           C  
ATOM   3177  HB2 PHE A 202      10.945  -5.190   6.333  1.00 95.46           H  
ATOM   3178  HB3 PHE A 202      10.220  -4.424   4.924  1.00 95.46           H  
ATOM   3179  O   PHE A 202      12.289  -7.708   5.625  1.00 95.46           O  
ATOM   3180  CG  PHE A 202      11.956  -3.432   5.722  1.00 95.46           C  
ATOM   3181  CD1 PHE A 202      12.920  -3.471   6.747  1.00 95.46           C  
ATOM   3182  HD1 PHE A 202      13.056  -4.372   7.325  1.00 95.46           H  
ATOM   3183  CD2 PHE A 202      11.797  -2.263   4.957  1.00 95.46           C  
ATOM   3184  HD2 PHE A 202      11.071  -2.219   4.159  1.00 95.46           H  
ATOM   3185  CE1 PHE A 202      13.720  -2.348   7.015  1.00 95.46           C  
ATOM   3186  HE1 PHE A 202      14.460  -2.382   7.802  1.00 95.46           H  
ATOM   3187  CE2 PHE A 202      12.631  -1.160   5.200  1.00 95.46           C  
ATOM   3188  HE2 PHE A 202      12.575  -0.282   4.573  1.00 95.46           H  
ATOM   3189  CZ  PHE A 202      13.578  -1.192   6.234  1.00 95.46           C  
ATOM   3190  HZ  PHE A 202      14.217  -0.340   6.413  1.00 95.46           H  
ATOM   3191  N   ARG A 203      10.707  -7.699   4.031  1.00 94.29           N  
ATOM   3192  H   ARG A 203      10.164  -7.133   3.395  1.00 94.29           H  
ATOM   3193  CA  ARG A 203      10.485  -9.151   4.083  1.00 94.29           C  
ATOM   3194  HA  ARG A 203      10.266  -9.432   5.113  1.00 94.29           H  
ATOM   3195  C   ARG A 203      11.737  -9.927   3.697  1.00 94.29           C  
ATOM   3196  CB  ARG A 203       9.321  -9.571   3.178  1.00 94.29           C  
ATOM   3197  HB2 ARG A 203       9.395  -9.055   2.221  1.00 94.29           H  
ATOM   3198  HB3 ARG A 203       9.390 -10.644   2.993  1.00 94.29           H  
ATOM   3199  O   ARG A 203      12.042 -10.925   4.337  1.00 94.29           O  
ATOM   3200  CG  ARG A 203       7.962  -9.293   3.826  1.00 94.29           C  
ATOM   3201  HG2 ARG A 203       7.885  -9.852   4.758  1.00 94.29           H  
ATOM   3202  HG3 ARG A 203       7.863  -8.229   4.042  1.00 94.29           H  
ATOM   3203  CD  ARG A 203       6.840  -9.736   2.885  1.00 94.29           C  
ATOM   3204  HD2 ARG A 203       6.924 -10.810   2.718  1.00 94.29           H  
ATOM   3205  HD3 ARG A 203       6.962  -9.216   1.935  1.00 94.29           H  
ATOM   3206  NE  ARG A 203       5.514  -9.420   3.446  1.00 94.29           N  
ATOM   3207  HE  ARG A 203       5.504  -8.932   4.330  1.00 94.29           H  
ATOM   3208  NH1 ARG A 203       4.253 -10.191   1.689  1.00 94.29           N  
ATOM   3209 HH11 ARG A 203       5.094 -10.534   1.246  1.00 94.29           H  
ATOM   3210 HH12 ARG A 203       3.354 -10.289   1.240  1.00 94.29           H  
ATOM   3211  NH2 ARG A 203       3.246  -9.181   3.405  1.00 94.29           N  
ATOM   3212 HH21 ARG A 203       2.360  -9.281   2.932  1.00 94.29           H  
ATOM   3213 HH22 ARG A 203       3.273  -8.632   4.252  1.00 94.29           H  
ATOM   3214  CZ  ARG A 203       4.348  -9.602   2.849  1.00 94.29           C  
ATOM   3215  N   ARG A 204      12.461  -9.478   2.669  1.00 91.66           N  
ATOM   3216  H   ARG A 204      12.140  -8.652   2.186  1.00 91.66           H  
ATOM   3217  CA  ARG A 204      13.723 -10.097   2.246  1.00 91.66           C  
ATOM   3218  HA  ARG A 204      13.632 -11.182   2.308  1.00 91.66           H  
ATOM   3219  C   ARG A 204      14.885  -9.721   3.165  1.00 91.66           C  
ATOM   3220  CB  ARG A 204      13.982  -9.731   0.782  1.00 91.66           C  
ATOM   3221  HB2 ARG A 204      13.106 -10.005   0.194  1.00 91.66           H  
ATOM   3222  HB3 ARG A 204      14.143  -8.657   0.689  1.00 91.66           H  
ATOM   3223  O   ARG A 204      15.683 -10.581   3.523  1.00 91.66           O  
ATOM   3224  CG  ARG A 204      15.202 -10.483   0.239  1.00 91.66           C  
ATOM   3225  HG2 ARG A 204      16.104 -10.123   0.733  1.00 91.66           H  
ATOM   3226  HG3 ARG A 204      15.093 -11.550   0.432  1.00 91.66           H  
ATOM   3227  CD  ARG A 204      15.326 -10.257  -1.266  1.00 91.66           C  
ATOM   3228  HD2 ARG A 204      14.453 -10.687  -1.757  1.00 91.66           H  
ATOM   3229  HD3 ARG A 204      15.353  -9.185  -1.460  1.00 91.66           H  
ATOM   3230  NE  ARG A 204      16.551 -10.884  -1.785  1.00 91.66           N  
ATOM   3231  HE  ARG A 204      17.182 -11.270  -1.097  1.00 91.66           H  
ATOM   3232  NH1 ARG A 204      16.227 -10.395  -3.998  1.00 91.66           N  
ATOM   3233 HH11 ARG A 204      16.538 -10.453  -4.958  1.00 91.66           H  
ATOM   3234 HH12 ARG A 204      15.376  -9.919  -3.736  1.00 91.66           H  
ATOM   3235  NH2 ARG A 204      18.048 -11.533  -3.365  1.00 91.66           N  
ATOM   3236 HH21 ARG A 204      18.629 -11.928  -2.639  1.00 91.66           H  
ATOM   3237 HH22 ARG A 204      18.363 -11.591  -4.323  1.00 91.66           H  
ATOM   3238  CZ  ARG A 204      16.937 -10.933  -3.044  1.00 91.66           C  
ATOM   3239  N   PHE A 205      14.960  -8.449   3.545  1.00 92.42           N  
ATOM   3240  H   PHE A 205      14.270  -7.806   3.184  1.00 92.42           H  
ATOM   3241  CA  PHE A 205      16.061  -7.886   4.310  1.00 92.42           C  
ATOM   3242  HA  PHE A 205      16.991  -8.203   3.840  1.00 92.42           H  
ATOM   3243  C   PHE A 205      16.089  -8.422   5.733  1.00 92.42           C  
ATOM   3244  CB  PHE A 205      16.030  -6.349   4.299  1.00 92.42           C  
ATOM   3245  HB2 PHE A 205      15.097  -6.017   4.752  1.00 92.42           H  
ATOM   3246  HB3 PHE A 205      16.048  -5.977   3.275  1.00 92.42           H  
ATOM   3247  O   PHE A 205      17.124  -8.948   6.094  1.00 92.42           O  
ATOM   3248  CG  PHE A 205      17.188  -5.723   5.055  1.00 92.42           C  
ATOM   3249  CD1 PHE A 205      16.940  -4.804   6.092  1.00 92.42           C  
ATOM   3250  HD1 PHE A 205      15.932  -4.486   6.314  1.00 92.42           H  
ATOM   3251  CD2 PHE A 205      18.516  -6.084   4.753  1.00 92.42           C  
ATOM   3252  HD2 PHE A 205      18.734  -6.760   3.940  1.00 92.42           H  
ATOM   3253  CE1 PHE A 205      18.005  -4.293   6.855  1.00 92.42           C  
ATOM   3254  HE1 PHE A 205      17.816  -3.606   7.666  1.00 92.42           H  
ATOM   3255  CE2 PHE A 205      19.579  -5.575   5.518  1.00 92.42           C  
ATOM   3256  HE2 PHE A 205      20.597  -5.866   5.302  1.00 92.42           H  
ATOM   3257  CZ  PHE A 205      19.324  -4.687   6.574  1.00 92.42           C  
ATOM   3258  HZ  PHE A 205      20.147  -4.308   7.162  1.00 92.42           H  
ATOM   3259  N   LEU A 206      14.987  -8.371   6.494  1.00 91.26           N  
ATOM   3260  H   LEU A 206      14.152  -7.953   6.109  1.00 91.26           H  
ATOM   3261  CA  LEU A 206      14.959  -8.781   7.908  1.00 91.26           C  
ATOM   3262  HA  LEU A 206      15.975  -8.951   8.263  1.00 91.26           H  
ATOM   3263  C   LEU A 206      14.218 -10.101   8.142  1.00 91.26           C  
ATOM   3264  CB  LEU A 206      14.342  -7.662   8.773  1.00 91.26           C  
ATOM   3265  HB2 LEU A 206      13.326  -7.468   8.428  1.00 91.26           H  
ATOM   3266  HB3 LEU A 206      14.279  -8.025   9.799  1.00 91.26           H  
ATOM   3267  O   LEU A 206      14.702 -10.950   8.876  1.00 91.26           O  
ATOM   3268  CG  LEU A 206      15.124  -6.338   8.786  1.00 91.26           C  
ATOM   3269  HG  LEU A 206      15.128  -5.936   7.773  1.00 91.26           H  
ATOM   3270  CD1 LEU A 206      14.423  -5.322   9.684  1.00 91.26           C  
ATOM   3271 HD11 LEU A 206      13.375  -5.225   9.402  1.00 91.26           H  
ATOM   3272 HD12 LEU A 206      14.915  -4.354   9.592  1.00 91.26           H  
ATOM   3273 HD13 LEU A 206      14.484  -5.649  10.722  1.00 91.26           H  
ATOM   3274  CD2 LEU A 206      16.562  -6.500   9.272  1.00 91.26           C  
ATOM   3275 HD21 LEU A 206      16.587  -7.022  10.228  1.00 91.26           H  
ATOM   3276 HD22 LEU A 206      17.031  -5.524   9.394  1.00 91.26           H  
ATOM   3277 HD23 LEU A 206      17.141  -7.057   8.536  1.00 91.26           H  
ATOM   3278  N   LEU A 207      13.059 -10.302   7.505  1.00 90.11           N  
ATOM   3279  H   LEU A 207      12.721  -9.569   6.899  1.00 90.11           H  
ATOM   3280  CA  LEU A 207      12.141 -11.387   7.900  1.00 90.11           C  
ATOM   3281  HA  LEU A 207      12.265 -11.567   8.968  1.00 90.11           H  
ATOM   3282  C   LEU A 207      12.409 -12.742   7.224  1.00 90.11           C  
ATOM   3283  CB  LEU A 207      10.682 -10.959   7.659  1.00 90.11           C  
ATOM   3284  HB2 LEU A 207      10.504 -10.936   6.584  1.00 90.11           H  
ATOM   3285  HB3 LEU A 207      10.039 -11.734   8.077  1.00 90.11           H  
ATOM   3286  O   LEU A 207      11.795 -13.741   7.591  1.00 90.11           O  
ATOM   3287  CG  LEU A 207      10.267  -9.610   8.273  1.00 90.11           C  
ATOM   3288  HG  LEU A 207      10.858  -8.805   7.837  1.00 90.11           H  
ATOM   3289  CD1 LEU A 207       8.794  -9.339   7.953  1.00 90.11           C  
ATOM   3290 HD11 LEU A 207       8.661  -9.269   6.874  1.00 90.11           H  
ATOM   3291 HD12 LEU A 207       8.497  -8.392   8.404  1.00 90.11           H  
ATOM   3292 HD13 LEU A 207       8.177 -10.140   8.361  1.00 90.11           H  
ATOM   3293  CD2 LEU A 207      10.447  -9.597   9.786  1.00 90.11           C  
ATOM   3294 HD21 LEU A 207      10.067  -8.666  10.208  1.00 90.11           H  
ATOM   3295 HD22 LEU A 207      11.508  -9.660  10.028  1.00 90.11           H  
ATOM   3296 HD23 LEU A 207       9.941 -10.444  10.250  1.00 90.11           H  
ATOM   3297  N   SER A 208      13.255 -12.791   6.193  1.00 87.69           N  
ATOM   3298  H   SER A 208      13.747 -11.944   5.945  1.00 87.69           H  
ATOM   3299  CA  SER A 208      13.568 -14.046   5.500  1.00 87.69           C  
ATOM   3300  HA  SER A 208      12.659 -14.646   5.456  1.00 87.69           H  
ATOM   3301  C   SER A 208      14.642 -14.808   6.277  1.00 87.69           C  
ATOM   3302  CB  SER A 208      14.014 -13.799   4.059  1.00 87.69           C  
ATOM   3303  HB2 SER A 208      14.851 -13.101   4.045  1.00 87.69           H  
ATOM   3304  HB3 SER A 208      14.327 -14.741   3.609  1.00 87.69           H  
ATOM   3305  O   SER A 208      15.673 -14.206   6.591  1.00 87.69           O  
ATOM   3306  OG  SER A 208      12.925 -13.271   3.328  1.00 87.69           O  
ATOM   3307  HG  SER A 208      12.582 -12.532   3.836  1.00 87.69           H  
ATOM   3308  N   PRO A 209      14.452 -16.104   6.577  1.00 81.99           N  
ATOM   3309  CA  PRO A 209      15.466 -16.882   7.274  1.00 81.99           C  
ATOM   3310  HA  PRO A 209      15.728 -16.398   8.215  1.00 81.99           H  
ATOM   3311  C   PRO A 209      16.717 -16.998   6.399  1.00 81.99           C  
ATOM   3312  CB  PRO A 209      14.818 -18.237   7.568  1.00 81.99           C  
ATOM   3313  HB2 PRO A 209      15.543 -19.051   7.561  1.00 81.99           H  
ATOM   3314  HB3 PRO A 209      14.310 -18.192   8.532  1.00 81.99           H  
ATOM   3315  O   PRO A 209      16.616 -17.222   5.190  1.00 81.99           O  
ATOM   3316  CG  PRO A 209      13.782 -18.385   6.454  1.00 81.99           C  
ATOM   3317  HG2 PRO A 209      12.952 -19.024   6.755  1.00 81.99           H  
ATOM   3318  HG3 PRO A 209      14.263 -18.780   5.559  1.00 81.99           H  
ATOM   3319  CD  PRO A 209      13.328 -16.948   6.199  1.00 81.99           C  
ATOM   3320  HD2 PRO A 209      13.068 -16.824   5.148  1.00 81.99           H  
ATOM   3321  HD3 PRO A 209      12.473 -16.713   6.834  1.00 81.99           H  
ATOM   3322  N   ILE A 210      17.889 -16.829   7.008  1.00 78.35           N  
ATOM   3323  H   ILE A 210      17.913 -16.703   8.009  1.00 78.35           H  
ATOM   3324  CA  ILE A 210      19.164 -17.114   6.349  1.00 78.35           C  
ATOM   3325  HA  ILE A 210      19.025 -17.029   5.271  1.00 78.35           H  
ATOM   3326  C   ILE A 210      19.527 -18.558   6.709  1.00 78.35           C  
ATOM   3327  CB  ILE A 210      20.254 -16.083   6.707  1.00 78.35           C  
ATOM   3328  HB  ILE A 210      20.420 -16.077   7.784  1.00 78.35           H  
ATOM   3329  O   ILE A 210      19.573 -18.875   7.900  1.00 78.35           O  
ATOM   3330  CG1 ILE A 210      19.777 -14.686   6.247  1.00 78.35           C  
ATOM   3331 HG12 ILE A 210      18.807 -14.477   6.698  1.00 78.35           H  
ATOM   3332 HG13 ILE A 210      19.640 -14.688   5.166  1.00 78.35           H  
ATOM   3333  CG2 ILE A 210      21.556 -16.477   5.992  1.00 78.35           C  
ATOM   3334 HG21 ILE A 210      21.392 -16.623   4.924  1.00 78.35           H  
ATOM   3335 HG22 ILE A 210      22.322 -15.716   6.140  1.00 78.35           H  
ATOM   3336 HG23 ILE A 210      21.955 -17.395   6.423  1.00 78.35           H  
ATOM   3337  CD1 ILE A 210      20.706 -13.528   6.613  1.00 78.35           C  
ATOM   3338 HD11 ILE A 210      21.600 -13.569   5.991  1.00 78.35           H  
ATOM   3339 HD12 ILE A 210      20.211 -12.583   6.388  1.00 78.35           H  
ATOM   3340 HD13 ILE A 210      20.956 -13.562   7.673  1.00 78.35           H  
ATOM   3341  N   PRO A 211      19.695 -19.463   5.727  1.00 71.60           N  
ATOM   3342  CA  PRO A 211      20.040 -20.850   6.010  1.00 71.60           C  
ATOM   3343  HA  PRO A 211      19.255 -21.295   6.621  1.00 71.60           H  
ATOM   3344  C   PRO A 211      21.381 -20.922   6.747  1.00 71.60           C  
ATOM   3345  CB  PRO A 211      20.097 -21.566   4.652  1.00 71.60           C  
ATOM   3346  HB2 PRO A 211      21.125 -21.631   4.293  1.00 71.60           H  
ATOM   3347  HB3 PRO A 211      19.662 -22.564   4.707  1.00 71.60           H  
ATOM   3348  O   PRO A 211      22.394 -20.468   6.222  1.00 71.60           O  
ATOM   3349  CG  PRO A 211      19.304 -20.656   3.717  1.00 71.60           C  
ATOM   3350  HG2 PRO A 211      18.246 -20.910   3.777  1.00 71.60           H  
ATOM   3351  HG3 PRO A 211      19.658 -20.726   2.688  1.00 71.60           H  
ATOM   3352  CD  PRO A 211      19.524 -19.265   4.296  1.00 71.60           C  
ATOM   3353  HD2 PRO A 211      20.433 -18.829   3.881  1.00 71.60           H  
ATOM   3354  HD3 PRO A 211      18.658 -18.644   4.066  1.00 71.60           H  
ATOM   3355  N   SER A 212      21.391 -21.520   7.939  1.00 60.88           N  
ATOM   3356  H   SER A 212      20.522 -21.839   8.342  1.00 60.88           H  
ATOM   3357  CA  SER A 212      22.613 -21.735   8.728  1.00 60.88           C  
ATOM   3358  HA  SER A 212      23.163 -20.796   8.791  1.00 60.88           H  
ATOM   3359  C   SER A 212      23.550 -22.773   8.101  1.00 60.88           C  
ATOM   3360  CB  SER A 212      22.232 -22.170  10.146  1.00 60.88           C  
ATOM   3361  HB2 SER A 212      21.745 -21.338  10.654  1.00 60.88           H  
ATOM   3362  HB3 SER A 212      23.133 -22.438  10.696  1.00 60.88           H  
ATOM   3363  O   SER A 212      24.753 -22.758   8.351  1.00 60.88           O  
ATOM   3364  OG  SER A 212      21.342 -23.277  10.107  1.00 60.88           O  
ATOM   3365  HG  SER A 212      21.239 -23.614  11.000  1.00 60.88           H  
ATOM   3366  N   ILE A 213      23.004 -23.661   7.265  1.00 59.50           N  
ATOM   3367  H   ILE A 213      22.003 -23.619   7.140  1.00 59.50           H  
ATOM   3368  CA  ILE A 213      23.736 -24.645   6.470  1.00 59.50           C  
ATOM   3369  HA  ILE A 213      24.805 -24.442   6.536  1.00 59.50           H  
ATOM   3370  C   ILE A 213      23.293 -24.454   5.024  1.00 59.50           C  
ATOM   3371  CB  ILE A 213      23.494 -26.083   6.985  1.00 59.50           C  
ATOM   3372  HB  ILE A 213      22.437 -26.321   6.869  1.00 59.50           H  
ATOM   3373  O   ILE A 213      22.180 -24.809   4.636  1.00 59.50           O  
ATOM   3374  CG1 ILE A 213      23.857 -26.201   8.486  1.00 59.50           C  
ATOM   3375 HG12 ILE A 213      24.925 -26.028   8.619  1.00 59.50           H  
ATOM   3376 HG13 ILE A 213      23.320 -25.441   9.055  1.00 59.50           H  
ATOM   3377  CG2 ILE A 213      24.317 -27.080   6.145  1.00 59.50           C  
ATOM   3378 HG21 ILE A 213      24.053 -27.002   5.090  1.00 59.50           H  
ATOM   3379 HG22 ILE A 213      24.095 -28.103   6.448  1.00 59.50           H  
ATOM   3380 HG23 ILE A 213      25.384 -26.892   6.265  1.00 59.50           H  
ATOM   3381  CD1 ILE A 213      23.482 -27.546   9.117  1.00 59.50           C  
ATOM   3382 HD11 ILE A 213      22.429 -27.763   8.935  1.00 59.50           H  
ATOM   3383 HD12 ILE A 213      24.097 -28.347   8.704  1.00 59.50           H  
ATOM   3384 HD13 ILE A 213      23.654 -27.500  10.192  1.00 59.50           H  
ATOM   3385  N   VAL A 214      24.156 -23.839   4.222  1.00 59.59           N  
ATOM   3386  H   VAL A 214      25.041 -23.540   4.605  1.00 59.59           H  
ATOM   3387  CA  VAL A 214      23.954 -23.754   2.779  1.00 59.59           C  
ATOM   3388  HA  VAL A 214      22.895 -23.613   2.566  1.00 59.59           H  
ATOM   3389  C   VAL A 214      24.387 -25.106   2.209  1.00 59.59           C  
ATOM   3390  CB  VAL A 214      24.724 -22.547   2.191  1.00 59.59           C  
ATOM   3391  HB  VAL A 214      25.794 -22.683   2.346  1.00 59.59           H  
ATOM   3392  O   VAL A 214      25.564 -25.309   1.946  1.00 59.59           O  
ATOM   3393  CG1 VAL A 214      24.457 -22.370   0.697  1.00 59.59           C  
ATOM   3394 HG11 VAL A 214      24.985 -21.494   0.319  1.00 59.59           H  
ATOM   3395 HG12 VAL A 214      24.833 -23.241   0.161  1.00 59.59           H  
ATOM   3396 HG13 VAL A 214      23.388 -22.248   0.520  1.00 59.59           H  
ATOM   3397  CG2 VAL A 214      24.309 -21.225   2.855  1.00 59.59           C  
ATOM   3398 HG21 VAL A 214      23.238 -21.062   2.732  1.00 59.59           H  
ATOM   3399 HG22 VAL A 214      24.537 -21.243   3.920  1.00 59.59           H  
ATOM   3400 HG23 VAL A 214      24.853 -20.393   2.408  1.00 59.59           H  
ATOM   3401  N   GLU A 215      23.453 -26.043   2.012  1.00 54.00           N  
ATOM   3402  H   GLU A 215      22.535 -25.894   2.406  1.00 54.00           H  
ATOM   3403  CA  GLU A 215      23.704 -27.331   1.317  1.00 54.00           C  
ATOM   3404  HA  GLU A 215      24.540 -27.840   1.797  1.00 54.00           H  
ATOM   3405  C   GLU A 215      24.093 -27.149  -0.169  1.00 54.00           C  
ATOM   3406  CB  GLU A 215      22.462 -28.239   1.407  1.00 54.00           C  
ATOM   3407  HB2 GLU A 215      22.614 -29.108   0.768  1.00 54.00           H  
ATOM   3408  HB3 GLU A 215      21.601 -27.685   1.033  1.00 54.00           H  
ATOM   3409  O   GLU A 215      24.214 -28.106  -0.927  1.00 54.00           O  
ATOM   3410  CG  GLU A 215      22.166 -28.763   2.819  1.00 54.00           C  
ATOM   3411  HG2 GLU A 215      23.056 -29.265   3.197  1.00 54.00           H  
ATOM   3412  HG3 GLU A 215      21.952 -27.917   3.472  1.00 54.00           H  
ATOM   3413  CD  GLU A 215      20.973 -29.738   2.846  1.00 54.00           C  
ATOM   3414  OE1 GLU A 215      20.849 -30.461   3.860  1.00 54.00           O  
ATOM   3415  OE2 GLU A 215      20.173 -29.734   1.881  1.00 54.00           O  
ATOM   3416  N   THR A 216      24.250 -25.904  -0.620  1.00 57.36           N  
ATOM   3417  H   THR A 216      24.326 -25.177   0.077  1.00 57.36           H  
ATOM   3418  CA  THR A 216      24.570 -25.541  -1.997  1.00 57.36           C  
ATOM   3419  HA  THR A 216      24.412 -26.414  -2.630  1.00 57.36           H  
ATOM   3420  C   THR A 216      26.044 -25.164  -2.126  1.00 57.36           C  
ATOM   3421  CB  THR A 216      23.659 -24.405  -2.518  1.00 57.36           C  
ATOM   3422  HB  THR A 216      24.261 -23.649  -3.021  1.00 57.36           H  
ATOM   3423  O   THR A 216      26.487 -24.172  -1.554  1.00 57.36           O  
ATOM   3424  CG2 THR A 216      22.626 -24.929  -3.509  1.00 57.36           C  
ATOM   3425 HG21 THR A 216      22.018 -24.103  -3.877  1.00 57.36           H  
ATOM   3426 HG22 THR A 216      21.985 -25.667  -3.026  1.00 57.36           H  
ATOM   3427 HG23 THR A 216      23.134 -25.398  -4.352  1.00 57.36           H  
ATOM   3428  OG1 THR A 216      22.886 -23.786  -1.515  1.00 57.36           O  
ATOM   3429  HG1 THR A 216      22.498 -24.501  -1.006  1.00 57.36           H  
ATOM   3430  N   ASP A 217      26.774 -25.868  -2.993  1.00 60.62           N  
ATOM   3431  H   ASP A 217      26.402 -26.756  -3.300  1.00 60.62           H  
ATOM   3432  CA  ASP A 217      28.181 -25.603  -3.352  1.00 60.62           C  
ATOM   3433  HA  ASP A 217      28.763 -25.536  -2.433  1.00 60.62           H  
ATOM   3434  C   ASP A 217      28.403 -24.279  -4.119  1.00 60.62           C  
ATOM   3435  CB  ASP A 217      28.726 -26.782  -4.185  1.00 60.62           C  
ATOM   3436  HB2 ASP A 217      29.705 -26.525  -4.590  1.00 60.62           H  
ATOM   3437  HB3 ASP A 217      28.057 -26.959  -5.027  1.00 60.62           H  
ATOM   3438  O   ASP A 217      29.439 -24.081  -4.752  1.00 60.62           O  
ATOM   3439  CG  ASP A 217      28.919 -28.074  -3.394  1.00 60.62           C  
ATOM   3440  OD1 ASP A 217      29.223 -27.974  -2.186  1.00 60.62           O  
ATOM   3441  OD2 ASP A 217      28.790 -29.140  -4.033  1.00 60.62           O  
ATOM   3442  N   ASN A 218      27.436 -23.353  -4.129  1.00 76.21           N  
ATOM   3443  H   ASN A 218      26.691 -23.465  -3.456  1.00 76.21           H  
ATOM   3444  CA  ASN A 218      27.555 -22.113  -4.888  1.00 76.21           C  
ATOM   3445  HA  ASN A 218      28.166 -22.333  -5.763  1.00 76.21           H  
ATOM   3446  C   ASN A 218      28.247 -21.022  -4.046  1.00 76.21           C  
ATOM   3447  CB  ASN A 218      26.192 -21.686  -5.443  1.00 76.21           C  
ATOM   3448  HB2 ASN A 218      25.726 -22.547  -5.922  1.00 76.21           H  
ATOM   3449  HB3 ASN A 218      25.552 -21.351  -4.628  1.00 76.21           H  
ATOM   3450  O   ASN A 218      27.595 -20.402  -3.195  1.00 76.21           O  
ATOM   3451  CG  ASN A 218      26.330 -20.571  -6.470  1.00 76.21           C  
ATOM   3452  ND2 ASN A 218      25.398 -20.470  -7.386  1.00 76.21           N  
ATOM   3453 HD21 ASN A 218      24.644 -21.143  -7.412  1.00 76.21           H  
ATOM   3454 HD22 ASN A 218      25.531 -19.761  -8.092  1.00 76.21           H  
ATOM   3455  OD1 ASN A 218      27.259 -19.775  -6.474  1.00 76.21           O  
ATOM   3456  N   PRO A 219      29.529 -20.703  -4.314  1.00 78.00           N  
ATOM   3457  CA  PRO A 219      30.291 -19.749  -3.511  1.00 78.00           C  
ATOM   3458  HA  PRO A 219      30.333 -20.086  -2.475  1.00 78.00           H  
ATOM   3459  C   PRO A 219      29.675 -18.346  -3.537  1.00 78.00           C  
ATOM   3460  CB  PRO A 219      31.703 -19.763  -4.108  1.00 78.00           C  
ATOM   3461  HB2 PRO A 219      32.298 -20.525  -3.603  1.00 78.00           H  
ATOM   3462  HB3 PRO A 219      32.195 -18.793  -4.033  1.00 78.00           H  
ATOM   3463  O   PRO A 219      29.756 -17.620  -2.551  1.00 78.00           O  
ATOM   3464  CG  PRO A 219      31.484 -20.178  -5.562  1.00 78.00           C  
ATOM   3465  HG2 PRO A 219      32.371 -20.644  -5.990  1.00 78.00           H  
ATOM   3466  HG3 PRO A 219      31.175 -19.315  -6.153  1.00 78.00           H  
ATOM   3467  CD  PRO A 219      30.331 -21.163  -5.443  1.00 78.00           C  
ATOM   3468  HD2 PRO A 219      30.740 -22.150  -5.229  1.00 78.00           H  
ATOM   3469  HD3 PRO A 219      29.766 -21.174  -6.375  1.00 78.00           H  
ATOM   3470  N   HIS A 220      29.001 -17.970  -4.629  1.00 77.91           N  
ATOM   3471  H   HIS A 220      28.870 -18.642  -5.371  1.00 77.91           H  
ATOM   3472  CA  HIS A 220      28.374 -16.657  -4.756  1.00 77.91           C  
ATOM   3473  HA  HIS A 220      29.112 -15.900  -4.492  1.00 77.91           H  
ATOM   3474  C   HIS A 220      27.180 -16.479  -3.808  1.00 77.91           C  
ATOM   3475  CB  HIS A 220      27.949 -16.452  -6.215  1.00 77.91           C  
ATOM   3476  HB2 HIS A 220      28.807 -16.622  -6.866  1.00 77.91           H  
ATOM   3477  HB3 HIS A 220      27.176 -17.176  -6.473  1.00 77.91           H  
ATOM   3478  O   HIS A 220      27.022 -15.411  -3.213  1.00 77.91           O  
ATOM   3479  CG  HIS A 220      27.423 -15.067  -6.475  1.00 77.91           C  
ATOM   3480  CD2 HIS A 220      26.187 -14.729  -6.959  1.00 77.91           C  
ATOM   3481  HD2 HIS A 220      25.405 -15.419  -7.239  1.00 77.91           H  
ATOM   3482  ND1 HIS A 220      28.095 -13.896  -6.221  1.00 77.91           N  
ATOM   3483  HD1 HIS A 220      29.004 -13.823  -5.786  1.00 77.91           H  
ATOM   3484  CE1 HIS A 220      27.285 -12.877  -6.544  1.00 77.91           C  
ATOM   3485  HE1 HIS A 220      27.525 -11.832  -6.423  1.00 77.91           H  
ATOM   3486  NE2 HIS A 220      26.114 -13.331  -7.014  1.00 77.91           N  
ATOM   3487  N   LEU A 221      26.360 -17.524  -3.640  1.00 78.62           N  
ATOM   3488  H   LEU A 221      26.607 -18.401  -4.076  1.00 78.62           H  
ATOM   3489  CA  LEU A 221      25.220 -17.497  -2.719  1.00 78.62           C  
ATOM   3490  HA  LEU A 221      24.646 -16.585  -2.884  1.00 78.62           H  
ATOM   3491  C   LEU A 221      25.692 -17.441  -1.267  1.00 78.62           C  
ATOM   3492  CB  LEU A 221      24.312 -18.719  -2.950  1.00 78.62           C  
ATOM   3493  HB2 LEU A 221      23.577 -18.754  -2.146  1.00 78.62           H  
ATOM   3494  HB3 LEU A 221      24.914 -19.625  -2.879  1.00 78.62           H  
ATOM   3495  O   LEU A 221      25.159 -16.657  -0.487  1.00 78.62           O  
ATOM   3496  CG  LEU A 221      23.557 -18.718  -4.290  1.00 78.62           C  
ATOM   3497  HG  LEU A 221      24.273 -18.697  -5.111  1.00 78.62           H  
ATOM   3498  CD1 LEU A 221      22.717 -19.990  -4.413  1.00 78.62           C  
ATOM   3499 HD11 LEU A 221      22.235 -20.029  -5.389  1.00 78.62           H  
ATOM   3500 HD12 LEU A 221      21.955 -20.008  -3.633  1.00 78.62           H  
ATOM   3501 HD13 LEU A 221      23.346 -20.872  -4.292  1.00 78.62           H  
ATOM   3502  CD2 LEU A 221      22.609 -17.521  -4.427  1.00 78.62           C  
ATOM   3503 HD21 LEU A 221      22.016 -17.622  -5.336  1.00 78.62           H  
ATOM   3504 HD22 LEU A 221      23.181 -16.595  -4.491  1.00 78.62           H  
ATOM   3505 HD23 LEU A 221      21.944 -17.478  -3.565  1.00 78.62           H  
ATOM   3506  N   ILE A 222      26.740 -18.199  -0.931  1.00 79.98           N  
ATOM   3507  H   ILE A 222      27.109 -18.841  -1.618  1.00 79.98           H  
ATOM   3508  CA  ILE A 222      27.360 -18.169   0.400  1.00 79.98           C  
ATOM   3509  HA  ILE A 222      26.601 -18.415   1.143  1.00 79.98           H  
ATOM   3510  C   ILE A 222      27.869 -16.758   0.721  1.00 79.98           C  
ATOM   3511  CB  ILE A 222      28.488 -19.223   0.493  1.00 79.98           C  
ATOM   3512  HB  ILE A 222      29.206 -19.034  -0.305  1.00 79.98           H  
ATOM   3513  O   ILE A 222      27.591 -16.237   1.800  1.00 79.98           O  
ATOM   3514  CG1 ILE A 222      27.917 -20.650   0.311  1.00 79.98           C  
ATOM   3515 HG12 ILE A 222      27.302 -20.906   1.173  1.00 79.98           H  
ATOM   3516 HG13 ILE A 222      27.277 -20.685  -0.571  1.00 79.98           H  
ATOM   3517  CG2 ILE A 222      29.224 -19.110   1.844  1.00 79.98           C  
ATOM   3518 HG21 ILE A 222      28.516 -19.256   2.659  1.00 79.98           H  
ATOM   3519 HG22 ILE A 222      30.006 -19.867   1.910  1.00 79.98           H  
ATOM   3520 HG23 ILE A 222      29.699 -18.134   1.941  1.00 79.98           H  
ATOM   3521  CD1 ILE A 222      28.985 -21.734   0.125  1.00 79.98           C  
ATOM   3522 HD11 ILE A 222      29.561 -21.873   1.040  1.00 79.98           H  
ATOM   3523 HD12 ILE A 222      28.495 -22.678  -0.115  1.00 79.98           H  
ATOM   3524 HD13 ILE A 222      29.652 -21.468  -0.695  1.00 79.98           H  
ATOM   3525  N   THR A 223      28.577 -16.106  -0.210  1.00 82.03           N  
ATOM   3526  H   THR A 223      28.842 -16.588  -1.057  1.00 82.03           H  
ATOM   3527  CA  THR A 223      29.037 -14.722  -0.016  1.00 82.03           C  
ATOM   3528  HA  THR A 223      29.616 -14.677   0.906  1.00 82.03           H  
ATOM   3529  C   THR A 223      27.868 -13.754   0.150  1.00 82.03           C  
ATOM   3530  CB  THR A 223      29.934 -14.255  -1.170  1.00 82.03           C  
ATOM   3531  HB  THR A 223      29.353 -14.219  -2.092  1.00 82.03           H  
ATOM   3532  O   THR A 223      27.905 -12.936   1.062  1.00 82.03           O  
ATOM   3533  CG2 THR A 223      30.563 -12.886  -0.914  1.00 82.03           C  
ATOM   3534 HG21 THR A 223      31.078 -12.876   0.046  1.00 82.03           H  
ATOM   3535 HG22 THR A 223      31.271 -12.650  -1.708  1.00 82.03           H  
ATOM   3536 HG23 THR A 223      29.793 -12.115  -0.906  1.00 82.03           H  
ATOM   3537  OG1 THR A 223      31.011 -15.142  -1.350  1.00 82.03           O  
ATOM   3538  HG1 THR A 223      31.573 -15.086  -0.574  1.00 82.03           H  
ATOM   3539  N   MET A 224      26.811 -13.861  -0.664  1.00 82.02           N  
ATOM   3540  H   MET A 224      26.819 -14.562  -1.391  1.00 82.02           H  
ATOM   3541  CA  MET A 224      25.632 -12.996  -0.526  1.00 82.02           C  
ATOM   3542  HA  MET A 224      25.958 -11.957  -0.555  1.00 82.02           H  
ATOM   3543  C   MET A 224      24.909 -13.172   0.810  1.00 82.02           C  
ATOM   3544  CB  MET A 224      24.629 -13.244  -1.663  1.00 82.02           C  
ATOM   3545  HB2 MET A 224      24.641 -14.287  -1.978  1.00 82.02           H  
ATOM   3546  HB3 MET A 224      23.628 -13.017  -1.296  1.00 82.02           H  
ATOM   3547  O   MET A 224      24.462 -12.183   1.385  1.00 82.02           O  
ATOM   3548  CG  MET A 224      24.888 -12.324  -2.853  1.00 82.02           C  
ATOM   3549  HG2 MET A 224      25.174 -11.343  -2.472  1.00 82.02           H  
ATOM   3550  HG3 MET A 224      25.717 -12.718  -3.442  1.00 82.02           H  
ATOM   3551  SD  MET A 224      23.434 -12.093  -3.916  1.00 82.02           S  
ATOM   3552  CE  MET A 224      23.930 -10.557  -4.735  1.00 82.02           C  
ATOM   3553  HE1 MET A 224      23.550  -9.706  -4.170  1.00 82.02           H  
ATOM   3554  HE2 MET A 224      25.018 -10.503  -4.782  1.00 82.02           H  
ATOM   3555  HE3 MET A 224      23.527 -10.540  -5.747  1.00 82.02           H  
ATOM   3556  N   HIS A 225      24.783 -14.404   1.310  1.00 85.20           N  
ATOM   3557  H   HIS A 225      25.116 -15.193   0.776  1.00 85.20           H  
ATOM   3558  CA  HIS A 225      24.175 -14.650   2.616  1.00 85.20           C  
ATOM   3559  HA  HIS A 225      23.216 -14.134   2.655  1.00 85.20           H  
ATOM   3560  C   HIS A 225      25.014 -14.050   3.744  1.00 85.20           C  
ATOM   3561  CB  HIS A 225      23.915 -16.149   2.808  1.00 85.20           C  
ATOM   3562  HB2 HIS A 225      24.793 -16.722   2.511  1.00 85.20           H  
ATOM   3563  HB3 HIS A 225      23.732 -16.344   3.865  1.00 85.20           H  
ATOM   3564  O   HIS A 225      24.453 -13.350   4.579  1.00 85.20           O  
ATOM   3565  CG  HIS A 225      22.706 -16.615   2.036  1.00 85.20           C  
ATOM   3566  CD2 HIS A 225      22.649 -17.605   1.093  1.00 85.20           C  
ATOM   3567  HD2 HIS A 225      23.478 -18.215   0.764  1.00 85.20           H  
ATOM   3568  ND1 HIS A 225      21.433 -16.111   2.170  1.00 85.20           N  
ATOM   3569  HD1 HIS A 225      21.148 -15.431   2.861  1.00 85.20           H  
ATOM   3570  CE1 HIS A 225      20.630 -16.778   1.327  1.00 85.20           C  
ATOM   3571  HE1 HIS A 225      19.564 -16.631   1.239  1.00 85.20           H  
ATOM   3572  NE2 HIS A 225      21.328 -17.688   0.633  1.00 85.20           N  
ATOM   3573  N   LYS A 226      26.343 -14.207   3.706  1.00 85.26           N  
ATOM   3574  H   LYS A 226      26.732 -14.805   2.991  1.00 85.26           H  
ATOM   3575  CA  LYS A 226      27.253 -13.577   4.678  1.00 85.26           C  
ATOM   3576  HA  LYS A 226      26.937 -13.849   5.685  1.00 85.26           H  
ATOM   3577  C   LYS A 226      27.219 -12.047   4.625  1.00 85.26           C  
ATOM   3578  CB  LYS A 226      28.684 -14.074   4.450  1.00 85.26           C  
ATOM   3579  HB2 LYS A 226      29.362 -13.458   5.041  1.00 85.26           H  
ATOM   3580  HB3 LYS A 226      28.947 -13.966   3.398  1.00 85.26           H  
ATOM   3581  O   LYS A 226      27.234 -11.403   5.668  1.00 85.26           O  
ATOM   3582  CG  LYS A 226      28.856 -15.533   4.886  1.00 85.26           C  
ATOM   3583  HG2 LYS A 226      28.613 -15.617   5.945  1.00 85.26           H  
ATOM   3584  HG3 LYS A 226      28.181 -16.177   4.323  1.00 85.26           H  
ATOM   3585  CD  LYS A 226      30.302 -15.986   4.662  1.00 85.26           C  
ATOM   3586  HD2 LYS A 226      30.541 -15.917   3.601  1.00 85.26           H  
ATOM   3587  HD3 LYS A 226      30.969 -15.340   5.233  1.00 85.26           H  
ATOM   3588  CE  LYS A 226      30.440 -17.432   5.139  1.00 85.26           C  
ATOM   3589  HE2 LYS A 226      30.093 -17.484   6.171  1.00 85.26           H  
ATOM   3590  HE3 LYS A 226      29.776 -18.059   4.544  1.00 85.26           H  
ATOM   3591  NZ  LYS A 226      31.840 -17.914   5.045  1.00 85.26           N  
ATOM   3592  HZ1 LYS A 226      31.892 -18.865   5.379  1.00 85.26           H  
ATOM   3593  HZ2 LYS A 226      32.161 -17.886   4.088  1.00 85.26           H  
ATOM   3594  HZ3 LYS A 226      32.440 -17.341   5.621  1.00 85.26           H  
ATOM   3595  N   GLU A 227      27.168 -11.458   3.427  1.00 85.45           N  
ATOM   3596  H   GLU A 227      27.219 -12.040   2.603  1.00 85.45           H  
ATOM   3597  CA  GLU A 227      26.998 -10.005   3.252  1.00 85.45           C  
ATOM   3598  HA  GLU A 227      27.788  -9.477   3.786  1.00 85.45           H  
ATOM   3599  C   GLU A 227      25.667  -9.539   3.870  1.00 85.45           C  
ATOM   3600  CB  GLU A 227      27.063  -9.615   1.755  1.00 85.45           C  
ATOM   3601  HB2 GLU A 227      26.660  -8.607   1.650  1.00 85.45           H  
ATOM   3602  HB3 GLU A 227      26.420 -10.288   1.187  1.00 85.45           H  
ATOM   3603  O   GLU A 227      25.638  -8.555   4.603  1.00 85.45           O  
ATOM   3604  CG  GLU A 227      28.477  -9.615   1.128  1.00 85.45           C  
ATOM   3605  HG2 GLU A 227      29.088  -8.895   1.672  1.00 85.45           H  
ATOM   3606  HG3 GLU A 227      28.934 -10.595   1.267  1.00 85.45           H  
ATOM   3607  CD  GLU A 227      28.509  -9.253  -0.383  1.00 85.45           C  
ATOM   3608  OE1 GLU A 227      29.612  -9.162  -0.978  1.00 85.45           O  
ATOM   3609  OE2 GLU A 227      27.452  -9.038  -1.021  1.00 85.45           O  
ATOM   3610  N   LEU A 228      24.574 -10.275   3.636  1.00 88.60           N  
ATOM   3611  H   LEU A 228      24.658 -11.083   3.036  1.00 88.60           H  
ATOM   3612  CA  LEU A 228      23.262  -9.958   4.200  1.00 88.60           C  
ATOM   3613  HA  LEU A 228      23.058  -8.909   3.985  1.00 88.60           H  
ATOM   3614  C   LEU A 228      23.217 -10.119   5.727  1.00 88.60           C  
ATOM   3615  CB  LEU A 228      22.203 -10.832   3.508  1.00 88.60           C  
ATOM   3616  HB2 LEU A 228      22.274 -10.678   2.431  1.00 88.60           H  
ATOM   3617  HB3 LEU A 228      22.428 -11.878   3.715  1.00 88.60           H  
ATOM   3618  O   LEU A 228      22.601  -9.292   6.393  1.00 88.60           O  
ATOM   3619  CG  LEU A 228      20.760 -10.545   3.962  1.00 88.60           C  
ATOM   3620  HG  LEU A 228      20.660 -10.720   5.033  1.00 88.60           H  
ATOM   3621  CD1 LEU A 228      20.337  -9.109   3.656  1.00 88.60           C  
ATOM   3622 HD11 LEU A 228      20.862  -8.431   4.329  1.00 88.60           H  
ATOM   3623 HD12 LEU A 228      20.596  -8.851   2.629  1.00 88.60           H  
ATOM   3624 HD13 LEU A 228      19.267  -8.997   3.830  1.00 88.60           H  
ATOM   3625  CD2 LEU A 228      19.796 -11.491   3.241  1.00 88.60           C  
ATOM   3626 HD21 LEU A 228      20.069 -12.520   3.476  1.00 88.60           H  
ATOM   3627 HD22 LEU A 228      18.778 -11.313   3.587  1.00 88.60           H  
ATOM   3628 HD23 LEU A 228      19.858 -11.333   2.165  1.00 88.60           H  
ATOM   3629  N   GLU A 229      23.847 -11.157   6.283  1.00 89.01           N  
ATOM   3630  H   GLU A 229      24.290 -11.835   5.680  1.00 89.01           H  
ATOM   3631  CA  GLU A 229      23.997 -11.337   7.735  1.00 89.01           C  
ATOM   3632  HA  GLU A 229      23.016 -11.386   8.208  1.00 89.01           H  
ATOM   3633  C   GLU A 229      24.735 -10.150   8.357  1.00 89.01           C  
ATOM   3634  CB  GLU A 229      24.767 -12.632   8.052  1.00 89.01           C  
ATOM   3635  HB2 GLU A 229      25.650 -12.683   7.415  1.00 89.01           H  
ATOM   3636  HB3 GLU A 229      25.094 -12.605   9.092  1.00 89.01           H  
ATOM   3637  O   GLU A 229      24.248  -9.563   9.321  1.00 89.01           O  
ATOM   3638  CG  GLU A 229      23.909 -13.886   7.857  1.00 89.01           C  
ATOM   3639  HG2 GLU A 229      23.508 -13.865   6.844  1.00 89.01           H  
ATOM   3640  HG3 GLU A 229      23.079 -13.850   8.563  1.00 89.01           H  
ATOM   3641  CD  GLU A 229      24.669 -15.209   8.026  1.00 89.01           C  
ATOM   3642  OE1 GLU A 229      23.976 -16.249   8.056  1.00 89.01           O  
ATOM   3643  OE2 GLU A 229      25.922 -15.194   8.055  1.00 89.01           O  
ATOM   3644  N   ALA A 230      25.863  -9.744   7.769  1.00 89.27           N  
ATOM   3645  H   ALA A 230      26.212 -10.260   6.974  1.00 89.27           H  
ATOM   3646  CA  ALA A 230      26.622  -8.588   8.236  1.00 89.27           C  
ATOM   3647  HA  ALA A 230      26.887  -8.748   9.281  1.00 89.27           H  
ATOM   3648  C   ALA A 230      25.798  -7.290   8.170  1.00 89.27           C  
ATOM   3649  CB  ALA A 230      27.911  -8.489   7.414  1.00 89.27           C  
ATOM   3650  HB1 ALA A 230      27.671  -8.323   6.363  1.00 89.27           H  
ATOM   3651  HB2 ALA A 230      28.483  -9.412   7.512  1.00 89.27           H  
ATOM   3652  HB3 ALA A 230      28.508  -7.653   7.778  1.00 89.27           H  
ATOM   3653  O   ALA A 230      25.790  -6.518   9.126  1.00 89.27           O  
ATOM   3654  N   ASP A 231      25.052  -7.075   7.084  1.00 90.20           N  
ATOM   3655  H   ASP A 231      25.147  -7.709   6.303  1.00 90.20           H  
ATOM   3656  CA  ASP A 231      24.199  -5.893   6.930  1.00 90.20           C  
ATOM   3657  HA  ASP A 231      24.798  -5.002   7.116  1.00 90.20           H  
ATOM   3658  C   ASP A 231      23.026  -5.871   7.932  1.00 90.20           C  
ATOM   3659  CB  ASP A 231      23.664  -5.826   5.491  1.00 90.20           C  
ATOM   3660  HB2 ASP A 231      22.867  -5.083   5.463  1.00 90.20           H  
ATOM   3661  HB3 ASP A 231      23.223  -6.786   5.225  1.00 90.20           H  
ATOM   3662  O   ASP A 231      22.621  -4.797   8.384  1.00 90.20           O  
ATOM   3663  CG  ASP A 231      24.689  -5.419   4.424  1.00 90.20           C  
ATOM   3664  OD1 ASP A 231      25.687  -4.727   4.729  1.00 90.20           O  
ATOM   3665  OD2 ASP A 231      24.374  -5.643   3.230  1.00 90.20           O  
ATOM   3666  N   ARG A 232      22.476  -7.036   8.313  1.00 91.04           N  
ATOM   3667  H   ARG A 232      22.850  -7.883   7.909  1.00 91.04           H  
ATOM   3668  CA  ARG A 232      21.464  -7.142   9.385  1.00 91.04           C  
ATOM   3669  HA  ARG A 232      20.655  -6.437   9.199  1.00 91.04           H  
ATOM   3670  C   ARG A 232      22.050  -6.770  10.739  1.00 91.04           C  
ATOM   3671  CB  ARG A 232      20.903  -8.565   9.480  1.00 91.04           C  
ATOM   3672  HB2 ARG A 232      20.372  -8.667  10.426  1.00 91.04           H  
ATOM   3673  HB3 ARG A 232      21.723  -9.283   9.478  1.00 91.04           H  
ATOM   3674  O   ARG A 232      21.453  -5.982  11.467  1.00 91.04           O  
ATOM   3675  CG  ARG A 232      19.929  -8.899   8.356  1.00 91.04           C  
ATOM   3676  HG2 ARG A 232      20.403  -8.758   7.385  1.00 91.04           H  
ATOM   3677  HG3 ARG A 232      19.065  -8.238   8.422  1.00 91.04           H  
ATOM   3678  CD  ARG A 232      19.479 -10.352   8.514  1.00 91.04           C  
ATOM   3679  HD2 ARG A 232      18.965 -10.463   9.469  1.00 91.04           H  
ATOM   3680  HD3 ARG A 232      20.354 -11.002   8.498  1.00 91.04           H  
ATOM   3681  NE  ARG A 232      18.586 -10.703   7.413  1.00 91.04           N  
ATOM   3682  HE  ARG A 232      18.459  -9.979   6.721  1.00 91.04           H  
ATOM   3683  NH1 ARG A 232      17.706 -12.673   8.183  1.00 91.04           N  
ATOM   3684 HH11 ARG A 232      16.994 -13.383   8.080  1.00 91.04           H  
ATOM   3685 HH12 ARG A 232      18.223 -12.571   9.045  1.00 91.04           H  
ATOM   3686  NH2 ARG A 232      17.053 -11.856   6.225  1.00 91.04           N  
ATOM   3687 HH21 ARG A 232      17.024 -11.097   5.560  1.00 91.04           H  
ATOM   3688 HH22 ARG A 232      16.476 -12.682   6.160  1.00 91.04           H  
ATOM   3689  CZ  ARG A 232      17.793 -11.739   7.287  1.00 91.04           C  
ATOM   3690  N   GLU A 233      23.221  -7.306  11.060  1.00 88.53           N  
ATOM   3691  H   GLU A 233      23.639  -7.970  10.424  1.00 88.53           H  
ATOM   3692  CA  GLU A 233      23.932  -6.977  12.296  1.00 88.53           C  
ATOM   3693  HA  GLU A 233      23.309  -7.221  13.157  1.00 88.53           H  
ATOM   3694  C   GLU A 233      24.248  -5.479  12.381  1.00 88.53           C  
ATOM   3695  CB  GLU A 233      25.231  -7.795  12.356  1.00 88.53           C  
ATOM   3696  HB2 GLU A 233      25.758  -7.724  11.405  1.00 88.53           H  
ATOM   3697  HB3 GLU A 233      25.888  -7.373  13.117  1.00 88.53           H  
ATOM   3698  O   GLU A 233      24.058  -4.854  13.427  1.00 88.53           O  
ATOM   3699  CG  GLU A 233      24.982  -9.275  12.672  1.00 88.53           C  
ATOM   3700  HG2 GLU A 233      25.938  -9.798  12.651  1.00 88.53           H  
ATOM   3701  HG3 GLU A 233      24.341  -9.712  11.906  1.00 88.53           H  
ATOM   3702  CD  GLU A 233      24.344  -9.448  14.051  1.00 88.53           C  
ATOM   3703  OE1 GLU A 233      23.364 -10.217  14.141  1.00 88.53           O  
ATOM   3704  OE2 GLU A 233      24.865  -8.790  14.989  1.00 88.53           O  
ATOM   3705  N   ASP A 234      24.681  -4.880  11.271  1.00 89.46           N  
ATOM   3706  H   ASP A 234      24.884  -5.449  10.462  1.00 89.46           H  
ATOM   3707  CA  ASP A 234      24.915  -3.439  11.180  1.00 89.46           C  
ATOM   3708  HA  ASP A 234      25.587  -3.140  11.985  1.00 89.46           H  
ATOM   3709  C   ASP A 234      23.619  -2.640  11.377  1.00 89.46           C  
ATOM   3710  CB  ASP A 234      25.582  -3.096   9.836  1.00 89.46           C  
ATOM   3711  HB2 ASP A 234      25.099  -3.653   9.033  1.00 89.46           H  
ATOM   3712  HB3 ASP A 234      25.424  -2.036   9.640  1.00 89.46           H  
ATOM   3713  O   ASP A 234      23.627  -1.641  12.097  1.00 89.46           O  
ATOM   3714  CG  ASP A 234      27.099  -3.341   9.798  1.00 89.46           C  
ATOM   3715  OD1 ASP A 234      27.704  -3.638  10.858  1.00 89.46           O  
ATOM   3716  OD2 ASP A 234      27.691  -3.064   8.728  1.00 89.46           O  
ATOM   3717  N   PHE A 235      22.491  -3.092  10.815  1.00 90.58           N  
ATOM   3718  H   PHE A 235      22.548  -3.911  10.226  1.00 90.58           H  
ATOM   3719  CA  PHE A 235      21.186  -2.456  11.011  1.00 90.58           C  
ATOM   3720  HA  PHE A 235      21.250  -1.428  10.654  1.00 90.58           H  
ATOM   3721  C   PHE A 235      20.788  -2.380  12.492  1.00 90.58           C  
ATOM   3722  CB  PHE A 235      20.121  -3.189  10.181  1.00 90.58           C  
ATOM   3723  HB2 PHE A 235      20.165  -4.260  10.379  1.00 90.58           H  
ATOM   3724  HB3 PHE A 235      20.354  -3.047   9.126  1.00 90.58           H  
ATOM   3725  O   PHE A 235      20.377  -1.312  12.952  1.00 90.58           O  
ATOM   3726  CG  PHE A 235      18.700  -2.726  10.435  1.00 90.58           C  
ATOM   3727  CD1 PHE A 235      17.841  -3.463  11.272  1.00 90.58           C  
ATOM   3728  HD1 PHE A 235      18.197  -4.362  11.755  1.00 90.58           H  
ATOM   3729  CD2 PHE A 235      18.247  -1.534   9.850  1.00 90.58           C  
ATOM   3730  HD2 PHE A 235      18.935  -0.942   9.265  1.00 90.58           H  
ATOM   3731  CE1 PHE A 235      16.528  -3.014  11.501  1.00 90.58           C  
ATOM   3732  HE1 PHE A 235      15.884  -3.572  12.165  1.00 90.58           H  
ATOM   3733  CE2 PHE A 235      16.929  -1.094  10.058  1.00 90.58           C  
ATOM   3734  HE2 PHE A 235      16.597  -0.164   9.620  1.00 90.58           H  
ATOM   3735  CZ  PHE A 235      16.067  -1.837  10.885  1.00 90.58           C  
ATOM   3736  HZ  PHE A 235      15.064  -1.487  11.079  1.00 90.58           H  
ATOM   3737  N   TYR A 236      20.951  -3.472  13.246  1.00 87.18           N  
ATOM   3738  H   TYR A 236      21.277  -4.321  12.806  1.00 87.18           H  
ATOM   3739  CA  TYR A 236      20.620  -3.498  14.675  1.00 87.18           C  
ATOM   3740  HA  TYR A 236      19.641  -3.037  14.809  1.00 87.18           H  
ATOM   3741  C   TYR A 236      21.607  -2.691  15.531  1.00 87.18           C  
ATOM   3742  CB  TYR A 236      20.536  -4.946  15.170  1.00 87.18           C  
ATOM   3743  HB2 TYR A 236      20.347  -4.926  16.243  1.00 87.18           H  
ATOM   3744  HB3 TYR A 236      21.499  -5.432  15.016  1.00 87.18           H  
ATOM   3745  O   TYR A 236      21.196  -2.034  16.490  1.00 87.18           O  
ATOM   3746  CG  TYR A 236      19.438  -5.773  14.527  1.00 87.18           C  
ATOM   3747  CD1 TYR A 236      18.085  -5.413  14.698  1.00 87.18           C  
ATOM   3748  HD1 TYR A 236      17.834  -4.546  15.291  1.00 87.18           H  
ATOM   3749  CD2 TYR A 236      19.767  -6.926  13.791  1.00 87.18           C  
ATOM   3750  HD2 TYR A 236      20.798  -7.232  13.698  1.00 87.18           H  
ATOM   3751  CE1 TYR A 236      17.066  -6.199  14.126  1.00 87.18           C  
ATOM   3752  HE1 TYR A 236      16.028  -5.940  14.277  1.00 87.18           H  
ATOM   3753  CE2 TYR A 236      18.755  -7.694  13.188  1.00 87.18           C  
ATOM   3754  HE2 TYR A 236      19.007  -8.585  12.634  1.00 87.18           H  
ATOM   3755  OH  TYR A 236      16.433  -8.107  12.802  1.00 87.18           O  
ATOM   3756  HH  TYR A 236      15.592  -8.009  13.255  1.00 87.18           H  
ATOM   3757  CZ  TYR A 236      17.404  -7.337  13.360  1.00 87.18           C  
ATOM   3758  N   LYS A 237      22.901  -2.688  15.181  1.00 85.65           N  
ATOM   3759  H   LYS A 237      23.181  -3.275  14.409  1.00 85.65           H  
ATOM   3760  CA  LYS A 237      23.922  -1.885  15.880  1.00 85.65           C  
ATOM   3761  HA  LYS A 237      23.818  -2.038  16.954  1.00 85.65           H  
ATOM   3762  C   LYS A 237      23.732  -0.384  15.644  1.00 85.65           C  
ATOM   3763  CB  LYS A 237      25.322  -2.344  15.440  1.00 85.65           C  
ATOM   3764  HB2 LYS A 237      25.355  -2.379  14.351  1.00 85.65           H  
ATOM   3765  HB3 LYS A 237      26.064  -1.624  15.784  1.00 85.65           H  
ATOM   3766  O   LYS A 237      23.917   0.420  16.561  1.00 85.65           O  
ATOM   3767  CG  LYS A 237      25.670  -3.722  16.022  1.00 85.65           C  
ATOM   3768  HG2 LYS A 237      25.829  -3.631  17.097  1.00 85.65           H  
ATOM   3769  HG3 LYS A 237      24.838  -4.406  15.860  1.00 85.65           H  
ATOM   3770  CD  LYS A 237      26.924  -4.305  15.364  1.00 85.65           C  
ATOM   3771  HD2 LYS A 237      26.794  -4.273  14.282  1.00 85.65           H  
ATOM   3772  HD3 LYS A 237      27.804  -3.724  15.642  1.00 85.65           H  
ATOM   3773  CE  LYS A 237      27.069  -5.762  15.810  1.00 85.65           C  
ATOM   3774  HE2 LYS A 237      26.094  -6.240  15.709  1.00 85.65           H  
ATOM   3775  HE3 LYS A 237      27.348  -5.805  16.863  1.00 85.65           H  
ATOM   3776  NZ  LYS A 237      28.032  -6.498  14.964  1.00 85.65           N  
ATOM   3777  HZ1 LYS A 237      27.957  -7.484  15.165  1.00 85.65           H  
ATOM   3778  HZ2 LYS A 237      28.979  -6.169  15.086  1.00 85.65           H  
ATOM   3779  HZ3 LYS A 237      27.757  -6.389  13.998  1.00 85.65           H  
ATOM   3780  N   GLU A 238      23.346   0.017  14.436  1.00 83.10           N  
ATOM   3781  H   GLU A 238      23.233  -0.683  13.716  1.00 83.10           H  
ATOM   3782  CA  GLU A 238      23.128   1.415  14.069  1.00 83.10           C  
ATOM   3783  HA  GLU A 238      23.811   2.033  14.652  1.00 83.10           H  
ATOM   3784  C   GLU A 238      21.712   1.900  14.400  1.00 83.10           C  
ATOM   3785  CB  GLU A 238      23.470   1.662  12.598  1.00 83.10           C  
ATOM   3786  HB2 GLU A 238      23.189   2.688  12.361  1.00 83.10           H  
ATOM   3787  HB3 GLU A 238      22.897   0.990  11.959  1.00 83.10           H  
ATOM   3788  O   GLU A 238      20.830   2.003  13.541  1.00 83.10           O  
ATOM   3789  CG  GLU A 238      24.968   1.505  12.327  1.00 83.10           C  
ATOM   3790  HG2 GLU A 238      25.525   1.998  13.123  1.00 83.10           H  
ATOM   3791  HG3 GLU A 238      25.248   0.451  12.323  1.00 83.10           H  
ATOM   3792  CD  GLU A 238      25.336   2.148  10.994  1.00 83.10           C  
ATOM   3793  OE1 GLU A 238      26.420   2.775  10.942  1.00 83.10           O  
ATOM   3794  OE2 GLU A 238      24.551   2.060  10.029  1.00 83.10           O  
ATOM   3795  N   LYS A 239      21.522   2.312  15.659  1.00 82.89           N  
ATOM   3796  H   LYS A 239      22.254   2.088  16.317  1.00 82.89           H  
ATOM   3797  CA  LYS A 239      20.258   2.887  16.160  1.00 82.89           C  
ATOM   3798  HA  LYS A 239      19.534   2.074  16.201  1.00 82.89           H  
ATOM   3799  C   LYS A 239      19.616   3.943  15.233  1.00 82.89           C  
ATOM   3800  CB  LYS A 239      20.438   3.433  17.590  1.00 82.89           C  
ATOM   3801  HB2 LYS A 239      21.231   4.180  17.615  1.00 82.89           H  
ATOM   3802  HB3 LYS A 239      19.508   3.910  17.899  1.00 82.89           H  
ATOM   3803  O   LYS A 239      18.401   3.860  15.047  1.00 82.89           O  
ATOM   3804  CG  LYS A 239      20.767   2.313  18.588  1.00 82.89           C  
ATOM   3805  HG2 LYS A 239      19.976   1.565  18.549  1.00 82.89           H  
ATOM   3806  HG3 LYS A 239      21.706   1.837  18.304  1.00 82.89           H  
ATOM   3807  CD  LYS A 239      20.894   2.827  20.030  1.00 82.89           C  
ATOM   3808  HD2 LYS A 239      19.961   3.303  20.331  1.00 82.89           H  
ATOM   3809  HD3 LYS A 239      21.710   3.548  20.088  1.00 82.89           H  
ATOM   3810  CE  LYS A 239      21.187   1.621  20.935  1.00 82.89           C  
ATOM   3811  HE2 LYS A 239      20.371   0.905  20.835  1.00 82.89           H  
ATOM   3812  HE3 LYS A 239      22.085   1.123  20.570  1.00 82.89           H  
ATOM   3813  NZ  LYS A 239      21.358   1.986  22.363  1.00 82.89           N  
ATOM   3814  HZ1 LYS A 239      20.518   2.415  22.725  1.00 82.89           H  
ATOM   3815  HZ2 LYS A 239      21.524   1.144  22.895  1.00 82.89           H  
ATOM   3816  HZ3 LYS A 239      22.150   2.600  22.489  1.00 82.89           H  
ATOM   3817  N   PRO A 240      20.356   4.886  14.605  1.00 86.37           N  
ATOM   3818  CA  PRO A 240      19.756   5.872  13.699  1.00 86.37           C  
ATOM   3819  HA  PRO A 240      19.013   6.446  14.253  1.00 86.37           H  
ATOM   3820  C   PRO A 240      19.078   5.260  12.465  1.00 86.37           C  
ATOM   3821  CB  PRO A 240      20.901   6.804  13.283  1.00 86.37           C  
ATOM   3822  HB2 PRO A 240      20.559   7.833  13.170  1.00 86.37           H  
ATOM   3823  HB3 PRO A 240      21.358   6.455  12.357  1.00 86.37           H  
ATOM   3824  O   PRO A 240      18.031   5.741  12.039  1.00 86.37           O  
ATOM   3825  CG  PRO A 240      21.911   6.668  14.419  1.00 86.37           C  
ATOM   3826  HG2 PRO A 240      22.925   6.900  14.093  1.00 86.37           H  
ATOM   3827  HG3 PRO A 240      21.617   7.305  15.253  1.00 86.37           H  
ATOM   3828  CD  PRO A 240      21.763   5.203  14.812  1.00 86.37           C  
ATOM   3829  HD2 PRO A 240      22.375   4.589  14.151  1.00 86.37           H  
ATOM   3830  HD3 PRO A 240      22.075   5.066  15.848  1.00 86.37           H  
ATOM   3831  N   ASN A 241      19.639   4.188  11.896  1.00 87.83           N  
ATOM   3832  H   ASN A 241      20.440   3.760  12.339  1.00 87.83           H  
ATOM   3833  CA  ASN A 241      19.088   3.536  10.705  1.00 87.83           C  
ATOM   3834  HA  ASN A 241      18.751   4.301  10.005  1.00 87.83           H  
ATOM   3835  C   ASN A 241      17.846   2.708  11.036  1.00 87.83           C  
ATOM   3836  CB  ASN A 241      20.195   2.698  10.036  1.00 87.83           C  
ATOM   3837  HB2 ASN A 241      19.742   1.973   9.360  1.00 87.83           H  
ATOM   3838  HB3 ASN A 241      20.764   2.147  10.784  1.00 87.83           H  
ATOM   3839  O   ASN A 241      16.863   2.751  10.292  1.00 87.83           O  
ATOM   3840  CG  ASN A 241      21.133   3.554   9.204  1.00 87.83           C  
ATOM   3841  ND2 ASN A 241      22.310   3.085   8.880  1.00 87.83           N  
ATOM   3842 HD21 ASN A 241      22.757   2.319   9.363  1.00 87.83           H  
ATOM   3843 HD22 ASN A 241      22.930   3.685   8.354  1.00 87.83           H  
ATOM   3844  OD1 ASN A 241      20.798   4.655   8.794  1.00 87.83           O  
ATOM   3845  N   THR A 242      17.858   2.028  12.185  1.00 90.16           N  
ATOM   3846  H   THR A 242      18.716   2.000  12.719  1.00 90.16           H  
ATOM   3847  CA  THR A 242      16.667   1.360  12.722  1.00 90.16           C  
ATOM   3848  HA  THR A 242      16.302   0.645  11.986  1.00 90.16           H  
ATOM   3849  C   THR A 242      15.538   2.363  12.970  1.00 90.16           C  
ATOM   3850  CB  THR A 242      17.007   0.575  13.998  1.00 90.16           C  
ATOM   3851  HB  THR A 242      17.516   1.215  14.718  1.00 90.16           H  
ATOM   3852  O   THR A 242      14.421   2.157  12.491  1.00 90.16           O  
ATOM   3853  CG2 THR A 242      15.764  -0.042  14.642  1.00 90.16           C  
ATOM   3854 HG21 THR A 242      15.114   0.736  15.042  1.00 90.16           H  
ATOM   3855 HG22 THR A 242      16.067  -0.693  15.462  1.00 90.16           H  
ATOM   3856 HG23 THR A 242      15.223  -0.631  13.902  1.00 90.16           H  
ATOM   3857  OG1 THR A 242      17.807  -0.539  13.693  1.00 90.16           O  
ATOM   3858  HG1 THR A 242      18.712  -0.314  13.466  1.00 90.16           H  
ATOM   3859  N   ASP A 243      15.820   3.483  13.644  1.00 90.84           N  
ATOM   3860  H   ASP A 243      16.746   3.612  14.026  1.00 90.84           H  
ATOM   3861  CA  ASP A 243      14.815   4.518  13.912  1.00 90.84           C  
ATOM   3862  HA  ASP A 243      13.975   4.060  14.435  1.00 90.84           H  
ATOM   3863  C   ASP A 243      14.248   5.115  12.623  1.00 90.84           C  
ATOM   3864  CB  ASP A 243      15.416   5.615  14.804  1.00 90.84           C  
ATOM   3865  HB2 ASP A 243      15.825   5.165  15.709  1.00 90.84           H  
ATOM   3866  HB3 ASP A 243      16.230   6.110  14.273  1.00 90.84           H  
ATOM   3867  O   ASP A 243      13.033   5.223  12.446  1.00 90.84           O  
ATOM   3868  CG  ASP A 243      14.352   6.642  15.201  1.00 90.84           C  
ATOM   3869  OD1 ASP A 243      13.263   6.219  15.648  1.00 90.84           O  
ATOM   3870  OD2 ASP A 243      14.583   7.856  15.008  1.00 90.84           O  
ATOM   3871  N   ARG A 244      15.120   5.414  11.658  1.00 92.57           N  
ATOM   3872  H   ARG A 244      16.106   5.330  11.863  1.00 92.57           H  
ATOM   3873  CA  ARG A 244      14.702   5.924  10.354  1.00 92.57           C  
ATOM   3874  HA  ARG A 244      14.115   6.826  10.527  1.00 92.57           H  
ATOM   3875  C   ARG A 244      13.791   4.940   9.623  1.00 92.57           C  
ATOM   3876  CB  ARG A 244      15.955   6.289   9.557  1.00 92.57           C  
ATOM   3877  HB2 ARG A 244      16.470   5.387   9.227  1.00 92.57           H  
ATOM   3878  HB3 ARG A 244      16.626   6.846  10.211  1.00 92.57           H  
ATOM   3879  O   ARG A 244      12.753   5.356   9.116  1.00 92.57           O  
ATOM   3880  CG  ARG A 244      15.626   7.191   8.366  1.00 92.57           C  
ATOM   3881  HG2 ARG A 244      15.142   8.094   8.738  1.00 92.57           H  
ATOM   3882  HG3 ARG A 244      14.960   6.685   7.667  1.00 92.57           H  
ATOM   3883  CD  ARG A 244      16.931   7.563   7.662  1.00 92.57           C  
ATOM   3884  HD2 ARG A 244      17.715   7.682   8.410  1.00 92.57           H  
ATOM   3885  HD3 ARG A 244      17.220   6.759   6.986  1.00 92.57           H  
ATOM   3886  NE  ARG A 244      16.805   8.828   6.930  1.00 92.57           N  
ATOM   3887  HE  ARG A 244      15.921   9.315   6.948  1.00 92.57           H  
ATOM   3888  NH1 ARG A 244      18.990   8.988   6.234  1.00 92.57           N  
ATOM   3889 HH11 ARG A 244      19.114   8.005   6.427  1.00 92.57           H  
ATOM   3890 HH12 ARG A 244      19.582   9.456   5.563  1.00 92.57           H  
ATOM   3891  NH2 ARG A 244      17.685  10.737   6.092  1.00 92.57           N  
ATOM   3892 HH21 ARG A 244      18.411  11.057   5.467  1.00 92.57           H  
ATOM   3893 HH22 ARG A 244      16.808  10.913   5.624  1.00 92.57           H  
ATOM   3894  CZ  ARG A 244      17.816   9.502   6.423  1.00 92.57           C  
ATOM   3895  N   ALA A 245      14.114   3.646   9.614  1.00 94.58           N  
ATOM   3896  H   ALA A 245      14.972   3.360  10.064  1.00 94.58           H  
ATOM   3897  CA  ALA A 245      13.272   2.624   8.990  1.00 94.58           C  
ATOM   3898  HA  ALA A 245      13.127   2.879   7.941  1.00 94.58           H  
ATOM   3899  C   ALA A 245      11.877   2.550   9.631  1.00 94.58           C  
ATOM   3900  CB  ALA A 245      13.994   1.276   9.067  1.00 94.58           C  
ATOM   3901  HB1 ALA A 245      13.377   0.504   8.607  1.00 94.58           H  
ATOM   3902  HB2 ALA A 245      14.182   1.007  10.107  1.00 94.58           H  
ATOM   3903  HB3 ALA A 245      14.946   1.337   8.540  1.00 94.58           H  
ATOM   3904  O   ALA A 245      10.870   2.471   8.920  1.00 94.58           O  
ATOM   3905  N   VAL A 246      11.811   2.636  10.964  1.00 95.69           N  
ATOM   3906  H   VAL A 246      12.678   2.688  11.480  1.00 95.69           H  
ATOM   3907  CA  VAL A 246      10.553   2.680  11.721  1.00 95.69           C  
ATOM   3908  HA  VAL A 246       9.941   1.826  11.430  1.00 95.69           H  
ATOM   3909  C   VAL A 246       9.747   3.932  11.371  1.00 95.69           C  
ATOM   3910  CB  VAL A 246      10.833   2.571  13.233  1.00 95.69           C  
ATOM   3911  HB  VAL A 246      11.593   3.296  13.523  1.00 95.69           H  
ATOM   3912  O   VAL A 246       8.560   3.823  11.065  1.00 95.69           O  
ATOM   3913  CG1 VAL A 246       9.584   2.820  14.083  1.00 95.69           C  
ATOM   3914 HG11 VAL A 246       9.819   2.657  15.135  1.00 95.69           H  
ATOM   3915 HG12 VAL A 246       9.240   3.848  13.971  1.00 95.69           H  
ATOM   3916 HG13 VAL A 246       8.795   2.129  13.785  1.00 95.69           H  
ATOM   3917  CG2 VAL A 246      11.344   1.160  13.559  1.00 95.69           C  
ATOM   3918 HG21 VAL A 246      10.597   0.414  13.285  1.00 95.69           H  
ATOM   3919 HG22 VAL A 246      11.558   1.071  14.624  1.00 95.69           H  
ATOM   3920 HG23 VAL A 246      12.263   0.948  13.013  1.00 95.69           H  
ATOM   3921  N   ARG A 247      10.375   5.114  11.319  1.00 95.90           N  
ATOM   3922  H   ARG A 247      11.346   5.146  11.596  1.00 95.90           H  
ATOM   3923  CA  ARG A 247       9.701   6.362  10.919  1.00 95.90           C  
ATOM   3924  HA  ARG A 247       8.842   6.520  11.571  1.00 95.90           H  
ATOM   3925  C   ARG A 247       9.137   6.290   9.499  1.00 95.90           C  
ATOM   3926  CB  ARG A 247      10.651   7.560  11.063  1.00 95.90           C  
ATOM   3927  HB2 ARG A 247      11.582   7.353  10.536  1.00 95.90           H  
ATOM   3928  HB3 ARG A 247      10.185   8.433  10.604  1.00 95.90           H  
ATOM   3929  O   ARG A 247       8.021   6.759   9.278  1.00 95.90           O  
ATOM   3930  CG  ARG A 247      10.953   7.896  12.531  1.00 95.90           C  
ATOM   3931  HG2 ARG A 247      11.444   7.049  13.011  1.00 95.90           H  
ATOM   3932  HG3 ARG A 247      10.023   8.096  13.063  1.00 95.90           H  
ATOM   3933  CD  ARG A 247      11.862   9.126  12.630  1.00 95.90           C  
ATOM   3934  HD2 ARG A 247      11.302  10.025  12.369  1.00 95.90           H  
ATOM   3935  HD3 ARG A 247      12.682   9.014  11.920  1.00 95.90           H  
ATOM   3936  NE  ARG A 247      12.446   9.242  13.973  1.00 95.90           N  
ATOM   3937  HE  ARG A 247      13.243   8.654  14.172  1.00 95.90           H  
ATOM   3938  NH1 ARG A 247      11.014  10.703  15.040  1.00 95.90           N  
ATOM   3939 HH11 ARG A 247      10.793  11.160  15.913  1.00 95.90           H  
ATOM   3940 HH12 ARG A 247      10.486  10.844  14.190  1.00 95.90           H  
ATOM   3941  NH2 ARG A 247      12.727   9.731  16.132  1.00 95.90           N  
ATOM   3942 HH21 ARG A 247      12.489  10.057  17.057  1.00 95.90           H  
ATOM   3943 HH22 ARG A 247      13.484   9.064  16.087  1.00 95.90           H  
ATOM   3944  CZ  ARG A 247      12.046   9.904  15.040  1.00 95.90           C  
ATOM   3945  N   VAL A 248       9.849   5.663   8.560  1.00 97.26           N  
ATOM   3946  H   VAL A 248      10.776   5.343   8.800  1.00 97.26           H  
ATOM   3947  CA  VAL A 248       9.349   5.455   7.189  1.00 97.26           C  
ATOM   3948  HA  VAL A 248       9.014   6.415   6.797  1.00 97.26           H  
ATOM   3949  C   VAL A 248       8.131   4.531   7.173  1.00 97.26           C  
ATOM   3950  CB  VAL A 248      10.453   4.931   6.253  1.00 97.26           C  
ATOM   3951  HB  VAL A 248      10.896   4.031   6.679  1.00 97.26           H  
ATOM   3952  O   VAL A 248       7.144   4.858   6.517  1.00 97.26           O  
ATOM   3953  CG1 VAL A 248       9.919   4.630   4.844  1.00 97.26           C  
ATOM   3954 HG11 VAL A 248      10.742   4.319   4.201  1.00 97.26           H  
ATOM   3955 HG12 VAL A 248       9.453   5.520   4.421  1.00 97.26           H  
ATOM   3956 HG13 VAL A 248       9.190   3.820   4.872  1.00 97.26           H  
ATOM   3957  CG2 VAL A 248      11.545   5.984   6.077  1.00 97.26           C  
ATOM   3958 HG21 VAL A 248      12.302   5.639   5.372  1.00 97.26           H  
ATOM   3959 HG22 VAL A 248      11.081   6.897   5.705  1.00 97.26           H  
ATOM   3960 HG23 VAL A 248      12.029   6.221   7.025  1.00 97.26           H  
ATOM   3961  N   PHE A 249       8.140   3.424   7.927  1.00 97.75           N  
ATOM   3962  H   PHE A 249       8.968   3.207   8.463  1.00 97.75           H  
ATOM   3963  CA  PHE A 249       6.954   2.567   8.074  1.00 97.75           C  
ATOM   3964  HA  PHE A 249       6.657   2.205   7.090  1.00 97.75           H  
ATOM   3965  C   PHE A 249       5.755   3.333   8.642  1.00 97.75           C  
ATOM   3966  CB  PHE A 249       7.257   1.365   8.979  1.00 97.75           C  
ATOM   3967  HB2 PHE A 249       7.952   1.657   9.766  1.00 97.75           H  
ATOM   3968  HB3 PHE A 249       6.332   1.064   9.471  1.00 97.75           H  
ATOM   3969  O   PHE A 249       4.651   3.218   8.109  1.00 97.75           O  
ATOM   3970  CG  PHE A 249       7.781   0.143   8.257  1.00 97.75           C  
ATOM   3971  CD1 PHE A 249       6.924  -0.572   7.399  1.00 97.75           C  
ATOM   3972  HD1 PHE A 249       5.906  -0.239   7.263  1.00 97.75           H  
ATOM   3973  CD2 PHE A 249       9.099  -0.304   8.464  1.00 97.75           C  
ATOM   3974  HD2 PHE A 249       9.752   0.225   9.142  1.00 97.75           H  
ATOM   3975  CE1 PHE A 249       7.387  -1.722   6.736  1.00 97.75           C  
ATOM   3976  HE1 PHE A 249       6.727  -2.272   6.081  1.00 97.75           H  
ATOM   3977  CE2 PHE A 249       9.566  -1.448   7.794  1.00 97.75           C  
ATOM   3978  HE2 PHE A 249      10.583  -1.781   7.942  1.00 97.75           H  
ATOM   3979  CZ  PHE A 249       8.710  -2.156   6.931  1.00 97.75           C  
ATOM   3980  HZ  PHE A 249       9.070  -3.036   6.420  1.00 97.75           H  
ATOM   3981  N   CYS A 250       5.968   4.132   9.688  1.00 97.00           N  
ATOM   3982  H   CYS A 250       6.880   4.123  10.123  1.00 97.00           H  
ATOM   3983  CA  CYS A 250       4.923   4.948  10.302  1.00 97.00           C  
ATOM   3984  HA  CYS A 250       4.103   4.302  10.616  1.00 97.00           H  
ATOM   3985  C   CYS A 250       4.343   5.967   9.313  1.00 97.00           C  
ATOM   3986  CB  CYS A 250       5.505   5.639  11.539  1.00 97.00           C  
ATOM   3987  HB2 CYS A 250       4.775   6.333  11.954  1.00 97.00           H  
ATOM   3988  HB3 CYS A 250       6.403   6.192  11.262  1.00 97.00           H  
ATOM   3989  O   CYS A 250       3.124   6.044   9.159  1.00 97.00           O  
ATOM   3990  SG  CYS A 250       5.915   4.382  12.781  1.00 97.00           S  
ATOM   3991  HG  CYS A 250       6.818   5.104  13.449  1.00 97.00           H  
ATOM   3992  N   HIS A 251       5.200   6.697   8.592  1.00 96.59           N  
ATOM   3993  H   HIS A 251       6.190   6.593   8.762  1.00 96.59           H  
ATOM   3994  CA  HIS A 251       4.767   7.672   7.591  1.00 96.59           C  
ATOM   3995  HA  HIS A 251       4.076   8.368   8.067  1.00 96.59           H  
ATOM   3996  C   HIS A 251       4.024   7.010   6.421  1.00 96.59           C  
ATOM   3997  CB  HIS A 251       5.990   8.455   7.096  1.00 96.59           C  
ATOM   3998  HB2 HIS A 251       6.676   7.772   6.595  1.00 96.59           H  
ATOM   3999  HB3 HIS A 251       6.507   8.881   7.956  1.00 96.59           H  
ATOM   4000  O   HIS A 251       3.001   7.522   5.962  1.00 96.59           O  
ATOM   4001  CG  HIS A 251       5.639   9.582   6.157  1.00 96.59           C  
ATOM   4002  CD2 HIS A 251       6.298   9.915   5.005  1.00 96.59           C  
ATOM   4003  HD2 HIS A 251       7.162   9.409   4.600  1.00 96.59           H  
ATOM   4004  ND1 HIS A 251       4.597  10.475   6.297  1.00 96.59           N  
ATOM   4005  HD1 HIS A 251       3.880  10.463   7.008  1.00 96.59           H  
ATOM   4006  CE1 HIS A 251       4.619  11.311   5.245  1.00 96.59           C  
ATOM   4007  HE1 HIS A 251       3.890  12.082   5.045  1.00 96.59           H  
ATOM   4008  NE2 HIS A 251       5.663  11.028   4.448  1.00 96.59           N  
ATOM   4009  N   LEU A 252       4.492   5.839   5.975  1.00 97.30           N  
ATOM   4010  H   LEU A 252       5.353   5.486   6.368  1.00 97.30           H  
ATOM   4011  CA  LEU A 252       3.833   5.046   4.943  1.00 97.30           C  
ATOM   4012  HA  LEU A 252       3.712   5.674   4.060  1.00 97.30           H  
ATOM   4013  C   LEU A 252       2.437   4.596   5.390  1.00 97.30           C  
ATOM   4014  CB  LEU A 252       4.731   3.846   4.591  1.00 97.30           C  
ATOM   4015  HB2 LEU A 252       5.703   4.210   4.256  1.00 97.30           H  
ATOM   4016  HB3 LEU A 252       4.896   3.260   5.495  1.00 97.30           H  
ATOM   4017  O   LEU A 252       1.479   4.776   4.646  1.00 97.30           O  
ATOM   4018  CG  LEU A 252       4.153   2.915   3.514  1.00 97.30           C  
ATOM   4019  HG  LEU A 252       3.207   2.506   3.871  1.00 97.30           H  
ATOM   4020  CD1 LEU A 252       3.922   3.623   2.180  1.00 97.30           C  
ATOM   4021 HD11 LEU A 252       3.543   2.916   1.443  1.00 97.30           H  
ATOM   4022 HD12 LEU A 252       4.863   4.037   1.816  1.00 97.30           H  
ATOM   4023 HD13 LEU A 252       3.185   4.418   2.297  1.00 97.30           H  
ATOM   4024  CD2 LEU A 252       5.110   1.745   3.284  1.00 97.30           C  
ATOM   4025 HD21 LEU A 252       5.391   1.305   4.241  1.00 97.30           H  
ATOM   4026 HD22 LEU A 252       6.012   2.092   2.780  1.00 97.30           H  
ATOM   4027 HD23 LEU A 252       4.611   0.986   2.682  1.00 97.30           H  
ATOM   4028  N   LEU A 253       2.304   4.044   6.601  1.00 96.72           N  
ATOM   4029  H   LEU A 253       3.129   3.936   7.173  1.00 96.72           H  
ATOM   4030  CA  LEU A 253       1.012   3.618   7.149  1.00 96.72           C  
ATOM   4031  HA  LEU A 253       0.549   2.916   6.456  1.00 96.72           H  
ATOM   4032  C   LEU A 253       0.038   4.786   7.272  1.00 96.72           C  
ATOM   4033  CB  LEU A 253       1.210   2.954   8.522  1.00 96.72           C  
ATOM   4034  HB2 LEU A 253       1.918   3.544   9.104  1.00 96.72           H  
ATOM   4035  HB3 LEU A 253       0.261   2.963   9.059  1.00 96.72           H  
ATOM   4036  O   LEU A 253      -1.099   4.670   6.817  1.00 96.72           O  
ATOM   4037  CG  LEU A 253       1.700   1.502   8.445  1.00 96.72           C  
ATOM   4038  HG  LEU A 253       2.608   1.450   7.845  1.00 96.72           H  
ATOM   4039  CD1 LEU A 253       2.011   0.984   9.848  1.00 96.72           C  
ATOM   4040 HD11 LEU A 253       1.120   1.029  10.475  1.00 96.72           H  
ATOM   4041 HD12 LEU A 253       2.365  -0.045   9.787  1.00 96.72           H  
ATOM   4042 HD13 LEU A 253       2.796   1.596  10.293  1.00 96.72           H  
ATOM   4043  CD2 LEU A 253       0.641   0.582   7.832  1.00 96.72           C  
ATOM   4044 HD21 LEU A 253       0.975  -0.453   7.903  1.00 96.72           H  
ATOM   4045 HD22 LEU A 253      -0.304   0.685   8.366  1.00 96.72           H  
ATOM   4046 HD23 LEU A 253       0.488   0.817   6.778  1.00 96.72           H  
ATOM   4047  N   GLN A 254       0.492   5.915   7.817  1.00 95.22           N  
ATOM   4048  H   GLN A 254       1.436   5.941   8.176  1.00 95.22           H  
ATOM   4049  CA  GLN A 254      -0.322   7.120   7.918  1.00 95.22           C  
ATOM   4050  HA  GLN A 254      -1.194   6.901   8.535  1.00 95.22           H  
ATOM   4051  C   GLN A 254      -0.828   7.551   6.533  1.00 95.22           C  
ATOM   4052  CB  GLN A 254       0.496   8.215   8.612  1.00 95.22           C  
ATOM   4053  HB2 GLN A 254       1.390   8.437   8.030  1.00 95.22           H  
ATOM   4054  HB3 GLN A 254       0.797   7.864   9.599  1.00 95.22           H  
ATOM   4055  O   GLN A 254      -2.037   7.655   6.329  1.00 95.22           O  
ATOM   4056  CG  GLN A 254      -0.341   9.488   8.764  1.00 95.22           C  
ATOM   4057  HG2 GLN A 254      -1.246   9.267   9.331  1.00 95.22           H  
ATOM   4058  HG3 GLN A 254      -0.635   9.841   7.776  1.00 95.22           H  
ATOM   4059  CD  GLN A 254       0.389  10.628   9.452  1.00 95.22           C  
ATOM   4060  NE2 GLN A 254      -0.233  11.783   9.482  1.00 95.22           N  
ATOM   4061 HE21 GLN A 254       0.243  12.575   9.891  1.00 95.22           H  
ATOM   4062 HE22 GLN A 254      -1.054  11.894   8.905  1.00 95.22           H  
ATOM   4063  OE1 GLN A 254       1.505  10.507   9.939  1.00 95.22           O  
ATOM   4064  N   THR A 255       0.075   7.685   5.558  1.00 96.00           N  
ATOM   4065  H   THR A 255       1.050   7.560   5.791  1.00 96.00           H  
ATOM   4066  CA  THR A 255      -0.268   8.100   4.188  1.00 96.00           C  
ATOM   4067  HA  THR A 255      -0.743   9.080   4.227  1.00 96.00           H  
ATOM   4068  C   THR A 255      -1.250   7.124   3.532  1.00 96.00           C  
ATOM   4069  CB  THR A 255       1.001   8.216   3.328  1.00 96.00           C  
ATOM   4070  HB  THR A 255       1.453   7.232   3.203  1.00 96.00           H  
ATOM   4071  O   THR A 255      -2.242   7.535   2.933  1.00 96.00           O  
ATOM   4072  CG2 THR A 255       0.712   8.807   1.950  1.00 96.00           C  
ATOM   4073 HG21 THR A 255       0.192   9.758   2.059  1.00 96.00           H  
ATOM   4074 HG22 THR A 255       0.093   8.122   1.371  1.00 96.00           H  
ATOM   4075 HG23 THR A 255       1.648   8.971   1.416  1.00 96.00           H  
ATOM   4076  OG1 THR A 255       1.941   9.066   3.939  1.00 96.00           O  
ATOM   4077  HG1 THR A 255       2.367   8.590   4.656  1.00 96.00           H  
ATOM   4078  N   LEU A 256      -1.033   5.814   3.685  1.00 95.73           N  
ATOM   4079  H   LEU A 256      -0.215   5.519   4.197  1.00 95.73           H  
ATOM   4080  CA  LEU A 256      -1.934   4.790   3.149  1.00 95.73           C  
ATOM   4081  HA  LEU A 256      -2.057   4.958   2.079  1.00 95.73           H  
ATOM   4082  C   LEU A 256      -3.335   4.865   3.767  1.00 95.73           C  
ATOM   4083  CB  LEU A 256      -1.330   3.397   3.387  1.00 95.73           C  
ATOM   4084  HB2 LEU A 256      -1.040   3.321   4.435  1.00 95.73           H  
ATOM   4085  HB3 LEU A 256      -2.102   2.649   3.202  1.00 95.73           H  
ATOM   4086  O   LEU A 256      -4.318   4.690   3.041  1.00 95.73           O  
ATOM   4087  CG  LEU A 256      -0.124   3.060   2.496  1.00 95.73           C  
ATOM   4088  HG  LEU A 256       0.598   3.876   2.497  1.00 95.73           H  
ATOM   4089  CD1 LEU A 256       0.549   1.795   3.025  1.00 95.73           C  
ATOM   4090 HD11 LEU A 256      -0.115   0.937   2.922  1.00 95.73           H  
ATOM   4091 HD12 LEU A 256       1.463   1.607   2.462  1.00 95.73           H  
ATOM   4092 HD13 LEU A 256       0.815   1.930   4.074  1.00 95.73           H  
ATOM   4093  CD2 LEU A 256      -0.560   2.808   1.052  1.00 95.73           C  
ATOM   4094 HD21 LEU A 256       0.291   2.465   0.463  1.00 95.73           H  
ATOM   4095 HD22 LEU A 256      -0.938   3.732   0.616  1.00 95.73           H  
ATOM   4096 HD23 LEU A 256      -1.347   2.054   1.032  1.00 95.73           H  
ATOM   4097  N   THR A 257      -3.437   5.132   5.074  1.00 92.94           N  
ATOM   4098  H   THR A 257      -2.590   5.224   5.616  1.00 92.94           H  
ATOM   4099  CA  THR A 257      -4.734   5.290   5.750  1.00 92.94           C  
ATOM   4100  HA  THR A 257      -5.383   4.474   5.433  1.00 92.94           H  
ATOM   4101  C   THR A 257      -5.452   6.575   5.345  1.00 92.94           C  
ATOM   4102  CB  THR A 257      -4.636   5.207   7.280  1.00 92.94           C  
ATOM   4103  HB  THR A 257      -5.629   5.399   7.687  1.00 92.94           H  
ATOM   4104  O   THR A 257      -6.641   6.521   5.052  1.00 92.94           O  
ATOM   4105  CG2 THR A 257      -4.223   3.820   7.758  1.00 92.94           C  
ATOM   4106 HG21 THR A 257      -4.203   3.822   8.848  1.00 92.94           H  
ATOM   4107 HG22 THR A 257      -3.240   3.550   7.372  1.00 92.94           H  
ATOM   4108 HG23 THR A 257      -4.952   3.084   7.419  1.00 92.94           H  
ATOM   4109  OG1 THR A 257      -3.751   6.142   7.853  1.00 92.94           O  
ATOM   4110  HG1 THR A 257      -3.141   6.479   7.193  1.00 92.94           H  
ATOM   4111  N   GLU A 258      -4.750   7.707   5.235  1.00 92.53           N  
ATOM   4112  H   GLU A 258      -3.775   7.709   5.501  1.00 92.53           H  
ATOM   4113  CA  GLU A 258      -5.316   8.974   4.746  1.00 92.53           C  
ATOM   4114  HA  GLU A 258      -6.158   9.268   5.371  1.00 92.53           H  
ATOM   4115  C   GLU A 258      -5.840   8.844   3.307  1.00 92.53           C  
ATOM   4116  CB  GLU A 258      -4.239  10.073   4.806  1.00 92.53           C  
ATOM   4117  HB2 GLU A 258      -4.596  10.939   4.250  1.00 92.53           H  
ATOM   4118  HB3 GLU A 258      -3.335   9.702   4.323  1.00 92.53           H  
ATOM   4119  O   GLU A 258      -6.899   9.369   2.964  1.00 92.53           O  
ATOM   4120  CG  GLU A 258      -3.911  10.525   6.241  1.00 92.53           C  
ATOM   4121  HG2 GLU A 258      -3.704   9.650   6.856  1.00 92.53           H  
ATOM   4122  HG3 GLU A 258      -4.793  11.012   6.657  1.00 92.53           H  
ATOM   4123  CD  GLU A 258      -2.707  11.487   6.328  1.00 92.53           C  
ATOM   4124  OE1 GLU A 258      -2.300  11.786   7.478  1.00 92.53           O  
ATOM   4125  OE2 GLU A 258      -2.179  11.904   5.268  1.00 92.53           O  
ATOM   4126  N   MET A 259      -5.134   8.086   2.463  1.00 91.62           N  
ATOM   4127  H   MET A 259      -4.244   7.735   2.787  1.00 91.62           H  
ATOM   4128  CA  MET A 259      -5.501   7.865   1.062  1.00 91.62           C  
ATOM   4129  HA  MET A 259      -5.994   8.768   0.702  1.00 91.62           H  
ATOM   4130  C   MET A 259      -6.509   6.716   0.855  1.00 91.62           C  
ATOM   4131  CB  MET A 259      -4.222   7.684   0.230  1.00 91.62           C  
ATOM   4132  HB2 MET A 259      -4.491   7.463  -0.803  1.00 91.62           H  
ATOM   4133  HB3 MET A 259      -3.647   6.844   0.621  1.00 91.62           H  
ATOM   4134  O   MET A 259      -6.854   6.418  -0.295  1.00 91.62           O  
ATOM   4135  CG  MET A 259      -3.353   8.950   0.243  1.00 91.62           C  
ATOM   4136  HG2 MET A 259      -3.084   9.191   1.272  1.00 91.62           H  
ATOM   4137  HG3 MET A 259      -3.932   9.788  -0.146  1.00 91.62           H  
ATOM   4138  SD  MET A 259      -1.817   8.813  -0.704  1.00 91.62           S  
ATOM   4139  CE  MET A 259      -2.467   9.039  -2.367  1.00 91.62           C  
ATOM   4140  HE1 MET A 259      -3.032   9.970  -2.411  1.00 91.62           H  
ATOM   4141  HE2 MET A 259      -3.124   8.206  -2.618  1.00 91.62           H  
ATOM   4142  HE3 MET A 259      -1.630   9.075  -3.064  1.00 91.62           H  
ATOM   4143  N   ASN A 260      -7.000   6.081   1.930  1.00 90.77           N  
ATOM   4144  H   ASN A 260      -6.719   6.425   2.837  1.00 90.77           H  
ATOM   4145  CA  ASN A 260      -7.917   4.929   1.921  1.00 90.77           C  
ATOM   4146  HA  ASN A 260      -7.984   4.584   2.953  1.00 90.77           H  
ATOM   4147  C   ASN A 260      -7.401   3.704   1.131  1.00 90.77           C  
ATOM   4148  CB  ASN A 260      -9.334   5.382   1.512  1.00 90.77           C  
ATOM   4149  HB2 ASN A 260      -9.305   5.832   0.519  1.00 90.77           H  
ATOM   4150  HB3 ASN A 260      -9.993   4.515   1.471  1.00 90.77           H  
ATOM   4151  O   ASN A 260      -8.175   2.953   0.535  1.00 90.77           O  
ATOM   4152  CG  ASN A 260      -9.949   6.348   2.506  1.00 90.77           C  
ATOM   4153  ND2 ASN A 260     -10.574   7.409   2.053  1.00 90.77           N  
ATOM   4154 HD21 ASN A 260     -10.932   8.024   2.770  1.00 90.77           H  
ATOM   4155 HD22 ASN A 260     -10.630   7.613   1.066  1.00 90.77           H  
ATOM   4156  OD1 ASN A 260      -9.923   6.140   3.702  1.00 90.77           O  
ATOM   4157  N   SER A 261      -6.085   3.481   1.109  1.00 91.73           N  
ATOM   4158  H   SER A 261      -5.506   4.077   1.683  1.00 91.73           H  
ATOM   4159  CA  SER A 261      -5.445   2.344   0.425  1.00 91.73           C  
ATOM   4160  HA  SER A 261      -6.074   2.040  -0.411  1.00 91.73           H  
ATOM   4161  C   SER A 261      -5.326   1.122   1.348  1.00 91.73           C  
ATOM   4162  CB  SER A 261      -4.103   2.772  -0.172  1.00 91.73           C  
ATOM   4163  HB2 SER A 261      -3.587   1.905  -0.584  1.00 91.73           H  
ATOM   4164  HB3 SER A 261      -3.482   3.227   0.601  1.00 91.73           H  
ATOM   4165  O   SER A 261      -4.229   0.673   1.683  1.00 91.73           O  
ATOM   4166  OG  SER A 261      -4.340   3.699  -1.211  1.00 91.73           O  
ATOM   4167  HG  SER A 261      -4.829   4.440  -0.846  1.00 91.73           H  
ATOM   4168  N   TRP A 262      -6.471   0.571   1.767  1.00 90.15           N  
ATOM   4169  H   TRP A 262      -7.325   1.035   1.493  1.00 90.15           H  
ATOM   4170  CA  TRP A 262      -6.567  -0.418   2.854  1.00 90.15           C  
ATOM   4171  HA  TRP A 262      -6.137   0.027   3.751  1.00 90.15           H  
ATOM   4172  C   TRP A 262      -5.817  -1.734   2.619  1.00 90.15           C  
ATOM   4173  CB  TRP A 262      -8.046  -0.700   3.137  1.00 90.15           C  
ATOM   4174  HB2 TRP A 262      -8.517  -1.107   2.242  1.00 90.15           H  
ATOM   4175  HB3 TRP A 262      -8.115  -1.453   3.922  1.00 90.15           H  
ATOM   4176  O   TRP A 262      -5.234  -2.278   3.554  1.00 90.15           O  
ATOM   4177  CG  TRP A 262      -8.807   0.502   3.593  1.00 90.15           C  
ATOM   4178  CD1 TRP A 262      -9.826   1.104   2.937  1.00 90.15           C  
ATOM   4179  HD1 TRP A 262     -10.242   0.779   1.995  1.00 90.15           H  
ATOM   4180  CD2 TRP A 262      -8.587   1.288   4.803  1.00 90.15           C  
ATOM   4181  CE2 TRP A 262      -9.513   2.373   4.807  1.00 90.15           C  
ATOM   4182  CE3 TRP A 262      -7.690   1.199   5.891  1.00 90.15           C  
ATOM   4183  HE3 TRP A 262      -6.989   0.379   5.941  1.00 90.15           H  
ATOM   4184  NE1 TRP A 262     -10.249   2.205   3.657  1.00 90.15           N  
ATOM   4185  HE1 TRP A 262     -11.017   2.802   3.385  1.00 90.15           H  
ATOM   4186  CH2 TRP A 262      -8.642   3.212   6.896  1.00 90.15           C  
ATOM   4187  HH2 TRP A 262      -8.662   3.935   7.698  1.00 90.15           H  
ATOM   4188  CZ2 TRP A 262      -9.547   3.327   5.830  1.00 90.15           C  
ATOM   4189  HZ2 TRP A 262     -10.253   4.143   5.795  1.00 90.15           H  
ATOM   4190  CZ3 TRP A 262      -7.717   2.154   6.924  1.00 90.15           C  
ATOM   4191  HZ3 TRP A 262      -7.042   2.065   7.762  1.00 90.15           H  
ATOM   4192  N   HIS A 263      -5.781  -2.242   1.383  1.00 91.32           N  
ATOM   4193  H   HIS A 263      -6.286  -1.765   0.650  1.00 91.32           H  
ATOM   4194  CA  HIS A 263      -5.054  -3.481   1.075  1.00 91.32           C  
ATOM   4195  HA  HIS A 263      -5.403  -4.266   1.746  1.00 91.32           H  
ATOM   4196  C   HIS A 263      -3.541  -3.331   1.300  1.00 91.32           C  
ATOM   4197  CB  HIS A 263      -5.348  -3.907  -0.369  1.00 91.32           C  
ATOM   4198  HB2 HIS A 263      -5.025  -3.126  -1.057  1.00 91.32           H  
ATOM   4199  HB3 HIS A 263      -6.422  -4.047  -0.491  1.00 91.32           H  
ATOM   4200  O   HIS A 263      -2.914  -4.168   1.951  1.00 91.32           O  
ATOM   4201  CG  HIS A 263      -4.652  -5.196  -0.726  1.00 91.32           C  
ATOM   4202  CD2 HIS A 263      -3.558  -5.351  -1.537  1.00 91.32           C  
ATOM   4203  HD2 HIS A 263      -3.034  -4.566  -2.063  1.00 91.32           H  
ATOM   4204  ND1 HIS A 263      -4.969  -6.440  -0.231  1.00 91.32           N  
ATOM   4205  HD1 HIS A 263      -5.738  -6.659   0.386  1.00 91.32           H  
ATOM   4206  CE1 HIS A 263      -4.094  -7.324  -0.737  1.00 91.32           C  
ATOM   4207  HE1 HIS A 263      -4.098  -8.386  -0.540  1.00 91.32           H  
ATOM   4208  NE2 HIS A 263      -3.216  -6.707  -1.537  1.00 91.32           N  
ATOM   4209  N   ALA A 264      -2.968  -2.232   0.804  1.00 93.56           N  
ATOM   4210  H   ALA A 264      -3.545  -1.550   0.333  1.00 93.56           H  
ATOM   4211  CA  ALA A 264      -1.565  -1.904   1.020  1.00 93.56           C  
ATOM   4212  HA  ALA A 264      -0.949  -2.765   0.758  1.00 93.56           H  
ATOM   4213  C   ALA A 264      -1.300  -1.584   2.499  1.00 93.56           C  
ATOM   4214  CB  ALA A 264      -1.192  -0.753   0.085  1.00 93.56           C  
ATOM   4215  HB1 ALA A 264      -0.188  -0.401   0.324  1.00 93.56           H  
ATOM   4216  HB2 ALA A 264      -1.205  -1.102  -0.947  1.00 93.56           H  
ATOM   4217  HB3 ALA A 264      -1.900   0.069   0.197  1.00 93.56           H  
ATOM   4218  O   ALA A 264      -0.334  -2.095   3.058  1.00 93.56           O  
ATOM   4219  N   ALA A 265      -2.194  -0.837   3.164  1.00 94.89           N  
ATOM   4220  H   ALA A 265      -2.959  -0.422   2.652  1.00 94.89           H  
ATOM   4221  CA  ALA A 265      -2.087  -0.547   4.596  1.00 94.89           C  
ATOM   4222  HA  ALA A 265      -1.169   0.015   4.772  1.00 94.89           H  
ATOM   4223  C   ALA A 265      -2.008  -1.831   5.437  1.00 94.89           C  
ATOM   4224  CB  ALA A 265      -3.275   0.322   5.031  1.00 94.89           C  
ATOM   4225  HB1 ALA A 265      -4.202  -0.249   4.974  1.00 94.89           H  
ATOM   4226  HB2 ALA A 265      -3.127   0.649   6.060  1.00 94.89           H  
ATOM   4227  HB3 ALA A 265      -3.358   1.203   4.394  1.00 94.89           H  
ATOM   4228  O   ALA A 265      -1.150  -1.940   6.309  1.00 94.89           O  
ATOM   4229  N   TRP A 266      -2.841  -2.832   5.134  1.00 93.78           N  
ATOM   4230  H   TRP A 266      -3.550  -2.671   4.433  1.00 93.78           H  
ATOM   4231  CA  TRP A 266      -2.808  -4.135   5.800  1.00 93.78           C  
ATOM   4232  HA  TRP A 266      -2.904  -3.984   6.875  1.00 93.78           H  
ATOM   4233  C   TRP A 266      -1.488  -4.883   5.569  1.00 93.78           C  
ATOM   4234  CB  TRP A 266      -3.993  -4.981   5.323  1.00 93.78           C  
ATOM   4235  HB2 TRP A 266      -4.921  -4.492   5.620  1.00 93.78           H  
ATOM   4236  HB3 TRP A 266      -3.982  -5.045   4.235  1.00 93.78           H  
ATOM   4237  O   TRP A 266      -0.861  -5.346   6.523  1.00 93.78           O  
ATOM   4238  CG  TRP A 266      -3.979  -6.364   5.888  1.00 93.78           C  
ATOM   4239  CD1 TRP A 266      -3.615  -7.487   5.229  1.00 93.78           C  
ATOM   4240  HD1 TRP A 266      -3.311  -7.515   4.194  1.00 93.78           H  
ATOM   4241  CD2 TRP A 266      -4.204  -6.763   7.270  1.00 93.78           C  
ATOM   4242  CE2 TRP A 266      -3.973  -8.165   7.380  1.00 93.78           C  
ATOM   4243  CE3 TRP A 266      -4.534  -6.066   8.450  1.00 93.78           C  
ATOM   4244  HE3 TRP A 266      -4.696  -4.999   8.407  1.00 93.78           H  
ATOM   4245  NE1 TRP A 266      -3.608  -8.554   6.107  1.00 93.78           N  
ATOM   4246  HE1 TRP A 266      -3.241  -9.462   5.861  1.00 93.78           H  
ATOM   4247  CH2 TRP A 266      -4.446  -8.133   9.752  1.00 93.78           C  
ATOM   4248  HH2 TRP A 266      -4.531  -8.639  10.702  1.00 93.78           H  
ATOM   4249  CZ2 TRP A 266      -4.087  -8.850   8.598  1.00 93.78           C  
ATOM   4250  HZ2 TRP A 266      -3.875  -9.907   8.655  1.00 93.78           H  
ATOM   4251  CZ3 TRP A 266      -4.646  -6.742   9.676  1.00 93.78           C  
ATOM   4252  HZ3 TRP A 266      -4.874  -6.175  10.567  1.00 93.78           H  
ATOM   4253  N   SER A 267      -1.034  -4.976   4.316  1.00 94.92           N  
ATOM   4254  H   SER A 267      -1.595  -4.590   3.570  1.00 94.92           H  
ATOM   4255  CA  SER A 267       0.233  -5.638   3.970  1.00 94.92           C  
ATOM   4256  HA  SER A 267       0.194  -6.672   4.314  1.00 94.92           H  
ATOM   4257  C   SER A 267       1.440  -4.972   4.638  1.00 94.92           C  
ATOM   4258  CB  SER A 267       0.419  -5.637   2.451  1.00 94.92           C  
ATOM   4259  HB2 SER A 267       0.260  -4.632   2.058  1.00 94.92           H  
ATOM   4260  HB3 SER A 267       1.433  -5.954   2.205  1.00 94.92           H  
ATOM   4261  O   SER A 267       2.338  -5.669   5.127  1.00 94.92           O  
ATOM   4262  OG  SER A 267      -0.498  -6.539   1.865  1.00 94.92           O  
ATOM   4263  HG  SER A 267      -0.927  -6.091   1.132  1.00 94.92           H  
ATOM   4264  N   THR A 268       1.447  -3.637   4.697  1.00 96.76           N  
ATOM   4265  H   THR A 268       0.723  -3.127   4.210  1.00 96.76           H  
ATOM   4266  CA  THR A 268       2.457  -2.843   5.401  1.00 96.76           C  
ATOM   4267  HA  THR A 268       3.448  -3.178   5.092  1.00 96.76           H  
ATOM   4268  C   THR A 268       2.379  -3.052   6.904  1.00 96.76           C  
ATOM   4269  CB  THR A 268       2.338  -1.354   5.052  1.00 96.76           C  
ATOM   4270  HB  THR A 268       1.353  -0.985   5.341  1.00 96.76           H  
ATOM   4271  O   THR A 268       3.414  -3.305   7.510  1.00 96.76           O  
ATOM   4272  CG2 THR A 268       3.425  -0.498   5.700  1.00 96.76           C  
ATOM   4273 HG21 THR A 268       3.277   0.545   5.420  1.00 96.76           H  
ATOM   4274 HG22 THR A 268       4.411  -0.832   5.378  1.00 96.76           H  
ATOM   4275 HG23 THR A 268       3.363  -0.567   6.786  1.00 96.76           H  
ATOM   4276  OG1 THR A 268       2.511  -1.193   3.669  1.00 96.76           O  
ATOM   4277  HG1 THR A 268       3.427  -0.954   3.509  1.00 96.76           H  
ATOM   4278  N   LEU A 269       1.183  -3.031   7.500  1.00 96.48           N  
ATOM   4279  H   LEU A 269       0.369  -2.806   6.947  1.00 96.48           H  
ATOM   4280  CA  LEU A 269       0.983  -3.247   8.934  1.00 96.48           C  
ATOM   4281  HA  LEU A 269       1.565  -2.505   9.481  1.00 96.48           H  
ATOM   4282  C   LEU A 269       1.484  -4.631   9.358  1.00 96.48           C  
ATOM   4283  CB  LEU A 269      -0.508  -3.051   9.264  1.00 96.48           C  
ATOM   4284  HB2 LEU A 269      -0.793  -2.032   9.001  1.00 96.48           H  
ATOM   4285  HB3 LEU A 269      -1.093  -3.731   8.644  1.00 96.48           H  
ATOM   4286  O   LEU A 269       2.255  -4.730  10.303  1.00 96.48           O  
ATOM   4287  CG  LEU A 269      -0.883  -3.300  10.736  1.00 96.48           C  
ATOM   4288  HG  LEU A 269      -0.588  -4.308  11.028  1.00 96.48           H  
ATOM   4289  CD1 LEU A 269      -0.220  -2.296  11.678  1.00 96.48           C  
ATOM   4290 HD11 LEU A 269       0.862  -2.427  11.659  1.00 96.48           H  
ATOM   4291 HD12 LEU A 269      -0.561  -2.473  12.698  1.00 96.48           H  
ATOM   4292 HD13 LEU A 269      -0.474  -1.277  11.386  1.00 96.48           H  
ATOM   4293  CD2 LEU A 269      -2.400  -3.197  10.883  1.00 96.48           C  
ATOM   4294 HD21 LEU A 269      -2.744  -2.215  10.560  1.00 96.48           H  
ATOM   4295 HD22 LEU A 269      -2.881  -3.968  10.282  1.00 96.48           H  
ATOM   4296 HD23 LEU A 269      -2.678  -3.344  11.927  1.00 96.48           H  
ATOM   4297  N   GLN A 270       1.127  -5.685   8.620  1.00 95.15           N  
ATOM   4298  H   GLN A 270       0.471  -5.536   7.867  1.00 95.15           H  
ATOM   4299  CA  GLN A 270       1.585  -7.050   8.895  1.00 95.15           C  
ATOM   4300  HA  GLN A 270       1.298  -7.313   9.913  1.00 95.15           H  
ATOM   4301  C   GLN A 270       3.111  -7.192   8.793  1.00 95.15           C  
ATOM   4302  CB  GLN A 270       0.890  -8.005   7.909  1.00 95.15           C  
ATOM   4303  HB2 GLN A 270      -0.188  -7.936   8.055  1.00 95.15           H  
ATOM   4304  HB3 GLN A 270       1.119  -7.700   6.888  1.00 95.15           H  
ATOM   4305  O   GLN A 270       3.726  -7.944   9.549  1.00 95.15           O  
ATOM   4306  CG  GLN A 270       1.328  -9.466   8.107  1.00 95.15           C  
ATOM   4307  HG2 GLN A 270       1.142  -9.760   9.140  1.00 95.15           H  
ATOM   4308  HG3 GLN A 270       2.398  -9.560   7.922  1.00 95.15           H  
ATOM   4309  CD  GLN A 270       0.632 -10.457   7.183  1.00 95.15           C  
ATOM   4310  NE2 GLN A 270       0.812 -11.738   7.419  1.00 95.15           N  
ATOM   4311 HE21 GLN A 270       1.315 -12.036   8.243  1.00 95.15           H  
ATOM   4312 HE22 GLN A 270       0.334 -12.378   6.800  1.00 95.15           H  
ATOM   4313  OE1 GLN A 270      -0.040 -10.134   6.218  1.00 95.15           O  
ATOM   4314  N   CYS A 271       3.735  -6.519   7.823  1.00 96.66           N  
ATOM   4315  H   CYS A 271       3.192  -5.910   7.228  1.00 96.66           H  
ATOM   4316  CA  CYS A 271       5.191  -6.506   7.717  1.00 96.66           C  
ATOM   4317  HA  CYS A 271       5.569  -7.527   7.765  1.00 96.66           H  
ATOM   4318  C   CYS A 271       5.814  -5.733   8.880  1.00 96.66           C  
ATOM   4319  CB  CYS A 271       5.583  -5.883   6.376  1.00 96.66           C  
ATOM   4320  HB2 CYS A 271       5.012  -6.348   5.573  1.00 96.66           H  
ATOM   4321  HB3 CYS A 271       5.354  -4.817   6.389  1.00 96.66           H  
ATOM   4322  O   CYS A 271       6.783  -6.196   9.473  1.00 96.66           O  
ATOM   4323  SG  CYS A 271       7.363  -6.121   6.100  1.00 96.66           S  
ATOM   4324  HG  CYS A 271       7.788  -5.609   7.258  1.00 96.66           H  
ATOM   4325  N   PHE A 272       5.249  -4.573   9.207  1.00 97.13           N  
ATOM   4326  H   PHE A 272       4.443  -4.257   8.685  1.00 97.13           H  
ATOM   4327  CA  PHE A 272       5.760  -3.680  10.231  1.00 97.13           C  
ATOM   4328  HA  PHE A 272       6.814  -3.499  10.020  1.00 97.13           H  
ATOM   4329  C   PHE A 272       5.673  -4.296  11.627  1.00 97.13           C  
ATOM   4330  CB  PHE A 272       5.005  -2.350  10.156  1.00 97.13           C  
ATOM   4331  HB2 PHE A 272       3.946  -2.536  10.338  1.00 97.13           H  
ATOM   4332  HB3 PHE A 272       5.102  -1.946   9.148  1.00 97.13           H  
ATOM   4333  O   PHE A 272       6.653  -4.239  12.359  1.00 97.13           O  
ATOM   4334  CG  PHE A 272       5.497  -1.295  11.123  1.00 97.13           C  
ATOM   4335  CD1 PHE A 272       4.571  -0.520  11.846  1.00 97.13           C  
ATOM   4336  HD1 PHE A 272       3.511  -0.705  11.751  1.00 97.13           H  
ATOM   4337  CD2 PHE A 272       6.878  -1.061  11.282  1.00 97.13           C  
ATOM   4338  HD2 PHE A 272       7.608  -1.643  10.738  1.00 97.13           H  
ATOM   4339  CE1 PHE A 272       5.020   0.513  12.684  1.00 97.13           C  
ATOM   4340  HE1 PHE A 272       4.311   1.127  13.220  1.00 97.13           H  
ATOM   4341  CE2 PHE A 272       7.326  -0.041  12.133  1.00 97.13           C  
ATOM   4342  HE2 PHE A 272       8.384   0.142  12.249  1.00 97.13           H  
ATOM   4343  CZ  PHE A 272       6.395   0.759  12.812  1.00 97.13           C  
ATOM   4344  HZ  PHE A 272       6.735   1.576  13.431  1.00 97.13           H  
ATOM   4345  N   THR A 273       4.568  -4.965  11.977  1.00 94.81           N  
ATOM   4346  H   THR A 273       3.780  -4.989  11.346  1.00 94.81           H  
ATOM   4347  CA  THR A 273       4.442  -5.663  13.267  1.00 94.81           C  
ATOM   4348  HA  THR A 273       4.578  -4.940  14.072  1.00 94.81           H  
ATOM   4349  C   THR A 273       5.519  -6.732  13.438  1.00 94.81           C  
ATOM   4350  CB  THR A 273       3.069  -6.326  13.451  1.00 94.81           C  
ATOM   4351  HB  THR A 273       3.101  -6.931  14.357  1.00 94.81           H  
ATOM   4352  O   THR A 273       6.123  -6.817  14.503  1.00 94.81           O  
ATOM   4353  CG2 THR A 273       1.931  -5.321  13.609  1.00 94.81           C  
ATOM   4354 HG21 THR A 273       0.969  -5.829  13.549  1.00 94.81           H  
ATOM   4355 HG22 THR A 273       1.982  -4.552  12.838  1.00 94.81           H  
ATOM   4356 HG23 THR A 273       2.011  -4.852  14.590  1.00 94.81           H  
ATOM   4357  OG1 THR A 273       2.753  -7.182  12.377  1.00 94.81           O  
ATOM   4358  HG1 THR A 273       2.250  -7.905  12.758  1.00 94.81           H  
ATOM   4359  N   ARG A 274       5.819  -7.502  12.384  1.00 94.14           N  
ATOM   4360  H   ARG A 274       5.261  -7.382  11.550  1.00 94.14           H  
ATOM   4361  CA  ARG A 274       6.896  -8.506  12.397  1.00 94.14           C  
ATOM   4362  HA  ARG A 274       6.803  -9.127  13.288  1.00 94.14           H  
ATOM   4363  C   ARG A 274       8.280  -7.873  12.487  1.00 94.14           C  
ATOM   4364  CB  ARG A 274       6.811  -9.402  11.161  1.00 94.14           C  
ATOM   4365  HB2 ARG A 274       7.710 -10.017  11.121  1.00 94.14           H  
ATOM   4366  HB3 ARG A 274       6.770  -8.785  10.263  1.00 94.14           H  
ATOM   4367  O   ARG A 274       9.091  -8.313  13.285  1.00 94.14           O  
ATOM   4368  CG  ARG A 274       5.596 -10.329  11.210  1.00 94.14           C  
ATOM   4369  HG2 ARG A 274       4.676  -9.745  11.234  1.00 94.14           H  
ATOM   4370  HG3 ARG A 274       5.650 -10.948  12.105  1.00 94.14           H  
ATOM   4371  CD  ARG A 274       5.613 -11.220   9.967  1.00 94.14           C  
ATOM   4372  HD2 ARG A 274       6.548 -11.781   9.964  1.00 94.14           H  
ATOM   4373  HD3 ARG A 274       5.572 -10.586   9.082  1.00 94.14           H  
ATOM   4374  NE  ARG A 274       4.474 -12.152   9.964  1.00 94.14           N  
ATOM   4375  HE  ARG A 274       3.824 -12.050  10.730  1.00 94.14           H  
ATOM   4376  NH1 ARG A 274       5.160 -13.431   8.188  1.00 94.14           N  
ATOM   4377 HH11 ARG A 274       5.087 -14.285   7.653  1.00 94.14           H  
ATOM   4378 HH12 ARG A 274       6.031 -12.919   8.194  1.00 94.14           H  
ATOM   4379  NH2 ARG A 274       3.264 -13.944   9.259  1.00 94.14           N  
ATOM   4380 HH21 ARG A 274       3.209 -14.788   8.706  1.00 94.14           H  
ATOM   4381 HH22 ARG A 274       2.697 -13.873  10.091  1.00 94.14           H  
ATOM   4382  CZ  ARG A 274       4.304 -13.166   9.137  1.00 94.14           C  
ATOM   4383  N   VAL A 275       8.542  -6.814  11.719  1.00 94.24           N  
ATOM   4384  H   VAL A 275       7.829  -6.496  11.079  1.00 94.24           H  
ATOM   4385  CA  VAL A 275       9.807  -6.063  11.814  1.00 94.24           C  
ATOM   4386  HA  VAL A 275      10.640  -6.743  11.637  1.00 94.24           H  
ATOM   4387  C   VAL A 275      10.001  -5.512  13.228  1.00 94.24           C  
ATOM   4388  CB  VAL A 275       9.860  -4.942  10.758  1.00 94.24           C  
ATOM   4389  HB  VAL A 275       8.919  -4.391  10.769  1.00 94.24           H  
ATOM   4390  O   VAL A 275      11.088  -5.620  13.782  1.00 94.24           O  
ATOM   4391  CG1 VAL A 275      10.996  -3.942  11.000  1.00 94.24           C  
ATOM   4392 HG11 VAL A 275      11.100  -3.269  10.149  1.00 94.24           H  
ATOM   4393 HG12 VAL A 275      11.935  -4.470  11.164  1.00 94.24           H  
ATOM   4394 HG13 VAL A 275      10.772  -3.336  11.878  1.00 94.24           H  
ATOM   4395  CG2 VAL A 275      10.058  -5.534   9.356  1.00 94.24           C  
ATOM   4396 HG21 VAL A 275      11.025  -6.034   9.300  1.00 94.24           H  
ATOM   4397 HG22 VAL A 275       9.278  -6.264   9.138  1.00 94.24           H  
ATOM   4398 HG23 VAL A 275      10.016  -4.738   8.613  1.00 94.24           H  
ATOM   4399  N   MET A 276       8.945  -4.983  13.848  1.00 93.84           N  
ATOM   4400  H   MET A 276       8.078  -4.884  13.340  1.00 93.84           H  
ATOM   4401  CA  MET A 276       9.001  -4.518  15.232  1.00 93.84           C  
ATOM   4402  HA  MET A 276       9.856  -3.850  15.335  1.00 93.84           H  
ATOM   4403  C   MET A 276       9.236  -5.660  16.226  1.00 93.84           C  
ATOM   4404  CB  MET A 276       7.724  -3.743  15.587  1.00 93.84           C  
ATOM   4405  HB2 MET A 276       7.682  -3.601  16.667  1.00 93.84           H  
ATOM   4406  HB3 MET A 276       6.848  -4.322  15.295  1.00 93.84           H  
ATOM   4407  O   MET A 276       9.966  -5.453  17.190  1.00 93.84           O  
ATOM   4408  CG  MET A 276       7.663  -2.365  14.916  1.00 93.84           C  
ATOM   4409  HG2 MET A 276       7.583  -2.501  13.837  1.00 93.84           H  
ATOM   4410  HG3 MET A 276       6.751  -1.869  15.248  1.00 93.84           H  
ATOM   4411  SD  MET A 276       9.068  -1.251  15.218  1.00 93.84           S  
ATOM   4412  CE  MET A 276       9.141  -1.235  17.029  1.00 93.84           C  
ATOM   4413  HE1 MET A 276       9.467  -2.208  17.395  1.00 93.84           H  
ATOM   4414  HE2 MET A 276       9.855  -0.479  17.354  1.00 93.84           H  
ATOM   4415  HE3 MET A 276       8.155  -1.005  17.435  1.00 93.84           H  
ATOM   4416  N   GLN A 277       8.672  -6.853  16.005  1.00 91.15           N  
ATOM   4417  H   GLN A 277       8.070  -6.968  15.202  1.00 91.15           H  
ATOM   4418  CA  GLN A 277       8.968  -8.038  16.824  1.00 91.15           C  
ATOM   4419  HA  GLN A 277       8.748  -7.809  17.867  1.00 91.15           H  
ATOM   4420  C   GLN A 277      10.457  -8.395  16.761  1.00 91.15           C  
ATOM   4421  CB  GLN A 277       8.102  -9.234  16.395  1.00 91.15           C  
ATOM   4422  HB2 GLN A 277       8.512 -10.148  16.825  1.00 91.15           H  
ATOM   4423  HB3 GLN A 277       8.129  -9.335  15.310  1.00 91.15           H  
ATOM   4424  O   GLN A 277      11.072  -8.527  17.815  1.00 91.15           O  
ATOM   4425  CG  GLN A 277       6.650  -9.094  16.869  1.00 91.15           C  
ATOM   4426  HG2 GLN A 277       6.618  -9.273  17.944  1.00 91.15           H  
ATOM   4427  HG3 GLN A 277       6.299  -8.076  16.698  1.00 91.15           H  
ATOM   4428  CD  GLN A 277       5.670 -10.046  16.185  1.00 91.15           C  
ATOM   4429  NE2 GLN A 277       4.437 -10.051  16.638  1.00 91.15           N  
ATOM   4430 HE21 GLN A 277       3.746 -10.572  16.117  1.00 91.15           H  
ATOM   4431 HE22 GLN A 277       4.170  -9.440  17.396  1.00 91.15           H  
ATOM   4432  OE1 GLN A 277       5.953 -10.757  15.232  1.00 91.15           O  
ATOM   4433  N   GLU A 278      11.044  -8.445  15.563  1.00 89.77           N  
ATOM   4434  H   GLU A 278      10.469  -8.372  14.736  1.00 89.77           H  
ATOM   4435  CA  GLU A 278      12.484  -8.687  15.376  1.00 89.77           C  
ATOM   4436  HA  GLU A 278      12.759  -9.648  15.810  1.00 89.77           H  
ATOM   4437  C   GLU A 278      13.343  -7.618  16.071  1.00 89.77           C  
ATOM   4438  CB  GLU A 278      12.820  -8.711  13.874  1.00 89.77           C  
ATOM   4439  HB2 GLU A 278      12.475  -7.786  13.412  1.00 89.77           H  
ATOM   4440  HB3 GLU A 278      13.903  -8.739  13.758  1.00 89.77           H  
ATOM   4441  O   GLU A 278      14.256  -7.942  16.825  1.00 89.77           O  
ATOM   4442  CG  GLU A 278      12.212  -9.889  13.099  1.00 89.77           C  
ATOM   4443  HG2 GLU A 278      11.125  -9.821  13.134  1.00 89.77           H  
ATOM   4444  HG3 GLU A 278      12.514  -9.790  12.057  1.00 89.77           H  
ATOM   4445  CD  GLU A 278      12.662 -11.261  13.612  1.00 89.77           C  
ATOM   4446  OE1 GLU A 278      11.827 -12.191  13.536  1.00 89.77           O  
ATOM   4447  OE2 GLU A 278      13.831 -11.357  14.038  1.00 89.77           O  
ATOM   4448  N   ILE A 279      13.020  -6.329  15.888  1.00 90.30           N  
ATOM   4449  H   ILE A 279      12.271  -6.116  15.245  1.00 90.30           H  
ATOM   4450  CA  ILE A 279      13.746  -5.221  16.538  1.00 90.30           C  
ATOM   4451  HA  ILE A 279      14.803  -5.296  16.279  1.00 90.30           H  
ATOM   4452  C   ILE A 279      13.667  -5.324  18.067  1.00 90.30           C  
ATOM   4453  CB  ILE A 279      13.211  -3.853  16.041  1.00 90.30           C  
ATOM   4454  HB  ILE A 279      12.125  -3.860  16.133  1.00 90.30           H  
ATOM   4455  O   ILE A 279      14.635  -5.013  18.753  1.00 90.30           O  
ATOM   4456  CG1 ILE A 279      13.584  -3.626  14.557  1.00 90.30           C  
ATOM   4457 HG12 ILE A 279      14.649  -3.407  14.482  1.00 90.30           H  
ATOM   4458 HG13 ILE A 279      13.401  -4.535  13.984  1.00 90.30           H  
ATOM   4459  CG2 ILE A 279      13.757  -2.679  16.882  1.00 90.30           C  
ATOM   4460 HG21 ILE A 279      13.411  -1.722  16.491  1.00 90.30           H  
ATOM   4461 HG22 ILE A 279      14.847  -2.697  16.875  1.00 90.30           H  
ATOM   4462 HG23 ILE A 279      13.407  -2.751  17.912  1.00 90.30           H  
ATOM   4463  CD1 ILE A 279      12.792  -2.490  13.894  1.00 90.30           C  
ATOM   4464 HD11 ILE A 279      13.044  -2.450  12.834  1.00 90.30           H  
ATOM   4465 HD12 ILE A 279      13.035  -1.526  14.341  1.00 90.30           H  
ATOM   4466 HD13 ILE A 279      11.723  -2.675  13.999  1.00 90.30           H  
ATOM   4467  N   THR A 280      12.521  -5.740  18.610  1.00 87.44           N  
ATOM   4468  H   THR A 280      11.781  -6.028  17.987  1.00 87.44           H  
ATOM   4469  CA  THR A 280      12.297  -5.799  20.065  1.00 87.44           C  
ATOM   4470  HA  THR A 280      12.751  -4.918  20.518  1.00 87.44           H  
ATOM   4471  C   THR A 280      12.960  -7.018  20.712  1.00 87.44           C  
ATOM   4472  CB  THR A 280      10.796  -5.770  20.396  1.00 87.44           C  
ATOM   4473  HB  THR A 280      10.339  -6.714  20.100  1.00 87.44           H  
ATOM   4474  O   THR A 280      13.291  -6.966  21.893  1.00 87.44           O  
ATOM   4475  CG2 THR A 280      10.513  -5.511  21.876  1.00 87.44           C  
ATOM   4476 HG21 THR A 280      10.839  -6.361  22.476  1.00 87.44           H  
ATOM   4477 HG22 THR A 280       9.442  -5.371  22.027  1.00 87.44           H  
ATOM   4478 HG23 THR A 280      11.041  -4.616  22.205  1.00 87.44           H  
ATOM   4479  OG1 THR A 280      10.150  -4.721  19.707  1.00 87.44           O  
ATOM   4480  HG1 THR A 280      10.147  -4.965  18.779  1.00 87.44           H  
ATOM   4481  N   GLN A 281      13.155  -8.108  19.962  1.00 86.54           N  
ATOM   4482  H   GLN A 281      12.854  -8.098  18.998  1.00 86.54           H  
ATOM   4483  CA  GLN A 281      13.847  -9.312  20.439  1.00 86.54           C  
ATOM   4484  HA  GLN A 281      13.534  -9.526  21.461  1.00 86.54           H  
ATOM   4485  C   GLN A 281      15.374  -9.147  20.484  1.00 86.54           C  
ATOM   4486  CB  GLN A 281      13.459 -10.503  19.550  1.00 86.54           C  
ATOM   4487  HB2 GLN A 281      14.128 -11.338  19.759  1.00 86.54           H  
ATOM   4488  HB3 GLN A 281      13.578 -10.227  18.502  1.00 86.54           H  
ATOM   4489  O   GLN A 281      16.045  -9.887  21.202  1.00 86.54           O  
ATOM   4490  CG  GLN A 281      12.017 -10.968  19.804  1.00 86.54           C  
ATOM   4491  HG2 GLN A 281      11.333 -10.124  19.722  1.00 86.54           H  
ATOM   4492  HG3 GLN A 281      11.941 -11.359  20.819  1.00 86.54           H  
ATOM   4493  CD  GLN A 281      11.574 -12.059  18.834  1.00 86.54           C  
ATOM   4494  NE2 GLN A 281      10.288 -12.288  18.683  1.00 86.54           N  
ATOM   4495 HE21 GLN A 281      10.083 -12.972  17.969  1.00 86.54           H  
ATOM   4496 HE22 GLN A 281       9.603 -11.702  19.138  1.00 86.54           H  
ATOM   4497  OE1 GLN A 281      12.350 -12.759  18.216  1.00 86.54           O  
ATOM   4498  N   HIS A 282      15.925  -8.177  19.751  1.00 81.98           N  
ATOM   4499  H   HIS A 282      15.327  -7.609  19.167  1.00 81.98           H  
ATOM   4500  CA  HIS A 282      17.357  -7.899  19.737  1.00 81.98           C  
ATOM   4501  HA  HIS A 282      17.864  -8.857  19.632  1.00 81.98           H  
ATOM   4502  C   HIS A 282      17.819  -7.221  21.048  1.00 81.98           C  
ATOM   4503  CB  HIS A 282      17.679  -7.050  18.497  1.00 81.98           C  
ATOM   4504  HB2 HIS A 282      17.057  -7.379  17.664  1.00 81.98           H  
ATOM   4505  HB3 HIS A 282      17.444  -6.005  18.696  1.00 81.98           H  
ATOM   4506  O   HIS A 282      17.062  -6.431  21.620  1.00 81.98           O  
ATOM   4507  CG  HIS A 282      19.115  -7.174  18.068  1.00 81.98           C  
ATOM   4508  CD2 HIS A 282      19.601  -8.043  17.127  1.00 81.98           C  
ATOM   4509  HD2 HIS A 282      19.020  -8.728  16.527  1.00 81.98           H  
ATOM   4510  ND1 HIS A 282      20.193  -6.513  18.615  1.00 81.98           N  
ATOM   4511  HD1 HIS A 282      20.159  -5.822  19.351  1.00 81.98           H  
ATOM   4512  CE1 HIS A 282      21.304  -6.991  18.028  1.00 81.98           C  
ATOM   4513  HE1 HIS A 282      22.314  -6.677  18.249  1.00 81.98           H  
ATOM   4514  NE2 HIS A 282      20.990  -7.920  17.118  1.00 81.98           N  
ATOM   4515  N   PRO A 283      19.048  -7.478  21.544  1.00 72.97           N  
ATOM   4516  CA  PRO A 283      19.596  -6.778  22.708  1.00 72.97           C  
ATOM   4517  HA  PRO A 283      18.984  -7.022  23.577  1.00 72.97           H  
ATOM   4518  C   PRO A 283      19.590  -5.248  22.530  1.00 72.97           C  
ATOM   4519  CB  PRO A 283      21.005  -7.353  22.922  1.00 72.97           C  
ATOM   4520  HB2 PRO A 283      21.730  -6.580  23.175  1.00 72.97           H  
ATOM   4521  HB3 PRO A 283      20.968  -8.104  23.712  1.00 72.97           H  
ATOM   4522  O   PRO A 283      19.936  -4.739  21.464  1.00 72.97           O  
ATOM   4523  CG  PRO A 283      21.348  -8.031  21.596  1.00 72.97           C  
ATOM   4524  HG2 PRO A 283      21.767  -7.296  20.909  1.00 72.97           H  
ATOM   4525  HG3 PRO A 283      22.036  -8.866  21.730  1.00 72.97           H  
ATOM   4526  CD  PRO A 283      19.987  -8.494  21.093  1.00 72.97           C  
ATOM   4527  HD2 PRO A 283      20.005  -8.630  20.012  1.00 72.97           H  
ATOM   4528  HD3 PRO A 283      19.729  -9.442  21.564  1.00 72.97           H  
ATOM   4529  N   ASP A 284      19.205  -4.536  23.596  1.00 74.08           N  
ATOM   4530  H   ASP A 284      19.036  -5.052  24.448  1.00 74.08           H  
ATOM   4531  CA  ASP A 284      19.070  -3.070  23.700  1.00 74.08           C  
ATOM   4532  HA  ASP A 284      18.604  -2.880  24.667  1.00 74.08           H  
ATOM   4533  C   ASP A 284      18.128  -2.389  22.682  1.00 74.08           C  
ATOM   4534  CB  ASP A 284      20.455  -2.408  23.768  1.00 74.08           C  
ATOM   4535  HB2 ASP A 284      21.022  -2.648  22.868  1.00 74.08           H  
ATOM   4536  HB3 ASP A 284      20.330  -1.326  23.807  1.00 74.08           H  
ATOM   4537  O   ASP A 284      18.527  -1.440  21.989  1.00 74.08           O  
ATOM   4538  CG  ASP A 284      21.252  -2.810  25.005  1.00 74.08           C  
ATOM   4539  OD1 ASP A 284      20.613  -3.119  26.038  1.00 74.08           O  
ATOM   4540  OD2 ASP A 284      22.494  -2.704  24.925  1.00 74.08           O  
ATOM   4541  N   PRO A 285      16.843  -2.789  22.614  1.00 78.46           N  
ATOM   4542  CA  PRO A 285      15.912  -2.221  21.653  1.00 78.46           C  
ATOM   4543  HA  PRO A 285      16.343  -2.286  20.654  1.00 78.46           H  
ATOM   4544  C   PRO A 285      15.601  -0.752  21.976  1.00 78.46           C  
ATOM   4545  CB  PRO A 285      14.685  -3.128  21.717  1.00 78.46           C  
ATOM   4546  HB2 PRO A 285      13.770  -2.616  21.417  1.00 78.46           H  
ATOM   4547  HB3 PRO A 285      14.856  -3.997  21.082  1.00 78.46           H  
ATOM   4548  O   PRO A 285      15.391  -0.362  23.130  1.00 78.46           O  
ATOM   4549  CG  PRO A 285      14.665  -3.591  23.173  1.00 78.46           C  
ATOM   4550  HG2 PRO A 285      14.140  -4.539  23.288  1.00 78.46           H  
ATOM   4551  HG3 PRO A 285      14.219  -2.821  23.802  1.00 78.46           H  
ATOM   4552  CD  PRO A 285      16.155  -3.728  23.494  1.00 78.46           C  
ATOM   4553  HD2 PRO A 285      16.337  -3.495  24.543  1.00 78.46           H  
ATOM   4554  HD3 PRO A 285      16.482  -4.744  23.277  1.00 78.46           H  
ATOM   4555  N   SER A 286      15.517   0.084  20.938  1.00 83.70           N  
ATOM   4556  H   SER A 286      15.708  -0.282  20.016  1.00 83.70           H  
ATOM   4557  CA  SER A 286      15.178   1.502  21.098  1.00 83.70           C  
ATOM   4558  HA  SER A 286      15.859   1.937  21.830  1.00 83.70           H  
ATOM   4559  C   SER A 286      13.742   1.670  21.606  1.00 83.70           C  
ATOM   4560  CB  SER A 286      15.368   2.260  19.786  1.00 83.70           C  
ATOM   4561  HB2 SER A 286      14.749   1.800  19.016  1.00 83.70           H  
ATOM   4562  HB3 SER A 286      16.413   2.210  19.480  1.00 83.70           H  
ATOM   4563  O   SER A 286      12.777   1.308  20.924  1.00 83.70           O  
ATOM   4564  OG  SER A 286      14.988   3.612  19.972  1.00 83.70           O  
ATOM   4565  HG  SER A 286      15.039   4.058  19.124  1.00 83.70           H  
ATOM   4566  N   ARG A 287      13.591   2.249  22.805  1.00 87.62           N  
ATOM   4567  H   ARG A 287      14.431   2.456  23.328  1.00 87.62           H  
ATOM   4568  CA  ARG A 287      12.277   2.567  23.391  1.00 87.62           C  
ATOM   4569  HA  ARG A 287      11.665   1.665  23.404  1.00 87.62           H  
ATOM   4570  C   ARG A 287      11.514   3.580  22.544  1.00 87.62           C  
ATOM   4571  CB  ARG A 287      12.422   3.099  24.825  1.00 87.62           C  
ATOM   4572  HB2 ARG A 287      11.443   3.439  25.163  1.00 87.62           H  
ATOM   4573  HB3 ARG A 287      13.098   3.955  24.829  1.00 87.62           H  
ATOM   4574  O   ARG A 287      10.318   3.410  22.336  1.00 87.62           O  
ATOM   4575  CG  ARG A 287      12.930   2.038  25.809  1.00 87.62           C  
ATOM   4576  HG2 ARG A 287      12.274   1.168  25.776  1.00 87.62           H  
ATOM   4577  HG3 ARG A 287      13.940   1.735  25.534  1.00 87.62           H  
ATOM   4578  CD  ARG A 287      12.935   2.617  27.228  1.00 87.62           C  
ATOM   4579  HD2 ARG A 287      13.546   3.520  27.235  1.00 87.62           H  
ATOM   4580  HD3 ARG A 287      11.914   2.882  27.501  1.00 87.62           H  
ATOM   4581  NE  ARG A 287      13.474   1.653  28.204  1.00 87.62           N  
ATOM   4582  HE  ARG A 287      13.773   0.759  27.841  1.00 87.62           H  
ATOM   4583  NH1 ARG A 287      13.261   2.978  30.066  1.00 87.62           N  
ATOM   4584 HH11 ARG A 287      12.814   3.681  29.494  1.00 87.62           H  
ATOM   4585 HH12 ARG A 287      13.374   3.118  31.059  1.00 87.62           H  
ATOM   4586  NH2 ARG A 287      14.134   0.932  30.261  1.00 87.62           N  
ATOM   4587 HH21 ARG A 287      14.255   1.091  31.251  1.00 87.62           H  
ATOM   4588 HH22 ARG A 287      14.441   0.058  29.857  1.00 87.62           H  
ATOM   4589  CZ  ARG A 287      13.620   1.858  29.501  1.00 87.62           C  
ATOM   4590  N   GLU A 288      12.202   4.595  22.024  1.00 88.23           N  
ATOM   4591  H   GLU A 288      13.197   4.646  22.187  1.00 88.23           H  
ATOM   4592  CA  GLU A 288      11.590   5.636  21.190  1.00 88.23           C  
ATOM   4593  HA  GLU A 288      10.794   6.125  21.752  1.00 88.23           H  
ATOM   4594  C   GLU A 288      10.959   5.035  19.928  1.00 88.23           C  
ATOM   4595  CB  GLU A 288      12.650   6.693  20.847  1.00 88.23           C  
ATOM   4596  HB2 GLU A 288      13.389   6.256  20.175  1.00 88.23           H  
ATOM   4597  HB3 GLU A 288      13.148   6.997  21.767  1.00 88.23           H  
ATOM   4598  O   GLU A 288       9.792   5.295  19.636  1.00 88.23           O  
ATOM   4599  CG  GLU A 288      12.016   7.930  20.192  1.00 88.23           C  
ATOM   4600  HG2 GLU A 288      11.303   8.369  20.890  1.00 88.23           H  
ATOM   4601  HG3 GLU A 288      11.466   7.611  19.307  1.00 88.23           H  
ATOM   4602  CD  GLU A 288      13.041   8.996  19.773  1.00 88.23           C  
ATOM   4603  OE1 GLU A 288      12.651   9.867  18.954  1.00 88.23           O  
ATOM   4604  OE2 GLU A 288      14.199   8.912  20.241  1.00 88.23           O  
ATOM   4605  N   CYS A 289      11.671   4.132  19.245  1.00 89.64           N  
ATOM   4606  H   CYS A 289      12.630   3.960  19.513  1.00 89.64           H  
ATOM   4607  CA  CYS A 289      11.147   3.457  18.058  1.00 89.64           C  
ATOM   4608  HA  CYS A 289      10.889   4.208  17.312  1.00 89.64           H  
ATOM   4609  C   CYS A 289       9.879   2.655  18.375  1.00 89.64           C  
ATOM   4610  CB  CYS A 289      12.215   2.526  17.476  1.00 89.64           C  
ATOM   4611  HB2 CYS A 289      12.465   1.745  18.195  1.00 89.64           H  
ATOM   4612  HB3 CYS A 289      11.818   2.057  16.576  1.00 89.64           H  
ATOM   4613  O   CYS A 289       8.910   2.697  17.618  1.00 89.64           O  
ATOM   4614  SG  CYS A 289      13.712   3.445  17.036  1.00 89.64           S  
ATOM   4615  HG  CYS A 289      13.157   4.507  16.445  1.00 89.64           H  
ATOM   4616  N   GLN A 290       9.853   1.953  19.511  1.00 91.83           N  
ATOM   4617  H   GLN A 290      10.666   1.977  20.110  1.00 91.83           H  
ATOM   4618  CA  GLN A 290       8.676   1.197  19.941  1.00 91.83           C  
ATOM   4619  HA  GLN A 290       8.360   0.539  19.131  1.00 91.83           H  
ATOM   4620  C   GLN A 290       7.486   2.106  20.271  1.00 91.83           C  
ATOM   4621  CB  GLN A 290       9.022   0.337  21.157  1.00 91.83           C  
ATOM   4622  HB2 GLN A 290       8.095  -0.078  21.554  1.00 91.83           H  
ATOM   4623  HB3 GLN A 290       9.479   0.969  21.919  1.00 91.83           H  
ATOM   4624  O   GLN A 290       6.354   1.764  19.921  1.00 91.83           O  
ATOM   4625  CG  GLN A 290       9.967  -0.829  20.853  1.00 91.83           C  
ATOM   4626  HG2 GLN A 290      10.884  -0.458  20.396  1.00 91.83           H  
ATOM   4627  HG3 GLN A 290       9.490  -1.521  20.158  1.00 91.83           H  
ATOM   4628  CD  GLN A 290      10.300  -1.584  22.134  1.00 91.83           C  
ATOM   4629  NE2 GLN A 290      11.556  -1.678  22.503  1.00 91.83           N  
ATOM   4630 HE21 GLN A 290      12.286  -1.279  21.931  1.00 91.83           H  
ATOM   4631 HE22 GLN A 290      11.741  -2.249  23.316  1.00 91.83           H  
ATOM   4632  OE1 GLN A 290       9.434  -2.055  22.852  1.00 91.83           O  
ATOM   4633  N   ILE A 291       7.715   3.261  20.905  1.00 92.58           N  
ATOM   4634  H   ILE A 291       8.664   3.477  21.177  1.00 92.58           H  
ATOM   4635  CA  ILE A 291       6.662   4.244  21.206  1.00 92.58           C  
ATOM   4636  HA  ILE A 291       5.861   3.749  21.755  1.00 92.58           H  
ATOM   4637  C   ILE A 291       6.057   4.782  19.905  1.00 92.58           C  
ATOM   4638  CB  ILE A 291       7.216   5.388  22.089  1.00 92.58           C  
ATOM   4639  HB  ILE A 291       8.107   5.794  21.610  1.00 92.58           H  
ATOM   4640  O   ILE A 291       4.833   4.758  19.741  1.00 92.58           O  
ATOM   4641  CG1 ILE A 291       7.596   4.863  23.491  1.00 92.58           C  
ATOM   4642 HG12 ILE A 291       6.690   4.688  24.070  1.00 92.58           H  
ATOM   4643 HG13 ILE A 291       8.114   3.908  23.406  1.00 92.58           H  
ATOM   4644  CG2 ILE A 291       6.190   6.528  22.241  1.00 92.58           C  
ATOM   4645 HG21 ILE A 291       5.965   6.984  21.277  1.00 92.58           H  
ATOM   4646 HG22 ILE A 291       6.592   7.320  22.873  1.00 92.58           H  
ATOM   4647 HG23 ILE A 291       5.269   6.154  22.688  1.00 92.58           H  
ATOM   4648  CD1 ILE A 291       8.508   5.820  24.270  1.00 92.58           C  
ATOM   4649 HD11 ILE A 291       9.374   6.087  23.664  1.00 92.58           H  
ATOM   4650 HD12 ILE A 291       7.968   6.723  24.554  1.00 92.58           H  
ATOM   4651 HD13 ILE A 291       8.860   5.323  25.174  1.00 92.58           H  
ATOM   4652  N   ILE A 292       6.900   5.215  18.962  1.00 93.06           N  
ATOM   4653  H   ILE A 292       7.889   5.214  19.171  1.00 93.06           H  
ATOM   4654  CA  ILE A 292       6.464   5.764  17.670  1.00 93.06           C  
ATOM   4655  HA  ILE A 292       5.770   6.584  17.856  1.00 93.06           H  
ATOM   4656  C   ILE A 292       5.701   4.699  16.871  1.00 93.06           C  
ATOM   4657  CB  ILE A 292       7.676   6.327  16.888  1.00 93.06           C  
ATOM   4658  HB  ILE A 292       8.426   5.541  16.801  1.00 93.06           H  
ATOM   4659  O   ILE A 292       4.606   4.967  16.375  1.00 93.06           O  
ATOM   4660  CG1 ILE A 292       8.297   7.533  17.633  1.00 93.06           C  
ATOM   4661 HG12 ILE A 292       7.601   8.371  17.613  1.00 93.06           H  
ATOM   4662 HG13 ILE A 292       8.467   7.277  18.679  1.00 93.06           H  
ATOM   4663  CG2 ILE A 292       7.263   6.765  15.470  1.00 93.06           C  
ATOM   4664 HG21 ILE A 292       6.539   7.578  15.524  1.00 93.06           H  
ATOM   4665 HG22 ILE A 292       6.818   5.930  14.928  1.00 93.06           H  
ATOM   4666 HG23 ILE A 292       8.135   7.093  14.903  1.00 93.06           H  
ATOM   4667  CD1 ILE A 292       9.642   7.990  17.055  1.00 93.06           C  
ATOM   4668 HD11 ILE A 292      10.342   7.155  17.028  1.00 93.06           H  
ATOM   4669 HD12 ILE A 292      10.056   8.775  17.689  1.00 93.06           H  
ATOM   4670 HD13 ILE A 292       9.516   8.394  16.050  1.00 93.06           H  
ATOM   4671  N   ALA A 293       6.233   3.476  16.798  1.00 94.88           N  
ATOM   4672  H   ALA A 293       7.143   3.319  17.208  1.00 94.88           H  
ATOM   4673  CA  ALA A 293       5.606   2.368  16.086  1.00 94.88           C  
ATOM   4674  HA  ALA A 293       5.482   2.646  15.039  1.00 94.88           H  
ATOM   4675  C   ALA A 293       4.219   2.028  16.641  1.00 94.88           C  
ATOM   4676  CB  ALA A 293       6.529   1.149  16.172  1.00 94.88           C  
ATOM   4677  HB1 ALA A 293       6.078   0.312  15.640  1.00 94.88           H  
ATOM   4678  HB2 ALA A 293       6.684   0.868  17.214  1.00 94.88           H  
ATOM   4679  HB3 ALA A 293       7.494   1.380  15.721  1.00 94.88           H  
ATOM   4680  O   ALA A 293       3.248   1.945  15.887  1.00 94.88           O  
ATOM   4681  N   ASN A 294       4.105   1.856  17.961  1.00 95.09           N  
ATOM   4682  H   ASN A 294       4.928   1.959  18.538  1.00 95.09           H  
ATOM   4683  CA  ASN A 294       2.829   1.537  18.596  1.00 95.09           C  
ATOM   4684  HA  ASN A 294       2.382   0.683  18.087  1.00 95.09           H  
ATOM   4685  C   ASN A 294       1.816   2.677  18.453  1.00 95.09           C  
ATOM   4686  CB  ASN A 294       3.059   1.152  20.060  1.00 95.09           C  
ATOM   4687  HB2 ASN A 294       3.771   1.831  20.529  1.00 95.09           H  
ATOM   4688  HB3 ASN A 294       2.112   1.235  20.594  1.00 95.09           H  
ATOM   4689  O   ASN A 294       0.641   2.412  18.213  1.00 95.09           O  
ATOM   4690  CG  ASN A 294       3.518  -0.284  20.203  1.00 95.09           C  
ATOM   4691  ND2 ASN A 294       4.782  -0.504  20.466  1.00 95.09           N  
ATOM   4692 HD21 ASN A 294       5.082  -1.463  20.572  1.00 95.09           H  
ATOM   4693 HD22 ASN A 294       5.423   0.276  20.490  1.00 95.09           H  
ATOM   4694  OD1 ASN A 294       2.748  -1.218  20.047  1.00 95.09           O  
ATOM   4695  N   SER A 295       2.260   3.933  18.512  1.00 94.29           N  
ATOM   4696  H   SER A 295       3.235   4.097  18.718  1.00 94.29           H  
ATOM   4697  CA  SER A 295       1.385   5.090  18.289  1.00 94.29           C  
ATOM   4698  HA  SER A 295       0.529   5.019  18.961  1.00 94.29           H  
ATOM   4699  C   SER A 295       0.842   5.129  16.854  1.00 94.29           C  
ATOM   4700  CB  SER A 295       2.128   6.387  18.616  1.00 94.29           C  
ATOM   4701  HB2 SER A 295       1.446   7.229  18.494  1.00 94.29           H  
ATOM   4702  HB3 SER A 295       2.973   6.515  17.939  1.00 94.29           H  
ATOM   4703  O   SER A 295      -0.356   5.327  16.652  1.00 94.29           O  
ATOM   4704  OG  SER A 295       2.593   6.355  19.951  1.00 94.29           O  
ATOM   4705  HG  SER A 295       3.398   5.832  19.975  1.00 94.29           H  
ATOM   4706  N   ALA A 296       1.688   4.862  15.852  1.00 95.18           N  
ATOM   4707  H   ALA A 296       2.666   4.724  16.061  1.00 95.18           H  
ATOM   4708  CA  ALA A 296       1.269   4.805  14.450  1.00 95.18           C  
ATOM   4709  HA  ALA A 296       0.743   5.727  14.205  1.00 95.18           H  
ATOM   4710  C   ALA A 296       0.304   3.638  14.175  1.00 95.18           C  
ATOM   4711  CB  ALA A 296       2.521   4.720  13.573  1.00 95.18           C  
ATOM   4712  HB1 ALA A 296       3.164   5.578  13.769  1.00 95.18           H  
ATOM   4713  HB2 ALA A 296       3.073   3.805  13.791  1.00 95.18           H  
ATOM   4714  HB3 ALA A 296       2.235   4.725  12.522  1.00 95.18           H  
ATOM   4715  O   ALA A 296      -0.721   3.819  13.518  1.00 95.18           O  
ATOM   4716  N   MET A 297       0.581   2.449  14.724  1.00 95.88           N  
ATOM   4717  H   MET A 297       1.445   2.348  15.237  1.00 95.88           H  
ATOM   4718  CA  MET A 297      -0.332   1.302  14.630  1.00 95.88           C  
ATOM   4719  HA  MET A 297      -0.544   1.103  13.580  1.00 95.88           H  
ATOM   4720  C   MET A 297      -1.676   1.595  15.308  1.00 95.88           C  
ATOM   4721  CB  MET A 297       0.310   0.052  15.247  1.00 95.88           C  
ATOM   4722  HB2 MET A 297       0.658   0.273  16.256  1.00 95.88           H  
ATOM   4723  HB3 MET A 297      -0.442  -0.734  15.307  1.00 95.88           H  
ATOM   4724  O   MET A 297      -2.728   1.281  14.753  1.00 95.88           O  
ATOM   4725  CG  MET A 297       1.474  -0.470  14.399  1.00 95.88           C  
ATOM   4726  HG2 MET A 297       1.117  -0.601  13.378  1.00 95.88           H  
ATOM   4727  HG3 MET A 297       2.273   0.271  14.371  1.00 95.88           H  
ATOM   4728  SD  MET A 297       2.164  -2.054  14.950  1.00 95.88           S  
ATOM   4729  CE  MET A 297       3.050  -1.559  16.450  1.00 95.88           C  
ATOM   4730  HE1 MET A 297       2.334  -1.256  17.213  1.00 95.88           H  
ATOM   4731  HE2 MET A 297       3.628  -2.403  16.827  1.00 95.88           H  
ATOM   4732  HE3 MET A 297       3.727  -0.735  16.223  1.00 95.88           H  
ATOM   4733  N   ALA A 298      -1.661   2.252  16.472  1.00 95.40           N  
ATOM   4734  H   ALA A 298      -0.775   2.477  16.901  1.00 95.40           H  
ATOM   4735  CA  ALA A 298      -2.879   2.657  17.160  1.00 95.40           C  
ATOM   4736  HA  ALA A 298      -3.474   1.765  17.357  1.00 95.40           H  
ATOM   4737  C   ALA A 298      -3.733   3.608  16.307  1.00 95.40           C  
ATOM   4738  CB  ALA A 298      -2.514   3.299  18.500  1.00 95.40           C  
ATOM   4739  HB1 ALA A 298      -1.913   2.618  19.103  1.00 95.40           H  
ATOM   4740  HB2 ALA A 298      -1.957   4.223  18.346  1.00 95.40           H  
ATOM   4741  HB3 ALA A 298      -3.433   3.528  19.040  1.00 95.40           H  
ATOM   4742  O   ALA A 298      -4.950   3.430  16.240  1.00 95.40           O  
ATOM   4743  N   ALA A 299      -3.123   4.585  15.630  1.00 93.89           N  
ATOM   4744  H   ALA A 299      -2.129   4.715  15.753  1.00 93.89           H  
ATOM   4745  CA  ALA A 299      -3.838   5.509  14.749  1.00 93.89           C  
ATOM   4746  HA  ALA A 299      -4.606   6.021  15.328  1.00 93.89           H  
ATOM   4747  C   ALA A 299      -4.544   4.784  13.586  1.00 93.89           C  
ATOM   4748  CB  ALA A 299      -2.844   6.557  14.238  1.00 93.89           C  
ATOM   4749  HB1 ALA A 299      -2.376   7.067  15.081  1.00 93.89           H  
ATOM   4750  HB2 ALA A 299      -2.071   6.085  13.632  1.00 93.89           H  
ATOM   4751  HB3 ALA A 299      -3.369   7.293  13.629  1.00 93.89           H  
ATOM   4752  O   ALA A 299      -5.688   5.105  13.258  1.00 93.89           O  
ATOM   4753  N   VAL A 300      -3.903   3.757  13.014  1.00 93.93           N  
ATOM   4754  H   VAL A 300      -2.957   3.564  13.313  1.00 93.93           H  
ATOM   4755  CA  VAL A 300      -4.499   2.911  11.966  1.00 93.93           C  
ATOM   4756  HA  VAL A 300      -4.827   3.548  11.144  1.00 93.93           H  
ATOM   4757  C   VAL A 300      -5.736   2.187  12.502  1.00 93.93           C  
ATOM   4758  CB  VAL A 300      -3.469   1.899  11.419  1.00 93.93           C  
ATOM   4759  HB  VAL A 300      -3.093   1.305  12.251  1.00 93.93           H  
ATOM   4760  O   VAL A 300      -6.802   2.256  11.893  1.00 93.93           O  
ATOM   4761  CG1 VAL A 300      -4.084   0.927  10.402  1.00 93.93           C  
ATOM   4762 HG11 VAL A 300      -3.303   0.298   9.975  1.00 93.93           H  
ATOM   4763 HG12 VAL A 300      -4.814   0.280  10.890  1.00 93.93           H  
ATOM   4764 HG13 VAL A 300      -4.579   1.480   9.603  1.00 93.93           H  
ATOM   4765  CG2 VAL A 300      -2.259   2.582  10.757  1.00 93.93           C  
ATOM   4766 HG21 VAL A 300      -2.074   3.567  11.186  1.00 93.93           H  
ATOM   4767 HG22 VAL A 300      -1.372   1.969  10.916  1.00 93.93           H  
ATOM   4768 HG23 VAL A 300      -2.413   2.701   9.685  1.00 93.93           H  
ATOM   4769  N   PHE A 301      -5.635   1.536  13.666  1.00 93.04           N  
ATOM   4770  H   PHE A 301      -4.740   1.500  14.131  1.00 93.04           H  
ATOM   4771  CA  PHE A 301      -6.776   0.821  14.249  1.00 93.04           C  
ATOM   4772  HA  PHE A 301      -7.180   0.146  13.494  1.00 93.04           H  
ATOM   4773  C   PHE A 301      -7.925   1.741  14.649  1.00 93.04           C  
ATOM   4774  CB  PHE A 301      -6.335  -0.002  15.458  1.00 93.04           C  
ATOM   4775  HB2 PHE A 301      -7.219  -0.420  15.939  1.00 93.04           H  
ATOM   4776  HB3 PHE A 301      -5.847   0.659  16.175  1.00 93.04           H  
ATOM   4777  O   PHE A 301      -9.080   1.334  14.537  1.00 93.04           O  
ATOM   4778  CG  PHE A 301      -5.419  -1.150  15.116  1.00 93.04           C  
ATOM   4779  CD1 PHE A 301      -5.813  -2.125  14.178  1.00 93.04           C  
ATOM   4780  HD1 PHE A 301      -6.784  -2.070  13.708  1.00 93.04           H  
ATOM   4781  CD2 PHE A 301      -4.168  -1.246  15.742  1.00 93.04           C  
ATOM   4782  HD2 PHE A 301      -3.860  -0.506  16.466  1.00 93.04           H  
ATOM   4783  CE1 PHE A 301      -4.943  -3.178  13.850  1.00 93.04           C  
ATOM   4784  HE1 PHE A 301      -5.243  -3.921  13.126  1.00 93.04           H  
ATOM   4785  CE2 PHE A 301      -3.299  -2.290  15.409  1.00 93.04           C  
ATOM   4786  HE2 PHE A 301      -2.330  -2.319  15.885  1.00 93.04           H  
ATOM   4787  CZ  PHE A 301      -3.682  -3.260  14.466  1.00 93.04           C  
ATOM   4788  HZ  PHE A 301      -3.005  -4.062  14.211  1.00 93.04           H  
ATOM   4789  N   TRP A 302      -7.629   2.975  15.062  1.00 92.12           N  
ATOM   4790  H   TRP A 302      -6.658   3.234  15.163  1.00 92.12           H  
ATOM   4791  CA  TRP A 302      -8.655   3.979  15.326  1.00 92.12           C  
ATOM   4792  HA  TRP A 302      -9.349   3.599  16.076  1.00 92.12           H  
ATOM   4793  C   TRP A 302      -9.471   4.298  14.072  1.00 92.12           C  
ATOM   4794  CB  TRP A 302      -8.012   5.258  15.858  1.00 92.12           C  
ATOM   4795  HB2 TRP A 302      -7.413   5.019  16.737  1.00 92.12           H  
ATOM   4796  HB3 TRP A 302      -7.351   5.691  15.108  1.00 92.12           H  
ATOM   4797  O   TRP A 302     -10.698   4.262  14.105  1.00 92.12           O  
ATOM   4798  CG  TRP A 302      -9.029   6.270  16.251  1.00 92.12           C  
ATOM   4799  CD1 TRP A 302      -9.476   7.297  15.492  1.00 92.12           C  
ATOM   4800  HD1 TRP A 302      -9.122   7.532  14.499  1.00 92.12           H  
ATOM   4801  CD2 TRP A 302      -9.807   6.303  17.480  1.00 92.12           C  
ATOM   4802  CE2 TRP A 302     -10.715   7.394  17.401  1.00 92.12           C  
ATOM   4803  CE3 TRP A 302      -9.836   5.516  18.649  1.00 92.12           C  
ATOM   4804  HE3 TRP A 302      -9.154   4.683  18.735  1.00 92.12           H  
ATOM   4805  NE1 TRP A 302     -10.477   7.965  16.171  1.00 92.12           N  
ATOM   4806  HE1 TRP A 302     -10.974   8.769  15.816  1.00 92.12           H  
ATOM   4807  CH2 TRP A 302     -11.583   6.918  19.607  1.00 92.12           C  
ATOM   4808  HH2 TRP A 302     -12.244   7.156  20.427  1.00 92.12           H  
ATOM   4809  CZ2 TRP A 302     -11.595   7.699  18.439  1.00 92.12           C  
ATOM   4810  HZ2 TRP A 302     -12.275   8.531  18.335  1.00 92.12           H  
ATOM   4811  CZ3 TRP A 302     -10.710   5.823  19.707  1.00 92.12           C  
ATOM   4812  HZ3 TRP A 302     -10.706   5.227  20.608  1.00 92.12           H  
ATOM   4813  N   LYS A 303      -8.794   4.556  12.945  1.00 90.14           N  
ATOM   4814  H   LYS A 303      -7.785   4.543  12.986  1.00 90.14           H  
ATOM   4815  CA  LYS A 303      -9.445   4.841  11.656  1.00 90.14           C  
ATOM   4816  HA  LYS A 303     -10.142   5.668  11.785  1.00 90.14           H  
ATOM   4817  C   LYS A 303     -10.306   3.678  11.154  1.00 90.14           C  
ATOM   4818  CB  LYS A 303      -8.375   5.204  10.613  1.00 90.14           C  
ATOM   4819  HB2 LYS A 303      -7.566   4.476  10.661  1.00 90.14           H  
ATOM   4820  HB3 LYS A 303      -8.812   5.139   9.616  1.00 90.14           H  
ATOM   4821  O   LYS A 303     -11.292   3.922  10.471  1.00 90.14           O  
ATOM   4822  CG  LYS A 303      -7.790   6.613  10.791  1.00 90.14           C  
ATOM   4823  HG2 LYS A 303      -6.878   6.679  10.197  1.00 90.14           H  
ATOM   4824  HG3 LYS A 303      -7.529   6.781  11.836  1.00 90.14           H  
ATOM   4825  CD  LYS A 303      -8.764   7.701  10.313  1.00 90.14           C  
ATOM   4826  HD2 LYS A 303      -9.038   7.500   9.277  1.00 90.14           H  
ATOM   4827  HD3 LYS A 303      -9.664   7.686  10.927  1.00 90.14           H  
ATOM   4828  CE  LYS A 303      -8.099   9.080  10.405  1.00 90.14           C  
ATOM   4829  HE2 LYS A 303      -7.169   9.054   9.838  1.00 90.14           H  
ATOM   4830  HE3 LYS A 303      -7.845   9.275  11.447  1.00 90.14           H  
ATOM   4831  NZ  LYS A 303      -8.982  10.153   9.882  1.00 90.14           N  
ATOM   4832  HZ1 LYS A 303      -9.197   9.992   8.909  1.00 90.14           H  
ATOM   4833  HZ2 LYS A 303      -8.527  11.052   9.958  1.00 90.14           H  
ATOM   4834  HZ3 LYS A 303      -9.848  10.192  10.401  1.00 90.14           H  
ATOM   4835  N   CYS A 304      -9.952   2.444  11.508  1.00 85.70           N  
ATOM   4836  H   CYS A 304      -9.074   2.332  11.994  1.00 85.70           H  
ATOM   4837  CA  CYS A 304     -10.718   1.242  11.174  1.00 85.70           C  
ATOM   4838  HA  CYS A 304     -11.255   1.414  10.242  1.00 85.70           H  
ATOM   4839  C   CYS A 304     -11.782   0.861  12.224  1.00 85.70           C  
ATOM   4840  CB  CYS A 304      -9.746   0.075  10.957  1.00 85.70           C  
ATOM   4841  HB2 CYS A 304      -9.222  -0.127  11.891  1.00 85.70           H  
ATOM   4842  HB3 CYS A 304     -10.325  -0.805  10.675  1.00 85.70           H  
ATOM   4843  O   CYS A 304     -12.331  -0.233  12.135  1.00 85.70           O  
ATOM   4844  SG  CYS A 304      -8.544   0.426   9.647  1.00 85.70           S  
ATOM   4845  HG  CYS A 304      -7.941  -0.766   9.657  1.00 85.70           H  
ATOM   4846  N   SER A 305     -12.030   1.694  13.242  1.00 85.80           N  
ATOM   4847  H   SER A 305     -11.594   2.605  13.243  1.00 85.80           H  
ATOM   4848  CA  SER A 305     -12.951   1.405  14.358  1.00 85.80           C  
ATOM   4849  HA  SER A 305     -12.831   2.220  15.073  1.00 85.80           H  
ATOM   4850  C   SER A 305     -12.631   0.121  15.148  1.00 85.80           C  
ATOM   4851  CB  SER A 305     -14.413   1.458  13.897  1.00 85.80           C  
ATOM   4852  HB2 SER A 305     -15.066   1.338  14.762  1.00 85.80           H  
ATOM   4853  HB3 SER A 305     -14.609   0.649  13.193  1.00 85.80           H  
ATOM   4854  O   SER A 305     -13.496  -0.469  15.790  1.00 85.80           O  
ATOM   4855  OG  SER A 305     -14.686   2.704  13.281  1.00 85.80           O  
ATOM   4856  HG  SER A 305     -15.633   2.765  13.135  1.00 85.80           H  
ATOM   4857  N   HIS A 306     -11.367  -0.312  15.158  1.00 88.48           N  
ATOM   4858  H   HIS A 306     -10.686   0.246  14.664  1.00 88.48           H  
ATOM   4859  CA  HIS A 306     -10.889  -1.462  15.930  1.00 88.48           C  
ATOM   4860  HA  HIS A 306     -11.735  -2.112  16.152  1.00 88.48           H  
ATOM   4861  C   HIS A 306     -10.317  -1.015  17.289  1.00 88.48           C  
ATOM   4862  CB  HIS A 306      -9.904  -2.281  15.085  1.00 88.48           C  
ATOM   4863  HB2 HIS A 306      -9.199  -1.609  14.596  1.00 88.48           H  
ATOM   4864  HB3 HIS A 306      -9.332  -2.926  15.752  1.00 88.48           H  
ATOM   4865  O   HIS A 306      -9.115  -1.121  17.560  1.00 88.48           O  
ATOM   4866  CG  HIS A 306     -10.560  -3.169  14.056  1.00 88.48           C  
ATOM   4867  CD2 HIS A 306     -10.389  -3.100  12.700  1.00 88.48           C  
ATOM   4868  HD2 HIS A 306      -9.773  -2.383  12.178  1.00 88.48           H  
ATOM   4869  ND1 HIS A 306     -11.384  -4.249  14.295  1.00 88.48           N  
ATOM   4870  HD1 HIS A 306     -11.694  -4.606  15.188  1.00 88.48           H  
ATOM   4871  CE1 HIS A 306     -11.709  -4.797  13.114  1.00 88.48           C  
ATOM   4872  HE1 HIS A 306     -12.341  -5.665  12.995  1.00 88.48           H  
ATOM   4873  NE2 HIS A 306     -11.106  -4.145  12.108  1.00 88.48           N  
ATOM   4874  N   TYR A 307     -11.190  -0.515  18.168  1.00 90.03           N  
ATOM   4875  H   TYR A 307     -12.146  -0.403  17.861  1.00 90.03           H  
ATOM   4876  CA  TYR A 307     -10.799   0.149  19.421  1.00 90.03           C  
ATOM   4877  HA  TYR A 307     -10.167   0.998  19.161  1.00 90.03           H  
ATOM   4878  C   TYR A 307      -9.985  -0.730  20.385  1.00 90.03           C  
ATOM   4879  CB  TYR A 307     -12.051   0.703  20.115  1.00 90.03           C  
ATOM   4880  HB2 TYR A 307     -11.748   1.245  21.011  1.00 90.03           H  
ATOM   4881  HB3 TYR A 307     -12.677  -0.132  20.429  1.00 90.03           H  
ATOM   4882  O   TYR A 307      -9.092  -0.226  21.063  1.00 90.03           O  
ATOM   4883  CG  TYR A 307     -12.867   1.643  19.246  1.00 90.03           C  
ATOM   4884  CD1 TYR A 307     -12.260   2.769  18.654  1.00 90.03           C  
ATOM   4885  HD1 TYR A 307     -11.221   2.994  18.843  1.00 90.03           H  
ATOM   4886  CD2 TYR A 307     -14.233   1.389  19.019  1.00 90.03           C  
ATOM   4887  HD2 TYR A 307     -14.719   0.541  19.479  1.00 90.03           H  
ATOM   4888  CE1 TYR A 307     -13.009   3.629  17.830  1.00 90.03           C  
ATOM   4889  HE1 TYR A 307     -12.543   4.498  17.390  1.00 90.03           H  
ATOM   4890  CE2 TYR A 307     -14.989   2.252  18.204  1.00 90.03           C  
ATOM   4891  HE2 TYR A 307     -16.038   2.066  18.030  1.00 90.03           H  
ATOM   4892  OH  TYR A 307     -15.108   4.196  16.812  1.00 90.03           O  
ATOM   4893  HH  TYR A 307     -14.568   4.887  16.422  1.00 90.03           H  
ATOM   4894  CZ  TYR A 307     -14.379   3.372  17.606  1.00 90.03           C  
ATOM   4895  N   ALA A 308     -10.216  -2.048  20.410  1.00 91.23           N  
ATOM   4896  H   ALA A 308     -10.972  -2.410  19.846  1.00 91.23           H  
ATOM   4897  CA  ALA A 308      -9.460  -2.976  21.259  1.00 91.23           C  
ATOM   4898  HA  ALA A 308      -9.558  -2.668  22.299  1.00 91.23           H  
ATOM   4899  C   ALA A 308      -7.955  -2.993  20.925  1.00 91.23           C  
ATOM   4900  CB  ALA A 308     -10.068  -4.376  21.110  1.00 91.23           C  
ATOM   4901  HB1 ALA A 308      -9.537  -5.074  21.758  1.00 91.23           H  
ATOM   4902  HB2 ALA A 308      -9.987  -4.721  20.078  1.00 91.23           H  
ATOM   4903  HB3 ALA A 308     -11.117  -4.364  21.403  1.00 91.23           H  
ATOM   4904  O   ALA A 308      -7.108  -2.935  21.818  1.00 91.23           O  
ATOM   4905  N   PHE A 309      -7.611  -3.034  19.635  1.00 93.55           N  
ATOM   4906  H   PHE A 309      -8.342  -3.015  18.938  1.00 93.55           H  
ATOM   4907  CA  PHE A 309      -6.218  -3.045  19.181  1.00 93.55           C  
ATOM   4908  HA  PHE A 309      -5.643  -3.698  19.838  1.00 93.55           H  
ATOM   4909  C   PHE A 309      -5.579  -1.657  19.265  1.00 93.55           C  
ATOM   4910  CB  PHE A 309      -6.139  -3.623  17.766  1.00 93.55           C  
ATOM   4911  HB2 PHE A 309      -5.101  -3.599  17.435  1.00 93.55           H  
ATOM   4912  HB3 PHE A 309      -6.718  -2.996  17.088  1.00 93.55           H  
ATOM   4913  O   PHE A 309      -4.404  -1.544  19.608  1.00 93.55           O  
ATOM   4914  CG  PHE A 309      -6.628  -5.055  17.683  1.00 93.55           C  
ATOM   4915  CD1 PHE A 309      -5.903  -6.084  18.313  1.00 93.55           C  
ATOM   4916  HD1 PHE A 309      -4.986  -5.858  18.837  1.00 93.55           H  
ATOM   4917  CD2 PHE A 309      -7.819  -5.363  17.001  1.00 93.55           C  
ATOM   4918  HD2 PHE A 309      -8.379  -4.585  16.503  1.00 93.55           H  
ATOM   4919  CE1 PHE A 309      -6.373  -7.408  18.263  1.00 93.55           C  
ATOM   4920  HE1 PHE A 309      -5.824  -8.195  18.757  1.00 93.55           H  
ATOM   4921  CE2 PHE A 309      -8.286  -6.685  16.942  1.00 93.55           C  
ATOM   4922  HE2 PHE A 309      -9.198  -6.912  16.410  1.00 93.55           H  
ATOM   4923  CZ  PHE A 309      -7.561  -7.707  17.575  1.00 93.55           C  
ATOM   4924  HZ  PHE A 309      -7.922  -8.725  17.538  1.00 93.55           H  
ATOM   4925  N   HIS A 310      -6.367  -0.602  19.050  1.00 95.01           N  
ATOM   4926  H   HIS A 310      -7.317  -0.761  18.744  1.00 95.01           H  
ATOM   4927  CA  HIS A 310      -5.949   0.770  19.324  1.00 95.01           C  
ATOM   4928  HA  HIS A 310      -5.084   1.012  18.706  1.00 95.01           H  
ATOM   4929  C   HIS A 310      -5.524   0.950  20.794  1.00 95.01           C  
ATOM   4930  CB  HIS A 310      -7.098   1.706  18.938  1.00 95.01           C  
ATOM   4931  HB2 HIS A 310      -7.243   1.684  17.858  1.00 95.01           H  
ATOM   4932  HB3 HIS A 310      -8.020   1.366  19.409  1.00 95.01           H  
ATOM   4933  O   HIS A 310      -4.396   1.366  21.068  1.00 95.01           O  
ATOM   4934  CG  HIS A 310      -6.855   3.119  19.369  1.00 95.01           C  
ATOM   4935  CD2 HIS A 310      -7.401   3.736  20.457  1.00 95.01           C  
ATOM   4936  HD2 HIS A 310      -8.110   3.303  21.147  1.00 95.01           H  
ATOM   4937  ND1 HIS A 310      -6.051   4.032  18.738  1.00 95.01           N  
ATOM   4938  HD1 HIS A 310      -5.606   3.904  17.841  1.00 95.01           H
[truncated: 597,789 more chars]
