# Supplementary material for: A glutamine-based single α-helix scaffold to target globular proteins
Source: Nat Commun. 2022 Nov 18;13:7073. doi: 10.1038/s41467-022-34793-6 (PMC9674830; doi:10.1038/s41467-022-34793-6)
Supplement: Supplementary file 7 — Supplementary Data 4 [file 41467_2022_34793_MOESM7_ESM.zip › ColabFold_p37n/p37n_no_MSAs/Q965T4.pdb]

ATOM      1  N   MET A   1     -13.670   5.716 -41.620  1.00 35.26           N  
ATOM      2  H   MET A   1     -14.257   6.536 -41.670  1.00 35.26           H  
ATOM      3  H2  MET A   1     -13.413   5.556 -40.656  1.00 35.26           H  
ATOM      4  H3  MET A   1     -14.195   4.922 -41.957  1.00 35.26           H  
ATOM      5  CA  MET A   1     -12.466   5.925 -42.454  1.00 35.26           C  
ATOM      6  HA  MET A   1     -11.810   5.056 -42.396  1.00 35.26           H  
ATOM      7  C   MET A   1     -11.707   7.139 -41.933  1.00 35.26           C  
ATOM      8  CB  MET A   1     -12.844   6.160 -43.928  1.00 35.26           C  
ATOM      9  HB2 MET A   1     -11.952   6.482 -44.466  1.00 35.26           H  
ATOM     10  HB3 MET A   1     -13.582   6.960 -43.992  1.00 35.26           H  
ATOM     11  O   MET A   1     -12.072   8.252 -42.275  1.00 35.26           O  
ATOM     12  CG  MET A   1     -13.398   4.933 -44.650  1.00 35.26           C  
ATOM     13  HG2 MET A   1     -14.301   4.593 -44.143  1.00 35.26           H  
ATOM     14  HG3 MET A   1     -12.660   4.131 -44.639  1.00 35.26           H  
ATOM     15  SD  MET A   1     -13.815   5.329 -46.363  1.00 35.26           S  
ATOM     16  CE  MET A   1     -14.841   3.899 -46.795  1.00 35.26           C  
ATOM     17  HE1 MET A   1     -15.173   3.991 -47.829  1.00 35.26           H  
ATOM     18  HE2 MET A   1     -14.260   2.982 -46.689  1.00 35.26           H  
ATOM     19  HE3 MET A   1     -15.714   3.856 -46.143  1.00 35.26           H  
ATOM     20  N   PHE A   2     -10.714   6.960 -41.058  1.00 36.20           N  
ATOM     21  H   PHE A   2     -10.437   6.035 -40.764  1.00 36.20           H  
ATOM     22  CA  PHE A   2      -9.866   8.063 -40.592  1.00 36.20           C  
ATOM     23  HA  PHE A   2      -9.834   8.836 -41.360  1.00 36.20           H  
ATOM     24  C   PHE A   2      -8.426   7.577 -40.383  1.00 36.20           C  
ATOM     25  CB  PHE A   2     -10.445   8.722 -39.319  1.00 36.20           C  
ATOM     26  HB2 PHE A   2      -9.618   9.082 -38.706  1.00 36.20           H  
ATOM     27  HB3 PHE A   2     -10.976   7.980 -38.724  1.00 36.20           H  
ATOM     28  O   PHE A   2      -8.161   6.794 -39.482  1.00 36.20           O  
ATOM     29  CG  PHE A   2     -11.350   9.915 -39.598  1.00 36.20           C  
ATOM     30  CD1 PHE A   2     -10.783  11.183 -39.836  1.00 36.20           C  
ATOM     31  HD1 PHE A   2      -9.711  11.310 -39.801  1.00 36.20           H  
ATOM     32  CD2 PHE A   2     -12.750   9.765 -39.644  1.00 36.20           C  
ATOM     33  HD2 PHE A   2     -13.197   8.801 -39.449  1.00 36.20           H  
ATOM     34  CE1 PHE A   2     -11.605  12.285 -40.135  1.00 36.20           C  
ATOM     35  HE1 PHE A   2     -11.164  13.251 -40.331  1.00 36.20           H  
ATOM     36  CE2 PHE A   2     -13.572  10.865 -39.951  1.00 36.20           C  
ATOM     37  HE2 PHE A   2     -14.644  10.744 -39.996  1.00 36.20           H  
ATOM     38  CZ  PHE A   2     -12.999  12.124 -40.199  1.00 36.20           C  
ATOM     39  HZ  PHE A   2     -13.632  12.965 -40.441  1.00 36.20           H  
ATOM     40  N   SER A   3      -7.537   8.088 -41.245  1.00 40.55           N  
ATOM     41  H   SER A   3      -7.939   8.518 -42.066  1.00 40.55           H  
ATOM     42  CA  SER A   3      -6.174   8.558 -40.948  1.00 40.55           C  
ATOM     43  HA  SER A   3      -5.700   8.802 -41.899  1.00 40.55           H  
ATOM     44  C   SER A   3      -5.215   7.613 -40.192  1.00 40.55           C  
ATOM     45  CB  SER A   3      -6.335   9.902 -40.221  1.00 40.55           C  
ATOM     46  HB2 SER A   3      -7.083   9.797 -39.436  1.00 40.55           H  
ATOM     47  HB3 SER A   3      -6.680  10.656 -40.928  1.00 40.55           H  
ATOM     48  O   SER A   3      -5.225   7.609 -38.959  1.00 40.55           O  
ATOM     49  OG  SER A   3      -5.147  10.343 -39.611  1.00 40.55           O  
ATOM     50  HG  SER A   3      -4.906   9.682 -38.958  1.00 40.55           H  
ATOM     51  N   PRO A   4      -4.282   6.927 -40.887  1.00 47.03           N  
ATOM     52  CA  PRO A   4      -3.175   6.234 -40.240  1.00 47.03           C  
ATOM     53  HA  PRO A   4      -3.538   5.710 -39.357  1.00 47.03           H  
ATOM     54  C   PRO A   4      -2.070   7.216 -39.818  1.00 47.03           C  
ATOM     55  CB  PRO A   4      -2.697   5.196 -41.253  1.00 47.03           C  
ATOM     56  HB2 PRO A   4      -1.643   4.946 -41.125  1.00 47.03           H  
ATOM     57  HB3 PRO A   4      -3.313   4.301 -41.172  1.00 47.03           H  
ATOM     58  O   PRO A   4      -1.664   8.112 -40.562  1.00 47.03           O  
ATOM     59  CG  PRO A   4      -2.964   5.877 -42.595  1.00 47.03           C  
ATOM     60  HG2 PRO A   4      -3.170   5.149 -43.379  1.00 47.03           H  
ATOM     61  HG3 PRO A   4      -2.106   6.492 -42.867  1.00 47.03           H  
ATOM     62  CD  PRO A   4      -4.172   6.782 -42.334  1.00 47.03           C  
ATOM     63  HD2 PRO A   4      -5.074   6.308 -42.721  1.00 47.03           H  
ATOM     64  HD3 PRO A   4      -4.017   7.748 -42.815  1.00 47.03           H  
ATOM     65  N   LEU A   5      -1.591   7.021 -38.592  1.00 44.30           N  
ATOM     66  H   LEU A   5      -1.975   6.247 -38.069  1.00 44.30           H  
ATOM     67  CA  LEU A   5      -0.501   7.750 -37.959  1.00 44.30           C  
ATOM     68  HA  LEU A   5      -0.742   8.813 -37.972  1.00 44.30           H  
ATOM     69  C   LEU A   5       0.831   7.549 -38.702  1.00 44.30           C  
ATOM     70  CB  LEU A   5      -0.403   7.288 -36.492  1.00 44.30           C  
ATOM     71  HB2 LEU A   5      -0.500   6.203 -36.450  1.00 44.30           H  
ATOM     72  HB3 LEU A   5       0.597   7.517 -36.122  1.00 44.30           H  
ATOM     73  O   LEU A   5       1.304   6.436 -38.910  1.00 44.30           O  
ATOM     74  CG  LEU A   5      -1.448   7.957 -35.570  1.00 44.30           C  
ATOM     75  HG  LEU A   5      -2.162   8.522 -36.170  1.00 44.30           H  
ATOM     76  CD1 LEU A   5      -2.231   6.932 -34.752  1.00 44.30           C  
ATOM     77 HD11 LEU A   5      -2.760   6.252 -35.420  1.00 44.30           H  
ATOM     78 HD12 LEU A   5      -2.961   7.438 -34.121  1.00 44.30           H  
ATOM     79 HD13 LEU A   5      -1.553   6.358 -34.122  1.00 44.30           H  
ATOM     80  CD2 LEU A   5      -0.759   8.925 -34.606  1.00 44.30           C  
ATOM     81 HD21 LEU A   5      -0.066   8.381 -33.963  1.00 44.30           H  
ATOM     82 HD22 LEU A   5      -1.505   9.417 -33.983  1.00 44.30           H  
ATOM     83 HD23 LEU A   5      -0.212   9.681 -35.169  1.00 44.30           H  
ATOM     84  N   ARG A   6       1.408   8.691 -39.083  1.00 38.77           N  
ATOM     85  H   ARG A   6       0.775   9.478 -39.049  1.00 38.77           H  
ATOM     86  CA  ARG A   6       2.830   9.052 -39.199  1.00 38.77           C  
ATOM     87  HA  ARG A   6       2.981   9.444 -40.205  1.00 38.77           H  
ATOM     88  C   ARG A   6       3.837   7.898 -39.010  1.00 38.77           C  
ATOM     89  CB  ARG A   6       3.052  10.199 -38.184  1.00 38.77           C  
ATOM     90  HB2 ARG A   6       3.458   9.817 -37.247  1.00 38.77           H  
ATOM     91  HB3 ARG A   6       2.091  10.653 -37.944  1.00 38.77           H  
ATOM     92  O   ARG A   6       4.191   7.537 -37.892  1.00 38.77           O  
ATOM     93  CG  ARG A   6       3.947  11.321 -38.719  1.00 38.77           C  
ATOM     94  HG2 ARG A   6       3.537  11.676 -39.665  1.00 38.77           H  
ATOM     95  HG3 ARG A   6       4.958  10.948 -38.883  1.00 38.77           H  
ATOM     96  CD  ARG A   6       3.968  12.479 -37.711  1.00 38.77           C  
ATOM     97  HD2 ARG A   6       2.956  12.662 -37.350  1.00 38.77           H  
ATOM     98  HD3 ARG A   6       4.588  12.181 -36.866  1.00 38.77           H  
ATOM     99  NE  ARG A   6       4.472  13.725 -38.321  1.00 38.77           N  
ATOM    100  HE  ARG A   6       4.394  13.803 -39.325  1.00 38.77           H  
ATOM    101  NH1 ARG A   6       5.244  14.731 -36.401  1.00 38.77           N  
ATOM    102 HH11 ARG A   6       5.720  15.497 -35.946  1.00 38.77           H  
ATOM    103 HH12 ARG A   6       5.008  13.904 -35.871  1.00 38.77           H  
ATOM    104  NH2 ARG A   6       5.406  15.803 -38.348  1.00 38.77           N  
ATOM    105 HH21 ARG A   6       5.314  15.842 -39.353  1.00 38.77           H  
ATOM    106 HH22 ARG A   6       5.875  16.556 -37.865  1.00 38.77           H  
ATOM    107  CZ  ARG A   6       5.034  14.742 -37.688  1.00 38.77           C  
ATOM    108  N   ARG A   7       4.365   7.398 -40.132  1.00 37.23           N  
ATOM    109  H   ARG A   7       3.986   7.736 -41.005  1.00 37.23           H  
ATOM    110  CA  ARG A   7       5.575   6.564 -40.196  1.00 37.23           C  
ATOM    111  HA  ARG A   7       5.438   5.674 -39.582  1.00 37.23           H  
ATOM    112  C   ARG A   7       6.776   7.341 -39.647  1.00 37.23           C  
ATOM    113  CB  ARG A   7       5.859   6.148 -41.654  1.00 37.23           C  
ATOM    114  HB2 ARG A   7       6.876   5.759 -41.705  1.00 37.23           H  
ATOM    115  HB3 ARG A   7       5.808   7.025 -42.299  1.00 37.23           H  
ATOM    116  O   ARG A   7       7.133   8.386 -40.186  1.00 37.23           O  
ATOM    117  CG  ARG A   7       4.914   5.061 -42.186  1.00 37.23           C  
ATOM    118  HG2 ARG A   7       3.886   5.425 -42.171  1.00 37.23           H  
ATOM    119  HG3 ARG A   7       4.989   4.179 -41.550  1.00 37.23           H  
ATOM    120  CD  ARG A   7       5.306   4.689 -43.623  1.00 37.23           C  
ATOM    121  HD2 ARG A   7       6.358   4.403 -43.624  1.00 37.23           H  
ATOM    122  HD3 ARG A   7       5.184   5.562 -44.264  1.00 37.23           H  
ATOM    123  NE  ARG A   7       4.491   3.573 -44.147  1.00 37.23           N  
ATOM    124  HE  ARG A   7       3.645   3.349 -43.642  1.00 37.23           H  
ATOM    125  NH1 ARG A   7       5.876   2.980 -45.885  1.00 37.23           N  
ATOM    126 HH11 ARG A   7       6.518   3.717 -45.627  1.00 37.23           H  
ATOM    127 HH12 ARG A   7       6.102   2.364 -46.653  1.00 37.23           H  
ATOM    128  NH2 ARG A   7       4.013   1.815 -45.521  1.00 37.23           N  
ATOM    129 HH21 ARG A   7       4.269   1.214 -46.291  1.00 37.23           H  
ATOM    130 HH22 ARG A   7       3.179   1.609 -44.990  1.00 37.23           H  
ATOM    131  CZ  ARG A   7       4.795   2.800 -45.178  1.00 37.23           C  
ATOM    132  N   LEU A   8       7.405   6.808 -38.605  1.00 36.85           N  
ATOM    133  H   LEU A   8       6.999   5.985 -38.182  1.00 36.85           H  
ATOM    134  CA  LEU A   8       8.782   7.117 -38.231  1.00 36.85           C  
ATOM    135  HA  LEU A   8       9.024   8.152 -38.471  1.00 36.85           H  
ATOM    136  C   LEU A   8       9.685   6.200 -39.060  1.00 36.85           C  
ATOM    137  CB  LEU A   8       8.971   6.876 -36.719  1.00 36.85           C  
ATOM    138  HB2 LEU A   8       8.548   5.902 -36.471  1.00 36.85           H  
ATOM    139  HB3 LEU A   8      10.037   6.827 -36.497  1.00 36.85           H  
ATOM    140  O   LEU A   8       9.841   5.027 -38.741  1.00 36.85           O  
ATOM    141  CG  LEU A   8       8.335   7.944 -35.812  1.00 36.85           C  
ATOM    142  HG  LEU A   8       7.319   8.152 -36.147  1.00 36.85           H  
ATOM    143  CD1 LEU A   8       8.271   7.436 -34.372  1.00 36.85           C  
ATOM    144 HD11 LEU A   8       9.273   7.210 -34.007  1.00 36.85           H  
ATOM    145 HD12 LEU A   8       7.665   6.531 -34.324  1.00 36.85           H  
ATOM    146 HD13 LEU A   8       7.819   8.191 -33.729  1.00 36.85           H  
ATOM    147  CD2 LEU A   8       9.142   9.245 -35.822  1.00 36.85           C  
ATOM    148 HD21 LEU A   8       9.163   9.671 -36.825  1.00 36.85           H  
ATOM    149 HD22 LEU A   8      10.163   9.053 -35.491  1.00 36.85           H  
ATOM    150 HD23 LEU A   8       8.683   9.965 -35.145  1.00 36.85           H  
ATOM    151  N   THR A   9      10.238   6.709 -40.157  1.00 34.32           N  
ATOM    152  H   THR A   9       9.995   7.648 -40.436  1.00 34.32           H  
ATOM    153  CA  THR A   9      11.262   6.002 -40.935  1.00 34.32           C  
ATOM    154  HA  THR A   9      11.764   5.269 -40.304  1.00 34.32           H  
ATOM    155  C   THR A   9      12.301   7.002 -41.412  1.00 34.32           C  
ATOM    156  CB  THR A   9      10.691   5.251 -42.160  1.00 34.32           C  
ATOM    157  HB  THR A   9      11.529   4.895 -42.761  1.00 34.32           H  
ATOM    158  O   THR A   9      12.071   7.649 -42.426  1.00 34.32           O  
ATOM    159  CG2 THR A   9       9.838   4.041 -41.796  1.00 34.32           C  
ATOM    160 HG21 THR A   9      10.413   3.363 -41.165  1.00 34.32           H  
ATOM    161 HG22 THR A   9       9.546   3.516 -42.706  1.00 34.32           H  
ATOM    162 HG23 THR A   9       8.945   4.358 -41.258  1.00 34.32           H  
ATOM    163  OG1 THR A   9       9.895   6.096 -42.962  1.00 34.32           O  
ATOM    164  HG1 THR A   9      10.460   6.844 -43.171  1.00 34.32           H  
ATOM    165  N   THR A  10      13.431   7.099 -40.713  1.00 37.64           N  
ATOM    166  H   THR A  10      13.453   6.681 -39.794  1.00 37.64           H  
ATOM    167  CA  THR A  10      14.744   7.362 -41.327  1.00 37.64           C  
ATOM    168  HA  THR A  10      14.785   6.853 -42.290  1.00 37.64           H  
ATOM    169  C   THR A  10      15.825   6.750 -40.436  1.00 37.64           C  
ATOM    170  CB  THR A  10      15.078   8.842 -41.609  1.00 37.64           C  
ATOM    171  HB  THR A  10      16.109   8.878 -41.962  1.00 37.64           H  
ATOM    172  O   THR A  10      16.341   7.370 -39.509  1.00 37.64           O  
ATOM    173  CG2 THR A  10      14.218   9.527 -42.669  1.00 37.64           C  
ATOM    174 HG21 THR A  10      14.713  10.448 -42.979  1.00 37.64           H  
ATOM    175 HG22 THR A  10      13.244   9.791 -42.258  1.00 37.64           H  
ATOM    176 HG23 THR A  10      14.107   8.882 -43.540  1.00 37.64           H  
ATOM    177  OG1 THR A  10      14.990   9.612 -40.440  1.00 37.64           O  
ATOM    178  HG1 THR A  10      15.593   9.212 -39.810  1.00 37.64           H  
ATOM    179  N   THR A  11      16.125   5.489 -40.714  1.00 34.48           N  
ATOM    180  H   THR A  11      15.583   5.035 -41.435  1.00 34.48           H  
ATOM    181  CA  THR A  11      17.423   4.845 -40.498  1.00 34.48           C  
ATOM    182  HA  THR A  11      17.631   4.741 -39.433  1.00 34.48           H  
ATOM    183  C   THR A  11      18.540   5.647 -41.174  1.00 34.48           C  
ATOM    184  CB  THR A  11      17.366   3.463 -41.178  1.00 34.48           C  
ATOM    185  HB  THR A  11      18.375   3.076 -41.319  1.00 34.48           H  
ATOM    186  O   THR A  11      18.347   6.105 -42.300  1.00 34.48           O  
ATOM    187  CG2 THR A  11      16.562   2.459 -40.355  1.00 34.48           C  
ATOM    188 HG21 THR A  11      15.532   2.796 -40.237  1.00 34.48           H  
ATOM    189 HG22 THR A  11      16.564   1.494 -40.861  1.00 34.48           H  
ATOM    190 HG23 THR A  11      17.018   2.340 -39.372  1.00 34.48           H  
ATOM    191  OG1 THR A  11      16.715   3.578 -42.433  1.00 34.48           O  
ATOM    192  HG1 THR A  11      17.293   4.084 -43.009  1.00 34.48           H  
ATOM    193  N   GLY A  12      19.708   5.783 -40.535  1.00 33.69           N  
ATOM    194  H   GLY A  12      19.790   5.458 -39.582  1.00 33.69           H  
ATOM    195  CA  GLY A  12      20.872   6.414 -41.170  1.00 33.69           C  
ATOM    196  HA2 GLY A  12      20.553   7.338 -41.653  1.00 33.69           H  
ATOM    197  HA3 GLY A  12      21.252   5.747 -41.944  1.00 33.69           H  
ATOM    198  C   GLY A  12      22.039   6.758 -40.244  1.00 33.69           C  
ATOM    199  O   GLY A  12      22.575   7.856 -40.321  1.00 33.69           O  
ATOM    200  N   LEU A  13      22.431   5.838 -39.361  1.00 34.72           N  
ATOM    201  H   LEU A  13      21.959   4.946 -39.383  1.00 34.72           H  
ATOM    202  CA  LEU A  13      23.763   5.825 -38.749  1.00 34.72           C  
ATOM    203  HA  LEU A  13      24.053   6.822 -38.416  1.00 34.72           H  
ATOM    204  C   LEU A  13      24.761   5.330 -39.807  1.00 34.72           C  
ATOM    205  CB  LEU A  13      23.739   4.844 -37.551  1.00 34.72           C  
ATOM    206  HB2 LEU A  13      24.707   4.348 -37.470  1.00 34.72           H  
ATOM    207  HB3 LEU A  13      23.019   4.054 -37.763  1.00 34.72           H  
ATOM    208  O   LEU A  13      24.693   4.159 -40.151  1.00 34.72           O  
ATOM    209  CG  LEU A  13      23.416   5.490 -36.193  1.00 34.72           C  
ATOM    210  HG  LEU A  13      22.804   6.379 -36.345  1.00 34.72           H  
ATOM    211  CD1 LEU A  13      22.641   4.518 -35.304  1.00 34.72           C  
ATOM    212 HD11 LEU A  13      22.436   4.984 -34.340  1.00 34.72           H  
ATOM    213 HD12 LEU A  13      23.223   3.611 -35.144  1.00 34.72           H  
ATOM    214 HD13 LEU A  13      21.692   4.260 -35.774  1.00 34.72           H  
ATOM    215  CD2 LEU A  13      24.707   5.877 -35.467  1.00 34.72           C  
ATOM    216 HD21 LEU A  13      25.307   4.990 -35.263  1.00 34.72           H  
ATOM    217 HD22 LEU A  13      24.463   6.361 -34.522  1.00 34.72           H  
ATOM    218 HD23 LEU A  13      25.281   6.573 -36.078  1.00 34.72           H  
ATOM    219  N   GLN A  14      25.635   6.206 -40.319  1.00 37.22           N  
ATOM    220  H   GLN A  14      25.403   7.176 -40.162  1.00 37.22           H  
ATOM    221  CA  GLN A  14      27.011   5.941 -40.800  1.00 37.22           C  
ATOM    222  HA  GLN A  14      27.690   6.055 -39.955  1.00 37.22           H  
ATOM    223  C   GLN A  14      27.426   6.966 -41.866  1.00 37.22           C  
ATOM    224  CB  GLN A  14      27.250   4.537 -41.415  1.00 37.22           C  
ATOM    225  HB2 GLN A  14      26.361   4.187 -41.939  1.00 37.22           H  
ATOM    226  HB3 GLN A  14      28.038   4.608 -42.165  1.00 37.22           H  
ATOM    227  O   GLN A  14      26.998   6.876 -43.011  1.00 37.22           O  
ATOM    228  CG  GLN A  14      27.749   3.504 -40.391  1.00 37.22           C  
ATOM    229  HG2 GLN A  14      28.708   3.838 -39.993  1.00 37.22           H  
ATOM    230  HG3 GLN A  14      27.051   3.421 -39.558  1.00 37.22           H  
ATOM    231  CD  GLN A  14      27.917   2.118 -41.010  1.00 37.22           C  
ATOM    232  NE2 GLN A  14      29.043   1.463 -40.821  1.00 37.22           N  
ATOM    233 HE21 GLN A  14      29.066   0.538 -41.226  1.00 37.22           H  
ATOM    234 HE22 GLN A  14      29.773   1.826 -40.224  1.00 37.22           H  
ATOM    235  OE1 GLN A  14      27.051   1.589 -41.678  1.00 37.22           O  
ATOM    236  N   LEU A  15      28.354   7.864 -41.521  1.00 36.86           N  
ATOM    237  H   LEU A  15      28.496   8.030 -40.535  1.00 36.86           H  
ATOM    238  CA  LEU A  15      29.492   8.187 -42.391  1.00 36.86           C  
ATOM    239  HA  LEU A  15      29.936   7.234 -42.680  1.00 36.86           H  
ATOM    240  C   LEU A  15      30.563   8.932 -41.589  1.00 36.86           C  
ATOM    241  CB  LEU A  15      29.070   8.926 -43.687  1.00 36.86           C  
ATOM    242  HB2 LEU A  15      27.997   9.117 -43.666  1.00 36.86           H  
ATOM    243  HB3 LEU A  15      29.545   9.906 -43.737  1.00 36.86           H  
ATOM    244  O   LEU A  15      30.504  10.134 -41.348  1.00 36.86           O  
ATOM    245  CG  LEU A  15      29.429   8.111 -44.956  1.00 36.86           C  
ATOM    246  HG  LEU A  15      29.604   7.065 -44.704  1.00 36.86           H  
ATOM    247  CD1 LEU A  15      28.301   8.129 -45.983  1.00 36.86           C  
ATOM    248 HD11 LEU A  15      28.083   9.154 -46.283  1.00 36.86           H  
ATOM    249 HD12 LEU A  15      28.586   7.544 -46.857  1.00 36.86           H  
ATOM    250 HD13 LEU A  15      27.407   7.686 -45.545  1.00 36.86           H  
ATOM    251  CD2 LEU A  15      30.693   8.661 -45.619  1.00 36.86           C  
ATOM    252 HD21 LEU A  15      31.520   8.643 -44.908  1.00 36.86           H  
ATOM    253 HD22 LEU A  15      30.529   9.687 -45.947  1.00 36.86           H  
ATOM    254 HD23 LEU A  15      30.956   8.046 -46.479  1.00 36.86           H  
ATOM    255  N   GLN A  16      31.545   8.155 -41.139  1.00 35.46           N  
ATOM    256  H   GLN A  16      31.494   7.177 -41.386  1.00 35.46           H  
ATOM    257  CA  GLN A  16      32.854   8.646 -40.735  1.00 35.46           C  
ATOM    258  HA  GLN A  16      32.738   9.477 -40.040  1.00 35.46           H  
ATOM    259  C   GLN A  16      33.636   9.123 -41.975  1.00 35.46           C  
ATOM    260  CB  GLN A  16      33.625   7.494 -40.061  1.00 35.46           C  
ATOM    261  HB2 GLN A  16      34.652   7.817 -39.890  1.00 35.46           H  
ATOM    262  HB3 GLN A  16      33.653   6.651 -40.751  1.00 35.46           H  
ATOM    263  O   GLN A  16      33.462   8.565 -43.056  1.00 35.46           O  
ATOM    264  CG  GLN A  16      33.054   7.025 -38.710  1.00 35.46           C  
ATOM    265  HG2 GLN A  16      33.109   7.846 -37.995  1.00 35.46           H  
ATOM    266  HG3 GLN A  16      32.008   6.740 -38.826  1.00 35.46           H  
ATOM    267  CD  GLN A  16      33.812   5.820 -38.150  1.00 35.46           C  
ATOM    268  NE2 GLN A  16      33.724   5.555 -36.865  1.00 35.46           N  
ATOM    269 HE21 GLN A  16      33.167   6.123 -36.243  1.00 35.46           H  
ATOM    270 HE22 GLN A  16      34.227   4.742 -36.540  1.00 35.46           H  
ATOM    271  OE1 GLN A  16      34.493   5.095 -38.858  1.00 35.46           O  
ATOM    272  N   LYS A  17      34.594  10.035 -41.742  1.00 36.86           N  
ATOM    273  H   LYS A  17      34.583  10.420 -40.808  1.00 36.86           H  
ATOM    274  CA  LYS A  17      35.696  10.495 -42.622  1.00 36.86           C  
ATOM    275  HA  LYS A  17      36.471  10.881 -41.960  1.00 36.86           H  
ATOM    276  C   LYS A  17      35.384  11.643 -43.592  1.00 36.86           C  
ATOM    277  CB  LYS A  17      36.360   9.333 -43.398  1.00 36.86           C  
ATOM    278  HB2 LYS A  17      37.182   9.748 -43.982  1.00 36.86           H  
ATOM    279  HB3 LYS A  17      35.653   8.914 -44.114  1.00 36.86           H  
ATOM    280  O   LYS A  17      34.955  11.408 -44.711  1.00 36.86           O  
ATOM    281  CG  LYS A  17      36.928   8.206 -42.527  1.00 36.86           C  
ATOM    282  HG2 LYS A  17      36.146   7.792 -41.891  1.00 36.86           H  
ATOM    283  HG3 LYS A  17      37.722   8.606 -41.896  1.00 36.86           H  
ATOM    284  CD  LYS A  17      37.485   7.083 -43.413  1.00 36.86           C  
ATOM    285  HD2 LYS A  17      38.232   7.494 -44.093  1.00 36.86           H  
ATOM    286  HD3 LYS A  17      36.668   6.658 -43.996  1.00 36.86           H  
ATOM    287  CE  LYS A  17      38.121   5.996 -42.541  1.00 36.86           C  
ATOM    288  HE2 LYS A  17      38.941   6.438 -41.974  1.00 36.86           H  
ATOM    289  HE3 LYS A  17      37.376   5.647 -41.825  1.00 36.86           H  
ATOM    290  NZ  LYS A  17      38.618   4.853 -43.349  1.00 36.86           N  
ATOM    291  HZ1 LYS A  17      39.029   4.151 -42.749  1.00 36.86           H  
ATOM    292  HZ2 LYS A  17      39.317   5.154 -44.012  1.00 36.86           H  
ATOM    293  HZ3 LYS A  17      37.857   4.420 -43.853  1.00 36.86           H  
ATOM    294  N   LEU A  18      35.811  12.856 -43.223  1.00 38.70           N  
ATOM    295  H   LEU A  18      35.866  13.029 -42.229  1.00 38.70           H  
ATOM    296  CA  LEU A  18      36.722  13.667 -44.049  1.00 38.70           C  
ATOM    297  HA  LEU A  18      37.603  13.056 -44.248  1.00 38.70           H  
ATOM    298  C   LEU A  18      37.234  14.886 -43.264  1.00 38.70           C  
ATOM    299  CB  LEU A  18      36.099  14.055 -45.416  1.00 38.70           C  
ATOM    300  HB2 LEU A  18      36.174  15.131 -45.578  1.00 38.70           H  
ATOM    301  HB3 LEU A  18      35.032  13.833 -45.411  1.00 38.70           H  
ATOM    302  O   LEU A  18      36.623  15.946 -43.218  1.00 38.70           O  
ATOM    303  CG  LEU A  18      36.791  13.318 -46.589  1.00 38.70           C  
ATOM    304  HG  LEU A  18      37.307  12.429 -46.226  1.00 38.70           H  
ATOM    305  CD1 LEU A  18      35.799  12.852 -47.649  1.00 38.70           C  
ATOM    306 HD11 LEU A  18      36.325  12.337 -48.453  1.00 38.70           H  
ATOM    307 HD12 LEU A  18      35.085  12.161 -47.202  1.00 38.70           H  
ATOM    308 HD13 LEU A  18      35.256  13.706 -48.053  1.00 38.70           H  
ATOM    309  CD2 LEU A  18      37.818  14.231 -47.267  1.00 38.70           C  
ATOM    310 HD21 LEU A  18      38.327  13.682 -48.059  1.00 38.70           H  
ATOM    311 HD22 LEU A  18      38.550  14.566 -46.532  1.00 38.70           H  
ATOM    312 HD23 LEU A  18      37.315  15.098 -47.694  1.00 38.70           H  
ATOM    313  N   GLN A  19      38.407  14.713 -42.655  1.00 36.14           N  
ATOM    314  H   GLN A  19      38.823  13.795 -42.707  1.00 36.14           H  
ATOM    315  CA  GLN A  19      39.332  15.809 -42.390  1.00 36.14           C  
ATOM    316  HA  GLN A  19      38.873  16.556 -41.743  1.00 36.14           H  
ATOM    317  C   GLN A  19      39.731  16.438 -43.735  1.00 36.14           C  
ATOM    318  CB  GLN A  19      40.610  15.235 -41.744  1.00 36.14           C  
ATOM    319  HB2 GLN A  19      40.968  14.420 -42.372  1.00 36.14           H  
ATOM    320  HB3 GLN A  19      41.378  16.008 -41.744  1.00 36.14           H  
ATOM    321  O   GLN A  19      40.305  15.738 -44.569  1.00 36.14           O  
ATOM    322  CG  GLN A  19      40.463  14.728 -40.301  1.00 36.14           C  
ATOM    323  HG2 GLN A  19      40.350  15.580 -39.631  1.00 36.14           H  
ATOM    324  HG3 GLN A  19      39.574  14.104 -40.214  1.00 36.14           H  
ATOM    325  CD  GLN A  19      41.668  13.886 -39.874  1.00 36.14           C  
ATOM    326  NE2 GLN A  19      42.164  14.035 -38.665  1.00 36.14           N  
ATOM    327 HE21 GLN A  19      42.949  13.443 -38.433  1.00 36.14           H  
ATOM    328 HE22 GLN A  19      41.764  14.685 -38.004  1.00 36.14           H  
ATOM    329  OE1 GLN A  19      42.171  13.060 -40.617  1.00 36.14           O  
ATOM    330  N   LYS A  20      39.454  17.730 -43.946  1.00 39.68           N  
ATOM    331  H   LYS A  20      38.744  18.146 -43.360  1.00 39.68           H  
ATOM    332  CA  LYS A  20      40.230  18.664 -44.792  1.00 39.68           C  
ATOM    333  HA  LYS A  20      41.235  18.744 -44.378  1.00 39.68           H  
ATOM    334  C   LYS A  20      39.596  20.059 -44.730  1.00 39.68           C  
ATOM    335  CB  LYS A  20      40.322  18.180 -46.262  1.00 39.68           C  
ATOM    336  HB2 LYS A  20      39.553  17.433 -46.456  1.00 39.68           H  
ATOM    337  HB3 LYS A  20      40.139  19.013 -46.940  1.00 39.68           H  
ATOM    338  O   LYS A  20      38.379  20.155 -44.751  1.00 39.68           O  
ATOM    339  CG  LYS A  20      41.719  17.607 -46.577  1.00 39.68           C  
ATOM    340  HG2 LYS A  20      42.037  16.920 -45.792  1.00 39.68           H  
ATOM    341  HG3 LYS A  20      42.436  18.427 -46.603  1.00 39.68           H  
ATOM    342  CD  LYS A  20      41.752  16.869 -47.921  1.00 39.68           C  
ATOM    343  HD2 LYS A  20      40.974  16.105 -47.926  1.00 39.68           H  
ATOM    344  HD3 LYS A  20      41.558  17.582 -48.722  1.00 39.68           H  
ATOM    345  CE  LYS A  20      43.121  16.204 -48.117  1.00 39.68           C  
ATOM    346  HE2 LYS A  20      43.896  16.962 -47.999  1.00 39.68           H  
ATOM    347  HE3 LYS A  20      43.258  15.465 -47.328  1.00 39.68           H  
ATOM    348  NZ  LYS A  20      43.238  15.560 -49.450  1.00 39.68           N  
ATOM    349  HZ1 LYS A  20      44.137  15.112 -49.551  1.00 39.68           H  
ATOM    350  HZ2 LYS A  20      42.520  14.859 -49.566  1.00 39.68           H  
ATOM    351  HZ3 LYS A  20      43.137  16.244 -50.186  1.00 39.68           H  
ATOM    352  N   LEU A  21      40.452  21.090 -44.735  1.00 40.34           N  
ATOM    353  H   LEU A  21      41.430  20.838 -44.734  1.00 40.34           H  
ATOM    354  CA  LEU A  21      40.186  22.546 -44.761  1.00 40.34           C  
ATOM    355  HA  LEU A  21      41.092  23.008 -45.152  1.00 40.34           H  
ATOM    356  C   LEU A  21      39.947  23.162 -43.364  1.00 40.34           C  
ATOM    357  CB  LEU A  21      39.057  22.898 -45.763  1.00 40.34           C  
ATOM    358  HB2 LEU A  21      38.902  23.976 -45.739  1.00 40.34           H  
ATOM    359  HB3 LEU A  21      38.117  22.467 -45.418  1.00 40.34           H  
ATOM    360  O   LEU A  21      38.820  23.280 -42.916  1.00 40.34           O  
ATOM    361  CG  LEU A  21      39.328  22.462 -47.218  1.00 40.34           C  
ATOM    362  HG  LEU A  21      40.063  21.657 -47.243  1.00 40.34           H  
ATOM    363  CD1 LEU A  21      38.065  21.948 -47.906  1.00 40.34           C  
ATOM    364 HD11 LEU A  21      37.673  21.091 -47.359  1.00 40.34           H  
ATOM    365 HD12 LEU A  21      38.291  21.647 -48.929  1.00 40.34           H  
ATOM    366 HD13 LEU A  21      37.307  22.731 -47.922  1.00 40.34           H  
ATOM    367  CD2 LEU A  21      39.884  23.636 -48.023  1.00 40.34           C  
ATOM    368 HD21 LEU A  21      39.147  24.437 -48.073  1.00 40.34           H  
ATOM    369 HD22 LEU A  21      40.123  23.310 -49.035  1.00 40.34           H  
ATOM    370 HD23 LEU A  21      40.786  24.017 -47.544  1.00 40.34           H  
ATOM    371  N   GLN A  22      40.940  23.492 -42.529  1.00 37.06           N  
ATOM    372  H   GLN A  22      40.597  23.463 -41.580  1.00 37.06           H  
ATOM    373  CA  GLN A  22      42.018  24.480 -42.712  1.00 37.06           C  
ATOM    374  HA  GLN A  22      42.035  25.030 -41.771  1.00 37.06           H  
ATOM    375  C   GLN A  22      41.786  25.554 -43.790  1.00 37.06           C  
ATOM    376  CB  GLN A  22      43.415  23.843 -42.846  1.00 37.06           C  
ATOM    377  HB2 GLN A  22      43.352  22.918 -43.418  1.00 37.06           H  
ATOM    378  HB3 GLN A  22      44.059  24.533 -43.391  1.00 37.06           H  
ATOM    379  O   GLN A  22      41.761  25.250 -44.976  1.00 37.06           O  
ATOM    380  CG  GLN A  22      44.078  23.585 -41.477  1.00 37.06           C  
ATOM    381  HG2 GLN A  22      44.043  24.497 -40.881  1.00 37.06           H  
ATOM    382  HG3 GLN A  22      43.526  22.808 -40.947  1.00 37.06           H  
ATOM    383  CD  GLN A  22      45.542  23.155 -41.587  1.00 37.06           C  
ATOM    384  NE2 GLN A  22      46.291  23.174 -40.506  1.00 37.06           N  
ATOM    385 HE21 GLN A  22      45.911  23.420 -39.603  1.00 37.06           H  
ATOM    386 HE22 GLN A  22      47.245  22.862 -40.619  1.00 37.06           H  
ATOM    387  OE1 GLN A  22      46.042  22.812 -42.645  1.00 37.06           O  
ATOM    388  N   LYS A  23      41.826  26.809 -43.320  1.00 39.95           N  
ATOM    389  H   LYS A  23      41.782  26.880 -42.314  1.00 39.95           H  
ATOM    390  CA  LYS A  23      41.982  28.092 -44.031  1.00 39.95           C  
ATOM    391  HA  LYS A  23      42.543  28.724 -43.342  1.00 39.95           H  
ATOM    392  C   LYS A  23      40.704  28.883 -44.333  1.00 39.95           C  
ATOM    393  CB  LYS A  23      42.891  28.002 -45.275  1.00 39.95           C  
ATOM    394  HB2 LYS A  23      42.856  28.961 -45.791  1.00 39.95           H  
ATOM    395  HB3 LYS A  23      42.513  27.273 -45.992  1.00 39.95           H  
ATOM    396  O   LYS A  23      39.989  28.583 -45.272  1.00 39.95           O  
ATOM    397  CG  LYS A  23      44.354  27.707 -44.917  1.00 39.95           C  
ATOM    398  HG2 LYS A  23      44.714  28.472 -44.229  1.00 39.95           H  
ATOM    399  HG3 LYS A  23      44.429  26.733 -44.435  1.00 39.95           H  
ATOM    400  CD  LYS A  23      45.227  27.714 -46.177  1.00 39.95           C  
ATOM    401  HD2 LYS A  23      44.902  26.911 -46.839  1.00 39.95           H  
ATOM    402  HD3 LYS A  23      45.107  28.668 -46.692  1.00 39.95           H  
ATOM    403  CE  LYS A  23      46.698  27.518 -45.796  1.00 39.95           C  
ATOM    404  HE2 LYS A  23      46.801  26.553 -45.299  1.00 39.95           H  
ATOM    405  HE3 LYS A  23      46.980  28.292 -45.082  1.00 39.95           H  
ATOM    406  NZ  LYS A  23      47.583  27.577 -46.986  1.00 39.95           N  
ATOM    407  HZ1 LYS A  23      48.547  27.435 -46.720  1.00 39.95           H  
ATOM    408  HZ2 LYS A  23      47.331  26.862 -47.654  1.00 39.95           H  
ATOM    409  HZ3 LYS A  23      47.511  28.476 -47.441  1.00 39.95           H  
ATOM    410  N   LEU A  24      40.626  29.999 -43.597  1.00 34.87           N  
ATOM    411  H   LEU A  24      41.107  29.949 -42.710  1.00 34.87           H  
ATOM    412  CA  LEU A  24      40.464  31.370 -44.100  1.00 34.87           C  
ATOM    413  HA  LEU A  24      40.571  32.010 -43.225  1.00 34.87           H  
ATOM    414  C   LEU A  24      39.110  31.766 -44.710  1.00 34.87           C  
ATOM    415  CB  LEU A  24      41.645  31.712 -45.043  1.00 34.87           C  
ATOM    416  HB2 LEU A  24      41.732  30.928 -45.796  1.00 34.87           H  
ATOM    417  HB3 LEU A  24      41.418  32.625 -45.592  1.00 34.87           H  
ATOM    418  O   LEU A  24      38.512  31.037 -45.481  1.00 34.87           O  
ATOM    419  CG  LEU A  24      42.994  31.918 -44.328  1.00 34.87           C  
ATOM    420  HG  LEU A  24      43.096  31.201 -43.513  1.00 34.87           H  
ATOM    421  CD1 LEU A  24      44.175  31.726 -45.279  1.00 34.87           C  
ATOM    422 HD11 LEU A  24      44.174  30.716 -45.689  1.00 34.87           H  
ATOM    423 HD12 LEU A  24      44.102  32.439 -46.100  1.00 34.87           H  
ATOM    424 HD13 LEU A  24      45.110  31.893 -44.744  1.00 34.87           H  
ATOM    425  CD2 LEU A  24      43.087  33.339 -43.768  1.00 34.87           C  
ATOM    426 HD21 LEU A  24      42.282  33.522 -43.057  1.00 34.87           H  
ATOM    427 HD22 LEU A  24      43.025  34.069 -44.575  1.00 34.87           H  
ATOM    428 HD23 LEU A  24      44.037  33.471 -43.250  1.00 34.87           H  
ATOM    429  N   GLN A  25      38.749  33.022 -44.423  1.00 39.21           N  
ATOM    430  H   GLN A  25      39.351  33.520 -43.782  1.00 39.21           H  
ATOM    431  CA  GLN A  25      37.651  33.817 -44.991  1.00 39.21           C  
ATOM    432  HA  GLN A  25      37.897  34.850 -44.745  1.00 39.21           H  
ATOM    433  C   GLN A  25      36.299  33.548 -44.312  1.00 39.21           C  
ATOM    434  CB  GLN A  25      37.662  33.773 -46.532  1.00 39.21           C  
ATOM    435  HB2 GLN A  25      36.862  34.410 -46.910  1.00 39.21           H  
ATOM    436  HB3 GLN A  25      37.471  32.760 -46.888  1.00 39.21           H  
ATOM    437  O   GLN A  25      35.604  32.577 -44.567  1.00 39.21           O  
ATOM    438  CG  GLN A  25      39.007  34.294 -47.079  1.00 39.21           C  
ATOM    439  HG2 GLN A  25      39.843  33.786 -46.598  1.00 39.21           H  
ATOM    440  HG3 GLN A  25      39.085  35.357 -46.849  1.00 39.21           H  
ATOM    441  CD  GLN A  25      39.204  34.104 -48.577  1.00 39.21           C  
ATOM    442  NE2 GLN A  25      40.146  34.805 -49.169  1.00 39.21           N  
ATOM    443 HE21 GLN A  25      40.667  35.512 -48.670  1.00 39.21           H  
ATOM    444 HE22 GLN A  25      40.213  34.665 -50.167  1.00 39.21           H  
ATOM    445  OE1 GLN A  25      38.561  33.319 -49.246  1.00 39.21           O  
ATOM    446  N   GLN A  26      35.947  34.326 -43.281  1.00 42.47           N  
ATOM    447  H   GLN A  26      35.505  33.767 -42.566  1.00 42.47           H  
ATOM    448  CA  GLN A  26      35.257  35.613 -43.466  1.00 42.47           C  
ATOM    449  HA  GLN A  26      34.676  35.813 -42.566  1.00 42.47           H  
ATOM    450  C   GLN A  26      34.262  35.537 -44.620  1.00 42.47           C  
ATOM    451  CB  GLN A  26      36.185  36.825 -43.674  1.00 42.47           C  
ATOM    452  HB2 GLN A  26      36.876  36.639 -44.496  1.00 42.47           H  
ATOM    453  HB3 GLN A  26      35.561  37.668 -43.970  1.00 42.47           H  
ATOM    454  O   GLN A  26      34.625  35.821 -45.746  1.00 42.47           O  
ATOM    455  CG  GLN A  26      36.960  37.268 -42.430  1.00 42.47           C  
ATOM    456  HG2 GLN A  26      36.258  37.460 -41.619  1.00 42.47           H  
ATOM    457  HG3 GLN A  26      37.645  36.478 -42.122  1.00 42.47           H  
ATOM    458  CD  GLN A  26      37.764  38.542 -42.696  1.00 42.47           C  
ATOM    459  NE2 GLN A  26      38.237  39.217 -41.673  1.00 42.47           N  
ATOM    460 HE21 GLN A  26      38.065  38.930 -40.720  1.00 42.47           H  
ATOM    461 HE22 GLN A  26      38.748  40.055 -41.909  1.00 42.47           H  
ATOM    462  OE1 GLN A  26      37.998  38.951 -43.819  1.00 42.47           O  
ATOM    463  N   PHE A  27      33.043  35.116 -44.320  1.00 42.46           N  
ATOM    464  H   PHE A  27      32.963  34.571 -43.474  1.00 42.46           H  
ATOM    465  CA  PHE A  27      31.780  35.631 -44.848  1.00 42.46           C  
ATOM    466  HA  PHE A  27      31.586  36.618 -44.428  1.00 42.46           H  
ATOM    467  C   PHE A  27      30.742  34.659 -44.300  1.00 42.46           C  
ATOM    468  CB  PHE A  27      31.715  35.740 -46.393  1.00 42.46           C  
ATOM    469  HB2 PHE A  27      32.501  35.149 -46.864  1.00 42.46           H  
ATOM    470  HB3 PHE A  27      30.774  35.315 -46.741  1.00 42.46           H  
ATOM    471  O   PHE A  27      30.583  33.568 -44.826  1.00 42.46           O  
ATOM    472  CG  PHE A  27      31.761  37.183 -46.888  1.00 42.46           C  
ATOM    473  CD1 PHE A  27      30.568  37.930 -46.944  1.00 42.46           C  
ATOM    474  HD1 PHE A  27      29.630  37.470 -46.670  1.00 42.46           H  
ATOM    475  CD2 PHE A  27      32.966  37.802 -47.281  1.00 42.46           C  
ATOM    476  HD2 PHE A  27      33.886  37.241 -47.347  1.00 42.46           H  
ATOM    477  CE1 PHE A  27      30.588  39.275 -47.357  1.00 42.46           C  
ATOM    478  HE1 PHE A  27      29.668  39.839 -47.405  1.00 42.46           H  
ATOM    479  CE2 PHE A  27      32.995  39.157 -47.651  1.00 42.46           C  
ATOM    480  HE2 PHE A  27      33.927  39.617 -47.941  1.00 42.46           H  
ATOM    481  CZ  PHE A  27      31.803  39.895 -47.691  1.00 42.46           C  
ATOM    482  HZ  PHE A  27      31.819  40.931 -47.997  1.00 42.46           H  
ATOM    483  N   GLN A  28      30.101  35.007 -43.182  1.00 47.28           N  
ATOM    484  H   GLN A  28      30.278  35.924 -42.797  1.00 47.28           H  
ATOM    485  CA  GLN A  28      28.884  34.323 -42.740  1.00 47.28           C  
ATOM    486  HA  GLN A  28      29.068  33.260 -42.583  1.00 47.28           H  
ATOM    487  C   GLN A  28      27.872  34.527 -43.877  1.00 47.28           C  
ATOM    488  CB  GLN A  28      28.390  34.976 -41.432  1.00 47.28           C  
ATOM    489  HB2 GLN A  28      27.383  34.624 -41.211  1.00 47.28           H  
ATOM    490  HB3 GLN A  28      28.328  36.054 -41.581  1.00 47.28           H  
ATOM    491  O   GLN A  28      27.395  35.658 -44.030  1.00 47.28           O  
ATOM    492  CG  GLN A  28      29.301  34.720 -40.216  1.00 47.28           C  
ATOM    493  HG2 GLN A  28      29.040  35.431 -39.432  1.00 47.28           H  
ATOM    494  HG3 GLN A  28      30.341  34.895 -40.488  1.00 47.28           H  
ATOM    495  CD  GLN A  28      29.151  33.320 -39.627  1.00 47.28           C  
ATOM    496  NE2 GLN A  28      30.185  32.766 -39.034  1.00 47.28           N  
ATOM    497 HE21 GLN A  28      31.069  33.248 -38.948  1.00 47.28           H  
ATOM    498 HE22 GLN A  28      30.027  31.840 -38.663  1.00 47.28           H  
ATOM    499  OE1 GLN A  28      28.101  32.706 -39.664  1.00 47.28           O  
ATOM    500  N   PRO A  29      27.604  33.533 -44.746  1.00 50.08           N  
ATOM    501  CA  PRO A  29      26.706  33.766 -45.852  1.00 50.08           C  
ATOM    502  HA  PRO A  29      26.965  34.688 -46.373  1.00 50.08           H  
ATOM    503  C   PRO A  29      25.322  33.877 -45.235  1.00 50.08           C  
ATOM    504  CB  PRO A  29      26.884  32.587 -46.804  1.00 50.08           C  
ATOM    505  HB2 PRO A  29      25.974  32.368 -47.363  1.00 50.08           H  
ATOM    506  HB3 PRO A  29      27.709  32.797 -47.485  1.00 50.08           H  
ATOM    507  O   PRO A  29      24.860  32.956 -44.567  1.00 50.08           O  
ATOM    508  CG  PRO A  29      27.275  31.439 -45.876  1.00 50.08           C  
ATOM    509  HG2 PRO A  29      27.971  30.756 -46.364  1.00 50.08           H  
ATOM    510  HG3 PRO A  29      26.381  30.899 -45.564  1.00 50.08           H  
ATOM    511  CD  PRO A  29      27.915  32.109 -44.653  1.00 50.08           C  
ATOM    512  HD2 PRO A  29      28.988  31.919 -44.666  1.00 50.08           H  
ATOM    513  HD3 PRO A  29      27.488  31.691 -43.742  1.00 50.08           H  
ATOM    514  N   ALA A  30      24.750  35.069 -45.390  1.00 51.93           N  
ATOM    515  H   ALA A  30      25.339  35.781 -45.797  1.00 51.93           H  
ATOM    516  CA  ALA A  30      23.340  35.389 -45.294  1.00 51.93           C  
ATOM    517  HA  ALA A  30      23.247  36.393 -44.882  1.00 51.93           H  
ATOM    518  C   ALA A  30      22.544  34.435 -44.397  1.00 51.93           C  
ATOM    519  CB  ALA A  30      22.795  35.424 -46.727  1.00 51.93           C  
ATOM    520  HB1 ALA A  30      23.334  36.165 -47.317  1.00 51.93           H  
ATOM    521  HB2 ALA A  30      21.738  35.688 -46.710  1.00 51.93           H  
ATOM    522  HB3 ALA A  30      22.905  34.445 -47.194  1.00 51.93           H  
ATOM    523  O   ALA A  30      22.134  33.358 -44.831  1.00 51.93           O  
ATOM    524  N   ARG A  31      22.250  34.886 -43.168  1.00 51.47           N  
ATOM    525  H   ARG A  31      22.697  35.745 -42.881  1.00 51.47           H  
ATOM    526  CA  ARG A  31      21.069  34.439 -42.419  1.00 51.47           C  
ATOM    527  HA  ARG A  31      21.248  33.445 -42.010  1.00 51.47           H  
ATOM    528  C   ARG A  31      19.939  34.368 -43.442  1.00 51.47           C  
ATOM    529  CB  ARG A  31      20.747  35.462 -41.302  1.00 51.47           C  
ATOM    530  HB2 ARG A  31      19.812  35.978 -41.519  1.00 51.47           H  
ATOM    531  HB3 ARG A  31      21.528  36.221 -41.267  1.00 51.47           H  
ATOM    532  O   ARG A  31      19.470  35.412 -43.892  1.00 51.47           O  
ATOM    533  CG  ARG A  31      20.626  34.838 -39.908  1.00 51.47           C  
ATOM    534  HG2 ARG A  31      19.836  34.088 -39.906  1.00 51.47           H  
ATOM    535  HG3 ARG A  31      21.574  34.370 -39.641  1.00 51.47           H  
ATOM    536  CD  ARG A  31      20.296  35.948 -38.899  1.00 51.47           C  
ATOM    537  HD2 ARG A  31      21.054  36.727 -38.983  1.00 51.47           H  
ATOM    538  HD3 ARG A  31      19.326  36.376 -39.153  1.00 51.47           H  
ATOM    539  NE  ARG A  31      20.265  35.449 -37.511  1.00 51.47           N  
ATOM    540  HE  ARG A  31      20.365  34.453 -37.382  1.00 51.47           H  
ATOM    541  NH1 ARG A  31      20.011  37.487 -36.475  1.00 51.47           N  
ATOM    542 HH11 ARG A  31      20.006  37.942 -37.377  1.00 51.47           H  
ATOM    543 HH12 ARG A  31      19.928  38.034 -35.630  1.00 51.47           H  
ATOM    544  NH2 ARG A  31      20.151  35.636 -35.241  1.00 51.47           N  
ATOM    545 HH21 ARG A  31      20.070  36.207 -34.412  1.00 51.47           H  
ATOM    546 HH22 ARG A  31      20.269  34.638 -35.144  1.00 51.47           H  
ATOM    547  CZ  ARG A  31      20.143  36.190 -36.421  1.00 51.47           C  
ATOM    548  N   ALA A  32      19.598  33.161 -43.888  1.00 55.68           N  
ATOM    549  H   ALA A  32      20.176  32.370 -43.643  1.00 55.68           H  
ATOM    550  CA  ALA A  32      18.518  32.969 -44.828  1.00 55.68           C  
ATOM    551  HA  ALA A  32      18.703  33.556 -45.727  1.00 55.68           H  
ATOM    552  C   ALA A  32      17.300  33.510 -44.098  1.00 55.68           C  
ATOM    553  CB  ALA A  32      18.409  31.488 -45.210  1.00 55.68           C  
ATOM    554  HB1 ALA A  32      19.325  31.169 -45.706  1.00 55.68           H  
ATOM    555  HB2 ALA A  32      17.569  31.348 -45.891  1.00 55.68           H  
ATOM    556  HB3 ALA A  32      18.250  30.880 -44.320  1.00 55.68           H  
ATOM    557  O   ALA A  32      16.859  32.939 -43.098  1.00 55.68           O  
ATOM    558  N   VAL A  33      16.849  34.693 -44.511  1.00 56.05           N  
ATOM    559  H   VAL A  33      17.362  35.183 -45.230  1.00 56.05           H  
ATOM    560  CA  VAL A  33      15.638  35.296 -43.986  1.00 56.05           C  
ATOM    561  HA  VAL A  33      15.661  35.232 -42.898  1.00 56.05           H  
ATOM    562  C   VAL A  33      14.554  34.390 -44.525  1.00 56.05           C  
ATOM    563  CB  VAL A  33      15.450  36.776 -44.393  1.00 56.05           C  
ATOM    564  HB  VAL A  33      14.898  36.851 -45.330  1.00 56.05           H  
ATOM    565  O   VAL A  33      14.124  34.514 -45.669  1.00 56.05           O  
ATOM    566  CG1 VAL A  33      14.651  37.493 -43.298  1.00 56.05           C  
ATOM    567 HG11 VAL A  33      14.458  38.523 -43.600  1.00 56.05           H  
ATOM    568 HG12 VAL A  33      15.209  37.495 -42.361  1.00 56.05           H  
ATOM    569 HG13 VAL A  33      13.694  36.992 -43.151  1.00 56.05           H  
ATOM    570  CG2 VAL A  33      16.772  37.529 -44.585  1.00 56.05           C  
ATOM    571 HG21 VAL A  33      17.399  37.426 -43.700  1.00 56.05           H  
ATOM    572 HG22 VAL A  33      16.572  38.586 -44.763  1.00 56.05           H  
ATOM    573 HG23 VAL A  33      17.304  37.141 -45.454  1.00 56.05           H  
ATOM    574  N   HIS A  34      14.223  33.365 -43.748  1.00 57.49           N  
ATOM    575  H   HIS A  34      14.766  33.197 -42.913  1.00 57.49           H  
ATOM    576  CA  HIS A  34      13.158  32.457 -44.086  1.00 57.49           C  
ATOM    577  HA  HIS A  34      13.269  32.157 -45.128  1.00 57.49           H  
ATOM    578  C   HIS A  34      11.886  33.290 -43.941  1.00 57.49           C  
ATOM    579  CB  HIS A  34      13.240  31.192 -43.215  1.00 57.49           C  
ATOM    580  HB2 HIS A  34      12.773  31.365 -42.246  1.00 57.49           H  
ATOM    581  HB3 HIS A  34      14.289  30.956 -43.035  1.00 57.49           H  
ATOM    582  O   HIS A  34      11.299  33.388 -42.866  1.00 57.49           O  
ATOM    583  CG  HIS A  34      12.620  29.986 -43.871  1.00 57.49           C  
ATOM    584  CD2 HIS A  34      13.264  29.071 -44.661  1.00 57.49           C  
ATOM    585  HD2 HIS A  34      14.308  29.092 -44.936  1.00 57.49           H  
ATOM    586  ND1 HIS A  34      11.312  29.579 -43.763  1.00 57.49           N  
ATOM    587  HD1 HIS A  34      10.602  30.014 -43.191  1.00 57.49           H  
ATOM    588  CE1 HIS A  34      11.177  28.443 -44.474  1.00 57.49           C  
ATOM    589  HE1 HIS A  34      10.275  27.855 -44.556  1.00 57.49           H  
ATOM    590  NE2 HIS A  34      12.338  28.097 -45.041  1.00 57.49           N  
ATOM    591  N   LEU A  35      11.486  33.941 -45.035  1.00 52.28           N  
ATOM    592  H   LEU A  35      12.133  33.966 -45.810  1.00 52.28           H  
ATOM    593  CA  LEU A  35      10.147  34.471 -45.259  1.00 52.28           C  
ATOM    594  HA  LEU A  35       9.831  35.043 -44.387  1.00 52.28           H  
ATOM    595  C   LEU A  35       9.195  33.275 -45.387  1.00 52.28           C  
ATOM    596  CB  LEU A  35      10.150  35.393 -46.500  1.00 52.28           C  
ATOM    597  HB2 LEU A  35       9.156  35.423 -46.946  1.00 52.28           H  
ATOM    598  HB3 LEU A  35      10.815  34.958 -47.246  1.00 52.28           H  
ATOM    599  O   LEU A  35       8.471  33.115 -46.364  1.00 52.28           O  
ATOM    600  CG  LEU A  35      10.572  36.844 -46.207  1.00 52.28           C  
ATOM    601  HG  LEU A  35      11.317  36.858 -45.411  1.00 52.28           H  
ATOM    602  CD1 LEU A  35      11.188  37.475 -47.454  1.00 52.28           C  
ATOM    603 HD11 LEU A  35      10.475  37.456 -48.278  1.00 52.28           H  
ATOM    604 HD12 LEU A  35      11.471  38.506 -47.246  1.00 52.28           H  
ATOM    605 HD13 LEU A  35      12.083  36.922 -47.741  1.00 52.28           H  
ATOM    606  CD2 LEU A  35       9.365  37.692 -45.792  1.00 52.28           C  
ATOM    607 HD21 LEU A  35       8.902  37.264 -44.903  1.00 52.28           H  
ATOM    608 HD22 LEU A  35       9.692  38.706 -45.563  1.00 52.28           H  
ATOM    609 HD23 LEU A  35       8.634  37.727 -46.600  1.00 52.28           H  
ATOM    610  N   THR A  36       9.170  32.401 -44.380  1.00 61.37           N  
ATOM    611  H   THR A  36       9.818  32.550 -43.620  1.00 61.37           H  
ATOM    612  CA  THR A  36       7.929  31.721 -44.057  1.00 61.37           C  
ATOM    613  HA  THR A  36       7.563  31.173 -44.926  1.00 61.37           H  
ATOM    614  C   THR A  36       6.969  32.843 -43.753  1.00 61.37           C  
ATOM    615  CB  THR A  36       8.042  30.768 -42.853  1.00 61.37           C  
ATOM    616  HB  THR A  36       7.146  30.837 -42.237  1.00 61.37           H  
ATOM    617  O   THR A  36       7.084  33.475 -42.703  1.00 61.37           O  
ATOM    618  CG2 THR A  36       8.161  29.329 -43.344  1.00 61.37           C  
ATOM    619 HG21 THR A  36       8.685  29.299 -44.300  1.00 61.37           H  
ATOM    620 HG22 THR A  36       8.668  28.712 -42.603  1.00 61.37           H  
ATOM    621 HG23 THR A  36       7.160  28.929 -43.503  1.00 61.37           H  
ATOM    622  OG1 THR A  36       9.164  31.045 -42.045  1.00 61.37           O  
ATOM    623  HG1 THR A  36       9.048  31.924 -41.676  1.00 61.37           H  
ATOM    624  N   VAL A  37       6.084  33.129 -44.715  1.00 59.08           N  
ATOM    625  H   VAL A  37       6.224  32.703 -45.620  1.00 59.08           H  
ATOM    626  CA  VAL A  37       4.869  33.908 -44.496  1.00 59.08           C  
ATOM    627  HA  VAL A  37       5.098  34.974 -44.504  1.00 59.08           H  
ATOM    628  C   VAL A  37       4.386  33.480 -43.128  1.00 59.08           C  
ATOM    629  CB  VAL A  37       3.804  33.585 -45.564  1.00 59.08           C  
ATOM    630  HB  VAL A  37       3.595  32.515 -45.557  1.00 59.08           H  
ATOM    631  O   VAL A  37       4.124  32.290 -42.937  1.00 59.08           O  
ATOM    632  CG1 VAL A  37       2.489  34.333 -45.310  1.00 59.08           C  
ATOM    633 HG11 VAL A  37       2.665  35.408 -45.290  1.00 59.08           H  
ATOM    634 HG12 VAL A  37       2.050  34.023 -44.362  1.00 59.08           H  
ATOM    635 HG13 VAL A  37       1.776  34.106 -46.103  1.00 59.08           H  
ATOM    636  CG2 VAL A  37       4.307  33.959 -46.963  1.00 59.08           C  
ATOM    637 HG21 VAL A  37       3.536  33.746 -47.704  1.00 59.08           H  
ATOM    638 HG22 VAL A  37       4.551  35.020 -47.003  1.00 59.08           H  
ATOM    639 HG23 VAL A  37       5.194  33.381 -47.222  1.00 59.08           H  
ATOM    640  N   PHE A  38       4.410  34.402 -42.164  1.00 55.92           N  
ATOM    641  H   PHE A  38       4.755  35.326 -42.379  1.00 55.92           H  
ATOM    642  CA  PHE A  38       3.846  34.162 -40.850  1.00 55.92           C  
ATOM    643  HA  PHE A  38       4.406  33.379 -40.339  1.00 55.92           H  
ATOM    644  C   PHE A  38       2.429  33.692 -41.144  1.00 55.92           C  
ATOM    645  CB  PHE A  38       3.904  35.461 -40.032  1.00 55.92           C  
ATOM    646  HB2 PHE A  38       3.366  36.245 -40.566  1.00 55.92           H  
ATOM    647  HB3 PHE A  38       4.944  35.780 -39.967  1.00 55.92           H  
ATOM    648  O   PHE A  38       1.602  34.488 -41.588  1.00 55.92           O  
ATOM    649  CG  PHE A  38       3.352  35.361 -38.623  1.00 55.92           C  
ATOM    650  CD1 PHE A  38       2.030  35.761 -38.347  1.00 55.92           C  
ATOM    651  HD1 PHE A  38       1.401  36.116 -39.149  1.00 55.92           H  
ATOM    652  CD2 PHE A  38       4.177  34.911 -37.574  1.00 55.92           C  
ATOM    653  HD2 PHE A  38       5.197  34.618 -37.776  1.00 55.92           H  
ATOM    654  CE1 PHE A  38       1.541  35.723 -37.027  1.00 55.92           C  
ATOM    655  HE1 PHE A  38       0.536  36.055 -36.811  1.00 55.92           H  
ATOM    656  CE2 PHE A  38       3.687  34.869 -36.257  1.00 55.92           C  
ATOM    657  HE2 PHE A  38       4.329  34.540 -35.453  1.00 55.92           H  
ATOM    658  CZ  PHE A  38       2.371  35.280 -35.982  1.00 55.92           C  
ATOM    659  HZ  PHE A  38       2.005  35.268 -34.966  1.00 55.92           H  
ATOM    660  N   GLN A  39       2.201  32.378 -41.065  1.00 56.05           N  
ATOM    661  H   GLN A  39       2.986  31.772 -40.872  1.00 56.05           H  
ATOM    662  CA  GLN A  39       0.910  31.768 -41.330  1.00 56.05           C  
ATOM    663  HA  GLN A  39       0.474  32.179 -42.240  1.00 56.05           H  
ATOM    664  C   GLN A  39       0.071  32.209 -40.145  1.00 56.05           C  
ATOM    665  CB  GLN A  39       1.023  30.237 -41.473  1.00 56.05           C  
ATOM    666  HB2 GLN A  39       0.036  29.792 -41.344  1.00 56.05           H  
ATOM    667  HB3 GLN A  39       1.658  29.858 -40.672  1.00 56.05           H  
ATOM    668  O   GLN A  39       0.003  31.533 -39.117  1.00 56.05           O  
ATOM    669  CG  GLN A  39       1.606  29.775 -42.823  1.00 56.05           C  
ATOM    670  HG2 GLN A  39       2.506  30.348 -43.046  1.00 56.05           H  
ATOM    671  HG3 GLN A  39       1.901  28.730 -42.732  1.00 56.05           H  
ATOM    672  CD  GLN A  39       0.633  29.870 -43.999  1.00 56.05           C  
ATOM    673  NE2 GLN A  39       1.109  30.167 -45.188  1.00 56.05           N  
ATOM    674 HE21 GLN A  39       0.435  30.220 -45.938  1.00 56.05           H  
ATOM    675 HE22 GLN A  39       2.089  30.378 -45.313  1.00 56.05           H  
ATOM    676  OE1 GLN A  39      -0.561  29.650 -43.881  1.00 56.05           O  
ATOM    677  N   GLN A  40      -0.451  33.431 -40.258  1.00 62.04           N  
ATOM    678  H   GLN A  40      -0.192  33.967 -41.074  1.00 62.04           H  
ATOM    679  CA  GLN A  40      -1.372  34.030 -39.324  1.00 62.04           C  
ATOM    680  HA  GLN A  40      -0.838  34.268 -38.403  1.00 62.04           H  
ATOM    681  C   GLN A  40      -2.414  32.954 -39.083  1.00 62.04           C  
ATOM    682  CB  GLN A  40      -1.975  35.299 -39.949  1.00 62.04           C  
ATOM    683  HB2 GLN A  40      -1.366  35.624 -40.793  1.00 62.04           H  
ATOM    684  HB3 GLN A  40      -2.975  35.083 -40.327  1.00 62.04           H  
ATOM    685  O   GLN A  40      -2.950  32.414 -40.053  1.00 62.04           O  
ATOM    686  CG  GLN A  40      -2.043  36.462 -38.953  1.00 62.04           C  
ATOM    687  HG2 GLN A  40      -1.034  36.704 -38.618  1.00 62.04           H  
ATOM    688  HG3 GLN A  40      -2.640  36.171 -38.088  1.00 62.04           H  
ATOM    689  CD  GLN A  40      -2.672  37.703 -39.581  1.00 62.04           C  
ATOM    690  NE2 GLN A  40      -2.263  38.892 -39.199  1.00 62.04           N  
ATOM    691 HE21 GLN A  40      -2.715  39.668 -39.661  1.00 62.04           H  
ATOM    692 HE22 GLN A  40      -1.518  39.016 -38.528  1.00 62.04           H  
ATOM    693  OE1 GLN A  40      -3.549  37.628 -40.419  1.00 62.04           O  
ATOM    694  N   LYS A  41      -2.557  32.561 -37.810  1.00 58.58           N  
ATOM    695  H   LYS A  41      -1.981  33.037 -37.131  1.00 58.58           H  
ATOM    696  CA  LYS A  41      -3.358  31.424 -37.347  1.00 58.58           C  
ATOM    697  HA  LYS A  41      -2.733  30.531 -37.336  1.00 58.58           H  
ATOM    698  C   LYS A  41      -4.530  31.211 -38.298  1.00 58.58           C  
ATOM    699  CB  LYS A  41      -3.829  31.760 -35.929  1.00 58.58           C  
ATOM    700  HB2 LYS A  41      -4.483  32.631 -35.966  1.00 58.58           H  
ATOM    701  HB3 LYS A  41      -2.959  32.020 -35.326  1.00 58.58           H  
ATOM    702  O   LYS A  41      -5.426  32.051 -38.335  1.00 58.58           O  
ATOM    703  CG  LYS A  41      -4.559  30.601 -35.246  1.00 58.58           C  
ATOM    704  HG2 LYS A  41      -3.874  29.763 -35.119  1.00 58.58           H  
ATOM    705  HG3 LYS A  41      -5.412  30.285 -35.848  1.00 58.58           H  
ATOM    706  CD  LYS A  41      -5.053  31.084 -33.881  1.00 58.58           C  
ATOM    707  HD2 LYS A  41      -5.768  31.893 -34.033  1.00 58.58           H  
ATOM    708  HD3 LYS A  41      -4.208  31.460 -33.306  1.00 58.58           H  
ATOM    709  CE  LYS A  41      -5.725  29.946 -33.117  1.00 58.58           C  
ATOM    710  HE2 LYS A  41      -6.553  29.569 -33.718  1.00 58.58           H  
ATOM    711  HE3 LYS A  41      -5.004  29.139 -32.985  1.00 58.58           H  
ATOM    712  NZ  LYS A  41      -6.217  30.428 -31.805  1.00 58.58           N  
ATOM    713  HZ1 LYS A  41      -6.901  31.156 -31.949  1.00 58.58           H  
ATOM    714  HZ2 LYS A  41      -6.647  29.675 -31.288  1.00 58.58           H  
ATOM    715  HZ3 LYS A  41      -5.454  30.811 -31.264  1.00 58.58           H  
ATOM    716  N   GLY A  42      -4.439  30.162 -39.123  1.00 59.35           N  
ATOM    717  H   GLY A  42      -3.596  29.607 -39.080  1.00 59.35           H  
ATOM    718  CA  GLY A  42      -5.270  30.038 -40.315  1.00 59.35           C  
ATOM    719  HA2 GLY A  42      -4.913  30.743 -41.066  1.00 59.35           H  
ATOM    720  HA3 GLY A  42      -5.196  29.028 -40.716  1.00 59.35           H  
ATOM    721  C   GLY A  42      -6.727  30.333 -39.985  1.00 59.35           C  
ATOM    722  O   GLY A  42      -7.282  29.760 -39.046  1.00 59.35           O  
ATOM    723  N   HIS A  43      -7.357  31.215 -40.761  1.00 68.75           N  
ATOM    724  H   HIS A  43      -6.796  31.714 -41.437  1.00 68.75           H  
ATOM    725  CA  HIS A  43      -8.781  31.569 -40.685  1.00 68.75           C  
ATOM    726  HA  HIS A  43      -8.992  31.883 -39.663  1.00 68.75           H  
ATOM    727  C   HIS A  43      -9.723  30.375 -40.972  1.00 68.75           C  
ATOM    728  CB  HIS A  43      -9.043  32.771 -41.616  1.00 68.75           C  
ATOM    729  HB2 HIS A  43     -10.040  32.708 -42.051  1.00 68.75           H  
ATOM    730  HB3 HIS A  43      -8.343  32.760 -42.452  1.00 68.75           H  
ATOM    731  O   HIS A  43     -10.889  30.549 -41.324  1.00 68.75           O  
ATOM    732  CG  HIS A  43      -8.964  34.103 -40.919  1.00 68.75           C  
ATOM    733  CD2 HIS A  43      -7.868  34.916 -40.802  1.00 68.75           C  
ATOM    734  HD2 HIS A  43      -6.874  34.714 -41.173  1.00 68.75           H  
ATOM    735  ND1 HIS A  43     -10.023  34.763 -40.333  1.00 68.75           N  
ATOM    736  HD1 HIS A  43     -10.992  34.477 -40.356  1.00 68.75           H  
ATOM    737  CE1 HIS A  43      -9.577  35.945 -39.877  1.00 68.75           C  
ATOM    738  HE1 HIS A  43     -10.182  36.706 -39.406  1.00 68.75           H  
ATOM    739  NE2 HIS A  43      -8.270  36.073 -40.130  1.00 68.75           N  
ATOM    740  N   SER A  44      -9.256  29.133 -40.805  1.00 79.31           N  
ATOM    741  H   SER A  44      -8.340  29.043 -40.389  1.00 79.31           H  
ATOM    742  CA  SER A  44     -10.082  27.941 -40.864  1.00 79.31           C  
ATOM    743  HA  SER A  44     -10.615  27.936 -41.815  1.00 79.31           H  
ATOM    744  C   SER A  44     -11.095  27.990 -39.725  1.00 79.31           C  
ATOM    745  CB  SER A  44      -9.220  26.680 -40.808  1.00 79.31           C  
ATOM    746  HB2 SER A  44      -8.627  26.684 -39.894  1.00 79.31           H  
ATOM    747  HB3 SER A  44      -8.542  26.670 -41.662  1.00 79.31           H  
ATOM    748  O   SER A  44     -10.804  27.666 -38.570  1.00 79.31           O  
ATOM    749  OG  SER A  44     -10.055  25.533 -40.850  1.00 79.31           O  
ATOM    750  HG  SER A  44      -9.759  24.996 -41.589  1.00 79.31           H  
ATOM    751  N   LYS A  45     -12.327  28.375 -40.077  1.00 83.98           N  
ATOM    752  H   LYS A  45     -12.413  28.805 -40.987  1.00 83.98           H  
ATOM    753  CA  LYS A  45     -13.511  28.317 -39.210  1.00 83.98           C  
ATOM    754  HA  LYS A  45     -13.442  29.103 -38.458  1.00 83.98           H  
ATOM    755  C   LYS A  45     -13.573  26.979 -38.471  1.00 83.98           C  
ATOM    756  CB  LYS A  45     -14.758  28.554 -40.084  1.00 83.98           C  
ATOM    757  HB2 LYS A  45     -14.802  27.786 -40.857  1.00 83.98           H  
ATOM    758  HB3 LYS A  45     -14.661  29.522 -40.575  1.00 83.98           H  
ATOM    759  O   LYS A  45     -13.852  26.955 -37.279  1.00 83.98           O  
ATOM    760  CG  LYS A  45     -16.076  28.535 -39.292  1.00 83.98           C  
ATOM    761  HG2 LYS A  45     -16.177  27.567 -38.803  1.00 83.98           H  
ATOM    762  HG3 LYS A  45     -16.057  29.319 -38.535  1.00 83.98           H  
ATOM    763  CD  LYS A  45     -17.290  28.734 -40.213  1.00 83.98           C  
ATOM    764  HD2 LYS A  45     -17.206  29.701 -40.709  1.00 83.98           H  
ATOM    765  HD3 LYS A  45     -17.292  27.951 -40.971  1.00 83.98           H  
ATOM    766  CE  LYS A  45     -18.603  28.678 -39.417  1.00 83.98           C  
ATOM    767  HE2 LYS A  45     -18.591  29.476 -38.674  1.00 83.98           H  
ATOM    768  HE3 LYS A  45     -18.650  27.727 -38.885  1.00 83.98           H  
ATOM    769  NZ  LYS A  45     -19.795  28.825 -40.296  1.00 83.98           N  
ATOM    770  HZ1 LYS A  45     -19.770  29.707 -40.788  1.00 83.98           H  
ATOM    771  HZ2 LYS A  45     -20.650  28.807 -39.760  1.00 83.98           H  
ATOM    772  HZ3 LYS A  45     -19.840  28.089 -40.986  1.00 83.98           H  
ATOM    773  N   TRP A  46     -13.248  25.878 -39.152  1.00 87.83           N  
ATOM    774  H   TRP A  46     -12.964  25.979 -40.116  1.00 87.83           H  
ATOM    775  CA  TRP A  46     -13.230  24.546 -38.553  1.00 87.83           C  
ATOM    776  HA  TRP A  46     -14.181  24.385 -38.045  1.00 87.83           H  
ATOM    777  C   TRP A  46     -12.135  24.374 -37.491  1.00 87.83           C  
ATOM    778  CB  TRP A  46     -13.113  23.493 -39.654  1.00 87.83           C  
ATOM    779  HB2 TRP A  46     -12.150  23.592 -40.154  1.00 87.83           H  
ATOM    780  HB3 TRP A  46     -13.892  23.666 -40.396  1.00 87.83           H  
ATOM    781  O   TRP A  46     -12.442  23.911 -36.396  1.00 87.83           O  
ATOM    782  CG  TRP A  46     -13.252  22.095 -39.147  1.00 87.83           C  
ATOM    783  CD1 TRP A  46     -14.420  21.432 -38.982  1.00 87.83           C  
ATOM    784  HD1 TRP A  46     -15.396  21.827 -39.223  1.00 87.83           H  
ATOM    785  CD2 TRP A  46     -12.203  21.169 -38.726  1.00 87.83           C  
ATOM    786  CE2 TRP A  46     -12.819  19.947 -38.324  1.00 87.83           C  
ATOM    787  CE3 TRP A  46     -10.793  21.230 -38.669  1.00 87.83           C  
ATOM    788  HE3 TRP A  46     -10.296  22.133 -38.989  1.00 87.83           H  
ATOM    789  NE1 TRP A  46     -14.169  20.165 -38.494  1.00 87.83           N  
ATOM    790  HE1 TRP A  46     -14.888  19.468 -38.361  1.00 87.83           H  
ATOM    791  CH2 TRP A  46     -10.674  18.916 -37.892  1.00 87.83           C  
ATOM    792  HH2 TRP A  46     -10.090  18.045 -37.637  1.00 87.83           H  
ATOM    793  CZ2 TRP A  46     -12.077  18.834 -37.906  1.00 87.83           C  
ATOM    794  HZ2 TRP A  46     -12.580  17.914 -37.649  1.00 87.83           H  
ATOM    795  CZ3 TRP A  46     -10.036  20.115 -38.260  1.00 87.83           C  
ATOM    796  HZ3 TRP A  46      -8.957  20.167 -38.276  1.00 87.83           H  
ATOM    797  N   GLN A  47     -10.886  24.785 -37.754  1.00 84.41           N  
ATOM    798  H   GLN A  47     -10.689  25.224 -38.642  1.00 84.41           H  
ATOM    799  CA  GLN A  47      -9.807  24.712 -36.756  1.00 84.41           C  
ATOM    800  HA  GLN A  47      -9.726  23.687 -36.394  1.00 84.41           H  
ATOM    801  C   GLN A  47     -10.094  25.601 -35.541  1.00 84.41           C  
ATOM    802  CB  GLN A  47      -8.461  25.122 -37.367  1.00 84.41           C  
ATOM    803  HB2 GLN A  47      -7.728  25.220 -36.565  1.00 84.41           H  
ATOM    804  HB3 GLN A  47      -8.570  26.101 -37.834  1.00 84.41           H  
ATOM    805  O   GLN A  47      -9.879  25.171 -34.409  1.00 84.41           O  
ATOM    806  CG  GLN A  47      -7.915  24.103 -38.379  1.00 84.41           C  
ATOM    807  HG2 GLN A  47      -8.645  23.938 -39.172  1.00 84.41           H  
ATOM    808  HG3 GLN A  47      -7.742  23.155 -37.870  1.00 84.41           H  
ATOM    809  CD  GLN A  47      -6.611  24.571 -39.023  1.00 84.41           C  
ATOM    810  NE2 GLN A  47      -5.786  23.677 -39.519  1.00 84.41           N  
ATOM    811 HE21 GLN A  47      -5.985  22.688 -39.501  1.00 84.41           H  
ATOM    812 HE22 GLN A  47      -4.952  24.054 -39.947  1.00 84.41           H  
ATOM    813  OE1 GLN A  47      -6.316  25.748 -39.114  1.00 84.41           O  
ATOM    814  N   ASN A  48     -10.639  26.801 -35.757  1.00 89.02           N  
ATOM    815  H   ASN A  48     -10.738  27.117 -36.711  1.00 89.02           H  
ATOM    816  CA  ASN A  48     -11.023  27.703 -34.672  1.00 89.02           C  
ATOM    817  HA  ASN A  48     -10.182  27.795 -33.984  1.00 89.02           H  
ATOM    818  C   ASN A  48     -12.182  27.132 -33.844  1.00 89.02           C  
ATOM    819  CB  ASN A  48     -11.325  29.093 -35.257  1.00 89.02           C  
ATOM    820  HB2 ASN A  48     -11.999  28.997 -36.109  1.00 89.02           H  
ATOM    821  HB3 ASN A  48     -11.812  29.709 -34.501  1.00 89.02           H  
ATOM    822  O   ASN A  48     -12.088  27.099 -32.619  1.00 89.02           O  
ATOM    823  CG  ASN A  48     -10.059  29.822 -35.684  1.00 89.02           C  
ATOM    824  ND2 ASN A  48     -10.142  30.693 -36.661  1.00 89.02           N  
ATOM    825 HD21 ASN A  48     -11.012  30.870 -37.142  1.00 89.02           H  
ATOM    826 HD22 ASN A  48      -9.269  31.105 -36.961  1.00 89.02           H  
ATOM    827  OD1 ASN A  48      -8.989  29.637 -35.121  1.00 89.02           O  
ATOM    828  N   ILE A  49     -13.230  26.595 -34.482  1.00 90.75           N  
ATOM    829  H   ILE A  49     -13.269  26.660 -35.489  1.00 90.75           H  
ATOM    830  CA  ILE A  49     -14.325  25.903 -33.781  1.00 90.75           C  
ATOM    831  HA  ILE A  49     -14.744  26.585 -33.041  1.00 90.75           H  
ATOM    832  C   ILE A  49     -13.790  24.693 -33.009  1.00 90.75           C  
ATOM    833  CB  ILE A  49     -15.452  25.498 -34.761  1.00 90.75           C  
ATOM    834  HB  ILE A  49     -15.003  25.008 -35.624  1.00 90.75           H  
ATOM    835  O   ILE A  49     -14.155  24.516 -31.851  1.00 90.75           O  
ATOM    836  CG1 ILE A  49     -16.224  26.752 -35.232  1.00 90.75           C  
ATOM    837 HG12 ILE A  49     -16.809  27.151 -34.404  1.00 90.75           H  
ATOM    838 HG13 ILE A  49     -15.522  27.531 -35.529  1.00 90.75           H  
ATOM    839  CG2 ILE A  49     -16.446  24.514 -34.108  1.00 90.75           C  
ATOM    840 HG21 ILE A  49     -16.852  24.959 -33.200  1.00 90.75           H  
ATOM    841 HG22 ILE A  49     -15.946  23.576 -33.866  1.00 90.75           H  
ATOM    842 HG23 ILE A  49     -17.256  24.273 -34.796  1.00 90.75           H  
ATOM    843  CD1 ILE A  49     -17.160  26.480 -36.417  1.00 90.75           C  
ATOM    844 HD11 ILE A  49     -18.015  25.881 -36.104  1.00 90.75           H  
ATOM    845 HD12 ILE A  49     -17.535  27.431 -36.797  1.00 90.75           H  
ATOM    846 HD13 ILE A  49     -16.621  25.958 -37.208  1.00 90.75           H  
ATOM    847  N   LYS A  50     -12.913  23.878 -33.609  1.00 93.48           N  
ATOM    848  H   LYS A  50     -12.673  24.065 -34.572  1.00 93.48           H  
ATOM    849  CA  LYS A  50     -12.289  22.723 -32.950  1.00 93.48           C  
ATOM    850  HA  LYS A  50     -13.073  22.063 -32.579  1.00 93.48           H  
ATOM    851  C   LYS A  50     -11.473  23.149 -31.730  1.00 93.48           C  
ATOM    852  CB  LYS A  50     -11.435  21.946 -33.968  1.00 93.48           C  
ATOM    853  HB2 LYS A  50     -12.076  21.613 -34.785  1.00 93.48           H  
ATOM    854  HB3 LYS A  50     -10.672  22.606 -34.380  1.00 93.48           H  
ATOM    855  O   LYS A  50     -11.596  22.520 -30.688  1.00 93.48           O  
ATOM    856  CG  LYS A  50     -10.750  20.722 -33.338  1.00 93.48           C  
ATOM    857  HG2 LYS A  50     -11.508  20.066 -32.908  1.00 93.48           H  
ATOM    858  HG3 LYS A  50     -10.080  21.050 -32.544  1.00 93.48           H  
ATOM    859  CD  LYS A  50      -9.925  19.938 -34.365  1.00 93.48           C  
ATOM    860  HD2 LYS A  50     -10.589  19.558 -35.141  1.00 93.48           H  
ATOM    861  HD3 LYS A  50      -9.185  20.600 -34.814  1.00 93.48           H  
ATOM    862  CE  LYS A  50      -9.222  18.771 -33.657  1.00 93.48           C  
ATOM    863  HE2 LYS A  50      -9.981  18.129 -33.209  1.00 93.48           H  
ATOM    864  HE3 LYS A  50      -8.615  19.173 -32.845  1.00 93.48           H  
ATOM    865  NZ  LYS A  50      -8.370  17.979 -34.579  1.00 93.48           N  
ATOM    866  HZ1 LYS A  50      -8.926  17.590 -35.327  1.00 93.48           H  
ATOM    867  HZ2 LYS A  50      -7.637  18.551 -34.973  1.00 93.48           H  
ATOM    868  HZ3 LYS A  50      -7.940  17.214 -34.081  1.00 93.48           H  
ATOM    869  N   ALA A  51     -10.679  24.215 -31.836  1.00 89.25           N  
ATOM    870  H   ALA A  51     -10.597  24.667 -32.736  1.00 89.25           H  
ATOM    871  CA  ALA A  51      -9.878  24.730 -30.729  1.00 89.25           C  
ATOM    872  HA  ALA A  51      -9.291  23.912 -30.311  1.00 89.25           H  
ATOM    873  C   ALA A  51     -10.751  25.289 -29.594  1.00 89.25           C  
ATOM    874  CB  ALA A  51      -8.909  25.786 -31.275  1.00 89.25           C  
ATOM    875  HB1 ALA A  51      -8.284  26.160 -30.464  1.00 89.25           H  
ATOM    876  HB2 ALA A  51      -9.464  26.615 -31.714  1.00 89.25           H  
ATOM    877  HB3 ALA A  51      -8.269  25.340 -32.037  1.00 89.25           H  
ATOM    878  O   ALA A  51     -10.512  24.976 -28.431  1.00 89.25           O  
ATOM    879  N   VAL A  52     -11.787  26.071 -29.917  1.00 93.89           N  
ATOM    880  H   VAL A  52     -11.922  26.313 -30.888  1.00 93.89           H  
ATOM    881  CA  VAL A  52     -12.715  26.638 -28.922  1.00 93.89           C  
ATOM    882  HA  VAL A  52     -12.134  27.117 -28.134  1.00 93.89           H  
ATOM    883  C   VAL A  52     -13.538  25.540 -28.249  1.00 93.89           C  
ATOM    884  CB  VAL A  52     -13.621  27.710 -29.560  1.00 93.89           C  
ATOM    885  HB  VAL A  52     -14.101  27.293 -30.446  1.00 93.89           H  
ATOM    886  O   VAL A  52     -13.581  25.478 -27.021  1.00 93.89           O  
ATOM    887  CG1 VAL A  52     -14.716  28.199 -28.602  1.00 93.89           C  
ATOM    888 HG11 VAL A  52     -15.419  27.396 -28.378  1.00 93.89           H  
ATOM    889 HG12 VAL A  52     -15.275  29.014 -29.061  1.00 93.89           H  
ATOM    890 HG13 VAL A  52     -14.273  28.552 -27.672  1.00 93.89           H  
ATOM    891  CG2 VAL A  52     -12.801  28.940 -29.975  1.00 93.89           C  
ATOM    892 HG21 VAL A  52     -12.382  29.424 -29.092  1.00 93.89           H  
ATOM    893 HG22 VAL A  52     -11.985  28.657 -30.640  1.00 93.89           H  
ATOM    894 HG23 VAL A  52     -13.442  29.650 -30.497  1.00 93.89           H  
ATOM    895  N   LYS A  53     -14.146  24.634 -29.029  1.00 95.29           N  
ATOM    896  H   LYS A  53     -14.054  24.721 -30.031  1.00 95.29           H  
ATOM    897  CA  LYS A  53     -14.895  23.491 -28.487  1.00 95.29           C  
ATOM    898  HA  LYS A  53     -15.644  23.858 -27.785  1.00 95.29           H  
ATOM    899  C   LYS A  53     -13.989  22.578 -27.671  1.00 95.29           C  
ATOM    900  CB  LYS A  53     -15.603  22.693 -29.592  1.00 95.29           C  
ATOM    901  HB2 LYS A  53     -14.897  22.451 -30.387  1.00 95.29           H  
ATOM    902  HB3 LYS A  53     -15.952  21.756 -29.158  1.00 95.29           H  
ATOM    903  O   LYS A  53     -14.363  22.231 -26.564  1.00 95.29           O  
ATOM    904  CG  LYS A  53     -16.820  23.433 -30.169  1.00 95.29           C  
ATOM    905  HG2 LYS A  53     -17.486  23.709 -29.351  1.00 95.29           H  
ATOM    906  HG3 LYS A  53     -16.500  24.341 -30.680  1.00 95.29           H  
ATOM    907  CD  LYS A  53     -17.584  22.529 -31.148  1.00 95.29           C  
ATOM    908  HD2 LYS A  53     -17.863  21.611 -30.629  1.00 95.29           H  
ATOM    909  HD3 LYS A  53     -16.935  22.276 -31.986  1.00 95.29           H  
ATOM    910  CE  LYS A  53     -18.852  23.228 -31.654  1.00 95.29           C  
ATOM    911  HE2 LYS A  53     -18.566  24.110 -32.228  1.00 95.29           H  
ATOM    912  HE3 LYS A  53     -19.422  23.567 -30.789  1.00 95.29           H  
ATOM    913  NZ  LYS A  53     -19.690  22.319 -32.478  1.00 95.29           N  
ATOM    914  HZ1 LYS A  53     -19.188  21.988 -33.289  1.00 95.29           H  
ATOM    915  HZ2 LYS A  53     -20.533  22.785 -32.781  1.00 95.29           H  
ATOM    916  HZ3 LYS A  53     -19.972  21.517 -31.933  1.00 95.29           H  
ATOM    917  N   GLY A  54     -12.792  22.263 -28.166  1.00 96.24           N  
ATOM    918  H   GLY A  54     -12.551  22.579 -29.094  1.00 96.24           H  
ATOM    919  CA  GLY A  54     -11.819  21.433 -27.457  1.00 96.24           C  
ATOM    920  HA2 GLY A  54     -12.255  20.456 -27.250  1.00 96.24           H  
ATOM    921  HA3 GLY A  54     -10.940  21.297 -28.087  1.00 96.24           H  
ATOM    922  C   GLY A  54     -11.366  22.045 -26.130  1.00 96.24           C  
ATOM    923  O   GLY A  54     -11.286  21.338 -25.132  1.00 96.24           O  
ATOM    924  N   LYS A  55     -11.141  23.367 -26.075  1.00 95.42           N  
ATOM    925  H   LYS A  55     -11.186  23.904 -26.929  1.00 95.42           H  
ATOM    926  CA  LYS A  55     -10.827  24.063 -24.818  1.00 95.42           C  
ATOM    927  HA  LYS A  55      -9.996  23.545 -24.338  1.00 95.42           H  
ATOM    928  C   LYS A  55     -11.994  23.992 -23.827  1.00 95.42           C  
ATOM    929  CB  LYS A  55     -10.405  25.514 -25.110  1.00 95.42           C  
ATOM    930  HB2 LYS A  55     -11.236  26.044 -25.575  1.00 95.42           H  
ATOM    931  HB3 LYS A  55      -9.566  25.506 -25.805  1.00 95.42           H  
ATOM    932  O   LYS A  55     -11.773  23.680 -22.661  1.00 95.42           O  
ATOM    933  CG  LYS A  55      -9.984  26.251 -23.827  1.00 95.42           C  
ATOM    934  HG2 LYS A  55     -10.814  26.246 -23.121  1.00 95.42           H  
ATOM    935  HG3 LYS A  55      -9.140  25.731 -23.375  1.00 95.42           H  
ATOM    936  CD  LYS A  55      -9.598  27.713 -24.089  1.00 95.42           C  
ATOM    937  HD2 LYS A  55      -8.718  27.748 -24.732  1.00 95.42           H  
ATOM    938  HD3 LYS A  55     -10.430  28.216 -24.582  1.00 95.42           H  
ATOM    939  CE  LYS A  55      -9.303  28.399 -22.747  1.00 95.42           C  
ATOM    940  HE2 LYS A  55     -10.171  28.267 -22.099  1.00 95.42           H  
ATOM    941  HE3 LYS A  55      -8.464  27.890 -22.272  1.00 95.42           H  
ATOM    942  NZ  LYS A  55      -9.007  29.847 -22.892  1.00 95.42           N  
ATOM    943  HZ1 LYS A  55      -9.792  30.335 -23.299  1.00 95.42           H  
ATOM    944  HZ2 LYS A  55      -8.835  30.258 -21.985  1.00 95.42           H  
ATOM    945  HZ3 LYS A  55      -8.185  29.998 -23.460  1.00 95.42           H  
ATOM    946  N   ASN A  56     -13.218  24.270 -24.276  1.00 94.82           N  
ATOM    947  H   ASN A  56     -13.328  24.546 -25.241  1.00 94.82           H  
ATOM    948  CA  ASN A  56     -14.400  24.244 -23.407  1.00 94.82           C  
ATOM    949  HA  ASN A  56     -14.195  24.829 -22.511  1.00 94.82           H  
ATOM    950  C   ASN A  56     -14.739  22.825 -22.927  1.00 94.82           C  
ATOM    951  CB  ASN A  56     -15.586  24.885 -24.147  1.00 94.82           C  
ATOM    952  HB2 ASN A  56     -15.692  24.429 -25.132  1.00 94.82           H  
ATOM    953  HB3 ASN A  56     -16.496  24.690 -23.580  1.00 94.82           H  
ATOM    954  O   ASN A  56     -15.108  22.646 -21.769  1.00 94.82           O  
ATOM    955  CG  ASN A  56     -15.462  26.392 -24.299  1.00 94.82           C  
ATOM    956  ND2 ASN A  56     -16.375  27.007 -25.013  1.00 94.82           N  
ATOM    957 HD21 ASN A  56     -17.158  26.496 -25.395  1.00 94.82           H  
ATOM    958 HD22 ASN A  56     -16.312  28.015 -25.028  1.00 94.82           H  
ATOM    959  OD1 ASN A  56     -14.572  27.044 -23.778  1.00 94.82           O  
ATOM    960  N   ASP A  57     -14.575  21.823 -23.789  1.00 93.55           N  
ATOM    961  H   ASP A  57     -14.313  22.034 -24.742  1.00 93.55           H  
ATOM    962  CA  ASP A  57     -14.764  20.410 -23.459  1.00 93.55           C  
ATOM    963  HA  ASP A  57     -15.755  20.273 -23.027  1.00 93.55           H  
ATOM    964  C   ASP A  57     -13.735  19.938 -22.423  1.00 93.55           C  
ATOM    965  CB  ASP A  57     -14.686  19.594 -24.754  1.00 93.55           C  
ATOM    966  HB2 ASP A  57     -13.665  19.602 -25.136  1.00 93.55           H  
ATOM    967  HB3 ASP A  57     -15.333  20.053 -25.502  1.00 93.55           H  
ATOM    968  O   ASP A  57     -14.099  19.327 -21.422  1.00 93.55           O  
ATOM    969  CG  ASP A  57     -15.170  18.164 -24.547  1.00 93.55           C  
ATOM    970  OD1 ASP A  57     -16.343  18.034 -24.135  1.00 93.55           O  
ATOM    971  OD2 ASP A  57     -14.382  17.246 -24.857  1.00 93.55           O  
ATOM    972  N   LEU A  58     -12.467  20.345 -22.568  1.00 94.84           N  
ATOM    973  H   LEU A  58     -12.205  20.801 -23.431  1.00 94.84           H  
ATOM    974  CA  LEU A  58     -11.430  20.085 -21.569  1.00 94.84           C  
ATOM    975  HA  LEU A  58     -11.382  19.006 -21.421  1.00 94.84           H  
ATOM    976  C   LEU A  58     -11.758  20.722 -20.209  1.00 94.84           C  
ATOM    977  CB  LEU A  58     -10.077  20.577 -22.114  1.00 94.84           C  
ATOM    978  HB2 LEU A  58      -9.887  20.083 -23.067  1.00 94.84           H  
ATOM    979  HB3 LEU A  58     -10.145  21.649 -22.299  1.00 94.84           H  
ATOM    980  O   LEU A  58     -11.539  20.092 -19.177  1.00 94.84           O  
ATOM    981  CG  LEU A  58      -8.884  20.316 -21.176  1.00 94.84           C  
ATOM    982  HG  LEU A  58      -9.055  20.805 -20.217  1.00 94.84           H  
ATOM    983  CD1 LEU A  58      -8.646  18.825 -20.936  1.00 94.84           C  
ATOM    984 HD11 LEU A  58      -7.736  18.673 -20.355  1.00 94.84           H  
ATOM    985 HD12 LEU A  58      -8.550  18.301 -21.887  1.00 94.84           H  
ATOM    986 HD13 LEU A  58      -9.479  18.397 -20.378  1.00 94.84           H  
ATOM    987  CD2 LEU A  58      -7.615  20.918 -21.779  1.00 94.84           C  
ATOM    988 HD21 LEU A  58      -7.748  21.990 -21.925  1.00 94.84           H  
ATOM    989 HD22 LEU A  58      -6.769  20.749 -21.113  1.00 94.84           H  
ATOM    990 HD23 LEU A  58      -7.406  20.448 -22.740  1.00 94.84           H  
ATOM    991  N   ILE A  59     -12.291  21.949 -20.185  1.00 94.60           N  
ATOM    992  H   ILE A  59     -12.435  22.420 -21.067  1.00 94.60           H  
ATOM    993  CA  ILE A  59     -12.704  22.621 -18.939  1.00 94.60           C  
ATOM    994  HA  ILE A  59     -11.870  22.597 -18.238  1.00 94.60           H  
ATOM    995  C   ILE A  59     -13.852  21.855 -18.266  1.00 94.60           C  
ATOM    996  CB  ILE A  59     -13.060  24.105 -19.202  1.00 94.60           C  
ATOM    997  HB  ILE A  59     -13.763  24.151 -20.035  1.00 94.60           H  
ATOM    998  O   ILE A  59     -13.765  21.558 -17.075  1.00 94.60           O  
ATOM    999  CG1 ILE A  59     -11.789  24.905 -19.574  1.00 94.60           C  
ATOM   1000 HG12 ILE A  59     -11.187  24.335 -20.282  1.00 94.60           H  
ATOM   1001 HG13 ILE A  59     -11.182  25.052 -18.681  1.00 94.60           H  
ATOM   1002  CG2 ILE A  59     -13.729  24.750 -17.972  1.00 94.60           C  
ATOM   1003 HG21 ILE A  59     -13.082  24.662 -17.099  1.00 94.60           H  
ATOM   1004 HG22 ILE A  59     -14.681  24.268 -17.751  1.00 94.60           H  
ATOM   1005 HG23 ILE A  59     -13.942  25.804 -18.152  1.00 94.60           H  
ATOM   1006  CD1 ILE A  59     -12.080  26.271 -20.211  1.00 94.60           C  
ATOM   1007 HD11 ILE A  59     -11.140  26.728 -20.520  1.00 94.60           H  
ATOM   1008 HD12 ILE A  59     -12.716  26.145 -21.087  1.00 94.60           H  
ATOM   1009 HD13 ILE A  59     -12.569  26.935 -19.498  1.00 94.60           H  
ATOM   1010  N   ARG A  60     -14.893  21.476 -19.023  1.00 94.27           N  
ATOM   1011  H   ARG A  60     -14.885  21.725 -20.002  1.00 94.27           H  
ATOM   1012  CA  ARG A  60     -16.020  20.675 -18.507  1.00 94.27           C  
ATOM   1013  HA  ARG A  60     -16.453  21.169 -17.638  1.00 94.27           H  
ATOM   1014  C   ARG A  60     -15.572  19.301 -18.019  1.00 94.27           C  
ATOM   1015  CB  ARG A  60     -17.096  20.509 -19.587  1.00 94.27           C  
ATOM   1016  HB2 ARG A  60     -16.634  20.182 -20.519  1.00 94.27           H  
ATOM   1017  HB3 ARG A  60     -17.795  19.737 -19.265  1.00 94.27           H  
ATOM   1018  O   ARG A  60     -16.013  18.861 -16.962  1.00 94.27           O  
ATOM   1019  CG  ARG A  60     -17.883  21.801 -19.820  1.00 94.27           C  
ATOM   1020  HG2 ARG A  60     -18.363  22.098 -18.887  1.00 94.27           H  
ATOM   1021  HG3 ARG A  60     -17.215  22.597 -20.147  1.00 94.27           H  
ATOM   1022  CD  ARG A  60     -18.954  21.560 -20.886  1.00 94.27           C  
ATOM   1023  HD2 ARG A  60     -19.565  20.712 -20.575  1.00 94.27           H  
ATOM   1024  HD3 ARG A  60     -18.463  21.315 -21.828  1.00 94.27           H  
ATOM   1025  NE  ARG A  60     -19.813  22.744 -21.059  1.00 94.27           N  
ATOM   1026  HE  ARG A  60     -19.618  23.532 -20.457  1.00 94.27           H  
ATOM   1027  NH1 ARG A  60     -21.284  21.806 -22.547  1.00 94.27           N  
ATOM   1028 HH11 ARG A  60     -20.760  20.945 -22.484  1.00 94.27           H  
ATOM   1029 HH12 ARG A  60     -22.186  21.817 -23.000  1.00 94.27           H  
ATOM   1030  NH2 ARG A  60     -21.628  23.889 -21.812  1.00 94.27           N  
ATOM   1031 HH21 ARG A  60     -21.429  24.623 -21.148  1.00 94.27           H  
ATOM   1032 HH22 ARG A  60     -22.521  23.890 -22.285  1.00 94.27           H  
ATOM   1033  CZ  ARG A  60     -20.899  22.809 -21.806  1.00 94.27           C  
ATOM   1034  N   SER A  61     -14.671  18.649 -18.750  1.00 93.28           N  
ATOM   1035  H   SER A  61     -14.416  19.043 -19.644  1.00 93.28           H  
ATOM   1036  CA  SER A  61     -14.088  17.361 -18.373  1.00 93.28           C  
ATOM   1037  HA  SER A  61     -14.892  16.642 -18.211  1.00 93.28           H  
ATOM   1038  C   SER A  61     -13.291  17.463 -17.069  1.00 93.28           C  
ATOM   1039  CB  SER A  61     -13.221  16.845 -19.524  1.00 93.28           C  
ATOM   1040  HB2 SER A  61     -13.849  16.696 -20.402  1.00 93.28           H  
ATOM   1041  HB3 SER A  61     -12.450  17.577 -19.763  1.00 93.28           H  
ATOM   1042  O   SER A  61     -13.496  16.658 -16.165  1.00 93.28           O  
ATOM   1043  OG  SER A  61     -12.609  15.623 -19.171  1.00 93.28           O  
ATOM   1044  HG  SER A  61     -12.495  15.101 -19.969  1.00 93.28           H  
ATOM   1045  N   LYS A  62     -12.454  18.498 -16.903  1.00 95.36           N  
ATOM   1046  H   LYS A  62     -12.320  19.133 -17.676  1.00 95.36           H  
ATOM   1047  CA  LYS A  62     -11.736  18.753 -15.641  1.00 95.36           C  
ATOM   1048  HA  LYS A  62     -11.139  17.877 -15.384  1.00 95.36           H  
ATOM   1049  C   LYS A  62     -12.690  18.955 -14.463  1.00 95.36           C  
ATOM   1050  CB  LYS A  62     -10.809  19.968 -15.781  1.00 95.36           C  
ATOM   1051  HB2 LYS A  62     -11.345  20.788 -16.258  1.00 95.36           H  
ATOM   1052  HB3 LYS A  62     -10.511  20.293 -14.784  1.00 95.36           H  
ATOM   1053  O   LYS A  62     -12.499  18.322 -13.430  1.00 95.36           O  
ATOM   1054  CG  LYS A  62      -9.537  19.643 -16.575  1.00 95.36           C  
ATOM   1055  HG2 LYS A  62      -9.790  19.287 -17.573  1.00 95.36           H  
ATOM   1056  HG3 LYS A  62      -8.988  18.857 -16.057  1.00 95.36           H  
ATOM   1057  CD  LYS A  62      -8.654  20.892 -16.677  1.00 95.36           C  
ATOM   1058  HD2 LYS A  62      -9.199  21.681 -17.195  1.00 95.36           H  
ATOM   1059  HD3 LYS A  62      -8.410  21.227 -15.669  1.00 95.36           H  
ATOM   1060  CE  LYS A  62      -7.367  20.561 -17.438  1.00 95.36           C  
ATOM   1061  HE2 LYS A  62      -7.614  20.373 -18.483  1.00 95.36           H  
ATOM   1062  HE3 LYS A  62      -6.955  19.641 -17.024  1.00 95.36           H  
ATOM   1063  NZ  LYS A  62      -6.367  21.651 -17.313  1.00 95.36           N  
ATOM   1064  HZ1 LYS A  62      -6.131  21.787 -16.341  1.00 95.36           H  
ATOM   1065  HZ2 LYS A  62      -5.513  21.406 -17.794  1.00 95.36           H  
ATOM   1066  HZ3 LYS A  62      -6.726  22.521 -17.679  1.00 95.36           H  
ATOM   1067  N   ALA A  63     -13.718  19.788 -14.632  1.00 95.16           N  
ATOM   1068  H   ALA A  63     -13.799  20.292 -15.503  1.00 95.16           H  
ATOM   1069  CA  ALA A  63     -14.722  20.033 -13.597  1.00 95.16           C  
ATOM   1070  HA  ALA A  63     -14.223  20.376 -12.691  1.00 95.16           H  
ATOM   1071  C   ALA A  63     -15.499  18.754 -13.235  1.00 95.16           C  
ATOM   1072  CB  ALA A  63     -15.647  21.148 -14.091  1.00 95.16           C  
ATOM   1073  HB1 ALA A  63     -16.347  21.405 -13.295  1.00 95.16           H  
ATOM   1074  HB2 ALA A  63     -16.209  20.822 -14.966  1.00 95.16           H  
ATOM   1075  HB3 ALA A  63     -15.065  22.036 -14.340  1.00 95.16           H  
ATOM   1076  O   ALA A  63     -15.645  18.428 -12.060  1.00 95.16           O  
ATOM   1077  N   THR A  64     -15.897  17.973 -14.244  1.00 95.75           N  
ATOM   1078  H   THR A  64     -15.749  18.308 -15.186  1.00 95.75           H  
ATOM   1079  CA  THR A  64     -16.565  16.676 -14.057  1.00 95.75           C  
ATOM   1080  HA  THR A  64     -17.475  16.828 -13.476  1.00 95.75           H  
ATOM   1081  C   THR A  64     -15.682  15.710 -13.273  1.00 95.75           C  
ATOM   1082  CB  THR A  64     -16.946  16.038 -15.402  1.00 95.75           C  
ATOM   1083  HB  THR A  64     -16.041  15.812 -15.967  1.00 95.75           H  
ATOM   1084  O   THR A  64     -16.118  15.183 -12.259  1.00 95.75           O  
ATOM   1085  CG2 THR A  64     -17.755  14.756 -15.235  1.00 95.75           C  
ATOM   1086 HG21 THR A  64     -18.633  14.949 -14.619  1.00 95.75           H  
ATOM   1087 HG22 THR A  64     -18.068  14.404 -16.218  1.00 95.75           H  
ATOM   1088 HG23 THR A  64     -17.146  13.983 -14.766  1.00 95.75           H  
ATOM   1089  OG1 THR A  64     -17.741  16.910 -16.169  1.00 95.75           O  
ATOM   1090  HG1 THR A  64     -17.207  17.680 -16.376  1.00 95.75           H  
ATOM   1091  N   ASN A  65     -14.428  15.507 -13.690  1.00 94.98           N  
ATOM   1092  H   ASN A  65     -14.113  15.972 -14.530  1.00 94.98           H  
ATOM   1093  CA  ASN A  65     -13.498  14.603 -13.005  1.00 94.98           C  
ATOM   1094  HA  ASN A  65     -13.937  13.607 -12.955  1.00 94.98           H  
ATOM   1095  C   ASN A  65     -13.229  15.039 -11.560  1.00 94.98           C  
ATOM   1096  CB  ASN A  65     -12.184  14.532 -13.798  1.00 94.98           C  
ATOM   1097  HB2 ASN A  65     -11.432  14.023 -13.196  1.00 94.98           H  
ATOM   1098  HB3 ASN A  65     -11.827  15.539 -14.012  1.00 94.98           H  
ATOM   1099  O   ASN A  65     -13.153  14.200 -10.667  1.00 94.98           O  
ATOM   1100  CG  ASN A  65     -12.324  13.740 -15.085  1.00 94.98           C  
ATOM   1101  ND2 ASN A  65     -11.782  14.224 -16.175  1.00 94.98           N  
ATOM   1102 HD21 ASN A  65     -11.968  13.701 -17.019  1.00 94.98           H  
ATOM   1103 HD22 ASN A  65     -11.465  15.182 -16.193  1.00 94.98           H  
ATOM   1104  OD1 ASN A  65     -12.927  12.685 -15.137  1.00 94.98           O  
ATOM   1105  N   PHE A  66     -13.120  16.347 -11.318  1.00 95.58           N  
ATOM   1106  H   PHE A  66     -13.178  16.997 -12.090  1.00 95.58           H  
ATOM   1107  CA  PHE A  66     -12.960  16.887  -9.973  1.00 95.58           C  
ATOM   1108  HA  PHE A  66     -12.089  16.426  -9.509  1.00 95.58           H  
ATOM   1109  C   PHE A  66     -14.163  16.558  -9.075  1.00 95.58           C  
ATOM   1110  CB  PHE A  66     -12.712  18.394 -10.072  1.00 95.58           C  
ATOM   1111  HB2 PHE A  66     -13.537  18.864 -10.608  1.00 95.58           H  
ATOM   1112  HB3 PHE A  66     -11.804  18.564 -10.651  1.00 95.58           H  
ATOM   1113  O   PHE A  66     -13.974  16.054  -7.970  1.00 95.58           O  
ATOM   1114  CG  PHE A  66     -12.555  19.063  -8.726  1.00 95.58           C  
ATOM   1115  CD1 PHE A  66     -13.600  19.847  -8.202  1.00 95.58           C  
ATOM   1116  HD1 PHE A  66     -14.516  19.975  -8.760  1.00 95.58           H  
ATOM   1117  CD2 PHE A  66     -11.366  18.895  -7.993  1.00 95.58           C  
ATOM   1118  HD2 PHE A  66     -10.564  18.287  -8.385  1.00 95.58           H  
ATOM   1119  CE1 PHE A  66     -13.439  20.488  -6.962  1.00 95.58           C  
ATOM   1120  HE1 PHE A  66     -14.225  21.125  -6.584  1.00 95.58           H  
ATOM   1121  CE2 PHE A  66     -11.217  19.516  -6.741  1.00 95.58           C  
ATOM   1122  HE2 PHE A  66     -10.306  19.386  -6.176  1.00 95.58           H  
ATOM   1123  CZ  PHE A  66     -12.251  20.318  -6.229  1.00 95.58           C  
ATOM   1124  HZ  PHE A  66     -12.119  20.815  -5.279  1.00 95.58           H  
ATOM   1125  N   LEU A  67     -15.394  16.763  -9.556  1.00 96.44           N  
ATOM   1126  H   LEU A  67     -15.506  17.179 -10.470  1.00 96.44           H  
ATOM   1127  CA  LEU A  67     -16.592  16.392  -8.799  1.00 96.44           C  
ATOM   1128  HA  LEU A  67     -16.511  16.802  -7.792  1.00 96.44           H  
ATOM   1129  C   LEU A  67     -16.727  14.875  -8.627  1.00 96.44           C  
ATOM   1130  CB  LEU A  67     -17.853  16.963  -9.460  1.00 96.44           C  
ATOM   1131  HB2 LEU A  67     -17.912  16.589 -10.483  1.00 96.44           H  
ATOM   1132  HB3 LEU A  67     -18.708  16.582  -8.902  1.00 96.44           H  
ATOM   1133  O   LEU A  67     -17.075  14.429  -7.542  1.00 96.44           O  
ATOM   1134  CG  LEU A  67     -17.980  18.492  -9.473  1.00 96.44           C  
ATOM   1135  HG  LEU A  67     -17.142  18.931 -10.015  1.00 96.44           H  
ATOM   1136  CD1 LEU A  67     -19.278  18.868 -10.180  1.00 96.44           C  
ATOM   1137 HD11 LEU A  67     -19.323  19.947 -10.328  1.00 96.44           H  
ATOM   1138 HD12 LEU A  67     -19.313  18.364 -11.146  1.00 96.44           H  
ATOM   1139 HD13 LEU A  67     -20.135  18.555  -9.584  1.00 96.44           H  
ATOM   1140  CD2 LEU A  67     -18.015  19.075  -8.066  1.00 96.44           C  
ATOM   1141 HD21 LEU A  67     -18.214  20.146  -8.116  1.00 96.44           H  
ATOM   1142 HD22 LEU A  67     -18.811  18.614  -7.481  1.00 96.44           H  
ATOM   1143 HD23 LEU A  67     -17.060  18.925  -7.562  1.00 96.44           H  
ATOM   1144  N   LEU A  68     -16.402  14.064  -9.640  1.00 95.50           N  
ATOM   1145  H   LEU A  68     -16.143  14.481 -10.523  1.00 95.50           H  
ATOM   1146  CA  LEU A  68     -16.444  12.598  -9.529  1.00 95.50           C  
ATOM   1147  HA  LEU A  68     -17.442  12.302  -9.208  1.00 95.50           H  
ATOM   1148  C   LEU A  68     -15.482  12.061  -8.457  1.00 95.50           C  
ATOM   1149  CB  LEU A  68     -16.141  11.947 -10.890  1.00 95.50           C  
ATOM   1150  HB2 LEU A  68     -15.208  12.357 -11.274  1.00 95.50           H  
ATOM   1151  HB3 LEU A  68     -15.985  10.881 -10.722  1.00 95.50           H  
ATOM   1152  O   LEU A  68     -15.838  11.130  -7.736  1.00 95.50           O  
ATOM   1153  CG  LEU A  68     -17.238  12.096 -11.960  1.00 95.50           C  
ATOM   1154  HG  LEU A  68     -17.399  13.148 -12.195  1.00 95.50           H  
ATOM   1155  CD1 LEU A  68     -16.786  11.388 -13.238  1.00 95.50           C  
ATOM   1156 HD11 LEU A  68     -17.537  11.517 -14.018  1.00 95.50           H  
ATOM   1157 HD12 LEU A  68     -15.844  11.815 -13.580  1.00 95.50           H  
ATOM   1158 HD13 LEU A  68     -16.648  10.325 -13.041  1.00 95.50           H  
ATOM   1159  CD2 LEU A  68     -18.583  11.516 -11.523  1.00 95.50           C  
ATOM   1160 HD21 LEU A  68     -18.433  10.505 -11.144  1.00 95.50           H  
ATOM   1161 HD22 LEU A  68     -19.280  11.494 -12.361  1.00 95.50           H  
ATOM   1162 HD23 LEU A  68     -19.016  12.125 -10.729  1.00 95.50           H  
ATOM   1163  N   ARG A  69     -14.301  12.672  -8.288  1.00 93.91           N  
ATOM   1164  H   ARG A  69     -14.045  13.404  -8.934  1.00 93.91           H  
ATOM   1165  CA  ARG A  69     -13.394  12.347  -7.171  1.00 93.91           C  
ATOM   1166  HA  ARG A  69     -13.195  11.276  -7.160  1.00 93.91           H  
ATOM   1167  C   ARG A  69     -14.023  12.660  -5.814  1.00 93.91           C  
ATOM   1168  CB  ARG A  69     -12.066  13.097  -7.317  1.00 93.91           C  
ATOM   1169  HB2 ARG A  69     -12.260  14.150  -7.520  1.00 93.91           H  
ATOM   1170  HB3 ARG A  69     -11.521  13.027  -6.376  1.00 93.91           H  
ATOM   1171  O   ARG A  69     -13.943  11.838  -4.906  1.00 93.91           O  
ATOM   1172  CG  ARG A  69     -11.180  12.508  -8.420  1.00 93.91           C  
ATOM   1173  HG2 ARG A  69     -10.905  11.486  -8.159  1.00 93.91           H  
ATOM   1174  HG3 ARG A  69     -11.710  12.503  -9.373  1.00 93.91           H  
ATOM   1175  CD  ARG A  69      -9.919  13.364  -8.537  1.00 93.91           C  
ATOM   1176  HD2 ARG A  69      -9.400  13.357  -7.578  1.00 93.91           H  
ATOM   1177  HD3 ARG A  69     -10.224  14.385  -8.763  1.00 93.91           H  
ATOM   1178  NE  ARG A  69      -9.009  12.847  -9.572  1.00 93.91           N  
ATOM   1179  HE  ARG A  69      -8.838  11.852  -9.551  1.00 93.91           H  
ATOM   1180  NH1 ARG A  69      -8.214  14.865 -10.326  1.00 93.91           N  
ATOM   1181 HH11 ARG A  69      -8.745  15.297  -9.583  1.00 93.91           H  
ATOM   1182 HH12 ARG A  69      -7.450  15.357 -10.767  1.00 93.91           H  
ATOM   1183  NH2 ARG A  69      -7.359  12.958 -11.123  1.00 93.91           N  
ATOM   1184 HH21 ARG A  69      -6.598  13.470 -11.545  1.00 93.91           H  
ATOM   1185 HH22 ARG A  69      -7.205  11.971 -10.972  1.00 93.91           H  
ATOM   1186  CZ  ARG A  69      -8.210  13.559 -10.342  1.00 93.91           C  
ATOM   1187  N   LYS A  70     -14.711  13.801  -5.682  1.00 95.56           N  
ATOM   1188  H   LYS A  70     -14.746  14.436  -6.467  1.00 95.56           H  
ATOM   1189  CA  LYS A  70     -15.468  14.111  -4.458  1.00 95.56           C  
ATOM   1190  HA  LYS A  70     -14.806  14.024  -3.597  1.00 95.56           H  
ATOM   1191  C   LYS A  70     -16.604  13.115  -4.222  1.00 95.56           C  
ATOM   1192  CB  LYS A  70     -16.047  15.526  -4.493  1.00 95.56           C  
ATOM   1193  HB2 LYS A  70     -16.693  15.636  -5.364  1.00 95.56           H  
ATOM   1194  HB3 LYS A  70     -16.672  15.628  -3.606  1.00 95.56           H  
ATOM   1195  O   LYS A  70     -16.794  12.685  -3.090  1.00 95.56           O  
ATOM   1196  CG  LYS A  70     -15.020  16.667  -4.479  1.00 95.56           C  
ATOM   1197  HG2 LYS A  70     -14.346  16.552  -3.630  1.00 95.56           H  
ATOM   1198  HG3 LYS A  70     -14.450  16.681  -5.407  1.00 95.56           H  
ATOM   1199  CD  LYS A  70     -15.828  17.963  -4.335  1.00 95.56           C  
ATOM   1200  HD2 LYS A  70     -16.505  18.043  -5.185  1.00 95.56           H  
ATOM   1201  HD3 LYS A  70     -16.427  17.896  -3.427  1.00 95.56           H  
ATOM   1202  CE  LYS A  70     -15.005  19.242  -4.245  1.00 95.56           C  
ATOM   1203  HE2 LYS A  70     -14.372  19.310  -5.130  1.00 95.56           H  
ATOM   1204  HE3 LYS A  70     -14.366  19.194  -3.364  1.00 95.56           H  
ATOM   1205  NZ  LYS A  70     -15.938  20.403  -4.155  1.00 95.56           N  
ATOM   1206  HZ1 LYS A  70     -15.460  21.291  -4.103  1.00 95.56           H  
ATOM   1207  HZ2 LYS A  70     -16.528  20.326  -3.340  1.00 95.56           H  
ATOM   1208  HZ3 LYS A  70     -16.601  20.423  -4.917  1.00 95.56           H  
ATOM   1209  N   VAL A  71     -17.318  12.715  -5.279  1.00 95.34           N  
ATOM   1210  H   VAL A  71     -17.133  13.165  -6.165  1.00 95.34           H  
ATOM   1211  CA  VAL A  71     -18.393  11.711  -5.207  1.00 95.34           C  
ATOM   1212  HA  VAL A  71     -19.143  12.042  -4.488  1.00 95.34           H  
ATOM   1213  C   VAL A  71     -17.849  10.389  -4.687  1.00 95.34           C  
ATOM   1214  CB  VAL A  71     -19.088  11.513  -6.568  1.00 95.34           C  
ATOM   1215  HB  VAL A  71     -18.334  11.313  -7.330  1.00 95.34           H  
ATOM   1216  O   VAL A  71     -18.453   9.815  -3.791  1.00 95.34           O  
ATOM   1217  CG1 VAL A  71     -20.073  10.336  -6.565  1.00 95.34           C  
ATOM   1218 HG11 VAL A  71     -19.549   9.394  -6.408  1.00 95.34           H  
ATOM   1219 HG12 VAL A  71     -20.586  10.278  -7.525  1.00 95.34           H  
ATOM   1220 HG13 VAL A  71     -20.807  10.469  -5.771  1.00 95.34           H  
ATOM   1221  CG2 VAL A  71     -19.878  12.757  -6.986  1.00 95.34           C  
ATOM   1222 HG21 VAL A  71     -19.279  13.661  -6.875  1.00 95.34           H  
ATOM   1223 HG22 VAL A  71     -20.772  12.861  -6.370  1.00 95.34           H  
ATOM   1224 HG23 VAL A  71     -20.158  12.666  -8.035  1.00 95.34           H  
ATOM   1225  N   ARG A  72     -16.693   9.930  -5.181  1.00 92.91           N  
ATOM   1226  H   ARG A  72     -16.250  10.448  -5.927  1.00 92.91           H  
ATOM   1227  CA  ARG A  72     -16.026   8.725  -4.664  1.00 92.91           C  
ATOM   1228  HA  ARG A  72     -16.676   7.863  -4.814  1.00 92.91           H  
ATOM   1229  C   ARG A  72     -15.801   8.813  -3.150  1.00 92.91           C  
ATOM   1230  CB  ARG A  72     -14.719   8.502  -5.439  1.00 92.91           C  
ATOM   1231  HB2 ARG A  72     -14.082   9.381  -5.342  1.00 92.91           H  
ATOM   1232  HB3 ARG A  72     -14.956   8.367  -6.495  1.00 92.91           H  
ATOM   1233  O   ARG A  72     -16.205   7.905  -2.432  1.00 92.91           O  
ATOM   1234  CG  ARG A  72     -13.933   7.283  -4.935  1.00 92.91           C  
ATOM   1235  HG2 ARG A  72     -13.692   7.414  -3.880  1.00 92.91           H  
ATOM   1236  HG3 ARG A  72     -14.533   6.379  -5.039  1.00 92.91           H  
ATOM   1237  CD  ARG A  72     -12.612   7.117  -5.689  1.00 92.91           C  
ATOM   1238  HD2 ARG A  72     -12.020   6.390  -5.133  1.00 92.91           H  
ATOM   1239  HD3 ARG A  72     -12.065   8.060  -5.695  1.00 92.91           H  
ATOM   1240  NE  ARG A  72     -12.820   6.631  -7.066  1.00 92.91           N  
ATOM   1241  HE  ARG A  72     -13.765   6.649  -7.423  1.00 92.91           H  
ATOM   1242  NH1 ARG A  72     -10.785   5.556  -7.252  1.00 92.91           N  
ATOM   1243 HH11 ARG A  72     -10.520   4.581  -7.261  1.00 92.91           H  
ATOM   1244 HH12 ARG A  72     -10.402   6.049  -6.459  1.00 92.91           H  
ATOM   1245  NH2 ARG A  72     -12.431   5.007  -8.600  1.00 92.91           N  
ATOM   1246 HH21 ARG A  72     -13.427   4.852  -8.650  1.00 92.91           H  
ATOM   1247 HH22 ARG A  72     -11.864   4.171  -8.619  1.00 92.91           H  
ATOM   1248  CZ  ARG A  72     -12.002   5.772  -7.646  1.00 92.91           C  
ATOM   1249  N   GLY A  73     -15.239   9.923  -2.664  1.00 92.38           N  
ATOM   1250  H   GLY A  73     -14.920  10.624  -3.318  1.00 92.38           H  
ATOM   1251  CA  GLY A  73     -15.025  10.136  -1.229  1.00 92.38           C  
ATOM   1252  HA2 GLY A  73     -14.404   9.332  -0.834  1.00 92.38           H  
ATOM   1253  HA3 GLY A  73     -14.502  11.081  -1.087  1.00 92.38           H  
ATOM   1254  C   GLY A  73     -16.326  10.181  -0.415  1.00 92.38           C  
ATOM   1255  O   GLY A  73     -16.406   9.567   0.645  1.00 92.38           O  
ATOM   1256  N   ALA A  74     -17.362  10.855  -0.925  1.00 94.73           N  
ATOM   1257  H   ALA A  74     -17.238  11.358  -1.793  1.00 94.73           H  
ATOM   1258  CA  ALA A  74     -18.673  10.918  -0.277  1.00 94.73           C  
ATOM   1259  HA  ALA A  74     -18.550  11.291   0.740  1.00 94.73           H  
ATOM   1260  C   ALA A  74     -19.326   9.530  -0.186  1.00 94.73           C  
ATOM   1261  CB  ALA A  74     -19.561  11.904  -1.047  1.00 94.73           C  
ATOM   1262  HB1 ALA A  74     -19.106  12.894  -1.035  1.00 94.73           H  
ATOM   1263  HB2 ALA A  74     -20.537  11.963  -0.566  1.00 94.73           H  
ATOM   1264  HB3 ALA A  74     -19.692  11.575  -2.078  1.00 94.73           H  
ATOM   1265  O   ALA A  74     -19.852   9.162   0.863  1.00 94.73           O  
ATOM   1266  N   VAL A  75     -19.259   8.740  -1.262  1.00 93.25           N  
ATOM   1267  H   VAL A  75     -18.817   9.105  -2.093  1.00 93.25           H  
ATOM   1268  CA  VAL A  75     -19.783   7.366  -1.303  1.00 93.25           C  
ATOM   1269  HA  VAL A  75     -20.830   7.378  -0.999  1.00 93.25           H  
ATOM   1270  C   VAL A  75     -19.046   6.464  -0.318  1.00 93.25           C  
ATOM   1271  CB  VAL A  75     -19.700   6.790  -2.729  1.00 93.25           C  
ATOM   1272  HB  VAL A  75     -18.695   6.943  -3.124  1.00 93.25           H  
ATOM   1273  O   VAL A  75     -19.694   5.701   0.391  1.00 93.25           O  
ATOM   1274  CG1 VAL A  75     -20.019   5.295  -2.793  1.00 93.25           C  
ATOM   1275 HG11 VAL A  75     -20.004   4.965  -3.831  1.00 93.25           H  
ATOM   1276 HG12 VAL A  75     -20.998   5.099  -2.357  1.00 93.25           H  
ATOM   1277 HG13 VAL A  75     -19.267   4.717  -2.255  1.00 93.25           H  
ATOM   1278  CG2 VAL A  75     -20.704   7.476  -3.660  1.00 93.25           C  
ATOM   1279 HG21 VAL A  75     -20.558   8.556  -3.644  1.00 93.25           H  
ATOM   1280 HG22 VAL A  75     -20.560   7.118  -4.679  1.00 93.25           H  
ATOM   1281 HG23 VAL A  75     -21.720   7.254  -3.334  1.00 93.25           H  
ATOM   1282  N   SER A  76     -17.719   6.581  -0.228  1.00 90.13           N  
ATOM   1283  H   SER A  76     -17.237   7.198  -0.867  1.00 90.13           H  
ATOM   1284  CA  SER A  76     -16.915   5.786   0.706  1.00 90.13           C  
ATOM   1285  HA  SER A  76     -17.079   4.728   0.498  1.00 90.13           H  
ATOM   1286  C   SER A  76     -17.278   6.039   2.175  1.00 90.13           C  
ATOM   1287  CB  SER A  76     -15.432   6.090   0.493  1.00 90.13           C  
ATOM   1288  HB2 SER A  76     -15.212   7.102   0.834  1.00 90.13           H  
ATOM   1289  HB3 SER A  76     -15.192   6.017  -0.567  1.00 90.13           H  
ATOM   1290  O   SER A  76     -17.187   5.117   2.977  1.00 90.13           O  
ATOM   1291  OG  SER A  76     -14.630   5.171   1.197  1.00 90.13           O  
ATOM   1292  HG  SER A  76     -15.047   4.901   2.019  1.00 90.13           H  
ATOM   1293  N   ARG A  77     -17.693   7.263   2.538  1.00 91.33           N  
ATOM   1294  H   ARG A  77     -17.701   7.983   1.830  1.00 91.33           H  
ATOM   1295  CA  ARG A  77     -18.064   7.626   3.921  1.00 91.33           C  
ATOM   1296  HA  ARG A  77     -17.506   7.003   4.620  1.00 91.33           H  
ATOM   1297  C   ARG A  77     -19.535   7.383   4.258  1.00 91.33           C  
ATOM   1298  CB  ARG A  77     -17.722   9.100   4.190  1.00 91.33           C  
ATOM   1299  HB2 ARG A  77     -18.174   9.387   5.139  1.00 91.33           H  
ATOM   1300  HB3 ARG A  77     -18.157   9.720   3.407  1.00 91.33           H  
ATOM   1301  O   ARG A  77     -19.842   6.957   5.364  1.00 91.33           O  
ATOM   1302  CG  ARG A  77     -16.213   9.363   4.285  1.00 91.33           C  
ATOM   1303  HG2 ARG A  77     -15.736   9.162   3.326  1.00 91.33           H  
ATOM   1304  HG3 ARG A  77     -15.784   8.697   5.033  1.00 91.33           H  
ATOM   1305  CD  ARG A  77     -15.945  10.815   4.713  1.00 91.33           C  
ATOM   1306  HD2 ARG A  77     -14.882  10.932   4.925  1.00 91.33           H  
ATOM   1307  HD3 ARG A  77     -16.480  11.014   5.642  1.00 91.33           H  
ATOM   1308  NE  ARG A  77     -16.373  11.792   3.691  1.00 91.33           N  
ATOM   1309  HE  ARG A  77     -17.269  12.244   3.810  1.00 91.33           H  
ATOM   1310  NH1 ARG A  77     -14.477  11.750   2.395  1.00 91.33           N  
ATOM   1311 HH11 ARG A  77     -13.934  12.106   1.621  1.00 91.33           H  
ATOM   1312 HH12 ARG A  77     -14.100  11.044   3.012  1.00 91.33           H  
ATOM   1313  NH2 ARG A  77     -16.209  13.049   1.825  1.00 91.33           N  
ATOM   1314 HH21 ARG A  77     -15.708  13.429   1.035  1.00 91.33           H  
ATOM   1315 HH22 ARG A  77     -17.166  13.317   2.007  1.00 91.33           H  
ATOM   1316  CZ  ARG A  77     -15.683  12.188   2.642  1.00 91.33           C  
ATOM   1317  N   GLY A  78     -20.445   7.715   3.340  1.00 88.55           N  
ATOM   1318  H   GLY A  78     -20.105   8.091   2.467  1.00 88.55           H  
ATOM   1319  CA  GLY A  78     -21.892   7.770   3.605  1.00 88.55           C  
ATOM   1320  HA2 GLY A  78     -22.090   7.559   4.656  1.00 88.55           H  
ATOM   1321  HA3 GLY A  78     -22.242   8.782   3.401  1.00 88.55           H  
ATOM   1322  C   GLY A  78     -22.741   6.803   2.780  1.00 88.55           C  
ATOM   1323  O   GLY A  78     -23.965   6.814   2.890  1.00 88.55           O  
ATOM   1324  N   GLY A  79     -22.122   5.984   1.928  1.00 91.39           N  
ATOM   1325  H   GLY A  79     -21.115   6.020   1.864  1.00 91.39           H  
ATOM   1326  CA  GLY A  79     -22.815   5.060   1.036  1.00 91.39           C  
ATOM   1327  HA2 GLY A  79     -22.109   4.289   0.727  1.00 91.39           H  
ATOM   1328  HA3 GLY A  79     -23.625   4.577   1.581  1.00 91.39           H  
ATOM   1329  C   GLY A  79     -23.392   5.716  -0.224  1.00 91.39           C  
ATOM   1330  O   GLY A  79     -23.228   6.909  -0.492  1.00 91.39           O  
ATOM   1331  N   PHE A  80     -24.065   4.889  -1.027  1.00 91.94           N  
ATOM   1332  H   PHE A  80     -24.148   3.928  -0.728  1.00 91.94           H  
ATOM   1333  CA  PHE A  80     -24.520   5.217  -2.385  1.00 91.94           C  
ATOM   1334  HA  PHE A  80     -23.805   5.899  -2.844  1.00 91.94           H  
ATOM   1335  C   PHE A  80     -25.893   5.901  -2.458  1.00 91.94           C  
ATOM   1336  CB  PHE A  80     -24.554   3.918  -3.203  1.00 91.94           C  
ATOM   1337  HB2 PHE A  80     -25.052   4.116  -4.153  1.00 91.94           H  
ATOM   1338  HB3 PHE A  80     -25.156   3.178  -2.677  1.00 91.94           H  
ATOM   1339  O   PHE A  80     -26.271   6.387  -3.525  1.00 91.94           O  
ATOM   1340  CG  PHE A  80     -23.194   3.328  -3.503  1.00 91.94           C  
ATOM   1341  CD1 PHE A  80     -22.604   3.572  -4.752  1.00 91.94           C  
ATOM   1342  HD1 PHE A  80     -23.108   4.179  -5.489  1.00 91.94           H  
ATOM   1343  CD2 PHE A  80     -22.531   2.514  -2.563  1.00 91.94           C  
ATOM   1344  HD2 PHE A  80     -22.975   2.310  -1.600  1.00 91.94           H  
ATOM   1345  CE1 PHE A  80     -21.373   2.984  -5.064  1.00 91.94           C  
ATOM   1346  HE1 PHE A  80     -20.968   3.126  -6.055  1.00 91.94           H  
ATOM   1347  CE2 PHE A  80     -21.276   1.957  -2.869  1.00 91.94           C  
ATOM   1348  HE2 PHE A  80     -20.761   1.343  -2.145  1.00 91.94           H  
ATOM   1349  CZ  PHE A  80     -20.695   2.188  -4.126  1.00 91.94           C  
ATOM   1350  HZ  PHE A  80     -19.746   1.736  -4.372  1.00 91.94           H  
ATOM   1351  N   ASP A  81     -26.667   5.904  -1.369  1.00 90.21           N  
ATOM   1352  H   ASP A  81     -26.285   5.580  -0.492  1.00 90.21           H  
ATOM   1353  CA  ASP A  81     -28.013   6.478  -1.368  1.00 90.21           C  
ATOM   1354  HA  ASP A  81     -28.454   6.305  -2.350  1.00 90.21           H  
ATOM   1355  C   ASP A  81     -27.961   7.991  -1.137  1.00 90.21           C  
ATOM   1356  CB  ASP A  81     -28.930   5.772  -0.359  1.00 90.21           C  
ATOM   1357  HB2 ASP A  81     -28.800   4.695  -0.466  1.00 90.21           H  
ATOM   1358  HB3 ASP A  81     -28.642   6.050   0.654  1.00 90.21           H  
ATOM   1359  O   ASP A  81     -27.544   8.476  -0.086  1.00 90.21           O  
ATOM   1360  CG  ASP A  81     -30.415   6.111  -0.584  1.00 90.21           C  
ATOM   1361  OD1 ASP A  81     -30.724   7.248  -1.020  1.00 90.21           O  
ATOM   1362  OD2 ASP A  81     -31.256   5.220  -0.348  1.00 90.21           O  
ATOM   1363  N   MET A  82     -28.447   8.738  -2.122  1.00 88.06           N  
ATOM   1364  H   MET A  82     -28.801   8.252  -2.934  1.00 88.06           H  
ATOM   1365  CA  MET A  82     -28.506  10.194  -2.106  1.00 88.06           C  
ATOM   1366  HA  MET A  82     -27.500  10.593  -1.974  1.00 88.06           H  
ATOM   1367  C   MET A  82     -29.370  10.774  -0.983  1.00 88.06           C  
ATOM   1368  CB  MET A  82     -29.052  10.611  -3.468  1.00 88.06           C  
ATOM   1369  HB2 MET A  82     -28.442  10.148  -4.243  1.00 88.06           H  
ATOM   1370  HB3 MET A  82     -30.074  10.246  -3.571  1.00 88.06           H  
ATOM   1371  O   MET A  82     -29.134  11.898  -0.556  1.00 88.06           O  
ATOM   1372  CG  MET A  82     -29.031  12.120  -3.685  1.00 88.06           C  
ATOM   1373  HG2 MET A  82     -29.799  12.598  -3.076  1.00 88.06           H  
ATOM   1374  HG3 MET A  82     -28.058  12.514  -3.391  1.00 88.06           H  
ATOM   1375  SD  MET A  82     -29.303  12.513  -5.417  1.00 88.06           S  
ATOM   1376  CE  MET A  82     -31.003  11.947  -5.665  1.00 88.06           C  
ATOM   1377  HE1 MET A  82     -31.322  12.239  -6.665  1.00 88.06           H  
ATOM   1378  HE2 MET A  82     -31.652  12.419  -4.927  1.00 88.06           H  
ATOM   1379  HE3 MET A  82     -31.053  10.862  -5.569  1.00 88.06           H  
ATOM   1380  N   LYS A  83     -30.381  10.043  -0.500  1.00 90.11           N  
ATOM   1381  H   LYS A  83     -30.490   9.094  -0.828  1.00 90.11           H  
ATOM   1382  CA  LYS A  83     -31.244  10.523   0.590  1.00 90.11           C  
ATOM   1383  HA  LYS A  83     -31.442  11.587   0.460  1.00 90.11           H  
ATOM   1384  C   LYS A  83     -30.583  10.388   1.956  1.00 90.11           C  
ATOM   1385  CB  LYS A  83     -32.566   9.755   0.588  1.00 90.11           C  
ATOM   1386  HB2 LYS A  83     -33.135  10.045   1.471  1.00 90.11           H  
ATOM   1387  HB3 LYS A  83     -32.362   8.686   0.650  1.00 90.11           H  
ATOM   1388  O   LYS A  83     -30.878  11.177   2.847  1.00 90.11           O  
ATOM   1389  CG  LYS A  83     -33.407  10.054  -0.657  1.00 90.11           C  
ATOM   1390  HG2 LYS A  83     -33.617  11.122  -0.709  1.00 90.11           H  
ATOM   1391  HG3 LYS A  83     -32.869   9.746  -1.554  1.00 90.11           H  
ATOM   1392  CD  LYS A  83     -34.718   9.273  -0.559  1.00 90.11           C  
ATOM   1393  HD2 LYS A  83     -35.247   9.573   0.345  1.00 90.11           H  
ATOM   1394  HD3 LYS A  83     -34.485   8.210  -0.499  1.00 90.11           H  
ATOM   1395  CE  LYS A  83     -35.588   9.541  -1.785  1.00 90.11           C  
ATOM   1396  HE2 LYS A  83     -35.016   9.277  -2.674  1.00 90.11           H  
ATOM   1397  HE3 LYS A  83     -35.815  10.606  -1.828  1.00 90.11           H  
ATOM   1398  NZ  LYS A  83     -36.832   8.740  -1.713  1.00 90.11           N  
ATOM   1399  HZ1 LYS A  83     -37.351   8.979  -0.880  1.00 90.11           H  
ATOM   1400  HZ2 LYS A  83     -36.598   7.759  -1.661  1.00 90.11           H  
ATOM   1401  HZ3 LYS A  83     -37.413   8.897  -2.524  1.00 90.11           H  
ATOM   1402  N   LEU A  84     -29.730   9.379   2.122  1.00 91.60           N  
ATOM   1403  H   LEU A  84     -29.526   8.797   1.322  1.00 91.60           H  
ATOM   1404  CA  LEU A  84     -29.026   9.109   3.376  1.00 91.60           C  
ATOM   1405  HA  LEU A  84     -29.625   9.457   4.217  1.00 91.60           H  
ATOM   1406  C   LEU A  84     -27.704   9.882   3.448  1.00 91.60           C  
ATOM   1407  CB  LEU A  84     -28.811   7.592   3.515  1.00 91.60           C  
ATOM   1408  HB2 LEU A  84     -28.265   7.406   4.440  1.00 91.60           H  
ATOM   1409  HB3 LEU A  84     -28.184   7.253   2.690  1.00 91.60           H  
ATOM   1410  O   LEU A  84     -27.280  10.287   4.526  1.00 91.60           O  
ATOM   1411  CG  LEU A  84     -30.109   6.760   3.532  1.00 91.60           C  
ATOM   1412  HG  LEU A  84     -30.658   6.917   2.604  1.00 91.60           H  
ATOM   1413  CD1 LEU A  84     -29.772   5.273   3.633  1.00 91.60           C  
ATOM   1414 HD11 LEU A  84     -29.139   4.981   2.795  1.00 91.60           H  
ATOM   1415 HD12 LEU A  84     -29.247   5.069   4.566  1.00 91.60           H  
ATOM   1416 HD13 LEU A  84     -30.688   4.684   3.594  1.00 91.60           H  
ATOM   1417  CD2 LEU A  84     -31.020   7.124   4.709  1.00 91.60           C  
ATOM   1418 HD21 LEU A  84     -30.472   7.029   5.646  1.00 91.60           H  
ATOM   1419 HD22 LEU A  84     -31.881   6.455   4.727  1.00 91.60           H  
ATOM   1420 HD23 LEU A  84     -31.380   8.147   4.602  1.00 91.60           H  
ATOM   1421  N   ASN A  85     -27.083  10.132   2.295  1.00 93.69           N  
ATOM   1422  H   ASN A  85     -27.457   9.723   1.451  1.00 93.69           H  
ATOM   1423  CA  ASN A  85     -25.804  10.811   2.189  1.00 93.69           C  
ATOM   1424  HA  ASN A  85     -25.319  10.816   3.165  1.00 93.69           H  
ATOM   1425  C   ASN A  85     -25.969  12.273   1.739  1.00 93.69           C  
ATOM   1426  CB  ASN A  85     -24.924   9.975   1.254  1.00 93.69           C  
ATOM   1427  HB2 ASN A  85     -24.951   8.935   1.578  1.00 93.69           H  
ATOM   1428  HB3 ASN A  85     -25.306  10.019   0.233  1.00 93.69           H  
ATOM   1429  O   ASN A  85     -26.068  12.570   0.545  1.00 93.69           O  
ATOM   1430  CG  ASN A  85     -23.485  10.431   1.259  1.00 93.69           C  
ATOM   1431  ND2 ASN A  85     -22.615   9.604   0.737  1.00 93.69           N  
ATOM   1432 HD21 ASN A  85     -21.633   9.804   0.861  1.00 93.69           H  
ATOM   1433 HD22 ASN A  85     -22.915   8.707   0.383  1.00 93.69           H  
ATOM   1434  OD1 ASN A  85     -23.141  11.512   1.714  1.00 93.69           O  
ATOM   1435  N   ARG A  86     -25.950  13.203   2.703  1.00 94.06           N  
ATOM   1436  H   ARG A  86     -25.891  12.879   3.658  1.00 94.06           H  
ATOM   1437  CA  ARG A  86     -26.055  14.648   2.438  1.00 94.06           C  
ATOM   1438  HA  ARG A  86     -26.977  14.830   1.886  1.00 94.06           H  
ATOM   1439  C   ARG A  86     -24.928  15.167   1.537  1.00 94.06           C  
ATOM   1440  CB  ARG A  86     -26.121  15.412   3.770  1.00 94.06           C  
ATOM   1441  HB2 ARG A  86     -26.997  15.081   4.327  1.00 94.06           H  
ATOM   1442  HB3 ARG A  86     -25.229  15.182   4.353  1.00 94.06           H  
ATOM   1443  O   ARG A  86     -25.205  15.965   0.649  1.00 94.06           O  
ATOM   1444  CG  ARG A  86     -26.201  16.931   3.560  1.00 94.06           C  
ATOM   1445  HG2 ARG A  86     -25.315  17.257   3.014  1.00 94.06           H  
ATOM   1446  HG3 ARG A  86     -27.082  17.189   2.971  1.00 94.06           H  
ATOM   1447  CD  ARG A  86     -26.237  17.671   4.897  1.00 94.06           C  
ATOM   1448  HD2 ARG A  86     -25.704  17.080   5.642  1.00 94.06           H  
ATOM   1449  HD3 ARG A  86     -27.273  17.796   5.213  1.00 94.06           H  
ATOM   1450  NE  ARG A  86     -25.570  18.975   4.766  1.00 94.06           N  
ATOM   1451  HE  ARG A  86     -25.261  19.216   3.835  1.00 94.06           H  
ATOM   1452  NH1 ARG A  86     -25.552  19.540   6.992  1.00 94.06           N  
ATOM   1453 HH11 ARG A  86     -26.087  18.706   7.189  1.00 94.06           H  
ATOM   1454 HH12 ARG A  86     -25.228  20.139   7.737  1.00 94.06           H  
ATOM   1455  NH2 ARG A  86     -24.489  20.822   5.494  1.00 94.06           N  
ATOM   1456 HH21 ARG A  86     -24.189  20.963   4.540  1.00 94.06           H  
ATOM   1457 HH22 ARG A  86     -24.155  21.424   6.233  1.00 94.06           H  
ATOM   1458  CZ  ARG A  86     -25.213  19.772   5.752  1.00 94.06           C  
ATOM   1459  N   GLU A  87     -23.691  14.695   1.715  1.00 94.57           N  
ATOM   1460  H   GLU A  87     -23.532  13.969   2.399  1.00 94.57           H  
ATOM   1461  CA  GLU A  87     -22.559  15.126   0.877  1.00 94.57           C  
ATOM   1462  HA  GLU A  87     -22.456  16.210   0.936  1.00 94.57           H  
ATOM   1463  C   GLU A  87     -22.786  14.763  -0.596  1.00 94.57           C  
ATOM   1464  CB  GLU A  87     -21.244  14.473   1.337  1.00 94.57           C  
ATOM   1465  HB2 GLU A  87     -20.463  14.784   0.644  1.00 94.57           H  
ATOM   1466  HB3 GLU A  87     -21.340  13.389   1.269  1.00 94.57           H  
ATOM   1467  O   GLU A  87     -22.485  15.544  -1.498  1.00 94.57           O  
ATOM   1468  CG  GLU A  87     -20.798  14.845   2.758  1.00 94.57           C  
ATOM   1469  HG2 GLU A  87     -20.785  15.931   2.842  1.00 94.57           H  
ATOM   1470  HG3 GLU A  87     -21.524  14.456   3.472  1.00 94.57           H  
ATOM   1471  CD  GLU A  87     -19.399  14.292   3.100  1.00 94.57           C  
ATOM   1472  OE1 GLU A  87     -18.832  14.711   4.128  1.00 94.57           O  
ATOM   1473  OE2 GLU A  87     -18.841  13.466   2.334  1.00 94.57           O  
ATOM   1474  N   LEU A  88     -23.365  13.588  -0.855  1.00 95.07           N  
ATOM   1475  H   LEU A  88     -23.604  12.994  -0.073  1.00 95.07           H  
ATOM   1476  CA  LEU A  88     -23.700  13.149  -2.206  1.00 95.07           C  
ATOM   1477  HA  LEU A  88     -22.811  13.260  -2.827  1.00 95.07           H  
ATOM   1478  C   LEU A  88     -24.818  13.999  -2.832  1.00 95.07           C  
ATOM   1479  CB  LEU A  88     -24.081  11.666  -2.147  1.00 95.07           C  
ATOM   1480  HB2 LEU A  88     -25.061  11.566  -1.681  1.00 95.07           H  
ATOM   1481  HB3 LEU A  88     -23.363  11.153  -1.507  1.00 95.07           H  
ATOM   1482  O   LEU A  88     -24.750  14.316  -4.021  1.00 95.07           O  
ATOM   1483  CG  LEU A  88     -24.088  11.009  -3.539  1.00 95.07           C  
ATOM   1484  HG  LEU A  88     -23.832  11.736  -4.311  1.00 95.07           H  
ATOM   1485  CD1 LEU A  88     -23.050   9.897  -3.579  1.00 95.07           C  
ATOM   1486 HD11 LEU A  88     -23.082   9.403  -4.550  1.00 95.07           H  
ATOM   1487 HD12 LEU A  88     -23.260   9.164  -2.801  1.00 95.07           H  
ATOM   1488 HD13 LEU A  88     -22.059  10.322  -3.415  1.00 95.07           H  
ATOM   1489  CD2 LEU A  88     -25.446  10.405  -3.880  1.00 95.07           C  
ATOM   1490 HD21 LEU A  88     -26.190  11.201  -3.891  1.00 95.07           H  
ATOM   1491 HD22 LEU A  88     -25.712   9.649  -3.141  1.00 95.07           H  
ATOM   1492 HD23 LEU A  88     -25.412   9.943  -4.867  1.00 95.07           H  
ATOM   1493  N   ALA A  89     -25.821  14.392  -2.042  1.00 94.96           N  
ATOM   1494  H   ALA A  89     -25.821  14.088  -1.079  1.00 94.96           H  
ATOM   1495  CA  ALA A  89     -26.886  15.293  -2.483  1.00 94.96           C  
ATOM   1496  HA  ALA A  89     -27.333  14.888  -3.391  1.00 94.96           H  
ATOM   1497  C   ALA A  89     -26.354  16.699  -2.820  1.00 94.96           C  
ATOM   1498  CB  ALA A  89     -27.965  15.344  -1.394  1.00 94.96           C  
ATOM   1499  HB1 ALA A  89     -27.563  15.793  -0.486  1.00 94.96           H  
ATOM   1500  HB2 ALA A  89     -28.805  15.945  -1.744  1.00 94.96           H  
ATOM   1501  HB3 ALA A  89     -28.314  14.336  -1.171  1.00 94.96           H  
ATOM   1502  O   ALA A  89     -26.729  17.273  -3.847  1.00 94.96           O  
ATOM   1503  N   ASP A  90     -25.431  17.222  -2.006  1.00 95.62           N  
ATOM   1504  H   ASP A  90     -25.222  16.740  -1.144  1.00 95.62           H  
ATOM   1505  CA  ASP A  90     -24.756  18.499  -2.258  1.00 95.62           C  
ATOM   1506  HA  ASP A  90     -25.510  19.277  -2.375  1.00 95.62           H  
ATOM   1507  C   ASP A  90     -23.955  18.437  -3.574  1.00 95.62           C  
ATOM   1508  CB  ASP A  90     -23.867  18.876  -1.050  1.00 95.62           C  
ATOM   1509  HB2 ASP A  90     -23.192  18.049  -0.827  1.00 95.62           H  
ATOM   1510  HB3 ASP A  90     -23.257  19.734  -1.332  1.00 95.62           H  
ATOM   1511  O   ASP A  90     -24.063  19.331  -4.417  1.00 95.62           O  
ATOM   1512  CG  ASP A  90     -24.648  19.255   0.226  1.00 95.62           C  
ATOM   1513  OD1 ASP A  90     -25.831  19.648   0.107  1.00 95.62           O  
ATOM   1514  OD2 ASP A  90     -24.058  19.212   1.336  1.00 95.62           O  
ATOM   1515  N   LEU A  91     -23.243  17.333  -3.828  1.00 95.80           N  
ATOM   1516  H   LEU A  91     -23.172  16.642  -3.094  1.00 95.80           H  
ATOM   1517  CA  LEU A  91     -22.524  17.115  -5.088  1.00 95.80           C  
ATOM   1518  HA  LEU A  91     -21.898  17.987  -5.273  1.00 95.80           H  
ATOM   1519  C   LEU A  91     -23.458  16.997  -6.300  1.00 95.80           C  
ATOM   1520  CB  LEU A  91     -21.633  15.869  -4.963  1.00 95.80           C  
ATOM   1521  HB2 LEU A  91     -21.257  15.597  -5.949  1.00 95.80           H  
ATOM   1522  HB3 LEU A  91     -22.243  15.043  -4.597  1.00 95.80           H  
ATOM   1523  O   LEU A  91     -23.132  17.513  -7.369  1.00 95.80           O  
ATOM   1524  CG  LEU A  91     -20.436  16.073  -4.019  1.00 95.80           C  
ATOM   1525  HG  LEU A  91     -20.765  16.499  -3.071  1.00 95.80           H  
ATOM   1526  CD1 LEU A  91     -19.768  14.728  -3.748  1.00 95.80           C  
ATOM   1527 HD11 LEU A  91     -19.383  14.322  -4.684  1.00 95.80           H  
ATOM   1528 HD12 LEU A  91     -18.957  14.859  -3.032  1.00 95.80           H  
ATOM   1529 HD13 LEU A  91     -20.495  14.045  -3.311  1.00 95.80           H  
ATOM   1530  CD2 LEU A  91     -19.381  17.003  -4.622  1.00 95.80           C  
ATOM   1531 HD21 LEU A  91     -19.803  17.995  -4.786  1.00 95.80           H  
ATOM   1532 HD22 LEU A  91     -18.567  17.109  -3.905  1.00 95.80           H  
ATOM   1533 HD23 LEU A  91     -19.013  16.603  -5.566  1.00 95.80           H  
ATOM   1534  N   GLU A  92     -24.630  16.370  -6.168  1.00 94.41           N  
ATOM   1535  H   GLU A  92     -24.845  15.932  -5.284  1.00 94.41           H  
ATOM   1536  CA  GLU A  92     -25.630  16.351  -7.244  1.00 94.41           C  
ATOM   1537  HA  GLU A  92     -25.157  15.950  -8.140  1.00 94.41           H  
ATOM   1538  C   GLU A  92     -26.126  17.773  -7.570  1.00 94.41           C  
ATOM   1539  CB  GLU A  92     -26.812  15.436  -6.869  1.00 94.41           C  
ATOM   1540  HB2 GLU A  92     -27.429  15.941  -6.126  1.00 94.41           H  
ATOM   1541  HB3 GLU A  92     -26.441  14.504  -6.444  1.00 94.41           H  
ATOM   1542  O   GLU A  92     -26.283  18.134  -8.742  1.00 94.41           O  
ATOM   1543  CG  GLU A  92     -27.642  15.107  -8.123  1.00 94.41           C  
ATOM   1544  HG2 GLU A  92     -27.091  14.387  -8.728  1.00 94.41           H  
ATOM   1545  HG3 GLU A  92     -27.758  16.004  -8.731  1.00 94.41           H  
ATOM   1546  CD  GLU A  92     -29.050  14.574  -7.850  1.00 94.41           C  
ATOM   1547  OE1 GLU A  92     -29.611  13.915  -8.756  1.00 94.41           O  
ATOM   1548  OE2 GLU A  92     -29.734  15.099  -6.947  1.00 94.41           O  
ATOM   1549  N   SER A  93     -26.330  18.604  -6.544  1.00 95.05           N  
ATOM   1550  H   SER A  93     -26.179  18.249  -5.611  1.00 95.05           H  
ATOM   1551  CA  SER A  93     -26.657  20.024  -6.706  1.00 95.05           C  
ATOM   1552  HA  SER A  93     -27.553  20.109  -7.320  1.00 95.05           H  
ATOM   1553  C   SER A  93     -25.532  20.789  -7.415  1.00 95.05           C  
ATOM   1554  CB  SER A  93     -26.961  20.646  -5.342  1.00 95.05           C  
ATOM   1555  HB2 SER A  93     -27.668  20.015  -4.803  1.00 95.05           H  
ATOM   1556  HB3 SER A  93     -26.047  20.729  -4.755  1.00 95.05           H  
ATOM   1557  O   SER A  93     -25.803  21.521  -8.370  1.00 95.05           O  
ATOM   1558  OG  SER A  93     -27.524  21.932  -5.516  1.00 95.05           O  
ATOM   1559  HG  SER A  93     -27.528  22.355  -4.655  1.00 95.05           H  
ATOM   1560  N   GLU A  94     -24.265  20.554  -7.049  1.00 95.21           N  
ATOM   1561  H   GLU A  94     -24.103  19.982  -6.233  1.00 95.21           H  
ATOM   1562  CA  GLU A  94     -23.099  21.130  -7.738  1.00 95.21           C  
ATOM   1563  HA  GLU A  94     -23.189  22.216  -7.720  1.00 95.21           H  
ATOM   1564  C   GLU A  94     -23.036  20.710  -9.220  1.00 95.21           C  
ATOM   1565  CB  GLU A  94     -21.776  20.753  -7.034  1.00 95.21           C  
ATOM   1566  HB2 GLU A  94     -21.731  19.674  -6.887  1.00 95.21           H  
ATOM   1567  HB3 GLU A  94     -20.962  21.032  -7.702  1.00 95.21           H  
ATOM   1568  O   GLU A  94     -22.790  21.549 -10.091  1.00 95.21           O  
ATOM   1569  CG  GLU A  94     -21.545  21.467  -5.689  1.00 95.21           C  
ATOM   1570  HG2 GLU A  94     -22.321  21.166  -4.986  1.00 95.21           H  
ATOM   1571  HG3 GLU A  94     -21.647  22.539  -5.857  1.00 95.21           H  
ATOM   1572  CD  GLU A  94     -20.151  21.201  -5.064  1.00 95.21           C  
ATOM   1573  OE1 GLU A  94     -19.944  21.563  -3.888  1.00 95.21           O  
ATOM   1574  OE2 GLU A  94     -19.223  20.715  -5.759  1.00 95.21           O  
ATOM   1575  N   PHE A  95     -23.326  19.440  -9.536  1.00 95.29           N  
ATOM   1576  H   PHE A  95     -23.487  18.793  -8.777  1.00 95.29           H  
ATOM   1577  CA  PHE A  95     -23.419  18.950 -10.918  1.00 95.29           C  
ATOM   1578  HA  PHE A  95     -22.463  19.120 -11.412  1.00 95.29           H  
ATOM   1579  C   PHE A  95     -24.480  19.719 -11.723  1.00 95.29           C  
ATOM   1580  CB  PHE A  95     -23.720  17.439 -10.937  1.00 95.29           C  
ATOM   1581  HB2 PHE A  95     -24.203  17.141 -10.007  1.00 95.29           H  
ATOM   1582  HB3 PHE A  95     -24.433  17.236 -11.736  1.00 95.29           H  
ATOM   1583  O   PHE A  95     -24.206  20.145 -12.850  1.00 95.29           O  
ATOM   1584  CG  PHE A  95     -22.512  16.552 -11.172  1.00 95.29           C  
ATOM   1585  CD1 PHE A  95     -22.204  16.117 -12.475  1.00 95.29           C  
ATOM   1586  HD1 PHE A  95     -22.836  16.406 -13.301  1.00 95.29           H  
ATOM   1587  CD2 PHE A  95     -21.715  16.123 -10.096  1.00 95.29           C  
ATOM   1588  HD2 PHE A  95     -21.950  16.427  -9.087  1.00 95.29           H  
ATOM   1589  CE1 PHE A  95     -21.084  15.299 -12.703  1.00 95.29           C  
ATOM   1590  HE1 PHE A  95     -20.851  14.975 -13.707  1.00 95.29           H  
ATOM   1591  CE2 PHE A  95     -20.616  15.277 -10.318  1.00 95.29           C  
ATOM   1592  HE2 PHE A  95     -20.034  14.922  -9.481  1.00 95.29           H  
ATOM   1593  CZ  PHE A  95     -20.283  14.888 -11.625  1.00 95.29           C  
ATOM   1594  HZ  PHE A  95     -19.423  14.257 -11.796  1.00 95.29           H  
ATOM   1595  N   ARG A  96     -25.671  19.944 -11.142  1.00 94.91           N  
ATOM   1596  H   ARG A  96     -25.811  19.578 -10.211  1.00 94.91           H  
ATOM   1597  CA  ARG A  96     -26.736  20.749 -11.773  1.00 94.91           C  
ATOM   1598  HA  ARG A  96     -26.918  20.367 -12.777  1.00 94.91           H  
ATOM   1599  C   ARG A  96     -26.316  22.206 -11.945  1.00 94.91           C  
ATOM   1600  CB  ARG A  96     -28.044  20.690 -10.967  1.00 94.91           C  
ATOM   1601  HB2 ARG A  96     -27.856  20.997  -9.938  1.00 94.91           H  
ATOM   1602  HB3 ARG A  96     -28.743  21.401 -11.406  1.00 94.91           H  
ATOM   1603  O   ARG A  96     -26.503  22.758 -13.028  1.00 94.91           O  
ATOM   1604  CG  ARG A  96     -28.706  19.309 -10.966  1.00 94.91           C  
ATOM   1605  HG2 ARG A  96     -28.086  18.616 -10.397  1.00 94.91           H  
ATOM   1606  HG3 ARG A  96     -28.809  18.952 -11.990  1.00 94.91           H  
ATOM   1607  CD  ARG A  96     -30.089  19.390 -10.309  1.00 94.91           C  
ATOM   1608  HD2 ARG A  96     -29.989  19.837  -9.320  1.00 94.91           H  
ATOM   1609  HD3 ARG A  96     -30.724  20.046 -10.904  1.00 94.91           H  
ATOM   1610  NE  ARG A  96     -30.728  18.063 -10.206  1.00 94.91           N  
ATOM   1611  HE  ARG A  96     -31.258  17.742 -11.003  1.00 94.91           H  
ATOM   1612  NH1 ARG A  96     -30.081  17.540  -8.056  1.00 94.91           N  
ATOM   1613 HH11 ARG A  96     -30.006  16.803  -7.369  1.00 94.91           H  
ATOM   1614 HH12 ARG A  96     -29.523  18.376  -7.955  1.00 94.91           H  
ATOM   1615  NH2 ARG A  96     -31.252  16.082  -9.232  1.00 94.91           N  
ATOM   1616 HH21 ARG A  96     -31.595  15.704 -10.103  1.00 94.91           H  
ATOM   1617 HH22 ARG A  96     -30.958  15.417  -8.531  1.00 94.91           H  
ATOM   1618  CZ  ARG A  96     -30.685  17.247  -9.168  1.00 94.91           C  
ATOM   1619  N   ALA A  97     -25.723  22.811 -10.917  1.00 95.81           N  
ATOM   1620  H   ALA A  97     -25.616  22.292 -10.058  1.00 95.81           H  
ATOM   1621  CA  ALA A  97     -25.289  24.207 -10.930  1.00 95.81           C  
ATOM   1622  HA  ALA A  97     -26.147  24.838 -11.159  1.00 95.81           H  
ATOM   1623  C   ALA A  97     -24.217  24.480 -12.001  1.00 95.81           C  
ATOM   1624  CB  ALA A  97     -24.786  24.565  -9.527  1.00 95.81           C  
ATOM   1625  HB1 ALA A  97     -23.918  23.957  -9.271  1.00 95.81           H  
ATOM   1626  HB2 ALA A  97     -25.572  24.386  -8.793  1.00 95.81           H  
ATOM   1627  HB3 ALA A  97     -24.506  25.618  -9.494  1.00 95.81           H  
ATOM   1628  O   ALA A  97     -24.237  25.529 -12.643  1.00 95.81           O  
ATOM   1629  N   GLN A  98     -23.317  23.522 -12.252  1.00 94.08           N  
ATOM   1630  H   GLN A  98     -23.307  22.712 -11.648  1.00 94.08           H  
ATOM   1631  CA  GLN A  98     -22.305  23.614 -13.312  1.00 94.08           C  
ATOM   1632  HA  GLN A  98     -21.994  24.656 -13.397  1.00 94.08           H  
ATOM   1633  C   GLN A  98     -22.821  23.216 -14.708  1.00 94.08           C  
ATOM   1634  CB  GLN A  98     -21.070  22.792 -12.919  1.00 94.08           C  
ATOM   1635  HB2 GLN A  98     -21.366  21.764 -12.708  1.00 94.08           H  
ATOM   1636  HB3 GLN A  98     -20.375  22.789 -13.758  1.00 94.08           H  
ATOM   1637  O   GLN A  98     -22.072  23.289 -15.687  1.00 94.08           O  
ATOM   1638  CG  GLN A  98     -20.345  23.377 -11.697  1.00 94.08           C  
ATOM   1639  HG2 GLN A  98     -20.987  23.306 -10.818  1.00 94.08           H  
ATOM   1640  HG3 GLN A  98     -20.128  24.430 -11.874  1.00 94.08           H  
ATOM   1641  CD  GLN A  98     -19.030  22.666 -11.398  1.00 94.08           C  
ATOM   1642  NE2 GLN A  98     -18.433  22.912 -10.253  1.00 94.08           N  
ATOM   1643 HE21 GLN A  98     -18.912  23.442  -9.539  1.00 94.08           H  
ATOM   1644 HE22 GLN A  98     -17.624  22.345 -10.043  1.00 94.08           H  
ATOM   1645  OE1 GLN A  98     -18.493  21.905 -12.187  1.00 94.08           O  
ATOM   1646  N   GLY A  99     -24.084  22.791 -14.832  1.00 92.50           N  
ATOM   1647  H   GLY A  99     -24.671  22.779 -14.010  1.00 92.50           H  
ATOM   1648  CA  GLY A  99     -24.664  22.328 -16.095  1.00 92.50           C  
ATOM   1649  HA2 GLY A  99     -24.562  23.109 -16.849  1.00 92.50           H  
ATOM   1650  HA3 GLY A  99     -25.724  22.130 -15.934  1.00 92.50           H  
ATOM   1651  C   GLY A  99     -24.018  21.044 -16.626  1.00 92.50           C  
ATOM   1652  O   GLY A  99     -23.951  20.841 -17.842  1.00 92.50           O  
ATOM   1653  N   LEU A 100     -23.496  20.203 -15.730  1.00 93.50           N  
ATOM   1654  H   LEU A 100     -23.656  20.396 -14.752  1.00 93.50           H  
ATOM   1655  CA  LEU A 100     -22.915  18.909 -16.068  1.00 93.50           C  
ATOM   1656  HA  LEU A 100     -22.451  18.997 -17.051  1.00 93.50           H  
ATOM   1657  C   LEU A 100     -24.018  17.836 -16.148  1.00 93.50           C  
ATOM   1658  CB  LEU A 100     -21.827  18.542 -15.047  1.00 93.50           C  
ATOM   1659  HB2 LEU A 100     -21.465  17.537 -15.261  1.00 93.50           H  
ATOM   1660  HB3 LEU A 100     -22.285  18.530 -14.058  1.00 93.50           H  
ATOM   1661  O   LEU A 100     -24.997  17.889 -15.402  1.00 93.50           O  
ATOM   1662  CG  LEU A 100     -20.624  19.502 -15.006  1.00 93.50           C  
ATOM   1663  HG  LEU A 100     -20.966  20.506 -14.751  1.00 93.50           H  
ATOM   1664  CD1 LEU A 100     -19.672  19.030 -13.917  1.00 93.50           C  
ATOM   1665 HD11 LEU A 100     -19.337  18.013 -14.117  1.00 93.50           H  
ATOM   1666 HD12 LEU A 100     -18.816  19.702 -13.843  1.00 93.50           H  
ATOM   1667 HD13 LEU A 100     -20.209  19.059 -12.968  1.00 93.50           H  
ATOM   1668  CD2 LEU A 100     -19.870  19.574 -16.337  1.00 93.50           C  
ATOM   1669 HD21 LEU A 100     -19.649  18.567 -16.691  1.00 93.50           H  
ATOM   1670 HD22 LEU A 100     -18.942  20.128 -16.197  1.00 93.50           H  
ATOM   1671 HD23 LEU A 100     -20.483  20.098 -17.070  1.00 93.50           H  
ATOM   1672  N   PRO A 101     -23.893  16.846 -17.048  1.00 93.20           N  
ATOM   1673  CA  PRO A 101     -24.914  15.816 -17.226  1.00 93.20           C  
ATOM   1674  HA  PRO A 101     -25.879  16.289 -17.407  1.00 93.20           H  
ATOM   1675  C   PRO A 101     -25.034  14.903 -15.995  1.00 93.20           C  
ATOM   1676  CB  PRO A 101     -24.495  15.049 -18.486  1.00 93.20           C  
ATOM   1677  HB2 PRO A 101     -24.749  13.990 -18.431  1.00 93.20           H  
ATOM   1678  HB3 PRO A 101     -24.962  15.504 -19.359  1.00 93.20           H  
ATOM   1679  O   PRO A 101     -24.074  14.231 -15.614  1.00 93.20           O  
ATOM   1680  CG  PRO A 101     -22.982  15.266 -18.549  1.00 93.20           C  
ATOM   1681  HG2 PRO A 101     -22.486  14.564 -17.878  1.00 93.20           H  
ATOM   1682  HG3 PRO A 101     -22.595  15.176 -19.564  1.00 93.20           H  
ATOM   1683  CD  PRO A 101     -22.798  16.667 -17.986  1.00 93.20           C  
ATOM   1684  HD2 PRO A 101     -22.881  17.402 -18.786  1.00 93.20           H  
ATOM   1685  HD3 PRO A 101     -21.828  16.747 -17.494  1.00 93.20           H  
ATOM   1686  N   LEU A 102     -26.241  14.815 -15.422  1.00 93.90           N  
ATOM   1687  H   LEU A 102     -26.964  15.440 -15.747  1.00 93.90           H  
ATOM   1688  CA  LEU A 102     -26.546  13.938 -14.279  1.00 93.90           C  
ATOM   1689  HA  LEU A 102     -25.833  14.140 -13.479  1.00 93.90           H  
ATOM   1690  C   LEU A 102     -26.399  12.448 -14.607  1.00 93.90           C  
ATOM   1691  CB  LEU A 102     -27.975  14.208 -13.776  1.00 93.90           C  
ATOM   1692  HB2 LEU A 102     -28.217  13.461 -13.020  1.00 93.90           H  
ATOM   1693  HB3 LEU A 102     -28.669  14.076 -14.606  1.00 93.90           H  
ATOM   1694  O   LEU A 102     -26.136  11.641 -13.719  1.00 93.90           O  
ATOM   1695  CG  LEU A 102     -28.191  15.597 -13.155  1.00 93.90           C  
ATOM   1696  HG  LEU A 102     -27.980  16.366 -13.897  1.00 93.90           H  
ATOM   1697  CD1 LEU A 102     -29.651  15.730 -12.719  1.00 93.90           C  
ATOM   1698 HD11 LEU A 102     -30.310  15.525 -13.562  1.00 93.90           H  
ATOM   1699 HD12 LEU A 102     -29.857  15.033 -11.907  1.00 93.90           H  
ATOM   1700 HD13 LEU A 102     -29.822  16.751 -12.378  1.00 93.90           H  
ATOM   1701  CD2 LEU A 102     -27.296  15.814 -11.936  1.00 93.90           C  
ATOM   1702 HD21 LEU A 102     -26.248  15.852 -12.234  1.00 93.90           H  
ATOM   1703 HD22 LEU A 102     -27.536  16.762 -11.454  1.00 93.90           H  
ATOM   1704 HD23 LEU A 102     -27.437  15.012 -11.212  1.00 93.90           H  
ATOM   1705  N   ASP A 103     -26.517  12.072 -15.878  1.00 94.93           N  
ATOM   1706  H   ASP A 103     -26.821  12.745 -16.567  1.00 94.93           H  
ATOM   1707  CA  ASP A 103     -26.297  10.690 -16.303  1.00 94.93           C  
ATOM   1708  HA  ASP A 103     -26.919  10.031 -15.698  1.00 94.93           H  
ATOM   1709  C   ASP A 103     -24.841  10.258 -16.097  1.00 94.93           C  
ATOM   1710  CB  ASP A 103     -26.718  10.521 -17.765  1.00 94.93           C  
ATOM   1711  HB2 ASP A 103     -26.111  11.177 -18.389  1.00 94.93           H  
ATOM   1712  HB3 ASP A 103     -26.533   9.491 -18.070  1.00 94.93           H  
ATOM   1713  O   ASP A 103     -24.586   9.098 -15.785  1.00 94.93           O  
ATOM   1714  CG  ASP A 103     -28.202  10.834 -17.968  1.00 94.93           C  
ATOM   1715  OD1 ASP A 103     -29.011  10.490 -17.070  1.00 94.93           O  
ATOM   1716  OD2 ASP A 103     -28.496  11.477 -18.997  1.00 94.93           O  
ATOM   1717  N   THR A 104     -23.876  11.182 -16.185  1.00 94.24           N  
ATOM   1718  H   THR A 104     -24.128  12.138 -16.395  1.00 94.24           H  
ATOM   1719  CA  THR A 104     -22.475  10.883 -15.856  1.00 94.24           C  
ATOM   1720  HA  THR A 104     -22.157  10.018 -16.439  1.00 94.24           H  
ATOM   1721  C   THR A 104     -22.326  10.515 -14.383  1.00 94.24           C  
ATOM   1722  CB  THR A 104     -21.551  12.053 -16.208  1.00 94.24           C  
ATOM   1723  HB  THR A 104     -21.859  12.952 -15.674  1.00 94.24           H  
ATOM   1724  O   THR A 104     -21.637   9.545 -14.075  1.00 94.24           O  
ATOM   1725  CG2 THR A 104     -20.082  11.767 -15.901  1.00 94.24           C  
ATOM   1726 HG21 THR A 104     -19.788  10.814 -16.339  1.00 94.24           H  
ATOM   1727 HG22 THR A 104     -19.455  12.560 -16.310  1.00 94.24           H  
ATOM   1728 HG23 THR A 104     -19.929  11.729 -14.823  1.00 94.24           H  
ATOM   1729  OG1 THR A 104     -21.611  12.282 -17.594  1.00 94.24           O  
ATOM   1730  HG1 THR A 104     -21.057  13.045 -17.774  1.00 94.24           H  
ATOM   1731  N   LEU A 105     -23.012  11.233 -13.486  1.00 94.01           N  
ATOM   1732  H   LEU A 105     -23.601  11.984 -13.816  1.00 94.01           H  
ATOM   1733  CA  LEU A 105     -23.038  10.920 -12.057  1.00 94.01           C  
ATOM   1734  HA  LEU A 105     -22.010  10.863 -11.698  1.00 94.01           H  
ATOM   1735  C   LEU A 105     -23.689   9.552 -11.804  1.00 94.01           C  
ATOM   1736  CB  LEU A 105     -23.760  12.056 -11.308  1.00 94.01           C  
ATOM   1737  HB2 LEU A 105     -23.224  12.990 -11.478  1.00 94.01           H  
ATOM   1738  HB3 LEU A 105     -24.764  12.170 -11.717  1.00 94.01           H  
ATOM   1739  O   LEU A 105     -23.085   8.701 -11.159  1.00 94.01           O  
ATOM   1740  CG  LEU A 105     -23.896  11.826  -9.792  1.00 94.01           C  
ATOM   1741  HG  LEU A 105     -24.387  10.872  -9.601  1.00 94.01           H  
ATOM   1742  CD1 LEU A 105     -22.537  11.837  -9.103  1.00 94.01           C  
ATOM   1743 HD11 LEU A 105     -22.677  11.749  -8.026  1.00 94.01           H  
ATOM   1744 HD12 LEU A 105     -21.935  10.994  -9.442  1.00 94.01           H  
ATOM   1745 HD13 LEU A 105     -22.027  12.775  -9.323  1.00 94.01           H  
ATOM   1746  CD2 LEU A 105     -24.758  12.930  -9.194  1.00 94.01           C  
ATOM   1747 HD21 LEU A 105     -25.744  12.904  -9.658  1.00 94.01           H  
ATOM   1748 HD22 LEU A 105     -24.875  12.771  -8.122  1.00 94.01           H  
ATOM   1749 HD23 LEU A 105     -24.299  13.904  -9.360  1.00 94.01           H  
ATOM   1750  N   LYS A 106     -24.877   9.299 -12.368  1.00 93.46           N  
ATOM   1751  H   LYS A 106     -25.318  10.044 -12.887  1.00 93.46           H  
ATOM   1752  CA  LYS A 106     -25.586   8.013 -12.218  1.00 93.46           C  
ATOM   1753  HA  LYS A 106     -25.778   7.825 -11.162  1.00 93.46           H  
ATOM   1754  C   LYS A 106     -24.759   6.832 -12.722  1.00 93.46           C  
ATOM   1755  CB  LYS A 106     -26.917   8.052 -12.976  1.00 93.46           C  
ATOM   1756  HB2 LYS A 106     -26.730   8.356 -14.006  1.00 93.46           H  
ATOM   1757  HB3 LYS A 106     -27.339   7.048 -12.991  1.00 93.46           H  
ATOM   1758  O   LYS A 106     -24.631   5.829 -12.027  1.00 93.46           O  
ATOM   1759  CG  LYS A 106     -27.941   8.995 -12.336  1.00 93.46           C  
ATOM   1760  HG2 LYS A 106     -28.203   8.633 -11.342  1.00 93.46           H  
ATOM   1761  HG3 LYS A 106     -27.528  10.000 -12.250  1.00 93.46           H  
ATOM   1762  CD  LYS A 106     -29.186   9.032 -13.222  1.00 93.46           C  
ATOM   1763  HD2 LYS A 106     -28.893   9.344 -14.224  1.00 93.46           H  
ATOM   1764  HD3 LYS A 106     -29.620   8.033 -13.278  1.00 93.46           H  
ATOM   1765  CE  LYS A 106     -30.219  10.014 -12.676  1.00 93.46           C  
ATOM   1766  HE2 LYS A 106     -29.734  10.980 -12.533  1.00 93.46           H  
ATOM   1767  HE3 LYS A 106     -30.570   9.665 -11.705  1.00 93.46           H  
ATOM   1768  NZ  LYS A 106     -31.342  10.142 -13.635  1.00 93.46           N  
ATOM   1769  HZ1 LYS A 106     -31.807   9.253 -13.753  1.00 93.46           H  
ATOM   1770  HZ2 LYS A 106     -30.983  10.419 -14.538  1.00 93.46           H  
ATOM   1771  HZ3 LYS A 106     -32.009  10.832 -13.321  1.00 93.46           H  
ATOM   1772  N   ASN A 107     -24.152   6.966 -13.901  1.00 94.90           N  
ATOM   1773  H   ASN A 107     -24.328   7.805 -14.435  1.00 94.90           H  
ATOM   1774  CA  ASN A 107     -23.288   5.937 -14.474  1.00 94.90           C  
ATOM   1775  HA  ASN A 107     -23.834   4.994 -14.514  1.00 94.90           H  
ATOM   1776  C   ASN A 107     -22.039   5.697 -13.619  1.00 94.90           C  
ATOM   1777  CB  ASN A 107     -22.892   6.355 -15.900  1.00 94.90           C  
ATOM   1778  HB2 ASN A 107     -22.501   7.373 -15.885  1.00 94.90           H  
ATOM   1779  HB3 ASN A 107     -22.108   5.690 -16.261  1.00 94.90           H  
ATOM   1780  O   ASN A 107     -21.564   4.568 -13.536  1.00 94.90           O  
ATOM   1781  CG  ASN A 107     -24.040   6.264 -16.891  1.00 94.90           C  
ATOM   1782  ND2 ASN A 107     -23.995   7.021 -17.961  1.00 94.90           N  
ATOM   1783 HD21 ASN A 107     -23.358   7.805 -17.986  1.00 94.90           H  
ATOM   1784 HD22 ASN A 107     -24.823   6.978 -18.537  1.00 94.90           H  
ATOM   1785  OD1 ASN A 107     -24.964   5.488 -16.750  1.00 94.90           O  
ATOM   1786  N   PHE A 108     -21.492   6.741 -12.991  1.00 94.25           N  
ATOM   1787  H   PHE A 108     -21.901   7.657 -13.103  1.00 94.25           H  
ATOM   1788  CA  PHE A 108     -20.360   6.606 -12.077  1.00 94.25           C  
ATOM   1789  HA  PHE A 108     -19.586   6.010 -12.561  1.00 94.25           H  
ATOM   1790  C   PHE A 108     -20.750   5.865 -10.793  1.00 94.25           C  
ATOM   1791  CB  PHE A 108     -19.778   7.989 -11.785  1.00 94.25           C  
ATOM   1792  HB2 PHE A 108     -19.551   8.484 -12.729  1.00 94.25           H  
ATOM   1793  HB3 PHE A 108     -20.516   8.598 -11.263  1.00 94.25           H  
ATOM   1794  O   PHE A 108     -20.056   4.929 -10.407  1.00 94.25           O  
ATOM   1795  CG  PHE A 108     -18.509   7.938 -10.965  1.00 94.25           C  
ATOM   1796  CD1 PHE A 108     -18.542   8.224  -9.587  1.00 94.25           C  
ATOM   1797  HD1 PHE A 108     -19.477   8.454  -9.098  1.00 94.25           H  
ATOM   1798  CD2 PHE A 108     -17.287   7.637 -11.592  1.00 94.25           C  
ATOM   1799  HD2 PHE A 108     -17.258   7.421 -12.650  1.00 94.25           H  
ATOM   1800  CE1 PHE A 108     -17.349   8.224  -8.844  1.00 94.25           C  
ATOM   1801  HE1 PHE A 108     -17.367   8.455  -7.789  1.00 94.25           H  
ATOM   1802  CE2 PHE A 108     -16.096   7.627 -10.846  1.00 94.25           C  
ATOM   1803  HE2 PHE A 108     -15.154   7.397 -11.321  1.00 94.25           H  
ATOM   1804  CZ  PHE A 108     -16.128   7.928  -9.473  1.00 94.25           C  
ATOM   1805  HZ  PHE A 108     -15.213   7.936  -8.900  1.00 94.25           H  
ATOM   1806  N   LEU A 109     -21.892   6.207 -10.188  1.00 93.18           N  
ATOM   1807  H   LEU A 109     -22.411   6.996 -10.548  1.00 93.18           H  
ATOM   1808  CA  LEU A 109     -22.419   5.505  -9.011  1.00 93.18           C  
ATOM   1809  HA  LEU A 109     -21.663   5.507  -8.226  1.00 93.18           H  
ATOM   1810  C   LEU A 109     -22.713   4.034  -9.308  1.00 93.18           C  
ATOM   1811  CB  LEU A 109     -23.693   6.206  -8.507  1.00 93.18           C  
ATOM   1812  HB2 LEU A 109     -24.131   5.600  -7.713  1.00 93.18           H  
ATOM   1813  HB3 LEU A 109     -24.414   6.256  -9.323  1.00 93.18           H  
ATOM   1814  O   LEU A 109     -22.336   3.165  -8.527  1.00 93.18           O  
ATOM   1815  CG  LEU A 109     -23.466   7.622  -7.957  1.00 93.18           C  
ATOM   1816  HG  LEU A 109     -22.990   8.242  -8.717  1.00 93.18           H  
ATOM   1817  CD1 LEU A 109     -24.806   8.259  -7.590  1.00 93.18           C  
ATOM   1818 HD11 LEU A 109     -25.452   8.297  -8.468  1.00 93.18           H  
ATOM   1819 HD12 LEU A 109     -24.641   9.275  -7.232  1.00 93.18           H  
ATOM   1820 HD13 LEU A 109     -25.293   7.682  -6.804  1.00 93.18           H  
ATOM   1821  CD2 LEU A 109     -22.567   7.624  -6.726  1.00 93.18           C  
ATOM   1822 HD21 LEU A 109     -21.590   7.197  -6.953  1.00 93.18           H  
ATOM   1823 HD22 LEU A 109     -23.031   7.069  -5.911  1.00 93.18           H  
ATOM   1824 HD23 LEU A 109     -22.402   8.657  -6.421  1.00 93.18           H  
ATOM   1825  N   GLN A 110     -23.319   3.748 -10.461  1.00 93.57           N  
ATOM   1826  H   GLN A 110     -23.662   4.509 -11.030  1.00 93.57           H  
ATOM   1827  CA  GLN A 110     -23.585   2.378 -10.892  1.00 93.57           C  
ATOM   1828  HA  GLN A 110     -24.167   1.886 -10.113  1.00 93.57           H  
ATOM   1829  C   GLN A 110     -22.282   1.583 -11.061  1.00 93.57           C  
ATOM   1830  CB  GLN A 110     -24.416   2.418 -12.184  1.00 93.57           C  
ATOM   1831  HB2 GLN A 110     -25.286   3.056 -12.029  1.00 93.57           H  
ATOM   1832  HB3 GLN A 110     -23.818   2.849 -12.987  1.00 93.57           H  
ATOM   1833  O   GLN A 110     -22.175   0.474 -10.554  1.00 93.57           O  
ATOM   1834  CG  GLN A 110     -24.900   1.028 -12.616  1.00 93.57           C  
ATOM   1835  HG2 GLN A 110     -24.034   0.403 -12.835  1.00 93.57           H  
ATOM   1836  HG3 GLN A 110     -25.478   1.121 -13.535  1.00 93.57           H  
ATOM   1837  CD  GLN A 110     -25.778   0.345 -11.571  1.00 93.57           C  
ATOM   1838  NE2 GLN A 110     -25.580  -0.925 -11.331  1.00 93.57           N  
ATOM   1839 HE21 GLN A 110     -24.779  -1.404 -11.718  1.00 93.57           H  
ATOM   1840 HE22 GLN A 110     -26.082  -1.388 -10.587  1.00 93.57           H  
ATOM   1841  OE1 GLN A 110     -26.650   0.945 -10.957  1.00 93.57           O  
ATOM   1842  N   LYS A 111     -21.253   2.171 -11.689  1.00 91.71           N  
ATOM   1843  H   LYS A 111     -21.392   3.096 -12.069  1.00 91.71           H  
ATOM   1844  CA  LYS A 111     -19.933   1.530 -11.825  1.00 91.71           C  
ATOM   1845  HA  LYS A 111     -20.057   0.562 -12.309  1.00 91.71           H  
ATOM   1846  C   LYS A 111     -19.279   1.231 -10.479  1.00 91.71           C  
ATOM   1847  CB  LYS A 111     -18.993   2.413 -12.647  1.00 91.71           C  
ATOM   1848  HB2 LYS A 111     -19.073   3.445 -12.307  1.00 91.71           H  
ATOM   1849  HB3 LYS A 111     -17.967   2.083 -12.484  1.00 91.71           H  
ATOM   1850  O   LYS A 111     -18.753   0.140 -10.314  1.00 91.71           O  
ATOM   1851  CG  LYS A 111     -19.287   2.327 -14.145  1.00 91.71           C  
ATOM   1852  HG2 LYS A 111     -20.337   2.541 -14.345  1.00 91.71           H  
ATOM   1853  HG3 LYS A 111     -19.064   1.320 -14.497  1.00 91.71           H  
ATOM   1854  CD  LYS A 111     -18.399   3.337 -14.873  1.00 91.71           C  
ATOM   1855  HD2 LYS A 111     -18.626   4.338 -14.506  1.00 91.71           H  
ATOM   1856  HD3 LYS A 111     -17.355   3.106 -14.662  1.00 91.71           H  
ATOM   1857  CE  LYS A 111     -18.657   3.268 -16.375  1.00 91.71           C  
ATOM   1858  HE2 LYS A 111     -18.511   2.239 -16.705  1.00 91.71           H  
ATOM   1859  HE3 LYS A 111     -19.698   3.535 -16.557  1.00 91.71           H  
ATOM   1860  NZ  LYS A 111     -17.743   4.181 -17.100  1.00 91.71           N  
ATOM   1861  HZ1 LYS A 111     -16.783   3.932 -16.909  1.00 91.71           H  
ATOM   1862  HZ2 LYS A 111     -17.908   4.136 -18.095  1.00 91.71           H  
ATOM   1863  HZ3 LYS A 111     -17.888   5.130 -16.784  1.00 91.71           H  
ATOM   1864  N   MET A 112     -19.320   2.182  -9.547  1.00 91.47           N  
ATOM   1865  H   MET A 112     -19.752   3.064  -9.781  1.00 91.47           H  
ATOM   1866  CA  MET A 112     -18.773   2.013  -8.197  1.00 91.47           C  
ATOM   1867  HA  MET A 112     -17.733   1.691  -8.258  1.00 91.47           H  
ATOM   1868  C   MET A 112     -19.529   0.927  -7.408  1.00 91.47           C  
ATOM   1869  CB  MET A 112     -18.833   3.369  -7.475  1.00 91.47           C  
ATOM   1870  HB2 MET A 112     -18.689   3.216  -6.405  1.00 91.47           H  
ATOM   1871  HB3 MET A 112     -19.822   3.797  -7.636  1.00 91.47           H  
ATOM   1872  O   MET A 112     -18.926   0.235  -6.597  1.00 91.47           O  
ATOM   1873  CG  MET A 112     -17.833   4.425  -7.959  1.00 91.47           C  
ATOM   1874  HG2 MET A 112     -18.112   5.376  -7.506  1.00 91.47           H  
ATOM   1875  HG3 MET A 112     -17.937   4.537  -9.038  1.00 91.47           H  
ATOM   1876  SD  MET A 112     -16.076   4.146  -7.598  1.00 91.47           S  
ATOM   1877  CE  MET A 112     -16.094   4.025  -5.783  1.00 91.47           C  
ATOM   1878  HE1 MET A 112     -15.071   3.946  -5.415  1.00 91.47           H  
ATOM   1879  HE2 MET A 112     -16.632   3.129  -5.474  1.00 91.47           H  
ATOM   1880  HE3 MET A 112     -16.568   4.905  -5.347  1.00 91.47           H  
ATOM   1881  N   LYS A 113     -20.832   0.745  -7.667  1.00 91.50           N  
ATOM   1882  H   LYS A 113     -21.286   1.388  -8.299  1.00 91.50           H  
ATOM   1883  CA  LYS A 113     -21.647  -0.319  -7.062  1.00 91.50           C  
ATOM   1884  HA  LYS A 113     -21.383  -0.401  -6.008  1.00 91.50           H  
ATOM   1885  C   LYS A 113     -21.373  -1.695  -7.679  1.00 91.50           C  
ATOM   1886  CB  LYS A 113     -23.128   0.072  -7.179  1.00 91.50           C  
ATOM   1887  HB2 LYS A 113     -23.262   1.070  -6.763  1.00 91.50           H  
ATOM   1888  HB3 LYS A 113     -23.417   0.092  -8.230  1.00 91.50           H  
ATOM   1889  O   LYS A 113     -21.304  -2.681  -6.956  1.00 91.50           O  
ATOM   1890  CG  LYS A 113     -24.036  -0.905  -6.423  1.00 91.50           C  
ATOM   1891  HG2 LYS A 113     -23.919  -1.909  -6.830  1.00 91.50           H  
ATOM   1892  HG3 LYS A 113     -23.754  -0.914  -5.370  1.00 91.50           H  
ATOM   1893  CD  LYS A 113     -25.503  -0.494  -6.556  1.00 91.50           C  
ATOM   1894  HD2 LYS A 113     -25.636   0.506  -6.144  1.00 91.50           H  
ATOM   1895  HD3 LYS A 113     -25.778  -0.494  -7.611  1.00 91.50           H  
ATOM   1896  CE  LYS A 113     -26.361  -1.501  -5.788  1.00 91.50           C  
ATOM   1897  HE2 LYS A 113     -26.164  -2.495  -6.191  1.00 91.50           H  
ATOM   1898  HE3 LYS A 113     -26.045  -1.500  -4.745  1.00 91.50           H  
ATOM   1899  NZ  LYS A 113     -27.802  -1.175  -5.896  1.00 91.50           N  
ATOM   1900  HZ1 LYS A 113     -28.349  -1.856  -5.388  1.00 91.50           H  
ATOM   1901  HZ2 LYS A 113     -27.979  -0.259  -5.510  1.00 91.50           H  
ATOM   1902  HZ3 LYS A 113     -28.083  -1.184  -6.866  1.00 91.50           H  
ATOM   1903  N   ASP A 114     -21.237  -1.760  -9.002  1.00 92.27           N  
ATOM   1904  H   ASP A 114     -21.409  -0.919  -9.534  1.00 92.27           H  
ATOM   1905  CA  ASP A 114     -21.043  -3.019  -9.735  1.00 92.27           C  
ATOM   1906  HA  ASP A 114     -21.705  -3.783  -9.327  1.00 92.27           H  
ATOM   1907  C   ASP A 114     -19.610  -3.549  -9.633  1.00 92.27           C  
ATOM   1908  CB  ASP A 114     -21.378  -2.810 -11.221  1.00 92.27           C  
ATOM   1909  HB2 ASP A 114     -20.783  -1.982 -11.606  1.00 92.27           H  
ATOM   1910  HB3 ASP A 114     -21.093  -3.707 -11.772  1.00 92.27           H  
ATOM   1911  O   ASP A 114     -19.379  -4.754  -9.724  1.00 92.27           O  
ATOM   1912  CG  ASP A 114     -22.857  -2.545 -11.498  1.00 92.27           C  
ATOM   1913  OD1 ASP A 114     -23.720  -2.934 -10.682  1.00 92.27           O  
ATOM   1914  OD2 ASP A 114     -23.153  -1.945 -12.559  1.00 92.27           O  
ATOM   1915  N   LYS A 115     -18.637  -2.642  -9.506  1.00 89.93           N  
ATOM   1916  H   LYS A 115     -18.906  -1.670  -9.461  1.00 89.93           H  
ATOM   1917  CA  LYS A 115     -17.207  -2.950  -9.438  1.00 89.93           C  
ATOM   1918  HA  LYS A 115     -17.062  -4.014  -9.251  1.00 89.93           H  
ATOM   1919  C   LYS A 115     -16.582  -2.201  -8.264  1.00 89.93           C  
ATOM   1920  CB  LYS A 115     -16.517  -2.615 -10.762  1.00 89.93           C  
ATOM   1921  HB2 LYS A 115     -15.458  -2.848 -10.657  1.00 89.93           H  
ATOM   1922  HB3 LYS A 115     -16.626  -1.552 -10.978  1.00 89.93           H  
ATOM   1923  O   LYS A 115     -15.907  -1.193  -8.497  1.00 89.93           O  
ATOM   1924  CG  LYS A 115     -17.089  -3.431 -11.919  1.00 89.93           C  
ATOM   1925  HG2 LYS A 115     -18.119  -3.130 -12.114  1.00 89.93           H  
ATOM   1926  HG3 LYS A 115     -17.064  -4.490 -11.664  1.00 89.93           H  
ATOM   1927  CD  LYS A 115     -16.248  -3.187 -13.166  1.00 89.93           C  
ATOM   1928  HD2 LYS A 115     -16.255  -2.125 -13.409  1.00 89.93           H  
ATOM   1929  HD3 LYS A 115     -15.227  -3.512 -12.969  1.00 89.93           H  
ATOM   1930  CE  LYS A 115     -16.855  -4.001 -14.302  1.00 89.93           C  
ATOM   1931  HE2 LYS A 115     -17.854  -3.619 -14.513  1.00 89.93           H  
ATOM   1932  HE3 LYS A 115     -16.961  -5.031 -13.961  1.00 89.93           H  
ATOM   1933  NZ  LYS A 115     -15.990  -3.940 -15.498  1.00 89.93           N  
ATOM   1934  HZ1 LYS A 115     -16.388  -4.498 -16.240  1.00 89.93           H  
ATOM   1935  HZ2 LYS A 115     -15.880  -2.981 -15.794  1.00 89.93           H  
ATOM   1936  HZ3 LYS A 115     -15.084  -4.313 -15.255  1.00 89.93           H  
ATOM   1937  N   PRO A 116     -16.831  -2.660  -7.026  1.00 89.11           N  
ATOM   1938  CA  PRO A 116     -16.125  -2.125  -5.875  1.00 89.11           C  
ATOM   1939  HA  PRO A 116     -16.343  -1.062  -5.765  1.00 89.11           H  
ATOM   1940  C   PRO A 116     -14.615  -2.306  -6.062  1.00 89.11           C  
ATOM   1941  CB  PRO A 116     -16.668  -2.882  -4.661  1.00 89.11           C  
ATOM   1942  HB2 PRO A 116     -15.913  -3.014  -3.885  1.00 89.11           H  
ATOM   1943  HB3 PRO A 116     -17.534  -2.354  -4.262  1.00 89.11           H  
ATOM   1944  O   PRO A 116     -14.162  -3.222  -6.755  1.00 89.11           O  
ATOM   1945  CG  PRO A 116     -17.114  -4.219  -5.250  1.00 89.11           C  
ATOM   1946  HG2 PRO A 116     -17.898  -4.685  -4.653  1.00 89.11           H  
ATOM   1947  HG3 PRO A 116     -16.254  -4.883  -5.341  1.00 89.11           H  
ATOM   1948  CD  PRO A 116     -17.614  -3.831  -6.640  1.00 89.11           C  
ATOM   1949  HD2 PRO A 116     -17.474  -4.671  -7.321  1.00 89.11           H  
ATOM   1950  HD3 PRO A 116     -18.668  -3.559  -6.590  1.00 89.11           H  
ATOM   1951  N   GLU A 117     -13.847  -1.400  -5.471  1.00 90.73           N  
ATOM   1952  H   GLU A 117     -14.268  -0.716  -4.859  1.00 90.73           H  
ATOM   1953  CA  GLU A 117     -12.403  -1.568  -5.355  1.00 90.73           C  
ATOM   1954  HA  GLU A 117     -12.004  -1.887  -6.318  1.00 90.73           H  
ATOM   1955  C   GLU A 117     -12.159  -2.712  -4.368  1.00 90.73           C  
ATOM   1956  CB  GLU A 117     -11.733  -0.225  -4.994  1.00 90.73           C  
ATOM   1957  HB2 GLU A 117     -10.688  -0.396  -4.735  1.00 90.73           H  
ATOM   1958  HB3 GLU A 117     -12.250   0.225  -4.146  1.00 90.73           H  
ATOM   1959  O   GLU A 117     -12.752  -2.761  -3.292  1.00 90.73           O  
ATOM   1960  CG  GLU A 117     -11.801   0.708  -6.226  1.00 90.73           C  
ATOM   1961  HG2 GLU A 117     -12.821   0.712  -6.611  1.00 90.73           H  
ATOM   1962  HG3 GLU A 117     -11.177   0.277  -7.008  1.00 90.73           H  
ATOM   1963  CD  GLU A 117     -11.398   2.181  -6.033  1.00 90.73           C  
ATOM   1964  OE1 GLU A 117     -11.270   2.869  -7.087  1.00 90.73           O  
ATOM   1965  OE2 GLU A 117     -11.412   2.705  -4.906  1.00 90.73           O  
ATOM   1966  N   VAL A 118     -11.386  -3.698  -4.811  1.00 92.51           N  
ATOM   1967  H   VAL A 118     -10.905  -3.585  -5.691  1.00 92.51           H  
ATOM   1968  CA  VAL A 118     -11.031  -4.883  -4.033  1.00 92.51           C  
ATOM   1969  HA  VAL A 118     -11.421  -4.791  -3.019  1.00 92.51           H  
ATOM   1970  C   VAL A 118      -9.518  -4.909  -3.950  1.00 92.51           C  
ATOM   1971  CB  VAL A 118     -11.600  -6.173  -4.660  1.00 92.51           C  
ATOM   1972  HB  VAL A 118     -11.237  -6.263  -5.684  1.00 92.51           H  
ATOM   1973  O   VAL A 118      -8.834  -4.552  -4.914  1.00 92.51           O  
ATOM   1974  CG1 VAL A 118     -11.197  -7.438  -3.891  1.00 92.51           C  
ATOM   1975 HG11 VAL A 118     -11.473  -7.346  -2.841  1.00 92.51           H  
ATOM   1976 HG12 VAL A 118     -11.683  -8.314  -4.320  1.00 92.51           H  
ATOM   1977 HG13 VAL A 118     -10.120  -7.589  -3.964  1.00 92.51           H  
ATOM   1978  CG2 VAL A 118     -13.135  -6.145  -4.703  1.00 92.51           C  
ATOM   1979 HG21 VAL A 118     -13.472  -5.317  -5.327  1.00 92.51           H  
ATOM   1980 HG22 VAL A 118     -13.517  -7.077  -5.120  1.00 92.51           H  
ATOM   1981 HG23 VAL A 118     -13.526  -6.007  -3.695  1.00 92.51           H  
ATOM   1982  N   GLU A 119      -9.005  -5.320  -2.803  1.00 93.53           N  
ATOM   1983  H   GLU A 119      -9.607  -5.551  -2.026  1.00 93.53           H  
ATOM   1984  CA  GLU A 119      -7.579  -5.505  -2.610  1.00 93.53           C  
ATOM   1985  HA  GLU A 119      -7.058  -4.639  -3.018  1.00 93.53           H  
ATOM   1986  C   GLU A 119      -7.095  -6.762  -3.345  1.00 93.53           C  
ATOM   1987  CB  GLU A 119      -7.287  -5.545  -1.114  1.00 93.53           C  
ATOM   1988  HB2 GLU A 119      -7.801  -4.708  -0.640  1.00 93.53           H  
ATOM   1989  HB3 GLU A 119      -7.661  -6.478  -0.692  1.00 93.53           H  
ATOM   1990  O   GLU A 119      -7.669  -7.849  -3.236  1.00 93.53           O  
ATOM   1991  CG  GLU A 119      -5.784  -5.413  -0.855  1.00 93.53           C  
ATOM   1992  HG2 GLU A 119      -5.268  -6.240  -1.341  1.00 93.53           H  
ATOM   1993  HG3 GLU A 119      -5.428  -4.485  -1.302  1.00 93.53           H  
ATOM   1994  CD  GLU A 119      -5.449  -5.419   0.638  1.00 93.53           C  
ATOM   1995  OE1 GLU A 119      -4.242  -5.574   0.914  1.00 93.53           O  
ATOM   1996  OE2 GLU A 119      -6.386  -5.299   1.459  1.00 93.53           O  
ATOM   1997  N   TYR A 120      -6.028  -6.607  -4.120  1.00 93.96           N  
ATOM   1998  H   TYR A 120      -5.622  -5.685  -4.182  1.00 93.96           H  
ATOM   1999  CA  TYR A 120      -5.332  -7.688  -4.798  1.00 93.96           C  
ATOM   2000  HA  TYR A 120      -5.712  -8.649  -4.451  1.00 93.96           H  
ATOM   2001  C   TYR A 120      -3.847  -7.604  -4.469  1.00 93.96           C  
ATOM   2002  CB  TYR A 120      -5.531  -7.586  -6.317  1.00 93.96           C  
ATOM   2003  HB2 TYR A 120      -4.914  -8.342  -6.802  1.00 93.96           H  
ATOM   2004  HB3 TYR A 120      -5.168  -6.611  -6.641  1.00 93.96           H  
ATOM   2005  O   TYR A 120      -3.255  -6.532  -4.549  1.00 93.96           O  
ATOM   2006  CG  TYR A 120      -6.956  -7.744  -6.805  1.00 93.96           C  
ATOM   2007  CD1 TYR A 120      -7.513  -9.024  -6.986  1.00 93.96           C  
ATOM   2008  HD1 TYR A 120      -6.932  -9.896  -6.724  1.00 93.96           H  
ATOM   2009  CD2 TYR A 120      -7.731  -6.600  -7.057  1.00 93.96           C  
ATOM   2010  HD2 TYR A 120      -7.328  -5.624  -6.829  1.00 93.96           H  
ATOM   2011  CE1 TYR A 120      -8.841  -9.159  -7.438  1.00 93.96           C  
ATOM   2012  HE1 TYR A 120      -9.294 -10.135  -7.534  1.00 93.96           H  
ATOM   2013  CE2 TYR A 120      -9.059  -6.728  -7.496  1.00 93.96           C  
ATOM   2014  HE2 TYR A 120      -9.663  -5.842  -7.621  1.00 93.96           H  
ATOM   2015  OH  TYR A 120     -10.908  -8.117  -8.090  1.00 93.96           O  
ATOM   2016  HH  TYR A 120     -11.355  -7.277  -7.960  1.00 93.96           H  
ATOM   2017  CZ  TYR A 120      -9.617  -8.007  -7.683  1.00 93.96           C  
ATOM   2018  N   SER A 121      -3.227  -8.744  -4.182  1.00 93.05           N  
ATOM   2019  H   SER A 121      -3.768  -9.577  -4.001  1.00 93.05           H  
ATOM   2020  CA  SER A 121      -1.769  -8.841  -4.079  1.00 93.05           C  
ATOM   2021  HA  SER A 121      -1.373  -7.848  -3.865  1.00 93.05           H  
ATOM   2022  C   SER A 121      -1.172  -9.302  -5.409  1.00 93.05           C  
ATOM   2023  CB  SER A 121      -1.304  -9.731  -2.920  1.00 93.05           C  
ATOM   2024  HB2 SER A 121      -0.471  -9.248  -2.409  1.00 93.05           H  
ATOM   2025  HB3 SER A 121      -0.935 -10.673  -3.327  1.00 93.05           H  
ATOM   2026  O   SER A 121      -1.686 -10.227  -6.050  1.00 93.05           O  
ATOM   2027  OG  SER A 121      -2.333 -10.012  -1.987  1.00 93.05           O  
ATOM   2028  HG  SER A 121      -2.343  -9.323  -1.318  1.00 93.05           H  
ATOM   2029  N   PHE A 122      -0.077  -8.666  -5.809  1.00 94.63           N  
ATOM   2030  H   PHE A 122       0.251  -7.894  -5.245  1.00 94.63           H  
ATOM   2031  CA  PHE A 122       0.666  -8.942  -7.030  1.00 94.63           C  
ATOM   2032  HA  PHE A 122       0.188  -9.760  -7.569  1.00 94.63           H  
ATOM   2033  C   PHE A 122       2.089  -9.361  -6.687  1.00 94.63           C  
ATOM   2034  CB  PHE A 122       0.664  -7.709  -7.942  1.00 94.63           C  
ATOM   2035  HB2 PHE A 122       1.262  -7.924  -8.828  1.00 94.63           H  
ATOM   2036  HB3 PHE A 122       1.139  -6.878  -7.422  1.00 94.63           H  
ATOM   2037  O   PHE A 122       2.855  -8.592  -6.113  1.00 94.63           O  
ATOM   2038  CG  PHE A 122      -0.722  -7.289  -8.374  1.00 94.63           C  
ATOM   2039  CD1 PHE A 122      -1.305  -7.847  -9.526  1.00 94.63           C  
ATOM   2040  HD1 PHE A 122      -0.746  -8.552 -10.124  1.00 94.63           H  
ATOM   2041  CD2 PHE A 122      -1.460  -6.395  -7.579  1.00 94.63           C  
ATOM   2042  HD2 PHE A 122      -1.033  -5.987  -6.675  1.00 94.63           H  
ATOM   2043  CE1 PHE A 122      -2.623  -7.509  -9.876  1.00 94.63           C  
ATOM   2044  HE1 PHE A 122      -3.084  -7.969 -10.738  1.00 94.63           H  
ATOM   2045  CE2 PHE A 122      -2.776  -6.063  -7.932  1.00 94.63           C  
ATOM   2046  HE2 PHE A 122      -3.343  -5.395  -7.301  1.00 94.63           H  
ATOM   2047  CZ  PHE A 122      -3.357  -6.610  -9.085  1.00 94.63           C  
ATOM   2048  HZ  PHE A 122      -4.371  -6.342  -9.342  1.00 94.63           H  
ATOM   2049  N   ASP A 123       2.436 -10.571  -7.101  1.00 95.41           N  
ATOM   2050  H   ASP A 123       1.717 -11.181  -7.465  1.00 95.41           H  
ATOM   2051  CA  ASP A 123       3.762 -11.145  -6.927  1.00 95.41           C  
ATOM   2052  HA  ASP A 123       4.183 -10.836  -5.970  1.00 95.41           H  
ATOM   2053  C   ASP A 123       4.678 -10.662  -8.068  1.00 95.41           C  
ATOM   2054  CB  ASP A 123       3.624 -12.675  -6.941  1.00 95.41           C  
ATOM   2055  HB2 ASP A 123       4.624 -13.100  -7.022  1.00 95.41           H  
ATOM   2056  HB3 ASP A 123       3.084 -12.960  -7.844  1.00 95.41           H  
ATOM   2057  O   ASP A 123       4.398 -10.900  -9.250  1.00 95.41           O  
ATOM   2058  CG  ASP A 123       2.906 -13.326  -5.744  1.00 95.41           C  
ATOM   2059  OD1 ASP A 123       2.242 -12.635  -4.940  1.00 95.41           O  
ATOM   2060  OD2 ASP A 123       2.965 -14.579  -5.688  1.00 95.41           O  
ATOM   2061  N   ILE A 124       5.782  -9.994  -7.736  1.00 95.55           N  
ATOM   2062  H   ILE A 124       5.952  -9.816  -6.757  1.00 95.55           H  
ATOM   2063  CA  ILE A 124       6.741  -9.419  -8.687  1.00 95.55           C  
ATOM   2064  HA  ILE A 124       6.407  -9.637  -9.701  1.00 95.55           H  
ATOM   2065  C   ILE A 124       8.107 -10.078  -8.490  1.00 95.55           C  
ATOM   2066  CB  ILE A 124       6.824  -7.881  -8.551  1.00 95.55           C  
ATOM   2067  HB  ILE A 124       7.204  -7.659  -7.554  1.00 95.55           H  
ATOM   2068  O   ILE A 124       8.623 -10.180  -7.382  1.00 95.55           O  
ATOM   2069  CG1 ILE A 124       5.430  -7.224  -8.692  1.00 95.55           C  
ATOM   2070 HG12 ILE A 124       5.025  -7.439  -9.681  1.00 95.55           H  
ATOM   2071 HG13 ILE A 124       4.754  -7.653  -7.952  1.00 95.55           H  
ATOM   2072  CG2 ILE A 124       7.814  -7.297  -9.585  1.00 95.55           C  
ATOM   2073 HG21 ILE A 124       8.810  -7.713  -9.432  1.00 95.55           H  
ATOM   2074 HG22 ILE A 124       7.909  -6.219  -9.449  1.00 95.55           H  
ATOM   2075 HG23 ILE A 124       7.477  -7.511 -10.599  1.00 95.55           H  
ATOM   2076  CD1 ILE A 124       5.418  -5.707  -8.460  1.00 95.55           C  
ATOM   2077 HD11 ILE A 124       4.386  -5.356  -8.427  1.00 95.55           H  
ATOM   2078 HD12 ILE A 124       5.940  -5.180  -9.259  1.00 95.55           H  
ATOM   2079 HD13 ILE A 124       5.906  -5.481  -7.513  1.00 95.55           H  
ATOM   2080  N   ILE A 125       8.716 -10.501  -9.596  1.00 95.48           N  
ATOM   2081  H   ILE A 125       8.242 -10.338 -10.474  1.00 95.48           H  
ATOM   2082  CA  ILE A 125      10.092 -10.996  -9.647  1.00 95.48           C  
ATOM   2083  HA  ILE A 125      10.466 -11.149  -8.635  1.00 95.48           H  
ATOM   2084  C   ILE A 125      10.945  -9.919 -10.306  1.00 95.48           C  
ATOM   2085  CB  ILE A 125      10.172 -12.344 -10.393  1.00 95.48           C  
ATOM   2086  HB  ILE A 125       9.767 -12.204 -11.395  1.00 95.48           H  
ATOM   2087  O   ILE A 125      10.713  -9.572 -11.469  1.00 95.48           O  
ATOM   2088  CG1 ILE A 125       9.324 -13.418  -9.676  1.00 95.48           C  
ATOM   2089 HG12 ILE A 125       8.340 -13.007  -9.450  1.00 95.48           H  
ATOM   2090 HG13 ILE A 125       9.793 -13.680  -8.727  1.00 95.48           H  
ATOM   2091  CG2 ILE A 125      11.640 -12.797 -10.518  1.00 95.48           C  
ATOM   2092 HG21 ILE A 125      12.201 -12.098 -11.138  1.00 95.48           H  
ATOM   2093 HG22 ILE A 125      12.104 -12.809  -9.532  1.00 95.48           H  
ATOM   2094 HG23 ILE A 125      11.718 -13.790 -10.960  1.00 95.48           H  
ATOM   2095  CD1 ILE A 125       9.102 -14.692 -10.497  1.00 95.48           C  
ATOM   2096 HD11 ILE A 125      10.042 -15.224 -10.642  1.00 95.48           H  
ATOM   2097 HD12 ILE A 125       8.420 -15.348  -9.956  1.00 95.48           H  
ATOM   2098 HD13 ILE A 125       8.659 -14.439 -11.461  1.00 95.48           H  
ATOM   2099  N   GLY A 126      11.913  -9.405  -9.559  1.00 94.09           N  
ATOM   2100  H   GLY A 126      12.039  -9.768  -8.625  1.00 94.09           H  
ATOM   2101  CA  GLY A 126      12.925  -8.465 -10.011  1.00 94.09           C  
ATOM   2102  HA2 GLY A 126      12.547  -7.883 -10.851  1.00 94.09           H  
ATOM   2103  HA3 GLY A 126      13.146  -7.785  -9.188  1.00 94.09           H  
ATOM   2104  C   GLY A 126      14.232  -9.134 -10.451  1.00 94.09           C  
ATOM   2105  O   GLY A 126      14.337 -10.366 -10.514  1.00 94.09           O  
ATOM   2106  N   PRO A 127      15.242  -8.318 -10.796  1.00 92.76           N  
ATOM   2107  CA  PRO A 127      16.583  -8.800 -11.098  1.00 92.76           C  
ATOM   2108  HA  PRO A 127      16.535  -9.593 -11.845  1.00 92.76           H  
ATOM   2109  C   PRO A 127      17.269  -9.349  -9.837  1.00 92.76           C  
ATOM   2110  CB  PRO A 127      17.308  -7.588 -11.687  1.00 92.76           C  
ATOM   2111  HB2 PRO A 127      17.095  -7.518 -12.754  1.00 92.76           H  
ATOM   2112  HB3 PRO A 127      18.384  -7.627 -11.517  1.00 92.76           H  
ATOM   2113  O   PRO A 127      16.877  -9.045  -8.716  1.00 92.76           O  
ATOM   2114  CG  PRO A 127      16.654  -6.410 -10.963  1.00 92.76           C  
ATOM   2115  HG2 PRO A 127      16.717  -5.485 -11.535  1.00 92.76           H  
ATOM   2116  HG3 PRO A 127      17.108  -6.287  -9.980  1.00 92.76           H  
ATOM   2117  CD  PRO A 127      15.206  -6.860 -10.800  1.00 92.76           C  
ATOM   2118  HD2 PRO A 127      14.610  -6.509 -11.643  1.00 92.76           H  
ATOM   2119  HD3 PRO A 127      14.808  -6.466  -9.865  1.00 92.76           H  
ATOM   2120  N   SER A 128      18.304 -10.170 -10.024  1.00 92.02           N  
ATOM   2121  H   SER A 128      18.636 -10.297 -10.969  1.00 92.02           H  
ATOM   2122  CA  SER A 128      19.196 -10.634  -8.944  1.00 92.02           C  
ATOM   2123  HA  SER A 128      19.851 -11.389  -9.378  1.00 92.02           H  
ATOM   2124  C   SER A 128      18.528 -11.329  -7.745  1.00 92.02           C  
ATOM   2125  CB  SER A 128      20.110  -9.492  -8.493  1.00 92.02           C  
ATOM   2126  HB2 SER A 128      20.830  -9.870  -7.768  1.00 92.02           H  
ATOM   2127  HB3 SER A 128      19.515  -8.706  -8.026  1.00 92.02           H  
ATOM   2128  O   SER A 128      19.092 -11.342  -6.660  1.00 92.02           O  
ATOM   2129  OG  SER A 128      20.805  -8.971  -9.615  1.00 92.02           O  
ATOM   2130  HG  SER A 128      21.209  -8.145  -9.338  1.00 92.02           H  
ATOM   2131  N   GLY A 129      17.358 -11.949  -7.934  1.00 91.42           N  
ATOM   2132  H   GLY A 129      16.882 -11.820  -8.815  1.00 91.42           H  
ATOM   2133  CA  GLY A 129      16.655 -12.651  -6.850  1.00 91.42           C  
ATOM   2134  HA2 GLY A 129      17.377 -13.171  -6.219  1.00 91.42           H  
ATOM   2135  HA3 GLY A 129      15.979 -13.390  -7.280  1.00 91.42           H  
ATOM   2136  C   GLY A 129      15.823 -11.739  -5.944  1.00 91.42           C  
ATOM   2137  O   GLY A 129      15.353 -12.192  -4.905  1.00 91.42           O  
ATOM   2138  N   ILE A 130      15.617 -10.482  -6.345  1.00 93.45           N  
ATOM   2139  H   ILE A 130      16.093 -10.140  -7.168  1.00 93.45           H  
ATOM   2140  CA  ILE A 130      14.710  -9.563  -5.661  1.00 93.45           C  
ATOM   2141  HA  ILE A 130      14.891  -9.632  -4.588  1.00 93.45           H  
ATOM   2142  C   ILE A 130      13.272  -9.998  -5.929  1.00 93.45           C  
ATOM   2143  CB  ILE A 130      14.976  -8.104  -6.083  1.00 93.45           C  
ATOM   2144  HB  ILE A 130      14.864  -8.031  -7.164  1.00 93.45           H  
ATOM   2145  O   ILE A 130      12.865 -10.215  -7.076  1.00 93.45           O  
ATOM   2146  CG1 ILE A 130      16.422  -7.709  -5.699  1.00 93.45           C  
ATOM   2147 HG12 ILE A 130      16.517  -7.683  -4.614  1.00 93.45           H  
ATOM   2148 HG13 ILE A 130      17.126  -8.452  -6.075  1.00 93.45           H  
ATOM   2149  CG2 ILE A 130      13.957  -7.150  -5.429  1.00 93.45           C  
ATOM   2150 HG21 ILE A 130      12.937  -7.409  -5.713  1.00 93.45           H  
ATOM   2151 HG22 ILE A 130      14.038  -7.209  -4.343  1.00 93.45           H  
ATOM   2152 HG23 ILE A 130      14.137  -6.120  -5.737  1.00 93.45           H  
ATOM   2153  CD1 ILE A 130      16.861  -6.360  -6.267  1.00 93.45           C  
ATOM   2154 HD11 ILE A 130      16.660  -6.318  -7.337  1.00 93.45           H  
ATOM   2155 HD12 ILE A 130      16.332  -5.559  -5.751  1.00 93.45           H  
ATOM   2156 HD13 ILE A 130      17.930  -6.233  -6.099  1.00 93.45           H  
ATOM   2157  N   PHE A 131      12.490 -10.096  -4.869  1.00 95.33           N  
ATOM   2158  H   PHE A 131      12.883  -9.868  -3.967  1.00 95.33           H  
ATOM   2159  CA  PHE A 131      11.084 -10.440  -4.896  1.00 95.33           C  
ATOM   2160  HA  PHE A 131      10.730 -10.505  -5.925  1.00 95.33           H  
ATOM   2161  C   PHE A 131      10.289  -9.354  -4.194  1.00 95.33           C  
ATOM   2162  CB  PHE A 131      10.881 -11.787  -4.207  1.00 95.33           C  
ATOM   2163  HB2 PHE A 131      11.202 -11.702  -3.169  1.00 95.33           H  
ATOM   2164  HB3 PHE A 131       9.808 -11.978  -4.209  1.00 95.33           H  
ATOM   2165  O   PHE A 131      10.683  -8.903  -3.125  1.00 95.33           O  
ATOM   2166  CG  PHE A 131      11.570 -12.973  -4.853  1.00 95.33           C  
ATOM   2167  CD1 PHE A 131      11.442 -13.212  -6.235  1.00 95.33           C  
ATOM   2168  HD1 PHE A 131      10.851 -12.539  -6.839  1.00 95.33           H  
ATOM   2169  CD2 PHE A 131      12.336 -13.850  -4.064  1.00 95.33           C  
ATOM   2170  HD2 PHE A 131      12.443 -13.672  -3.004  1.00 95.33           H  
ATOM   2171  CE1 PHE A 131      12.092 -14.310  -6.827  1.00 95.33           C  
ATOM   2172  HE1 PHE A 131      12.003 -14.486  -7.888  1.00 95.33           H  
ATOM   2173  CE2 PHE A 131      12.983 -14.948  -4.654  1.00 95.33           C  
ATOM   2174  HE2 PHE A 131      13.580 -15.605  -4.039  1.00 95.33           H  
ATOM   2175  CZ  PHE A 131      12.865 -15.177  -6.035  1.00 95.33           C  
ATOM   2176  HZ  PHE A 131      13.372 -16.021  -6.478  1.00 95.33           H  
ATOM   2177  N   LEU A 132       9.167  -8.954  -4.792  1.00 94.69           N  
ATOM   2178  H   LEU A 132       8.878  -9.404  -5.649  1.00 94.69           H  
ATOM   2179  CA  LEU A 132       8.259  -7.986  -4.192  1.00 94.69           C  
ATOM   2180  HA  LEU A 132       8.553  -7.857  -3.151  1.00 94.69           H  
ATOM   2181  C   LEU A 132       6.828  -8.521  -4.184  1.00 94.69           C  
ATOM   2182  CB  LEU A 132       8.337  -6.592  -4.851  1.00 94.69           C  
ATOM   2183  HB2 LEU A 132       7.801  -6.592  -5.800  1.00 94.69           H  
ATOM   2184  HB3 LEU A 132       7.787  -5.922  -4.190  1.00 94.69           H  
ATOM   2185  O   LEU A 132       6.394  -9.188  -5.127  1.00 94.69           O  
ATOM   2186  CG  LEU A 132       9.749  -6.004  -5.061  1.00 94.69           C  
ATOM   2187  HG  LEU A 132      10.434  -6.385  -4.303  1.00 94.69           H  
ATOM   2188  CD1 LEU A 132      10.298  -6.327  -6.461  1.00 94.69           C  
ATOM   2189 HD11 LEU A 132      10.392  -7.407  -6.582  1.00 94.69           H  
ATOM   2190 HD12 LEU A 132      11.285  -5.876  -6.564  1.00 94.69           H  
ATOM   2191 HD13 LEU A 132       9.632  -5.924  -7.225  1.00 94.69           H  
ATOM   2192  CD2 LEU A 132       9.701  -4.480  -4.946  1.00 94.69           C  
ATOM   2193 HD21 LEU A 132      10.701  -4.066  -5.073  1.00 94.69           H  
ATOM   2194 HD22 LEU A 132       9.020  -4.051  -5.681  1.00 94.69           H  
ATOM   2195 HD23 LEU A 132       9.369  -4.207  -3.944  1.00 94.69           H  
ATOM   2196  N   ILE A 133       6.083  -8.177  -3.144  1.00 95.52           N  
ATOM   2197  H   ILE A 133       6.529  -7.636  -2.418  1.00 95.52           H  
ATOM   2198  CA  ILE A 133       4.641  -8.362  -3.038  1.00 95.52           C  
ATOM   2199  HA  ILE A 133       4.264  -8.854  -3.935  1.00 95.52           H  
ATOM   2200  C   ILE A 133       4.028  -6.968  -2.954  1.00 95.52           C  
ATOM   2201  CB  ILE A 133       4.274  -9.242  -1.823  1.00 95.52           C  
ATOM   2202  HB  ILE A 133       4.647  -8.762  -0.918  1.00 95.52           H  
ATOM   2203  O   ILE A 133       4.289  -6.220  -2.020  1.00 95.52           O  
ATOM   2204  CG1 ILE A 133       4.933 -10.637  -1.937  1.00 95.52           C  
ATOM   2205 HG12 ILE A 133       6.008 -10.521  -2.071  1.00 95.52           H  
ATOM   2206 HG13 ILE A 133       4.537 -11.154  -2.812  1.00 95.52           H  
ATOM   2207  CG2 ILE A 133       2.741  -9.361  -1.703  1.00 95.52           C  
ATOM   2208 HG21 ILE A 133       2.288  -8.375  -1.600  1.00 95.52           H  
ATOM   2209 HG22 ILE A 133       2.335  -9.868  -2.579  1.00 95.52           H  
ATOM   2210 HG23 ILE A 133       2.481  -9.918  -0.803  1.00 95.52           H  
ATOM   2211  CD1 ILE A 133       4.741 -11.525  -0.702  1.00 95.52           C  
ATOM   2212 HD11 ILE A 133       5.295 -12.453  -0.838  1.00 95.52           H  
ATOM   2213 HD12 ILE A 133       3.689 -11.775  -0.560  1.00 95.52           H  
ATOM   2214 HD13 ILE A 133       5.120 -11.012   0.182  1.00 95.52           H  
ATOM   2215  N   VAL A 134       3.203  -6.613  -3.935  1.00 95.34           N  
ATOM   2216  H   VAL A 134       3.046  -7.268  -4.687  1.00 95.34           H  
ATOM   2217  CA  VAL A 134       2.497  -5.325  -3.955  1.00 95.34           C  
ATOM   2218  HA  VAL A 134       2.873  -4.677  -3.164  1.00 95.34           H  
ATOM   2219  C   VAL A 134       1.023  -5.574  -3.685  1.00 95.34           C  
ATOM   2220  CB  VAL A 134       2.723  -4.594  -5.289  1.00 95.34           C  
ATOM   2221  HB  VAL A 134       2.397  -5.229  -6.113  1.00 95.34           H  
ATOM   2222  O   VAL A 134       0.369  -6.254  -4.478  1.00 95.34           O  
ATOM   2223  CG1 VAL A 134       1.949  -3.273  -5.355  1.00 95.34           C  
ATOM   2224 HG11 VAL A 134       2.241  -2.644  -4.514  1.00 95.34           H  
ATOM   2225 HG12 VAL A 134       0.875  -3.454  -5.303  1.00 95.34           H  
ATOM   2226 HG13 VAL A 134       2.170  -2.754  -6.287  1.00 95.34           H  
ATOM   2227  CG2 VAL A 134       4.207  -4.269  -5.485  1.00 95.34           C  
ATOM   2228 HG21 VAL A 134       4.546  -3.617  -4.680  1.00 95.34           H  
ATOM   2229 HG22 VAL A 134       4.356  -3.765  -6.439  1.00 95.34           H  
ATOM   2230 HG23 VAL A 134       4.802  -5.182  -5.465  1.00 95.34           H  
ATOM   2231  N   THR A 135       0.486  -5.028  -2.597  1.00 94.25           N  
ATOM   2232  H   THR A 135       1.056  -4.440  -2.007  1.00 94.25           H  
ATOM   2233  CA  THR A 135      -0.962  -5.000  -2.357  1.00 94.25           C  
ATOM   2234  HA  THR A 135      -1.424  -5.845  -2.866  1.00 94.25           H  
ATOM   2235  C   THR A 135      -1.537  -3.729  -2.966  1.00 94.25           C  
ATOM   2236  CB  THR A 135      -1.338  -5.141  -0.874  1.00 94.25           C  
ATOM   2237  HB  THR A 135      -2.425  -5.141  -0.795  1.00 94.25           H  
ATOM   2238  O   THR A 135      -0.998  -2.635  -2.800  1.00 94.25           O  
ATOM   2239  CG2 THR A 135      -0.797  -6.441  -0.278  1.00 94.25           C  
ATOM   2240 HG21 THR A 135       0.293  -6.436  -0.282  1.00 94.25           H  
ATOM   2241 HG22 THR A 135      -1.165  -7.291  -0.852  1.00 94.25           H  
ATOM   2242 HG23 THR A 135      -1.149  -6.532   0.750  1.00 94.25           H  
ATOM   2243  OG1 THR A 135      -0.827  -4.077  -0.123  1.00 94.25           O  
ATOM   2244  HG1 THR A 135      -1.059  -4.240   0.794  1.00 94.25           H  
ATOM   2245  N   ALA A 136      -2.606  -3.866  -3.747  1.00 95.76           N  
ATOM   2246  H   ALA A 136      -2.989  -4.788  -3.897  1.00 95.76           H  
ATOM   2247  CA  ALA A 136      -3.241  -2.741  -4.416  1.00 95.76           C  
ATOM   2248  HA  ALA A 136      -2.991  -1.833  -3.867  1.00 95.76           H  
ATOM   2249  C   ALA A 136      -4.765  -2.865  -4.403  1.00 95.76           C  
ATOM   2250  CB  ALA A 136      -2.680  -2.612  -5.839  1.00 95.76           C  
ATOM   2251  HB1 ALA A 136      -2.881  -3.522  -6.403  1.00 95.76           H  
ATOM   2252  HB2 ALA A 136      -1.604  -2.444  -5.792  1.00 95.76           H  
ATOM   2253  HB3 ALA A 136      -3.145  -1.767  -6.348  1.00 95.76           H  
ATOM   2254  O   ALA A 136      -5.324  -3.928  -4.683  1.00 95.76           O  
ATOM   2255  N   GLU A 137      -5.440  -1.754  -4.133  1.00 94.50           N  
ATOM   2256  H   GLU A 137      -4.910  -0.906  -3.996  1.00 94.50           H  
ATOM   2257  CA  GLU A 137      -6.894  -1.642  -4.157  1.00 94.50           C  
ATOM   2258  HA  GLU A 137      -7.339  -2.619  -3.969  1.00 94.50           H  
ATOM   2259  C   GLU A 137      -7.341  -1.172  -5.542  1.00 94.50           C  
ATOM   2260  CB  GLU A 137      -7.385  -0.701  -3.051  1.00 94.50           C  
ATOM   2261  HB2 GLU A 137      -6.855   0.249  -3.124  1.00 94.50           H  
ATOM   2262  HB3 GLU A 137      -8.448  -0.523  -3.214  1.00 94.50           H  
ATOM   2263  O   GLU A 137      -7.107  -0.040  -5.965  1.00 94.50           O  
ATOM   2264  CG  GLU A 137      -7.194  -1.292  -1.643  1.00 94.50           C  
ATOM   2265  HG2 GLU A 137      -7.731  -2.239  -1.589  1.00 94.50           H  
ATOM   2266  HG3 GLU A 137      -6.135  -1.493  -1.481  1.00 94.50           H  
ATOM   2267  CD  GLU A 137      -7.706  -0.355  -0.532  1.00 94.50           C  
ATOM   2268  OE1 GLU A 137      -7.358  -0.587   0.649  1.00 94.50           O  
ATOM   2269  OE2 GLU A 137      -8.453   0.599  -0.845  1.00 94.50           O  
ATOM   2270  N   THR A 138      -7.987  -2.057  -6.301  1.00 93.68           N  
ATOM   2271  H   THR A 138      -8.166  -2.977  -5.924  1.00 93.68           H  
ATOM   2272  CA  THR A 138      -8.438  -1.717  -7.652  1.00 93.68           C  
ATOM   2273  HA  THR A 138      -8.625  -0.644  -7.676  1.00 93.68           H  
ATOM   2274  C   THR A 138      -9.755  -2.389  -8.004  1.00 93.68           C  
ATOM   2275  CB  THR A 138      -7.338  -1.987  -8.696  1.00 93.68           C  
ATOM   2276  HB  THR A 138      -6.439  -1.447  -8.398  1.00 93.68           H  
ATOM   2277  O   THR A 138     -10.089  -3.480  -7.554  1.00 93.68           O  
ATOM   2278  CG2 THR A 138      -6.972  -3.464  -8.857  1.00 93.68           C  
ATOM   2279 HG21 THR A 138      -6.493  -3.805  -7.939  1.00 93.68           H  
ATOM   2280 HG22 THR A 138      -6.260  -3.577  -9.674  1.00 93.68           H  
ATOM   2281 HG23 THR A 138      -7.857  -4.069  -9.052  1.00 93.68           H  
ATOM   2282  OG1 THR A 138      -7.736  -1.495  -9.964  1.00 93.68           O  
ATOM   2283  HG1 THR A 138      -7.108  -0.790 -10.140  1.00 93.68           H  
ATOM   2284  N   SER A 139     -10.532  -1.746  -8.873  1.00 91.32           N  
ATOM   2285  H   SER A 139     -10.198  -0.851  -9.202  1.00 91.32           H  
ATOM   2286  CA  SER A 139     -11.762  -2.330  -9.426  1.00 91.32           C  
ATOM   2287  HA  SER A 139     -12.302  -2.830  -8.622  1.00 91.32           H  
ATOM   2288  C   SER A 139     -11.487  -3.383 -10.509  1.00 91.32           C  
ATOM   2289  CB  SER A 139     -12.668  -1.222  -9.970  1.00 91.32           C  
ATOM   2290  HB2 SER A 139     -12.914  -0.531  -9.164  1.00 91.32           H  
ATOM   2291  HB3 SER A 139     -13.595  -1.666 -10.332  1.00 91.32           H  
ATOM   2292  O   SER A 139     -12.398  -4.095 -10.943  1.00 91.32           O  
ATOM   2293  OG  SER A 139     -12.037  -0.517 -11.032  1.00 91.32           O  
ATOM   2294  HG  SER A 139     -11.397   0.074 -10.628  1.00 91.32           H  
ATOM   2295  N   ASN A 140     -10.247  -3.470 -11.014  1.00 92.48           N  
ATOM   2296  H   ASN A 140      -9.526  -2.884 -10.616  1.00 92.48           H  
ATOM   2297  CA  ASN A 140      -9.894  -4.371 -12.106  1.00 92.48           C  
ATOM   2298  HA  ASN A 140     -10.528  -5.255 -12.046  1.00 92.48           H  
ATOM   2299  C   ASN A 140      -8.437  -4.853 -12.033  1.00 92.48           C  
ATOM   2300  CB  ASN A 140     -10.199  -3.649 -13.431  1.00 92.48           C  
ATOM   2301  HB2 ASN A 140     -11.234  -3.308 -13.408  1.00 92.48           H  
ATOM   2302  HB3 ASN A 140      -9.559  -2.770 -13.515  1.00 92.48           H  
ATOM   2303  O   ASN A 140      -7.541  -4.207 -12.581  1.00 92.48           O  
ATOM   2304  CG  ASN A 140     -10.012  -4.518 -14.662  1.00 92.48           C  
ATOM   2305  ND2 ASN A 140     -10.452  -4.036 -15.800  1.00 92.48           N  
ATOM   2306 HD21 ASN A 140     -10.224  -4.580 -16.620  1.00 92.48           H  
ATOM   2307 HD22 ASN A 140     -10.751  -3.071 -15.823  1.00 92.48           H  
ATOM   2308  OD1 ASN A 140      -9.495  -5.625 -14.658  1.00 92.48           O  
ATOM   2309  N   LYS A 141      -8.239  -6.068 -11.495  1.00 93.45           N  
ATOM   2310  H   LYS A 141      -9.004  -6.476 -10.977  1.00 93.45           H  
ATOM   2311  CA  LYS A 141      -6.937  -6.759 -11.428  1.00 93.45           C  
ATOM   2312  HA  LYS A 141      -6.321  -6.245 -10.691  1.00 93.45           H  
ATOM   2313  C   LYS A 141      -6.165  -6.696 -12.754  1.00 93.45           C  
ATOM   2314  CB  LYS A 141      -7.148  -8.219 -10.945  1.00 93.45           C  
ATOM   2315  HB2 LYS A 141      -7.735  -8.767 -11.681  1.00 93.45           H  
ATOM   2316  HB3 LYS A 141      -7.703  -8.200 -10.007  1.00 93.45           H  
ATOM   2317  O   LYS A 141      -5.017  -6.279 -12.785  1.00 93.45           O  
ATOM   2318  CG  LYS A 141      -5.818  -8.965 -10.700  1.00 93.45           C  
ATOM   2319  HG2 LYS A 141      -5.263  -8.407  -9.946  1.00 93.45           H  
ATOM   2320  HG3 LYS A 141      -5.242  -8.965 -11.626  1.00 93.45           H  
ATOM   2321  CD  LYS A 141      -5.931 -10.424 -10.205  1.00 93.45           C  
ATOM   2322  HD2 LYS A 141      -6.410 -10.434  -9.226  1.00 93.45           H  
ATOM   2323  HD3 LYS A 141      -6.528 -11.004 -10.909  1.00 93.45           H  
ATOM   2324  CE  LYS A 141      -4.512 -11.038 -10.100  1.00 93.45           C  
ATOM   2325  HE2 LYS A 141      -4.060 -11.023 -11.092  1.00 93.45           H  
ATOM   2326  HE3 LYS A 141      -3.904 -10.386  -9.473  1.00 93.45           H  
ATOM   2327  NZ  LYS A 141      -4.450 -12.430  -9.553  1.00 93.45           N  
ATOM   2328  HZ1 LYS A 141      -3.504 -12.783  -9.561  1.00 93.45           H  
ATOM   2329  HZ2 LYS A 141      -4.974 -13.096 -10.103  1.00 93.45           H  
ATOM   2330  HZ3 LYS A 141      -4.738 -12.469  -8.586  1.00 93.45           H  
ATOM   2331  N   LYS A 142      -6.808  -7.022 -13.884  1.00 94.41           N  
ATOM   2332  H   LYS A 142      -7.793  -7.231 -13.807  1.00 94.41           H  
ATOM   2333  CA  LYS A 142      -6.143  -7.078 -15.204  1.00 94.41           C  
ATOM   2334  HA  LYS A 142      -5.233  -7.670 -15.109  1.00 94.41           H  
ATOM   2335  C   LYS A 142      -5.699  -5.713 -15.727  1.00 94.41           C  
ATOM   2336  CB  LYS A 142      -7.062  -7.726 -16.248  1.00 94.41           C  
ATOM   2337  HB2 LYS A 142      -6.600  -7.615 -17.229  1.00 94.41           H  
ATOM   2338  HB3 LYS A 142      -8.022  -7.210 -16.261  1.00 94.41           H  
ATOM   2339  O   LYS A 142      -4.748  -5.647 -16.503  1.00 94.41           O  
ATOM   2340  CG  LYS A 142      -7.278  -9.218 -15.989  1.00 94.41           C  
ATOM   2341  HG2 LYS A 142      -7.780  -9.357 -15.031  1.00 94.41           H  
ATOM   2342  HG3 LYS A 142      -6.310  -9.717 -15.955  1.00 94.41           H  
ATOM   2343  CD  LYS A 142      -8.129  -9.838 -17.104  1.00 94.41           C  
ATOM   2344  HD2 LYS A 142      -9.112  -9.365 -17.112  1.00 94.41           H  
ATOM   2345  HD3 LYS A 142      -7.637  -9.682 -18.064  1.00 94.41           H  
ATOM   2346  CE  LYS A 142      -8.268 -11.337 -16.829  1.00 94.41           C  
ATOM   2347  HE2 LYS A 142      -7.270 -11.772 -16.788  1.00 94.41           H  
ATOM   2348  HE3 LYS A 142      -8.713 -11.470 -15.843  1.00 94.41           H  
ATOM   2349  NZ  LYS A 142      -9.085 -12.026 -17.858  1.00 94.41           N  
ATOM   2350  HZ1 LYS A 142      -9.133 -13.011 -17.639  1.00 94.41           H  
ATOM   2351  HZ2 LYS A 142      -8.660 -11.926 -18.769  1.00 94.41           H  
ATOM   2352  HZ3 LYS A 142     -10.025 -11.657 -17.870  1.00 94.41           H  
ATOM   2353  N   ALA A 143      -6.420  -4.644 -15.386  1.00 94.27           N  
ATOM   2354  H   ALA A 143      -7.109  -4.747 -14.655  1.00 94.27           H  
ATOM   2355  CA  ALA A 143      -6.016  -3.296 -15.776  1.00 94.27           C  
ATOM   2356  HA  ALA A 143      -5.793  -3.282 -16.843  1.00 94.27           H  
ATOM   2357  C   ALA A 143      -4.729  -2.912 -15.043  1.00 94.27           C  
ATOM   2358  CB  ALA A 143      -7.155  -2.308 -15.515  1.00 94.27           C  
ATOM   2359  HB1 ALA A 143      -8.037  -2.591 -16.089  1.00 94.27           H  
ATOM   2360  HB2 ALA A 143      -6.837  -1.309 -15.812  1.00 94.27           H  
ATOM   2361  HB3 ALA A 143      -7.393  -2.285 -14.451  1.00 94.27           H  
ATOM   2362  O   ALA A 143      -3.758  -2.550 -15.704  1.00 94.27           O  
ATOM   2363  N   PHE A 144      -4.697  -3.135 -13.729  1.00 95.51           N  
ATOM   2364  H   PHE A 144      -5.532  -3.440 -13.250  1.00 95.51           H  
ATOM   2365  CA  PHE A 144      -3.526  -2.860 -12.909  1.00 95.51           C  
ATOM   2366  HA  PHE A 144      -3.228  -1.824 -13.076  1.00 95.51           H  
ATOM   2367  C   PHE A 144      -2.323  -3.739 -13.276  1.00 95.51           C  
ATOM   2368  CB  PHE A 144      -3.911  -3.008 -11.439  1.00 95.51           C  
ATOM   2369  HB2 PHE A 144      -4.813  -2.427 -11.247  1.00 95.51           H  
ATOM   2370  HB3 PHE A 144      -4.126  -4.053 -11.215  1.00 95.51           H  
ATOM   2371  O   PHE A 144      -1.222  -3.228 -13.440  1.00 95.51           O  
ATOM   2372  CG  PHE A 144      -2.827  -2.497 -10.523  1.00 95.51           C  
ATOM   2373  CD1 PHE A 144      -2.053  -3.385  -9.761  1.00 95.51           C  
ATOM   2374  HD1 PHE A 144      -2.210  -4.451  -9.840  1.00 95.51           H  
ATOM   2375  CD2 PHE A 144      -2.560  -1.119 -10.472  1.00 95.51           C  
ATOM   2376  HD2 PHE A 144      -3.129  -0.431 -11.079  1.00 95.51           H  
ATOM   2377  CE1 PHE A 144      -1.053  -2.896  -8.905  1.00 95.51           C  
ATOM   2378  HE1 PHE A 144      -0.478  -3.571  -8.289  1.00 95.51           H  
ATOM   2379  CE2 PHE A 144      -1.541  -0.630  -9.643  1.00 95.51           C  
ATOM   2380  HE2 PHE A 144      -1.332   0.429  -9.603  1.00 95.51           H  
ATOM   2381  CZ  PHE A 144      -0.793  -1.518  -8.856  1.00 95.51           C  
ATOM   2382  HZ  PHE A 144      -0.008  -1.139  -8.218  1.00 95.51           H  
ATOM   2383  N   GLU A 145      -2.516  -5.033 -13.571  1.00 95.50           N  
ATOM   2384  H   GLU A 145      -3.396  -5.459 -13.318  1.00 95.50           H  
ATOM   2385  CA  GLU A 145      -1.428  -5.869 -14.109  1.00 95.50           C  
ATOM   2386  HA  GLU A 145      -0.638  -5.964 -13.364  1.00 95.50           H  
ATOM   2387  C   GLU A 145      -0.816  -5.285 -15.391  1.00 95.50           C  
ATOM   2388  CB  GLU A 145      -1.926  -7.257 -14.511  1.00 95.50           C  
ATOM   2389  HB2 GLU A 145      -2.772  -7.145 -15.189  1.00 95.50           H  
ATOM   2390  HB3 GLU A 145      -1.111  -7.734 -15.056  1.00 95.50           H  
ATOM   2391  O   GLU A 145       0.382  -5.418 -15.636  1.00 95.50           O  
ATOM   2392  CG  GLU A 145      -2.304  -8.218 -13.389  1.00 95.50           C  
ATOM   2393  HG2 GLU A 145      -1.443  -8.372 -12.739  1.00 95.50           H  
ATOM   2394  HG3 GLU A 145      -3.113  -7.769 -12.813  1.00 95.50           H  
ATOM   2395  CD  GLU A 145      -2.788  -9.562 -13.955  1.00 95.50           C  
ATOM   2396  OE1 GLU A 145      -3.384 -10.336 -13.175  1.00 95.50           O  
ATOM   2397  OE2 GLU A 145      -2.614  -9.791 -15.188  1.00 95.50           O  
ATOM   2398  N   ASN A 146      -1.630  -4.667 -16.253  1.00 96.11           N  
ATOM   2399  H   ASN A 146      -2.587  -4.507 -15.974  1.00 96.11           H  
ATOM   2400  CA  ASN A 146      -1.122  -4.024 -17.461  1.00 96.11           C  
ATOM   2401  HA  ASN A 146      -0.393  -4.686 -17.928  1.00 96.11           H  
ATOM   2402  C   ASN A 146      -0.375  -2.727 -17.150  1.00 96.11           C  
ATOM   2403  CB  ASN A 146      -2.263  -3.777 -18.455  1.00 96.11           C  
ATOM   2404  HB2 ASN A 146      -3.067  -3.231 -17.962  1.00 96.11           H  
ATOM   2405  HB3 ASN A 146      -1.892  -3.161 -19.274  1.00 96.11           H  
ATOM   2406  O   ASN A 146       0.553  -2.398 -17.886  1.00 96.11           O  
ATOM   2407  CG  ASN A 146      -2.803  -5.054 -19.058  1.00 96.11           C  
ATOM   2408  ND2 ASN A 146      -4.057  -5.055 -19.440  1.00 96.11           N  
ATOM   2409 HD21 ASN A 146      -4.411  -5.964 -19.701  1.00 96.11           H  
ATOM   2410 HD22 ASN A 146      -4.650  -4.322 -19.079  1.00 96.11           H  
ATOM   2411  OD1 ASN A 146      -2.110  -6.045 -19.242  1.00 96.11           O  
ATOM   2412  N   ASP A 147      -0.756  -2.008 -16.097  1.00 95.50           N  
ATOM   2413  H   ASP A 147      -1.520  -2.336 -15.523  1.00 95.50           H  
ATOM   2414  CA  ASP A 147      -0.032  -0.831 -15.621  1.00 95.50           C  
ATOM   2415  HA  ASP A 147       0.199  -0.199 -16.478  1.00 95.50           H  
ATOM   2416  C   ASP A 147       1.328  -1.236 -15.031  1.00 95.50           C  
ATOM   2417  CB  ASP A 147      -0.929  -0.001 -14.684  1.00 95.50           C  
ATOM   2418  HB2 ASP A 147      -1.252  -0.612 -13.841  1.00 95.50           H  
ATOM   2419  HB3 ASP A 147      -0.346   0.834 -14.296  1.00 95.50           H  
ATOM   2420  O   ASP A 147       2.352  -0.737 -15.501  1.00 95.50           O  
ATOM   2421  CG  ASP A 147      -2.154   0.566 -15.424  1.00 95.50           C  
ATOM   2422  OD1 ASP A 147      -2.022   0.893 -16.640  1.00 95.50           O  
ATOM   2423  OD2 ASP A 147      -3.248   0.651 -14.828  1.00 95.50           O  
ATOM   2424  N   LEU A 148       1.375  -2.278 -14.192  1.00 96.48           N  
ATOM   2425  H   LEU A 148       0.502  -2.614 -13.812  1.00 96.48           H  
ATOM   2426  CA  LEU A 148       2.624  -2.894 -13.724  1.00 96.48           C  
ATOM   2427  HA  LEU A 148       3.188  -2.156 -13.154  1.00 96.48           H  
ATOM   2428  C   LEU A 148       3.524  -3.329 -14.892  1.00 96.48           C  
ATOM   2429  CB  LEU A 148       2.303  -4.096 -12.812  1.00 96.48           C  
ATOM   2430  HB2 LEU A 148       1.657  -4.787 -13.353  1.00 96.48           H  
ATOM   2431  HB3 LEU A 148       3.236  -4.616 -12.598  1.00 96.48           H  
ATOM   2432  O   LEU A 148       4.706  -2.991 -14.940  1.00 96.48           O  
ATOM   2433  CG  LEU A 148       1.637  -3.753 -11.465  1.00 96.48           C  
ATOM   2434  HG  LEU A 148       0.682  -3.257 -11.640  1.00 96.48           H  
ATOM   2435  CD1 LEU A 148       1.380  -5.050 -10.696  1.00 96.48           C  
ATOM   2436 HD11 LEU A 148       0.738  -5.714 -11.275  1.00 96.48           H  
ATOM   2437 HD12 LEU A 148       0.873  -4.821  -9.759  1.00 96.48           H  
ATOM   2438 HD13 LEU A 148       2.323  -5.541 -10.457  1.00 96.48           H  
ATOM   2439  CD2 LEU A 148       2.515  -2.852 -10.601  1.00 96.48           C  
ATOM   2440 HD21 LEU A 148       2.069  -2.746  -9.612  1.00 96.48           H  
ATOM   2441 HD22 LEU A 148       3.515  -3.273 -10.494  1.00 96.48           H  
ATOM   2442 HD23 LEU A 148       2.569  -1.854 -11.036  1.00 96.48           H  
ATOM   2443  N   ARG A 149       2.967  -3.991 -15.919  1.00 96.43           N  
ATOM   2444  H   ARG A 149       2.001  -4.268 -15.818  1.00 96.43           H  
ATOM   2445  CA  ARG A 149       3.724  -4.351 -17.135  1.00 96.43           C  
ATOM   2446  HA  ARG A 149       4.595  -4.932 -16.832  1.00 96.43           H  
ATOM   2447  C   ARG A 149       4.290  -3.124 -17.864  1.00 96.43           C  
ATOM   2448  CB  ARG A 149       2.861  -5.197 -18.087  1.00 96.43           C  
ATOM   2449  HB2 ARG A 149       1.899  -4.702 -18.220  1.00 96.43           H  
ATOM   2450  HB3 ARG A 149       3.352  -5.245 -19.059  1.00 96.43           H  
ATOM   2451  O   ARG A 149       5.355  -3.232 -18.471  1.00 96.43           O  
ATOM   2452  CG  ARG A 149       2.640  -6.640 -17.599  1.00 96.43           C  
ATOM   2453  HG2 ARG A 149       3.591  -7.174 -17.611  1.00 96.43           H  
ATOM   2454  HG3 ARG A 149       2.273  -6.636 -16.573  1.00 96.43           H  
ATOM   2455  CD  ARG A 149       1.634  -7.369 -18.507  1.00 96.43           C  
ATOM   2456  HD2 ARG A 149       2.097  -7.546 -19.477  1.00 96.43           H  
ATOM   2457  HD3 ARG A 149       0.773  -6.718 -18.657  1.00 96.43           H  
ATOM   2458  NE  ARG A 149       1.194  -8.658 -17.924  1.00 96.43           N  
ATOM   2459  HE  ARG A 149       1.917  -9.331 -17.712  1.00 96.43           H  
ATOM   2460  NH1 ARG A 149      -1.070  -8.204 -17.643  1.00 96.43           N  
ATOM   2461 HH11 ARG A 149      -1.893  -8.448 -17.111  1.00 96.43           H  
ATOM   2462 HH12 ARG A 149      -1.041  -7.335 -18.157  1.00 96.43           H  
ATOM   2463  NH2 ARG A 149      -0.252 -10.039 -16.792  1.00 96.43           N  
ATOM   2464 HH21 ARG A 149      -1.124 -10.106 -16.287  1.00 96.43           H  
ATOM   2465 HH22 ARG A 149       0.494 -10.654 -16.499  1.00 96.43           H  
ATOM   2466  CZ  ARG A 149      -0.021  -8.952 -17.471  1.00 96.43           C  
ATOM   2467  N   LYS A 150       3.629  -1.958 -17.832  1.00 95.93           N  
ATOM   2468  H   LYS A 150       2.808  -1.898 -17.246  1.00 95.93           H  
ATOM   2469  CA  LYS A 150       4.189  -0.715 -18.404  1.00 95.93           C  
ATOM   2470  HA  LYS A 150       4.560  -0.917 -19.409  1.00 95.93           H  
ATOM   2471  C   LYS A 150       5.388  -0.231 -17.592  1.00 95.93           C  
ATOM   2472  CB  LYS A 150       3.153   0.415 -18.476  1.00 95.93           C  
ATOM   2473  HB2 LYS A 150       2.755   0.590 -17.477  1.00 95.93           H  
ATOM   2474  HB3 LYS A 150       3.661   1.332 -18.775  1.00 95.93           H  
ATOM   2475  O   LYS A 150       6.377   0.169 -18.208  1.00 95.93           O  
ATOM   2476  CG  LYS A 150       2.008   0.172 -19.466  1.00 95.93           C  
ATOM   2477  HG2 LYS A 150       2.365   0.305 -20.487  1.00 95.93           H  
ATOM   2478  HG3 LYS A 150       1.634  -0.847 -19.365  1.00 95.93           H  
ATOM   2479  CD  LYS A 150       0.885   1.172 -19.168  1.00 95.93           C  
ATOM   2480  HD2 LYS A 150       1.189   2.172 -19.478  1.00 95.93           H  
ATOM   2481  HD3 LYS A 150       0.715   1.191 -18.092  1.00 95.93           H  
ATOM   2482  CE  LYS A 150      -0.427   0.783 -19.844  1.00 95.93           C  
ATOM   2483  HE2 LYS A 150      -0.570  -0.289 -19.703  1.00 95.93           H  
ATOM   2484  HE3 LYS A 150      -0.370   1.001 -20.911  1.00 95.93           H  
ATOM   2485  NZ  LYS A 150      -1.545   1.507 -19.194  1.00 95.93           N  
ATOM   2486  HZ1 LYS A 150      -1.595   1.231 -18.224  1.00 95.93           H  
ATOM   2487  HZ2 LYS A 150      -2.456   1.263 -19.555  1.00 95.93           H  
ATOM   2488  HZ3 LYS A 150      -1.405   2.506 -19.152  1.00 95.93           H  
ATOM   2489  N   TYR A 151       5.322  -0.295 -16.260  1.00 95.82           N  
ATOM   2490  H   TYR A 151       4.463  -0.597 -15.823  1.00 95.82           H  
ATOM   2491  CA  TYR A 151       6.450   0.039 -15.381  1.00 95.82           C  
ATOM   2492  HA  TYR A 151       6.782   1.055 -15.594  1.00 95.82           H  
ATOM   2493  C   TYR A 151       7.638  -0.882 -15.676  1.00 95.82           C  
ATOM   2494  CB  TYR A 151       6.020  -0.021 -13.899  1.00 95.82           C  
ATOM   2495  HB2 TYR A 151       6.853   0.327 -13.288  1.00 95.82           H  
ATOM   2496  HB3 TYR A 151       5.835  -1.060 -13.625  1.00 95.82           H  
ATOM   2497  O   TYR A 151       8.737  -0.411 -15.974  1.00 95.82           O  
ATOM   2498  CG  TYR A 151       4.788   0.796 -13.523  1.00 95.82           C  
ATOM   2499  CD1 TYR A 151       4.434   1.946 -14.260  1.00 95.82           C  
ATOM   2500  HD1 TYR A 151       5.054   2.293 -15.074  1.00 95.82           H  
ATOM   2501  CD2 TYR A 151       4.001   0.421 -12.412  1.00 95.82           C  
ATOM   2502  HD2 TYR A 151       4.294  -0.415 -11.795  1.00 95.82           H  
ATOM   2503  CE1 TYR A 151       3.280   2.675 -13.925  1.00 95.82           C  
ATOM   2504  HE1 TYR A 151       3.003   3.565 -14.471  1.00 95.82           H  
ATOM   2505  CE2 TYR A 151       2.844   1.157 -12.071  1.00 95.82           C  
ATOM   2506  HE2 TYR A 151       2.243   0.888 -11.216  1.00 95.82           H  
ATOM   2507  OH  TYR A 151       1.361   3.012 -12.579  1.00 95.82           O  
ATOM   2508  HH  TYR A 151       0.884   2.750 -11.788  1.00 95.82           H  
ATOM   2509  CZ  TYR A 151       2.478   2.283 -12.836  1.00 95.82           C  
ATOM   2510  N   PHE A 152       7.390  -2.189 -15.763  1.00 96.01           N  
ATOM   2511  H   PHE A 152       6.485  -2.518 -15.458  1.00 96.01           H  
ATOM   2512  CA  PHE A 152       8.424  -3.185 -16.051  1.00 96.01           C  
ATOM   2513  HA  PHE A 152       9.222  -3.088 -15.315  1.00 96.01           H  
ATOM   2514  C   PHE A 152       9.061  -2.998 -17.428  1.00 96.01           C  
ATOM   2515  CB  PHE A 152       7.825  -4.588 -15.937  1.00 96.01           C  
ATOM   2516  HB2 PHE A 152       8.626  -5.310 -16.096  1.00 96.01           H  
ATOM   2517  HB3 PHE A 152       7.101  -4.719 -16.741  1.00 96.01           H  
ATOM   2518  O   PHE A 152      10.278  -3.073 -17.552  1.00 96.01           O  
ATOM   2519  CG  PHE A 152       7.142  -4.920 -14.624  1.00 96.01           C  
ATOM   2520  CD1 PHE A 152       7.382  -4.181 -13.444  1.00 96.01           C  
ATOM   2521  HD1 PHE A 152       8.088  -3.364 -13.419  1.00 96.01           H  
ATOM   2522  CD2 PHE A 152       6.243  -5.999 -14.591  1.00 96.01           C  
ATOM   2523  HD2 PHE A 152       6.068  -6.587 -15.481  1.00 96.01           H  
ATOM   2524  CE1 PHE A 152       6.706  -4.498 -12.257  1.00 96.01           C  
ATOM   2525  HE1 PHE A 152       6.891  -3.933 -11.356  1.00 96.01           H  
ATOM   2526  CE2 PHE A 152       5.582  -6.318 -13.396  1.00 96.01           C  
ATOM   2527  HE2 PHE A 152       4.905  -7.158 -13.343  1.00 96.01           H  
ATOM   2528  CZ  PHE A 152       5.799  -5.564 -12.237  1.00 96.01           C  
ATOM   2529  HZ  PHE A 152       5.274  -5.810 -11.325  1.00 96.01           H  
ATOM   2530  N   ASN A 153       8.276  -2.681 -18.461  1.00 95.78           N  
ATOM   2531  H   ASN A 153       7.276  -2.688 -18.319  1.00 95.78           H  
ATOM   2532  CA  ASN A 153       8.811  -2.407 -19.799  1.00 95.78           C  
ATOM   2533  HA  ASN A 153       9.447  -3.238 -20.103  1.00 95.78           H  
ATOM   2534  C   ASN A 153       9.687  -1.143 -19.849  1.00 95.78           C  
ATOM   2535  CB  ASN A 153       7.640  -2.278 -20.784  1.00 95.78           C  
ATOM   2536  HB2 ASN A 153       8.010  -1.861 -21.721  1.00 95.78           H  
ATOM   2537  HB3 ASN A 153       6.898  -1.593 -20.375  1.00 95.78           H  
ATOM   2538  O   ASN A 153      10.557  -1.039 -20.712  1.00 95.78           O  
ATOM   2539  CG  ASN A 153       6.984  -3.604 -21.122  1.00 95.78           C  
ATOM   2540  ND2 ASN A 153       5.723  -3.588 -21.479  1.00 95.78           N  
ATOM   2541 HD21 ASN A 153       5.320  -4.507 -21.595  1.00 95.78           H  
ATOM   2542 HD22 ASN A 153       5.176  -2.759 -21.296  1.00 95.78           H  
ATOM   2543  OD1 ASN A 153       7.583  -4.663 -21.127  1.00 95.78           O  
ATOM   2544  N   LYS A 154       9.453  -0.172 -18.957  1.00 95.24           N  
ATOM   2545  H   LYS A 154       8.727  -0.326 -18.272  1.00 95.24           H  
ATOM   2546  CA  LYS A 154      10.232   1.071 -18.876  1.00 95.24           C  
ATOM   2547  HA  LYS A 154      10.489   1.389 -19.886  1.00 95.24           H  
ATOM   2548  C   LYS A 154      11.564   0.879 -18.143  1.00 95.24           C  
ATOM   2549  CB  LYS A 154       9.349   2.148 -18.222  1.00 95.24           C  
ATOM   2550  HB2 LYS A 154       9.095   1.832 -17.210  1.00 95.24           H  
ATOM   2551  HB3 LYS A 154       8.424   2.224 -18.792  1.00 95.24           H  
ATOM   2552  O   LYS A 154      12.528   1.556 -18.494  1.00 95.24           O  
ATOM   2553  CG  LYS A 154      10.001   3.539 -18.150  1.00 95.24           C  
ATOM   2554  HG2 LYS A 154      10.868   3.497 -17.491  1.00 95.24           H  
ATOM   2555  HG3 LYS A 154      10.320   3.852 -19.145  1.00 95.24           H  
ATOM   2556  CD  LYS A 154       8.994   4.555 -17.589  1.00 95.24           C  
ATOM   2557  HD2 LYS A 154       8.560   4.143 -16.678  1.00 95.24           H  
ATOM   2558  HD3 LYS A 154       8.187   4.696 -18.308  1.00 95.24           H  
ATOM   2559  CE  LYS A 154       9.648   5.908 -17.272  1.00 95.24           C  
ATOM   2560  HE2 LYS A 154      10.546   5.715 -16.685  1.00 95.24           H  
ATOM   2561  HE3 LYS A 154       9.944   6.388 -18.205  1.00 95.24           H  
ATOM   2562  NZ  LYS A 154       8.730   6.785 -16.491  1.00 95.24           N  
ATOM   2563  HZ1 LYS A 154       8.432   6.325 -15.643  1.00 95.24           H  
ATOM   2564  HZ2 LYS A 154       7.886   7.001 -17.003  1.00 95.24           H  
ATOM   2565  HZ3 LYS A 154       9.167   7.648 -16.204  1.00 95.24           H  
ATOM   2566  N   LEU A 155      11.608   0.002 -17.139  1.00 94.37           N  
ATOM   2567  H   LEU A 155      10.747  -0.457 -16.880  1.00 94.37           H  
ATOM   2568  CA  LEU A 155      12.790  -0.240 -16.297  1.00 94.37           C  
ATOM   2569  HA  LEU A 155      13.458   0.620 -16.344  1.00 94.37           H  
ATOM   2570  C   LEU A 155      13.633  -1.434 -16.769  1.00 94.37           C  
ATOM   2571  CB  LEU A 155      12.327  -0.421 -14.837  1.00 94.37           C  
ATOM   2572  HB2 LEU A 155      11.676  -1.294 -14.781  1.00 94.37           H  
ATOM   2573  HB3 LEU A 155      13.198  -0.621 -14.214  1.00 94.37           H  
ATOM   2574  O   LEU A 155      14.860  -1.383 -16.716  1.00 94.37           O  
ATOM   2575  CG  LEU A 155      11.575   0.791 -14.258  1.00 94.37           C  
ATOM   2576  HG  LEU A 155      10.702   1.013 -14.873  1.00 94.37           H  
ATOM   2577  CD1 LEU A 155      11.090   0.504 -12.846  1.00 94.37           C  
ATOM   2578 HD11 LEU A 155      10.450  -0.378 -12.841  1.00 94.37           H  
ATOM   2579 HD12 LEU A 155      10.519   1.349 -12.461  1.00 94.37           H  
ATOM   2580 HD13 LEU A 155      11.939   0.325 -12.186  1.00 94.37           H  
ATOM   2581  CD2 LEU A 155      12.456   2.035 -14.224  1.00 94.37           C  
ATOM   2582 HD21 LEU A 155      13.333   1.830 -13.611  1.00 94.37           H  
ATOM   2583 HD22 LEU A 155      12.753   2.327 -15.232  1.00 94.37           H  
ATOM   2584 HD23 LEU A 155      11.875   2.838 -13.770  1.00 94.37           H  
ATOM   2585  N   GLY A 156      12.980  -2.477 -17.287  1.00 91.74           N  
ATOM   2586  H   GLY A 156      11.971  -2.436 -17.300  1.00 91.74           H  
ATOM   2587  CA  GLY A 156      13.586  -3.773 -17.584  1.00 91.74           C  
ATOM   2588  HA2 GLY A 156      14.527  -3.627 -18.115  1.00 91.74           H  
ATOM   2589  HA3 GLY A 156      12.908  -4.335 -18.226  1.00 91.74           H  
ATOM   2590  C   GLY A 156      13.866  -4.596 -16.320  1.00 91.74           C  
ATOM   2591  O   GLY A 156      13.972  -4.057 -15.226  1.00 91.74           O  
ATOM   2592  N   GLY A 157      13.976  -5.920 -16.466  1.00 93.04           N  
ATOM   2593  H   GLY A 157      13.847  -6.316 -17.386  1.00 93.04           H  
ATOM   2594  CA  GLY A 157      14.367  -6.833 -15.377  1.00 93.04           C  
ATOM   2595  HA2 GLY A 157      15.115  -6.342 -14.755  1.00 93.04           H  
ATOM   2596  HA3 GLY A 157      14.827  -7.724 -15.806  1.00 93.04           H  
ATOM   2597  C   GLY A 157      13.244  -7.298 -14.440  1.00 93.04           C  
ATOM   2598  O   GLY A 157      13.441  -8.275 -13.729  1.00 93.04           O  
ATOM   2599  N   PHE A 158      12.065  -6.675 -14.487  1.00 95.68           N  
ATOM   2600  H   PHE A 158      11.991  -5.840 -15.050  1.00 95.68           H  
ATOM   2601  CA  PHE A 158      10.913  -7.046 -13.657  1.00 95.68           C  
ATOM   2602  HA  PHE A 158      11.261  -7.679 -12.841  1.00 95.68           H  
ATOM   2603  C   PHE A 158       9.854  -7.829 -14.437  1.00 95.68           C  
ATOM   2604  CB  PHE A 158      10.306  -5.794 -13.020  1.00 95.68           C  
ATOM   2605  HB2 PHE A 158       9.446  -6.084 -12.416  1.00 95.68           H  
ATOM   2606  HB3 PHE A 158       9.956  -5.133 -13.813  1.00 95.68           H  
ATOM   2607  O   PHE A 158       9.640  -7.604 -15.633  1.00 95.68           O  
ATOM   2608  CG  PHE A 158      11.275  -5.035 -12.142  1.00 95.68           C  
ATOM   2609  CD1 PHE A 158      11.480  -5.431 -10.808  1.00 95.68           C  
ATOM   2610  HD1 PHE A 158      10.921  -6.254 -10.387  1.00 95.68           H  
ATOM   2611  CD2 PHE A 158      11.989  -3.942 -12.668  1.00 95.68           C  
ATOM   2612  HD2 PHE A 158      11.841  -3.631 -13.691  1.00 95.68           H  
ATOM   2613  CE1 PHE A 158      12.411  -4.746 -10.007  1.00 95.68           C  
ATOM   2614  HE1 PHE A 158      12.564  -5.039  -8.979  1.00 95.68           H  
ATOM   2615  CE2 PHE A 158      12.912  -3.254 -11.864  1.00 95.68           C  
ATOM   2616  HE2 PHE A 158      13.456  -2.409 -12.259  1.00 95.68           H  
ATOM   2617  CZ  PHE A 158      13.127  -3.660 -10.537  1.00 95.68           C  
ATOM   2618  HZ  PHE A 158      13.837  -3.131  -9.919  1.00 95.68           H  
ATOM   2619  N   ARG A 159       9.147  -8.733 -13.756  1.00 95.28           N  
ATOM   2620  H   ARG A 159       9.417  -8.908 -12.799  1.00 95.28           H  
ATOM   2621  CA  ARG A 159       7.987  -9.458 -14.295  1.00 95.28           C  
ATOM   2622  HA  ARG A 159       7.466  -8.790 -14.981  1.00 95.28           H  
ATOM   2623  C   ARG A 159       7.006  -9.837 -13.191  1.00 95.28           C  
ATOM   2624  CB  ARG A 159       8.463 -10.698 -15.075  1.00 95.28           C  
ATOM   2625  HB2 ARG A 159       9.147 -10.375 -15.860  1.00 95.28           H  
ATOM   2626  HB3 ARG A 159       7.602 -11.165 -15.552  1.00 95.28           H  
ATOM   2627  O   ARG A 159       7.406 -10.026 -12.051  1.00 95.28           O  
ATOM   2628  CG  ARG A 159       9.168 -11.742 -14.193  1.00 95.28           C  
ATOM   2629  HG2 ARG A 159      10.001 -11.278 -13.664  1.00 95.28           H  
ATOM   2630  HG3 ARG A 159       8.463 -12.143 -13.465  1.00 95.28           H  
ATOM   2631  CD  ARG A 159       9.705 -12.890 -15.050  1.00 95.28           C  
ATOM   2632  HD2 ARG A 159       8.884 -13.312 -15.630  1.00 95.28           H  
ATOM   2633  HD3 ARG A 159      10.439 -12.485 -15.747  1.00 95.28           H  
ATOM   2634  NE  ARG A 159      10.359 -13.917 -14.217  1.00 95.28           N  
ATOM   2635  HE  ARG A 159      11.161 -13.605 -13.688  1.00 95.28           H  
ATOM   2636  NH1 ARG A 159       8.917 -15.670 -14.602  1.00 95.28           N  
ATOM   2637 HH11 ARG A 159       8.280 -15.029 -15.051  1.00 95.28           H  
ATOM   2638 HH12 ARG A 159       8.636 -16.619 -14.399  1.00 95.28           H  
ATOM   2639  NH2 ARG A 159      10.712 -15.974 -13.313  1.00 95.28           N  
ATOM   2640 HH21 ARG A 159      10.412 -16.920 -13.125  1.00 95.28           H  
ATOM   2641 HH22 ARG A 159      11.516 -15.611 -12.822  1.00 95.28           H  
ATOM   2642  CZ  ARG A 159       9.994 -15.177 -14.053  1.00 95.28           C  
ATOM   2643  N   LEU A 160       5.741 -10.037 -13.554  1.00 95.27           N  
ATOM   2644  H   LEU A 160       5.489  -9.914 -14.524  1.00 95.27           H  
ATOM   2645  CA  LEU A 160       4.784 -10.695 -12.659  1.00 95.27           C  
ATOM   2646  HA  LEU A 160       4.871 -10.263 -11.663  1.00 95.27           H  
ATOM   2647  C   LEU A 160       5.133 -12.182 -12.534  1.00 95.27           C  
ATOM   2648  CB  LEU A 160       3.336 -10.510 -13.154  1.00 95.27           C  
ATOM   2649  HB2 LEU A 160       3.253 -10.927 -14.157  1.00 95.27           H  
ATOM   2650  HB3 LEU A 160       2.679 -11.085 -12.501  1.00 95.27           H  
ATOM   2651  O   LEU A 160       5.439 -12.837 -13.540  1.00 95.27           O  
ATOM   2652  CG  LEU A 160       2.843  -9.055 -13.168  1.00 95.27           C  
ATOM   2653  HG  LEU A 160       3.484  -8.487 -13.843  1.00 95.27           H  
ATOM   2654  CD1 LEU A 160       1.440  -8.952 -13.755  1.00 95.27           C  
ATOM   2655 HD11 LEU A 160       0.743  -9.513 -13.133  1.00 95.27           H  
ATOM   2656 HD12 LEU A 160       1.438  -9.356 -14.768  1.00 95.27           H  
ATOM   2657 HD13 LEU A 160       1.134  -7.906 -13.783  1.00 95.27           H  
ATOM   2658  CD2 LEU A 160       2.830  -8.425 -11.778  1.00 95.27           C  
ATOM   2659 HD21 LEU A 160       2.216  -9.016 -11.098  1.00 95.27           H  
ATOM   2660 HD22 LEU A 160       2.434  -7.411 -11.832  1.00 95.27           H  
ATOM   2661 HD23 LEU A 160       3.841  -8.373 -11.372  1.00 95.27           H  
ATOM   2662  N   ALA A 161       5.077 -12.708 -11.316  1.00 92.70           N  
ATOM   2663  H   ALA A 161       4.807 -12.113 -10.545  1.00 92.70           H  
ATOM   2664  CA  ALA A 161       5.133 -14.138 -11.064  1.00 92.70           C  
ATOM   2665  HA  ALA A 161       5.914 -14.570 -11.690  1.00 92.70           H  
ATOM   2666  C   ALA A 161       3.796 -14.805 -11.420  1.00 92.70           C  
ATOM   2667  CB  ALA A 161       5.510 -14.383  -9.602  1.00 92.70           C  
ATOM   2668  HB1 ALA A 161       5.880 -15.399  -9.470  1.00 92.70           H  
ATOM   2669  HB2 ALA A 161       6.267 -13.668  -9.280  1.00 92.70           H  
ATOM   2670  HB3 ALA A 161       4.624 -14.261  -8.979  1.00 92.70           H  
ATOM   2671  O   ALA A 161       2.761 -14.150 -11.551  1.00 92.70           O  
ATOM   2672  N   ALA A 162       3.819 -16.128 -11.582  1.00 84.82           N  
ATOM   2673  H   ALA A 162       4.672 -16.614 -11.340  1.00 84.82           H  
ATOM   2674  CA  ALA A 162       2.587 -16.909 -11.541  1.00 84.82           C  
ATOM   2675  HA  ALA A 162       1.836 -16.430 -12.169  1.00 84.82           H  
ATOM   2676  C   ALA A 162       2.060 -16.932 -10.095  1.00 84.82           C  
ATOM   2677  CB  ALA A 162       2.867 -18.312 -12.092  1.00 84.82           C  
ATOM   2678  HB1 ALA A 162       1.945 -18.894 -12.082  1.00 84.82           H  
ATOM   2679  HB2 ALA A 162       3.603 -18.814 -11.464  1.00 84.82           H  
ATOM   2680  HB3 ALA A 162       3.238 -18.244 -13.115  1.00 84.82           H  
ATOM   2681  O   ALA A 162       2.874 -16.929  -9.169  1.00 84.82           O  
ATOM   2682  N   ASP A 163       0.732 -16.940  -9.922  1.00 74.69           N  
ATOM   2683  H   ASP A 163       0.131 -16.944 -10.734  1.00 74.69           H  
ATOM   2684  CA  ASP A 163       0.071 -16.805  -8.616  1.00 74.69           C  
ATOM   2685  HA  ASP A 163       0.156 -15.768  -8.290  1.00 74.69           H  
ATOM   2686  C   ASP A 163       0.733 -17.702  -7.543  1.00 74.69           C  
ATOM   2687  CB  ASP A 163      -1.435 -17.144  -8.733  1.00 74.69           C  
ATOM   2688  HB2 ASP A 163      -1.860 -17.142  -7.729  1.00 74.69           H  
ATOM   2689  HB3 ASP A 163      -1.534 -18.157  -9.123  1.00 74.69           H  
ATOM   2690  O   ASP A 163       0.761 -18.927  -7.680  1.00 74.69           O  
ATOM   2691  CG  ASP A 163      -2.290 -16.189  -9.595  1.00 74.69           C  
ATOM   2692  OD1 ASP A 163      -2.248 -14.949  -9.401  1.00 74.69           O  
ATOM   2693  OD2 ASP A 163      -3.055 -16.699 -10.445  1.00 74.69           O  
ATOM   2694  N   GLY A 164       1.272 -17.085  -6.484  1.00 74.02           N  
ATOM   2695  H   GLY A 164       1.350 -16.078  -6.488  1.00 74.02           H  
ATOM   2696  CA  GLY A 164       1.820 -17.761  -5.304  1.00 74.02           C  
ATOM   2697  HA2 GLY A 164       1.687 -17.103  -4.446  1.00 74.02           H  
ATOM   2698  HA3 GLY A 164       1.261 -18.678  -5.122  1.00 74.02           H  
ATOM   2699  C   GLY A 164       3.307 -18.127  -5.362  1.00 74.02           C  
ATOM   2700  O   GLY A 164       3.835 -18.616  -4.367  1.00 74.02           O  
ATOM   2701  N   GLY A 165       4.002 -17.896  -6.482  1.00 82.57           N  
ATOM   2702  H   GLY A 165       3.516 -17.487  -7.267  1.00 82.57           H  
ATOM   2703  CA  GLY A 165       5.419 -18.262  -6.617  1.00 82.57           C  
ATOM   2704  HA2 GLY A 165       5.709 -18.150  -7.662  1.00 82.57           H  
ATOM   2705  HA3 GLY A 165       5.548 -19.305  -6.329  1.00 82.57           H  
ATOM   2706  C   GLY A 165       6.374 -17.417  -5.769  1.00 82.57           C  
ATOM   2707  O   GLY A 165       7.418 -17.911  -5.355  1.00 82.57           O  
ATOM   2708  N   VAL A 166       6.025 -16.154  -5.510  1.00 90.43           N  
ATOM   2709  H   VAL A 166       5.129 -15.820  -5.835  1.00 90.43           H  
ATOM   2710  CA  VAL A 166       6.823 -15.272  -4.643  1.00 90.43           C  
ATOM   2711  HA  VAL A 166       7.877 -15.542  -4.713  1.00 90.43           H  
ATOM   2712  C   VAL A 166       6.429 -15.456  -3.183  1.00 90.43           C  
ATOM   2713  CB  VAL A 166       6.693 -13.807  -5.086  1.00 90.43           C  
ATOM   2714  HB  VAL A 166       5.636 -13.556  -5.171  1.00 90.43           H  
ATOM   2715  O   VAL A 166       7.296 -15.449  -2.319  1.00 90.43           O  
ATOM   2716  CG1 VAL A 166       7.313 -12.848  -4.080  1.00 90.43           C  
ATOM   2717 HG11 VAL A 166       8.261 -13.267  -3.743  1.00 90.43           H  
ATOM   2718 HG12 VAL A 166       6.662 -12.744  -3.212  1.00 90.43           H  
ATOM   2719 HG13 VAL A 166       7.453 -11.858  -4.515  1.00 90.43           H  
ATOM   2720  CG2 VAL A 166       7.385 -13.612  -6.443  1.00 90.43           C  
ATOM   2721 HG21 VAL A 166       8.455 -13.786  -6.334  1.00 90.43           H  
ATOM   2722 HG22 VAL A 166       7.226 -12.590  -6.788  1.00 90.43           H  
ATOM   2723 HG23 VAL A 166       6.977 -14.309  -7.175  1.00 90.43           H  
ATOM   2724  N   ARG A 167       5.146 -15.720  -2.907  1.00 89.74           N  
ATOM   2725  H   ARG A 167       4.487 -15.695  -3.672  1.00 89.74           H  
ATOM   2726  CA  ARG A 167       4.625 -15.881  -1.541  1.00 89.74           C  
ATOM   2727  HA  ARG A 167       4.773 -14.953  -0.990  1.00 89.74           H  
ATOM   2728  C   ARG A 167       5.337 -16.949  -0.714  1.00 89.74           C  
ATOM   2729  CB  ARG A 167       3.129 -16.199  -1.579  1.00 89.74           C  
ATOM   2730  HB2 ARG A 167       2.793 -16.393  -0.560  1.00 89.74           H  
ATOM   2731  HB3 ARG A 167       2.960 -17.097  -2.174  1.00 89.74           H  
ATOM   2732  O   ARG A 167       5.392 -16.807   0.492  1.00 89.74           O  
ATOM   2733  CG  ARG A 167       2.311 -15.035  -2.142  1.00 89.74           C  
ATOM   2734  HG2 ARG A 167       2.508 -14.133  -1.563  1.00 89.74           H  
ATOM   2735  HG3 ARG A 167       2.582 -14.860  -3.183  1.00 89.74           H  
ATOM   2736  CD  ARG A 167       0.829 -15.385  -2.053  1.00 89.74           C  
ATOM   2737  HD2 ARG A 167       0.650 -16.331  -2.564  1.00 89.74           H  
ATOM   2738  HD3 ARG A 167       0.571 -15.494  -1.000  1.00 89.74           H  
ATOM   2739  NE  ARG A 167       0.006 -14.335  -2.667  1.00 89.74           N  
ATOM   2740  HE  ARG A 167       0.503 -13.651  -3.220  1.00 89.74           H  
ATOM   2741  NH1 ARG A 167      -1.994 -15.029  -1.786  1.00 89.74           N  
ATOM   2742 HH11 ARG A 167      -2.938 -14.799  -1.509  1.00 89.74           H  
ATOM   2743 HH12 ARG A 167      -1.493 -15.761  -1.302  1.00 89.74           H  
ATOM   2744  NH2 ARG A 167      -1.888 -13.108  -2.915  1.00 89.74           N  
ATOM   2745 HH21 ARG A 167      -2.768 -12.821  -2.510  1.00 89.74           H  
ATOM   2746 HH22 ARG A 167      -1.320 -12.405  -3.366  1.00 89.74           H  
ATOM   2747  CZ  ARG A 167      -1.285 -14.166  -2.462  1.00 89.74           C  
ATOM   2748  N   SER A 168       5.907 -17.990  -1.325  1.00 91.66           N  
ATOM   2749  H   SER A 168       5.849 -18.060  -2.330  1.00 91.66           H  
ATOM   2750  CA  SER A 168       6.671 -19.010  -0.585  1.00 91.66           C  
ATOM   2751  HA  SER A 168       6.065 -19.351   0.254  1.00 91.66           H  
ATOM   2752  C   SER A 168       7.994 -18.507   0.009  1.00 91.66           C  
ATOM   2753  CB  SER A 168       6.957 -20.212  -1.487  1.00 91.66           C  
ATOM   2754  HB2 SER A 168       6.015 -20.606  -1.869  1.00 91.66           H  
ATOM   2755  HB3 SER A 168       7.448 -20.991  -0.904  1.00 91.66           H  
ATOM   2756  O   SER A 168       8.613 -19.228   0.781  1.00 91.66           O  
ATOM   2757  OG  SER A 168       7.788 -19.847  -2.576  1.00 91.66           O  
ATOM   2758  HG  SER A 168       8.624 -19.534  -2.223  1.00 91.66           H  
ATOM   2759  N   TRP A 169       8.461 -17.324  -0.398  1.00 93.32           N  
ATOM   2760  H   TRP A 169       7.907 -16.780  -1.043  1.00 93.32           H  
ATOM   2761  CA  TRP A 169       9.681 -16.682   0.106  1.00 93.32           C  
ATOM   2762  HA  TRP A 169      10.348 -17.441   0.517  1.00 93.32           H  
ATOM   2763  C   TRP A 169       9.404 -15.700   1.251  1.00 93.32           C  
ATOM   2764  CB  TRP A 169      10.402 -15.999  -1.062  1.00 93.32           C  
ATOM   2765  HB2 TRP A 169       9.742 -15.264  -1.524  1.00 93.32           H  
ATOM   2766  HB3 TRP A 169      11.261 -15.453  -0.673  1.00 93.32           H  
ATOM   2767  O   TRP A 169      10.333 -15.064   1.749  1.00 93.32           O  
ATOM   2768  CG  TRP A 169      10.902 -16.946  -2.107  1.00 93.32           C  
ATOM   2769  CD1 TRP A 169      10.183 -17.468  -3.126  1.00 93.32           C  
ATOM   2770  HD1 TRP A 169       9.144 -17.245  -3.319  1.00 93.32           H  
ATOM   2771  CD2 TRP A 169      12.239 -17.512  -2.224  1.00 93.32           C  
ATOM   2772  CE2 TRP A 169      12.260 -18.389  -3.349  1.00 93.32           C  
ATOM   2773  CE3 TRP A 169      13.437 -17.364  -1.493  1.00 93.32           C  
ATOM   2774  HE3 TRP A 169      13.453 -16.704  -0.639  1.00 93.32           H  
ATOM   2775  NE1 TRP A 169      10.975 -18.332  -3.854  1.00 93.32           N  
ATOM   2776  HE1 TRP A 169      10.626 -18.845  -4.651  1.00 93.32           H  
ATOM   2777  CH2 TRP A 169      14.594 -18.917  -2.980  1.00 93.32           C  
ATOM   2778  HH2 TRP A 169      15.497 -19.444  -3.252  1.00 93.32           H  
ATOM   2779  CZ2 TRP A 169      13.416 -19.088  -3.730  1.00 93.32           C  
ATOM   2780  HZ2 TRP A 169      13.397 -19.750  -4.583  1.00 93.32           H  
ATOM   2781  CZ3 TRP A 169      14.602 -18.057  -1.867  1.00 93.32           C  
ATOM   2782  HZ3 TRP A 169      15.507 -17.922  -1.293  1.00 93.32           H  
ATOM   2783  N   PHE A 170       8.139 -15.588   1.659  1.00 94.80           N  
ATOM   2784  H   PHE A 170       7.440 -16.206   1.272  1.00 94.80           H  
ATOM   2785  CA  PHE A 170       7.670 -14.700   2.709  1.00 94.80           C  
ATOM   2786  HA  PHE A 170       8.521 -14.289   3.251  1.00 94.80           H  
ATOM   2787  C   PHE A 170       6.807 -15.471   3.707  1.00 94.80           C  
ATOM   2788  CB  PHE A 170       6.877 -13.541   2.096  1.00 94.80           C  
ATOM   2789  HB2 PHE A 170       6.437 -12.972   2.915  1.00 94.80           H  
ATOM   2790  HB3 PHE A 170       6.058 -13.939   1.498  1.00 94.80           H  
ATOM   2791  O   PHE A 170       6.078 -16.392   3.341  1.00 94.80           O  
ATOM   2792  CG  PHE A 170       7.706 -12.601   1.244  1.00 94.80           C  
ATOM   2793  CD1 PHE A 170       8.199 -11.409   1.796  1.00 94.80           C  
ATOM   2794  HD1 PHE A 170       7.986 -11.149   2.822  1.00 94.80           H  
ATOM   2795  CD2 PHE A 170       7.994 -12.915  -0.097  1.00 94.80           C  
ATOM   2796  HD2 PHE A 170       7.621 -13.837  -0.518  1.00 94.80           H  
ATOM   2797  CE1 PHE A 170       8.959 -10.533   1.010  1.00 94.80           C  
ATOM   2798  HE1 PHE A 170       9.301  -9.609   1.451  1.00 94.80           H  
ATOM   2799  CE2 PHE A 170       8.778 -12.048  -0.877  1.00 94.80           C  
ATOM   2800  HE2 PHE A 170       9.025 -12.301  -1.898  1.00 94.80           H  
ATOM   2801  CZ  PHE A 170       9.257 -10.850  -0.325  1.00 94.80           C  
ATOM   2802  HZ  PHE A 170       9.850 -10.172  -0.921  1.00 94.80           H  
ATOM   2803  N   GLU A 171       6.862 -15.056   4.963  1.00 94.43           N  
ATOM   2804  H   GLU A 171       7.490 -14.300   5.196  1.00 94.43           H  
ATOM   2805  CA  GLU A 171       5.932 -15.467   6.002  1.00 94.43           C  
ATOM   2806  HA  GLU A 171       5.391 -16.356   5.678  1.00 94.43           H  
ATOM   2807  C   GLU A 171       4.908 -14.358   6.225  1.00 94.43           C  
ATOM   2808  CB  GLU A 171       6.673 -15.828   7.294  1.00 94.43           C  
ATOM   2809  HB2 GLU A 171       7.357 -15.024   7.567  1.00 94.43           H  
ATOM   2810  HB3 GLU A 171       5.934 -15.957   8.084  1.00 94.43           H  
ATOM   2811  O   GLU A 171       5.252 -13.185   6.361  1.00 94.43           O  
ATOM   2812  CG  GLU A 171       7.439 -17.145   7.119  1.00 94.43           C  
ATOM   2813  HG2 GLU A 171       8.105 -17.046   6.261  1.00 94.43           H  
ATOM   2814  HG3 GLU A 171       6.721 -17.931   6.885  1.00 94.43           H  
ATOM   2815  CD  GLU A 171       8.246 -17.570   8.354  1.00 94.43           C  
ATOM   2816  OE1 GLU A 171       9.115 -18.455   8.181  1.00 94.43           O  
ATOM   2817  OE2 GLU A 171       7.930 -17.092   9.471  1.00 94.43           O  
ATOM   2818  N   GLU A 172       3.635 -14.739   6.241  1.00 94.14           N  
ATOM   2819  H   GLU A 172       3.420 -15.724   6.173  1.00 94.14           H  
ATOM   2820  CA  GLU A 172       2.537 -13.846   6.591  1.00 94.14           C  
ATOM   2821  HA  GLU A 172       2.713 -12.860   6.160  1.00 94.14           H  
ATOM   2822  C   GLU A 172       2.497 -13.718   8.118  1.00 94.14           C  
ATOM   2823  CB  GLU A 172       1.241 -14.422   5.995  1.00 94.14           C  
ATOM   2824  HB2 GLU A 172       0.965 -15.327   6.536  1.00 94.14           H  
ATOM   2825  HB3 GLU A 172       1.433 -14.693   4.957  1.00 94.14           H  
ATOM   2826  O   GLU A 172       2.216 -14.692   8.821  1.00 94.14           O  
ATOM   2827  CG  GLU A 172       0.067 -13.434   6.013  1.00 94.14           C  
ATOM   2828  HG2 GLU A 172      -0.073 -13.078   7.034  1.00 94.14           H  
ATOM   2829  HG3 GLU A 172       0.329 -12.580   5.389  1.00 94.14           H  
ATOM   2830  CD  GLU A 172      -1.252 -14.047   5.500  1.00 94.14           C  
ATOM   2831  OE1 GLU A 172      -2.322 -13.439   5.732  1.00 94.14           O  
ATOM   2832  OE2 GLU A 172      -1.218 -15.115   4.838  1.00 94.14           O  
ATOM   2833  N   LYS A 173       2.811 -12.530   8.633  1.00 94.95           N  
ATOM   2834  H   LYS A 173       3.021 -11.772   8.000  1.00 94.95           H  
ATOM   2835  CA  LYS A 173       2.846 -12.229  10.066  1.00 94.95           C  
ATOM   2836  HA  LYS A 173       2.557 -13.110  10.638  1.00 94.95           H  
ATOM   2837  C   LYS A 173       1.839 -11.137  10.396  1.00 94.95           C  
ATOM   2838  CB  LYS A 173       4.262 -11.815  10.501  1.00 94.95           C  
ATOM   2839  HB2 LYS A 173       4.557 -10.932   9.934  1.00 94.95           H  
ATOM   2840  HB3 LYS A 173       4.228 -11.537  11.554  1.00 94.95           H  
ATOM   2841  O   LYS A 173       1.600 -10.230   9.606  1.00 94.95           O  
ATOM   2842  CG  LYS A 173       5.341 -12.893  10.320  1.00 94.95           C  
ATOM   2843  HG2 LYS A 173       5.385 -13.192   9.273  1.00 94.95           H  
ATOM   2844  HG3 LYS A 173       6.300 -12.443  10.576  1.00 94.95           H  
ATOM   2845  CD  LYS A 173       5.139 -14.138  11.200  1.00 94.95           C  
ATOM   2846  HD2 LYS A 173       4.230 -14.661  10.905  1.00 94.95           H  
ATOM   2847  HD3 LYS A 173       5.076 -13.850  12.250  1.00 94.95           H  
ATOM   2848  CE  LYS A 173       6.356 -15.037  10.981  1.00 94.95           C  
ATOM   2849  HE2 LYS A 173       6.459 -15.232   9.914  1.00 94.95           H  
ATOM   2850  HE3 LYS A 173       7.254 -14.507  11.299  1.00 94.95           H  
ATOM   2851  NZ  LYS A 173       6.282 -16.326  11.694  1.00 94.95           N  
ATOM   2852  HZ1 LYS A 173       6.473 -16.198  12.677  1.00 94.95           H  
ATOM   2853  HZ2 LYS A 173       5.369 -16.753  11.628  1.00 94.95           H  
ATOM   2854  HZ3 LYS A 173       6.989 -16.929  11.296  1.00 94.95           H  
ATOM   2855  N   GLY A 174       1.241 -11.222  11.575  1.00 94.91           N  
ATOM   2856  H   GLY A 174       1.553 -11.954  12.197  1.00 94.91           H  
ATOM   2857  CA  GLY A 174       0.485 -10.125  12.157  1.00 94.91           C  
ATOM   2858  HA2 GLY A 174      -0.059  -9.577  11.388  1.00 94.91           H  
ATOM   2859  HA3 GLY A 174      -0.223 -10.528  12.881  1.00 94.91           H  
ATOM   2860  C   GLY A 174       1.430  -9.184  12.891  1.00 94.91           C  
ATOM   2861  O   GLY A 174       2.161  -9.639  13.768  1.00 94.91           O  
ATOM   2862  N   VAL A 175       1.398  -7.896  12.562  1.00 94.60           N  
ATOM   2863  H   VAL A 175       0.778  -7.589  11.825  1.00 94.60           H  
ATOM   2864  CA  VAL A 175       2.268  -6.879  13.155  1.00 94.60           C  
ATOM   2865  HA  VAL A 175       2.893  -7.342  13.919  1.00 94.60           H  
ATOM   2866  C   VAL A 175       1.415  -5.813  13.833  1.00 94.60           C  
ATOM   2867  CB  VAL A 175       3.224  -6.286  12.105  1.00 94.60           C  
ATOM   2868  HB  VAL A 175       2.652  -5.786  11.323  1.00 94.60           H  
ATOM   2869  O   VAL A 175       0.568  -5.170  13.207  1.00 94.60           O  
ATOM   2870  CG1 VAL A 175       4.176  -5.281  12.752  1.00 94.60           C  
ATOM   2871 HG11 VAL A 175       3.626  -4.445  13.185  1.00 94.60           H  
ATOM   2872 HG12 VAL A 175       4.856  -4.884  11.999  1.00 94.60           H  
ATOM   2873 HG13 VAL A 175       4.757  -5.786  13.523  1.00 94.60           H  
ATOM   2874  CG2 VAL A 175       4.079  -7.399  11.480  1.00 94.60           C  
ATOM   2875 HG21 VAL A 175       3.457  -8.054  10.871  1.00 94.60           H  
ATOM   2876 HG22 VAL A 175       4.567  -7.981  12.262  1.00 94.60           H  
ATOM   2877 HG23 VAL A 175       4.847  -6.961  10.842  1.00 94.60           H  
ATOM   2878  N   VAL A 176       1.634  -5.627  15.134  1.00 94.15           N  
ATOM   2879  H   VAL A 176       2.329  -6.207  15.581  1.00 94.15           H  
ATOM   2880  CA  VAL A 176       0.934  -4.628  15.947  1.00 94.15           C  
ATOM   2881  HA  VAL A 176       0.235  -4.088  15.308  1.00 94.15           H  
ATOM   2882  C   VAL A 176       1.932  -3.626  16.499  1.00 94.15           C  
ATOM   2883  CB  VAL A 176       0.104  -5.259  17.080  1.00 94.15           C  
ATOM   2884  HB  VAL A 176       0.763  -5.732  17.809  1.00 94.15           H  
ATOM   2885  O   VAL A 176       2.814  -3.969  17.280  1.00 94.15           O  
ATOM   2886  CG1 VAL A 176      -0.740  -4.186  17.781  1.00 94.15           C  
ATOM   2887 HG11 VAL A 176      -0.095  -3.438  18.242  1.00 94.15           H  
ATOM   2888 HG12 VAL A 176      -1.356  -4.643  18.556  1.00 94.15           H  
ATOM   2889 HG13 VAL A 176      -1.388  -3.704  17.049  1.00 94.15           H  
ATOM   2890  CG2 VAL A 176      -0.875  -6.308  16.550  1.00 94.15           C  
ATOM   2891 HG21 VAL A 176      -1.475  -6.712  17.366  1.00 94.15           H  
ATOM   2892 HG22 VAL A 176      -1.531  -5.860  15.804  1.00 94.15           H  
ATOM   2893 HG23 VAL A 176      -0.319  -7.126  16.092  1.00 94.15           H  
ATOM   2894  N   HIS A 177       1.745  -2.362  16.145  1.00 91.84           N  
ATOM   2895  H   HIS A 177       0.962  -2.155  15.540  1.00 91.84           H  
ATOM   2896  CA  HIS A 177       2.499  -1.247  16.692  1.00 91.84           C  
ATOM   2897  HA  HIS A 177       3.477  -1.602  17.019  1.00 91.84           H  
ATOM   2898  C   HIS A 177       1.758  -0.651  17.885  1.00 91.84           C  
ATOM   2899  CB  HIS A 177       2.727  -0.200  15.607  1.00 91.84           C  
ATOM   2900  HB2 HIS A 177       1.769   0.093  15.178  1.00 91.84           H  
ATOM   2901  HB3 HIS A 177       3.170   0.684  16.066  1.00 91.84           H  
ATOM   2902  O   HIS A 177       0.613  -0.208  17.757  1.00 91.84           O  
ATOM   2903  CG  HIS A 177       3.648  -0.671  14.516  1.00 91.84           C  
ATOM   2904  CD2 HIS A 177       4.998  -0.471  14.490  1.00 91.84           C  
ATOM   2905  HD2 HIS A 177       5.590  -0.011  15.267  1.00 91.84           H  
ATOM   2906  ND1 HIS A 177       3.319  -1.359  13.365  1.00 91.84           N  
ATOM   2907  HD1 HIS A 177       2.418  -1.732  13.102  1.00 91.84           H  
ATOM   2908  CE1 HIS A 177       4.446  -1.534  12.651  1.00 91.84           C  
ATOM   2909  HE1 HIS A 177       4.522  -2.053  11.707  1.00 91.84           H  
ATOM   2910  NE2 HIS A 177       5.479  -0.955  13.284  1.00 91.84           N  
ATOM   2911  N   VAL A 178       2.417  -0.584  19.037  1.00 91.74           N  
ATOM   2912  H   VAL A 178       3.350  -0.969  19.069  1.00 91.74           H  
ATOM   2913  CA  VAL A 178       1.884   0.033  20.256  1.00 91.74           C  
ATOM   2914  HA  VAL A 178       0.931   0.503  20.017  1.00 91.74           H  
ATOM   2915  C   VAL A 178       2.791   1.151  20.751  1.00 91.74           C  
ATOM   2916  CB  VAL A 178       1.591  -0.995  21.367  1.00 91.74           C  
ATOM   2917  HB  VAL A 178       1.149  -0.460  22.207  1.00 91.74           H  
ATOM   2918  O   VAL A 178       4.014   1.109  20.615  1.00 91.74           O  
ATOM   2919  CG1 VAL A 178       0.575  -2.045  20.915  1.00 91.74           C  
ATOM   2920 HG11 VAL A 178       1.033  -2.715  20.187  1.00 91.74           H  
ATOM   2921 HG12 VAL A 178      -0.289  -1.560  20.462  1.00 91.74           H  
ATOM   2922 HG13 VAL A 178       0.250  -2.621  21.781  1.00 91.74           H  
ATOM   2923  CG2 VAL A 178       2.830  -1.727  21.876  1.00 91.74           C  
ATOM   2924 HG21 VAL A 178       2.547  -2.476  22.616  1.00 91.74           H  
ATOM   2925 HG22 VAL A 178       3.496  -1.009  22.356  1.00 91.74           H  
ATOM   2926 HG23 VAL A 178       3.340  -2.220  21.049  1.00 91.74           H  
ATOM   2927  N   ASP A 179       2.185   2.174  21.347  1.00 89.39           N  
ATOM   2928  H   ASP A 179       1.176   2.176  21.398  1.00 89.39           H  
ATOM   2929  CA  ASP A 179       2.938   3.231  22.020  1.00 89.39           C  
ATOM   2930  HA  ASP A 179       3.700   3.595  21.331  1.00 89.39           H  
ATOM   2931  C   ASP A 179       3.654   2.670  23.267  1.00 89.39           C  
ATOM   2932  CB  ASP A 179       1.994   4.404  22.343  1.00 89.39           C  
ATOM   2933  HB2 ASP A 179       1.335   4.104  23.157  1.00 89.39           H  
ATOM   2934  HB3 ASP A 179       1.377   4.605  21.467  1.00 89.39           H  
ATOM   2935  O   ASP A 179       3.131   1.814  23.985  1.00 89.39           O  
ATOM   2936  CG  ASP A 179       2.693   5.717  22.738  1.00 89.39           C  
ATOM   2937  OD1 ASP A 179       3.929   5.727  22.928  1.00 89.39           O  
ATOM   2938  OD2 ASP A 179       1.973   6.723  22.941  1.00 89.39           O  
ATOM   2939  N   THR A 180       4.840   3.198  23.570  1.00 84.33           N  
ATOM   2940  H   THR A 180       5.131   3.986  23.009  1.00 84.33           H  
ATOM   2941  CA  THR A 180       5.639   2.845  24.761  1.00 84.33           C  
ATOM   2942  HA  THR A 180       5.746   1.761  24.798  1.00 84.33           H  
ATOM   2943  C   THR A 180       4.987   3.272  26.077  1.00 84.33           C  
ATOM   2944  CB  THR A 180       7.039   3.473  24.693  1.00 84.33           C  
ATOM   2945  HB  THR A 180       7.528   3.359  25.660  1.00 84.33           H  
ATOM   2946  O   THR A 180       5.402   2.847  27.160  1.00 84.33           O  
ATOM   2947  CG2 THR A 180       7.917   2.795  23.649  1.00 84.33           C  
ATOM   2948 HG21 THR A 180       8.192   1.798  23.993  1.00 84.33           H  
ATOM   2949 HG22 THR A 180       8.846   3.354  23.532  1.00 84.33           H  
ATOM   2950 HG23 THR A 180       7.398   2.696  22.696  1.00 84.33           H  
ATOM   2951  OG1 THR A 180       6.979   4.854  24.385  1.00 84.33           O  
ATOM   2952  HG1 THR A 180       6.817   4.915  23.441  1.00 84.33           H  
ATOM   2953  N   LYS A 181       3.967   4.134  26.010  1.00 80.76           N  
ATOM   2954  H   LYS A 181       3.700   4.440  25.085  1.00 80.76           H  
ATOM   2955  CA  LYS A 181       3.253   4.666  27.171  1.00 80.76           C  
ATOM   2956  HA  LYS A 181       3.907   4.605  28.041  1.00 80.76           H  
ATOM   2957  C   LYS A 181       2.001   3.853  27.471  1.00 80.76           C  
ATOM   2958  CB  LYS A 181       2.907   6.137  26.932  1.00 80.76           C  
ATOM   2959  HB2 LYS A 181       2.275   6.494  27.744  1.00 80.76           H  
ATOM   2960  HB3 LYS A 181       2.355   6.222  25.996  1.00 80.76           H  
ATOM   2961  O   LYS A 181       0.988   3.966  26.785  1.00 80.76           O  
ATOM   2962  CG  LYS A 181       4.170   7.000  26.866  1.00 80.76           C  
ATOM   2963  HG2 LYS A 181       4.674   6.994  27.832  1.00 80.76           H  
ATOM   2964  HG3 LYS A 181       4.846   6.607  26.106  1.00 80.76           H  
ATOM   2965  CD  LYS A 181       3.784   8.427  26.484  1.00 80.76           C  
ATOM   2966  HD2 LYS A 181       3.221   8.388  25.552  1.00 80.76           H  
ATOM   2967  HD3 LYS A 181       3.169   8.872  27.265  1.00 80.76           H  
ATOM   2968  CE  LYS A 181       5.059   9.239  26.273  1.00 80.76           C  
ATOM   2969  HE2 LYS A 181       5.547   9.406  27.233  1.00 80.76           H  
ATOM   2970  HE3 LYS A 181       5.729   8.645  25.651  1.00 80.76           H  
ATOM   2971  NZ  LYS A 181       4.749  10.512  25.588  1.00 80.76           N  
ATOM   2972  HZ1 LYS A 181       5.600  11.018  25.385  1.00 80.76           H  
ATOM   2973  HZ2 LYS A 181       4.309  10.293  24.706  1.00 80.76           H  
ATOM   2974  HZ3 LYS A 181       4.117  11.077  26.136  1.00 80.76           H  
ATOM   2975  N   LYS A 182       2.011   3.162  28.609  1.00 72.96           N  
ATOM   2976  H   LYS A 182       2.886   3.108  29.111  1.00 72.96           H  
ATOM   2977  CA  LYS A 182       0.816   2.547  29.200  1.00 72.96           C  
ATOM   2978  HA  LYS A 182       0.001   2.563  28.477  1.00 72.96           H  
ATOM   2979  C   LYS A 182       0.388   3.336  30.429  1.00 72.96           C  
ATOM   2980  CB  LYS A 182       1.123   1.080  29.495  1.00 72.96           C  
ATOM   2981  HB2 LYS A 182       1.394   0.594  28.558  1.00 72.96           H  
ATOM   2982  HB3 LYS A 182       1.970   1.015  30.179  1.00 72.96           H  
ATOM   2983  O   LYS A 182       1.084   3.351  31.441  1.00 72.96           O  
ATOM   2984  CG  LYS A 182      -0.082   0.354  30.103  1.00 72.96           C  
ATOM   2985  HG2 LYS A 182      -0.316   0.778  31.079  1.00 72.96           H  
ATOM   2986  HG3 LYS A 182      -0.945   0.460  29.445  1.00 72.96           H  
ATOM   2987  CD  LYS A 182       0.254  -1.129  30.264  1.00 72.96           C  
ATOM   2988  HD2 LYS A 182       1.162  -1.248  30.855  1.00 72.96           H  
ATOM   2989  HD3 LYS A 182       0.420  -1.548  29.271  1.00 72.96           H  
ATOM   2990  CE  LYS A 182      -0.901  -1.860  30.942  1.00 72.96           C  
ATOM   2991  HE2 LYS A 182      -0.929  -1.601  32.000  1.00 72.96           H  
ATOM   2992  HE3 LYS A 182      -1.827  -1.513  30.483  1.00 72.96           H  
ATOM   2993  NZ  LYS A 182      -0.776  -3.325  30.755  1.00 72.96           N  
ATOM   2994  HZ1 LYS A 182       0.032  -3.709  31.224  1.00 72.96           H  
ATOM   2995  HZ2 LYS A 182      -0.681  -3.524  29.770  1.00 72.96           H  
ATOM   2996  HZ3 LYS A 182      -1.616  -3.797  31.060  1.00 72.96           H  
ATOM   2997  N   GLY A 183      -0.740   4.045  30.340  1.00 68.73           N  
ATOM   2998  H   GLY A 183      -1.269   3.983  29.481  1.00 68.73           H  
ATOM   2999  CA  GLY A 183      -1.278   4.830  31.463  1.00 68.73           C  
ATOM   3000  HA2 GLY A 183      -1.566   4.152  32.265  1.00 68.73           H  
ATOM   3001  HA3 GLY A 183      -2.167   5.362  31.125  1.00 68.73           H  
ATOM   3002  C   GLY A 183      -0.299   5.865  32.045  1.00 68.73           C  
ATOM   3003  O   GLY A 183      -0.386   6.192  33.225  1.00 68.73           O  
ATOM   3004  N   GLY A 184       0.658   6.348  31.241  1.00 68.37           N  
ATOM   3005  H   GLY A 184       0.683   6.001  30.292  1.00 68.37           H  
ATOM   3006  CA  GLY A 184       1.709   7.287  31.652  1.00 68.37           C  
ATOM   3007  HA2 GLY A 184       1.331   7.917  32.458  1.00 68.37           H  
ATOM   3008  HA3 GLY A 184       1.952   7.931  30.807  1.00 68.37           H  
ATOM   3009  C   GLY A 184       3.018   6.650  32.140  1.00 68.37           C  
ATOM   3010  O   GLY A 184       4.005   7.370  32.275  1.00 68.37           O  
ATOM   3011  N   LYS A 185       3.069   5.328  32.357  1.00 75.24           N  
ATOM   3012  H   LYS A 185       2.244   4.773  32.182  1.00 75.24           H  
ATOM   3013  CA  LYS A 185       4.323   4.603  32.612  1.00 75.24           C  
ATOM   3014  HA  LYS A 185       4.984   5.248  33.192  1.00 75.24           H  
ATOM   3015  C   LYS A 185       5.004   4.297  31.275  1.00 75.24           C  
ATOM   3016  CB  LYS A 185       4.046   3.331  33.437  1.00 75.24           C  
ATOM   3017  HB2 LYS A 185       3.392   3.579  34.273  1.00 75.24           H  
ATOM   3018  HB3 LYS A 185       3.533   2.605  32.806  1.00 75.24           H  
ATOM   3019  O   LYS A 185       4.354   3.796  30.359  1.00 75.24           O  
ATOM   3020  CG  LYS A 185       5.336   2.705  33.999  1.00 75.24           C  
ATOM   3021  HG2 LYS A 185       6.044   2.562  33.182  1.00 75.24           H  
ATOM   3022  HG3 LYS A 185       5.780   3.383  34.728  1.00 75.24           H  
ATOM   3023  CD  LYS A 185       5.091   1.336  34.656  1.00 75.24           C  
ATOM   3024  HD2 LYS A 185       4.616   0.691  33.917  1.00 75.24           H  
ATOM   3025  HD3 LYS A 185       4.427   1.440  35.515  1.00 75.24           H  
ATOM   3026  CE  LYS A 185       6.426   0.705  35.094  1.00 75.24           C  
ATOM   3027  HE2 LYS A 185       7.209   1.077  34.434  1.00 75.24           H  
ATOM   3028  HE3 LYS A 185       6.669   1.015  36.111  1.00 75.24           H  
ATOM   3029  NZ  LYS A 185       6.422  -0.775  34.978  1.00 75.24           N  
ATOM   3030  HZ1 LYS A 185       6.405  -1.063  34.010  1.00 75.24           H  
ATOM   3031  HZ2 LYS A 185       7.312  -1.209  35.176  1.00 75.24           H  
ATOM   3032  HZ3 LYS A 185       5.698  -1.266  35.482  1.00 75.24           H  
ATOM   3033  N   ILE A 186       6.293   4.618  31.175  1.00 78.26           N  
ATOM   3034  H   ILE A 186       6.753   5.003  31.988  1.00 78.26           H  
ATOM   3035  CA  ILE A 186       7.153   4.178  30.071  1.00 78.26           C  
ATOM   3036  HA  ILE A 186       6.602   4.222  29.132  1.00 78.26           H  
ATOM   3037  C   ILE A 186       7.514   2.723  30.360  1.00 78.26           C  
ATOM   3038  CB  ILE A 186       8.411   5.071  29.948  1.00 78.26           C  
ATOM   3039  HB  ILE A 186       8.965   5.016  30.885  1.00 78.26           H  
ATOM   3040  O   ILE A 186       8.062   2.440  31.427  1.00 78.26           O  
ATOM   3041  CG1 ILE A 186       8.010   6.546  29.701  1.00 78.26           C  
ATOM   3042 HG12 ILE A 186       7.544   6.633  28.720  1.00 78.26           H  
ATOM   3043 HG13 ILE A 186       7.280   6.858  30.447  1.00 78.26           H  
ATOM   3044  CG2 ILE A 186       9.322   4.561  28.815  1.00 78.26           C  
ATOM   3045 HG21 ILE A 186       8.795   4.589  27.861  1.00 78.26           H  
ATOM   3046 HG22 ILE A 186      10.230   5.160  28.746  1.00 78.26           H  
ATOM   3047 HG23 ILE A 186       9.632   3.534  29.006  1.00 78.26           H  
ATOM   3048  CD1 ILE A 186       9.179   7.536  29.791  1.00 78.26           C  
ATOM   3049 HD11 ILE A 186       9.698   7.413  30.741  1.00 78.26           H  
ATOM   3050 HD12 ILE A 186       9.878   7.378  28.970  1.00 78.26           H  
ATOM   3051 HD13 ILE A 186       8.794   8.553  29.725  1.00 78.26           H  
ATOM   3052  N   LEU A 187       7.146   1.824  29.454  1.00 77.15           N  
ATOM   3053  H   LEU A 187       6.692   2.133  28.606  1.00 77.15           H  
ATOM   3054  CA  LEU A 187       7.490   0.409  29.554  1.00 77.15           C  
ATOM   3055  HA  LEU A 187       7.544   0.117  30.603  1.00 77.15           H  
ATOM   3056  C   LEU A 187       8.873   0.167  28.942  1.00 77.15           C  
ATOM   3057  CB  LEU A 187       6.408  -0.440  28.874  1.00 77.15           C  
ATOM   3058  HB2 LEU A 187       6.354  -0.149  27.825  1.00 77.15           H  
ATOM   3059  HB3 LEU A 187       6.711  -1.487  28.910  1.00 77.15           H  
ATOM   3060  O   LEU A 187       9.238   0.797  27.948  1.00 77.15           O  
ATOM   3061  CG  LEU A 187       5.006  -0.306  29.495  1.00 77.15           C  
ATOM   3062  HG  LEU A 187       4.700   0.740  29.505  1.00 77.15           H  
ATOM   3063  CD1 LEU A 187       4.017  -1.071  28.631  1.00 77.15           C  
ATOM   3064 HD11 LEU A 187       4.346  -2.104  28.521  1.00 77.15           H  
ATOM   3065 HD12 LEU A 187       3.987  -0.602  27.648  1.00 77.15           H  
ATOM   3066 HD13 LEU A 187       3.021  -1.054  29.074  1.00 77.15           H  
ATOM   3067  CD2 LEU A 187       4.904  -0.856  30.916  1.00 77.15           C  
ATOM   3068 HD21 LEU A 187       3.876  -0.794  31.271  1.00 77.15           H  
ATOM   3069 HD22 LEU A 187       5.237  -1.894  30.928  1.00 77.15           H  
ATOM   3070 HD23 LEU A 187       5.546  -0.269  31.573  1.00 77.15           H  
ATOM   3071  N   ASN A 188       9.629  -0.747  29.545  1.00 84.86           N  
ATOM   3072  H   ASN A 188       9.222  -1.259  30.315  1.00 84.86           H  
ATOM   3073  CA  ASN A 188      10.880  -1.245  28.977  1.00 84.86           C  
ATOM   3074  HA  ASN A 188      11.359  -0.451  28.403  1.00 84.86           H  
ATOM   3075  C   ASN A 188      10.601  -2.405  28.013  1.00 84.86           C  
ATOM   3076  CB  ASN A 188      11.825  -1.668  30.113  1.00 84.86           C  
ATOM   3077  HB2 ASN A 188      12.671  -2.214  29.696  1.00 84.86           H  
ATOM   3078  HB3 ASN A 188      11.298  -2.345  30.787  1.00 84.86           H  
ATOM   3079  O   ASN A 188       9.530  -3.007  28.070  1.00 84.86           O  
ATOM   3080  CG  ASN A 188      12.392  -0.511  30.914  1.00 84.86           C  
ATOM   3081  ND2 ASN A 188      13.085  -0.817  31.984  1.00 84.86           N  
ATOM   3082 HD21 ASN A 188      13.502  -0.050  32.491  1.00 84.86           H  
ATOM   3083 HD22 ASN A 188      13.223  -1.788  32.229  1.00 84.86           H  
ATOM   3084  OD1 ASN A 188      12.268   0.662  30.597  1.00 84.86           O  
ATOM   3085  N   ILE A 189      11.585  -2.745  27.173  1.00 87.31           N  
ATOM   3086  H   ILE A 189      12.446  -2.217  27.173  1.00 87.31           H  
ATOM   3087  CA  ILE A 189      11.484  -3.886  26.250  1.00 87.31           C  
ATOM   3088  HA  ILE A 189      10.617  -3.714  25.612  1.00 87.31           H  
ATOM   3089  C   ILE A 189      11.188  -5.197  26.988  1.00 87.31           C  
ATOM   3090  CB  ILE A 189      12.726  -3.964  25.337  1.00 87.31           C  
ATOM   3091  HB  ILE A 189      12.858  -2.975  24.898  1.00 87.31           H  
ATOM   3092  O   ILE A 189      10.264  -5.890  26.598  1.00 87.31           O  
ATOM   3093  CG1 ILE A 189      12.469  -4.948  24.177  1.00 87.31           C  
ATOM   3094 HG12 ILE A 189      12.484  -5.972  24.550  1.00 87.31           H  
ATOM   3095 HG13 ILE A 189      11.480  -4.759  23.761  1.00 87.31           H  
ATOM   3096  CG2 ILE A 189      14.016  -4.305  26.112  1.00 87.31           C  
ATOM   3097 HG21 ILE A 189      14.880  -4.169  25.461  1.00 87.31           H  
ATOM   3098 HG22 ILE A 189      13.999  -5.349  26.424  1.00 87.31           H  
ATOM   3099 HG23 ILE A 189      14.137  -3.663  26.984  1.00 87.31           H  
ATOM   3100  CD1 ILE A 189      13.481  -4.819  23.032  1.00 87.31           C  
ATOM   3101 HD11 ILE A 189      14.475  -5.114  23.370  1.00 87.31           H  
ATOM   3102 HD12 ILE A 189      13.183  -5.480  22.218  1.00 87.31           H  
ATOM   3103 HD13 ILE A 189      13.505  -3.793  22.665  1.00 87.31           H  
ATOM   3104  N   GLU A 190      11.843  -5.446  28.126  1.00 89.81           N  
ATOM   3105  H   GLU A 190      12.657  -4.888  28.340  1.00 89.81           H  
ATOM   3106  CA  GLU A 190      11.611  -6.638  28.958  1.00 89.81           C  
ATOM   3107  HA  GLU A 190      11.829  -7.535  28.378  1.00 89.81           H  
ATOM   3108  C   GLU A 190      10.146  -6.739  29.437  1.00 89.81           C  
ATOM   3109  CB  GLU A 190      12.553  -6.592  30.179  1.00 89.81           C  
ATOM   3110  HB2 GLU A 190      12.340  -7.450  30.816  1.00 89.81           H  
ATOM   3111  HB3 GLU A 190      12.333  -5.685  30.743  1.00 89.81           H  
ATOM   3112  O   GLU A 190       9.536  -7.801  29.369  1.00 89.81           O  
ATOM   3113  CG  GLU A 190      14.056  -6.606  29.825  1.00 89.81           C  
ATOM   3114  HG2 GLU A 190      14.264  -5.782  29.143  1.00 89.81           H  
ATOM   3115  HG3 GLU A 190      14.283  -7.539  29.308  1.00 89.81           H  
ATOM   3116  CD  GLU A 190      14.988  -6.459  31.048  1.00 89.81           C  
ATOM   3117  OE1 GLU A 190      16.224  -6.528  30.854  1.00 89.81           O  
ATOM   3118  OE2 GLU A 190      14.494  -6.177  32.166  1.00 89.81           O  
ATOM   3119  N   GLU A 191       9.533  -5.620  29.854  1.00 87.26           N  
ATOM   3120  H   GLU A 191      10.035  -4.747  29.779  1.00 87.26           H  
ATOM   3121  CA  GLU A 191       8.120  -5.604  30.277  1.00 87.26           C  
ATOM   3122  HA  GLU A 191       7.954  -6.424  30.975  1.00 87.26           H  
ATOM   3123  C   GLU A 191       7.169  -5.834  29.088  1.00 87.26           C  
ATOM   3124  CB  GLU A 191       7.753  -4.269  30.974  1.00 87.26           C  
ATOM   3125  HB2 GLU A 191       7.907  -3.448  30.274  1.00 87.26           H  
ATOM   3126  HB3 GLU A 191       6.692  -4.300  31.220  1.00 87.26           H  
ATOM   3127  O   GLU A 191       6.085  -6.392  29.261  1.00 87.26           O  
ATOM   3128  CG  GLU A 191       8.527  -3.960  32.273  1.00 87.26           C  
ATOM   3129  HG2 GLU A 191       8.465  -4.830  32.926  1.00 87.26           H  
ATOM   3130  HG3 GLU A 191       9.576  -3.796  32.027  1.00 87.26           H  
ATOM   3131  CD  GLU A 191       8.003  -2.725  33.047  1.00 87.26           C  
ATOM   3132  OE1 GLU A 191       8.181  -2.622  34.286  1.00 87.26           O  
ATOM   3133  OE2 GLU A 191       7.377  -1.800  32.477  1.00 87.26           O  
ATOM   3134  N   MET A 192       7.546  -5.389  27.883  1.00 86.97           N  
ATOM   3135  H   MET A 192       8.468  -4.986  27.788  1.00 86.97           H  
ATOM   3136  CA  MET A 192       6.760  -5.615  26.668  1.00 86.97           C  
ATOM   3137  HA  MET A 192       5.708  -5.482  26.922  1.00 86.97           H  
ATOM   3138  C   MET A 192       6.916  -7.047  26.142  1.00 86.97           C  
ATOM   3139  CB  MET A 192       7.127  -4.585  25.587  1.00 86.97           C  
ATOM   3140  HB2 MET A 192       7.197  -3.592  26.031  1.00 86.97           H  
ATOM   3141  HB3 MET A 192       8.095  -4.838  25.155  1.00 86.97           H  
ATOM   3142  O   MET A 192       5.935  -7.613  25.672  1.00 86.97           O  
ATOM   3143  CG  MET A 192       6.063  -4.552  24.480  1.00 86.97           C  
ATOM   3144  HG2 MET A 192       6.447  -3.964  23.646  1.00 86.97           H  
ATOM   3145  HG3 MET A 192       5.892  -5.562  24.109  1.00 86.97           H  
ATOM   3146  SD  MET A 192       4.482  -3.826  25.014  1.00 86.97           S  
ATOM   3147  CE  MET A 192       3.288  -5.010  24.348  1.00 86.97           C  
ATOM   3148  HE1 MET A 192       3.178  -4.885  23.271  1.00 86.97           H  
ATOM   3149  HE2 MET A 192       2.318  -4.830  24.811  1.00 86.97           H  
ATOM   3150  HE3 MET A 192       3.607  -6.023  24.592  1.00 86.97           H  
ATOM   3151  N   GLU A 193       8.103  -7.646  26.256  1.00 89.75           N  
ATOM   3152  H   GLU A 193       8.881  -7.106  26.608  1.00 89.75           H  
ATOM   3153  CA  GLU A 193       8.377  -9.047  25.916  1.00 89.75           C  
ATOM   3154  HA  GLU A 193       8.091  -9.245  24.883  1.00 89.75           H  
ATOM   3155  C   GLU A 193       7.573 -10.003  26.801  1.00 89.75           C  
ATOM   3156  CB  GLU A 193       9.877  -9.343  26.071  1.00 89.75           C  
ATOM   3157  HB2 GLU A 193      10.020 -10.423  26.101  1.00 89.75           H  
ATOM   3158  HB3 GLU A 193      10.219  -8.927  27.019  1.00 89.75           H  
ATOM   3159  O   GLU A 193       6.944 -10.925  26.287  1.00 89.75           O  
ATOM   3160  CG  GLU A 193      10.724  -8.786  24.917  1.00 89.75           C  
ATOM   3161  HG2 GLU A 193      10.430  -9.304  24.004  1.00 89.75           H  
ATOM   3162  HG3 GLU A 193      10.508  -7.726  24.781  1.00 89.75           H  
ATOM   3163  CD  GLU A 193      12.237  -8.973  25.137  1.00 89.75           C  
ATOM   3164  OE1 GLU A 193      12.998  -8.696  24.184  1.00 89.75           O  
ATOM   3165  OE2 GLU A 193      12.646  -9.363  26.256  1.00 89.75           O  
ATOM   3166  N   GLU A 194       7.502  -9.750  28.113  1.00 90.90           N  
ATOM   3167  H   GLU A 194       8.092  -9.025  28.497  1.00 90.90           H  
ATOM   3168  CA  GLU A 194       6.656 -10.534  29.025  1.00 90.90           C  
ATOM   3169  HA  GLU A 194       6.977 -11.575  29.009  1.00 90.90           H  
ATOM   3170  C   GLU A 194       5.179 -10.512  28.599  1.00 90.90           C  
ATOM   3171  CB  GLU A 194       6.778  -9.994  30.461  1.00 90.90           C  
ATOM   3172  HB2 GLU A 194       6.670  -8.909  30.449  1.00 90.90           H  
ATOM   3173  HB3 GLU A 194       5.962 -10.412  31.050  1.00 90.90           H  
ATOM   3174  O   GLU A 194       4.498 -11.538  28.622  1.00 90.90           O  
ATOM   3175  CG  GLU A 194       8.100 -10.375  31.149  1.00 90.90           C  
ATOM   3176  HG2 GLU A 194       8.938  -9.990  30.568  1.00 90.90           H  
ATOM   3177  HG3 GLU A 194       8.178 -11.462  31.155  1.00 90.90           H  
ATOM   3178  CD  GLU A 194       8.201  -9.865  32.602  1.00 90.90           C  
ATOM   3179  OE1 GLU A 194       9.266 -10.087  33.225  1.00 90.90           O  
ATOM   3180  OE2 GLU A 194       7.206  -9.316  33.136  1.00 90.90           O  
ATOM   3181  N   ILE A 195       4.690  -9.349  28.163  1.00 87.31           N  
ATOM   3182  H   ILE A 195       5.317  -8.558  28.153  1.00 87.31           H  
ATOM   3183  CA  ILE A 195       3.309  -9.174  27.698  1.00 87.31           C  
ATOM   3184  HA  ILE A 195       2.645  -9.720  28.368  1.00 87.31           H  
ATOM   3185  C   ILE A 195       3.113  -9.787  26.308  1.00 87.31           C  
ATOM   3186  CB  ILE A 195       2.939  -7.678  27.764  1.00 87.31           C  
ATOM   3187  HB  ILE A 195       3.707  -7.100  27.250  1.00 87.31           H  
ATOM   3188  O   ILE A 195       2.066 -10.370  26.038  1.00 87.31           O  
ATOM   3189  CG1 ILE A 195       2.909  -7.269  29.257  1.00 87.31           C  
ATOM   3190 HG12 ILE A 195       3.837  -7.575  29.741  1.00 87.31           H  
ATOM   3191 HG13 ILE A 195       2.101  -7.801  29.759  1.00 87.31           H  
ATOM   3192  CG2 ILE A 195       1.585  -7.393  27.090  1.00 87.31           C  
ATOM   3193 HG21 ILE A 195       0.812  -7.993  27.570  1.00 87.31           H  
ATOM   3194 HG22 ILE A 195       1.344  -6.332  27.162  1.00 87.31           H  
ATOM   3195 HG23 ILE A 195       1.630  -7.648  26.032  1.00 87.31           H  
ATOM   3196  CD1 ILE A 195       2.754  -5.776  29.526  1.00 87.31           C  
ATOM   3197 HD11 ILE A 195       2.989  -5.579  30.571  1.00 87.31           H  
ATOM   3198 HD12 ILE A 195       3.450  -5.216  28.901  1.00 87.31           H  
ATOM   3199 HD13 ILE A 195       1.716  -5.492  29.353  1.00 87.31           H  
ATOM   3200  N   GLY A 196       4.114  -9.697  25.434  1.00 87.40           N  
ATOM   3201  H   GLY A 196       4.949  -9.198  25.708  1.00 87.40           H  
ATOM   3202  CA  GLY A 196       4.121 -10.370  24.139  1.00 87.40           C  
ATOM   3203  HA2 GLY A 196       5.066 -10.165  23.636  1.00 87.40           H  
ATOM   3204  HA3 GLY A 196       3.298 -10.001  23.525  1.00 87.40           H  
ATOM   3205  C   GLY A 196       3.977 -11.882  24.295  1.00 87.40           C  
ATOM   3206  O   GLY A 196       3.124 -12.480  23.646  1.00 87.40           O  
ATOM   3207  N   LEU A 197       4.720 -12.481  25.230  1.00 89.71           N  
ATOM   3208  H   LEU A 197       5.409 -11.927  25.718  1.00 89.71           H  
ATOM   3209  CA  LEU A 197       4.626 -13.909  25.545  1.00 89.71           C  
ATOM   3210  HA  LEU A 197       4.770 -14.478  24.626  1.00 89.71           H  
ATOM   3211  C   LEU A 197       3.246 -14.314  26.088  1.00 89.71           C  
ATOM   3212  CB  LEU A 197       5.723 -14.280  26.558  1.00 89.71           C  
ATOM   3213  HB2 LEU A 197       5.663 -13.590  27.399  1.00 89.71           H  
ATOM   3214  HB3 LEU A 197       5.519 -15.281  26.938  1.00 89.71           H  
ATOM   3215  O   LEU A 197       2.786 -15.415  25.799  1.00 89.71           O  
ATOM   3216  CG  LEU A 197       7.158 -14.263  26.001  1.00 89.71           C  
ATOM   3217  HG  LEU A 197       7.376 -13.299  25.543  1.00 89.71           H  
ATOM   3218  CD1 LEU A 197       8.142 -14.494  27.151  1.00 89.71           C  
ATOM   3219 HD11 LEU A 197       8.025 -13.699  27.886  1.00 89.71           H  
ATOM   3220 HD12 LEU A 197       7.958 -15.461  27.619  1.00 89.71           H  
ATOM   3221 HD13 LEU A 197       9.162 -14.454  26.766  1.00 89.71           H  
ATOM   3222  CD2 LEU A 197       7.384 -15.356  24.953  1.00 89.71           C  
ATOM   3223 HD21 LEU A 197       6.783 -15.147  24.068  1.00 89.71           H  
ATOM   3224 HD22 LEU A 197       8.430 -15.356  24.646  1.00 89.71           H  
ATOM   3225 HD23 LEU A 197       7.115 -16.332  25.354  1.00 89.71           H  
ATOM   3226  N   GLU A 198       2.565 -13.447  26.846  1.00 88.94           N  
ATOM   3227  H   GLU A 198       3.005 -12.570  27.086  1.00 88.94           H  
ATOM   3228  CA  GLU A 198       1.197 -13.709  27.327  1.00 88.94           C  
ATOM   3229  HA  GLU A 198       1.192 -14.669  27.843  1.00 88.94           H  
ATOM   3230  C   GLU A 198       0.180 -13.820  26.173  1.00 88.94           C  
ATOM   3231  CB  GLU A 198       0.779 -12.613  28.334  1.00 88.94           C  
ATOM   3232  HB2 GLU A 198       0.705 -11.657  27.815  1.00 88.94           H  
ATOM   3233  HB3 GLU A 198       1.550 -12.532  29.101  1.00 88.94           H  
ATOM   3234  O   GLU A 198      -0.796 -14.566  26.280  1.00 88.94           O  
ATOM   3235  CG  GLU A 198      -0.568 -12.906  29.025  1.00 88.94           C  
ATOM   3236  HG2 GLU A 198      -1.345 -12.993  28.265  1.00 88.94           H  
ATOM   3237  HG3 GLU A 198      -0.491 -13.867  29.534  1.00 88.94           H  
ATOM   3238  CD  GLU A 198      -1.035 -11.840  30.038  1.00 88.94           C  
ATOM   3239  OE1 GLU A 198      -2.107 -12.067  30.655  1.00 88.94           O  
ATOM   3240  OE2 GLU A 198      -0.366 -10.795  30.213  1.00 88.94           O  
ATOM   3241  N   PHE A 199       0.409 -13.099  25.070  1.00 86.45           N  
ATOM   3242  H   PHE A 199       1.254 -12.546  25.042  1.00 86.45           H  
ATOM   3243  CA  PHE A 199      -0.489 -13.030  23.913  1.00 86.45           C  
ATOM   3244  HA  PHE A 199      -1.413 -13.551  24.167  1.00 86.45           H  
ATOM   3245  C   PHE A 199       0.033 -13.758  22.662  1.00 86.45           C  
ATOM   3246  CB  PHE A 199      -0.851 -11.563  23.627  1.00 86.45           C  
ATOM   3247  HB2 PHE A 199      -1.453 -11.518  22.720  1.00 86.45           H  
ATOM   3248  HB3 PHE A 199       0.071 -11.010  23.445  1.00 86.45           H  
ATOM   3249  O   PHE A 199      -0.454 -13.484  21.564  1.00 86.45           O  
ATOM   3250  CG  PHE A 199      -1.653 -10.878  24.714  1.00 86.45           C  
ATOM   3251  CD1 PHE A 199      -2.968 -11.297  24.984  1.00 86.45           C  
ATOM   3252  HD1 PHE A 199      -3.389 -12.120  24.425  1.00 86.45           H  
ATOM   3253  CD2 PHE A 199      -1.092  -9.825  25.457  1.00 86.45           C  
ATOM   3254  HD2 PHE A 199      -0.081  -9.505  25.254  1.00 86.45           H  
ATOM   3255  CE1 PHE A 199      -3.708 -10.686  26.012  1.00 86.45           C  
ATOM   3256  HE1 PHE A 199      -4.697 -11.049  26.251  1.00 86.45           H  
ATOM   3257  CE2 PHE A 199      -1.831  -9.213  26.483  1.00 86.45           C  
ATOM   3258  HE2 PHE A 199      -1.375  -8.440  27.084  1.00 86.45           H  
ATOM   3259  CZ  PHE A 199      -3.137  -9.644  26.764  1.00 86.45           C  
ATOM   3260  HZ  PHE A 199      -3.684  -9.201  27.583  1.00 86.45           H  
ATOM   3261  N   ASP A 200       0.986 -14.682  22.816  1.00 86.41           N  
ATOM   3262  H   ASP A 200       1.324 -14.863  23.751  1.00 86.41           H  
ATOM   3263  CA  ASP A 200       1.583 -15.460  21.719  1.00 86.41           C  
ATOM   3264  HA  ASP A 200       2.407 -16.027  22.154  1.00 86.41           H  
ATOM   3265  C   ASP A 200       2.228 -14.589  20.613  1.00 86.41           C  
ATOM   3266  CB  ASP A 200       0.583 -16.498  21.164  1.00 86.41           C  
ATOM   3267  HB2 ASP A 200       1.062 -17.041  20.349  1.00 86.41           H  
ATOM   3268  HB3 ASP A 200      -0.281 -15.984  20.743  1.00 86.41           H  
ATOM   3269  O   ASP A 200       2.154 -14.906  19.421  1.00 86.41           O  
ATOM   3270  CG  ASP A 200       0.111 -17.546  22.178  1.00 86.41           C  
ATOM   3271  OD1 ASP A 200       0.979 -18.255  22.739  1.00 86.41           O  
ATOM   3272  OD2 ASP A 200      -1.126 -17.719  22.315  1.00 86.41           O  
ATOM   3273  N   ALA A 201       2.864 -13.475  20.990  1.00 90.37           N  
ATOM   3274  H   ALA A 201       2.897 -13.252  21.974  1.00 90.37           H  
ATOM   3275  CA  ALA A 201       3.768 -12.755  20.097  1.00 90.37           C  
ATOM   3276  HA  ALA A 201       3.303 -12.691  19.113  1.00 90.37           H  
ATOM   3277  C   ALA A 201       5.080 -13.543  19.949  1.00 90.37           C  
ATOM   3278  CB  ALA A 201       3.992 -11.322  20.593  1.00 90.37           C  
ATOM   3279  HB1 ALA A 201       4.563 -11.344  21.521  1.00 90.37           H  
ATOM   3280  HB2 ALA A 201       4.563 -10.768  19.848  1.00 90.37           H  
ATOM   3281  HB3 ALA A 201       3.033 -10.829  20.754  1.00 90.37           H  
ATOM   3282  O   ALA A 201       5.694 -13.950  20.934  1.00 90.37           O  
ATOM   3283  N   GLU A 202       5.496 -13.764  18.706  1.00 92.49           N  
ATOM   3284  H   GLU A 202       5.007 -13.288  17.962  1.00 92.49           H  
ATOM   3285  CA  GLU A 202       6.734 -14.458  18.354  1.00 92.49           C  
ATOM   3286  HA  GLU A 202       6.852 -15.342  18.980  1.00 92.49           H  
ATOM   3287  C   GLU A 202       7.964 -13.573  18.582  1.00 92.49           C  
ATOM   3288  CB  GLU A 202       6.681 -14.886  16.877  1.00 92.49           C  
ATOM   3289  HB2 GLU A 202       6.508 -14.007  16.256  1.00 92.49           H  
ATOM   3290  HB3 GLU A 202       7.651 -15.308  16.614  1.00 92.49           H  
ATOM   3291  O   GLU A 202       9.017 -14.070  18.976  1.00 92.49           O  
ATOM   3292  CG  GLU A 202       5.597 -15.937  16.575  1.00 92.49           C  
ATOM   3293  HG2 GLU A 202       5.768 -16.808  17.207  1.00 92.49           H  
ATOM   3294  HG3 GLU A 202       4.619 -15.524  16.823  1.00 92.49           H  
ATOM   3295  CD  GLU A 202       5.586 -16.379  15.101  1.00 92.49           C  
ATOM   3296  OE1 GLU A 202       4.647 -17.094  14.686  1.00 92.49           O  
ATOM   3297  OE2 GLU A 202       6.510 -16.019  14.339  1.00 92.49           O  
ATOM   3298  N   GLU A 203       7.828 -12.267  18.353  1.00 91.26           N  
ATOM   3299  H   GLU A 203       6.930 -11.918  18.048  1.00 91.26           H  
ATOM   3300  CA  GLU A 203       8.925 -11.308  18.450  1.00 91.26           C  
ATOM   3301  HA  GLU A 203       9.631 -11.658  19.203  1.00 91.26           H  
ATOM   3302  C   GLU A 203       8.402  -9.934  18.894  1.00 91.26           C  
ATOM   3303  CB  GLU A 203       9.657 -11.271  17.098  1.00 91.26           C  
ATOM   3304  HB2 GLU A 203       8.976 -10.896  16.334  1.00 91.26           H  
ATOM   3305  HB3 GLU A 203       9.932 -12.292  16.835  1.00 91.26           H  
ATOM   3306  O   GLU A 203       7.288  -9.532  18.545  1.00 91.26           O  
ATOM   3307  CG  GLU A 203      10.933 -10.421  17.089  1.00 91.26           C  
ATOM   3308  HG2 GLU A 203      10.661  -9.379  17.260  1.00 91.26           H  
ATOM   3309  HG3 GLU A 203      11.568 -10.744  17.913  1.00 91.26           H  
ATOM   3310  CD  GLU A 203      11.717 -10.532  15.767  1.00 91.26           C  
ATOM   3311  OE1 GLU A 203      12.866 -10.038  15.743  1.00 91.26           O  
ATOM   3312  OE2 GLU A 203      11.193 -11.116  14.790  1.00 91.26           O  
ATOM   3313  N   VAL A 204       9.201  -9.220  19.690  1.00 91.69           N  
ATOM   3314  H   VAL A 204      10.117  -9.587  19.908  1.00 91.69           H  
ATOM   3315  CA  VAL A 204       8.916  -7.856  20.149  1.00 91.69           C  
ATOM   3316  HA  VAL A 204       8.062  -7.467  19.595  1.00 91.69           H  
ATOM   3317  C   VAL A 204      10.126  -6.984  19.843  1.00 91.69           C  
ATOM   3318  CB  VAL A 204       8.567  -7.803  21.650  1.00 91.69           C  
ATOM   3319  HB  VAL A 204       9.428  -8.130  22.232  1.00 91.69           H  
ATOM   3320  O   VAL A 204      11.223  -7.240  20.332  1.00 91.69           O  
ATOM   3321  CG1 VAL A 204       8.208  -6.374  22.089  1.00 91.69           C  
ATOM   3322 HG11 VAL A 204       9.066  -5.716  21.950  1.00 91.69           H  
ATOM   3323 HG12 VAL A 204       7.955  -6.379  23.149  1.00 91.69           H  
ATOM   3324 HG13 VAL A 204       7.367  -6.002  21.504  1.00 91.69           H  
ATOM   3325  CG2 VAL A 204       7.384  -8.724  21.988  1.00 91.69           C  
ATOM   3326 HG21 VAL A 204       6.574  -8.574  21.274  1.00 91.69           H  
ATOM   3327 HG22 VAL A 204       7.707  -9.763  21.927  1.00 91.69           H  
ATOM   3328 HG23 VAL A 204       7.025  -8.531  22.999  1.00 91.69           H  
ATOM   3329  N   LEU A 205       9.926  -5.935  19.053  1.00 90.89           N  
ATOM   3330  H   LEU A 205       8.997  -5.798  18.680  1.00 90.89           H  
ATOM   3331  CA  LEU A 205      10.969  -5.001  18.646  1.00 90.89           C  
ATOM   3332  HA  LEU A 205      11.921  -5.313  19.074  1.00 90.89           H  
ATOM   3333  C   LEU A 205      10.672  -3.605  19.191  1.00 90.89           C  
ATOM   3334  CB  LEU A 205      11.112  -5.015  17.112  1.00 90.89           C  
ATOM   3335  HB2 LEU A 205      10.158  -4.722  16.673  1.00 90.89           H  
ATOM   3336  HB3 LEU A 205      11.852  -4.272  16.816  1.00 90.89           H  
ATOM   3337  O   LEU A 205       9.521  -3.184  19.297  1.00 90.89           O  
ATOM   3338  CG  LEU A 205      11.514  -6.379  16.520  1.00 90.89           C  
ATOM   3339  HG  LEU A 205      10.801  -7.141  16.835  1.00 90.89           H  
ATOM   3340  CD1 LEU A 205      11.484  -6.309  14.995  1.00 90.89           C  
ATOM   3341 HD11 LEU A 205      11.725  -7.292  14.589  1.00 90.89           H  
ATOM   3342 HD12 LEU A 205      10.486  -6.028  14.659  1.00 90.89           H  
ATOM   3343 HD13 LEU A 205      12.209  -5.579  14.633  1.00 90.89           H  
ATOM   3344  CD2 LEU A 205      12.921  -6.779  16.971  1.00 90.89           C  
ATOM   3345 HD21 LEU A 205      13.227  -7.680  16.440  1.00 90.89           H  
ATOM   3346 HD22 LEU A 205      12.923  -7.008  18.036  1.00 90.89           H  
ATOM   3347 HD23 LEU A 205      13.633  -5.983  16.750  1.00 90.89           H  
ATOM   3348  N   LEU A 206      11.723  -2.864  19.537  1.00 89.70           N  
ATOM   3349  H   LEU A 206      12.642  -3.255  19.387  1.00 89.70           H  
ATOM   3350  CA  LEU A 206      11.633  -1.448  19.885  1.00 89.70           C  
ATOM   3351  HA  LEU A 206      10.594  -1.184  20.085  1.00 89.70           H  
ATOM   3352  C   LEU A 206      12.115  -0.622  18.695  1.00 89.70           C  
ATOM   3353  CB  LEU A 206      12.449  -1.184  21.161  1.00 89.70           C  
ATOM   3354  HB2 LEU A 206      12.029  -1.774  21.975  1.00 89.70           H  
ATOM   3355  HB3 LEU A 206      13.471  -1.523  20.990  1.00 89.70           H  
ATOM   3356  O   LEU A 206      13.296  -0.660  18.358  1.00 89.70           O  
ATOM   3357  CG  LEU A 206      12.491   0.299  21.576  1.00 89.70           C  
ATOM   3358  HG  LEU A 206      12.895   0.905  20.765  1.00 89.70           H  
ATOM   3359  CD1 LEU A 206      11.112   0.843  21.955  1.00 89.70           C  
ATOM   3360 HD11 LEU A 206      10.631   0.182  22.676  1.00 89.70           H  
ATOM   3361 HD12 LEU A 206      11.217   1.835  22.395  1.00 89.70           H  
ATOM   3362 HD13 LEU A 206      10.489   0.916  21.064  1.00 89.70           H  
ATOM   3363  CD2 LEU A 206      13.408   0.467  22.788  1.00 89.70           C  
ATOM   3364 HD21 LEU A 206      14.400   0.092  22.535  1.00 89.70           H  
ATOM   3365 HD22 LEU A 206      13.494   1.524  23.038  1.00 89.70           H  
ATOM   3366 HD23 LEU A 206      13.014  -0.093  23.635  1.00 89.70           H  
ATOM   3367  N   ILE A 207      11.209   0.145  18.094  1.00 86.34           N  
ATOM   3368  H   ILE A 207      10.261   0.138  18.442  1.00 86.34           H  
ATOM   3369  CA  ILE A 207      11.500   0.992  16.936  1.00 86.34           C  
ATOM   3370  HA  ILE A 207      12.496   0.754  16.564  1.00 86.34           H  
ATOM   3371  C   ILE A 207      11.511   2.454  17.374  1.00 86.34           C  
ATOM   3372  CB  ILE A 207      10.517   0.703  15.783  1.00 86.34           C  
ATOM   3373  HB  ILE A 207       9.500   0.872  16.137  1.00 86.34           H  
ATOM   3374  O   ILE A 207      10.571   2.941  18.012  1.00 86.34           O  
ATOM   3375  CG1 ILE A 207      10.655  -0.774  15.360  1.00 86.34           C  
ATOM   3376 HG12 ILE A 207      10.465  -1.423  16.214  1.00 86.34           H  
ATOM   3377 HG13 ILE A 207      11.672  -0.959  15.016  1.00 86.34           H  
ATOM   3378  CG2 ILE A 207      10.791   1.650  14.600  1.00 86.34           C  
ATOM   3379 HG21 ILE A 207      10.658   2.689  14.903  1.00 86.34           H  
ATOM   3380 HG22 ILE A 207      11.806   1.509  14.229  1.00 86.34           H  
ATOM   3381 HG23 ILE A 207      10.099   1.463  13.780  1.00 86.34           H  
ATOM   3382  CD1 ILE A 207       9.687  -1.204  14.264  1.00 86.34           C  
ATOM   3383 HD11 ILE A 207       9.832  -2.274  14.114  1.00 86.34           H  
ATOM   3384 HD12 ILE A 207       9.907  -0.700  13.323  1.00 86.34           H  
ATOM   3385 HD13 ILE A 207       8.658  -1.004  14.562  1.00 86.34           H  
ATOM   3386  N   GLU A 208      12.584   3.161  17.025  1.00 82.52           N  
ATOM   3387  H   GLU A 208      13.301   2.700  16.483  1.00 82.52           H  
ATOM   3388  CA  GLU A 208      12.757   4.589  17.285  1.00 82.52           C  
ATOM   3389  HA  GLU A 208      11.940   4.943  17.914  1.00 82.52           H  
ATOM   3390  C   GLU A 208      12.671   5.372  15.967  1.00 82.52           C  
ATOM   3391  CB  GLU A 208      14.069   4.861  18.056  1.00 82.52           C  
ATOM   3392  HB2 GLU A 208      14.928   4.643  17.421  1.00 82.52           H  
ATOM   3393  HB3 GLU A 208      14.080   5.922  18.303  1.00 82.52           H  
ATOM   3394  O   GLU A 208      13.664   5.547  15.269  1.00 82.52           O  
ATOM   3395  CG  GLU A 208      14.201   4.037  19.354  1.00 82.52           C  
ATOM   3396  HG2 GLU A 208      13.234   4.024  19.856  1.00 82.52           H  
ATOM   3397  HG3 GLU A 208      14.441   3.007  19.092  1.00 82.52           H  
ATOM   3398  CD  GLU A 208      15.254   4.556  20.354  1.00 82.52           C  
ATOM   3399  OE1 GLU A 208      15.392   3.928  21.434  1.00 82.52           O  
ATOM   3400  OE2 GLU A 208      15.784   5.679  20.212  1.00 82.52           O  
ATOM   3401  N   GLU A 209      11.478   5.863  15.627  1.00 70.39           N  
ATOM   3402  H   GLU A 209      10.696   5.718  16.250  1.00 70.39           H  
ATOM   3403  CA  GLU A 209      11.241   6.694  14.437  1.00 70.39           C  
ATOM   3404  HA  GLU A 209      12.094   6.643  13.761  1.00 70.39           H  
ATOM   3405  C   GLU A 209      11.040   8.154  14.852  1.00 70.39           C  
ATOM   3406  CB  GLU A 209      10.004   6.202  13.674  1.00 70.39           C  
ATOM   3407  HB2 GLU A 209       9.236   5.930  14.398  1.00 70.39           H  
ATOM   3408  HB3 GLU A 209       9.620   7.018  13.062  1.00 70.39           H  
ATOM   3409  O   GLU A 209      10.190   8.449  15.694  1.00 70.39           O  
ATOM   3410  CG  GLU A 209      10.293   5.015  12.745  1.00 70.39           C  
ATOM   3411  HG2 GLU A 209      10.908   5.361  11.915  1.00 70.39           H  
ATOM   3412  HG3 GLU A 209      10.860   4.265  13.296  1.00 70.39           H  
ATOM   3413  CD  GLU A 209       9.001   4.382  12.204  1.00 70.39           C  
ATOM   3414  OE1 GLU A 209       9.041   3.219  11.752  1.00 70.39           O  
ATOM   3415  OE2 GLU A 209       7.895   4.951  12.378  1.00 70.39           O  
ATOM   3416  N   ASP A 210      11.811   9.079  14.269  1.00 66.13           N  
ATOM   3417  H   ASP A 210      12.437   8.761  13.542  1.00 66.13           H  
ATOM   3418  CA  ASP A 210      11.611  10.537  14.345  1.00 66.13           C  
ATOM   3419  HA  ASP A 210      12.552  10.988  14.031  1.00 66.13           H  
ATOM   3420  C   ASP A 210      11.361  11.116  15.756  1.00 66.13           C  
ATOM   3421  CB  ASP A 210      10.554  10.973  13.313  1.00 66.13           C  
ATOM   3422  HB2 ASP A 210      10.346  12.036  13.437  1.00 66.13           H  
ATOM   3423  HB3 ASP A 210       9.628  10.427  13.493  1.00 66.13           H  
ATOM   3424  O   ASP A 210      10.711  12.151  15.923  1.00 66.13           O  
ATOM   3425  CG  ASP A 210      11.005  10.776  11.863  1.00 66.13           C  
ATOM   3426  OD1 ASP A 210      12.231  10.853  11.622  1.00 66.13           O  
ATOM   3427  OD2 ASP A 210      10.107  10.659  11.003  1.00 66.13           O  
ATOM   3428  N   SER A 211      11.954  10.505  16.791  1.00 68.93           N  
ATOM   3429  H   SER A 211      12.456   9.662  16.549  1.00 68.93           H  
ATOM   3430  CA  SER A 211      11.814  10.821  18.235  1.00 68.93           C  
ATOM   3431  HA  SER A 211      12.702  10.404  18.709  1.00 68.93           H  
ATOM   3432  C   SER A 211      10.628  10.177  18.968  1.00 68.93           C  
ATOM   3433  CB  SER A 211      11.829  12.329  18.549  1.00 68.93           C  
ATOM   3434  HB2 SER A 211      10.818  12.721  18.445  1.00 68.93           H  
ATOM   3435  HB3 SER A 211      12.144  12.472  19.583  1.00 68.93           H  
ATOM   3436  O   SER A 211      10.449  10.415  20.166  1.00 68.93           O  
ATOM   3437  OG  SER A 211      12.678  13.067  17.697  1.00 68.93           O  
ATOM   3438  HG  SER A 211      12.281  12.966  16.828  1.00 68.93           H  
ATOM   3439  N   THR A 212       9.826   9.352  18.298  1.00 76.39           N  
ATOM   3440  H   THR A 212      10.015   9.195  17.319  1.00 76.39           H  
ATOM   3441  CA  THR A 212       8.790   8.521  18.920  1.00 76.39           C  
ATOM   3442  HA  THR A 212       8.630   8.860  19.943  1.00 76.39           H  
ATOM   3443  C   THR A 212       9.245   7.070  18.998  1.00 76.39           C  
ATOM   3444  CB  THR A 212       7.434   8.640  18.213  1.00 76.39           C  
ATOM   3445  HB  THR A 212       6.759   7.889  18.623  1.00 76.39           H  
ATOM   3446  O   THR A 212       9.592   6.457  17.995  1.00 76.39           O  
ATOM   3447  CG2 THR A 212       6.824  10.021  18.457  1.00 76.39           C  
ATOM   3448 HG21 THR A 212       7.465  10.790  18.025  1.00 76.39           H  
ATOM   3449 HG22 THR A 212       5.845  10.067  17.979  1.00 76.39           H  
ATOM   3450 HG23 THR A 212       6.710  10.193  19.527  1.00 76.39           H  
ATOM   3451  OG1 THR A 212       7.503   8.475  16.820  1.00 76.39           O  
ATOM   3452  HG1 THR A 212       8.368   8.157  16.553  1.00 76.39           H  
ATOM   3453  N   LYS A 213       9.249   6.519  20.215  1.00 83.87           N  
ATOM   3454  H   LYS A 213       8.918   7.068  20.995  1.00 83.87           H  
ATOM   3455  CA  LYS A 213       9.520   5.101  20.448  1.00 83.87           C  
ATOM   3456  HA  LYS A 213      10.150   4.715  19.646  1.00 83.87           H  
ATOM   3457  C   LYS A 213       8.202   4.335  20.416  1.00 83.87           C  
ATOM   3458  CB  LYS A 213      10.259   4.892  21.773  1.00 83.87           C  
ATOM   3459  HB2 LYS A 213      10.467   3.825  21.862  1.00 83.87           H  
ATOM   3460  HB3 LYS A 213       9.617   5.200  22.597  1.00 83.87           H  
ATOM   3461  O   LYS A 213       7.290   4.686  21.171  1.00 83.87           O  
ATOM   3462  CG  LYS A 213      11.574   5.671  21.875  1.00 83.87           C  
ATOM   3463  HG2 LYS A 213      12.103   5.631  20.922  1.00 83.87           H  
ATOM   3464  HG3 LYS A 213      11.354   6.714  22.103  1.00 83.87           H  
ATOM   3465  CD  LYS A 213      12.463   5.081  22.974  1.00 83.87           C  
ATOM   3466  HD2 LYS A 213      11.920   5.029  23.917  1.00 83.87           H  
ATOM   3467  HD3 LYS A 213      12.750   4.074  22.668  1.00 83.87           H  
ATOM   3468  CE  LYS A 213      13.717   5.944  23.135  1.00 83.87           C  
ATOM   3469  HE2 LYS A 213      14.027   6.276  22.144  1.00 83.87           H  
ATOM   3470  HE3 LYS A 213      13.484   6.822  23.737  1.00 83.87           H  
ATOM   3471  NZ  LYS A 213      14.829   5.163  23.713  1.00 83.87           N  
ATOM   3472  HZ1 LYS A 213      15.669   5.716  23.798  1.00 83.87           H  
ATOM   3473  HZ2 LYS A 213      14.583   4.660  24.554  1.00 83.87           H  
ATOM   3474  HZ3 LYS A 213      15.081   4.485  23.008  1.00 83.87           H  
ATOM   3475  N   LYS A 214       8.119   3.304  19.581  1.00 89.36           N  
ATOM   3476  H   LYS A 214       8.929   3.094  19.015  1.00 89.36           H  
ATOM   3477  CA  LYS A 214       6.983   2.380  19.477  1.00 89.36           C  
ATOM   3478  HA  LYS A 214       6.284   2.572  20.291  1.00 89.36           H  
ATOM   3479  C   LYS A 214       7.486   0.949  19.658  1.00 89.36           C  
ATOM   3480  CB  LYS A 214       6.221   2.608  18.152  1.00 89.36           C  
ATOM   3481  HB2 LYS A 214       5.326   1.985  18.149  1.00 89.36           H  
ATOM   3482  HB3 LYS A 214       5.902   3.650  18.111  1.00 89.36           H  
ATOM   3483  O   LYS A 214       8.612   0.642  19.274  1.00 89.36           O  
ATOM   3484  CG  LYS A 214       7.045   2.288  16.889  1.00 89.36           C  
ATOM   3485  HG2 LYS A 214       7.229   1.214  16.863  1.00 89.36           H  
ATOM   3486  HG3 LYS A 214       8.005   2.801  16.945  1.00 89.36           H  
ATOM   3487  CD  LYS A 214       6.362   2.703  15.571  1.00 89.36           C  
ATOM   3488  HD2 LYS A 214       5.369   2.259  15.506  1.00 89.36           H  
ATOM   3489  HD3 LYS A 214       6.276   3.789  15.533  1.00 89.36           H  
ATOM   3490  CE  LYS A 214       7.238   2.216  14.402  1.00 89.36           C  
ATOM   3491  HE2 LYS A 214       8.233   2.647  14.516  1.00 89.36           H  
ATOM   3492  HE3 LYS A 214       7.351   1.134  14.459  1.00 89.36           H  
ATOM   3493  NZ  LYS A 214       6.738   2.574  13.053  1.00 89.36           N  
ATOM   3494  HZ1 LYS A 214       6.707   3.574  12.909  1.00 89.36           H  
ATOM   3495  HZ2 LYS A 214       5.902   2.083  12.772  1.00 89.36           H  
ATOM   3496  HZ3 LYS A 214       7.466   2.356  12.388  1.00 89.36           H  
ATOM   3497  N   PHE A 215       6.669   0.094  20.256  1.00 90.72           N  
ATOM   3498  H   PHE A 215       5.733   0.397  20.483  1.00 90.72           H  
ATOM   3499  CA  PHE A 215       6.926  -1.342  20.251  1.00 90.72           C  
ATOM   3500  HA  PHE A 215       7.994  -1.524  20.124  1.00 90.72           H  
ATOM   3501  C   PHE A 215       6.200  -1.970  19.069  1.00 90.72           C  
ATOM   3502  CB  PHE A 215       6.505  -1.989  21.569  1.00 90.72           C  
ATOM   3503  HB2 PHE A 215       6.577  -3.070  21.455  1.00 90.72           H  
ATOM   3504  HB3 PHE A 215       5.460  -1.748  21.765  1.00 90.72           H  
ATOM   3505  O   PHE A 215       5.027  -1.676  18.842  1.00 90.72           O  
ATOM   3506  CG  PHE A 215       7.340  -1.590  22.764  1.00 90.72           C  
ATOM   3507  CD1 PHE A 215       8.653  -2.080  22.874  1.00 90.72           C  
ATOM   3508  HD1 PHE A 215       9.062  -2.708  22.097  1.00 90.72           H  
ATOM   3509  CD2 PHE A 215       6.799  -0.788  23.786  1.00 90.72           C  
ATOM   3510  HD2 PHE A 215       5.781  -0.435  23.710  1.00 90.72           H  
ATOM   3511  CE1 PHE A 215       9.429  -1.761  23.999  1.00 90.72           C  
ATOM   3512  HE1 PHE A 215      10.440  -2.135  24.068  1.00 90.72           H  
ATOM   3513  CE2 PHE A 215       7.574  -0.484  24.920  1.00 90.72           C  
ATOM   3514  HE2 PHE A 215       7.163   0.115  25.719  1.00 90.72           H  
ATOM   3515  CZ  PHE A 215       8.892  -0.961  25.020  1.00 90.72           C  
ATOM   3516  HZ  PHE A 215       9.487  -0.727  25.890  1.00 90.72           H  
ATOM   3517  N   GLU A 216       6.890  -2.827  18.338  1.00 92.70           N  
ATOM   3518  H   GLU A 216       7.845  -3.027  18.600  1.00 92.70           H  
ATOM   3519  CA  GLU A 216       6.333  -3.661  17.283  1.00 92.70           C  
ATOM   3520  HA  GLU A 216       5.334  -3.320  17.015  1.00 92.70           H  
ATOM   3521  C   GLU A 216       6.240  -5.092  17.810  1.00 92.70           C  
ATOM   3522  CB  GLU A 216       7.218  -3.550  16.038  1.00 92.70           C  
ATOM   3523  HB2 GLU A 216       7.280  -2.501  15.748  1.00 92.70           H  
ATOM   3524  HB3 GLU A 216       8.220  -3.910  16.269  1.00 92.70           H  
ATOM   3525  O   GLU A 216       7.236  -5.661  18.246  1.00 92.70           O  
ATOM   3526  CG  GLU A 216       6.638  -4.355  14.876  1.00 92.70           C  
ATOM   3527  HG2 GLU A 216       6.457  -5.380  15.196  1.00 92.70           H  
ATOM   3528  HG3 GLU A 216       5.682  -3.907  14.606  1.00 92.70           H  
ATOM   3529  CD  GLU A 216       7.569  -4.365  13.660  1.00 92.70           C  
ATOM   3530  OE1 GLU A 216       7.975  -5.464  13.222  1.00 92.70           O  
ATOM   3531  OE2 GLU A 216       7.872  -3.287  13.125  1.00 92.70           O  
ATOM   3532  N   LEU A 217       5.037  -5.657  17.814  1.00 93.21           N  
ATOM   3533  H   LEU A 217       4.255  -5.124  17.461  1.00 93.21           H  
ATOM   3534  CA  LEU A 217       4.783  -7.030  18.227  1.00 93.21           C  
ATOM   3535  HA  LEU A 217       5.693  -7.468  18.637  1.00 93.21           H  
ATOM   3536  C   LEU A 217       4.401  -7.841  17.003  1.00 93.21           C  
ATOM   3537  CB  LEU A 217       3.690  -7.103  19.303  1.00 93.21           C  
ATOM   3538  HB2 LEU A 217       3.406  -8.152  19.385  1.00 93.21           H  
ATOM   3539  HB3 LEU A 217       2.811  -6.539  18.991  1.00 93.21           H  
ATOM   3540  O   LEU A 217       3.417  -7.527  16.330  1.00 93.21           O  
ATOM   3541  CG  LEU A 217       4.178  -6.620  20.675  1.00 93.21           C  
ATOM   3542  HG  LEU A 217       5.230  -6.882  20.788  1.00 93.21           H  
ATOM   3543  CD1 LEU A 217       4.038  -5.105  20.853  1.00 93.21           C  
ATOM   3544 HD11 LEU A 217       4.584  -4.800  21.746  1.00 93.21           H  
ATOM   3545 HD12 LEU A 217       2.987  -4.823  20.914  1.00 93.21           H  
ATOM   3546 HD13 LEU A 217       4.492  -4.574  20.017  1.00 93.21           H  
ATOM   3547  CD2 LEU A 217       3.397  -7.331  21.783  1.00 93.21           C  
ATOM   3548 HD21 LEU A 217       2.361  -6.992  21.802  1.00 93.21           H  
ATOM   3549 HD22 LEU A 217       3.886  -7.142  22.738  1.00 93.21           H  
ATOM   3550 HD23 LEU A 217       3.425  -8.408  21.618  1.00 93.21           H  
ATOM   3551  N   ILE A 218       5.168  -8.891  16.750  1.00 94.41           N  
ATOM   3552  H   ILE A 218       5.942  -9.077  17.372  1.00 94.41           H  
ATOM   3553  CA  ILE A 218       5.018  -9.773  15.600  1.00 94.41           C  
ATOM   3554  HA  ILE A 218       4.334  -9.316  14.885  1.00 94.41           H  
ATOM   3555  C   ILE A 218       4.423 -11.090  16.090  1.00 94.41           C  
ATOM   3556  CB  ILE A 218       6.373  -9.970  14.890  1.00 94.41           C  
ATOM   3557  HB  ILE A 218       7.022 -10.520  15.572  1.00 94.41           H  
ATOM   3558  O   ILE A 218       4.874 -11.660  17.079  1.00 94.41           O  
ATOM   3559  CG1 ILE A 218       7.048  -8.616  14.550  1.00 94.41           C  
ATOM   3560 HG12 ILE A 218       6.426  -8.060  13.848  1.00 94.41           H  
ATOM   3561 HG13 ILE A 218       7.151  -8.016  15.453  1.00 94.41           H  
ATOM   3562  CG2 ILE A 218       6.183 -10.818  13.620  1.00 94.41           C  
ATOM   3563 HG21 ILE A 218       5.699 -11.767  13.853  1.00 94.41           H  
ATOM   3564 HG22 ILE A 218       5.589 -10.263  12.895  1.00 94.41           H  
ATOM   3565 HG23 ILE A 218       7.155 -11.055  13.186  1.00 94.41           H  
ATOM   3566  CD1 ILE A 218       8.458  -8.753  13.964  1.00 94.41           C  
ATOM   3567 HD11 ILE A 218       8.914  -7.766  13.884  1.00 94.41           H  
ATOM   3568 HD12 ILE A 218       9.078  -9.363  14.621  1.00 94.41           H  
ATOM   3569 HD13 ILE A 218       8.423  -9.200  12.971  1.00 94.41           H  
ATOM   3570  N   CYS A 219       3.400 -11.588  15.406  1.00 94.34           N  
ATOM   3571  H   CYS A 219       3.075 -11.066  14.604  1.00 94.34           H  
ATOM   3572  CA  CYS A 219       2.727 -12.849  15.713  1.00 94.34           C  
ATOM   3573  HA  CYS A 219       3.415 -13.507  16.244  1.00 94.34           H  
ATOM   3574  C   CYS A 219       2.316 -13.579  14.426  1.00 94.34           C  
ATOM   3575  CB  CYS A 219       1.531 -12.551  16.637  1.00 94.34           C  
ATOM   3576  HB2 CYS A 219       1.894 -12.027  17.521  1.00 94.34           H  
ATOM   3577  HB3 CYS A 219       1.078 -13.486  16.967  1.00 94.34           H  
ATOM   3578  O   CYS A 219       2.449 -13.041  13.323  1.00 94.34           O  
ATOM   3579  SG  CYS A 219       0.283 -11.523  15.799  1.00 94.34           S  
ATOM   3580  HG  CYS A 219       1.141 -10.599  15.358  1.00 94.34           H  
ATOM   3581  N   ASP A 220       1.778 -14.795  14.543  1.00 94.47           N  
ATOM   3582  H   ASP A 220       1.779 -15.252  15.444  1.00 94.47           H  
ATOM   3583  CA  ASP A 220       1.122 -15.459  13.409  1.00 94.47           C  
ATOM   3584  HA  ASP A 220       1.844 -15.531  12.596  1.00 94.47           H  
ATOM   3585  C   ASP A 220      -0.073 -14.618  12.921  1.00 94.47           C  
ATOM   3586  CB  ASP A 220       0.690 -16.893  13.784  1.00 94.47           C  
ATOM   3587  HB2 ASP A 220       1.559 -17.439  14.149  1.00 94.47           H  
ATOM   3588  HB3 ASP A 220      -0.041 -16.840  14.591  1.00 94.47           H  
ATOM   3589  O   ASP A 220      -0.854 -14.092  13.720  1.00 94.47           O  
ATOM   3590  CG  ASP A 220       0.081 -17.681  12.606  1.00 94.47           C  
ATOM   3591  OD1 ASP A 220       0.370 -17.346  11.438  1.00 94.47           O  
ATOM   3592  OD2 ASP A 220      -0.756 -18.590  12.837  1.00 94.47           O  
ATOM   3593  N   ALA A 221      -0.273 -14.526  11.605  1.00 92.85           N  
ATOM   3594  H   ALA A 221       0.347 -15.044  10.998  1.00 92.85           H  
ATOM   3595  CA  ALA A 221      -1.345 -13.729  11.001  1.00 92.85           C  
ATOM   3596  HA  ALA A 221      -1.178 -12.679  11.240  1.00 92.85           H  
ATOM   3597  C   ALA A 221      -2.745 -14.110  11.522  1.00 92.85           C  
ATOM   3598  CB  ALA A 221      -1.252 -13.907   9.485  1.00 92.85           C  
ATOM   3599  HB1 ALA A 221      -0.262 -13.586   9.160  1.00 92.85           H  
ATOM   3600  HB2 ALA A 221      -2.001 -13.291   8.988  1.00 92.85           H  
ATOM   3601  HB3 ALA A 221      -1.396 -14.951   9.210  1.00 92.85           H  
ATOM   3602  O   ALA A 221      -3.638 -13.268  11.633  1.00 92.85           O  
ATOM   3603  N   LYS A 222      -2.938 -15.377  11.910  1.00 93.15           N  
ATOM   3604  H   LYS A 222      -2.144 -15.997  11.839  1.00 93.15           H  
ATOM   3605  CA  LYS A 222      -4.192 -15.869  12.506  1.00 93.15           C  
ATOM   3606  HA  LYS A 222      -5.031 -15.500  11.917  1.00 93.15           H  
ATOM   3607  C   LYS A 222      -4.422 -15.373  13.934  1.00 93.15           C  
ATOM   3608  CB  LYS A 222      -4.188 -17.398  12.498  1.00 93.15           C  
ATOM   3609  HB2 LYS A 222      -5.085 -17.761  13.000  1.00 93.15           H  
ATOM   3610  HB3 LYS A 222      -3.318 -17.747  13.053  1.00 93.15           H  
ATOM   3611  O   LYS A 222      -5.573 -15.319  14.370  1.00 93.15           O  
ATOM   3612  CG  LYS A 222      -4.157 -17.955  11.072  1.00 93.15           C  
ATOM   3613  HG2 LYS A 222      -5.074 -17.688  10.548  1.00 93.15           H  
ATOM   3614  HG3 LYS A 222      -3.302 -17.546  10.533  1.00 93.15           H  
ATOM   3615  CD  LYS A 222      -4.011 -19.470  11.139  1.00 93.15           C  
ATOM   3616  HD2 LYS A 222      -4.899 -19.916  11.587  1.00 93.15           H  
ATOM   3617  HD3 LYS A 222      -3.140 -19.695  11.755  1.00 93.15           H  
ATOM   3618  CE  LYS A 222      -3.787 -19.999   9.728  1.00 93.15           C  
ATOM   3619  HE2 LYS A 222      -4.728 -19.988   9.177  1.00 93.15           H  
ATOM   3620  HE3 LYS A 222      -3.091 -19.324   9.230  1.00 93.15           H  
ATOM   3621  NZ  LYS A 222      -3.193 -21.347   9.796  1.00 93.15           N  
ATOM   3622  HZ1 LYS A 222      -2.334 -21.265  10.322  1.00 93.15           H  
ATOM   3623  HZ2 LYS A 222      -3.801 -21.990  10.281  1.00 93.15           H  
ATOM   3624  HZ3 LYS A 222      -2.953 -21.678   8.872  1.00 93.15           H  
ATOM   3625  N   SER A 223      -3.357 -15.022  14.648  1.00 92.18           N  
ATOM   3626  H   SER A 223      -2.450 -15.066  14.206  1.00 92.18           H  
ATOM   3627  CA  SER A 223      -3.384 -14.559  16.037  1.00 92.18           C  
ATOM   3628  HA  SER A 223      -4.269 -14.966  16.527  1.00 92.18           H  
ATOM   3629  C   SER A 223      -3.470 -13.036  16.161  1.00 92.18           C  
ATOM   3630  CB  SER A 223      -2.167 -15.097  16.795  1.00 92.18           C  
ATOM   3631  HB2 SER A 223      -2.171 -14.714  17.815  1.00 92.18           H  
ATOM   3632  HB3 SER A 223      -1.251 -14.774  16.301  1.00 92.18           H  
ATOM   3633  O   SER A 223      -3.793 -12.552  17.246  1.00 92.18           O  
ATOM   3634  OG  SER A 223      -2.225 -16.512  16.829  1.00 92.18           O  
ATOM   3635  HG  SER A 223      -1.423 -16.816  17.260  1.00 92.18           H  
ATOM   3636  N   LEU A 224      -3.296 -12.286  15.062  1.00 92.64           N  
ATOM   3637  H   LEU A 224      -2.957 -12.754  14.233  1.00 92.64           H  
ATOM   3638  CA  LEU A 224      -3.334 -10.815  15.032  1.00 92.64           C  
ATOM   3639  HA  LEU A 224      -2.442 -10.443  15.536  1.00 92.64           H  
ATOM   3640  C   LEU A 224      -4.557 -10.242  15.758  1.00 92.64           C  
ATOM   3641  CB  LEU A 224      -3.312 -10.351  13.558  1.00 92.64           C  
ATOM   3642  HB2 LEU A 224      -4.169 -10.781  13.040  1.00 92.64           H  
ATOM   3643  HB3 LEU A 224      -2.414 -10.744  13.081  1.00 92.64           H  
ATOM   3644  O   LEU A 224      -4.437  -9.376  16.621  1.00 92.64           O  
ATOM   3645  CG  LEU A 224      -3.350  -8.819  13.371  1.00 92.64           C  
ATOM   3646  HG  LEU A 224      -4.260  -8.421  13.820  1.00 92.64           H  
ATOM   3647  CD1 LEU A 224      -2.145  -8.143  14.013  1.00 92.64           C  
ATOM   3648 HD11 LEU A 224      -1.215  -8.582  13.654  1.00 92.64           H  
ATOM   3649 HD12 LEU A 224      -2.141  -7.081  13.766  1.00 92.64           H  
ATOM   3650 HD13 LEU A 224      -2.203  -8.244  15.097  1.00 92.64           H  
ATOM   3651  CD2 LEU A 224      -3.372  -8.459  11.888  1.00 92.64           C  
ATOM   3652 HD21 LEU A 224      -3.462  -7.378  11.781  1.00 92.64           H  
ATOM   3653 HD22 LEU A 224      -4.217  -8.938  11.395  1.00 92.64           H  
ATOM   3654 HD23 LEU A 224      -2.443  -8.776  11.415  1.00 92.64           H  
ATOM   3655  N   GLN A 225      -5.745 -10.777  15.467  1.00 92.14           N  
ATOM   3656  H   GLN A 225      -5.777 -11.483  14.746  1.00 92.14           H  
ATOM   3657  CA  GLN A 225      -6.983 -10.297  16.078  1.00 92.14           C  
ATOM   3658  HA  GLN A 225      -7.025  -9.219  15.918  1.00 92.14           H  
ATOM   3659  C   GLN A 225      -7.033 -10.558  17.592  1.00 92.14           C  
ATOM   3660  CB  GLN A 225      -8.175 -10.964  15.373  1.00 92.14           C  
ATOM   3661  HB2 GLN A 225      -8.061 -10.847  14.295  1.00 92.14           H  
ATOM   3662  HB3 GLN A 225      -8.170 -12.031  15.597  1.00 92.14           H  
ATOM   3663  O   GLN A 225      -7.619  -9.766  18.334  1.00 92.14           O  
ATOM   3664  CG  GLN A 225      -9.536 -10.378  15.779  1.00 92.14           C  
ATOM   3665  HG2 GLN A 225      -9.689 -10.480  16.853  1.00 92.14           H  
ATOM   3666  HG3 GLN A 225     -10.319 -10.949  15.282  1.00 92.14           H  
ATOM   3667  CD  GLN A 225      -9.675  -8.919  15.357  1.00 92.14           C  
ATOM   3668  NE2 GLN A 225      -9.387  -7.969  16.219  1.00 92.14           N  
ATOM   3669 HE21 GLN A 225      -8.852  -8.199  17.044  1.00 92.14           H  
ATOM   3670 HE22 GLN A 225      -9.151  -7.081  15.799  1.00 92.14           H  
ATOM   3671  OE1 GLN A 225     -10.046  -8.635  14.235  1.00 92.14           O  
ATOM   3672  N   THR A 226      -6.463 -11.670  18.062  1.00 91.47           N  
ATOM   3673  H   THR A 226      -5.898 -12.219  17.431  1.00 91.47           H  
ATOM   3674  CA  THR A 226      -6.402 -12.003  19.493  1.00 91.47           C  
ATOM   3675  HA  THR A 226      -7.376 -11.809  19.942  1.00 91.47           H  
ATOM   3676  C   THR A 226      -5.395 -11.099  20.201  1.00 91.47           C  
ATOM   3677  CB  THR A 226      -6.071 -13.490  19.714  1.00 91.47           C  
ATOM   3678  HB  THR A 226      -5.140 -13.742  19.206  1.00 91.47           H  
ATOM   3679  O   THR A 226      -5.732 -10.562  21.258  1.00 91.47           O  
ATOM   3680  CG2 THR A 226      -5.966 -13.875  21.191  1.00 91.47           C  
ATOM   3681 HG21 THR A 226      -6.886 -13.625  21.720  1.00 91.47           H  
ATOM   3682 HG22 THR A 226      -5.771 -14.944  21.280  1.00 91.47           H  
ATOM   3683 HG23 THR A 226      -5.129 -13.349  21.651  1.00 91.47           H  
ATOM   3684  OG1 THR A 226      -7.103 -14.302  19.194  1.00 91.47           O  
ATOM   3685  HG1 THR A 226      -6.775 -15.203  19.238  1.00 91.47           H  
ATOM   3686  N   LEU A 227      -4.231 -10.857  19.590  1.00 90.57           N  
ATOM   3687  H   LEU A 227      -4.025 -11.341  18.727  1.00 90.57           H  
ATOM   3688  CA  LEU A 227      -3.203  -9.942  20.089  1.00 90.57           C  
ATOM   3689  HA  LEU A 227      -2.913 -10.263  21.089  1.00 90.57           H  
ATOM   3690  C   LEU A 227      -3.736  -8.505  20.195  1.00 90.57           C  
ATOM   3691  CB  LEU A 227      -1.973 -10.045  19.164  1.00 90.57           C  
ATOM   3692  HB2 LEU A 227      -2.272  -9.779  18.150  1.00 90.57           H  
ATOM   3693  HB3 LEU A 227      -1.628 -11.079  19.148  1.00 90.57           H  
ATOM   3694  O   LEU A 227      -3.666  -7.902  21.262  1.00 90.57           O  
ATOM   3695  CG  LEU A 227      -0.793  -9.143  19.570  1.00 90.57           C  
ATOM   3696  HG  LEU A 227      -1.131  -8.107  19.613  1.00 90.57           H  
ATOM   3697  CD1 LEU A 227      -0.204  -9.534  20.923  1.00 90.57           C  
ATOM   3698 HD11 LEU A 227       0.067 -10.590  20.918  1.00 90.57           H  
ATOM   3699 HD12 LEU A 227       0.694  -8.948  21.120  1.00 90.57           H  
ATOM   3700 HD13 LEU A 227      -0.924  -9.338  21.717  1.00 90.57           H  
ATOM   3701  CD2 LEU A 227       0.320  -9.223  18.531  1.00 90.57           C  
ATOM   3702 HD21 LEU A 227       1.093  -8.488  18.753  1.00 90.57           H  
ATOM   3703 HD22 LEU A 227      -0.075  -9.018  17.536  1.00 90.57           H  
ATOM   3704 HD23 LEU A 227       0.765 -10.218  18.538  1.00 90.57           H  
ATOM   3705  N   GLU A 228      -4.359  -7.982  19.136  1.00 91.78           N  
ATOM   3706  H   GLU A 228      -4.342  -8.504  18.272  1.00 91.78           H  
ATOM   3707  CA  GLU A 228      -4.952  -6.638  19.113  1.00 91.78           C  
ATOM   3708  HA  GLU A 228      -4.167  -5.897  19.265  1.00 91.78           H  
ATOM   3709  C   GLU A 228      -6.002  -6.465  20.225  1.00 91.78           C  
ATOM   3710  CB  GLU A 228      -5.592  -6.412  17.733  1.00 91.78           C  
ATOM   3711  HB2 GLU A 228      -4.858  -6.625  16.957  1.00 91.78           H  
ATOM   3712  HB3 GLU A 228      -6.421  -7.112  17.627  1.00 91.78           H  
ATOM   3713  O   GLU A 228      -5.967  -5.515  21.009  1.00 91.78           O  
ATOM   3714  CG  GLU A 228      -6.096  -4.972  17.541  1.00 91.78           C  
ATOM   3715  HG2 GLU A 228      -5.228  -4.318  17.449  1.00 91.78           H  
ATOM   3716  HG3 GLU A 228      -6.666  -4.664  18.417  1.00 91.78           H  
ATOM   3717  CD  GLU A 228      -6.989  -4.786  16.307  1.00 91.78           C  
ATOM   3718  OE1 GLU A 228      -7.321  -3.615  16.023  1.00 91.78           O  
ATOM   3719  OE2 GLU A 228      -7.396  -5.802  15.695  1.00 91.78           O  
ATOM   3720  N   ASN A 229      -6.921  -7.425  20.360  1.00 91.69           N  
ATOM   3721  H   ASN A 229      -6.891  -8.201  19.714  1.00 91.69           H  
ATOM   3722  CA  ASN A 229      -7.939  -7.381  21.408  1.00 91.69           C  
ATOM   3723  HA  ASN A 229      -8.431  -6.409  21.375  1.00 91.69           H  
ATOM   3724  C   ASN A 229      -7.340  -7.528  22.815  1.00 91.69           C  
ATOM   3725  CB  ASN A 229      -8.972  -8.483  21.141  1.00 91.69           C  
ATOM   3726  HB2 ASN A 229      -9.572  -8.637  22.037  1.00 91.69           H  
ATOM   3727  HB3 ASN A 229      -8.459  -9.417  20.908  1.00 91.69           H  
ATOM   3728  O   ASN A 229      -7.855  -6.931  23.766  1.00 91.69           O  
ATOM   3729  CG  ASN A 229      -9.927  -8.113  20.026  1.00 91.69           C  
ATOM   3730  ND2 ASN A 229     -10.169  -8.994  19.093  1.00 91.69           N  
ATOM   3731 HD21 ASN A 229      -9.447  -9.686  18.950  1.00 91.69           H  
ATOM   3732 HD22 ASN A 229     -10.673  -8.619  18.302  1.00 91.69           H  
ATOM   3733  OD1 ASN A 229     -10.529  -7.059  20.020  1.00 91.69           O  
ATOM   3734  N   GLY A 230      -6.290  -8.337  22.959  1.00 89.14           N  
ATOM   3735  H   GLY A 230      -5.925  -8.801  22.140  1.00 89.14           H  
ATOM   3736  CA  GLY A 230      -5.549  -8.531  24.202  1.00 89.14           C  
ATOM   3737  HA2 GLY A 230      -6.212  -8.891  24.990  1.00 89.14           H  
ATOM   3738  HA3 GLY A 230      -4.771  -9.273  24.023  1.00 89.14           H  
ATOM   3739  C   GLY A 230      -4.872  -7.245  24.662  1.00 89.14           C  
ATOM   3740  O   GLY A 230      -5.130  -6.770  25.770  1.00 89.14           O  
ATOM   3741  N   LEU A 231      -4.108  -6.616  23.770  1.00 88.78           N  
ATOM   3742  H   LEU A 231      -3.951  -7.071  22.882  1.00 88.78           H  
ATOM   3743  CA  LEU A 231      -3.428  -5.343  24.005  1.00 88.78           C  
ATOM   3744  HA  LEU A 231      -2.799  -5.441  24.891  1.00 88.78           H  
ATOM   3745  C   LEU A 231      -4.425  -4.209  24.285  1.00 88.78           C  
ATOM   3746  CB  LEU A 231      -2.540  -5.033  22.786  1.00 88.78           C  
ATOM   3747  HB2 LEU A 231      -2.166  -4.012  22.861  1.00 88.78           H  
ATOM   3748  HB3 LEU A 231      -3.155  -5.092  21.887  1.00 88.78           H  
ATOM   3749  O   LEU A 231      -4.248  -3.450  25.242  1.00 88.78           O  
ATOM   3750  CG  LEU A 231      -1.335  -5.982  22.629  1.00 88.78           C  
ATOM   3751  HG  LEU A 231      -1.667  -7.019  22.669  1.00 88.78           H  
ATOM   3752  CD1 LEU A 231      -0.678  -5.740  21.274  1.00 88.78           C  
ATOM   3753 HD11 LEU A 231      -1.403  -5.929  20.483  1.00 88.78           H  
ATOM   3754 HD12 LEU A 231      -0.311  -4.716  21.195  1.00 88.78           H  
ATOM   3755 HD13 LEU A 231       0.157  -6.428  21.139  1.00 88.78           H  
ATOM   3756  CD2 LEU A 231      -0.292  -5.770  23.728  1.00 88.78           C  
ATOM   3757 HD21 LEU A 231      -0.699  -6.045  24.700  1.00 88.78           H  
ATOM   3758 HD22 LEU A 231       0.041  -4.732  23.739  1.00 88.78           H  
ATOM   3759 HD23 LEU A 231       0.565  -6.416  23.534  1.00 88.78           H  
ATOM   3760  N   GLY A 232      -5.525  -4.142  23.531  1.00 88.21           N  
ATOM   3761  H   GLY A 232      -5.589  -4.747  22.725  1.00 88.21           H  
ATOM   3762  CA  GLY A 232      -6.580  -3.150  23.745  1.00 88.21           C  
ATOM   3763  HA2 GLY A 232      -6.158  -2.150  23.642  1.00 88.21           H  
ATOM   3764  HA3 GLY A 232      -7.348  -3.286  22.984  1.00 88.21           H  
ATOM   3765  C   GLY A 232      -7.229  -3.272  25.129  1.00 88.21           C  
ATOM   3766  O   GLY A 232      -7.377  -2.278  25.842  1.00 88.21           O  
ATOM   3767  N   LYS A 233      -7.547  -4.498  25.570  1.00 88.24           N  
ATOM   3768  H   LYS A 233      -7.373  -5.279  24.955  1.00 88.24           H  
ATOM   3769  CA  LYS A 233      -8.042  -4.759  26.938  1.00 88.24           C  
ATOM   3770  HA  LYS A 233      -8.862  -4.077  27.163  1.00 88.24           H  
ATOM   3771  C   LYS A 233      -6.976  -4.505  28.004  1.00 88.24           C  
ATOM   3772  CB  LYS A 233      -8.528  -6.205  27.051  1.00 88.24           C  
ATOM   3773  HB2 LYS A 233      -8.685  -6.448  28.102  1.00 88.24           H  
ATOM   3774  HB3 LYS A 233      -7.753  -6.867  26.663  1.00 88.24           H  
ATOM   3775  O   LYS A 233      -7.312  -4.086  29.109  1.00 88.24           O  
ATOM   3776  CG  LYS A 233      -9.842  -6.436  26.300  1.00 88.24           C  
ATOM   3777  HG2 LYS A 233     -10.647  -5.890  26.792  1.00 88.24           H  
ATOM   3778  HG3 LYS A 233      -9.756  -6.083  25.272  1.00 88.24           H  
ATOM   3779  CD  LYS A 233     -10.152  -7.933  26.301  1.00 88.24           C  
ATOM   3780  HD2 LYS A 233     -10.326  -8.269  27.323  1.00 88.24           H  
ATOM   3781  HD3 LYS A 233      -9.291  -8.464  25.893  1.00 88.24           H  
ATOM   3782  CE  LYS A 233     -11.372  -8.220  25.430  1.00 88.24           C  
ATOM   3783  HE2 LYS A 233     -11.195  -7.781  24.449  1.00 88.24           H  
ATOM   3784  HE3 LYS A 233     -12.245  -7.735  25.867  1.00 88.24           H  
ATOM   3785  NZ  LYS A 233     -11.579  -9.681  25.302  1.00 88.24           N  
ATOM   3786  HZ1 LYS A 233     -12.354  -9.882  24.686  1.00 88.24           H  
ATOM   3787  HZ2 LYS A 233     -11.733 -10.104  26.206  1.00 88.24           H  
ATOM   3788  HZ3 LYS A 233     -10.750 -10.097  24.903  1.00 88.24           H  
ATOM   3789  N   GLY A 234      -5.709  -4.732  27.666  1.00 83.89           N  
ATOM   3790  H   GLY A 234      -5.533  -5.161  26.769  1.00 83.89           H  
ATOM   3791  CA  GLY A 234      -4.551  -4.455  28.509  1.00 83.89           C  
ATOM   3792  HA2 GLY A 234      -3.672  -4.889  28.034  1.00 83.89           H  
ATOM   3793  HA3 GLY A 234      -4.694  -4.930  29.480  1.00 83.89           H  
ATOM   3794  C   GLY A 234      -4.282  -2.964  28.733  1.00 83.89           C  
ATOM   3795  O   GLY A 234      -3.448  -2.634  29.577  1.00 83.89           O  
ATOM   3796  N   GLY A 235      -4.982  -2.069  28.025  1.00 83.72           N  
ATOM   3797  H   GLY A 235      -5.624  -2.415  27.326  1.00 83.72           H  
ATOM   3798  CA  GLY A 235      -4.834  -0.617  28.140  1.00 83.72           C  
ATOM   3799  HA2 GLY A 235      -4.681  -0.343  29.184  1.00 83.72           H  
ATOM   3800  HA3 GLY A 235      -5.755  -0.152  27.789  1.00 83.72           H  
ATOM   3801  C   GLY A 235      -3.683  -0.043  27.313  1.00 83.72           C  
ATOM   3802  O   GLY A 235      -3.186   1.036  27.640  1.00 83.72           O  
ATOM   3803  N   PHE A 236      -3.237  -0.765  26.284  1.00 85.91           N  
ATOM   3804  H   PHE A 236      -3.703  -1.630  26.052  1.00 85.91           H  
ATOM   3805  CA  PHE A 236      -2.246  -0.277  25.332  1.00 85.91           C  
ATOM   3806  HA  PHE A 236      -1.513   0.333  25.861  1.00 85.91           H  
ATOM   3807  C   PHE A 236      -2.888   0.592  24.255  1.00 85.91           C  
ATOM   3808  CB  PHE A 236      -1.504  -1.453  24.700  1.00 85.91           C  
ATOM   3809  HB2 PHE A 236      -0.906  -1.086  23.866  1.00 85.91           H  
ATOM   3810  HB3 PHE A 236      -2.221  -2.164  24.288  1.00 85.91           H  
ATOM   3811  O   PHE A 236      -3.977   0.300  23.760  1.00 85.91           O  
ATOM   3812  CG  PHE A 236      -0.584  -2.146  25.673  1.00 85.91           C  
ATOM   3813  CD1 PHE A 236       0.727  -1.665  25.809  1.00 85.91           C  
ATOM   3814  HD1 PHE A 236       1.075  -0.833  25.215  1.00 85.91           H  
ATOM   3815  CD2 PHE A 236      -1.011  -3.269  26.408  1.00 85.91           C  
ATOM   3816  HD2 PHE A 236      -2.011  -3.655  26.277  1.00 85.91           H  
ATOM   3817  CE1 PHE A 236       1.622  -2.335  26.645  1.00 85.91           C  
ATOM   3818  HE1 PHE A 236       2.664  -2.049  26.643  1.00 85.91           H  
ATOM   3819  CE2 PHE A 236      -0.114  -3.930  27.264  1.00 85.91           C  
ATOM   3820  HE2 PHE A 236      -0.408  -4.845  27.758  1.00 85.91           H  
ATOM   3821  CZ  PHE A 236       1.206  -3.458  27.366  1.00 85.91           C  
ATOM   3822  HZ  PHE A 236       1.960  -3.994  27.922  1.00 85.91           H  
ATOM   3823  N   SER A 237      -2.179   1.649  23.867  1.00 88.27           N  
ATOM   3824  H   SER A 237      -1.290   1.831  24.310  1.00 88.27           H  
ATOM   3825  CA  SER A 237      -2.550   2.485  22.729  1.00 88.27           C  
ATOM   3826  HA  SER A 237      -3.635   2.566  22.663  1.00 88.27           H  
ATOM   3827  C   SER A 237      -2.022   1.840  21.451  1.00 88.27           C  
ATOM   3828  CB  SER A 237      -1.982   3.895  22.896  1.00 88.27           C  
ATOM   3829  HB2 SER A 237      -0.894   3.840  22.941  1.00 88.27           H  
ATOM   3830  HB3 SER A 237      -2.265   4.505  22.038  1.00 88.27           H  
ATOM   3831  O   SER A 237      -0.845   1.989  21.122  1.00 88.27           O  
ATOM   3832  OG  SER A 237      -2.461   4.500  24.085  1.00 88.27           O  
ATOM   3833  HG  SER A 237      -1.784   5.120  24.365  1.00 88.27           H  
ATOM   3834  N   ILE A 238      -2.887   1.103  20.756  1.00 90.15           N  
ATOM   3835  H   ILE A 238      -3.819   0.980  21.123  1.00 90.15           H  
ATOM   3836  CA  ILE A 238      -2.572   0.482  19.465  1.00 90.15           C  
ATOM   3837  HA  ILE A 238      -1.582   0.031  19.522  1.00 90.15           H  
ATOM   3838  C   ILE A 238      -2.532   1.579  18.400  1.00 90.15           C  
ATOM   3839  CB  ILE A 238      -3.583  -0.636  19.124  1.00 90.15           C  
ATOM   3840  HB  ILE A 238      -4.575  -0.194  19.032  1.00 90.15           H  
ATOM   3841  O   ILE A 238      -3.522   2.280  18.189  1.00 90.15           O  
ATOM   3842  CG1 ILE A 238      -3.618  -1.682  20.264  1.00 90.15           C  
ATOM   3843 HG12 ILE A 238      -3.830  -1.188  21.212  1.00 90.15           H  
ATOM   3844 HG13 ILE A 238      -2.645  -2.167  20.348  1.00 90.15           H  
ATOM   3845  CG2 ILE A 238      -3.213  -1.284  17.777  1.00 90.15           C  
ATOM   3846 HG21 ILE A 238      -3.896  -2.099  17.539  1.00 90.15           H  
ATOM   3847 HG22 ILE A 238      -3.285  -0.556  16.969  1.00 90.15           H  
ATOM   3848 HG23 ILE A 238      -2.193  -1.668  17.812  1.00 90.15           H  
ATOM   3849  CD1 ILE A 238      -4.690  -2.753  20.091  1.00 90.15           C  
ATOM   3850 HD11 ILE A 238      -5.645  -2.303  19.818  1.00 90.15           H  
ATOM   3851 HD12 ILE A 238      -4.799  -3.282  21.038  1.00 90.15           H  
ATOM   3852 HD13 ILE A 238      -4.376  -3.467  19.329  1.00 90.15           H  
ATOM   3853  N   LEU A 239      -1.373   1.747  17.768  1.00 92.05           N  
ATOM   3854  H   LEU A 239      -0.626   1.102  17.982  1.00 92.05           H  
ATOM   3855  CA  LEU A 239      -1.133   2.725  16.709  1.00 92.05           C  
ATOM   3856  HA  LEU A 239      -1.760   3.602  16.869  1.00 92.05           H  
ATOM   3857  C   LEU A 239      -1.513   2.151  15.342  1.00 92.05           C  
ATOM   3858  CB  LEU A 239       0.350   3.149  16.729  1.00 92.05           C  
ATOM   3859  HB2 LEU A 239       0.964   2.268  16.540  1.00 92.05           H  
ATOM   3860  HB3 LEU A 239       0.519   3.845  15.908  1.00 92.05           H  
ATOM   3861  O   LEU A 239      -2.178   2.822  14.556  1.00 92.05           O  
ATOM   3862  CG  LEU A 239       0.832   3.802  18.037  1.00 92.05           C  
ATOM   3863  HG  LEU A 239       0.668   3.121  18.872  1.00 92.05           H  
ATOM   3864  CD1 LEU A 239       2.332   4.088  17.949  1.00 92.05           C  
ATOM   3865 HD11 LEU A 239       2.683   4.522  18.885  1.00 92.05           H  
ATOM   3866 HD12 LEU A 239       2.870   3.155  17.781  1.00 92.05           H  
ATOM   3867 HD13 LEU A 239       2.540   4.774  17.128  1.00 92.05           H  
ATOM   3868  CD2 LEU A 239       0.105   5.119  18.324  1.00 92.05           C  
ATOM   3869 HD21 LEU A 239       0.529   5.581  19.215  1.00 92.05           H  
ATOM   3870 HD22 LEU A 239       0.216   5.796  17.476  1.00 92.05           H  
ATOM   3871 HD23 LEU A 239      -0.952   4.923  18.503  1.00 92.05           H  
ATOM   3872  N   GLN A 240      -1.108   0.908  15.079  1.00 91.31           N  
ATOM   3873  H   GLN A 240      -0.594   0.408  15.790  1.00 91.31           H  
ATOM   3874  CA  GLN A 240      -1.338   0.206  13.817  1.00 91.31           C  
ATOM   3875  HA  GLN A 240      -2.288   0.534  13.394  1.00 91.31           H  
ATOM   3876  C   GLN A 240      -1.415  -1.298  14.079  1.00 91.31           C  
ATOM   3877  CB  GLN A 240      -0.211   0.576  12.839  1.00 91.31           C  
ATOM   3878  HB2 GLN A 240      -0.157   1.664  12.801  1.00 91.31           H  
ATOM   3879  HB3 GLN A 240       0.738   0.205  13.228  1.00 91.31           H  
ATOM   3880  O   GLN A 240      -0.735  -1.809  14.966  1.00 91.31           O  
ATOM   3881  CG  GLN A 240      -0.372   0.060  11.397  1.00 91.31           C  
ATOM   3882  HG2 GLN A 240      -1.349   0.347  11.007  1.00 91.31           H  
ATOM   3883  HG3 GLN A 240      -0.293  -1.027  11.383  1.00 91.31           H  
ATOM   3884  CD  GLN A 240       0.706   0.641  10.478  1.00 91.31           C  
ATOM   3885  NE2 GLN A 240       0.774   0.278   9.221  1.00 91.31           N  
ATOM   3886 HE21 GLN A 240       0.195  -0.435   8.800  1.00 91.31           H  
ATOM   3887 HE22 GLN A 240       1.580   0.607   8.709  1.00 91.31           H  
ATOM   3888  OE1 GLN A 240       1.513   1.467  10.873  1.00 91.31           O  
ATOM   3889  N   SER A 241      -2.259  -1.995  13.328  1.00 93.37           N  
ATOM   3890  H   SER A 241      -2.765  -1.521  12.594  1.00 93.37           H  
ATOM   3891  CA  SER A 241      -2.444  -3.445  13.401  1.00 93.37           C  
ATOM   3892  HA  SER A 241      -1.548  -3.932  13.786  1.00 93.37           H  
ATOM   3893  C   SER A 241      -2.713  -3.930  11.987  1.00 93.37           C  
ATOM   3894  CB  SER A 241      -3.624  -3.776  14.321  1.00 93.37           C  
ATOM   3895  HB2 SER A 241      -4.517  -3.264  13.963  1.00 93.37           H  
ATOM   3896  HB3 SER A 241      -3.403  -3.430  15.330  1.00 93.37           H  
ATOM   3897  O   SER A 241      -3.775  -3.641  11.432  1.00 93.37           O  
ATOM   3898  OG  SER A 241      -3.870  -5.167  14.353  1.00 93.37           O  
ATOM   3899  HG  SER A 241      -4.809  -5.304  14.498  1.00 93.37           H  
ATOM   3900  N   GLU A 242      -1.727  -4.572  11.368  1.00 94.18           N  
ATOM   3901  H   GLU A 242      -0.889  -4.810  11.879  1.00 94.18           H  
ATOM   3902  CA  GLU A 242      -1.796  -4.980   9.965  1.00 94.18           C  
ATOM   3903  HA  GLU A 242      -2.843  -5.125   9.696  1.00 94.18           H  
ATOM   3904  C   GLU A 242      -1.113  -6.333   9.749  1.00 94.18           C  
ATOM   3905  CB  GLU A 242      -1.228  -3.880   9.038  1.00 94.18           C  
ATOM   3906  HB2 GLU A 242      -1.205  -4.262   8.017  1.00 94.18           H  
ATOM   3907  HB3 GLU A 242      -0.210  -3.635   9.342  1.00 94.18           H  
ATOM   3908  O   GLU A 242      -0.334  -6.809  10.574  1.00 94.18           O  
ATOM   3909  CG  GLU A 242      -2.102  -2.608   9.058  1.00 94.18           C  
ATOM   3910  HG2 GLU A 242      -2.039  -2.145  10.043  1.00 94.18           H  
ATOM   3911  HG3 GLU A 242      -3.137  -2.903   8.883  1.00 94.18           H  
ATOM   3912  CD  GLU A 242      -1.726  -1.545   8.020  1.00 94.18           C  
ATOM   3913  OE1 GLU A 242      -2.607  -0.719   7.680  1.00 94.18           O  
ATOM   3914  OE2 GLU A 242      -0.556  -1.512   7.586  1.00 94.18           O  
ATOM   3915  N   ILE A 243      -1.453  -6.984   8.638  1.00 92.96           N  
ATOM   3916  H   ILE A 243      -2.032  -6.507   7.962  1.00 92.96           H  
ATOM   3917  CA  ILE A 243      -0.774  -8.198   8.192  1.00 92.96           C  
ATOM   3918  HA  ILE A 243      -0.350  -8.715   9.053  1.00 92.96           H  
ATOM   3919  C   ILE A 243       0.375  -7.770   7.281  1.00 92.96           C  
ATOM   3920  CB  ILE A 243      -1.753  -9.165   7.495  1.00 92.96           C  
ATOM   3921  HB  ILE A 243      -2.203  -8.654   6.644  1.00 92.96           H  
ATOM   3922  O   ILE A 243       0.152  -7.065   6.296  1.00 92.96           O  
ATOM   3923  CG1 ILE A 243      -2.877  -9.598   8.466  1.00 92.96           C  
ATOM   3924 HG12 ILE A 243      -2.444 -10.147   9.302  1.00 92.96           H  
ATOM   3925 HG13 ILE A 243      -3.366  -8.708   8.862  1.00 92.96           H  
ATOM   3926  CG2 ILE A 243      -0.979 -10.385   6.973  1.00 92.96           C  
ATOM   3927 HG21 ILE A 243      -1.656 -11.078   6.473  1.00 92.96           H  
ATOM   3928 HG22 ILE A 243      -0.229 -10.085   6.242  1.00 92.96           H  
ATOM   3929 HG23 ILE A 243      -0.482 -10.892   7.800  1.00 92.96           H  
ATOM   3930  CD1 ILE A 243      -3.977 -10.455   7.828  1.00 92.96           C  
ATOM   3931 HD11 ILE A 243      -4.358  -9.965   6.931  1.00 92.96           H  
ATOM   3932 HD12 ILE A 243      -4.794 -10.576   8.539  1.00 92.96           H  
ATOM   3933 HD13 ILE A 243      -3.594 -11.442   7.571  1.00 92.96           H  
ATOM   3934  N   GLU A 244       1.583  -8.218   7.594  1.00 93.12           N  
ATOM   3935  H   GLU A 244       1.675  -8.838   8.386  1.00 93.12           H  
ATOM   3936  CA  GLU A 244       2.788  -7.945   6.819  1.00 93.12           C  
ATOM   3937  HA  GLU A 244       2.530  -7.326   5.960  1.00 93.12           H  
ATOM   3938  C   GLU A 244       3.404  -9.238   6.279  1.00 93.12           C  
ATOM   3939  CB  GLU A 244       3.821  -7.173   7.649  1.00 93.12           C  
ATOM   3940  HB2 GLU A 244       4.706  -7.039   7.028  1.00 93.12           H  
ATOM   3941  HB3 GLU A 244       4.101  -7.770   8.517  1.00 93.12           H  
ATOM   3942  O   GLU A 244       3.267 -10.317   6.859  1.00 93.12           O  
ATOM   3943  CG  GLU A 244       3.331  -5.789   8.107  1.00 93.12           C  
ATOM   3944  HG2 GLU A 244       2.923  -5.258   7.247  1.00 93.12           H  
ATOM   3945  HG3 GLU A 244       2.527  -5.919   8.832  1.00 93.12           H  
ATOM   3946  CD  GLU A 244       4.452  -4.943   8.737  1.00 93.12           C  
ATOM   3947  OE1 GLU A 244       4.155  -3.776   9.069  1.00 93.12           O  
ATOM   3948  OE2 GLU A 244       5.591  -5.462   8.883  1.00 93.12           O  
ATOM   3949  N   PHE A 245       4.117  -9.126   5.159  1.00 94.08           N  
ATOM   3950  H   PHE A 245       4.224  -8.210   4.746  1.00 94.08           H  
ATOM   3951  CA  PHE A 245       4.900 -10.223   4.599  1.00 94.08           C  
ATOM   3952  HA  PHE A 245       4.572 -11.170   5.027  1.00 94.08           H  
ATOM   3953  C   PHE A 245       6.372 -10.030   4.954  1.00 94.08           C  
ATOM   3954  CB  PHE A 245       4.674 -10.299   3.085  1.00 94.08           C  
ATOM   3955  HB2 PHE A 245       5.372 -11.020   2.660  1.00 94.08           H  
ATOM   3956  HB3 PHE A 245       4.902  -9.331   2.638  1.00 94.08           H  
ATOM   3957  O   PHE A 245       7.031  -9.152   4.399  1.00 94.08           O  
ATOM   3958  CG  PHE A 245       3.268 -10.711   2.702  1.00 94.08           C  
ATOM   3959  CD1 PHE A 245       2.902 -12.070   2.706  1.00 94.08           C  
ATOM   3960  HD1 PHE A 245       3.625 -12.822   2.988  1.00 94.08           H  
ATOM   3961  CD2 PHE A 245       2.308  -9.731   2.398  1.00 94.08           C  
ATOM   3962  HD2 PHE A 245       2.575  -8.686   2.458  1.00 94.08           H  
ATOM   3963  CE1 PHE A 245       1.579 -12.442   2.406  1.00 94.08           C  
ATOM   3964  HE1 PHE A 245       1.284 -13.478   2.476  1.00 94.08           H  
ATOM   3965  CE2 PHE A 245       0.989 -10.100   2.090  1.00 94.08           C  
ATOM   3966  HE2 PHE A 245       0.247  -9.334   1.916  1.00 94.08           H  
ATOM   3967  CZ  PHE A 245       0.623 -11.457   2.097  1.00 94.08           C  
ATOM   3968  HZ  PHE A 245      -0.406 -11.738   1.931  1.00 94.08           H  
ATOM   3969  N   ARG A 246       6.899 -10.864   5.855  1.00 92.76           N  
ATOM   3970  H   ARG A 246       6.304 -11.583   6.242  1.00 92.76           H  
ATOM   3971  CA  ARG A 246       8.309 -10.829   6.264  1.00 92.76           C  
ATOM   3972  HA  ARG A 246       8.696  -9.835   6.039  1.00 92.76           H  
ATOM   3973  C   ARG A 246       9.125 -11.834   5.448  1.00 92.76           C  
ATOM   3974  CB  ARG A 246       8.436 -11.061   7.781  1.00 92.76           C  
ATOM   3975  HB2 ARG A 246       7.909 -11.979   8.043  1.00 92.76           H  
ATOM   3976  HB3 ARG A 246       9.487 -11.196   8.039  1.00 92.76           H  
ATOM   3977  O   ARG A 246       8.701 -12.983   5.317  1.00 92.76           O  
ATOM   3978  CG  ARG A 246       7.867  -9.902   8.623  1.00 92.76           C  
ATOM   3979  HG2 ARG A 246       6.847  -9.686   8.305  1.00 92.76           H  
ATOM   3980  HG3 ARG A 246       7.834 -10.212   9.667  1.00 92.76           H  
ATOM   3981  CD  ARG A 246       8.719  -8.625   8.523  1.00 92.76           C  
ATOM   3982  HD2 ARG A 246       9.702  -8.815   8.954  1.00 92.76           H  
ATOM   3983  HD3 ARG A 246       8.858  -8.355   7.476  1.00 92.76           H  
ATOM   3984  NE  ARG A 246       8.077  -7.478   9.187  1.00 92.76           N  
ATOM   3985  HE  ARG A 246       7.244  -7.085   8.772  1.00 92.76           H  
ATOM   3986  NH1 ARG A 246       9.521  -7.078  10.968  1.00 92.76           N  
ATOM   3987 HH11 ARG A 246       9.582  -6.555  11.830  1.00 92.76           H  
ATOM   3988 HH12 ARG A 246      10.049  -7.928  10.832  1.00 92.76           H  
ATOM   3989  NH2 ARG A 246       7.784  -5.764  10.583  1.00 92.76           N  
ATOM   3990 HH21 ARG A 246       6.973  -5.488  10.047  1.00 92.76           H  
ATOM   3991 HH22 ARG A 246       7.931  -5.343  11.489  1.00 92.76           H  
ATOM   3992  CZ  ARG A 246       8.482  -6.792  10.238  1.00 92.76           C  
ATOM   3993  N   PRO A 247      10.262 -11.444   4.853  1.00 94.15           N  
ATOM   3994  CA  PRO A 247      11.045 -12.350   4.021  1.00 94.15           C  
ATOM   3995  HA  PRO A 247      10.403 -12.810   3.270  1.00 94.15           H  
ATOM   3996  C   PRO A 247      11.707 -13.449   4.858  1.00 94.15           C  
ATOM   3997  CB  PRO A 247      12.068 -11.459   3.318  1.00 94.15           C  
ATOM   3998  HB2 PRO A 247      11.620 -11.088   2.396  1.00 94.15           H  
ATOM   3999  HB3 PRO A 247      13.003 -11.979   3.108  1.00 94.15           H  
ATOM   4000  O   PRO A 247      12.322 -13.175   5.883  1.00 94.15           O  
ATOM   4001  CG  PRO A 247      12.268 -10.298   4.295  1.00 94.15           C  
ATOM   4002  HG2 PRO A 247      12.974 -10.589   5.074  1.00 94.15           H  
ATOM   4003  HG3 PRO A 247      12.605  -9.391   3.794  1.00 94.15           H  
ATOM   4004  CD  PRO A 247      10.880 -10.124   4.903  1.00 94.15           C  
ATOM   4005  HD2 PRO A 247      10.965  -9.759   5.927  1.00 94.15           H  
ATOM   4006  HD3 PRO A 247      10.301  -9.427   4.298  1.00 94.15           H  
ATOM   4007  N   VAL A 248      11.652 -14.696   4.382  1.00 93.13           N  
ATOM   4008  H   VAL A 248      11.104 -14.862   3.550  1.00 93.13           H  
ATOM   4009  CA  VAL A 248      12.325 -15.840   5.037  1.00 93.13           C  
ATOM   4010  HA  VAL A 248      12.089 -15.832   6.101  1.00 93.13           H  
ATOM   4011  C   VAL A 248      13.850 -15.733   4.899  1.00 93.13           C  
ATOM   4012  CB  VAL A 248      11.833 -17.171   4.429  1.00 93.13           C  
ATOM   4013  HB  VAL A 248      12.057 -17.177   3.362  1.00 93.13           H  
ATOM   4014  O   VAL A 248      14.611 -16.100   5.794  1.00 93.13           O  
ATOM   4015  CG1 VAL A 248      12.494 -18.396   5.073  1.00 93.13           C  
ATOM   4016 HG11 VAL A 248      13.568 -18.389   4.887  1.00 93.13           H  
ATOM   4017 HG12 VAL A 248      12.078 -19.310   4.650  1.00 93.13           H  
ATOM   4018 HG13 VAL A 248      12.317 -18.387   6.148  1.00 93.13           H  
ATOM   4019  CG2 VAL A 248      10.325 -17.353   4.607  1.00 93.13           C  
ATOM   4020 HG21 VAL A 248      10.115 -17.440   5.673  1.00 93.13           H  
ATOM   4021 HG22 VAL A 248       9.991 -18.262   4.106  1.00 93.13           H  
ATOM   4022 HG23 VAL A 248       9.772 -16.506   4.201  1.00 93.13           H  
ATOM   4023  N   HIS A 249      14.308 -15.239   3.746  1.00 91.76           N  
ATOM   4024  H   HIS A 249      13.621 -14.908   3.084  1.00 91.76           H  
ATOM   4025  CA  HIS A 249      15.720 -15.076   3.406  1.00 91.76           C  
ATOM   4026  HA  HIS A 249      16.331 -15.132   4.306  1.00 91.76           H  
ATOM   4027  C   HIS A 249      15.927 -13.697   2.765  1.00 91.76           C  
ATOM   4028  CB  HIS A 249      16.163 -16.218   2.476  1.00 91.76           C  
ATOM   4029  HB2 HIS A 249      15.564 -16.191   1.566  1.00 91.76           H  
ATOM   4030  HB3 HIS A 249      17.204 -16.053   2.198  1.00 91.76           H  
ATOM   4031  O   HIS A 249      15.829 -13.585   1.537  1.00 91.76           O  
ATOM   4032  CG  HIS A 249      16.053 -17.592   3.086  1.00 91.76           C  
ATOM   4033  CD2 HIS A 249      15.556 -18.713   2.480  1.00 91.76           C  
ATOM   4034  HD2 HIS A 249      15.177 -18.769   1.470  1.00 91.76           H  
ATOM   4035  ND1 HIS A 249      16.391 -17.944   4.372  1.00 91.76           N  
ATOM   4036  HD1 HIS A 249      16.500 -17.290   5.133  1.00 91.76           H  
ATOM   4037  CE1 HIS A 249      16.114 -19.247   4.530  1.00 91.76           C  
ATOM   4038  HE1 HIS A 249      16.182 -19.779   5.468  1.00 91.76           H  
ATOM   4039  NE2 HIS A 249      15.617 -19.769   3.396  1.00 91.76           N  
ATOM   4040  N   PRO A 250      16.149 -12.646   3.574  1.00 91.21           N  
ATOM   4041  CA  PRO A 250      16.431 -11.318   3.049  1.00 91.21           C  
ATOM   4042  HA  PRO A 250      15.650 -11.039   2.341  1.00 91.21           H  
ATOM   4043  C   PRO A 250      17.789 -11.292   2.327  1.00 91.21           C  
ATOM   4044  CB  PRO A 250      16.356 -10.384   4.258  1.00 91.21           C  
ATOM   4045  HB2 PRO A 250      15.324 -10.068   4.406  1.00 91.21           H  
ATOM   4046  HB3 PRO A 250      16.996  -9.509   4.145  1.00 91.21           H  
ATOM   4047  O   PRO A 250      18.690 -12.075   2.644  1.00 91.21           O  
ATOM   4048  CG  PRO A 250      16.786 -11.278   5.419  1.00 91.21           C  
ATOM   4049  HG2 PRO A 250      17.874 -11.338   5.452  1.00 91.21           H  
ATOM   4050  HG3 PRO A 250      16.391 -10.923   6.371  1.00 91.21           H  
ATOM   4051  CD  PRO A 250      16.203 -12.637   5.033  1.00 91.21           C  
ATOM   4052  HD2 PRO A 250      15.193 -12.731   5.434  1.00 91.21           H  
ATOM   4053  HD3 PRO A 250      16.841 -13.429   5.426  1.00 91.21           H  
ATOM   4054  N   ILE A 251      17.918 -10.421   1.328  1.00 92.19           N  
ATOM   4055  H   ILE A 251      17.149  -9.793   1.146  1.00 92.19           H  
ATOM   4056  CA  ILE A 251      19.113 -10.257   0.495  1.00 92.19           C  
ATOM   4057  HA  ILE A 251      19.945 -10.772   0.975  1.00 92.19           H  
ATOM   4058  C   ILE A 251      19.506  -8.785   0.400  1.00 92.19           C  
ATOM   4059  CB  ILE A 251      18.923 -10.862  -0.919  1.00 92.19           C  
ATOM   4060  HB  ILE A 251      19.865 -10.725  -1.449  1.00 92.19           H  
ATOM   4061  O   ILE A 251      18.644  -7.913   0.340  1.00 92.19           O  
ATOM   4062  CG1 ILE A 251      17.815 -10.165  -1.748  1.00 92.19           C  
ATOM   4063 HG12 ILE A 251      17.973  -9.087  -1.746  1.00 92.19           H  
ATOM   4064 HG13 ILE A 251      16.843 -10.362  -1.296  1.00 92.19           H  
ATOM   4065  CG2 ILE A 251      18.668 -12.379  -0.821  1.00 92.19           C  
ATOM   4066 HG21 ILE A 251      17.675 -12.562  -0.411  1.00 92.19           H  
ATOM   4067 HG22 ILE A 251      18.750 -12.844  -1.803  1.00 92.19           H  
ATOM   4068 HG23 ILE A 251      19.405 -12.828  -0.155  1.00 92.19           H  
ATOM   4069  CD1 ILE A 251      17.776 -10.591  -3.219  1.00 92.19           C  
ATOM   4070 HD11 ILE A 251      17.507 -11.644  -3.304  1.00 92.19           H  
ATOM   4071 HD12 ILE A 251      17.027  -9.993  -3.739  1.00 92.19           H  
ATOM   4072 HD13 ILE A 251      18.748 -10.421  -3.681  1.00 92.19           H  
ATOM   4073  N   ASP A 252      20.802  -8.513   0.286  1.00 89.00           N  
ATOM   4074  H   ASP A 252      21.490  -9.234   0.449  1.00 89.00           H  
ATOM   4075  CA  ASP A 252      21.277  -7.158   0.010  1.00 89.00           C  
ATOM   4076  HA  ASP A 252      20.714  -6.458   0.627  1.00 89.00           H  
ATOM   4077  C   ASP A 252      21.031  -6.802  -1.460  1.00 89.00           C  
ATOM   4078  CB  ASP A 252      22.754  -7.010   0.389  1.00 89.00           C  
ATOM   4079  HB2 ASP A 252      23.352  -7.632  -0.277  1.00 89.00           H  
ATOM   4080  HB3 ASP A 252      23.054  -5.972   0.239  1.00 89.00           H  
ATOM   4081  O   ASP A 252      21.321  -7.593  -2.371  1.00 89.00           O  
ATOM   4082  CG  ASP A 252      23.035  -7.403   1.843  1.00 89.00           C  
ATOM   4083  OD1 ASP A 252      22.260  -6.995   2.734  1.00 89.00           O  
ATOM   4084  OD2 ASP A 252      24.007  -8.170   2.034  1.00 89.00           O  
ATOM   4085  N   CYS A 253      20.499  -5.604  -1.710  1.00 87.34           N  
ATOM   4086  H   CYS A 253      20.312  -4.985  -0.935  1.00 87.34           H  
ATOM   4087  CA  CYS A 253      20.282  -5.131  -3.072  1.00 87.34           C  
ATOM   4088  HA  CYS A 253      19.705  -5.894  -3.595  1.00 87.34           H  
ATOM   4089  C   CYS A 253      21.636  -4.909  -3.771  1.00 87.34           C  
ATOM   4090  CB  CYS A 253      19.458  -3.839  -3.071  1.00 87.34           C  
ATOM   4091  HB2 CYS A 253      20.086  -3.005  -2.760  1.00 87.34           H  
ATOM   4092  HB3 CYS A 253      18.630  -3.921  -2.368  1.00 87.34           H  
ATOM   4093  O   CYS A 253      22.445  -4.112  -3.298  1.00 87.34           O  
ATOM   4094  SG  CYS A 253      18.815  -3.553  -4.750  1.00 87.34           S  
ATOM   4095  HG  CYS A 253      17.721  -4.298  -4.573  1.00 87.34           H  
ATOM   4096  N   PRO A 254      21.920  -5.554  -4.918  1.00 88.93           N  
ATOM   4097  CA  PRO A 254      23.167  -5.293  -5.626  1.00 88.93           C  
ATOM   4098  HA  PRO A 254      23.995  -5.435  -4.932  1.00 88.93           H  
ATOM   4099  C   PRO A 254      23.198  -3.863  -6.186  1.00 88.93           C  
ATOM   4100  CB  PRO A 254      23.241  -6.349  -6.737  1.00 88.93           C  
ATOM   4101  HB2 PRO A 254      24.257  -6.722  -6.866  1.00 88.93           H  
ATOM   4102  HB3 PRO A 254      22.861  -5.944  -7.675  1.00 88.93           H  
ATOM   4103  O   PRO A 254      22.285  -3.480  -6.919  1.00 88.93           O  
ATOM   4104  CG  PRO A 254      22.297  -7.448  -6.251  1.00 88.93           C  
ATOM   4105  HG2 PRO A 254      22.815  -8.097  -5.545  1.00 88.93           H  
ATOM   4106  HG3 PRO A 254      21.895  -8.023  -7.085  1.00 88.93           H  
ATOM   4107  CD  PRO A 254      21.210  -6.670  -5.518  1.00 88.93           C  
ATOM   4108  HD2 PRO A 254      20.472  -6.293  -6.225  1.00 88.93           H  
ATOM   4109  HD3 PRO A 254      20.735  -7.313  -4.777  1.00 88.93           H  
ATOM   4110  N   GLU A 255      24.299  -3.133  -5.970  1.00 88.08           N  
ATOM   4111  H   GLU A 255      24.912  -3.444  -5.231  1.00 88.08           H  
ATOM   4112  CA  GLU A 255      24.504  -1.738  -6.432  1.00 88.08           C  
ATOM   4113  HA  GLU A 255      23.890  -1.057  -5.843  1.00 88.08           H  
ATOM   4114  C   GLU A 255      24.175  -1.524  -7.927  1.00 88.08           C  
ATOM   4115  CB  GLU A 255      25.987  -1.356  -6.254  1.00 88.08           C  
ATOM   4116  HB2 GLU A 255      26.128  -0.360  -6.673  1.00 88.08           H  
ATOM   4117  HB3 GLU A 255      26.586  -2.053  -6.842  1.00 88.08           H  
ATOM   4118  O   GLU A 255      23.730  -0.462  -8.360  1.00 88.08           O  
ATOM   4119  CG  GLU A 255      26.526  -1.342  -4.812  1.00 88.08           C  
ATOM   4120  HG2 GLU A 255      25.931  -0.643  -4.224  1.00 88.08           H  
ATOM   4121  HG3 GLU A 255      26.411  -2.339  -4.387  1.00 88.08           H  
ATOM   4122  CD  GLU A 255      28.016  -0.936  -4.749  1.00 88.08           C  
ATOM   4123  OE1 GLU A 255      28.554  -0.803  -3.628  1.00 88.08           O  
ATOM   4124  OE2 GLU A 255      28.654  -0.807  -5.826  1.00 88.08           O  
ATOM   4125  N   ALA A 256      24.385  -2.549  -8.760  1.00 90.65           N  
ATOM   4126  H   ALA A 256      24.731  -3.405  -8.350  1.00 90.65           H  
ATOM   4127  CA  ALA A 256      24.105  -2.486 -10.195  1.00 90.65           C  
ATOM   4128  HA  ALA A 256      24.573  -1.585 -10.593  1.00 90.65           H  
ATOM   4129  C   ALA A 256      22.601  -2.406 -10.534  1.00 90.65           C  
ATOM   4130  CB  ALA A 256      24.750  -3.711 -10.855  1.00 90.65           C  
ATOM   4131  HB1 ALA A 256      24.292  -4.622 -10.468  1.00 90.65           H  
ATOM   4132  HB2 ALA A 256      24.597  -3.665 -11.933  1.00 90.65           H  
ATOM   4133  HB3 ALA A 256      25.819  -3.724 -10.643  1.00 90.65           H  
ATOM   4134  O   ALA A 256      22.230  -1.909 -11.603  1.00 90.65           O  
ATOM   4135  N   GLU A 257      21.738  -2.927  -9.660  1.00 90.59           N  
ATOM   4136  H   GLU A 257      22.100  -3.215  -8.761  1.00 90.59           H  
ATOM   4137  CA  GLU A 257      20.287  -3.024  -9.853  1.00 90.59           C  
ATOM   4138  HA  GLU A 257      20.039  -2.747 -10.878  1.00 90.59           H  
ATOM   4139  C   GLU A 257      19.501  -2.047  -8.967  1.00 90.59           C  
ATOM   4140  CB  GLU A 257      19.837  -4.478  -9.639  1.00 90.59           C  
ATOM   4141  HB2 GLU A 257      20.115  -4.792  -8.633  1.00 90.59           H  
ATOM   4142  HB3 GLU A 257      18.750  -4.525  -9.713  1.00 90.59           H  
ATOM   4143  O   GLU A 257      18.380  -1.679  -9.330  1.00 90.59           O  
ATOM   4144  CG  GLU A 257      20.450  -5.467 -10.654  1.00 90.59           C  
ATOM   4145  HG2 GLU A 257      21.533  -5.481 -10.537  1.00 90.59           H  
ATOM   4146  HG3 GLU A 257      20.088  -6.465 -10.409  1.00 90.59           H  
ATOM   4147  CD  GLU A 257      20.091  -5.158 -12.122  1.00 90.59           C  
ATOM   4148  OE1 GLU A 257      20.883  -5.414 -13.058  1.00 90.59           O  
ATOM   4149  OE2 GLU A 257      18.985  -4.647 -12.408  1.00 90.59           O  
ATOM   4150  N   GLU A 258      20.113  -1.547  -7.891  1.00 89.81           N  
ATOM   4151  H   GLU A 258      21.000  -1.946  -7.619  1.00 89.81           H  
ATOM   4152  CA  GLU A 258      19.593  -0.505  -6.997  1.00 89.81           C  
ATOM   4153  HA  GLU A 258      18.861  -0.964  -6.332  1.00 89.81           H  
ATOM   4154  C   GLU A 258      18.885   0.660  -7.729  1.00 89.81           C  
ATOM   4155  CB  GLU A 258      20.751  -0.010  -6.119  1.00 89.81           C  
ATOM   4156  HB2 GLU A 258      21.428   0.590  -6.726  1.00 89.81           H  
ATOM   4157  HB3 GLU A 258      21.305  -0.871  -5.745  1.00 89.81           H  
ATOM   4158  O   GLU A 258      17.710   0.904  -7.442  1.00 89.81           O  
ATOM   4159  CG  GLU A 258      20.272   0.812  -4.916  1.00 89.81           C  
ATOM   4160  HG2 GLU A 258      19.530   1.529  -5.265  1.00 89.81           H  
ATOM   4161  HG3 GLU A 258      19.790   0.148  -4.198  1.00 89.81           H  
ATOM   4162  CD  GLU A 258      21.426   1.574  -4.246  1.00 89.81           C  
ATOM   4163  OE1 GLU A 258      21.121   2.632  -3.650  1.00 89.81           O  
ATOM   4164  OE2 GLU A 258      22.597   1.190  -4.470  1.00 89.81           O  
ATOM   4165  N   PRO A 259      19.462   1.317  -8.766  1.00 91.92           N  
ATOM   4166  CA  PRO A 259      18.782   2.427  -9.443  1.00 91.92           C  
ATOM   4167  HA  PRO A 259      18.501   3.180  -8.707  1.00 91.92           H  
ATOM   4168  C   PRO A 259      17.517   2.005 -10.206  1.00 91.92           C  
ATOM   4169  CB  PRO A 259      19.827   3.012 -10.400  1.00 91.92           C  
ATOM   4170  HB2 PRO A 259      19.382   3.404 -11.315  1.00 91.92           H  
ATOM   4171  HB3 PRO A 259      20.380   3.797  -9.885  1.00 91.92           H  
ATOM   4172  O   PRO A 259      16.645   2.835 -10.477  1.00 91.92           O  
ATOM   4173  CG  PRO A 259      20.762   1.836 -10.680  1.00 91.92           C  
ATOM   4174  HG2 PRO A 259      21.755   2.167 -10.986  1.00 91.92           H  
ATOM   4175  HG3 PRO A 259      20.323   1.176 -11.428  1.00 91.92           H  
ATOM   4176  CD  PRO A 259      20.797   1.132  -9.330  1.00 91.92           C  
ATOM   4177  HD2 PRO A 259      21.532   1.616  -8.687  1.00 91.92           H  
ATOM   4178  HD3 PRO A 259      21.066   0.086  -9.475  1.00 91.92           H  
ATOM   4179  N   LYS A 260      17.395   0.733 -10.611  1.00 92.44           N  
ATOM   4180  H   LYS A 260      18.065   0.067 -10.254  1.00 92.44           H  
ATOM   4181  CA  LYS A 260      16.169   0.230 -11.256  1.00 92.44           C  
ATOM   4182  HA  LYS A 260      15.757   1.002 -11.905  1.00 92.44           H  
ATOM   4183  C   LYS A 260      15.099  -0.078 -10.220  1.00 92.44           C  
ATOM   4184  CB  LYS A 260      16.439  -1.031 -12.084  1.00 92.44           C  
ATOM   4185  HB2 LYS A 260      16.795  -1.823 -11.425  1.00 92.44           H  
ATOM   4186  HB3 LYS A 260      15.495  -1.357 -12.520  1.00 92.44           H  
ATOM   4187  O   LYS A 260      13.926   0.171 -10.486  1.00 92.44           O  
ATOM   4188  CG  LYS A 260      17.448  -0.826 -13.217  1.00 92.44           C  
ATOM   4189  HG2 LYS A 260      17.143   0.005 -13.853  1.00 92.44           H  
ATOM   4190  HG3 LYS A 260      18.423  -0.610 -12.781  1.00 92.44           H  
ATOM   4191  CD  LYS A 260      17.522  -2.114 -14.043  1.00 92.44           C  
ATOM   4192  HD2 LYS A 260      17.455  -2.959 -13.358  1.00 92.44           H  
ATOM   4193  HD3 LYS A 260      16.674  -2.172 -14.726  1.00 92.44           H  
ATOM   4194  CE  LYS A 260      18.841  -2.188 -14.816  1.00 92.44           C  
ATOM   4195  HE2 LYS A 260      19.579  -1.600 -14.271  1.00 92.44           H  
ATOM   4196  HE3 LYS A 260      18.716  -1.761 -15.811  1.00 92.44           H  
ATOM   4197  NZ  LYS A 260      19.324  -3.588 -14.869  1.00 92.44           N  
ATOM   4198  HZ1 LYS A 260      20.298  -3.681 -15.119  1.00 92.44           H  
ATOM   4199  HZ2 LYS A 260      18.720  -4.213 -15.383  1.00 92.44           H  
ATOM   4200  HZ3 LYS A 260      19.320  -3.962 -13.931  1.00 92.44           H  
ATOM   4201  N   VAL A 261      15.513  -0.616  -9.079  1.00 92.53           N  
ATOM   4202  H   VAL A 261      16.506  -0.763  -8.961  1.00 92.53           H  
ATOM   4203  CA  VAL A 261      14.657  -0.984  -7.952  1.00 92.53           C  
ATOM   4204  HA  VAL A 261      13.804  -1.562  -8.308  1.00 92.53           H  
ATOM   4205  C   VAL A 261      14.085   0.267  -7.283  1.00 92.53           C  
ATOM   4206  CB  VAL A 261      15.465  -1.870  -6.992  1.00 92.53           C  
ATOM   4207  HB  VAL A 261      16.404  -1.371  -6.753  1.00 92.53           H  
ATOM   4208  O   VAL A 261      12.867   0.398  -7.217  1.00 92.53           O  
ATOM   4209  CG1 VAL A 261      14.720  -2.126  -5.694  1.00 92.53           C  
ATOM   4210 HG11 VAL A 261      14.710  -1.193  -5.131  1.00 92.53           H  
ATOM   4211 HG12 VAL A 261      15.259  -2.860  -5.096  1.00 92.53           H  
ATOM   4212 HG13 VAL A 261      13.703  -2.474  -5.877  1.00 92.53           H  
ATOM   4213  CG2 VAL A 261      15.793  -3.222  -7.636  1.00 92.53           C  
ATOM   4214 HG21 VAL A 261      14.898  -3.840  -7.703  1.00 92.53           H  
ATOM   4215 HG22 VAL A 261      16.537  -3.719  -7.014  1.00 92.53           H  
ATOM   4216 HG23 VAL A 261      16.231  -3.092  -8.626  1.00 92.53           H  
ATOM   4217  N   GLN A 262      14.922   1.251  -6.939  1.00 92.89           N  
ATOM   4218  H   GLN A 262      15.916   1.081  -6.997  1.00 92.89           H  
ATOM   4219  CA  GLN A 262      14.490   2.559  -6.418  1.00 92.89           C  
ATOM   4220  HA  GLN A 262      14.030   2.440  -5.437  1.00 92.89           H  
ATOM   4221  C   GLN A 262      13.462   3.220  -7.337  1.00 92.89           C  
ATOM   4222  CB  GLN A 262      15.713   3.475  -6.279  1.00 92.89           C  
ATOM   4223  HB2 GLN A 262      15.379   4.505  -6.151  1.00 92.89           H  
ATOM   4224  HB3 GLN A 262      16.309   3.418  -7.190  1.00 92.89           H  
ATOM   4225  O   GLN A 262      12.392   3.643  -6.911  1.00 92.89           O  
ATOM   4226  CG  GLN A 262      16.573   3.100  -5.063  1.00 92.89           C  
ATOM   4227  HG2 GLN A 262      16.005   3.291  -4.152  1.00 92.89           H  
ATOM   4228  HG3 GLN A 262      16.816   2.038  -5.091  1.00 92.89           H  
ATOM   4229  CD  GLN A 262      17.886   3.875  -4.996  1.00 92.89           C  
ATOM   4230  NE2 GLN A 262      18.585   3.760  -3.889  1.00 92.89           N  
ATOM   4231 HE21 GLN A 262      18.271   3.168  -3.134  1.00 92.89           H  
ATOM   4232 HE22 GLN A 262      19.589   3.861  -3.930  1.00 92.89           H  
ATOM   4233  OE1 GLN A 262      18.289   4.549  -5.940  1.00 92.89           O  
ATOM   4234  N   LYS A 263      13.729   3.213  -8.644  1.00 94.99           N  
ATOM   4235  H   LYS A 263      14.638   2.882  -8.932  1.00 94.99           H  
ATOM   4236  CA  LYS A 263      12.816   3.788  -9.630  1.00 94.99           C  
ATOM   4237  HA  LYS A 263      12.538   4.783  -9.281  1.00 94.99           H  
ATOM   4238  C   LYS A 263      11.508   3.002  -9.792  1.00 94.99           C  
ATOM   4239  CB  LYS A 263      13.600   3.920 -10.926  1.00 94.99           C  
ATOM   4240  HB2 LYS A 263      14.557   4.390 -10.701  1.00 94.99           H  
ATOM   4241  HB3 LYS A 263      13.778   2.931 -11.350  1.00 94.99           H  
ATOM   4242  O   LYS A 263      10.514   3.565 -10.251  1.00 94.99           O  
ATOM   4243  CG  LYS A 263      12.858   4.804 -11.918  1.00 94.99           C  
ATOM   4244  HG2 LYS A 263      11.935   4.307 -12.216  1.00 94.99           H  
ATOM   4245  HG3 LYS A 263      12.622   5.765 -11.462  1.00 94.99           H  
ATOM   4246  CD  LYS A 263      13.759   5.014 -13.123  1.00 94.99           C  
ATOM   4247  HD2 LYS A 263      14.125   4.054 -13.487  1.00 94.99           H  
ATOM   4248  HD3 LYS A 263      14.614   5.608 -12.798  1.00 94.99           H  
ATOM   4249  CE  LYS A 263      13.002   5.747 -14.216  1.00 94.99           C  
ATOM   4250  HE2 LYS A 263      12.160   5.129 -14.529  1.00 94.99           H  
ATOM   4251  HE3 LYS A 263      12.626   6.677 -13.788  1.00 94.99           H  
ATOM   4252  NZ  LYS A 263      13.943   6.005 -15.324  1.00 94.99           N  
ATOM   4253  HZ1 LYS A 263      14.732   6.504 -14.938  1.00 94.99           H  
ATOM   4254  HZ2 LYS A 263      14.298   5.128 -15.677  1.00 94.99           H  
ATOM   4255  HZ3 LYS A 263      13.529   6.561 -16.057  1.00 94.99           H  
ATOM   4256  N   LEU A 264      11.489   1.707  -9.466  1.00 94.98           N  
ATOM   4257  H   LEU A 264      12.321   1.303  -9.061  1.00 94.98           H  
ATOM   4258  CA  LEU A 264      10.245   0.943  -9.375  1.00 94.98           C  
ATOM   4259  HA  LEU A 264       9.630   1.194 -10.240  1.00 94.98           H  
ATOM   4260  C   LEU A 264       9.454   1.362  -8.133  1.00 94.98           C  
ATOM   4261  CB  LEU A 264      10.521  -0.573  -9.398  1.00 94.98           C  
ATOM   4262  HB2 LEU A 264      11.153  -0.829  -8.547  1.00 94.98           H  
ATOM   4263  HB3 LEU A 264      11.065  -0.836 -10.305  1.00 94.98           H  
ATOM   4264  O   LEU A 264       8.258   1.605  -8.273  1.00 94.98           O  
ATOM   4265  CG  LEU A 264       9.240  -1.424  -9.303  1.00 94.98           C  
ATOM   4266  HG  LEU A 264       8.696  -1.168  -8.394  1.00 94.98           H  
ATOM   4267  CD1 LEU A 264       8.310  -1.239 -10.510  1.00 94.98           C  
ATOM   4268 HD11 LEU A 264       7.430  -1.868 -10.377  1.00 94.98           H  
ATOM   4269 HD12 LEU A 264       7.969  -0.205 -10.554  1.00 94.98           H  
ATOM   4270 HD13 LEU A 264       8.831  -1.506 -11.429  1.00 94.98           H  
ATOM   4271  CD2 LEU A 264       9.599  -2.904  -9.226  1.00 94.98           C  
ATOM   4272 HD21 LEU A 264       8.698  -3.498  -9.072  1.00 94.98           H  
ATOM   4273 HD22 LEU A 264      10.097  -3.208 -10.147  1.00 94.98           H  
ATOM   4274 HD23 LEU A 264      10.266  -3.071  -8.380  1.00 94.98           H  
ATOM   4275  N   TYR A 265      10.104   1.499  -6.970  1.00 94.17           N  
ATOM   4276  H   TYR A 265      11.083   1.260  -6.915  1.00 94.17           H  
ATOM   4277  CA  TYR A 265       9.454   2.006  -5.756  1.00 94.17           C  
ATOM   4278  HA  TYR A 265       8.640   1.333  -5.488  1.00 94.17           H  
ATOM   4279  C   TYR A 265       8.837   3.383  -5.980  1.00 94.17           C  
ATOM   4280  CB  TYR A 265      10.425   2.067  -4.573  1.00 94.17           C  
ATOM   4281  HB2 TYR A 265       9.959   2.644  -3.774  1.00 94.17           H  
ATOM   4282  HB3 TYR A 265      11.333   2.597  -4.859  1.00 94.17           H  
ATOM   4283  O   TYR A 265       7.664   3.554  -5.673  1.00 94.17           O  
ATOM   4284  CG  TYR A 265      10.778   0.718  -3.995  1.00 94.17           C  
ATOM   4285  CD1 TYR A 265       9.810  -0.017  -3.278  1.00 94.17           C  
ATOM   4286  HD1 TYR A 265       8.817   0.383  -3.133  1.00 94.17           H  
ATOM   4287  CD2 TYR A 265      12.093   0.234  -4.105  1.00 94.17           C  
ATOM   4288  HD2 TYR A 265      12.858   0.823  -4.587  1.00 94.17           H  
ATOM   4289  CE1 TYR A 265      10.154  -1.255  -2.697  1.00 94.17           C  
ATOM   4290  HE1 TYR A 265       9.452  -1.821  -2.102  1.00 94.17           H  
ATOM   4291  CE2 TYR A 265      12.426  -1.000  -3.529  1.00 94.17           C  
ATOM   4292  HE2 TYR A 265      13.440  -1.369  -3.506  1.00 94.17           H  
ATOM   4293  OH  TYR A 265      11.838  -2.959  -2.390  1.00 94.17           O  
ATOM   4294  HH  TYR A 265      11.402  -3.188  -1.566  1.00 94.17           H  
ATOM   4295  CZ  TYR A 265      11.459  -1.754  -2.857  1.00 94.17           C  
ATOM   4296  N   GLU A 266       9.559   4.317  -6.610  1.00 94.98           N  
ATOM   4297  H   GLU A 266      10.544   4.143  -6.747  1.00 94.98           H  
ATOM   4298  CA  GLU A 266       9.019   5.633  -6.981  1.00 94.98           C  
ATOM   4299  HA  GLU A 266       8.783   6.202  -6.082  1.00 94.98           H  
ATOM   4300  C   GLU A 266       7.726   5.502  -7.804  1.00 94.98           C  
ATOM   4301  CB  GLU A 266      10.045   6.413  -7.822  1.00 94.98           C  
ATOM   4302  HB2 GLU A 266      10.375   5.768  -8.637  1.00 94.98           H  
ATOM   4303  HB3 GLU A 266       9.544   7.275  -8.261  1.00 94.98           H  
ATOM   4304  O   GLU A 266       6.712   6.117  -7.485  1.00 94.98           O  
ATOM   4305  CG  GLU A 266      11.276   6.926  -7.058  1.00 94.98           C  
ATOM   4306  HG2 GLU A 266      10.943   7.654  -6.317  1.00 94.98           H  
ATOM   4307  HG3 GLU A 266      11.746   6.098  -6.528  1.00 94.98           H  
ATOM   4308  CD  GLU A 266      12.315   7.585  -7.993  1.00 94.98           C  
ATOM   4309  OE1 GLU A 266      13.341   8.081  -7.480  1.00 94.98           O  
ATOM   4310  OE2 GLU A 266      12.118   7.592  -9.239  1.00 94.98           O  
ATOM   4311  N   MET A 267       7.724   4.657  -8.846  1.00 95.47           N  
ATOM   4312  H   MET A 267       8.562   4.121  -9.022  1.00 95.47           H  
ATOM   4313  CA  MET A 267       6.536   4.463  -9.689  1.00 95.47           C  
ATOM   4314  HA  MET A 267       6.184   5.441 -10.018  1.00 95.47           H  
ATOM   4315  C   MET A 267       5.369   3.816  -8.943  1.00 95.47           C  
ATOM   4316  CB  MET A 267       6.859   3.599 -10.917  1.00 95.47           C  
ATOM   4317  HB2 MET A 267       7.369   2.687 -10.607  1.00 95.47           H  
ATOM   4318  HB3 MET A 267       5.928   3.322 -11.410  1.00 95.47           H  
ATOM   4319  O   MET A 267       4.222   4.118  -9.261  1.00 95.47           O  
ATOM   4320  CG  MET A 267       7.721   4.351 -11.926  1.00 95.47           C  
ATOM   4321  HG2 MET A 267       7.229   5.294 -12.163  1.00 95.47           H  
ATOM   4322  HG3 MET A 267       8.670   4.589 -11.446  1.00 95.47           H  
ATOM   4323  SD  MET A 267       8.038   3.455 -13.481  1.00 95.47           S  
ATOM   4324  CE  MET A 267       9.455   4.434 -13.985  1.00 95.47           C  
ATOM   4325  HE1 MET A 267       9.143   5.464 -14.157  1.00 95.47           H  
ATOM   4326  HE2 MET A 267      10.160   4.431 -13.153  1.00 95.47           H  
ATOM   4327  HE3 MET A 267       9.925   3.989 -14.862  1.00 95.47           H  
ATOM   4328  N   LEU A 268       5.647   2.905  -8.009  1.00 95.71           N  
ATOM   4329  H   LEU A 268       6.615   2.721  -7.790  1.00 95.71           H  
ATOM   4330  CA  LEU A 268       4.618   2.230  -7.224  1.00 95.71           C  
ATOM   4331  HA  LEU A 268       3.780   1.975  -7.873  1.00 95.71           H  
ATOM   4332  C   LEU A 268       4.043   3.152  -6.143  1.00 95.71           C  
ATOM   4333  CB  LEU A 268       5.195   0.941  -6.615  1.00 95.71           C  
ATOM   4334  HB2 LEU A 268       4.471   0.551  -5.899  1.00 95.71           H  
ATOM   4335  HB3 LEU A 268       6.102   1.197  -6.068  1.00 95.71           H  
ATOM   4336  O   LEU A 268       2.831   3.191  -5.985  1.00 95.71           O  
ATOM   4337  CG  LEU A 268       5.515  -0.181  -7.619  1.00 95.71           C  
ATOM   4338  HG  LEU A 268       6.174   0.188  -8.405  1.00 95.71           H  
ATOM   4339  CD1 LEU A 268       6.219  -1.325  -6.889  1.00 95.71           C  
ATOM   4340 HD11 LEU A 268       6.441  -2.140  -7.577  1.00 95.71           H  
ATOM   4341 HD12 LEU A 268       7.154  -0.961  -6.463  1.00 95.71           H  
ATOM   4342 HD13 LEU A 268       5.592  -1.690  -6.075  1.00 95.71           H  
ATOM   4343  CD2 LEU A 268       4.259  -0.748  -8.286  1.00 95.71           C  
ATOM   4344 HD21 LEU A 268       4.536  -1.583  -8.929  1.00 95.71           H  
ATOM   4345 HD22 LEU A 268       3.563  -1.092  -7.521  1.00 95.71           H  
ATOM   4346 HD23 LEU A 268       3.778   0.023  -8.888  1.00 95.71           H  
ATOM   4347  N   GLN A 269       4.877   3.928  -5.449  1.00 94.25           N  
ATOM   4348  H   GLN A 269       5.867   3.859  -5.634  1.00 94.25           H  
ATOM   4349  CA  GLN A 269       4.445   4.889  -4.427  1.00 94.25           C  
ATOM   4350  HA  GLN A 269       3.773   4.393  -3.727  1.00 94.25           H  
ATOM   4351  C   GLN A 269       3.676   6.081  -5.021  1.00 94.25           C  
ATOM   4352  CB  GLN A 269       5.676   5.396  -3.663  1.00 94.25           C  
ATOM   4353  HB2 GLN A 269       6.420   5.740  -4.382  1.00 94.25           H  
ATOM   4354  HB3 GLN A 269       5.383   6.248  -3.049  1.00 94.25           H  
ATOM   4355  O   GLN A 269       2.809   6.648  -4.361  1.00 94.25           O  
ATOM   4356  CG  GLN A 269       6.297   4.336  -2.737  1.00 94.25           C  
ATOM   4357  HG2 GLN A 269       6.536   3.435  -3.301  1.00 94.25           H  
ATOM   4358  HG3 GLN A 269       5.573   4.071  -1.967  1.00 94.25           H  
ATOM   4359  CD  GLN A 269       7.577   4.829  -2.062  1.00 94.25           C  
ATOM   4360  NE2 GLN A 269       8.066   4.135  -1.058  1.00 94.25           N  
ATOM   4361 HE21 GLN A 269       8.922   4.481  -0.650  1.00 94.25           H  
ATOM   4362 HE22 GLN A 269       7.615   3.297  -0.721  1.00 94.25           H  
ATOM   4363  OE1 GLN A 269       8.165   5.838  -2.420  1.00 94.25           O  
ATOM   4364  N   GLU A 270       3.961   6.463  -6.271  1.00 95.30           N  
ATOM   4365  H   GLU A 270       4.766   6.056  -6.726  1.00 95.30           H  
ATOM   4366  CA  GLU A 270       3.178   7.467  -7.005  1.00 95.30           C  
ATOM   4367  HA  GLU A 270       2.958   8.299  -6.336  1.00 95.30           H  
ATOM   4368  C   GLU A 270       1.815   6.938  -7.501  1.00 95.30           C  
ATOM   4369  CB  GLU A 270       3.994   8.001  -8.199  1.00 95.30           C  
ATOM   4370  HB2 GLU A 270       4.407   7.159  -8.755  1.00 95.30           H  
ATOM   4371  HB3 GLU A 270       3.317   8.538  -8.863  1.00 95.30           H  
ATOM   4372  O   GLU A 270       0.957   7.734  -7.901  1.00 95.30           O  
ATOM   4373  CG  GLU A 270       5.124   8.976  -7.817  1.00 95.30           C  
ATOM   4374  HG2 GLU A 270       5.822   8.489  -7.136  1.00 95.30           H  
ATOM   4375  HG3 GLU A 270       4.677   9.813  -7.280  1.00 95.30           H  
ATOM   4376  CD  GLU A 270       5.891   9.531  -9.040  1.00 95.30           C  
ATOM   4377  OE1 GLU A 270       6.769  10.403  -8.838  1.00 95.30           O  
ATOM   4378  OE2 GLU A 270       5.561   9.188 -10.207  1.00 95.30           O  
ATOM   4379  N   ASP A 271       1.596   5.618  -7.515  1.00 93.76           N  
ATOM   4380  H   ASP A 271       2.277   5.007  -7.086  1.00 93.76           H  
ATOM   4381  CA  ASP A 271       0.350   5.011  -7.988  1.00 93.76           C  
ATOM   4382  HA  ASP A 271      -0.045   5.635  -8.790  1.00 93.76           H  
ATOM   4383  C   ASP A 271      -0.695   4.965  -6.866  1.00 93.76           C  
ATOM   4384  CB  ASP A 271       0.616   3.624  -8.599  1.00 93.76           C  
ATOM   4385  HB2 ASP A 271       0.807   2.900  -7.807  1.00 93.76           H  
ATOM   4386  HB3 ASP A 271       1.516   3.687  -9.210  1.00 93.76           H  
ATOM   4387  O   ASP A 271      -0.573   4.210  -5.907  1.00 93.76           O  
ATOM   4388  CG  ASP A 271      -0.526   3.111  -9.494  1.00 93.76           C  
ATOM   4389  OD1 ASP A 271      -1.731   3.298  -9.185  1.00 93.76           O  
ATOM   4390  OD2 ASP A 271      -0.201   2.524 -10.556  1.00 93.76           O  
ATOM   4391  N   GLU A 272      -1.777   5.735  -7.026  1.00 91.19           N  
ATOM   4392  H   GLU A 272      -1.770   6.373  -7.809  1.00 91.19           H  
ATOM   4393  CA  GLU A 272      -2.878   5.839  -6.053  1.00 91.19           C  
ATOM   4394  HA  GLU A 272      -2.478   6.224  -5.115  1.00 91.19           H  
ATOM   4395  C   GLU A 272      -3.555   4.490  -5.723  1.00 91.19           C  
ATOM   4396  CB  GLU A 272      -3.960   6.811  -6.587  1.00 91.19           C  
ATOM   4397  HB2 GLU A 272      -4.335   6.416  -7.531  1.00 91.19           H  
ATOM   4398  HB3 GLU A 272      -4.790   6.825  -5.880  1.00 91.19           H  
ATOM   4399  O   GLU A 272      -4.313   4.418  -4.759  1.00 91.19           O  
ATOM   4400  CG  GLU A 272      -3.513   8.273  -6.806  1.00 91.19           C  
ATOM   4401  HG2 GLU A 272      -3.162   8.672  -5.855  1.00 91.19           H  
ATOM   4402  HG3 GLU A 272      -2.677   8.281  -7.505  1.00 91.19           H  
ATOM   4403  CD  GLU A 272      -4.622   9.206  -7.366  1.00 91.19           C  
ATOM   4404  OE1 GLU A 272      -4.382  10.435  -7.492  1.00 91.19           O  
ATOM   4405  OE2 GLU A 272      -5.730   8.743  -7.740  1.00 91.19           O  
ATOM   4406  N   GLN A 273      -3.349   3.442  -6.533  1.00 93.83           N  
ATOM   4407  H   GLN A 273      -2.681   3.549  -7.283  1.00 93.83           H  
ATOM   4408  CA  GLN A 273      -3.910   2.109  -6.281  1.00 93.83           C  
ATOM   4409  HA  GLN A 273      -4.881   2.208  -5.797  1.00 93.83           H  
ATOM   4410  C   GLN A 273      -3.042   1.257  -5.352  1.00 93.83           C  
ATOM   4411  CB  GLN A 273      -4.100   1.367  -7.611  1.00 93.83           C  
ATOM   4412  HB2 GLN A 273      -4.403   0.339  -7.411  1.00 93.83           H  
ATOM   4413  HB3 GLN A 273      -3.145   1.340  -8.135  1.00 93.83           H  
ATOM   4414  O   GLN A 273      -3.557   0.297  -4.783  1.00 93.83           O  
ATOM   4415  CG  GLN A 273      -5.169   2.014  -8.498  1.00 93.83           C  
ATOM   4416  HG2 GLN A 273      -5.002   3.090  -8.556  1.00 93.83           H  
ATOM   4417  HG3 GLN A 273      -6.153   1.839  -8.063  1.00 93.83           H  
ATOM   4418  CD  GLN A 273      -5.125   1.451  -9.909  1.00 93.83           C  
ATOM   4419  NE2 GLN A 273      -4.179   1.913 -10.703  1.00 93.83           N  
ATOM   4420 HE21 GLN A 273      -3.434   2.447 -10.281  1.00 93.83           H  
ATOM   4421 HE22 GLN A 273      -4.047   1.498 -11.614  1.00 93.83           H  
ATOM   4422  OE1 GLN A 273      -5.938   0.620 -10.319  1.00 93.83           O  
ATOM   4423  N   VAL A 274      -1.743   1.544  -5.230  1.00 96.15           N  
ATOM   4424  H   VAL A 274      -1.399   2.421  -5.593  1.00 96.15           H  
ATOM   4425  CA  VAL A 274      -0.827   0.763  -4.389  1.00 96.15           C  
ATOM   4426  HA  VAL A 274      -1.042  -0.298  -4.517  1.00 96.15           H  
ATOM   4427  C   VAL A 274      -1.064   1.113  -2.924  1.00 96.15           C  
ATOM   4428  CB  VAL A 274       0.639   0.997  -4.794  1.00 96.15           C  
ATOM   4429  HB  VAL A 274       0.844   2.068  -4.793  1.00 96.15           H  
ATOM   4430  O   VAL A 274      -1.076   2.282  -2.551  1.00 96.15           O  
ATOM   4431  CG1 VAL A 274       1.619   0.303  -3.839  1.00 96.15           C  
ATOM   4432 HG11 VAL A 274       2.631   0.359  -4.241  1.00 96.15           H  
ATOM   4433 HG12 VAL A 274       1.335  -0.738  -3.687  1.00 96.15           H  
ATOM   4434 HG13 VAL A 274       1.617   0.814  -2.876  1.00 96.15           H  
ATOM   4435  CG2 VAL A 274       0.889   0.429  -6.197  1.00 96.15           C  
ATOM   4436 HG21 VAL A 274       0.758  -0.653  -6.174  1.00 96.15           H  
ATOM   4437 HG22 VAL A 274       0.194   0.875  -6.908  1.00 96.15           H  
ATOM   4438 HG23 VAL A 274       1.905   0.672  -6.508  1.00 96.15           H  
ATOM   4439  N   ARG A 275      -1.255   0.084  -2.094  1.00 94.47           N  
ATOM   4440  H   ARG A 275      -1.192  -0.849  -2.475  1.00 94.47           H  
ATOM   4441  CA  ARG A 275      -1.491   0.214  -0.655  1.00 94.47           C  
ATOM   4442  HA  ARG A 275      -1.764   1.246  -0.432  1.00 94.47           H  
ATOM   4443  C   ARG A 275      -0.216  -0.059   0.135  1.00 94.47           C  
ATOM   4444  CB  ARG A 275      -2.662  -0.695  -0.249  1.00 94.47           C  
ATOM   4445  HB2 ARG A 275      -3.516  -0.492  -0.895  1.00 94.47           H  
ATOM   4446  HB3 ARG A 275      -2.376  -1.740  -0.374  1.00 94.47           H  
ATOM   4447  O   ARG A 275       0.208   0.794   0.906  1.00 94.47           O  
ATOM   4448  CG  ARG A 275      -3.076  -0.447   1.204  1.00 94.47           C  
ATOM   4449  HG2 ARG A 275      -2.217  -0.586   1.861  1.00 94.47           H  
ATOM   4450  HG3 ARG A 275      -3.428   0.579   1.309  1.00 94.47           H  
ATOM   4451  CD  ARG A 275      -4.181  -1.408   1.648  1.00 94.47           C  
ATOM   4452  HD2 ARG A 275      -3.862  -2.432   1.454  1.00 94.47           H  
ATOM   4453  HD3 ARG A 275      -5.086  -1.225   1.071  1.00 94.47           H  
ATOM   4454  NE  ARG A 275      -4.419  -1.264   3.093  1.00 94.47           N  
ATOM   4455  HE  ARG A 275      -3.812  -1.802   3.695  1.00 94.47           H  
ATOM   4456  NH1 ARG A 275      -6.212   0.182   3.036  1.00 94.47           N  
ATOM   4457 HH11 ARG A 275      -6.904   0.734   3.522  1.00 94.47           H  
ATOM   4458 HH12 ARG A 275      -6.429  -0.114   2.095  1.00 94.47           H  
ATOM   4459  NH2 ARG A 275      -5.208  -0.306   4.983  1.00 94.47           N  
ATOM   4460 HH21 ARG A 275      -5.825   0.327   5.472  1.00 94.47           H  
ATOM   4461 HH22 ARG A 275      -4.441  -0.716   5.496  1.00 94.47           H  
ATOM   4462  CZ  ARG A 275      -5.283  -0.467   3.688  1.00 94.47           C  
ATOM   4463  N   GLN A 276       0.399  -1.223  -0.069  1.00 94.01           N  
ATOM   4464  H   GLN A 276      -0.022  -1.895  -0.695  1.00 94.01           H  
ATOM   4465  CA  GLN A 276       1.656  -1.607   0.575  1.00 94.01           C  
ATOM   4466  HA  GLN A 276       2.173  -0.710   0.916  1.00 94.01           H  
ATOM   4467  C   GLN A 276       2.576  -2.313  -0.423  1.00 94.01           C  
ATOM   4468  CB  GLN A 276       1.416  -2.506   1.800  1.00 94.01           C  
ATOM   4469  HB2 GLN A 276       0.931  -3.424   1.467  1.00 94.01           H  
ATOM   4470  HB3 GLN A 276       2.380  -2.800   2.215  1.00 94.01           H  
ATOM   4471  O   GLN A 276       2.137  -2.912  -1.413  1.00 94.01           O  
ATOM   4472  CG  GLN A 276       0.601  -1.859   2.936  1.00 94.01           C  
ATOM   4473  HG2 GLN A 276       1.242  -1.178   3.497  1.00 94.01           H  
ATOM   4474  HG3 GLN A 276      -0.238  -1.288   2.539  1.00 94.01           H  
ATOM   4475  CD  GLN A 276       0.014  -2.912   3.866  1.00 94.01           C  
ATOM   4476  NE2 GLN A 276       0.151  -2.798   5.163  1.00 94.01           N  
ATOM   4477 HE21 GLN A 276       0.509  -1.982   5.639  1.00 94.01           H  
ATOM   4478 HE22 GLN A 276      -0.216  -3.542   5.738  1.00 94.01           H  
ATOM   4479  OE1 GLN A 276      -0.616  -3.857   3.416  1.00 94.01           O  
ATOM   4480  N   ILE A 277       3.873  -2.233  -0.148  1.00 94.93           N  
ATOM   4481  H   ILE A 277       4.158  -1.795   0.716  1.00 94.93           H  
ATOM   4482  CA  ILE A 277       4.925  -2.907  -0.899  1.00 94.93           C  
ATOM   4483  HA  ILE A 277       4.485  -3.634  -1.580  1.00 94.93           H  
ATOM   4484  C   ILE A 277       5.772  -3.648   0.127  1.00 94.93           C  
ATOM   4485  CB  ILE A 277       5.780  -1.911  -1.717  1.00 94.93           C  
ATOM   4486  HB  ILE A 277       6.330  -1.280  -1.019  1.00 94.93           H  
ATOM   4487  O   ILE A 277       6.273  -3.035   1.062  1.00 94.93           O  
ATOM   4488  CG1 ILE A 277       4.916  -0.990  -2.613  1.00 94.93           C  
ATOM   4489 HG12 ILE A 277       4.453  -1.571  -3.410  1.00 94.93           H  
ATOM   4490 HG13 ILE A 277       4.121  -0.540  -2.019  1.00 94.93           H  
ATOM   4491  CG2 ILE A 277       6.796  -2.705  -2.562  1.00 94.93           C  
ATOM   4492 HG21 ILE A 277       7.383  -2.037  -3.192  1.00 94.93           H  
ATOM   4493 HG22 ILE A 277       7.489  -3.233  -1.907  1.00 94.93           H  
ATOM   4494 HG23 ILE A 277       6.286  -3.437  -3.188  1.00 94.93           H  
ATOM   4495  CD1 ILE A 277       5.705   0.178  -3.217  1.00 94.93           C  
ATOM   4496 HD11 ILE A 277       6.390  -0.178  -3.986  1.00 94.93           H  
ATOM   4497 HD12 ILE A 277       6.269   0.689  -2.436  1.00 94.93           H  
ATOM   4498 HD13 ILE A 277       5.011   0.892  -3.659  1.00 94.93           H  
ATOM   4499  N   PHE A 278       5.915  -4.950  -0.066  1.00 94.18           N  
ATOM   4500  H   PHE A 278       5.437  -5.378  -0.846  1.00 94.18           H  
ATOM   4501  CA  PHE A 278       6.799  -5.805   0.711  1.00 94.18           C  
ATOM   4502  HA  PHE A 278       7.283  -5.227   1.499  1.00 94.18           H  
ATOM   4503  C   PHE A 278       7.868  -6.353  -0.216  1.00 94.18           C  
ATOM   4504  CB  PHE A 278       6.008  -6.946   1.356  1.00 94.18           C  
ATOM   4505  HB2 PHE A 278       5.684  -7.638   0.578  1.00 94.18           H  
ATOM   4506  HB3 PHE A 278       6.672  -7.497   2.021  1.00 94.18           H  
ATOM   4507  O   PHE A 278       7.589  -6.644  -1.382  1.00 94.18           O  
ATOM   4508  CG  PHE A 278       4.798  -6.488   2.139  1.00 94.18           C  
ATOM   4509  CD1 PHE A 278       4.958  -6.068   3.470  1.00 94.18           C  
ATOM   4510  HD1 PHE A 278       5.936  -6.071   3.929  1.00 94.18           H  
ATOM   4511  CD2 PHE A 278       3.526  -6.444   1.534  1.00 94.18           C  
ATOM   4512  HD2 PHE A 278       3.408  -6.741   0.503  1.00 94.18           H  
ATOM   4513  CE1 PHE A 278       3.847  -5.621   4.202  1.00 94.18           C  
ATOM   4514  HE1 PHE A 278       3.978  -5.274   5.216  1.00 94.18           H  
ATOM   4515  CE2 PHE A 278       2.411  -6.011   2.275  1.00 94.18           C  
ATOM   4516  HE2 PHE A 278       1.429  -5.975   1.828  1.00 94.18           H  
ATOM   4517  CZ  PHE A 278       2.571  -5.609   3.612  1.00 94.18           C  
ATOM   4518  HZ  PHE A 278       1.719  -5.277   4.186  1.00 94.18           H  
ATOM   4519  N   ASP A 279       9.074  -6.531   0.292  1.00 93.78           N  
ATOM   4520  H   ASP A 279       9.267  -6.276   1.250  1.00 93.78           H  
ATOM   4521  CA  ASP A 279      10.193  -7.049  -0.475  1.00 93.78           C  
ATOM   4522  HA  ASP A 279       9.808  -7.723  -1.240  1.00 93.78           H  
ATOM   4523  C   ASP A 279      11.129  -7.873   0.406  1.00 93.78           C  
ATOM   4524  CB  ASP A 279      10.911  -5.897  -1.182  1.00 93.78           C  
ATOM   4525  HB2 ASP A 279      11.734  -6.289  -1.778  1.00 93.78           H  
ATOM   4526  HB3 ASP A 279      10.214  -5.410  -1.864  1.00 93.78           H  
ATOM   4527  O   ASP A 279      10.982  -7.942   1.626  1.00 93.78           O  
ATOM   4528  CG  ASP A 279      11.445  -4.886  -0.177  1.00 93.78           C  
ATOM   4529  OD1 ASP A 279      12.405  -5.259   0.517  1.00 93.78           O  
ATOM   4530  OD2 ASP A 279      10.908  -3.754  -0.182  1.00 93.78           O  
ATOM   4531  N   ASN A 280      12.048  -8.581  -0.242  1.00 94.25           N  
ATOM   4532  H   ASN A 280      12.116  -8.478  -1.244  1.00 94.25           H  
ATOM   4533  CA  ASN A 280      13.073  -9.361   0.435  1.00 94.25           C  
ATOM   4534  HA  ASN A 280      12.761  -9.513   1.468  1.00 94.25           H  
ATOM   4535  C   ASN A 280      14.409  -8.625   0.542  1.00 94.25           C  
ATOM   4536  CB  ASN A 280      13.200 -10.740  -0.233  1.00 94.25           C  
ATOM   4537  HB2 ASN A 280      12.216 -11.202  -0.317  1.00 94.25           H  
ATOM   4538  HB3 ASN A 280      13.813 -11.372   0.410  1.00 94.25           H  
ATOM   4539  O   ASN A 280      15.433  -9.290   0.682  1.00 94.25           O  
ATOM   4540  CG  ASN A 280      13.840 -10.688  -1.612  1.00 94.25           C  
ATOM   4541  ND2 ASN A 280      14.487 -11.757  -2.015  1.00 94.25           N  
ATOM   4542 HD21 ASN A 280      14.909 -11.732  -2.932  1.00 94.25           H  
ATOM   4543 HD22 ASN A 280      14.720 -12.462  -1.330  1.00 94.25           H  
ATOM   4544  OD1 ASN A 280      13.719  -9.741  -2.374  1.00 94.25           O  
ATOM   4545  N   ILE A 281      14.424  -7.301   0.420  1.00 91.37           N  
ATOM   4546  H   ILE A 281      13.562  -6.777   0.470  1.00 91.37           H  
ATOM   4547  CA  ILE A 281      15.647  -6.519   0.529  1.00 91.37           C  
ATOM   4548  HA  ILE A 281      16.473  -7.128   0.161  1.00 91.37           H  
ATOM   4549  C   ILE A 281      15.891  -6.239   2.013  1.00 91.37           C  
ATOM   4550  CB  ILE A 281      15.597  -5.260  -0.364  1.00 91.37           C  
ATOM   4551  HB  ILE A 281      14.813  -4.594  -0.003  1.00 91.37           H  
ATOM   4552  O   ILE A 281      14.967  -5.930   2.764  1.00 91.37           O  
ATOM   4553  CG1 ILE A 281      15.289  -5.665  -1.828  1.00 91.37           C  
ATOM   4554 HG12 ILE A 281      16.058  -6.350  -2.186  1.00 91.37           H  
ATOM   4555 HG13 ILE A 281      14.331  -6.183  -1.861  1.00 91.37           H  
ATOM   4556  CG2 ILE A 281      16.937  -4.512  -0.289  1.00 91.37           C  
ATOM   4557 HG21 ILE A 281      16.907  -3.601  -0.888  1.00 91.37           H  
ATOM   4558 HG22 ILE A 281      17.123  -4.190   0.735  1.00 91.37           H  
ATOM   4559 HG23 ILE A 281      17.754  -5.161  -0.603  1.00 91.37           H  
ATOM   4560  CD1 ILE A 281      15.178  -4.488  -2.802  1.00 91.37           C  
ATOM   4561 HD11 ILE A 281      14.776  -4.842  -3.751  1.00 91.37           H  
ATOM   4562 HD12 ILE A 281      16.159  -4.047  -2.981  1.00 91.37           H  
ATOM   4563 HD13 ILE A 281      14.507  -3.733  -2.393  1.00 91.37           H  
ATOM   4564  N   THR A 282      17.129  -6.406   2.464  1.00 84.64           N  
ATOM   4565  H   THR A 282      17.874  -6.626   1.818  1.00 84.64           H  
ATOM   4566  CA  THR A 282      17.533  -5.971   3.803  1.00 84.64           C  
ATOM   4567  HA  THR A 282      16.906  -6.486   4.532  1.00 84.64           H  
ATOM   4568  C   THR A 282      17.315  -4.457   3.923  1.00 84.64           C  
ATOM   4569  CB  THR A 282      19.004  -6.330   4.077  1.00 84.64           C  
ATOM   4570  HB  THR A 282      19.392  -5.721   4.894  1.00 84.64           H  
ATOM   4571  O   THR A 282      17.760  -3.718   3.045  1.00 84.64           O  
ATOM   4572  CG2 THR A 282      19.148  -7.809   4.431  1.00 84.64           C  
ATOM   4573 HG21 THR A 282      18.869  -8.421   3.573  1.00 84.64           H  
ATOM   4574 HG22 THR A 282      18.524  -8.047   5.293  1.00 84.64           H  
ATOM   4575 HG23 THR A 282      20.190  -8.011   4.682  1.00 84.64           H  
ATOM   4576  OG1 THR A 282      19.772  -6.141   2.912  1.00 84.64           O  
ATOM   4577  HG1 THR A 282      20.686  -6.387   3.070  1.00 84.64           H  
ATOM   4578  N   PRO A 283      16.601  -3.964   4.952  1.00 73.34           N  
ATOM   4579  CA  PRO A 283      16.469  -2.527   5.151  1.00 73.34           C  
ATOM   4580  HA  PRO A 283      16.002  -2.072   4.277  1.00 73.34           H  
ATOM   4581  C   PRO A 283      17.863  -1.920   5.350  1.00 73.34           C  
ATOM   4582  CB  PRO A 283      15.557  -2.355   6.370  1.00 73.34           C  
ATOM   4583  HB2 PRO A 283      14.524  -2.262   6.035  1.00 73.34           H  
ATOM   4584  HB3 PRO A 283      15.838  -1.493   6.975  1.00 73.34           H  
ATOM   4585  O   PRO A 283      18.664  -2.470   6.108  1.00 73.34           O  
ATOM   4586  CG  PRO A 283      15.723  -3.667   7.139  1.00 73.34           C  
ATOM   4587  HG2 PRO A 283      16.597  -3.598   7.787  1.00 73.34           H  
ATOM   4588  HG3 PRO A 283      14.834  -3.910   7.722  1.00 73.34           H  
ATOM   4589  CD  PRO A 283      15.983  -4.698   6.044  1.00 73.34           C  
ATOM   4590  HD2 PRO A 283      16.640  -5.479   6.427  1.00 73.34           H  
ATOM   4591  HD3 PRO A 283      15.039  -5.124   5.701  1.00 73.34           H  
ATOM   4592  N   ASP A 284      18.148  -0.814   4.660  1.00 64.89           N  
ATOM   4593  H   ASP A 284      17.474  -0.445   4.004  1.00 64.89           H  
ATOM   4594  CA  ASP A 284      19.370  -0.044   4.893  1.00 64.89           C  
ATOM   4595  HA  ASP A 284      20.234  -0.692   4.746  1.00 64.89           H  
ATOM   4596  C   ASP A 284      19.363   0.446   6.355  1.00 64.89           C  
ATOM   4597  CB  ASP A 284      19.471   1.140   3.908  1.00 64.89           C  
ATOM   4598  HB2 ASP A 284      18.555   1.727   3.965  1.00 64.89           H  
ATOM   4599  HB3 ASP A 284      20.292   1.781   4.230  1.00 64.89           H  
ATOM   4600  O   ASP A 284      18.398   1.086   6.783  1.00 64.89           O  
ATOM   4601  CG  ASP A 284      19.736   0.749   2.445  1.00 64.89           C  
ATOM   4602  OD1 ASP A 284      20.574  -0.149   2.205  1.00 64.89           O  
ATOM   4603  OD2 ASP A 284      19.137   1.403   1.555  1.00 64.89           O  
ATOM   4604  N   GLU A 285      20.410   0.107   7.118  1.00 41.13           N  
ATOM   4605  H   GLU A 285      21.139  -0.454   6.700  1.00 41.13           H  
ATOM   4606  CA  GLU A 285      20.633   0.609   8.488  1.00 41.13           C  
ATOM   4607  HA  GLU A 285      19.738   0.414   9.080  1.00 41.13           H  
ATOM   4608  C   GLU A 285      20.825   2.135   8.541  1.00 41.13           C  
ATOM   4609  CB  GLU A 285      21.835  -0.092   9.161  1.00 41.13           C  
ATOM   4610  HB2 GLU A 285      22.046   0.435  10.092  1.00 41.13           H  
ATOM   4611  HB3 GLU A 285      22.709   0.010   8.518  1.00 41.13           H  
ATOM   4612  O   GLU A 285      21.548   2.695   7.678  1.00 41.13           O  
ATOM   4613  CG  GLU A 285      21.641  -1.582   9.513  1.00 41.13           C  
ATOM   4614  HG2 GLU A 285      20.703  -1.686  10.059  1.00 41.13           H  
ATOM   4615  HG3 GLU A 285      21.557  -2.154   8.589  1.00 41.13           H  
ATOM   4616  CD  GLU A 285      22.793  -2.168  10.373  1.00 41.13           C  
ATOM   4617  OE1 GLU A 285      22.558  -3.185  11.074  1.00 41.13           O  
ATOM   4618  OE2 GLU A 285      23.932  -1.634  10.349  1.00 41.13           O  
ATOM   4619  OXT GLU A 285      20.303   2.724   9.516  1.00 41.13           O  
TER    4620      GLU A 285                                                       
END   
