# Supplementary material for: A glutamine-based single α-helix scaffold to target globular proteins
Source: Nat Commun. 2022 Nov 18;13:7073. doi: 10.1038/s41467-022-34793-6 (PMC9674830; doi:10.1038/s41467-022-34793-6)
Supplement: Supplementary file 7 — Supplementary Data 4 [file 41467_2022_34793_MOESM7_ESM.zip › ColabFold_p37n/p37n_no_MSAs/Q20013.pdb]

ATOM      1  N   MET A   1     -51.451  28.492  24.365  1.00 61.68           N  
ATOM      2  H   MET A   1     -51.666  29.395  24.763  1.00 61.68           H  
ATOM      3  H2  MET A   1     -51.710  28.501  23.389  1.00 61.68           H  
ATOM      4  H3  MET A   1     -51.995  27.797  24.857  1.00 61.68           H  
ATOM      5  CA  MET A   1     -50.005  28.205  24.530  1.00 61.68           C  
ATOM      6  HA  MET A   1     -49.431  28.938  23.963  1.00 61.68           H  
ATOM      7  C   MET A   1     -49.602  26.823  23.976  1.00 61.68           C  
ATOM      8  CB  MET A   1     -49.604  28.372  26.013  1.00 61.68           C  
ATOM      9  HB2 MET A   1     -48.554  28.114  26.150  1.00 61.68           H  
ATOM     10  HB3 MET A   1     -50.208  27.701  26.624  1.00 61.68           H  
ATOM     11  O   MET A   1     -48.538  26.339  24.321  1.00 61.68           O  
ATOM     12  CG  MET A   1     -49.805  29.820  26.493  1.00 61.68           C  
ATOM     13  HG2 MET A   1     -50.790  30.168  26.183  1.00 61.68           H  
ATOM     14  HG3 MET A   1     -49.062  30.463  26.021  1.00 61.68           H  
ATOM     15  SD  MET A   1     -49.733  30.055  28.284  1.00 61.68           S  
ATOM     16  CE  MET A   1     -47.942  30.083  28.572  1.00 61.68           C  
ATOM     17  HE1 MET A   1     -47.750  30.232  29.635  1.00 61.68           H  
ATOM     18  HE2 MET A   1     -47.500  29.136  28.262  1.00 61.68           H  
ATOM     19  HE3 MET A   1     -47.489  30.901  28.012  1.00 61.68           H  
ATOM     20  N   PHE A   2     -50.386  26.199  23.079  1.00 59.21           N  
ATOM     21  H   PHE A   2     -51.241  26.617  22.741  1.00 59.21           H  
ATOM     22  CA  PHE A   2     -50.167  24.803  22.642  1.00 59.21           C  
ATOM     23  HA  PHE A   2     -49.586  24.281  23.402  1.00 59.21           H  
ATOM     24  C   PHE A   2     -49.353  24.618  21.342  1.00 59.21           C  
ATOM     25  CB  PHE A   2     -51.534  24.098  22.565  1.00 59.21           C  
ATOM     26  HB2 PHE A   2     -51.476  23.290  21.836  1.00 59.21           H  
ATOM     27  HB3 PHE A   2     -52.298  24.787  22.207  1.00 59.21           H  
ATOM     28  O   PHE A   2     -48.943  23.504  21.036  1.00 59.21           O  
ATOM     29  CG  PHE A   2     -51.963  23.483  23.884  1.00 59.21           C  
ATOM     30  CD1 PHE A   2     -51.506  22.193  24.214  1.00 59.21           C  
ATOM     31  HD1 PHE A   2     -50.874  21.647  23.529  1.00 59.21           H  
ATOM     32  CD2 PHE A   2     -52.799  24.178  24.782  1.00 59.21           C  
ATOM     33  HD2 PHE A   2     -53.191  25.151  24.524  1.00 59.21           H  
ATOM     34  CE1 PHE A   2     -51.877  21.600  25.432  1.00 59.21           C  
ATOM     35  HE1 PHE A   2     -51.537  20.605  25.678  1.00 59.21           H  
ATOM     36  CE2 PHE A   2     -53.162  23.586  26.006  1.00 59.21           C  
ATOM     37  HE2 PHE A   2     -53.819  24.101  26.693  1.00 59.21           H  
ATOM     38  CZ  PHE A   2     -52.701  22.298  26.330  1.00 59.21           C  
ATOM     39  HZ  PHE A   2     -52.993  21.835  27.261  1.00 59.21           H  
ATOM     40  N   SER A   3     -49.081  25.679  20.572  1.00 64.95           N  
ATOM     41  H   SER A   3     -49.504  26.571  20.785  1.00 64.95           H  
ATOM     42  CA  SER A   3     -48.402  25.548  19.266  1.00 64.95           C  
ATOM     43  HA  SER A   3     -48.838  24.703  18.734  1.00 64.95           H  
ATOM     44  C   SER A   3     -46.894  25.283  19.347  1.00 64.95           C  
ATOM     45  CB  SER A   3     -48.638  26.801  18.418  1.00 64.95           C  
ATOM     46  HB2 SER A   3     -48.225  26.655  17.420  1.00 64.95           H  
ATOM     47  HB3 SER A   3     -48.139  27.651  18.884  1.00 64.95           H  
ATOM     48  O   SER A   3     -46.320  24.789  18.383  1.00 64.95           O  
ATOM     49  OG  SER A   3     -50.025  27.071  18.328  1.00 64.95           O  
ATOM     50  HG  SER A   3     -50.380  26.587  17.579  1.00 64.95           H  
ATOM     51  N   VAL A   4     -46.238  25.602  20.469  1.00 61.93           N  
ATOM     52  H   VAL A   4     -46.763  25.962  21.253  1.00 61.93           H  
ATOM     53  CA  VAL A   4     -44.778  25.431  20.614  1.00 61.93           C  
ATOM     54  HA  VAL A   4     -44.299  25.706  19.674  1.00 61.93           H  
ATOM     55  C   VAL A   4     -44.418  23.965  20.868  1.00 61.93           C  
ATOM     56  CB  VAL A   4     -44.213  26.360  21.709  1.00 61.93           C  
ATOM     57  HB  VAL A   4     -44.665  26.098  22.666  1.00 61.93           H  
ATOM     58  O   VAL A   4     -43.467  23.454  20.285  1.00 61.93           O  
ATOM     59  CG1 VAL A   4     -42.689  26.244  21.836  1.00 61.93           C  
ATOM     60 HG11 VAL A   4     -42.410  25.238  22.149  1.00 61.93           H  
ATOM     61 HG12 VAL A   4     -42.213  26.463  20.881  1.00 61.93           H  
ATOM     62 HG13 VAL A   4     -42.322  26.943  22.588  1.00 61.93           H  
ATOM     63  CG2 VAL A   4     -44.538  27.832  21.403  1.00 61.93           C  
ATOM     64 HG21 VAL A   4     -44.127  28.108  20.432  1.00 61.93           H  
ATOM     65 HG22 VAL A   4     -44.098  28.471  22.168  1.00 61.93           H  
ATOM     66 HG23 VAL A   4     -45.616  27.995  21.401  1.00 61.93           H  
ATOM     67  N   THR A   5     -45.218  23.255  21.668  1.00 60.77           N  
ATOM     68  H   THR A   5     -45.994  23.704  22.133  1.00 60.77           H  
ATOM     69  CA  THR A   5     -45.002  21.840  22.011  1.00 60.77           C  
ATOM     70  HA  THR A   5     -44.001  21.740  22.430  1.00 60.77           H  
ATOM     71  C   THR A   5     -45.063  20.930  20.781  1.00 60.77           C  
ATOM     72  CB  THR A   5     -46.033  21.361  23.058  1.00 60.77           C  
ATOM     73  HB  THR A   5     -46.734  20.668  22.592  1.00 60.77           H  
ATOM     74  O   THR A   5     -44.246  20.025  20.640  1.00 60.77           O  
ATOM     75  CG2 THR A   5     -45.347  20.656  24.224  1.00 60.77           C  
ATOM     76 HG21 THR A   5     -46.093  20.282  24.925  1.00 60.77           H  
ATOM     77 HG22 THR A   5     -44.678  21.344  24.739  1.00 60.77           H  
ATOM     78 HG23 THR A   5     -44.771  19.810  23.850  1.00 60.77           H  
ATOM     79  OG1 THR A   5     -46.777  22.430  23.615  1.00 60.77           O  
ATOM     80  HG1 THR A   5     -47.255  22.068  24.365  1.00 60.77           H  
ATOM     81  N   LEU A   6     -45.982  21.210  19.850  1.00 59.96           N  
ATOM     82  H   LEU A   6     -46.617  21.974  20.028  1.00 59.96           H  
ATOM     83  CA  LEU A   6     -46.146  20.446  18.607  1.00 59.96           C  
ATOM     84  HA  LEU A   6     -46.197  19.389  18.867  1.00 59.96           H  
ATOM     85  C   LEU A   6     -44.947  20.593  17.651  1.00 59.96           C  
ATOM     86  CB  LEU A   6     -47.481  20.875  17.953  1.00 59.96           C  
ATOM     87  HB2 LEU A   6     -47.929  21.682  18.531  1.00 59.96           H  
ATOM     88  HB3 LEU A   6     -47.299  21.265  16.951  1.00 59.96           H  
ATOM     89  O   LEU A   6     -44.573  19.637  16.972  1.00 59.96           O  
ATOM     90  CG  LEU A   6     -48.491  19.716  17.870  1.00 59.96           C  
ATOM     91  HG  LEU A   6     -48.476  19.156  18.805  1.00 59.96           H  
ATOM     92  CD1 LEU A   6     -49.907  20.254  17.668  1.00 59.96           C  
ATOM     93 HD11 LEU A   6     -50.184  20.889  18.510  1.00 59.96           H  
ATOM     94 HD12 LEU A   6     -50.609  19.422  17.617  1.00 59.96           H  
ATOM     95 HD13 LEU A   6     -49.962  20.827  16.743  1.00 59.96           H  
ATOM     96  CD2 LEU A   6     -48.158  18.774  16.713  1.00 59.96           C  
ATOM     97 HD21 LEU A   6     -48.868  17.946  16.698  1.00 59.96           H  
ATOM     98 HD22 LEU A   6     -47.155  18.366  16.840  1.00 59.96           H  
ATOM     99 HD23 LEU A   6     -48.207  19.306  15.763  1.00 59.96           H  
ATOM    100  N   LEU A   7     -44.304  21.765  17.637  1.00 60.77           N  
ATOM    101  H   LEU A   7     -44.636  22.502  18.243  1.00 60.77           H  
ATOM    102  CA  LEU A   7     -43.135  22.036  16.797  1.00 60.77           C  
ATOM    103  HA  LEU A   7     -43.349  21.665  15.795  1.00 60.77           H  
ATOM    104  C   LEU A   7     -41.894  21.276  17.299  1.00 60.77           C  
ATOM    105  CB  LEU A   7     -42.962  23.565  16.712  1.00 60.77           C  
ATOM    106  HB2 LEU A   7     -42.631  23.957  17.673  1.00 60.77           H  
ATOM    107  HB3 LEU A   7     -43.948  23.986  16.513  1.00 60.77           H  
ATOM    108  O   LEU A   7     -41.162  20.703  16.493  1.00 60.77           O  
ATOM    109  CG  LEU A   7     -42.010  24.038  15.593  1.00 60.77           C  
ATOM    110  HG  LEU A   7     -42.063  23.349  14.750  1.00 60.77           H  
ATOM    111  CD1 LEU A   7     -42.432  25.425  15.100  1.00 60.77           C  
ATOM    112 HD11 LEU A   7     -43.442  25.380  14.692  1.00 60.77           H  
ATOM    113 HD12 LEU A   7     -41.756  25.753  14.310  1.00 60.77           H  
ATOM    114 HD13 LEU A   7     -42.402  26.141  15.922  1.00 60.77           H  
ATOM    115  CD2 LEU A   7     -40.561  24.147  16.072  1.00 60.77           C  
ATOM    116 HD21 LEU A   7     -39.932  24.511  15.259  1.00 60.77           H  
ATOM    117 HD22 LEU A   7     -40.187  23.166  16.365  1.00 60.77           H  
ATOM    118 HD23 LEU A   7     -40.488  24.829  16.919  1.00 60.77           H  
ATOM    119  N   VAL A   8     -41.710  21.172  18.620  1.00 62.62           N  
ATOM    120  H   VAL A   8     -42.358  21.651  19.228  1.00 62.62           H  
ATOM    121  CA  VAL A   8     -40.601  20.411  19.230  1.00 62.62           C  
ATOM    122  HA  VAL A   8     -39.664  20.759  18.795  1.00 62.62           H  
ATOM    123  C   VAL A   8     -40.694  18.912  18.913  1.00 62.62           C  
ATOM    124  CB  VAL A   8     -40.539  20.671  20.751  1.00 62.62           C  
ATOM    125  HB  VAL A   8     -41.501  20.419  21.198  1.00 62.62           H  
ATOM    126  O   VAL A   8     -39.685  18.297  18.571  1.00 62.62           O  
ATOM    127  CG1 VAL A   8     -39.451  19.847  21.451  1.00 62.62           C  
ATOM    128 HG11 VAL A   8     -38.482  20.033  20.988  1.00 62.62           H  
ATOM    129 HG12 VAL A   8     -39.402  20.111  22.507  1.00 62.62           H  
ATOM    130 HG13 VAL A   8     -39.679  18.783  21.382  1.00 62.62           H  
ATOM    131  CG2 VAL A   8     -40.238  22.150  21.038  1.00 62.62           C  
ATOM    132 HG21 VAL A   8     -40.220  22.322  22.114  1.00 62.62           H  
ATOM    133 HG22 VAL A   8     -39.271  22.424  20.615  1.00 62.62           H  
ATOM    134 HG23 VAL A   8     -41.007  22.790  20.605  1.00 62.62           H  
ATOM    135  N   VAL A   9     -41.899  18.328  18.938  1.00 62.17           N  
ATOM    136  H   VAL A   9     -42.694  18.878  19.231  1.00 62.17           H  
ATOM    137  CA  VAL A   9     -42.103  16.899  18.622  1.00 62.17           C  
ATOM    138  HA  VAL A   9     -41.403  16.314  19.219  1.00 62.17           H  
ATOM    139  C   VAL A   9     -41.780  16.586  17.154  1.00 62.17           C  
ATOM    140  CB  VAL A   9     -43.529  16.453  19.011  1.00 62.17           C  
ATOM    141  HB  VAL A   9     -44.254  17.100  18.517  1.00 62.17           H  
ATOM    142  O   VAL A   9     -41.188  15.547  16.863  1.00 62.17           O  
ATOM    143  CG1 VAL A   9     -43.825  14.999  18.622  1.00 62.17           C  
ATOM    144 HG11 VAL A   9     -43.079  14.335  19.058  1.00 62.17           H  
ATOM    145 HG12 VAL A   9     -44.813  14.710  18.980  1.00 62.17           H  
ATOM    146 HG13 VAL A   9     -43.813  14.884  17.538  1.00 62.17           H  
ATOM    147  CG2 VAL A   9     -43.727  16.555  20.530  1.00 62.17           C  
ATOM    148 HG21 VAL A   9     -44.747  16.272  20.791  1.00 62.17           H  
ATOM    149 HG22 VAL A   9     -43.556  17.574  20.876  1.00 62.17           H  
ATOM    150 HG23 VAL A   9     -43.032  15.889  21.042  1.00 62.17           H  
ATOM    151  N   SER A  10     -42.081  17.500  16.223  1.00 59.81           N  
ATOM    152  H   SER A  10     -42.578  18.331  16.509  1.00 59.81           H  
ATOM    153  CA  SER A  10     -41.800  17.290  14.793  1.00 59.81           C  
ATOM    154  HA  SER A  10     -42.214  16.320  14.515  1.00 59.81           H  
ATOM    155  C   SER A  10     -40.303  17.225  14.449  1.00 59.81           C  
ATOM    156  CB  SER A  10     -42.532  18.339  13.949  1.00 59.81           C  
ATOM    157  HB2 SER A  10     -43.588  18.331  14.219  1.00 59.81           H  
ATOM    158  HB3 SER A  10     -42.451  18.063  12.898  1.00 59.81           H  
ATOM    159  O   SER A  10     -39.914  16.494  13.538  1.00 59.81           O  
ATOM    160  OG  SER A  10     -42.027  19.652  14.110  1.00 59.81           O  
ATOM    161  HG  SER A  10     -41.753  19.825  15.014  1.00 59.81           H  
ATOM    162  N   CYS A  11     -39.441  17.914  15.206  1.00 59.44           N  
ATOM    163  H   CYS A  11     -39.800  18.509  15.939  1.00 59.44           H  
ATOM    164  CA  CYS A  11     -37.992  17.876  14.988  1.00 59.44           C  
ATOM    165  HA  CYS A  11     -37.801  17.891  13.915  1.00 59.44           H  
ATOM    166  C   CYS A  11     -37.328  16.592  15.514  1.00 59.44           C  
ATOM    167  CB  CYS A  11     -37.353  19.128  15.602  1.00 59.44           C  
ATOM    168  HB2 CYS A  11     -36.269  19.049  15.519  1.00 59.44           H  
ATOM    169  HB3 CYS A  11     -37.620  19.205  16.656  1.00 59.44           H  
ATOM    170  O   CYS A  11     -36.306  16.178  14.970  1.00 59.44           O  
ATOM    171  SG  CYS A  11     -37.907  20.610  14.708  1.00 59.44           S  
ATOM    172  HG  CYS A  11     -37.595  20.197  13.476  1.00 59.44           H  
ATOM    173  N   GLY A  12     -37.904  15.935  16.529  1.00 58.50           N  
ATOM    174  H   GLY A  12     -38.750  16.310  16.933  1.00 58.50           H  
ATOM    175  CA  GLY A  12     -37.340  14.704  17.097  1.00 58.50           C  
ATOM    176  HA2 GLY A  12     -36.302  14.879  17.380  1.00 58.50           H  
ATOM    177  HA3 GLY A  12     -37.904  14.442  17.993  1.00 58.50           H  
ATOM    178  C   GLY A  12     -37.380  13.501  16.146  1.00 58.50           C  
ATOM    179  O   GLY A  12     -36.503  12.644  16.198  1.00 58.50           O  
ATOM    180  N   ILE A  13     -38.362  13.451  15.240  1.00 58.35           N  
ATOM    181  H   ILE A  13     -39.049  14.191  15.249  1.00 58.35           H  
ATOM    182  CA  ILE A  13     -38.609  12.276  14.388  1.00 58.35           C  
ATOM    183  HA  ILE A  13     -38.353  11.386  14.962  1.00 58.35           H  
ATOM    184  C   ILE A  13     -37.684  12.246  13.154  1.00 58.35           C  
ATOM    185  CB  ILE A  13     -40.121  12.176  14.062  1.00 58.35           C  
ATOM    186  HB  ILE A  13     -40.430  13.094  13.561  1.00 58.35           H  
ATOM    187  O   ILE A  13     -37.281  11.167  12.724  1.00 58.35           O  
ATOM    188  CG1 ILE A  13     -40.928  12.030  15.381  1.00 58.35           C  
ATOM    189 HG12 ILE A  13     -40.626  11.114  15.889  1.00 58.35           H  
ATOM    190 HG13 ILE A  13     -40.700  12.866  16.043  1.00 58.35           H  
ATOM    191  CG2 ILE A  13     -40.417  10.990  13.124  1.00 58.35           C  
ATOM    192 HG21 ILE A  13     -40.112  10.055  13.593  1.00 58.35           H  
ATOM    193 HG22 ILE A  13     -41.480  10.944  12.886  1.00 58.35           H  
ATOM    194 HG23 ILE A  13     -39.882  11.105  12.181  1.00 58.35           H  
ATOM    195  CD1 ILE A  13     -42.453  12.017  15.217  1.00 58.35           C  
ATOM    196 HD11 ILE A  13     -42.772  12.885  14.640  1.00 58.35           H  
ATOM    197 HD12 ILE A  13     -42.778  11.103  14.720  1.00 58.35           H  
ATOM    198 HD13 ILE A  13     -42.919  12.057  16.202  1.00 58.35           H  
ATOM    199  N   LEU A  14     -37.257  13.400  12.620  1.00 54.69           N  
ATOM    200  H   LEU A  14     -37.581  14.269  13.018  1.00 54.69           H  
ATOM    201  CA  LEU A  14     -36.305  13.433  11.493  1.00 54.69           C  
ATOM    202  HA  LEU A  14     -36.607  12.674  10.772  1.00 54.69           H  
ATOM    203  C   LEU A  14     -34.869  13.047  11.895  1.00 54.69           C  
ATOM    204  CB  LEU A  14     -36.328  14.801  10.781  1.00 54.69           C  
ATOM    205  HB2 LEU A  14     -35.352  14.947  10.319  1.00 54.69           H  
ATOM    206  HB3 LEU A  14     -36.468  15.606  11.503  1.00 54.69           H  
ATOM    207  O   LEU A  14     -34.098  12.612  11.041  1.00 54.69           O  
ATOM    208  CG  LEU A  14     -37.380  14.893   9.658  1.00 54.69           C  
ATOM    209  HG  LEU A  14     -37.368  13.972   9.075  1.00 54.69           H  
ATOM    210  CD1 LEU A  14     -38.792  15.119  10.198  1.00 54.69           C  
ATOM    211 HD11 LEU A  14     -38.824  16.019  10.813  1.00 54.69           H  
ATOM    212 HD12 LEU A  14     -39.100  14.265  10.801  1.00 54.69           H  
ATOM    213 HD13 LEU A  14     -39.494  15.223   9.371  1.00 54.69           H  
ATOM    214  CD2 LEU A  14     -37.040  16.044   8.710  1.00 54.69           C  
ATOM    215 HD21 LEU A  14     -36.056  15.880   8.270  1.00 54.69           H  
ATOM    216 HD22 LEU A  14     -37.039  16.987   9.257  1.00 54.69           H  
ATOM    217 HD23 LEU A  14     -37.777  16.092   7.909  1.00 54.69           H  
ATOM    218  N   ALA A  15     -34.509  13.163  13.177  1.00 54.76           N  
ATOM    219  H   ALA A  15     -35.182  13.518  13.841  1.00 54.76           H  
ATOM    220  CA  ALA A  15     -33.179  12.800  13.673  1.00 54.76           C  
ATOM    221  HA  ALA A  15     -32.432  13.196  12.985  1.00 54.76           H  
ATOM    222  C   ALA A  15     -32.945  11.277  13.755  1.00 54.76           C  
ATOM    223  CB  ALA A  15     -32.979  13.482  15.031  1.00 54.76           C  
ATOM    224  HB1 ALA A  15     -33.704  13.101  15.751  1.00 54.76           H  
ATOM    225  HB2 ALA A  15     -31.974  13.275  15.399  1.00 54.76           H  
ATOM    226  HB3 ALA A  15     -33.104  14.560  14.930  1.00 54.76           H  
ATOM    227  O   ALA A  15     -31.798  10.838  13.775  1.00 54.76           O  
ATOM    228  N   ALA A  16     -34.009  10.466  13.770  1.00 56.94           N  
ATOM    229  H   ALA A  16     -34.930  10.881  13.760  1.00 56.94           H  
ATOM    230  CA  ALA A  16     -33.924   9.007  13.886  1.00 56.94           C  
ATOM    231  HA  ALA A  16     -33.045   8.754  14.479  1.00 56.94           H  
ATOM    232  C   ALA A  16     -33.772   8.269  12.537  1.00 56.94           C  
ATOM    233  CB  ALA A  16     -35.160   8.533  14.662  1.00 56.94           C  
ATOM    234  HB1 ALA A  16     -35.100   7.456  14.822  1.00 56.94           H  
ATOM    235  HB2 ALA A  16     -35.206   9.031  15.630  1.00 56.94           H  
ATOM    236  HB3 ALA A  16     -36.064   8.758  14.097  1.00 56.94           H  
ATOM    237  O   ALA A  16     -33.527   7.066  12.524  1.00 56.94           O  
ATOM    238  N   ALA A  17     -33.926   8.966  11.403  1.00 54.97           N  
ATOM    239  H   ALA A  17     -34.126   9.953  11.480  1.00 54.97           H  
ATOM    240  CA  ALA A  17     -34.001   8.354  10.069  1.00 54.97           C  
ATOM    241  HA  ALA A  17     -34.196   7.288  10.187  1.00 54.97           H  
ATOM    242  C   ALA A  17     -32.709   8.451   9.229  1.00 54.97           C  
ATOM    243  CB  ALA A  17     -35.213   8.952   9.344  1.00 54.97           C  
ATOM    244  HB1 ALA A  17     -36.112   8.805   9.943  1.00 54.97           H  
ATOM    245  HB2 ALA A  17     -35.346   8.457   8.382  1.00 54.97           H  
ATOM    246  HB3 ALA A  17     -35.059  10.018   9.179  1.00 54.97           H  
ATOM    247  O   ALA A  17     -32.670   7.931   8.115  1.00 54.97           O  
ATOM    248  N   TYR A  18     -31.652   9.093   9.740  1.00 51.28           N  
ATOM    249  H   TYR A  18     -31.723   9.465  10.676  1.00 51.28           H  
ATOM    250  CA  TYR A  18     -30.356   9.194   9.060  1.00 51.28           C  
ATOM    251  HA  TYR A  18     -30.448   8.784   8.054  1.00 51.28           H  
ATOM    252  C   TYR A  18     -29.277   8.400   9.811  1.00 51.28           C  
ATOM    253  CB  TYR A  18     -29.962  10.667   8.870  1.00 51.28           C  
ATOM    254  HB2 TYR A  18     -30.230  11.242   9.756  1.00 51.28           H  
ATOM    255  HB3 TYR A  18     -28.880  10.729   8.758  1.00 51.28           H  
ATOM    256  O   TYR A  18     -28.839   8.840  10.876  1.00 51.28           O  
ATOM    257  CG  TYR A  18     -30.592  11.284   7.636  1.00 51.28           C  
ATOM    258  CD1 TYR A  18     -29.942  11.167   6.391  1.00 51.28           C  
ATOM    259  HD1 TYR A  18     -28.989  10.662   6.324  1.00 51.28           H  
ATOM    260  CD2 TYR A  18     -31.841  11.928   7.721  1.00 51.28           C  
ATOM    261  HD2 TYR A  18     -32.343  12.006   8.674  1.00 51.28           H  
ATOM    262  CE1 TYR A  18     -30.538  11.694   5.230  1.00 51.28           C  
ATOM    263  HE1 TYR A  18     -30.052  11.603   4.269  1.00 51.28           H  
ATOM    264  CE2 TYR A  18     -32.442  12.455   6.561  1.00 51.28           C  
ATOM    265  HE2 TYR A  18     -33.405  12.940   6.629  1.00 51.28           H  
ATOM    266  OH  TYR A  18     -32.367  12.837   4.189  1.00 51.28           O  
ATOM    267  HH  TYR A  18     -33.227  13.221   4.377  1.00 51.28           H  
ATOM    268  CZ  TYR A  18     -31.790  12.336   5.313  1.00 51.28           C  
ATOM    269  N   PRO A  19     -28.801   7.257   9.275  1.00 51.87           N  
ATOM    270  CA  PRO A  19     -27.682   6.529   9.860  1.00 51.87           C  
ATOM    271  HA  PRO A  19     -27.833   6.402  10.931  1.00 51.87           H  
ATOM    272  C   PRO A  19     -26.388   7.318   9.628  1.00 51.87           C  
ATOM    273  CB  PRO A  19     -27.693   5.151   9.192  1.00 51.87           C  
ATOM    274  HB2 PRO A  19     -28.356   4.488   9.747  1.00 51.87           H  
ATOM    275  HB3 PRO A  19     -26.696   4.715   9.121  1.00 51.87           H  
ATOM    276  O   PRO A  19     -25.760   7.240   8.573  1.00 51.87           O  
ATOM    277  CG  PRO A  19     -28.295   5.429   7.815  1.00 51.87           C  
ATOM    278  HG2 PRO A  19     -28.798   4.550   7.410  1.00 51.87           H  
ATOM    279  HG3 PRO A  19     -27.515   5.767   7.133  1.00 51.87           H  
ATOM    280  CD  PRO A  19     -29.278   6.571   8.079  1.00 51.87           C  
ATOM    281  HD2 PRO A  19     -30.273   6.167   8.267  1.00 51.87           H  
ATOM    282  HD3 PRO A  19     -29.299   7.236   7.216  1.00 51.87           H  
ATOM    283  N   TYR A  20     -25.999   8.109  10.625  1.00 48.12           N  
ATOM    284  H   TYR A  20     -26.612   8.209  11.421  1.00 48.12           H  
ATOM    285  CA  TYR A  20     -24.753   8.864  10.602  1.00 48.12           C  
ATOM    286  HA  TYR A  20     -24.685   9.388   9.648  1.00 48.12           H  
ATOM    287  C   TYR A  20     -23.571   7.894  10.720  1.00 48.12           C  
ATOM    288  CB  TYR A  20     -24.779   9.920  11.721  1.00 48.12           C  
ATOM    289  HB2 TYR A  20     -25.779  10.351  11.754  1.00 48.12           H  
ATOM    290  HB3 TYR A  20     -24.616   9.433  12.683  1.00 48.12           H  
ATOM    291  O   TYR A  20     -23.339   7.297  11.773  1.00 48.12           O  
ATOM    292  CG  TYR A  20     -23.783  11.061  11.574  1.00 48.12           C  
ATOM    293  CD1 TYR A  20     -22.398  10.815  11.592  1.00 48.12           C  
ATOM    294  HD1 TYR A  20     -22.031   9.802  11.674  1.00 48.12           H  
ATOM    295  CD2 TYR A  20     -24.244  12.388  11.460  1.00 48.12           C  
ATOM    296  HD2 TYR A  20     -25.305  12.589  11.441  1.00 48.12           H  
ATOM    297  CE1 TYR A  20     -21.477  11.876  11.527  1.00 48.12           C  
ATOM    298  HE1 TYR A  20     -20.414  11.687  11.543  1.00 48.12           H  
ATOM    299  CE2 TYR A  20     -23.329  13.458  11.399  1.00 48.12           C  
ATOM    300  HE2 TYR A  20     -23.691  14.473  11.332  1.00 48.12           H  
ATOM    301  OH  TYR A  20     -21.052  14.229  11.443  1.00 48.12           O  
ATOM    302  HH  TYR A  20     -21.483  15.083  11.359  1.00 48.12           H  
ATOM    303  CZ  TYR A  20     -21.941  13.203  11.450  1.00 48.12           C  
ATOM    304  N   SER A  21     -22.781   7.765   9.655  1.00 45.93           N  
ATOM    305  H   SER A  21     -23.046   8.219   8.793  1.00 45.93           H  
ATOM    306  CA  SER A  21     -21.512   7.036   9.668  1.00 45.93           C  
ATOM    307  HA  SER A  21     -21.660   6.081  10.172  1.00 45.93           H  
ATOM    308  C   SER A  21     -20.446   7.818  10.451  1.00 45.93           C  
ATOM    309  CB  SER A  21     -21.079   6.735   8.226  1.00 45.93           C  
ATOM    310  HB2 SER A  21     -21.814   6.081   7.759  1.00 45.93           H  
ATOM    311  HB3 SER A  21     -20.113   6.229   8.232  1.00 45.93           H  
ATOM    312  O   SER A  21     -19.606   8.499   9.862  1.00 45.93           O  
ATOM    313  OG  SER A  21     -20.985   7.933   7.480  1.00 45.93           O  
ATOM    314  HG  SER A  21     -20.336   8.482   7.926  1.00 45.93           H  
ATOM    315  N   GLN A  22     -20.490   7.749  11.786  1.00 50.85           N  
ATOM    316  H   GLN A  22     -21.256   7.243  12.207  1.00 50.85           H  
ATOM    317  CA  GLN A  22     -19.406   8.222  12.651  1.00 50.85           C  
ATOM    318  HA  GLN A  22     -19.002   9.157  12.263  1.00 50.85           H  
ATOM    319  C   GLN A  22     -18.283   7.179  12.654  1.00 50.85           C  
ATOM    320  CB  GLN A  22     -19.877   8.448  14.108  1.00 50.85           C  
ATOM    321  HB2 GLN A  22     -20.544   7.633  14.390  1.00 50.85           H  
ATOM    322  HB3 GLN A  22     -19.006   8.383  14.761  1.00 50.85           H  
ATOM    323  O   GLN A  22     -18.393   6.151  13.322  1.00 50.85           O  
ATOM    324  CG  GLN A  22     -20.569   9.780  14.441  1.00 50.85           C  
ATOM    325  HG2 GLN A  22     -20.898   9.734  15.479  1.00 50.85           H  
ATOM    326  HG3 GLN A  22     -21.467   9.888  13.833  1.00 50.85           H  
ATOM    327  CD  GLN A  22     -19.686  11.022  14.300  1.00 50.85           C  
ATOM    328  NE2 GLN A  22     -20.238  12.202  14.473  1.00 50.85           N  
ATOM    329 HE21 GLN A  22     -21.233  12.285  14.626  1.00 50.85           H  
ATOM    330 HE22 GLN A  22     -19.638  12.998  14.308  1.00 50.85           H  
ATOM    331  OE1 GLN A  22     -18.496  10.969  14.035  1.00 50.85           O  
ATOM    332  N   GLN A  23     -17.163   7.482  11.998  1.00 43.81           N  
ATOM    333  H   GLN A  23     -17.166   8.307  11.416  1.00 43.81           H  
ATOM    334  CA  GLN A  23     -15.867   7.071  12.532  1.00 43.81           C  
ATOM    335  HA  GLN A  23     -16.035   6.379  13.357  1.00 43.81           H  
ATOM    336  C   GLN A  23     -15.212   8.328  13.117  1.00 43.81           C  
ATOM    337  CB  GLN A  23     -15.030   6.304  11.496  1.00 43.81           C  
ATOM    338  HB2 GLN A  23     -14.687   6.979  10.712  1.00 43.81           H  
ATOM    339  HB3 GLN A  23     -15.654   5.529  11.051  1.00 43.81           H  
ATOM    340  O   GLN A  23     -14.966   9.301  12.410  1.00 43.81           O  
ATOM    341  CG  GLN A  23     -13.828   5.640  12.191  1.00 43.81           C  
ATOM    342  HG2 GLN A  23     -13.154   6.419  12.548  1.00 43.81           H  
ATOM    343  HG3 GLN A  23     -14.176   5.072  13.054  1.00 43.81           H  
ATOM    344  CD  GLN A  23     -13.036   4.682  11.303  1.00 43.81           C  
ATOM    345  NE2 GLN A  23     -11.813   4.365  11.670  1.00 43.81           N  
ATOM    346 HE21 GLN A  23     -11.398   4.776  12.494  1.00 43.81           H  
ATOM    347 HE22 GLN A  23     -11.328   3.729  11.054  1.00 43.81           H  
ATOM    348  OE1 GLN A  23     -13.482   4.177  10.289  1.00 43.81           O  
ATOM    349  N   TYR A  24     -15.044   8.317  14.439  1.00 41.91           N  
ATOM    350  H   TYR A  24     -15.250   7.455  14.924  1.00 41.91           H  
ATOM    351  CA  TYR A  24     -14.807   9.492  15.284  1.00 41.91           C  
ATOM    352  HA  TYR A  24     -15.617  10.203  15.122  1.00 41.91           H  
ATOM    353  C   TYR A  24     -13.480  10.223  15.010  1.00 41.91           C  
ATOM    354  CB  TYR A  24     -14.839   9.033  16.752  1.00 41.91           C  
ATOM    355  HB2 TYR A  24     -14.337   8.071  16.845  1.00 41.91           H  
ATOM    356  HB3 TYR A  24     -14.253   9.737  17.343  1.00 41.91           H  
ATOM    357  O   TYR A  24     -12.463   9.591  14.726  1.00 41.91           O  
ATOM    358  CG  TYR A  24     -16.215   8.936  17.385  1.00 41.91           C  
ATOM    359  CD1 TYR A  24     -16.570   9.861  18.388  1.00 41.91           C  
ATOM    360  HD1 TYR A  24     -15.882  10.643  18.674  1.00 41.91           H  
ATOM    361  CD2 TYR A  24     -17.124   7.921  17.017  1.00 41.91           C  
ATOM    362  HD2 TYR A  24     -16.868   7.200  16.254  1.00 41.91           H  
ATOM    363  CE1 TYR A  24     -17.818   9.772  19.029  1.00 41.91           C  
ATOM    364  HE1 TYR A  24     -18.081  10.483  19.798  1.00 41.91           H  
ATOM    365  CE2 TYR A  24     -18.379   7.835  17.652  1.00 41.91           C  
ATOM    366  HE2 TYR A  24     -19.082   7.061  17.379  1.00 41.91           H  
ATOM    367  OH  TYR A  24     -19.931   8.662  19.280  1.00 41.91           O  
ATOM    368  HH  TYR A  24     -20.047   9.337  19.952  1.00 41.91           H  
ATOM    369  CZ  TYR A  24     -18.725   8.756  18.662  1.00 41.91           C  
ATOM    370  N   GLY A  25     -13.472  11.550  15.213  1.00 38.30           N  
ATOM    371  H   GLY A  25     -14.345  12.000  15.449  1.00 38.30           H  
ATOM    372  CA  GLY A  25     -12.272  12.394  15.095  1.00 38.30           C  
ATOM    373  HA2 GLY A  25     -11.645  12.235  15.973  1.00 38.30           H  
ATOM    374  HA3 GLY A  25     -11.704  12.081  14.219  1.00 38.30           H  
ATOM    375  C   GLY A  25     -12.548  13.904  14.959  1.00 38.30           C  
ATOM    376  O   GLY A  25     -11.945  14.555  14.121  1.00 38.30           O  
ATOM    377  N   ASN A  26     -13.574  14.438  15.625  1.00 37.17           N  
ATOM    378  H   ASN A  26     -14.203  14.882  14.971  1.00 37.17           H  
ATOM    379  CA  ASN A  26     -13.441  15.275  16.835  1.00 37.17           C  
ATOM    380  HA  ASN A  26     -14.446  15.273  17.257  1.00 37.17           H  
ATOM    381  C   ASN A  26     -13.150  16.788  16.622  1.00 37.17           C  
ATOM    382  CB  ASN A  26     -12.537  14.629  17.919  1.00 37.17           C  
ATOM    383  HB2 ASN A  26     -11.949  15.413  18.395  1.00 37.17           H  
ATOM    384  HB3 ASN A  26     -11.815  13.942  17.476  1.00 37.17           H  
ATOM    385  O   ASN A  26     -12.012  17.203  16.432  1.00 37.17           O  
ATOM    386  CG  ASN A  26     -13.289  13.912  19.031  1.00 37.17           C  
ATOM    387  ND2 ASN A  26     -12.582  13.268  19.929  1.00 37.17           N  
ATOM    388 HD21 ASN A  26     -11.573  13.287  19.898  1.00 37.17           H  
ATOM    389 HD22 ASN A  26     -13.108  12.892  20.706  1.00 37.17           H  
ATOM    390  OD1 ASN A  26     -14.504  13.906  19.124  1.00 37.17           O  
ATOM    391  N   TYR A  27     -14.221  17.561  16.861  1.00 38.60           N  
ATOM    392  H   TYR A  27     -15.089  17.053  16.949  1.00 38.60           H  
ATOM    393  CA  TYR A  27     -14.314  18.949  17.356  1.00 38.60           C  
ATOM    394  HA  TYR A  27     -15.335  18.962  17.737  1.00 38.60           H  
ATOM    395  C   TYR A  27     -14.313  20.164  16.394  1.00 38.60           C  
ATOM    396  CB  TYR A  27     -13.487  19.154  18.637  1.00 38.60           C  
ATOM    397  HB2 TYR A  27     -12.428  19.149  18.378  1.00 38.60           H  
ATOM    398  HB3 TYR A  27     -13.716  20.136  19.052  1.00 38.60           H  
ATOM    399  O   TYR A  27     -13.414  20.396  15.595  1.00 38.60           O  
ATOM    400  CG  TYR A  27     -13.765  18.113  19.713  1.00 38.60           C  
ATOM    401  CD1 TYR A  27     -15.077  17.930  20.198  1.00 38.60           C  
ATOM    402  HD1 TYR A  27     -15.868  18.587  19.869  1.00 38.60           H  
ATOM    403  CD2 TYR A  27     -12.723  17.303  20.202  1.00 38.60           C  
ATOM    404  HD2 TYR A  27     -11.715  17.463  19.848  1.00 38.60           H  
ATOM    405  CE1 TYR A  27     -15.361  16.894  21.110  1.00 38.60           C  
ATOM    406  HE1 TYR A  27     -16.373  16.746  21.458  1.00 38.60           H  
ATOM    407  CE2 TYR A  27     -12.996  16.288  21.139  1.00 38.60           C  
ATOM    408  HE2 TYR A  27     -12.202  15.663  21.521  1.00 38.60           H  
ATOM    409  OH  TYR A  27     -14.587  15.034  22.419  1.00 38.60           O  
ATOM    410  HH  TYR A  27     -15.527  14.981  22.606  1.00 38.60           H  
ATOM    411  CZ  TYR A  27     -14.320  16.060  21.569  1.00 38.60           C  
ATOM    412  N   ASP A  28     -15.374  20.959  16.603  1.00 41.16           N  
ATOM    413  H   ASP A  28     -15.990  20.635  17.335  1.00 41.16           H  
ATOM    414  CA  ASP A  28     -15.579  22.394  16.354  1.00 41.16           C  
ATOM    415  HA  ASP A  28     -16.594  22.558  16.717  1.00 41.16           H  
ATOM    416  C   ASP A  28     -15.698  22.952  14.922  1.00 41.16           C  
ATOM    417  CB  ASP A  28     -14.740  23.220  17.341  1.00 41.16           C  
ATOM    418  HB2 ASP A  28     -13.680  23.044  17.157  1.00 41.16           H  
ATOM    419  HB3 ASP A  28     -14.949  24.279  17.190  1.00 41.16           H  
ATOM    420  O   ASP A  28     -14.843  23.665  14.402  1.00 41.16           O  
ATOM    421  CG  ASP A  28     -15.100  22.852  18.791  1.00 41.16           C  
ATOM    422  OD1 ASP A  28     -16.308  22.626  19.047  1.00 41.16           O  
ATOM    423  OD2 ASP A  28     -14.173  22.733  19.618  1.00 41.16           O  
ATOM    424  N   GLN A  29     -16.911  22.796  14.372  1.00 35.77           N  
ATOM    425  H   GLN A  29     -17.529  22.149  14.841  1.00 35.77           H  
ATOM    426  CA  GLN A  29     -17.587  23.893  13.666  1.00 35.77           C  
ATOM    427  HA  GLN A  29     -16.859  24.648  13.369  1.00 35.77           H  
ATOM    428  C   GLN A  29     -18.617  24.557  14.593  1.00 35.77           C  
ATOM    429  CB  GLN A  29     -18.321  23.397  12.409  1.00 35.77           C  
ATOM    430  HB2 GLN A  29     -19.009  24.181  12.092  1.00 35.77           H  
ATOM    431  HB3 GLN A  29     -18.909  22.512  12.653  1.00 35.77           H  
ATOM    432  O   GLN A  29     -19.495  23.879  15.128  1.00 35.77           O  
ATOM    433  CG  GLN A  29     -17.396  23.087  11.227  1.00 35.77           C  
ATOM    434  HG2 GLN A  29     -16.750  23.945  11.045  1.00 35.77           H  
ATOM    435  HG3 GLN A  29     -16.768  22.231  11.474  1.00 35.77           H  
ATOM    436  CD  GLN A  29     -18.170  22.783   9.943  1.00 35.77           C  
ATOM    437  NE2 GLN A  29     -17.487  22.588   8.837  1.00 35.77           N  
ATOM    438 HE21 GLN A  29     -16.477  22.610   8.851  1.00 35.77           H  
ATOM    439 HE22 GLN A  29     -18.033  22.372   8.015  1.00 35.77           H  
ATOM    440  OE1 GLN A  29     -19.387  22.720   9.885  1.00 35.77           O  
ATOM    441  N   GLN A  30     -18.589  25.888  14.699  1.00 41.18           N  
ATOM    442  H   GLN A  30     -17.825  26.398  14.279  1.00 41.18           H  
ATOM    443  CA  GLN A  30     -19.674  26.678  15.284  1.00 41.18           C  
ATOM    444  HA  GLN A  30     -20.578  26.069  15.301  1.00 41.18           H  
ATOM    445  C   GLN A  30     -19.984  27.910  14.422  1.00 41.18           C  
ATOM    446  CB  GLN A  30     -19.342  27.093  16.735  1.00 41.18           C  
ATOM    447  HB2 GLN A  30     -19.717  28.102  16.906  1.00 41.18           H  
ATOM    448  HB3 GLN A  30     -18.262  27.123  16.886  1.00 41.18           H  
ATOM    449  O   GLN A  30     -19.111  28.744  14.230  1.00 41.18           O  
ATOM    450  CG  GLN A  30     -19.989  26.164  17.777  1.00 41.18           C  
ATOM    451  HG2 GLN A  30     -21.011  25.939  17.469  1.00 41.18           H  
ATOM    452  HG3 GLN A  30     -19.436  25.226  17.824  1.00 41.18           H  
ATOM    453  CD  GLN A  30     -20.045  26.784  19.174  1.00 41.18           C  
ATOM    454  NE2 GLN A  30     -21.040  26.456  19.970  1.00 41.18           N  
ATOM    455 HE21 GLN A  30     -21.681  25.719  19.713  1.00 41.18           H  
ATOM    456 HE22 GLN A  30     -20.996  26.863  20.893  1.00 41.18           H  
ATOM    457  OE1 GLN A  30     -19.235  27.597  19.578  1.00 41.18           O  
ATOM    458  N   TYR A  31     -21.258  28.015  14.009  1.00 39.96           N  
ATOM    459  H   TYR A  31     -21.840  27.213  14.205  1.00 39.96           H  
ATOM    460  CA  TYR A  31     -21.989  29.220  13.568  1.00 39.96           C  
ATOM    461  HA  TYR A  31     -22.969  28.858  13.257  1.00 39.96           H  
ATOM    462  C   TYR A  31     -21.436  30.024  12.363  1.00 39.96           C  
ATOM    463  CB  TYR A  31     -22.217  30.126  14.796  1.00 39.96           C  
ATOM    464  HB2 TYR A  31     -22.533  31.112  14.454  1.00 39.96           H  
ATOM    465  HB3 TYR A  31     -21.272  30.277  15.318  1.00 39.96           H  
ATOM    466  O   TYR A  31     -20.258  30.317  12.259  1.00 39.96           O  
ATOM    467  CG  TYR A  31     -23.255  29.605  15.780  1.00 39.96           C  
ATOM    468  CD1 TYR A  31     -24.547  30.163  15.796  1.00 39.96           C  
ATOM    469  HD1 TYR A  31     -24.786  30.988  15.141  1.00 39.96           H  
ATOM    470  CD2 TYR A  31     -22.941  28.561  16.674  1.00 39.96           C  
ATOM    471  HD2 TYR A  31     -21.940  28.158  16.701  1.00 39.96           H  
ATOM    472  CE1 TYR A  31     -25.531  29.664  16.671  1.00 39.96           C  
ATOM    473  HE1 TYR A  31     -26.518  30.100  16.675  1.00 39.96           H  
ATOM    474  CE2 TYR A  31     -23.921  28.052  17.547  1.00 39.96           C  
ATOM    475  HE2 TYR A  31     -23.686  27.254  18.235  1.00 39.96           H  
ATOM    476  OH  TYR A  31     -26.165  28.106  18.383  1.00 39.96           O  
ATOM    477  HH  TYR A  31     -26.997  28.577  18.303  1.00 39.96           H  
ATOM    478  CZ  TYR A  31     -25.220  28.599  17.542  1.00 39.96           C  
ATOM    479  N   SER A  32     -22.211  30.577  11.432  1.00 34.33           N  
ATOM    480  H   SER A  32     -21.669  31.238  10.894  1.00 34.33           H  
ATOM    481  CA  SER A  32     -23.595  30.433  10.960  1.00 34.33           C  
ATOM    482  HA  SER A  32     -23.724  29.476  10.454  1.00 34.33           H  
ATOM    483  C   SER A  32     -23.825  31.594   9.975  1.00 34.33           C  
ATOM    484  CB  SER A  32     -24.669  30.598  12.052  1.00 34.33           C  
ATOM    485  HB2 SER A  32     -24.686  29.736  12.718  1.00 34.33           H  
ATOM    486  HB3 SER A  32     -25.649  30.657  11.578  1.00 34.33           H  
ATOM    487  O   SER A  32     -23.587  32.737  10.342  1.00 34.33           O  
ATOM    488  OG  SER A  32     -24.460  31.772  12.805  1.00 34.33           O  
ATOM    489  HG  SER A  32     -24.195  32.471  12.202  1.00 34.33           H  
ATOM    490  N   GLN A  33     -24.351  31.298   8.786  1.00 33.50           N  
ATOM    491  H   GLN A  33     -24.283  30.328   8.511  1.00 33.50           H  
ATOM    492  CA  GLN A  33     -25.443  32.036   8.124  1.00 33.50           C  
ATOM    493  HA  GLN A  33     -25.492  31.661   7.101  1.00 33.50           H  
ATOM    494  C   GLN A  33     -25.406  33.589   8.022  1.00 33.50           C  
ATOM    495  CB  GLN A  33     -26.763  31.613   8.802  1.00 33.50           C  
ATOM    496  HB2 GLN A  33     -27.590  32.171   8.364  1.00 33.50           H  
ATOM    497  HB3 GLN A  33     -26.711  31.903   9.851  1.00 33.50           H  
ATOM    498  O   GLN A  33     -25.591  34.300   9.002  1.00 33.50           O  
ATOM    499  CG  GLN A  33     -27.103  30.112   8.737  1.00 33.50           C  
ATOM    500  HG2 GLN A  33     -26.209  29.490   8.776  1.00 33.50           H  
ATOM    501  HG3 GLN A  33     -27.700  29.876   9.618  1.00 33.50           H  
ATOM    502  CD  GLN A  33     -27.917  29.744   7.501  1.00 33.50           C  
ATOM    503  NE2 GLN A  33     -29.008  29.028   7.659  1.00 33.50           N  
ATOM    504 HE21 GLN A  33     -29.310  28.730   8.576  1.00 33.50           H  
ATOM    505 HE22 GLN A  33     -29.516  28.808   6.814  1.00 33.50           H  
ATOM    506  OE1 GLN A  33     -27.593  30.093   6.379  1.00 33.50           O  
ATOM    507  N   GLN A  34     -25.502  34.052   6.764  1.00 35.20           N  
ATOM    508  H   GLN A  34     -25.254  33.393   6.039  1.00 35.20           H  
ATOM    509  CA  GLN A  34     -26.293  35.221   6.318  1.00 35.20           C  
ATOM    510  HA  GLN A  34     -26.426  35.045   5.251  1.00 35.20           H  
ATOM    511  C   GLN A  34     -25.673  36.642   6.412  1.00 35.20           C  
ATOM    512  CB  GLN A  34     -27.708  35.114   6.933  1.00 35.20           C  
ATOM    513  HB2 GLN A  34     -27.958  34.057   7.020  1.00 35.20           H  
ATOM    514  HB3 GLN A  34     -27.699  35.540   7.936  1.00 35.20           H  
ATOM    515  O   GLN A  34     -25.046  37.022   7.391  1.00 35.20           O  
ATOM    516  CG  GLN A  34     -28.844  35.755   6.127  1.00 35.20           C  
ATOM    517  HG2 GLN A  34     -28.763  36.841   6.173  1.00 35.20           H  
ATOM    518  HG3 GLN A  34     -28.766  35.439   5.087  1.00 35.20           H  
ATOM    519  CD  GLN A  34     -30.219  35.336   6.658  1.00 35.20           C  
ATOM    520  NE2 GLN A  34     -31.263  35.440   5.866  1.00 35.20           N  
ATOM    521 HE21 GLN A  34     -32.139  35.151   6.278  1.00 35.20           H  
ATOM    522 HE22 GLN A  34     -31.181  35.812   4.931  1.00 35.20           H  
ATOM    523  OE1 GLN A  34     -30.399  34.893   7.778  1.00 35.20           O  
ATOM    524  N   SER A  35     -25.983  37.458   5.386  1.00 34.86           N  
ATOM    525  H   SER A  35     -26.581  37.054   4.680  1.00 34.86           H  
ATOM    526  CA  SER A  35     -25.513  38.841   5.095  1.00 34.86           C  
ATOM    527  HA  SER A  35     -26.240  39.233   4.384  1.00 34.86           H  
ATOM    528  C   SER A  35     -24.128  38.896   4.418  1.00 34.86           C  
ATOM    529  CB  SER A  35     -25.591  39.769   6.318  1.00 34.86           C  
ATOM    530  HB2 SER A  35     -24.719  39.612   6.952  1.00 34.86           H  
ATOM    531  HB3 SER A  35     -25.593  40.806   5.982  1.00 34.86           H  
ATOM    532  O   SER A  35     -23.146  38.444   4.984  1.00 34.86           O  
ATOM    533  OG  SER A  35     -26.763  39.503   7.069  1.00 34.86           O  
ATOM    534  HG  SER A  35     -26.516  38.806   7.681  1.00 34.86           H  
ATOM    535  N   GLN A  36     -23.974  39.252   3.133  1.00 34.19           N  
ATOM    536  H   GLN A  36     -23.105  38.857   2.804  1.00 34.19           H  
ATOM    537  CA  GLN A  36     -24.281  40.527   2.445  1.00 34.19           C  
ATOM    538  HA  GLN A  36     -23.880  40.401   1.440  1.00 34.19           H  
ATOM    539  C   GLN A  36     -23.518  41.736   3.027  1.00 34.19           C  
ATOM    540  CB  GLN A  36     -25.783  40.825   2.240  1.00 34.19           C  
ATOM    541  HB2 GLN A  36     -25.883  41.820   1.807  1.00 34.19           H  
ATOM    542  HB3 GLN A  36     -26.288  40.877   3.204  1.00 34.19           H  
ATOM    543  O   GLN A  36     -23.606  41.998   4.219  1.00 34.19           O  
ATOM    544  CG  GLN A  36     -26.505  39.822   1.317  1.00 34.19           C  
ATOM    545  HG2 GLN A  36     -26.284  38.805   1.639  1.00 34.19           H  
ATOM    546  HG3 GLN A  36     -27.580  39.975   1.412  1.00 34.19           H  
ATOM    547  CD  GLN A  36     -26.145  39.984  -0.163  1.00 34.19           C  
ATOM    548  NE2 GLN A  36     -26.280  38.954  -0.969  1.00 34.19           N  
ATOM    549 HE21 GLN A  36     -26.626  38.066  -0.635  1.00 34.19           H  
ATOM    550 HE22 GLN A  36     -26.039  39.122  -1.936  1.00 34.19           H  
ATOM    551  OE1 GLN A  36     -25.732  41.031  -0.629  1.00 34.19           O  
ATOM    552  N   TYR A  37     -22.869  42.490   2.124  1.00 34.78           N  
ATOM    553  H   TYR A  37     -22.949  42.173   1.168  1.00 34.78           H  
ATOM    554  CA  TYR A  37     -22.053  43.712   2.300  1.00 34.78           C  
ATOM    555  HA  TYR A  37     -21.961  44.086   1.280  1.00 34.78           H  
ATOM    556  C   TYR A  37     -20.572  43.593   2.759  1.00 34.78           C  
ATOM    557  CB  TYR A  37     -22.829  44.843   3.002  1.00 34.78           C  
ATOM    558  HB2 TYR A  37     -23.483  44.449   3.780  1.00 34.78           H  
ATOM    559  HB3 TYR A  37     -22.112  45.491   3.506  1.00 34.78           H  
ATOM    560  O   TYR A  37     -20.244  43.223   3.879  1.00 34.78           O  
ATOM    561  CG  TYR A  37     -23.649  45.691   2.044  1.00 34.78           C  
ATOM    562  CD1 TYR A  37     -23.263  47.022   1.790  1.00 34.78           C  
ATOM    563  HD1 TYR A  37     -22.407  47.438   2.300  1.00 34.78           H  
ATOM    564  CD2 TYR A  37     -24.762  45.144   1.375  1.00 34.78           C  
ATOM    565  HD2 TYR A  37     -25.068  44.128   1.576  1.00 34.78           H  
ATOM    566  CE1 TYR A  37     -23.988  47.807   0.872  1.00 34.78           C  
ATOM    567  HE1 TYR A  37     -23.690  48.828   0.686  1.00 34.78           H  
ATOM    568  CE2 TYR A  37     -25.482  45.921   0.446  1.00 34.78           C  
ATOM    569  HE2 TYR A  37     -26.333  45.509  -0.074  1.00 34.78           H  
ATOM    570  OH  TYR A  37     -25.795  48.004  -0.697  1.00 34.78           O  
ATOM    571  HH  TYR A  37     -25.444  48.895  -0.764  1.00 34.78           H  
ATOM    572  CZ  TYR A  37     -25.097  47.255   0.196  1.00 34.78           C  
ATOM    573  N   TYR A  38     -19.685  44.021   1.845  1.00 35.74           N  
ATOM    574  H   TYR A  38     -20.091  44.275   0.956  1.00 35.74           H  
ATOM    575  CA  TYR A  38     -18.312  44.543   2.045  1.00 35.74           C  
ATOM    576  HA  TYR A  38     -17.680  43.794   2.523  1.00 35.74           H  
ATOM    577  C   TYR A  38     -18.316  45.843   2.912  1.00 35.74           C  
ATOM    578  CB  TYR A  38     -17.806  44.860   0.616  1.00 35.74           C  
ATOM    579  HB2 TYR A  38     -17.028  45.622   0.661  1.00 35.74           H  
ATOM    580  HB3 TYR A  38     -18.611  45.323   0.045  1.00 35.74           H  
ATOM    581  O   TYR A  38     -19.413  46.386   3.073  1.00 35.74           O  
ATOM    582  CG  TYR A  38     -17.227  43.717  -0.200  1.00 35.74           C  
ATOM    583  CD1 TYR A  38     -15.831  43.518  -0.213  1.00 35.74           C  
ATOM    584  HD1 TYR A  38     -15.189  44.133   0.401  1.00 35.74           H  
ATOM    585  CD2 TYR A  38     -18.053  42.927  -1.025  1.00 35.74           C  
ATOM    586  HD2 TYR A  38     -19.121  43.085  -1.036  1.00 35.74           H  
ATOM    587  CE1 TYR A  38     -15.259  42.534  -1.042  1.00 35.74           C  
ATOM    588  HE1 TYR A  38     -14.189  42.386  -1.052  1.00 35.74           H  
ATOM    589  CE2 TYR A  38     -17.484  41.942  -1.856  1.00 35.74           C  
ATOM    590  HE2 TYR A  38     -18.105  41.333  -2.496  1.00 35.74           H  
ATOM    591  OH  TYR A  38     -15.545  40.802  -2.681  1.00 35.74           O  
ATOM    592  HH  TYR A  38     -14.590  40.745  -2.593  1.00 35.74           H  
ATOM    593  CZ  TYR A  38     -16.087  41.745  -1.868  1.00 35.74           C  
ATOM    594  N   PRO A  39     -17.175  46.440   3.384  1.00 45.76           N  
ATOM    595  CA  PRO A  39     -15.770  46.250   2.947  1.00 45.76           C  
ATOM    596  HA  PRO A  39     -15.660  45.347   2.347  1.00 45.76           H  
ATOM    597  C   PRO A  39     -14.628  46.283   4.020  1.00 45.76           C  
ATOM    598  CB  PRO A  39     -15.571  47.512   2.088  1.00 45.76           C  
ATOM    599  HB2 PRO A  39     -16.084  47.430   1.130  1.00 45.76           H  
ATOM    600  HB3 PRO A  39     -14.522  47.749   1.912  1.00 45.76           H  
ATOM    601  O   PRO A  39     -14.795  46.801   5.112  1.00 45.76           O  
ATOM    602  CG  PRO A  39     -16.257  48.603   2.921  1.00 45.76           C  
ATOM    603  HG2 PRO A  39     -16.774  49.311   2.274  1.00 45.76           H  
ATOM    604  HG3 PRO A  39     -15.528  49.121   3.545  1.00 45.76           H  
ATOM    605  CD  PRO A  39     -17.247  47.843   3.810  1.00 45.76           C  
ATOM    606  HD2 PRO A  39     -18.237  48.282   3.690  1.00 45.76           H  
ATOM    607  HD3 PRO A  39     -16.962  47.930   4.859  1.00 45.76           H  
ATOM    608  N   SER A  40     -13.419  45.868   3.592  1.00 31.76           N  
ATOM    609  H   SER A  40     -13.459  45.262   2.785  1.00 31.76           H  
ATOM    610  CA  SER A  40     -12.063  46.463   3.807  1.00 31.76           C  
ATOM    611  HA  SER A  40     -11.378  45.689   3.461  1.00 31.76           H  
ATOM    612  C   SER A  40     -11.508  46.894   5.196  1.00 31.76           C  
ATOM    613  CB  SER A  40     -11.885  47.637   2.833  1.00 31.76           C  
ATOM    614  HB2 SER A  40     -12.388  48.519   3.229  1.00 31.76           H  
ATOM    615  HB3 SER A  40     -12.326  47.379   1.870  1.00 31.76           H  
ATOM    616  O   SER A  40     -12.178  47.519   6.008  1.00 31.76           O  
ATOM    617  OG  SER A  40     -10.514  47.916   2.620  1.00 31.76           O  
ATOM    618  HG  SER A  40     -10.441  48.736   2.126  1.00 31.76           H  
ATOM    619  N   SER A  41     -10.174  46.746   5.334  1.00 41.04           N  
ATOM    620  H   SER A  41      -9.723  46.319   4.538  1.00 41.04           H  
ATOM    621  CA  SER A  41      -9.257  47.172   6.428  1.00 41.04           C  
ATOM    622  HA  SER A  41      -8.255  47.006   6.032  1.00 41.04           H  
ATOM    623  C   SER A  41      -9.319  46.364   7.745  1.00 41.04           C  
ATOM    624  CB  SER A  41      -9.340  48.689   6.676  1.00 41.04           C  
ATOM    625  HB2 SER A  41      -9.343  49.213   5.721  1.00 41.04           H  
ATOM    626  HB3 SER A  41      -8.461  49.004   7.238  1.00 41.04           H  
ATOM    627  O   SER A  41     -10.376  45.891   8.128  1.00 41.04           O  
ATOM    628  OG  SER A  41     -10.490  49.048   7.407  1.00 41.04           O  
ATOM    629  HG  SER A  41     -11.229  48.537   7.070  1.00 41.04           H  
ATOM    630  N   GLY A  42      -8.226  46.141   8.493  1.00 38.65           N  
ATOM    631  H   GLY A  42      -8.437  45.727   9.390  1.00 38.65           H  
ATOM    632  CA  GLY A  42      -6.798  46.376   8.222  1.00 38.65           C  
ATOM    633  HA2 GLY A  42      -6.486  45.730   7.401  1.00 38.65           H  
ATOM    634  HA3 GLY A  42      -6.646  47.415   7.930  1.00 38.65           H  
ATOM    635  C   GLY A  42      -5.900  46.092   9.451  1.00 38.65           C  
ATOM    636  O   GLY A  42      -6.296  46.379  10.569  1.00 38.65           O  
ATOM    637  N   GLN A  43      -4.696  45.546   9.215  1.00 37.19           N  
ATOM    638  H   GLN A  43      -4.550  45.247   8.261  1.00 37.19           H  
ATOM    639  CA  GLN A  43      -3.471  45.535  10.059  1.00 37.19           C  
ATOM    640  HA  GLN A  43      -2.868  44.696   9.712  1.00 37.19           H  
ATOM    641  C   GLN A  43      -3.534  45.400  11.607  1.00 37.19           C  
ATOM    642  CB  GLN A  43      -2.660  46.812   9.771  1.00 37.19           C  
ATOM    643  HB2 GLN A  43      -3.264  47.682  10.029  1.00 37.19           H  
ATOM    644  HB3 GLN A  43      -1.785  46.809  10.422  1.00 37.19           H  
ATOM    645  O   GLN A  43      -3.885  46.352  12.295  1.00 37.19           O  
ATOM    646  CG  GLN A  43      -2.160  46.966   8.329  1.00 37.19           C  
ATOM    647  HG2 GLN A  43      -3.008  47.062   7.651  1.00 37.19           H  
ATOM    648  HG3 GLN A  43      -1.588  46.081   8.051  1.00 37.19           H  
ATOM    649  CD  GLN A  43      -1.266  48.196   8.163  1.00 37.19           C  
ATOM    650  NE2 GLN A  43      -0.675  48.392   7.007  1.00 37.19           N  
ATOM    651 HE21 GLN A  43      -0.810  47.760   6.230  1.00 37.19           H  
ATOM    652 HE22 GLN A  43      -0.108  49.225   6.948  1.00 37.19           H  
ATOM    653  OE1 GLN A  43      -1.065  49.000   9.056  1.00 37.19           O  
ATOM    654  N   GLN A  44      -2.934  44.318  12.141  1.00 38.83           N  
ATOM    655  H   GLN A  44      -2.994  43.472  11.593  1.00 38.83           H  
ATOM    656  CA  GLN A  44      -1.913  44.252  13.230  1.00 38.83           C  
ATOM    657  HA  GLN A  44      -0.958  44.602  12.837  1.00 38.83           H  
ATOM    658  C   GLN A  44      -1.727  42.771  13.660  1.00 38.83           C  
ATOM    659  CB  GLN A  44      -2.285  45.102  14.469  1.00 38.83           C  
ATOM    660  HB2 GLN A  44      -3.369  45.179  14.557  1.00 38.83           H  
ATOM    661  HB3 GLN A  44      -1.920  44.611  15.371  1.00 38.83           H  
ATOM    662  O   GLN A  44      -2.674  42.002  13.581  1.00 38.83           O  
ATOM    663  CG  GLN A  44      -1.649  46.506  14.418  1.00 38.83           C  
ATOM    664  HG2 GLN A  44      -1.802  46.958  13.438  1.00 38.83           H  
ATOM    665  HG3 GLN A  44      -0.573  46.414  14.566  1.00 38.83           H  
ATOM    666  CD  GLN A  44      -2.194  47.449  15.490  1.00 38.83           C  
ATOM    667  NE2 GLN A  44      -2.536  48.671  15.149  1.00 38.83           N  
ATOM    668 HE21 GLN A  44      -2.949  49.225  15.886  1.00 38.83           H  
ATOM    669 HE22 GLN A  44      -2.605  48.918  14.172  1.00 38.83           H  
ATOM    670  OE1 GLN A  44      -2.286  47.124  16.660  1.00 38.83           O  
ATOM    671  N   GLY A  45      -0.574  42.258  14.112  1.00 36.06           N  
ATOM    672  H   GLY A  45      -0.680  41.310  14.442  1.00 36.06           H  
ATOM    673  CA  GLY A  45       0.764  42.845  14.242  1.00 36.06           C  
ATOM    674  HA2 GLY A  45       1.344  42.630  13.345  1.00 36.06           H  
ATOM    675  HA3 GLY A  45       0.681  43.927  14.350  1.00 36.06           H  
ATOM    676  C   GLY A  45       1.521  42.313  15.476  1.00 36.06           C  
ATOM    677  O   GLY A  45       1.316  42.842  16.561  1.00 36.06           O  
ATOM    678  N   TYR A  46       2.466  41.371  15.288  1.00 36.73           N  
ATOM    679  H   TYR A  46       2.562  41.011  14.349  1.00 36.73           H  
ATOM    680  CA  TYR A  46       3.382  40.801  16.316  1.00 36.73           C  
ATOM    681  HA  TYR A  46       4.045  40.124  15.778  1.00 36.73           H  
ATOM    682  C   TYR A  46       2.681  39.903  17.385  1.00 36.73           C  
ATOM    683  CB  TYR A  46       4.289  41.927  16.867  1.00 36.73           C  
ATOM    684  HB2 TYR A  46       3.700  42.596  17.494  1.00 36.73           H  
ATOM    685  HB3 TYR A  46       5.057  41.486  17.502  1.00 36.73           H  
ATOM    686  O   TYR A  46       1.489  40.037  17.612  1.00 36.73           O  
ATOM    687  CG  TYR A  46       4.995  42.743  15.788  1.00 36.73           C  
ATOM    688  CD1 TYR A  46       6.241  42.310  15.290  1.00 36.73           C  
ATOM    689  HD1 TYR A  46       6.708  41.423  15.692  1.00 36.73           H  
ATOM    690  CD2 TYR A  46       4.398  43.904  15.251  1.00 36.73           C  
ATOM    691  HD2 TYR A  46       3.460  44.258  15.652  1.00 36.73           H  
ATOM    692  CE1 TYR A  46       6.872  43.016  14.248  1.00 36.73           C  
ATOM    693  HE1 TYR A  46       7.821  42.686  13.851  1.00 36.73           H  
ATOM    694  CE2 TYR A  46       5.017  44.601  14.193  1.00 36.73           C  
ATOM    695  HE2 TYR A  46       4.549  45.483  13.781  1.00 36.73           H  
ATOM    696  OH  TYR A  46       6.865  44.809  12.665  1.00 36.73           O  
ATOM    697  HH  TYR A  46       6.357  45.565  12.362  1.00 36.73           H  
ATOM    698  CZ  TYR A  46       6.257  44.153  13.687  1.00 36.73           C  
ATOM    699  N   ARG A  47       3.310  38.921  18.065  1.00 41.71           N  
ATOM    700  H   ARG A  47       2.656  38.336  18.565  1.00 41.71           H  
ATOM    701  CA  ARG A  47       4.711  38.814  18.529  1.00 41.71           C  
ATOM    702  HA  ARG A  47       5.402  39.158  17.759  1.00 41.71           H  
ATOM    703  C   ARG A  47       5.095  37.377  18.985  1.00 41.71           C  
ATOM    704  CB  ARG A  47       4.751  39.745  19.767  1.00 41.71           C  
ATOM    705  HB2 ARG A  47       4.127  39.313  20.549  1.00 41.71           H  
ATOM    706  HB3 ARG A  47       4.283  40.693  19.500  1.00 41.71           H  
ATOM    707  O   ARG A  47       4.461  36.856  19.889  1.00 41.71           O  
ATOM    708  CG  ARG A  47       6.119  40.080  20.371  1.00 41.71           C  
ATOM    709  HG2 ARG A  47       6.730  40.579  19.618  1.00 41.71           H  
ATOM    710  HG3 ARG A  47       6.620  39.174  20.712  1.00 41.71           H  
ATOM    711  CD  ARG A  47       5.874  41.026  21.561  1.00 41.71           C  
ATOM    712  HD2 ARG A  47       5.157  41.789  21.259  1.00 41.71           H  
ATOM    713  HD3 ARG A  47       5.419  40.467  22.378  1.00 41.71           H  
ATOM    714  NE  ARG A  47       7.100  41.723  22.000  1.00 41.71           N  
ATOM    715  HE  ARG A  47       7.373  42.521  21.445  1.00 41.71           H  
ATOM    716  NH1 ARG A  47       7.568  40.492  23.889  1.00 41.71           N  
ATOM    717 HH11 ARG A  47       8.120  40.339  24.721  1.00 41.71           H  
ATOM    718 HH12 ARG A  47       6.788  39.884  23.685  1.00 41.71           H  
ATOM    719  NH2 ARG A  47       8.819  42.267  23.383  1.00 41.71           N  
ATOM    720 HH21 ARG A  47       9.361  42.094  24.217  1.00 41.71           H  
ATOM    721 HH22 ARG A  47       9.036  43.065  22.803  1.00 41.71           H  
ATOM    722  CZ  ARG A  47       7.817  41.488  23.085  1.00 41.71           C  
ATOM    723  N   GLY A  48       6.225  36.839  18.501  1.00 39.35           N  
ATOM    724  H   GLY A  48       6.607  37.255  17.664  1.00 39.35           H  
ATOM    725  CA  GLY A  48       7.136  35.979  19.292  1.00 39.35           C  
ATOM    726  HA2 GLY A  48       8.158  36.258  19.036  1.00 39.35           H  
ATOM    727  HA3 GLY A  48       7.007  36.235  20.343  1.00 39.35           H  
ATOM    728  C   GLY A  48       7.044  34.436  19.231  1.00 39.35           C  
ATOM    729  O   GLY A  48       6.157  33.843  19.823  1.00 39.35           O  
ATOM    730  N   GLY A  49       8.120  33.804  18.734  1.00 37.62           N  
ATOM    731  H   GLY A  49       8.692  34.326  18.087  1.00 37.62           H  
ATOM    732  CA  GLY A  49       8.855  32.823  19.558  1.00 37.62           C  
ATOM    733  HA2 GLY A  49       8.511  32.919  20.588  1.00 37.62           H  
ATOM    734  HA3 GLY A  49       9.907  33.110  19.566  1.00 37.62           H  
ATOM    735  C   GLY A  49       8.786  31.317  19.238  1.00 37.62           C  
ATOM    736  O   GLY A  49       7.983  30.607  19.820  1.00 37.62           O  
ATOM    737  N   TYR A  50       9.816  30.845  18.521  1.00 37.54           N  
ATOM    738  H   TYR A  50      10.367  31.550  18.053  1.00 37.54           H  
ATOM    739  CA  TYR A  50      10.490  29.536  18.675  1.00 37.54           C  
ATOM    740  HA  TYR A  50      11.443  29.701  18.171  1.00 37.54           H  
ATOM    741  C   TYR A  50       9.936  28.243  18.016  1.00 37.54           C  
ATOM    742  CB  TYR A  50      10.910  29.307  20.142  1.00 37.54           C  
ATOM    743  HB2 TYR A  50      11.538  28.418  20.202  1.00 37.54           H  
ATOM    744  HB3 TYR A  50      10.023  29.112  20.745  1.00 37.54           H  
ATOM    745  O   TYR A  50       8.904  27.701  18.383  1.00 37.54           O  
ATOM    746  CG  TYR A  50      11.691  30.465  20.736  1.00 37.54           C  
ATOM    747  CD1 TYR A  50      13.026  30.683  20.344  1.00 37.54           C  
ATOM    748  HD1 TYR A  50      13.512  29.985  19.678  1.00 37.54           H  
ATOM    749  CD2 TYR A  50      11.066  31.354  21.632  1.00 37.54           C  
ATOM    750  HD2 TYR A  50      10.050  31.168  21.949  1.00 37.54           H  
ATOM    751  CE1 TYR A  50      13.730  31.805  20.822  1.00 37.54           C  
ATOM    752  HE1 TYR A  50      14.754  31.969  20.522  1.00 37.54           H  
ATOM    753  CE2 TYR A  50      11.761  32.483  22.104  1.00 37.54           C  
ATOM    754  HE2 TYR A  50      11.290  33.169  22.792  1.00 37.54           H  
ATOM    755  OH  TYR A  50      13.754  33.812  22.141  1.00 37.54           O  
ATOM    756  HH  TYR A  50      14.669  33.820  21.849  1.00 37.54           H  
ATOM    757  CZ  TYR A  50      13.092  32.713  21.696  1.00 37.54           C  
ATOM    758  N   GLN A  51      10.829  27.674  17.183  1.00 42.02           N  
ATOM    759  H   GLN A  51      11.553  28.300  16.861  1.00 42.02           H  
ATOM    760  CA  GLN A  51      11.205  26.245  17.105  1.00 42.02           C  
ATOM    761  HA  GLN A  51      12.251  26.295  16.803  1.00 42.02           H  
ATOM    762  C   GLN A  51      10.577  25.337  16.013  1.00 42.02           C  
ATOM    763  CB  GLN A  51      11.278  25.638  18.525  1.00 42.02           C  
ATOM    764  HB2 GLN A  51      10.307  25.240  18.819  1.00 42.02           H  
ATOM    765  HB3 GLN A  51      11.534  26.440  19.218  1.00 42.02           H  
ATOM    766  O   GLN A  51       9.632  24.602  16.254  1.00 42.02           O  
ATOM    767  CG  GLN A  51      12.358  24.557  18.680  1.00 42.02           C  
ATOM    768  HG2 GLN A  51      11.987  23.619  18.266  1.00 42.02           H  
ATOM    769  HG3 GLN A  51      13.248  24.854  18.125  1.00 42.02           H  
ATOM    770  CD  GLN A  51      12.808  24.334  20.125  1.00 42.02           C  
ATOM    771  NE2 GLN A  51      13.677  23.378  20.362  1.00 42.02           N  
ATOM    772 HE21 GLN A  51      13.979  22.762  19.621  1.00 42.02           H  
ATOM    773 HE22 GLN A  51      13.930  23.254  21.332  1.00 42.02           H  
ATOM    774  OE1 GLN A  51      12.454  25.030  21.061  1.00 42.02           O  
ATOM    775  N   SER A  52      11.205  25.362  14.820  1.00 41.31           N  
ATOM    776  H   SER A  52      11.707  26.225  14.665  1.00 41.31           H  
ATOM    777  CA  SER A  52      11.796  24.222  14.054  1.00 41.31           C  
ATOM    778  HA  SER A  52      11.734  24.477  12.996  1.00 41.31           H  
ATOM    779  C   SER A  52      11.198  22.795  14.215  1.00 41.31           C  
ATOM    780  CB  SER A  52      13.280  24.182  14.448  1.00 41.31           C  
ATOM    781  HB2 SER A  52      13.844  23.558  13.754  1.00 41.31           H  
ATOM    782  HB3 SER A  52      13.702  25.185  14.390  1.00 41.31           H  
ATOM    783  O   SER A  52      11.006  22.355  15.339  1.00 41.31           O  
ATOM    784  OG  SER A  52      13.420  23.694  15.769  1.00 41.31           O  
ATOM    785  HG  SER A  52      12.676  23.113  15.945  1.00 41.31           H  
ATOM    786  N   ASN A  53      11.090  21.908  13.211  1.00 39.88           N  
ATOM    787  H   ASN A  53      10.506  21.120  13.451  1.00 39.88           H  
ATOM    788  CA  ASN A  53      11.811  21.763  11.927  1.00 39.88           C  
ATOM    789  HA  ASN A  53      11.903  22.746  11.465  1.00 39.88           H  
ATOM    790  C   ASN A  53      10.980  20.868  10.928  1.00 39.88           C  
ATOM    791  CB  ASN A  53      13.217  21.231  12.286  1.00 39.88           C  
ATOM    792  HB2 ASN A  53      13.173  20.151  12.425  1.00 39.88           H  
ATOM    793  HB3 ASN A  53      13.545  21.612  13.253  1.00 39.88           H  
ATOM    794  O   ASN A  53       9.759  20.902  11.052  1.00 39.88           O  
ATOM    795  CG  ASN A  53      14.291  21.611  11.272  1.00 39.88           C  
ATOM    796  ND2 ASN A  53      15.463  21.033  11.378  1.00 39.88           N  
ATOM    797 HD21 ASN A  53      16.153  21.295  10.688  1.00 39.88           H  
ATOM    798 HD22 ASN A  53      15.650  20.370  12.116  1.00 39.88           H  
ATOM    799  OD1 ASN A  53      14.090  22.397  10.364  1.00 39.88           O  
ATOM    800  N   PRO A  54      11.496  20.146   9.896  1.00 41.19           N  
ATOM    801  CA  PRO A  54      10.957  20.271   8.532  1.00 41.19           C  
ATOM    802  HA  PRO A  54      10.229  21.081   8.476  1.00 41.19           H  
ATOM    803  C   PRO A  54      10.323  18.983   7.951  1.00 41.19           C  
ATOM    804  CB  PRO A  54      12.210  20.644   7.734  1.00 41.19           C  
ATOM    805  HB2 PRO A  54      12.101  20.444   6.668  1.00 41.19           H  
ATOM    806  HB3 PRO A  54      12.442  21.697   7.896  1.00 41.19           H  
ATOM    807  O   PRO A  54      10.610  17.879   8.406  1.00 41.19           O  
ATOM    808  CG  PRO A  54      13.308  19.777   8.366  1.00 41.19           C  
ATOM    809  HG2 PRO A  54      13.476  18.878   7.772  1.00 41.19           H  
ATOM    810  HG3 PRO A  54      14.233  20.345   8.465  1.00 41.19           H  
ATOM    811  CD  PRO A  54      12.743  19.390   9.737  1.00 41.19           C  
ATOM    812  HD2 PRO A  54      13.496  19.511  10.515  1.00 41.19           H  
ATOM    813  HD3 PRO A  54      12.513  18.324   9.737  1.00 41.19           H  
ATOM    814  N   GLY A  55       9.547  19.080   6.860  1.00 35.15           N  
ATOM    815  H   GLY A  55       9.252  19.988   6.528  1.00 35.15           H  
ATOM    816  CA  GLY A  55       9.099  17.860   6.163  1.00 35.15           C  
ATOM    817  HA2 GLY A  55       8.681  17.178   6.904  1.00 35.15           H  
ATOM    818  HA3 GLY A  55       9.969  17.365   5.734  1.00 35.15           H  
ATOM    819  C   GLY A  55       8.044  18.007   5.065  1.00 35.15           C  
ATOM    820  O   GLY A  55       6.887  17.689   5.286  1.00 35.15           O  
ATOM    821  N   MET A  56       8.476  18.426   3.873  1.00 35.73           N  
ATOM    822  H   MET A  56       9.428  18.762   3.863  1.00 35.73           H  
ATOM    823  CA  MET A  56       7.934  18.064   2.546  1.00 35.73           C  
ATOM    824  HA  MET A  56       8.083  18.927   1.897  1.00 35.73           H  
ATOM    825  C   MET A  56       6.446  17.660   2.395  1.00 35.73           C  
ATOM    826  CB  MET A  56       8.785  16.921   1.968  1.00 35.73           C  
ATOM    827  HB2 MET A  56       8.717  16.046   2.615  1.00 35.73           H  
ATOM    828  HB3 MET A  56       8.385  16.651   0.990  1.00 35.73           H  
ATOM    829  O   MET A  56       6.073  16.505   2.578  1.00 35.73           O  
ATOM    830  CG  MET A  56      10.257  17.287   1.787  1.00 35.73           C  
ATOM    831  HG2 MET A  56      10.717  17.435   2.764  1.00 35.73           H  
ATOM    832  HG3 MET A  56      10.325  18.215   1.220  1.00 35.73           H  
ATOM    833  SD  MET A  56      11.180  16.006   0.903  1.00 35.73           S  
ATOM    834  CE  MET A  56      12.816  16.775   0.871  1.00 35.73           C  
ATOM    835  HE1 MET A  56      12.765  17.727   0.342  1.00 35.73           H  
ATOM    836  HE2 MET A  56      13.515  16.115   0.357  1.00 35.73           H  
ATOM    837  HE3 MET A  56      13.164  16.942   1.891  1.00 35.73           H  
ATOM    838  N   GLN A  57       5.666  18.572   1.817  1.00 39.87           N  
ATOM    839  H   GLN A  57       5.960  19.536   1.884  1.00 39.87           H  
ATOM    840  CA  GLN A  57       4.595  18.349   0.828  1.00 39.87           C  
ATOM    841  HA  GLN A  57       4.907  17.606   0.095  1.00 39.87           H  
ATOM    842  C   GLN A  57       4.431  19.707   0.120  1.00 39.87           C  
ATOM    843  CB  GLN A  57       3.287  17.901   1.516  1.00 39.87           C  
ATOM    844  HB2 GLN A  57       2.441  18.425   1.073  1.00 39.87           H  
ATOM    845  HB3 GLN A  57       3.322  18.166   2.573  1.00 39.87           H  
ATOM    846  O   GLN A  57       4.548  20.739   0.768  1.00 39.87           O  
ATOM    847  CG  GLN A  57       3.037  16.390   1.370  1.00 39.87           C  
ATOM    848  HG2 GLN A  57       3.959  15.832   1.537  1.00 39.87           H  
ATOM    849  HG3 GLN A  57       2.702  16.176   0.355  1.00 39.87           H  
ATOM    850  CD  GLN A  57       1.980  15.890   2.347  1.00 39.87           C  
ATOM    851  NE2 GLN A  57       2.357  15.161   3.374  1.00 39.87           N  
ATOM    852 HE21 GLN A  57       1.625  14.891   4.015  1.00 39.87           H  
ATOM    853 HE22 GLN A  57       3.340  15.008   3.553  1.00 39.87           H  
ATOM    854  OE1 GLN A  57       0.800  16.153   2.208  1.00 39.87           O  
ATOM    855  N   GLY A  58       4.244  19.854  -1.185  1.00 38.41           N  
ATOM    856  H   GLY A  58       4.148  20.831  -1.422  1.00 38.41           H  
ATOM    857  CA  GLY A  58       3.811  18.955  -2.249  1.00 38.41           C  
ATOM    858  HA2 GLY A  58       3.139  18.187  -1.866  1.00 38.41           H  
ATOM    859  HA3 GLY A  58       4.672  18.500  -2.740  1.00 38.41           H  
ATOM    860  C   GLY A  58       3.048  19.859  -3.228  1.00 38.41           C  
ATOM    861  O   GLY A  58       2.232  20.660  -2.782  1.00 38.41           O  
ATOM    862  N   GLY A  59       3.345  19.831  -4.529  1.00 41.45           N  
ATOM    863  H   GLY A  59       4.049  19.194  -4.873  1.00 41.45           H  
ATOM    864  CA  GLY A  59       2.806  20.842  -5.449  1.00 41.45           C  
ATOM    865  HA2 GLY A  59       3.378  21.764  -5.342  1.00 41.45           H  
ATOM    866  HA3 GLY A  59       1.771  21.065  -5.192  1.00 41.45           H  
ATOM    867  C   GLY A  59       2.859  20.424  -6.911  1.00 41.45           C  
ATOM    868  O   GLY A  59       3.864  20.636  -7.584  1.00 41.45           O  
ATOM    869  N   TYR A  60       1.758  19.854  -7.399  1.00 38.98           N  
ATOM    870  H   TYR A  60       0.957  19.772  -6.790  1.00 38.98           H  
ATOM    871  CA  TYR A  60       1.511  19.623  -8.821  1.00 38.98           C  
ATOM    872  HA  TYR A  60       2.435  19.760  -9.382  1.00 38.98           H  
ATOM    873  C   TYR A  60       0.474  20.623  -9.349  1.00 38.98           C  
ATOM    874  CB  TYR A  60       1.018  18.183  -9.060  1.00 38.98           C  
ATOM    875  HB2 TYR A  60       0.380  18.176  -9.943  1.00 38.98           H  
ATOM    876  HB3 TYR A  60       0.387  17.871  -8.227  1.00 38.98           H  
ATOM    877  O   TYR A  60      -0.544  20.837  -8.705  1.00 38.98           O  
ATOM    878  CG  TYR A  60       2.107  17.150  -9.286  1.00 38.98           C  
ATOM    879  CD1 TYR A  60       2.565  16.893 -10.594  1.00 38.98           C  
ATOM    880  HD1 TYR A  60       2.155  17.442 -11.429  1.00 38.98           H  
ATOM    881  CD2 TYR A  60       2.628  16.414  -8.204  1.00 38.98           C  
ATOM    882  HD2 TYR A  60       2.266  16.604  -7.205  1.00 38.98           H  
ATOM    883  CE1 TYR A  60       3.542  15.905 -10.822  1.00 38.98           C  
ATOM    884  HE1 TYR A  60       3.895  15.695 -11.821  1.00 38.98           H  
ATOM    885  CE2 TYR A  60       3.605  15.423  -8.428  1.00 38.98           C  
ATOM    886  HE2 TYR A  60       3.996  14.854  -7.597  1.00 38.98           H  
ATOM    887  OH  TYR A  60       4.996  14.207  -9.969  1.00 38.98           O  
ATOM    888  HH  TYR A  60       5.258  13.762  -9.159  1.00 38.98           H  
ATOM    889  CZ  TYR A  60       4.061  15.166  -9.740  1.00 38.98           C  
ATOM    890  N   GLN A  61       0.726  21.109 -10.570  1.00 38.43           N  
ATOM    891  H   GLN A  61       1.663  20.943 -10.909  1.00 38.43           H  
ATOM    892  CA  GLN A  61      -0.238  21.583 -11.581  1.00 38.43           C  
ATOM    893  HA  GLN A  61       0.377  21.920 -12.415  1.00 38.43           H  
ATOM    894  C   GLN A  61      -1.176  22.773 -11.280  1.00 38.43           C  
ATOM    895  CB  GLN A  61      -1.052  20.392 -12.115  1.00 38.43           C  
ATOM    896  HB2 GLN A  61      -1.872  20.763 -12.730  1.00 38.43           H  
ATOM    897  HB3 GLN A  61      -1.483  19.843 -11.278  1.00 38.43           H  
ATOM    898  O   GLN A  61      -1.987  22.770 -10.365  1.00 38.43           O  
ATOM    899  CG  GLN A  61      -0.198  19.452 -12.979  1.00 38.43           C  
ATOM    900  HG2 GLN A  61       0.167  19.999 -13.848  1.00 38.43           H  
ATOM    901  HG3 GLN A  61       0.663  19.105 -12.407  1.00 38.43           H  
ATOM    902  CD  GLN A  61      -0.959  18.219 -13.456  1.00 38.43           C  
ATOM    903  NE2 GLN A  61      -0.500  17.562 -14.497  1.00 38.43           N  
ATOM    904 HE21 GLN A  61      -1.031  16.740 -14.748  1.00 38.43           H  
ATOM    905 HE22 GLN A  61       0.331  17.860 -14.988  1.00 38.43           H  
ATOM    906  OE1 GLN A  61      -1.956  17.799 -12.903  1.00 38.43           O  
ATOM    907  N   GLY A  62      -1.176  23.729 -12.217  1.00 37.89           N  
ATOM    908  H   GLY A  62      -0.436  23.724 -12.905  1.00 37.89           H  
ATOM    909  CA  GLY A  62      -2.223  24.741 -12.384  1.00 37.89           C  
ATOM    910  HA2 GLY A  62      -2.358  25.280 -11.447  1.00 37.89           H  
ATOM    911  HA3 GLY A  62      -3.167  24.258 -12.637  1.00 37.89           H  
ATOM    912  C   GLY A  62      -1.854  25.754 -13.471  1.00 37.89           C  
ATOM    913  O   GLY A  62      -1.098  26.679 -13.205  1.00 37.89           O  
ATOM    914  N   ASN A  63      -2.344  25.567 -14.703  1.00 36.17           N  
ATOM    915  H   ASN A  63      -3.048  24.854 -14.829  1.00 36.17           H  
ATOM    916  CA  ASN A  63      -2.181  26.550 -15.786  1.00 36.17           C  
ATOM    917  HA  ASN A  63      -1.220  27.052 -15.677  1.00 36.17           H  
ATOM    918  C   ASN A  63      -3.272  27.633 -15.712  1.00 36.17           C  
ATOM    919  CB  ASN A  63      -2.217  25.859 -17.167  1.00 36.17           C  
ATOM    920  HB2 ASN A  63      -2.882  24.996 -17.146  1.00 36.17           H  
ATOM    921  HB3 ASN A  63      -2.623  26.555 -17.901  1.00 36.17           H  
ATOM    922  O   ASN A  63      -4.437  27.315 -15.487  1.00 36.17           O  
ATOM    923  CG  ASN A  63      -0.847  25.463 -17.680  1.00 36.17           C  
ATOM    924  ND2 ASN A  63      -0.462  24.214 -17.561  1.00 36.17           N  
ATOM    925 HD21 ASN A  63      -1.083  23.522 -17.168  1.00 36.17           H  
ATOM    926 HD22 ASN A  63       0.450  24.005 -17.941  1.00 36.17           H  
ATOM    927  OD1 ASN A  63      -0.099  26.270 -18.199  1.00 36.17           O  
ATOM    928  N   GLY A  64      -2.889  28.880 -15.989  1.00 41.11           N  
ATOM    929  H   GLY A  64      -1.900  29.048 -16.101  1.00 41.11           H  
ATOM    930  CA  GLY A  64      -3.766  30.048 -16.146  1.00 41.11           C  
ATOM    931  HA2 GLY A  64      -4.380  29.924 -17.038  1.00 41.11           H  
ATOM    932  HA3 GLY A  64      -4.415  30.152 -15.276  1.00 41.11           H  
ATOM    933  C   GLY A  64      -2.889  31.298 -16.263  1.00 41.11           C  
ATOM    934  O   GLY A  64      -2.348  31.755 -15.266  1.00 41.11           O  
ATOM    935  N   GLN A  65      -2.412  31.634 -17.461  1.00 39.78           N  
ATOM    936  H   GLN A  65      -1.438  31.881 -17.356  1.00 39.78           H  
ATOM    937  CA  GLN A  65      -3.041  32.551 -18.423  1.00 39.78           C  
ATOM    938  HA  GLN A  65      -2.324  32.593 -19.243  1.00 39.78           H  
ATOM    939  C   GLN A  65      -3.160  34.014 -17.957  1.00 39.78           C  
ATOM    940  CB  GLN A  65      -4.347  32.041 -19.064  1.00 39.78           C  
ATOM    941  HB2 GLN A  65      -4.929  32.904 -19.386  1.00 39.78           H  
ATOM    942  HB3 GLN A  65      -4.962  31.504 -18.341  1.00 39.78           H  
ATOM    943  O   GLN A  65      -3.821  34.326 -16.975  1.00 39.78           O  
ATOM    944  CG  GLN A  65      -4.070  31.172 -20.299  1.00 39.78           C  
ATOM    945  HG2 GLN A  65      -3.686  30.204 -19.978  1.00 39.78           H  
ATOM    946  HG3 GLN A  65      -3.321  31.652 -20.928  1.00 39.78           H  
ATOM    947  CD  GLN A  65      -5.317  30.959 -21.143  1.00 39.78           C  
ATOM    948  NE2 GLN A  65      -5.628  31.865 -22.041  1.00 39.78           N  
ATOM    949 HE21 GLN A  65      -5.243  32.792 -21.935  1.00 39.78           H  
ATOM    950 HE22 GLN A  65      -6.516  31.741 -22.506  1.00 39.78           H  
ATOM    951  OE1 GLN A  65      -6.030  29.980 -21.007  1.00 39.78           O  
ATOM    952  N   ASP A  66      -2.561  34.870 -18.792  1.00 38.66           N  
ATOM    953  H   ASP A  66      -2.083  34.440 -19.570  1.00 38.66           H  
ATOM    954  CA  ASP A  66      -2.830  36.295 -19.002  1.00 38.66           C  
ATOM    955  HA  ASP A  66      -2.210  36.526 -19.868  1.00 38.66           H  
ATOM    956  C   ASP A  66      -2.342  37.341 -17.972  1.00 38.66           C  
ATOM    957  CB  ASP A  66      -4.255  36.476 -19.557  1.00 38.66           C  
ATOM    958  HB2 ASP A  66      -4.990  36.069 -18.863  1.00 38.66           H  
ATOM    959  HB3 ASP A  66      -4.454  37.539 -19.693  1.00 38.66           H  
ATOM    960  O   ASP A  66      -2.994  37.685 -16.995  1.00 38.66           O  
ATOM    961  CG  ASP A  66      -4.346  35.775 -20.922  1.00 38.66           C  
ATOM    962  OD1 ASP A  66      -3.571  36.204 -21.809  1.00 38.66           O  
ATOM    963  OD2 ASP A  66      -5.072  34.761 -21.064  1.00 38.66           O  
ATOM    964  N   SER A  67      -1.178  37.915 -18.316  1.00 32.93           N  
ATOM    965  H   SER A  67      -0.645  37.348 -18.960  1.00 32.93           H  
ATOM    966  CA  SER A  67      -0.988  39.349 -18.621  1.00 32.93           C  
ATOM    967  HA  SER A  67       0.086  39.524 -18.679  1.00 32.93           H  
ATOM    968  C   SER A  67      -1.571  40.410 -17.668  1.00 32.93           C  
ATOM    969  CB  SER A  67      -1.558  39.609 -20.030  1.00 32.93           C  
ATOM    970  HB2 SER A  67      -2.644  39.521 -20.002  1.00 32.93           H  
ATOM    971  HB3 SER A  67      -1.302  40.621 -20.344  1.00 32.93           H  
ATOM    972  O   SER A  67      -2.779  40.565 -17.611  1.00 32.93           O  
ATOM    973  OG  SER A  67      -1.046  38.676 -20.973  1.00 32.93           O  
ATOM    974  HG  SER A  67      -1.788  38.239 -21.398  1.00 32.93           H  
ATOM    975  N   TYR A  68      -0.718  41.260 -17.067  1.00 39.78           N  
ATOM    976  H   TYR A  68       0.176  40.862 -16.816  1.00 39.78           H  
ATOM    977  CA  TYR A  68      -0.682  42.731 -17.283  1.00 39.78           C  
ATOM    978  HA  TYR A  68      -0.327  42.882 -18.303  1.00 39.78           H  
ATOM    979  C   TYR A  68       0.326  43.454 -16.349  1.00 39.78           C  
ATOM    980  CB  TYR A  68      -2.062  43.436 -17.196  1.00 39.78           C  
ATOM    981  HB2 TYR A  68      -1.926  44.426 -16.760  1.00 39.78           H  
ATOM    982  HB3 TYR A  68      -2.720  42.893 -16.517  1.00 39.78           H  
ATOM    983  O   TYR A  68       0.227  43.393 -15.132  1.00 39.78           O  
ATOM    984  CG  TYR A  68      -2.739  43.644 -18.551  1.00 39.78           C  
ATOM    985  CD1 TYR A  68      -2.218  44.592 -19.457  1.00 39.78           C  
ATOM    986  HD1 TYR A  68      -1.386  45.213 -19.159  1.00 39.78           H  
ATOM    987  CD2 TYR A  68      -3.880  42.903 -18.921  1.00 39.78           C  
ATOM    988  HD2 TYR A  68      -4.332  42.218 -18.218  1.00 39.78           H  
ATOM    989  CE1 TYR A  68      -2.786  44.745 -20.738  1.00 39.78           C  
ATOM    990  HE1 TYR A  68      -2.378  45.477 -21.420  1.00 39.78           H  
ATOM    991  CE2 TYR A  68      -4.435  43.029 -20.207  1.00 39.78           C  
ATOM    992  HE2 TYR A  68      -5.289  42.433 -20.495  1.00 39.78           H  
ATOM    993  OH  TYR A  68      -4.422  44.066 -22.366  1.00 39.78           O  
ATOM    994  HH  TYR A  68      -3.964  44.731 -22.885  1.00 39.78           H  
ATOM    995  CZ  TYR A  68      -3.884  43.945 -21.123  1.00 39.78           C  
ATOM    996  N   GLN A  69       1.276  44.154 -16.981  1.00 38.65           N  
ATOM    997  H   GLN A  69       1.337  43.951 -17.969  1.00 38.65           H  
ATOM    998  CA  GLN A  69       1.915  45.442 -16.626  1.00 38.65           C  
ATOM    999  HA  GLN A  69       2.894  45.419 -17.105  1.00 38.65           H  
ATOM   1000  C   GLN A  69       2.213  45.846 -15.158  1.00 38.65           C  
ATOM   1001  CB  GLN A  69       1.134  46.559 -17.341  1.00 38.65           C  
ATOM   1002  HB2 GLN A  69       0.068  46.433 -17.149  1.00 38.65           H  
ATOM   1003  HB3 GLN A  69       1.441  47.531 -16.955  1.00 38.65           H  
ATOM   1004  O   GLN A  69       1.328  46.166 -14.375  1.00 38.65           O  
ATOM   1005  CG  GLN A  69       1.421  46.526 -18.853  1.00 38.65           C  
ATOM   1006  HG2 GLN A  69       1.317  45.511 -19.236  1.00 38.65           H  
ATOM   1007  HG3 GLN A  69       2.452  46.841 -19.015  1.00 38.65           H  
ATOM   1008  CD  GLN A  69       0.502  47.409 -19.690  1.00 38.65           C  
ATOM   1009  NE2 GLN A  69       0.862  47.674 -20.926  1.00 38.65           N  
ATOM   1010 HE21 GLN A  69       0.232  48.274 -21.439  1.00 38.65           H  
ATOM   1011 HE22 GLN A  69       1.762  47.372 -21.271  1.00 38.65           H  
ATOM   1012  OE1 GLN A  69      -0.570  47.831 -19.301  1.00 38.65           O  
ATOM   1013  N   ASP A  70       3.520  46.004 -14.906  1.00 31.87           N  
ATOM   1014  H   ASP A  70       4.123  45.563 -15.587  1.00 31.87           H  
ATOM   1015  CA  ASP A  70       4.195  47.130 -14.230  1.00 31.87           C  
ATOM   1016  HA  ASP A  70       5.120  46.733 -13.811  1.00 31.87           H  
ATOM   1017  C   ASP A  70       3.500  47.906 -13.093  1.00 31.87           C  
ATOM   1018  CB  ASP A  70       4.604  48.166 -15.298  1.00 31.87           C  
ATOM   1019  HB2 ASP A  70       3.735  48.439 -15.897  1.00 31.87           H  
ATOM   1020  HB3 ASP A  70       4.961  49.068 -14.802  1.00 31.87           H  
ATOM   1021  O   ASP A  70       2.609  48.718 -13.339  1.00 31.87           O  
ATOM   1022  CG  ASP A  70       5.726  47.668 -16.199  1.00 31.87           C  
ATOM   1023  OD1 ASP A  70       6.827  47.447 -15.648  1.00 31.87           O  
ATOM   1024  OD2 ASP A  70       5.471  47.502 -17.413  1.00 31.87           O  
ATOM   1025  N   PHE A  71       4.135  47.915 -11.908  1.00 35.37           N  
ATOM   1026  H   PHE A  71       4.770  47.155 -11.707  1.00 35.37           H  
ATOM   1027  CA  PHE A  71       4.393  49.188 -11.215  1.00 35.37           C  
ATOM   1028  HA  PHE A  71       4.576  49.916 -12.005  1.00 35.37           H  
ATOM   1029  C   PHE A  71       5.653  49.170 -10.318  1.00 35.37           C  
ATOM   1030  CB  PHE A  71       3.156  49.700 -10.449  1.00 35.37           C  
ATOM   1031  HB2 PHE A  71       2.263  49.177 -10.794  1.00 35.37           H  
ATOM   1032  HB3 PHE A  71       3.256  49.474  -9.387  1.00 35.37           H  
ATOM   1033  O   PHE A  71       5.722  48.452  -9.328  1.00 35.37           O  
ATOM   1034  CG  PHE A  71       2.923  51.192 -10.643  1.00 35.37           C  
ATOM   1035  CD1 PHE A  71       3.328  52.116  -9.662  1.00 35.37           C  
ATOM   1036  HD1 PHE A  71       3.804  51.767  -8.758  1.00 35.37           H  
ATOM   1037  CD2 PHE A  71       2.310  51.661 -11.822  1.00 35.37           C  
ATOM   1038  HD2 PHE A  71       1.984  50.958 -12.575  1.00 35.37           H  
ATOM   1039  CE1 PHE A  71       3.113  53.494  -9.856  1.00 35.37           C  
ATOM   1040  HE1 PHE A  71       3.430  54.199  -9.102  1.00 35.37           H  
ATOM   1041  CE2 PHE A  71       2.095  53.037 -12.019  1.00 35.37           C  
ATOM   1042  HE2 PHE A  71       1.607  53.380 -12.919  1.00 35.37           H  
ATOM   1043  CZ  PHE A  71       2.490  53.954 -11.030  1.00 35.37           C  
ATOM   1044  HZ  PHE A  71       2.318  55.011 -11.170  1.00 35.37           H  
ATOM   1045  N   GLN A  72       6.642  49.978 -10.723  1.00 40.89           N  
ATOM   1046  H   GLN A  72       6.536  50.270 -11.684  1.00 40.89           H  
ATOM   1047  CA  GLN A  72       7.535  50.869  -9.946  1.00 40.89           C  
ATOM   1048  HA  GLN A  72       8.503  50.840 -10.446  1.00 40.89           H  
ATOM   1049  C   GLN A  72       7.776  50.562  -8.443  1.00 40.89           C  
ATOM   1050  CB  GLN A  72       6.984  52.309 -10.069  1.00 40.89           C  
ATOM   1051  HB2 GLN A  72       6.133  52.418  -9.396  1.00 40.89           H  
ATOM   1052  HB3 GLN A  72       7.757  53.002  -9.738  1.00 40.89           H  
ATOM   1053  O   GLN A  72       6.835  50.453  -7.668  1.00 40.89           O  
ATOM   1054  CG  GLN A  72       6.522  52.710 -11.487  1.00 40.89           C  
ATOM   1055  HG2 GLN A  72       5.721  52.048 -11.818  1.00 40.89           H  
ATOM   1056  HG3 GLN A  72       7.356  52.615 -12.182  1.00 40.89           H  
ATOM   1057  CD  GLN A  72       5.970  54.128 -11.582  1.00 40.89           C  
ATOM   1058  NE2 GLN A  72       5.241  54.438 -12.631  1.00 40.89           N  
ATOM   1059 HE21 GLN A  72       4.840  55.365 -12.622  1.00 40.89           H  
ATOM   1060 HE22 GLN A  72       4.936  53.717 -13.269  1.00 40.89           H  
ATOM   1061  OE1 GLN A  72       6.196  54.991 -10.751  1.00 40.89           O  
ATOM   1062  N   GLY A  73       9.000  50.573  -7.900  1.00 35.23           N  
ATOM   1063  H   GLY A  73       8.966  50.449  -6.898  1.00 35.23           H  
ATOM   1064  CA  GLY A  73      10.321  50.962  -8.428  1.00 35.23           C  
ATOM   1065  HA2 GLY A  73      10.881  50.066  -8.694  1.00 35.23           H  
ATOM   1066  HA3 GLY A  73      10.213  51.590  -9.312  1.00 35.23           H  
ATOM   1067  C   GLY A  73      11.115  51.755  -7.369  1.00 35.23           C  
ATOM   1068  O   GLY A  73      10.504  52.233  -6.425  1.00 35.23           O  
ATOM   1069  N   TYR A  74      12.441  51.926  -7.509  1.00 40.30           N  
ATOM   1070  H   TYR A  74      12.923  51.359  -8.192  1.00 40.30           H  
ATOM   1071  CA  TYR A  74      13.201  53.076  -6.959  1.00 40.30           C  
ATOM   1072  HA  TYR A  74      12.700  53.981  -7.303  1.00 40.30           H  
ATOM   1073  C   TYR A  74      14.654  53.116  -7.494  1.00 40.30           C  
ATOM   1074  CB  TYR A  74      13.206  53.119  -5.406  1.00 40.30           C  
ATOM   1075  HB2 TYR A  74      12.881  52.157  -5.009  1.00 40.30           H  
ATOM   1076  HB3 TYR A  74      14.225  53.270  -5.049  1.00 40.30           H  
ATOM   1077  O   TYR A  74      15.400  52.173  -7.271  1.00 40.30           O  
ATOM   1078  CG  TYR A  74      12.348  54.238  -4.815  1.00 40.30           C  
ATOM   1079  CD1 TYR A  74      12.751  55.582  -4.948  1.00 40.30           C  
ATOM   1080  HD1 TYR A  74      13.693  55.809  -5.425  1.00 40.30           H  
ATOM   1081  CD2 TYR A  74      11.125  53.953  -4.175  1.00 40.30           C  
ATOM   1082  HD2 TYR A  74      10.802  52.928  -4.062  1.00 40.30           H  
ATOM   1083  CE1 TYR A  74      11.927  56.631  -4.495  1.00 40.30           C  
ATOM   1084  HE1 TYR A  74      12.233  57.660  -4.619  1.00 40.30           H  
ATOM   1085  CE2 TYR A  74      10.286  54.995  -3.737  1.00 40.30           C  
ATOM   1086  HE2 TYR A  74       9.330  54.774  -3.285  1.00 40.30           H  
ATOM   1087  OH  TYR A  74       9.856  57.341  -3.503  1.00 40.30           O  
ATOM   1088  HH  TYR A  74      10.217  58.211  -3.686  1.00 40.30           H  
ATOM   1089  CZ  TYR A  74      10.678  56.337  -3.905  1.00 40.30           C  
ATOM   1090  N   GLN A  75      15.033  54.248  -8.120  1.00 40.81           N  
ATOM   1091  H   GLN A  75      14.295  54.923  -8.262  1.00 40.81           H  
ATOM   1092  CA  GLN A  75      16.390  54.686  -8.559  1.00 40.81           C  
ATOM   1093  HA  GLN A  75      16.236  55.629  -9.084  1.00 40.81           H  
ATOM   1094  C   GLN A  75      17.113  53.771  -9.588  1.00 40.81           C  
ATOM   1095  CB  GLN A  75      17.255  55.028  -7.326  1.00 40.81           C  
ATOM   1096  HB2 GLN A  75      17.356  54.143  -6.698  1.00 40.81           H  
ATOM   1097  HB3 GLN A  75      18.248  55.330  -7.658  1.00 40.81           H  
ATOM   1098  O   GLN A  75      17.224  52.571  -9.407  1.00 40.81           O  
ATOM   1099  CG  GLN A  75      16.634  56.179  -6.507  1.00 40.81           C  
ATOM   1100  HG2 GLN A  75      16.627  57.086  -7.112  1.00 40.81           H  
ATOM   1101  HG3 GLN A  75      15.601  55.927  -6.267  1.00 40.81           H  
ATOM   1102  CD  GLN A  75      17.338  56.490  -5.189  1.00 40.81           C  
ATOM   1103  NE2 GLN A  75      16.684  57.170  -4.272  1.00 40.81           N  
ATOM   1104 HE21 GLN A  75      15.712  57.422  -4.388  1.00 40.81           H  
ATOM   1105 HE22 GLN A  75      17.191  57.315  -3.411  1.00 40.81           H  
ATOM   1106  OE1 GLN A  75      18.487  56.170  -4.957  1.00 40.81           O  
ATOM   1107  N   GLY A  76      17.618  54.236 -10.742  1.00 35.75           N  
ATOM   1108  H   GLY A  76      17.960  53.469 -11.303  1.00 35.75           H  
ATOM   1109  CA  GLY A  76      18.156  55.560 -11.119  1.00 35.75           C  
ATOM   1110  HA2 GLY A  76      17.790  56.342 -10.454  1.00 35.75           H  
ATOM   1111  HA3 GLY A  76      17.862  55.795 -12.142  1.00 35.75           H  
ATOM   1112  C   GLY A  76      19.693  55.513 -11.020  1.00 35.75           C  
ATOM   1113  O   GLY A  76      20.192  55.100  -9.986  1.00 35.75           O  
ATOM   1114  N   TYR A  77      20.531  55.880 -12.001  1.00 42.53           N  
ATOM   1115  H   TYR A  77      21.484  55.608 -11.809  1.00 42.53           H  
ATOM   1116  CA  TYR A  77      20.405  56.783 -13.160  1.00 42.53           C  
ATOM   1117  HA  TYR A  77      19.374  56.825 -13.511  1.00 42.53           H  
ATOM   1118  C   TYR A  77      21.325  56.293 -14.317  1.00 42.53           C  
ATOM   1119  CB  TYR A  77      20.861  58.175 -12.681  1.00 42.53           C  
ATOM   1120  HB2 TYR A  77      21.819  58.081 -12.171  1.00 42.53           H  
ATOM   1121  HB3 TYR A  77      21.039  58.815 -13.546  1.00 42.53           H  
ATOM   1122  O   TYR A  77      22.401  55.778 -14.052  1.00 42.53           O  
ATOM   1123  CG  TYR A  77      19.888  58.895 -11.764  1.00 42.53           C  
ATOM   1124  CD1 TYR A  77      19.017  59.863 -12.301  1.00 42.53           C  
ATOM   1125  HD1 TYR A  77      19.056  60.108 -13.352  1.00 42.53           H  
ATOM   1126  CD2 TYR A  77      19.864  58.623 -10.380  1.00 42.53           C  
ATOM   1127  HD2 TYR A  77      20.555  57.911  -9.954  1.00 42.53           H  
ATOM   1128  CE1 TYR A  77      18.107  60.537 -11.465  1.00 42.53           C  
ATOM   1129  HE1 TYR A  77      17.439  61.286 -11.863  1.00 42.53           H  
ATOM   1130  CE2 TYR A  77      18.947  59.287  -9.542  1.00 42.53           C  
ATOM   1131  HE2 TYR A  77      18.935  59.072  -8.484  1.00 42.53           H  
ATOM   1132  OH  TYR A  77      17.186  60.904  -9.290  1.00 42.53           O  
ATOM   1133  HH  TYR A  77      17.286  60.662  -8.366  1.00 42.53           H  
ATOM   1134  CZ  TYR A  77      18.067  60.247 -10.086  1.00 42.53           C  
ATOM   1135  N   GLN A  78      20.864  56.241 -15.577  1.00 37.80           N  
ATOM   1136  H   GLN A  78      21.014  55.300 -15.912  1.00 37.80           H  
ATOM   1137  CA  GLN A  78      21.092  57.194 -16.697  1.00 37.80           C  
ATOM   1138  HA  GLN A  78      20.503  56.784 -17.517  1.00 37.80           H  
ATOM   1139  C   GLN A  78      22.525  57.359 -17.276  1.00 37.80           C  
ATOM   1140  CB  GLN A  78      20.521  58.600 -16.449  1.00 37.80           C  
ATOM   1141  HB2 GLN A  78      20.705  59.184 -17.350  1.00 37.80           H  
ATOM   1142  HB3 GLN A  78      21.081  59.081 -15.647  1.00 37.80           H  
ATOM   1143  O   GLN A  78      23.492  57.494 -16.540  1.00 37.80           O  
ATOM   1144  CG  GLN A  78      19.016  58.699 -16.176  1.00 37.80           C  
ATOM   1145  HG2 GLN A  78      18.775  58.212 -15.230  1.00 37.80           H  
ATOM   1146  HG3 GLN A  78      18.470  58.195 -16.973  1.00 37.80           H  
ATOM   1147  CD  GLN A  78      18.554  60.157 -16.110  1.00 37.80           C  
ATOM   1148  NE2 GLN A  78      17.268  60.402 -16.000  1.00 37.80           N  
ATOM   1149 HE21 GLN A  78      17.000  61.374 -15.938  1.00 37.80           H  
ATOM   1150 HE22 GLN A  78      16.594  59.653 -15.941  1.00 37.80           H  
ATOM   1151  OE1 GLN A  78      19.329  61.100 -16.159  1.00 37.80           O  
ATOM   1152  N   ARG A  79      22.567  57.569 -18.614  1.00 39.50           N  
ATOM   1153  H   ARG A  79      21.683  57.434 -19.082  1.00 39.50           H  
ATOM   1154  CA  ARG A  79      23.701  57.964 -19.503  1.00 39.50           C  
ATOM   1155  HA  ARG A  79      23.268  58.213 -20.472  1.00 39.50           H  
ATOM   1156  C   ARG A  79      24.744  56.857 -19.765  1.00 39.50           C  
ATOM   1157  CB  ARG A  79      24.387  59.252 -18.999  1.00 39.50           C  
ATOM   1158  HB2 ARG A  79      24.853  59.055 -18.034  1.00 39.50           H  
ATOM   1159  HB3 ARG A  79      25.184  59.516 -19.695  1.00 39.50           H  
ATOM   1160  O   ARG A  79      25.290  56.295 -18.836  1.00 39.50           O  
ATOM   1161  CG  ARG A  79      23.438  60.454 -18.869  1.00 39.50           C  
ATOM   1162  HG2 ARG A  79      22.583  60.188 -18.247  1.00 39.50           H  
ATOM   1163  HG3 ARG A  79      23.081  60.739 -19.858  1.00 39.50           H  
ATOM   1164  CD  ARG A  79      24.150  61.641 -18.213  1.00 39.50           C  
ATOM   1165  HD2 ARG A  79      24.486  61.336 -17.221  1.00 39.50           H  
ATOM   1166  HD3 ARG A  79      25.033  61.902 -18.795  1.00 39.50           H  
ATOM   1167  NE  ARG A  79      23.239  62.796 -18.070  1.00 39.50           N  
ATOM   1168  HE  ARG A  79      22.562  62.730 -17.324  1.00 39.50           H  
ATOM   1169  NH1 ARG A  79      24.029  64.098 -19.800  1.00 39.50           N  
ATOM   1170 HH11 ARG A  79      23.999  64.955 -20.333  1.00 39.50           H  
ATOM   1171 HH12 ARG A  79      24.718  63.389 -20.009  1.00 39.50           H  
ATOM   1172  NH2 ARG A  79      22.336  64.829 -18.546  1.00 39.50           N  
ATOM   1173 HH21 ARG A  79      21.689  64.712 -17.780  1.00 39.50           H  
ATOM   1174 HH22 ARG A  79      22.311  65.673 -19.100  1.00 39.50           H  
ATOM   1175  CZ  ARG A  79      23.210  63.896 -18.804  1.00 39.50           C  
ATOM   1176  N   GLY A  80      25.116  56.495 -20.998  1.00 31.67           N  
ATOM   1177  H   GLY A  80      25.806  55.758 -20.974  1.00 31.67           H  
ATOM   1178  CA  GLY A  80      24.751  57.004 -22.327  1.00 31.67           C  
ATOM   1179  HA2 GLY A  80      23.749  57.433 -22.320  1.00 31.67           H  
ATOM   1180  HA3 GLY A  80      24.731  56.163 -23.020  1.00 31.67           H  
ATOM   1181  C   GLY A  80      25.727  58.056 -22.871  1.00 31.67           C  
ATOM   1182  O   GLY A  80      25.653  59.207 -22.447  1.00 31.67           O  
ATOM   1183  N   GLN A  81      26.592  57.662 -23.822  1.00 39.96           N  
ATOM   1184  H   GLN A  81      26.712  56.668 -23.952  1.00 39.96           H  
ATOM   1185  CA  GLN A  81      27.235  58.500 -24.858  1.00 39.96           C  
ATOM   1186  HA  GLN A  81      26.453  58.943 -25.475  1.00 39.96           H  
ATOM   1187  C   GLN A  81      28.141  57.654 -25.784  1.00 39.96           C  
ATOM   1188  CB  GLN A  81      28.092  59.625 -24.237  1.00 39.96           C  
ATOM   1189  HB2 GLN A  81      29.058  59.682 -24.740  1.00 39.96           H  
ATOM   1190  HB3 GLN A  81      28.284  59.417 -23.185  1.00 39.96           H  
ATOM   1191  O   GLN A  81      28.912  56.846 -25.285  1.00 39.96           O  
ATOM   1192  CG  GLN A  81      27.405  60.992 -24.394  1.00 39.96           C  
ATOM   1193  HG2 GLN A  81      27.305  61.217 -25.456  1.00 39.96           H  
ATOM   1194  HG3 GLN A  81      26.406  60.976 -23.959  1.00 39.96           H  
ATOM   1195  CD  GLN A  81      28.198  62.110 -23.738  1.00 39.96           C  
ATOM   1196  NE2 GLN A  81      28.310  62.129 -22.428  1.00 39.96           N  
ATOM   1197 HE21 GLN A  81      28.922  62.840 -22.054  1.00 39.96           H  
ATOM   1198 HE22 GLN A  81      27.955  61.355 -21.883  1.00 39.96           H  
ATOM   1199  OE1 GLN A  81      28.724  62.989 -24.393  1.00 39.96           O  
ATOM   1200  N   GLY A  82      28.099  57.907 -27.104  1.00 39.61           N  
ATOM   1201  H   GLY A  82      27.425  58.589 -27.423  1.00 39.61           H  
ATOM   1202  CA  GLY A  82      29.077  57.420 -28.101  1.00 39.61           C  
ATOM   1203  HA2 GLY A  82      30.078  57.554 -27.688  1.00 39.61           H  
ATOM   1204  HA3 GLY A  82      29.020  58.049 -28.989  1.00 39.61           H  
ATOM   1205  C   GLY A  82      28.964  55.932 -28.498  1.00 39.61           C  
ATOM   1206  O   GLY A  82      29.116  55.052 -27.669  1.00 39.61           O  
ATOM   1207  N   GLY A  83      28.734  55.542 -29.756  1.00 31.26           N  
ATOM   1208  H   GLY A  83      28.696  54.538 -29.853  1.00 31.26           H  
ATOM   1209  CA  GLY A  83      28.544  56.347 -30.964  1.00 31.26           C  
ATOM   1210  HA2 GLY A  83      27.879  55.802 -31.633  1.00 31.26           H  
ATOM   1211  HA3 GLY A  83      28.049  57.287 -30.718  1.00 31.26           H  
ATOM   1212  C   GLY A  83      29.833  56.656 -31.735  1.00 31.26           C  
ATOM   1213  O   GLY A  83      30.241  57.815 -31.774  1.00 31.26           O  
ATOM   1214  N   GLN A  84      30.435  55.642 -32.374  1.00 42.84           N  
ATOM   1215  H   GLN A  84      30.158  54.704 -32.123  1.00 42.84           H  
ATOM   1216  CA  GLN A  84      31.322  55.740 -33.554  1.00 42.84           C  
ATOM   1217  HA  GLN A  84      30.789  56.300 -34.322  1.00 42.84           H  
ATOM   1218  C   GLN A  84      31.575  54.325 -34.126  1.00 42.84           C  
ATOM   1219  CB  GLN A  84      32.629  56.476 -33.188  1.00 42.84           C  
ATOM   1220  HB2 GLN A  84      32.756  56.488 -32.105  1.00 42.84           H  
ATOM   1221  HB3 GLN A  84      33.489  55.956 -33.610  1.00 42.84           H  
ATOM   1222  O   GLN A  84      31.873  53.411 -33.372  1.00 42.84           O  
ATOM   1223  CG  GLN A  84      32.610  57.918 -33.731  1.00 42.84           C  
ATOM   1224  HG2 GLN A  84      33.074  57.926 -34.718  1.00 42.84           H  
ATOM   1225  HG3 GLN A  84      31.588  58.280 -33.846  1.00 42.84           H  
ATOM   1226  CD  GLN A  84      33.361  58.904 -32.851  1.00 42.84           C  
ATOM   1227  NE2 GLN A  84      32.685  59.590 -31.960  1.00 42.84           N  
ATOM   1228 HE21 GLN A  84      33.232  60.184 -31.354  1.00 42.84           H  
ATOM   1229 HE22 GLN A  84      31.738  59.309 -31.747  1.00 42.84           H  
ATOM   1230  OE1 GLN A  84      34.553  59.095 -32.984  1.00 42.84           O  
ATOM   1231  N   ARG A  85      31.171  54.039 -35.375  1.00 37.42           N  
ATOM   1232  H   ARG A  85      30.736  53.128 -35.343  1.00 37.42           H  
ATOM   1233  CA  ARG A  85      31.913  54.195 -36.655  1.00 37.42           C  
ATOM   1234  HA  ARG A  85      31.195  54.067 -37.465  1.00 37.42           H  
ATOM   1235  C   ARG A  85      33.016  53.147 -36.887  1.00 37.42           C  
ATOM   1236  CB  ARG A  85      32.574  55.571 -36.855  1.00 37.42           C  
ATOM   1237  HB2 ARG A  85      33.260  55.471 -37.697  1.00 37.42           H  
ATOM   1238  HB3 ARG A  85      33.189  55.801 -35.985  1.00 37.42           H  
ATOM   1239  O   ARG A  85      34.074  53.260 -36.288  1.00 37.42           O  
ATOM   1240  CG  ARG A  85      31.678  56.766 -37.175  1.00 37.42           C  
ATOM   1241  HG2 ARG A  85      31.003  56.527 -37.997  1.00 37.42           H  
ATOM   1242  HG3 ARG A  85      31.093  57.041 -36.297  1.00 37.42           H  
ATOM   1243  CD  ARG A  85      32.603  57.923 -37.584  1.00 37.42           C  
ATOM   1244  HD2 ARG A  85      33.482  57.928 -36.939  1.00 37.42           H  
ATOM   1245  HD3 ARG A  85      32.948  57.744 -38.602  1.00 37.42           H  
ATOM   1246  NE  ARG A  85      31.942  59.234 -37.458  1.00 37.42           N  
ATOM   1247  HE  ARG A  85      31.497  59.425 -36.571  1.00 37.42           H  
ATOM   1248  NH1 ARG A  85      32.460  60.108 -39.527  1.00 37.42           N  
ATOM   1249 HH11 ARG A  85      32.423  60.873 -40.185  1.00 37.42           H  
ATOM   1250 HH12 ARG A  85      32.939  59.254 -39.773  1.00 37.42           H  
ATOM   1251  NH2 ARG A  85      31.382  61.358 -38.030  1.00 37.42           N  
ATOM   1252 HH21 ARG A  85      31.387  62.120 -38.694  1.00 37.42           H  
ATOM   1253 HH22 ARG A  85      31.005  61.510 -37.106  1.00 37.42           H  
ATOM   1254  CZ  ARG A  85      31.934  60.219 -38.338  1.00 37.42           C  
ATOM   1255  N   GLY A  86      32.826  52.308 -37.914  1.00 31.11           N  
ATOM   1256  H   GLY A  86      31.900  52.258 -38.314  1.00 31.11           H  
ATOM   1257  CA  GLY A  86      33.896  51.577 -38.619  1.00 31.11           C  
ATOM   1258  HA2 GLY A  86      33.462  51.129 -39.513  1.00 31.11           H  
ATOM   1259  HA3 GLY A  86      34.665  52.282 -38.935  1.00 31.11           H  
ATOM   1260  C   GLY A  86      34.589  50.464 -37.809  1.00 31.11           C  
ATOM   1261  O   GLY A  86      34.547  50.451 -36.592  1.00 31.11           O  
ATOM   1262  N   TYR A  87      35.234  49.470 -38.417  1.00 37.70           N  
ATOM   1263  H   TYR A  87      35.601  48.765 -37.795  1.00 37.70           H  
ATOM   1264  CA  TYR A  87      35.641  49.375 -39.816  1.00 37.70           C  
ATOM   1265  HA  TYR A  87      35.084  50.083 -40.429  1.00 37.70           H  
ATOM   1266  C   TYR A  87      35.412  47.980 -40.395  1.00 37.70           C  
ATOM   1267  CB  TYR A  87      37.127  49.741 -39.936  1.00 37.70           C  
ATOM   1268  HB2 TYR A  87      37.691  49.302 -39.113  1.00 37.70           H  
ATOM   1269  HB3 TYR A  87      37.525  49.318 -40.859  1.00 37.70           H  
ATOM   1270  O   TYR A  87      35.999  46.991 -39.964  1.00 37.70           O  
ATOM   1271  CG  TYR A  87      37.354  51.233 -39.981  1.00 37.70           C  
ATOM   1272  CD1 TYR A  87      37.335  51.890 -41.225  1.00 37.70           C  
ATOM   1273  HD1 TYR A  87      37.213  51.325 -42.137  1.00 37.70           H  
ATOM   1274  CD2 TYR A  87      37.543  51.967 -38.793  1.00 37.70           C  
ATOM   1275  HD2 TYR A  87      37.549  51.462 -37.839  1.00 37.70           H  
ATOM   1276  CE1 TYR A  87      37.507  53.284 -41.285  1.00 37.70           C  
ATOM   1277  HE1 TYR A  87      37.517  53.794 -42.238  1.00 37.70           H  
ATOM   1278  CE2 TYR A  87      37.742  53.360 -38.853  1.00 37.70           C  
ATOM   1279  HE2 TYR A  87      37.906  53.917 -37.943  1.00 37.70           H  
ATOM   1280  OH  TYR A  87      37.953  55.356 -40.171  1.00 37.70           O  
ATOM   1281  HH  TYR A  87      38.202  55.713 -39.316  1.00 37.70           H  
ATOM   1282  CZ  TYR A  87      37.734  54.017 -40.103  1.00 37.70           C  
ATOM   1283  N   GLN A  88      34.642  47.947 -41.479  1.00 35.88           N  
ATOM   1284  H   GLN A  88      34.186  48.803 -41.758  1.00 35.88           H  
ATOM   1285  CA  GLN A  88      34.877  46.995 -42.550  1.00 35.88           C  
ATOM   1286  HA  GLN A  88      34.967  45.988 -42.142  1.00 35.88           H  
ATOM   1287  C   GLN A  88      36.189  47.409 -43.236  1.00 35.88           C  
ATOM   1288  CB  GLN A  88      33.662  47.064 -43.487  1.00 35.88           C  
ATOM   1289  HB2 GLN A  88      32.764  46.889 -42.894  1.00 35.88           H  
ATOM   1290  HB3 GLN A  88      33.592  48.068 -43.907  1.00 35.88           H  
ATOM   1291  O   GLN A  88      36.253  48.483 -43.825  1.00 35.88           O  
ATOM   1292  CG  GLN A  88      33.671  46.045 -44.633  1.00 35.88           C  
ATOM   1293  HG2 GLN A  88      33.768  45.042 -44.216  1.00 35.88           H  
ATOM   1294  HG3 GLN A  88      34.516  46.234 -45.293  1.00 35.88           H  
ATOM   1295  CD  GLN A  88      32.381  46.121 -45.453  1.00 35.88           C  
ATOM   1296  NE2 GLN A  88      31.979  45.055 -46.107  1.00 35.88           N  
ATOM   1297 HE21 GLN A  88      32.506  44.194 -46.089  1.00 35.88           H  
ATOM   1298 HE22 GLN A  88      31.123  45.166 -46.632  1.00 35.88           H  
ATOM   1299  OE1 GLN A  88      31.701  47.130 -45.518  1.00 35.88           O  
ATOM   1300  N   GLY A  89      37.222  46.571 -43.130  1.00 30.74           N  
ATOM   1301  H   GLY A  89      37.108  45.768 -42.528  1.00 30.74           H  
ATOM   1302  CA  GLY A  89      38.474  46.691 -43.881  1.00 30.74           C  
ATOM   1303  HA2 GLY A  89      38.998  45.736 -43.843  1.00 30.74           H  
ATOM   1304  HA3 GLY A  89      38.228  46.882 -44.926  1.00 30.74           H  
ATOM   1305  C   GLY A  89      39.444  47.799 -43.447  1.00 30.74           C  
ATOM   1306  O   GLY A  89      39.323  48.933 -43.888  1.00 30.74           O  
ATOM   1307  N   TYR A  90      40.515  47.404 -42.752  1.00 35.85           N  
ATOM   1308  H   TYR A  90      40.443  46.534 -42.245  1.00 35.85           H  
ATOM   1309  CA  TYR A  90      41.878  47.781 -43.158  1.00 35.85           C  
ATOM   1310  HA  TYR A  90      41.846  48.033 -44.218  1.00 35.85           H  
ATOM   1311  C   TYR A  90      42.800  46.566 -43.063  1.00 35.85           C  
ATOM   1312  CB  TYR A  90      42.427  49.025 -42.441  1.00 35.85           C  
ATOM   1313  HB2 TYR A  90      43.508  49.061 -42.579  1.00 35.85           H  
ATOM   1314  HB3 TYR A  90      42.230  48.945 -41.372  1.00 35.85           H  
ATOM   1315  O   TYR A  90      43.551  46.357 -42.115  1.00 35.85           O  
ATOM   1316  CG  TYR A  90      41.859  50.317 -42.997  1.00 35.85           C  
ATOM   1317  CD1 TYR A  90      42.034  50.641 -44.361  1.00 35.85           C  
ATOM   1318  HD1 TYR A  90      42.636  50.004 -44.992  1.00 35.85           H  
ATOM   1319  CD2 TYR A  90      41.095  51.160 -42.170  1.00 35.85           C  
ATOM   1320  HD2 TYR A  90      40.962  50.923 -41.125  1.00 35.85           H  
ATOM   1321  CE1 TYR A  90      41.377  51.756 -44.916  1.00 35.85           C  
ATOM   1322  HE1 TYR A  90      41.474  51.971 -45.969  1.00 35.85           H  
ATOM   1323  CE2 TYR A  90      40.476  52.299 -42.714  1.00 35.85           C  
ATOM   1324  HE2 TYR A  90      39.901  52.960 -42.082  1.00 35.85           H  
ATOM   1325  OH  TYR A  90      39.912  53.638 -44.617  1.00 35.85           O  
ATOM   1326  HH  TYR A  90      40.040  53.692 -45.566  1.00 35.85           H  
ATOM   1327  CZ  TYR A  90      40.577  52.576 -44.091  1.00 35.85           C  
ATOM   1328  N   GLN A  91      42.710  45.743 -44.106  1.00 36.70           N  
ATOM   1329  H   GLN A  91      42.039  45.994 -44.818  1.00 36.70           H  
ATOM   1330  CA  GLN A  91      43.842  44.951 -44.563  1.00 36.70           C  
ATOM   1331  HA  GLN A  91      44.195  44.314 -43.752  1.00 36.70           H  
ATOM   1332  C   GLN A  91      44.956  45.914 -45.003  1.00 36.70           C  
ATOM   1333  CB  GLN A  91      43.349  44.096 -45.739  1.00 36.70           C  
ATOM   1334  HB2 GLN A  91      43.074  44.762 -46.556  1.00 36.70           H  
ATOM   1335  HB3 GLN A  91      42.451  43.562 -45.428  1.00 36.70           H  
ATOM   1336  O   GLN A  91      44.662  46.986 -45.534  1.00 36.70           O  
ATOM   1337  CG  GLN A  91      44.351  43.056 -46.255  1.00 36.70           C  
ATOM   1338  HG2 GLN A  91      44.579  42.348 -45.459  1.00 36.70           H  
ATOM   1339  HG3 GLN A  91      45.275  43.542 -46.569  1.00 36.70           H  
ATOM   1340  CD  GLN A  91      43.782  42.312 -47.462  1.00 36.70           C  
ATOM   1341  NE2 GLN A  91      43.899  41.005 -47.529  1.00 36.70           N  
ATOM   1342 HE21 GLN A  91      44.349  40.473 -46.798  1.00 36.70           H  
ATOM   1343 HE22 GLN A  91      43.499  40.578 -48.353  1.00 36.70           H  
ATOM   1344  OE1 GLN A  91      43.217  42.893 -48.370  1.00 36.70           O  
ATOM   1345  N   SER A  92      46.215  45.492 -44.861  1.00 34.26           N  
ATOM   1346  H   SER A  92      46.349  44.606 -44.395  1.00 34.26           H  
ATOM   1347  CA  SER A  92      47.417  46.295 -45.125  1.00 34.26           C  
ATOM   1348  HA  SER A  92      48.256  45.620 -44.955  1.00 34.26           H  
ATOM   1349  C   SER A  92      47.591  47.454 -44.125  1.00 34.26           C  
ATOM   1350  CB  SER A  92      47.506  46.710 -46.606  1.00 34.26           C  
ATOM   1351  HB2 SER A  92      47.130  45.901 -47.232  1.00 34.26           H  
ATOM   1352  HB3 SER A  92      48.543  46.893 -46.887  1.00 34.26           H  
ATOM   1353  O   SER A  92      46.667  48.161 -43.748  1.00 34.26           O  
ATOM   1354  OG  SER A  92      46.765  47.880 -46.862  1.00 34.26           O  
ATOM   1355  HG  SER A  92      45.906  47.764 -46.450  1.00 34.26           H  
ATOM   1356  N   ASN A  93      48.793  47.708 -43.640  1.00 31.03           N  
ATOM   1357  H   ASN A  93      48.807  48.250 -42.788  1.00 31.03           H  
ATOM   1358  CA  ASN A  93      50.036  47.672 -44.394  1.00 31.03           C  
ATOM   1359  HA  ASN A  93      49.891  47.259 -45.392  1.00 31.03           H  
ATOM   1360  C   ASN A  93      51.040  46.719 -43.695  1.00 31.03           C  
ATOM   1361  CB  ASN A  93      50.384  49.166 -44.560  1.00 31.03           C  
ATOM   1362  HB2 ASN A  93      51.436  49.311 -44.808  1.00 31.03           H  
ATOM   1363  HB3 ASN A  93      50.179  49.712 -43.639  1.00 31.03           H  
ATOM   1364  O   ASN A  93      50.847  46.331 -42.554  1.00 31.03           O  
ATOM   1365  CG  ASN A  93      49.612  49.821 -45.690  1.00 31.03           C  
ATOM   1366  ND2 ASN A  93      48.377  50.214 -45.491  1.00 31.03           N  
ATOM   1367 HD21 ASN A  93      47.868  50.481 -46.321  1.00 31.03           H  
ATOM   1368 HD22 ASN A  93      47.877  49.960 -44.651  1.00 31.03           H  
ATOM   1369  OD1 ASN A  93      50.133  49.975 -46.776  1.00 31.03           O  
ATOM   1370  N   GLN A  94      52.145  46.267 -44.285  1.00 45.74           N  
ATOM   1371  H   GLN A  94      52.473  45.423 -43.836  1.00 45.74           H  
ATOM   1372  CA  GLN A  94      53.236  47.068 -44.857  1.00 45.74           C  
ATOM   1373  HA  GLN A  94      54.074  46.377 -44.948  1.00 45.74           H  
ATOM   1374  C   GLN A  94      53.763  48.197 -43.934  1.00 45.74           C  
ATOM   1375  CB  GLN A  94      52.906  47.558 -46.288  1.00 45.74           C  
ATOM   1376  HB2 GLN A  94      52.003  47.073 -46.660  1.00 45.74           H  
ATOM   1377  HB3 GLN A  94      52.742  48.635 -46.277  1.00 45.74           H  
ATOM   1378  O   GLN A  94      54.879  48.656 -44.149  1.00 45.74           O  
ATOM   1379  CG  GLN A  94      54.045  47.276 -47.279  1.00 45.74           C  
ATOM   1380  HG2 GLN A  94      54.134  46.199 -47.418  1.00 45.74           H  
ATOM   1381  HG3 GLN A  94      54.984  47.647 -46.869  1.00 45.74           H  
ATOM   1382  CD  GLN A  94      53.833  47.938 -48.642  1.00 45.74           C  
ATOM   1383  NE2 GLN A  94      54.523  47.498 -49.670  1.00 45.74           N  
ATOM   1384 HE21 GLN A  94      55.144  46.706 -49.587  1.00 45.74           H  
ATOM   1385 HE22 GLN A  94      54.320  47.947 -50.552  1.00 45.74           H  
ATOM   1386  OE1 GLN A  94      53.086  48.882 -48.814  1.00 45.74           O  
ATOM   1387  N   ARG A  95      52.977  48.670 -42.949  1.00 34.19           N  
ATOM   1388  H   ARG A  95      52.129  48.158 -42.751  1.00 34.19           H  
ATOM   1389  CA  ARG A  95      53.150  49.865 -42.108  1.00 34.19           C  
ATOM   1390  HA  ARG A  95      54.150  49.839 -41.676  1.00 34.19           H  
ATOM   1391  C   ARG A  95      52.095  49.837 -40.996  1.00 34.19           C  
ATOM   1392  CB  ARG A  95      52.888  51.174 -42.908  1.00 34.19           C  
ATOM   1393  HB2 ARG A  95      51.861  51.190 -43.274  1.00 34.19           H  
ATOM   1394  HB3 ARG A  95      52.992  52.030 -42.240  1.00 34.19           H  
ATOM   1395  O   ARG A  95      50.989  49.376 -41.248  1.00 34.19           O  
ATOM   1396  CG  ARG A  95      53.828  51.377 -44.096  1.00 34.19           C  
ATOM   1397  HG2 ARG A  95      54.852  51.221 -43.758  1.00 34.19           H  
ATOM   1398  HG3 ARG A  95      53.581  50.648 -44.869  1.00 34.19           H  
ATOM   1399  CD  ARG A  95      53.745  52.745 -44.761  1.00 34.19           C  
ATOM   1400  HD2 ARG A  95      52.742  52.887 -45.163  1.00 34.19           H  
ATOM   1401  HD3 ARG A  95      53.959  53.519 -44.024  1.00 34.19           H  
ATOM   1402  NE  ARG A  95      54.740  52.784 -45.847  1.00 34.19           N  
ATOM   1403  HE  ARG A  95      55.198  51.907 -46.053  1.00 34.19           H  
ATOM   1404  NH1 ARG A  95      54.501  54.975 -46.474  1.00 34.19           N  
ATOM   1405 HH11 ARG A  95      54.759  55.749 -47.070  1.00 34.19           H  
ATOM   1406 HH12 ARG A  95      53.736  55.066 -45.821  1.00 34.19           H  
ATOM   1407  NH2 ARG A  95      56.038  53.694 -47.470  1.00 34.19           N  
ATOM   1408 HH21 ARG A  95      56.500  52.805 -47.595  1.00 34.19           H  
ATOM   1409 HH22 ARG A  95      56.289  54.476 -48.057  1.00 34.19           H  
ATOM   1410  CZ  ARG A  95      55.085  53.816 -46.590  1.00 34.19           C  
ATOM   1411  N   SER A  96      52.296  50.441 -39.834  1.00 37.48           N  
ATOM   1412  H   SER A  96      51.445  50.545 -39.300  1.00 37.48           H  
ATOM   1413  CA  SER A  96      53.499  50.859 -39.088  1.00 37.48           C  
ATOM   1414  HA  SER A  96      54.101  49.992 -38.818  1.00 37.48           H  
ATOM   1415  C   SER A  96      52.964  51.545 -37.824  1.00 37.48           C  
ATOM   1416  CB  SER A  96      54.361  51.907 -39.815  1.00 37.48           C  
ATOM   1417  HB2 SER A  96      53.830  52.858 -39.868  1.00 37.48           H  
ATOM   1418  HB3 SER A  96      54.610  51.585 -40.826  1.00 37.48           H  
ATOM   1419  O   SER A  96      51.878  52.110 -37.902  1.00 37.48           O  
ATOM   1420  OG  SER A  96      55.585  52.065 -39.129  1.00 37.48           O  
ATOM   1421  HG  SER A  96      56.193  52.588 -39.658  1.00 37.48           H  
ATOM   1422  N   GLN A  97      53.738  51.598 -36.733  1.00 37.32           N  
ATOM   1423  H   GLN A  97      54.650  51.168 -36.784  1.00 37.32           H  
ATOM   1424  CA  GLN A  97      53.380  52.303 -35.485  1.00 37.32           C  
ATOM   1425  HA  GLN A  97      54.219  52.192 -34.798  1.00 37.32           H  
ATOM   1426  C   GLN A  97      52.151  51.665 -34.805  1.00 37.32           C  
ATOM   1427  CB  GLN A  97      53.205  53.821 -35.739  1.00 37.32           C  
ATOM   1428  HB2 GLN A  97      53.190  54.331 -34.776  1.00 37.32           H  
ATOM   1429  HB3 GLN A  97      52.242  54.002 -36.215  1.00 37.32           H  
ATOM   1430  O   GLN A  97      51.009  51.912 -35.161  1.00 37.32           O  
ATOM   1431  CG  GLN A  97      54.300  54.450 -36.625  1.00 37.32           C  
ATOM   1432  HG2 GLN A  97      55.263  54.387 -36.118  1.00 37.32           H  
ATOM   1433  HG3 GLN A  97      54.372  53.909 -37.568  1.00 37.32           H  
ATOM   1434  CD  GLN A  97      54.018  55.908 -36.972  1.00 37.32           C  
ATOM   1435  NE2 GLN A  97      54.349  56.354 -38.165  1.00 37.32           N  
ATOM   1436 HE21 GLN A  97      54.780  55.746 -38.847  1.00 37.32           H  
ATOM   1437 HE22 GLN A  97      54.137  57.329 -38.322  1.00 37.32           H  
ATOM   1438  OE1 GLN A  97      53.518  56.690 -36.187  1.00 37.32           O  
ATOM   1439  N   GLY A  98      52.352  50.750 -33.863  1.00 35.94           N  
ATOM   1440  H   GLY A  98      51.582  50.096 -33.868  1.00 35.94           H  
ATOM   1441  CA  GLY A  98      52.608  51.139 -32.473  1.00 35.94           C  
ATOM   1442  HA2 GLY A  98      52.794  52.211 -32.403  1.00 35.94           H  
ATOM   1443  HA3 GLY A  98      53.467  50.595 -32.079  1.00 35.94           H  
ATOM   1444  C   GLY A  98      51.359  50.794 -31.639  1.00 35.94           C  
ATOM   1445  O   GLY A  98      50.346  50.395 -32.197  1.00 35.94           O  
ATOM   1446  N   SER A  99      51.336  50.898 -30.317  1.00 35.29           N  
ATOM   1447  H   SER A  99      50.445  50.679 -29.894  1.00 35.29           H  
ATOM   1448  CA  SER A  99      52.386  51.297 -29.386  1.00 35.29           C  
ATOM   1449  HA  SER A  99      53.313  50.760 -29.587  1.00 35.29           H  
ATOM   1450  C   SER A  99      51.904  50.986 -27.962  1.00 35.29           C  
ATOM   1451  CB  SER A  99      52.605  52.819 -29.498  1.00 35.29           C  
ATOM   1452  HB2 SER A  99      52.651  53.271 -28.507  1.00 35.29           H  
ATOM   1453  HB3 SER A  99      51.771  53.281 -30.026  1.00 35.29           H  
ATOM   1454  O   SER A  99      50.775  51.337 -27.639  1.00 35.29           O  
ATOM   1455  OG  SER A  99      53.813  53.083 -30.187  1.00 35.29           O  
ATOM   1456  HG  SER A  99      53.970  54.030 -30.166  1.00 35.29           H  
ATOM   1457  N   TYR A 100      52.804  50.492 -27.101  1.00 33.49           N  
ATOM   1458  H   TYR A 100      53.686  50.174 -27.477  1.00 33.49           H  
ATOM   1459  CA  TYR A 100      52.772  50.720 -25.642  1.00 33.49           C  
ATOM   1460  HA  TYR A 100      53.706  50.292 -25.279  1.00 33.49           H  
ATOM   1461  C   TYR A 100      51.706  49.942 -24.803  1.00 33.49           C  
ATOM   1462  CB  TYR A 100      52.940  52.243 -25.431  1.00 33.49           C  
ATOM   1463  HB2 TYR A 100      52.378  52.805 -26.177  1.00 33.49           H  
ATOM   1464  HB3 TYR A 100      52.516  52.584 -24.487  1.00 33.49           H  
ATOM   1465  O   TYR A 100      50.806  49.329 -25.377  1.00 33.49           O  
ATOM   1466  CG  TYR A 100      54.406  52.638 -25.533  1.00 33.49           C  
ATOM   1467  CD1 TYR A 100      55.178  52.827 -24.370  1.00 33.49           C  
ATOM   1468  HD1 TYR A 100      54.726  52.758 -23.392  1.00 33.49           H  
ATOM   1469  CD2 TYR A 100      55.031  52.724 -26.794  1.00 33.49           C  
ATOM   1470  HD2 TYR A 100      54.468  52.547 -27.699  1.00 33.49           H  
ATOM   1471  CE1 TYR A 100      56.556  53.102 -24.470  1.00 33.49           C  
ATOM   1472  HE1 TYR A 100      57.140  53.236 -23.571  1.00 33.49           H  
ATOM   1473  CE2 TYR A 100      56.400  53.017 -26.902  1.00 33.49           C  
ATOM   1474  HE2 TYR A 100      56.879  53.086 -27.868  1.00 33.49           H  
ATOM   1475  OH  TYR A 100      58.491  53.481 -25.849  1.00 33.49           O  
ATOM   1476  HH  TYR A 100      58.903  53.566 -24.986  1.00 33.49           H  
ATOM   1477  CZ  TYR A 100      57.166  53.206 -25.738  1.00 33.49           C  
ATOM   1478  N   PRO A 101      51.940  49.737 -23.480  1.00 38.32           N  
ATOM   1479  CA  PRO A 101      52.210  48.367 -23.020  1.00 38.32           C  
ATOM   1480  HA  PRO A 101      51.837  47.624 -23.724  1.00 38.32           H  
ATOM   1481  C   PRO A 101      51.618  48.060 -21.614  1.00 38.32           C  
ATOM   1482  CB  PRO A 101      53.754  48.372 -23.032  1.00 38.32           C  
ATOM   1483  HB2 PRO A 101      54.214  47.574 -22.450  1.00 38.32           H  
ATOM   1484  HB3 PRO A 101      54.100  48.286 -24.062  1.00 38.32           H  
ATOM   1485  O   PRO A 101      50.579  48.587 -21.240  1.00 38.32           O  
ATOM   1486  CG  PRO A 101      54.114  49.763 -22.499  1.00 38.32           C  
ATOM   1487  HG2 PRO A 101      54.434  49.714 -21.459  1.00 38.32           H  
ATOM   1488  HG3 PRO A 101      54.889  50.218 -23.116  1.00 38.32           H  
ATOM   1489  CD  PRO A 101      52.798  50.531 -22.600  1.00 38.32           C  
ATOM   1490  HD2 PRO A 101      52.341  50.584 -21.611  1.00 38.32           H  
ATOM   1491  HD3 PRO A 101      52.975  51.559 -22.914  1.00 38.32           H  
ATOM   1492  N   GLU A 102      52.301  47.201 -20.848  1.00 32.09           N  
ATOM   1493  H   GLU A 102      53.099  46.775 -21.297  1.00 32.09           H  
ATOM   1494  CA  GLU A 102      52.398  47.233 -19.376  1.00 32.09           C  
ATOM   1495  HA  GLU A 102      52.820  46.274 -19.078  1.00 32.09           H  
ATOM   1496  C   GLU A 102      51.100  47.362 -18.552  1.00 32.09           C  
ATOM   1497  CB  GLU A 102      53.452  48.280 -18.954  1.00 32.09           C  
ATOM   1498  HB2 GLU A 102      53.374  48.473 -17.884  1.00 32.09           H  
ATOM   1499  HB3 GLU A 102      53.260  49.213 -19.484  1.00 32.09           H  
ATOM   1500  O   GLU A 102      50.662  48.444 -18.166  1.00 32.09           O  
ATOM   1501  CG  GLU A 102      54.871  47.758 -19.245  1.00 32.09           C  
ATOM   1502  HG2 GLU A 102      54.908  47.368 -20.262  1.00 32.09           H  
ATOM   1503  HG3 GLU A 102      55.064  46.919 -18.577  1.00 32.09           H  
ATOM   1504  CD  GLU A 102      55.986  48.806 -19.098  1.00 32.09           C  
ATOM   1505  OE1 GLU A 102      57.117  48.373 -18.790  1.00 32.09           O  
ATOM   1506  OE2 GLU A 102      55.735  49.993 -19.401  1.00 32.09           O  
ATOM   1507  N   ARG A 103      50.638  46.217 -18.026  1.00 32.54           N  
ATOM   1508  H   ARG A 103      51.009  45.358 -18.408  1.00 32.54           H  
ATOM   1509  CA  ARG A 103      50.192  46.183 -16.622  1.00 32.54           C  
ATOM   1510  HA  ARG A 103      49.580  47.062 -16.419  1.00 32.54           H  
ATOM   1511  C   ARG A 103      51.416  46.302 -15.706  1.00 32.54           C  
ATOM   1512  CB  ARG A 103      49.370  44.924 -16.296  1.00 32.54           C  
ATOM   1513  HB2 ARG A 103      49.402  44.763 -15.218  1.00 32.54           H  
ATOM   1514  HB3 ARG A 103      49.817  44.055 -16.779  1.00 32.54           H  
ATOM   1515  O   ARG A 103      51.850  45.313 -15.126  1.00 32.54           O  
ATOM   1516  CG  ARG A 103      47.894  45.044 -16.682  1.00 32.54           C  
ATOM   1517  HG2 ARG A 103      47.472  45.944 -16.233  1.00 32.54           H  
ATOM   1518  HG3 ARG A 103      47.798  45.103 -17.767  1.00 32.54           H  
ATOM   1519  CD  ARG A 103      47.149  43.812 -16.151  1.00 32.54           C  
ATOM   1520  HD2 ARG A 103      47.338  43.710 -15.083  1.00 32.54           H  
ATOM   1521  HD3 ARG A 103      47.555  42.926 -16.640  1.00 32.54           H  
ATOM   1522  NE  ARG A 103      45.699  43.882 -16.422  1.00 32.54           N  
ATOM   1523  HE  ARG A 103      45.424  43.745 -17.384  1.00 32.54           H  
ATOM   1524  NH1 ARG A 103      44.951  44.326 -14.285  1.00 32.54           N  
ATOM   1525 HH11 ARG A 103      45.907  44.392 -13.965  1.00 32.54           H  
ATOM   1526 HH12 ARG A 103      44.195  44.509 -13.641  1.00 32.54           H  
ATOM   1527  NH2 ARG A 103      43.484  44.070 -15.942  1.00 32.54           N  
ATOM   1528 HH21 ARG A 103      43.262  43.903 -16.913  1.00 32.54           H  
ATOM   1529 HH22 ARG A 103      42.745  44.244 -15.277  1.00 32.54           H  
ATOM   1530  CZ  ARG A 103      44.727  44.091 -15.549  1.00 32.54           C  
ATOM   1531  N   TYR A 104      51.953  47.510 -15.602  1.00 33.13           N  
ATOM   1532  H   TYR A 104      51.597  48.236 -16.208  1.00 33.13           H  
ATOM   1533  CA  TYR A 104      52.884  47.920 -14.554  1.00 33.13           C  
ATOM   1534  HA  TYR A 104      52.663  47.354 -13.648  1.00 33.13           H  
ATOM   1535  C   TYR A 104      52.634  49.392 -14.218  1.00 33.13           C  
ATOM   1536  CB  TYR A 104      54.353  47.628 -14.932  1.00 33.13           C  
ATOM   1537  HB2 TYR A 104      54.986  48.477 -14.676  1.00 33.13           H  
ATOM   1538  HB3 TYR A 104      54.443  47.492 -16.010  1.00 33.13           H  
ATOM   1539  O   TYR A 104      53.343  50.277 -14.677  1.00 33.13           O  
ATOM   1540  CG  TYR A 104      54.941  46.427 -14.214  1.00 33.13           C  
ATOM   1541  CD1 TYR A 104      55.372  46.550 -12.877  1.00 33.13           C  
ATOM   1542  HD1 TYR A 104      55.287  47.503 -12.375  1.00 33.13           H  
ATOM   1543  CD2 TYR A 104      55.067  45.196 -14.882  1.00 33.13           C  
ATOM   1544  HD2 TYR A 104      54.737  45.106 -15.906  1.00 33.13           H  
ATOM   1545  CE1 TYR A 104      55.929  45.442 -12.208  1.00 33.13           C  
ATOM   1546  HE1 TYR A 104      56.265  45.544 -11.187  1.00 33.13           H  
ATOM   1547  CE2 TYR A 104      55.622  44.085 -14.218  1.00 33.13           C  
ATOM   1548  HE2 TYR A 104      55.725  43.137 -14.724  1.00 33.13           H  
ATOM   1549  OH  TYR A 104      56.595  43.133 -12.247  1.00 33.13           O  
ATOM   1550  HH  TYR A 104      56.866  43.357 -11.354  1.00 33.13           H  
ATOM   1551  CZ  TYR A 104      56.055  44.207 -12.882  1.00 33.13           C  
ATOM   1552  N   ASP A 105      51.631  49.639 -13.376  1.00 34.75           N  
ATOM   1553  H   ASP A 105      50.951  48.914 -13.196  1.00 34.75           H  
ATOM   1554  CA  ASP A 105      51.844  50.539 -12.246  1.00 34.75           C  
ATOM   1555  HA  ASP A 105      52.870  50.371 -11.915  1.00 34.75           H  
ATOM   1556  C   ASP A 105      50.916  50.180 -11.072  1.00 34.75           C  
ATOM   1557  CB  ASP A 105      51.719  52.031 -12.620  1.00 34.75           C  
ATOM   1558  HB2 ASP A 105      50.665  52.288 -12.724  1.00 34.75           H  
ATOM   1559  HB3 ASP A 105      52.209  52.229 -13.573  1.00 34.75           H  
ATOM   1560  O   ASP A 105      49.815  49.675 -11.280  1.00 34.75           O  
ATOM   1561  CG  ASP A 105      52.376  52.929 -11.560  1.00 34.75           C  
ATOM   1562  OD1 ASP A 105      53.217  52.408 -10.786  1.00 34.75           O  
ATOM   1563  OD2 ASP A 105      51.974  54.107 -11.457  1.00 34.75           O  
ATOM   1564  N   SER A 106      51.430  50.422  -9.862  1.00 31.88           N  
ATOM   1565  H   SER A 106      52.361  50.808  -9.933  1.00 31.88           H  
ATOM   1566  CA  SER A 106      50.745  50.882  -8.643  1.00 31.88           C  
ATOM   1567  HA  SER A 106      51.365  50.558  -7.807  1.00 31.88           H  
ATOM   1568  C   SER A 106      49.288  50.434  -8.367  1.00 31.88           C  
ATOM   1569  CB  SER A 106      50.823  52.412  -8.704  1.00 31.88           C  
ATOM   1570  HB2 SER A 106      50.277  52.760  -9.582  1.00 31.88           H  
ATOM   1571  HB3 SER A 106      51.866  52.714  -8.799  1.00 31.88           H  
ATOM   1572  O   SER A 106      48.369  50.722  -9.124  1.00 31.88           O  
ATOM   1573  OG  SER A 106      50.300  53.052  -7.562  1.00 31.88           O  
ATOM   1574  HG  SER A 106      50.212  53.976  -7.808  1.00 31.88           H  
ATOM   1575  N   SER A 107      48.939  49.854  -7.214  1.00 36.36           N  
ATOM   1576  H   SER A 107      47.954  49.639  -7.156  1.00 36.36           H  
ATOM   1577  CA  SER A 107      49.699  49.584  -5.984  1.00 36.36           C  
ATOM   1578  HA  SER A 107      50.672  49.149  -6.214  1.00 36.36           H  
ATOM   1579  C   SER A 107      48.911  48.623  -5.082  1.00 36.36           C  
ATOM   1580  CB  SER A 107      49.872  50.882  -5.175  1.00 36.36           C  
ATOM   1581  HB2 SER A 107      49.903  50.656  -4.109  1.00 36.36           H  
ATOM   1582  HB3 SER A 107      49.032  51.554  -5.351  1.00 36.36           H  
ATOM   1583  O   SER A 107      47.692  48.586  -5.168  1.00 36.36           O  
ATOM   1584  OG  SER A 107      51.083  51.515  -5.509  1.00 36.36           O  
ATOM   1585  HG  SER A 107      50.892  52.121  -6.228  1.00 36.36           H  
ATOM   1586  N   MET A 108      49.631  47.919  -4.195  1.00 41.21           N  
ATOM   1587  H   MET A 108      50.626  47.940  -4.371  1.00 41.21           H  
ATOM   1588  CA  MET A 108      49.275  47.553  -2.802  1.00 41.21           C  
ATOM   1589  HA  MET A 108      49.892  46.688  -2.557  1.00 41.21           H  
ATOM   1590  C   MET A 108      47.807  47.146  -2.483  1.00 41.21           C  
ATOM   1591  CB  MET A 108      49.736  48.710  -1.894  1.00 41.21           C  
ATOM   1592  HB2 MET A 108      49.519  48.463  -0.854  1.00 41.21           H  
ATOM   1593  HB3 MET A 108      49.184  49.617  -2.140  1.00 41.21           H  
ATOM   1594  O   MET A 108      46.881  47.924  -2.658  1.00 41.21           O  
ATOM   1595  CG  MET A 108      51.244  48.975  -2.036  1.00 41.21           C  
ATOM   1596  HG2 MET A 108      51.773  48.023  -1.976  1.00 41.21           H  
ATOM   1597  HG3 MET A 108      51.442  49.412  -3.015  1.00 41.21           H  
ATOM   1598  SD  MET A 108      51.951  50.072  -0.784  1.00 41.21           S  
ATOM   1599  CE  MET A 108      53.649  50.170  -1.412  1.00 41.21           C  
ATOM   1600  HE1 MET A 108      53.643  50.590  -2.417  1.00 41.21           H  
ATOM   1601  HE2 MET A 108      54.092  49.174  -1.434  1.00 41.21           H  
ATOM   1602  HE3 MET A 108      54.240  50.813  -0.760  1.00 41.21           H  
ATOM   1603  N   TYR A 109      47.517  46.001  -1.851  1.00 38.98           N  
ATOM   1604  H   TYR A 109      46.530  45.788  -1.826  1.00 38.98           H  
ATOM   1605  CA  TYR A 109      48.310  45.293  -0.833  1.00 38.98           C  
ATOM   1606  HA  TYR A 109      49.364  45.275  -1.109  1.00 38.98           H  
ATOM   1607  C   TYR A 109      47.812  43.834  -0.640  1.00 38.98           C  
ATOM   1608  CB  TYR A 109      48.128  46.089   0.480  1.00 38.98           C  
ATOM   1609  HB2 TYR A 109      48.048  47.152   0.255  1.00 38.98           H  
ATOM   1610  HB3 TYR A 109      47.169  45.812   0.917  1.00 38.98           H  
ATOM   1611  O   TYR A 109      46.626  43.561  -0.808  1.00 38.98           O  
ATOM   1612  CG  TYR A 109      49.211  45.966   1.535  1.00 38.98           C  
ATOM   1613  CD1 TYR A 109      48.916  45.347   2.763  1.00 38.98           C  
ATOM   1614  HD1 TYR A 109      47.945  44.903   2.926  1.00 38.98           H  
ATOM   1615  CD2 TYR A 109      50.468  46.578   1.347  1.00 38.98           C  
ATOM   1616  HD2 TYR A 109      50.697  47.082   0.420  1.00 38.98           H  
ATOM   1617  CE1 TYR A 109      49.869  45.329   3.798  1.00 38.98           C  
ATOM   1618  HE1 TYR A 109      49.642  44.859   4.743  1.00 38.98           H  
ATOM   1619  CE2 TYR A 109      51.421  46.575   2.385  1.00 38.98           C  
ATOM   1620  HE2 TYR A 109      52.374  47.064   2.244  1.00 38.98           H  
ATOM   1621  OH  TYR A 109      52.025  45.954   4.628  1.00 38.98           O  
ATOM   1622  HH  TYR A 109      52.825  46.429   4.393  1.00 38.98           H  
ATOM   1623  CZ  TYR A 109      51.119  45.951   3.615  1.00 38.98           C  
ATOM   1624  N   SER A 110      48.715  42.916  -0.263  1.00 36.47           N  
ATOM   1625  H   SER A 110      49.660  43.249  -0.137  1.00 36.47           H  
ATOM   1626  CA  SER A 110      48.440  41.539   0.239  1.00 36.47           C  
ATOM   1627  HA  SER A 110      47.900  40.971  -0.518  1.00 36.47           H  
ATOM   1628  C   SER A 110      47.585  41.539   1.533  1.00 36.47           C  
ATOM   1629  CB  SER A 110      49.805  40.881   0.506  1.00 36.47           C  
ATOM   1630  HB2 SER A 110      49.789  40.311   1.435  1.00 36.47           H  
ATOM   1631  HB3 SER A 110      50.574  41.645   0.618  1.00 36.47           H  
ATOM   1632  O   SER A 110      47.475  42.620   2.113  1.00 36.47           O  
ATOM   1633  OG  SER A 110      50.144  40.025  -0.565  1.00 36.47           O  
ATOM   1634  HG  SER A 110      50.984  39.600  -0.378  1.00 36.47           H  
ATOM   1635  N   PRO A 111      47.016  40.415   2.060  1.00 44.49           N  
ATOM   1636  CA  PRO A 111      47.484  39.003   2.022  1.00 44.49           C  
ATOM   1637  HA  PRO A 111      48.345  38.880   1.365  1.00 44.49           H  
ATOM   1638  C   PRO A 111      46.414  37.961   1.580  1.00 44.49           C  
ATOM   1639  CB  PRO A 111      47.907  38.774   3.476  1.00 44.49           C  
ATOM   1640  HB2 PRO A 111      48.915  39.162   3.626  1.00 44.49           H  
ATOM   1641  HB3 PRO A 111      47.863  37.723   3.764  1.00 44.49           H  
ATOM   1642  O   PRO A 111      45.224  38.243   1.607  1.00 44.49           O  
ATOM   1643  CG  PRO A 111      46.914  39.600   4.301  1.00 44.49           C  
ATOM   1644  HG2 PRO A 111      47.444  40.180   5.057  1.00 44.49           H  
ATOM   1645  HG3 PRO A 111      46.172  38.953   4.770  1.00 44.49           H  
ATOM   1646  CD  PRO A 111      46.231  40.521   3.292  1.00 44.49           C  
ATOM   1647  HD2 PRO A 111      46.186  41.531   3.698  1.00 44.49           H  
ATOM   1648  HD3 PRO A 111      45.211  40.183   3.112  1.00 44.49           H  
ATOM   1649  N   VAL A 112      46.720  36.770   1.041  1.00 40.15           N  
ATOM   1650  H   VAL A 112      45.933  36.459   0.491  1.00 40.15           H  
ATOM   1651  CA  VAL A 112      47.529  35.616   1.526  1.00 40.15           C  
ATOM   1652  HA  VAL A 112      47.460  34.890   0.716  1.00 40.15           H  
ATOM   1653  C   VAL A 112      46.932  34.867   2.738  1.00 40.15           C  
ATOM   1654  CB  VAL A 112      49.054  35.847   1.659  1.00 40.15           C  
ATOM   1655  HB  VAL A 112      49.263  36.548   2.467  1.00 40.15           H  
ATOM   1656  O   VAL A 112      47.289  35.143   3.878  1.00 40.15           O  
ATOM   1657  CG1 VAL A 112      49.795  34.529   1.949  1.00 40.15           C  
ATOM   1658 HG11 VAL A 112      49.505  34.128   2.920  1.00 40.15           H  
ATOM   1659 HG12 VAL A 112      50.871  34.701   1.976  1.00 40.15           H  
ATOM   1660 HG13 VAL A 112      49.574  33.784   1.184  1.00 40.15           H  
ATOM   1661  CG2 VAL A 112      49.668  36.401   0.366  1.00 40.15           C  
ATOM   1662 HG21 VAL A 112      49.188  37.336   0.078  1.00 40.15           H  
ATOM   1663 HG22 VAL A 112      50.732  36.586   0.513  1.00 40.15           H  
ATOM   1664 HG23 VAL A 112      49.540  35.682  -0.443  1.00 40.15           H  
ATOM   1665  N   MET A 113      46.077  33.877   2.444  1.00 43.71           N  
ATOM   1666  H   MET A 113      45.622  33.939   1.544  1.00 43.71           H  
ATOM   1667  CA  MET A 113      46.104  32.477   2.933  1.00 43.71           C  
ATOM   1668  HA  MET A 113      47.129  32.175   3.146  1.00 43.71           H  
ATOM   1669  C   MET A 113      45.568  31.627   1.753  1.00 43.71           C  
ATOM   1670  CB  MET A 113      45.239  32.263   4.192  1.00 43.71           C  
ATOM   1671  HB2 MET A 113      44.216  32.581   3.992  1.00 43.71           H  
ATOM   1672  HB3 MET A 113      45.221  31.195   4.410  1.00 43.71           H  
ATOM   1673  O   MET A 113      44.578  32.018   1.140  1.00 43.71           O  
ATOM   1674  CG  MET A 113      45.755  32.990   5.440  1.00 43.71           C  
ATOM   1675  HG2 MET A 113      46.833  32.846   5.518  1.00 43.71           H  
ATOM   1676  HG3 MET A 113      45.557  34.055   5.318  1.00 43.71           H  
ATOM   1677  SD  MET A 113      44.989  32.443   6.994  1.00 43.71           S  
ATOM   1678  CE  MET A 113      45.413  33.845   8.060  1.00 43.71           C  
ATOM   1679  HE1 MET A 113      46.497  33.949   8.105  1.00 43.71           H  
ATOM   1680  HE2 MET A 113      44.977  34.757   7.652  1.00 43.71           H  
ATOM   1681  HE3 MET A 113      45.022  33.671   9.062  1.00 43.71           H  
ATOM   1682  N   ASP A 114      46.299  30.657   1.192  1.00 42.64           N  
ATOM   1683  H   ASP A 114      46.176  30.661   0.189  1.00 42.64           H  
ATOM   1684  CA  ASP A 114      46.489  29.273   1.681  1.00 42.64           C  
ATOM   1685  HA  ASP A 114      46.961  28.717   0.871  1.00 42.64           H  
ATOM   1686  C   ASP A 114      45.146  28.564   1.965  1.00 42.64           C  
ATOM   1687  CB  ASP A 114      47.461  29.198   2.874  1.00 42.64           C  
ATOM   1688  HB2 ASP A 114      47.451  28.178   3.258  1.00 42.64           H  
ATOM   1689  HB3 ASP A 114      47.111  29.851   3.673  1.00 42.64           H  
ATOM   1690  O   ASP A 114      44.355  29.054   2.760  1.00 42.64           O  
ATOM   1691  CG  ASP A 114      48.910  29.544   2.510  1.00 42.64           C  
ATOM   1692  OD1 ASP A 114      49.296  29.306   1.342  1.00 42.64           O  
ATOM   1693  OD2 ASP A 114      49.627  30.022   3.415  1.00 42.64           O  
ATOM   1694  N   LEU A 115      44.782  27.413   1.386  1.00 43.76           N  
ATOM   1695  H   LEU A 115      43.836  27.150   1.623  1.00 43.76           H  
ATOM   1696  CA  LEU A 115      45.452  26.448   0.488  1.00 43.76           C  
ATOM   1697  HA  LEU A 115      46.122  26.972  -0.193  1.00 43.76           H  
ATOM   1698  C   LEU A 115      44.319  25.747  -0.344  1.00 43.76           C  
ATOM   1699  CB  LEU A 115      46.239  25.485   1.414  1.00 43.76           C  
ATOM   1700  HB2 LEU A 115      46.428  25.974   2.370  1.00 43.76           H  
ATOM   1701  HB3 LEU A 115      45.601  24.629   1.637  1.00 43.76           H  
ATOM   1702  O   LEU A 115      43.153  25.880   0.019  1.00 43.76           O  
ATOM   1703  CG  LEU A 115      47.605  24.988   0.908  1.00 43.76           C  
ATOM   1704  HG  LEU A 115      47.497  24.555  -0.086  1.00 43.76           H  
ATOM   1705  CD1 LEU A 115      48.650  26.096   0.817  1.00 43.76           C  
ATOM   1706 HD11 LEU A 115      48.808  26.549   1.796  1.00 43.76           H  
ATOM   1707 HD12 LEU A 115      48.335  26.876   0.124  1.00 43.76           H  
ATOM   1708 HD13 LEU A 115      49.599  25.690   0.467  1.00 43.76           H  
ATOM   1709  CD2 LEU A 115      48.146  23.902   1.838  1.00 43.76           C  
ATOM   1710 HD21 LEU A 115      48.297  24.310   2.838  1.00 43.76           H  
ATOM   1711 HD22 LEU A 115      49.095  23.526   1.455  1.00 43.76           H  
ATOM   1712 HD23 LEU A 115      47.435  23.078   1.889  1.00 43.76           H  
ATOM   1713  N   THR A 116      44.482  25.028  -1.466  1.00 42.60           N  
ATOM   1714  H   THR A 116      43.593  24.791  -1.883  1.00 42.60           H  
ATOM   1715  CA  THR A 116      45.635  24.361  -2.108  1.00 42.60           C  
ATOM   1716  HA  THR A 116      46.553  24.909  -1.896  1.00 42.60           H  
ATOM   1717  C   THR A 116      45.435  24.287  -3.636  1.00 42.60           C  
ATOM   1718  CB  THR A 116      45.739  22.893  -1.619  1.00 42.60           C  
ATOM   1719  HB  THR A 116      44.960  22.308  -2.106  1.00 42.60           H  
ATOM   1720  O   THR A 116      44.307  24.238  -4.118  1.00 42.60           O  
ATOM   1721  CG2 THR A 116      47.091  22.226  -1.887  1.00 42.60           C  
ATOM   1722 HG21 THR A 116      47.246  22.088  -2.957  1.00 42.60           H  
ATOM   1723 HG22 THR A 116      47.112  21.241  -1.421  1.00 42.60           H  
ATOM   1724 HG23 THR A 116      47.903  22.825  -1.475  1.00 42.60           H  
ATOM   1725  OG1 THR A 116      45.539  22.784  -0.232  1.00 42.60           O  
ATOM   1726  HG1 THR A 116      45.204  21.904  -0.045  1.00 42.60           H  
ATOM   1727  N   ASN A 117      46.520  24.195  -4.414  1.00 35.43           N  
ATOM   1728  H   ASN A 117      47.421  24.175  -3.959  1.00 35.43           H  
ATOM   1729  CA  ASN A 117      46.487  23.845  -5.844  1.00 35.43           C  
ATOM   1730  HA  ASN A 117      45.646  24.335  -6.335  1.00 35.43           H  
ATOM   1731  C   ASN A 117      46.381  22.325  -6.070  1.00 35.43           C  
ATOM   1732  CB  ASN A 117      47.809  24.298  -6.502  1.00 35.43           C  
ATOM   1733  HB2 ASN A 117      47.962  23.730  -7.419  1.00 35.43           H  
ATOM   1734  HB3 ASN A 117      48.652  24.077  -5.847  1.00 35.43           H  
ATOM   1735  O   ASN A 117      47.247  21.610  -5.573  1.00 35.43           O  
ATOM   1736  CG  ASN A 117      47.837  25.751  -6.911  1.00 35.43           C  
ATOM   1737  ND2 ASN A 117      48.466  26.614  -6.148  1.00 35.43           N  
ATOM   1738 HD21 ASN A 117      48.444  27.575  -6.461  1.00 35.43           H  
ATOM   1739 HD22 ASN A 117      48.919  26.330  -5.291  1.00 35.43           H  
ATOM   1740  OD1 ASN A 117      47.306  26.119  -7.941  1.00 35.43           O  
ATOM   1741  N   TYR A 118      45.481  21.866  -6.953  1.00 34.49           N  
ATOM   1742  H   TYR A 118      44.654  22.427  -7.098  1.00 34.49           H  
ATOM   1743  CA  TYR A 118      45.869  21.023  -8.104  1.00 34.49           C  
ATOM   1744  HA  TYR A 118      46.714  21.520  -8.580  1.00 34.49           H  
ATOM   1745  C   TYR A 118      44.738  20.930  -9.153  1.00 34.49           C  
ATOM   1746  CB  TYR A 118      46.338  19.604  -7.697  1.00 34.49           C  
ATOM   1747  HB2 TYR A 118      46.532  19.542  -6.626  1.00 34.49           H  
ATOM   1748  HB3 TYR A 118      45.544  18.883  -7.894  1.00 34.49           H  
ATOM   1749  O   TYR A 118      43.655  20.463  -8.829  1.00 34.49           O  
ATOM   1750  CG  TYR A 118      47.604  19.176  -8.427  1.00 34.49           C  
ATOM   1751  CD1 TYR A 118      47.556  18.163  -9.406  1.00 34.49           C  
ATOM   1752  HD1 TYR A 118      46.625  17.659  -9.617  1.00 34.49           H  
ATOM   1753  CD2 TYR A 118      48.824  19.832  -8.160  1.00 34.49           C  
ATOM   1754  HD2 TYR A 118      48.863  20.590  -7.392  1.00 34.49           H  
ATOM   1755  CE1 TYR A 118      48.718  17.824 -10.128  1.00 34.49           C  
ATOM   1756  HE1 TYR A 118      48.687  17.057 -10.889  1.00 34.49           H  
ATOM   1757  CE2 TYR A 118      49.989  19.494  -8.879  1.00 34.49           C  
ATOM   1758  HE2 TYR A 118      50.920  19.996  -8.663  1.00 34.49           H  
ATOM   1759  OH  TYR A 118      51.049  18.160 -10.574  1.00 34.49           O  
ATOM   1760  HH  TYR A 118      51.825  18.637 -10.270  1.00 34.49           H  
ATOM   1761  CZ  TYR A 118      49.935  18.488  -9.869  1.00 34.49           C  
ATOM   1762  N   TYR A 119      45.016  21.396 -10.382  1.00 35.44           N  
ATOM   1763  H   TYR A 119      45.922  21.832 -10.476  1.00 35.44           H  
ATOM   1764  CA  TYR A 119      44.369  21.111 -11.686  1.00 35.44           C  
ATOM   1765  HA  TYR A 119      44.374  22.043 -12.251  1.00 35.44           H  
ATOM   1766  C   TYR A 119      42.915  20.559 -11.692  1.00 35.44           C  
ATOM   1767  CB  TYR A 119      45.286  20.129 -12.435  1.00 35.44           C  
ATOM   1768  HB2 TYR A 119      45.412  19.228 -11.834  1.00 35.44           H  
ATOM   1769  HB3 TYR A 119      44.787  19.828 -13.356  1.00 35.44           H  
ATOM   1770  O   TYR A 119      42.670  19.448 -11.244  1.00 35.44           O  
ATOM   1771  CG  TYR A 119      46.660  20.678 -12.792  1.00 35.44           C  
ATOM   1772  CD1 TYR A 119      46.913  21.120 -14.104  1.00 35.44           C  
ATOM   1773  HD1 TYR A 119      46.133  21.073 -14.850  1.00 35.44           H  
ATOM   1774  CD2 TYR A 119      47.691  20.728 -11.832  1.00 35.44           C  
ATOM   1775  HD2 TYR A 119      47.513  20.361 -10.832  1.00 35.44           H  
ATOM   1776  CE1 TYR A 119      48.188  21.606 -14.454  1.00 35.44           C  
ATOM   1777  HE1 TYR A 119      48.393  21.936 -15.461  1.00 35.44           H  
ATOM   1778  CE2 TYR A 119      48.965  21.220 -12.172  1.00 35.44           C  
ATOM   1779  HE2 TYR A 119      49.751  21.240 -11.431  1.00 35.44           H  
ATOM   1780  OH  TYR A 119      50.445  22.118 -13.837  1.00 35.44           O  
ATOM   1781  HH  TYR A 119      51.061  22.085 -13.101  1.00 35.44           H  
ATOM   1782  CZ  TYR A 119      49.216  21.656 -13.490  1.00 35.44           C  
ATOM   1783  N   GLY A 120      41.893  21.191 -12.283  1.00 37.17           N  
ATOM   1784  H   GLY A 120      41.033  20.671 -12.174  1.00 37.17           H  
ATOM   1785  CA  GLY A 120      41.862  22.273 -13.274  1.00 37.17           C  
ATOM   1786  HA2 GLY A 120      42.847  22.720 -13.407  1.00 37.17           H  
ATOM   1787  HA3 GLY A 120      41.185  23.052 -12.924  1.00 37.17           H  
ATOM   1788  C   GLY A 120      41.389  21.771 -14.650  1.00 37.17           C  
ATOM   1789  O   GLY A 120      42.147  21.082 -15.322  1.00 37.17           O  
ATOM   1790  N   SER A 121      40.197  22.214 -15.091  1.00 36.10           N  
ATOM   1791  H   SER A 121      39.655  22.782 -14.456  1.00 36.10           H  
ATOM   1792  CA  SER A 121      39.617  21.997 -16.443  1.00 36.10           C  
ATOM   1793  HA  SER A 121      38.653  22.505 -16.457  1.00 36.10           H  
ATOM   1794  C   SER A 121      39.318  20.529 -16.836  1.00 36.10           C  
ATOM   1795  CB  SER A 121      40.515  22.696 -17.480  1.00 36.10           C  
ATOM   1796  HB2 SER A 121      41.473  22.976 -17.040  1.00 36.10           H  
ATOM   1797  HB3 SER A 121      40.728  22.019 -18.307  1.00 36.10           H  
ATOM   1798  O   SER A 121      39.840  19.601 -16.238  1.00 36.10           O  
ATOM   1799  OG  SER A 121      39.872  23.866 -17.955  1.00 36.10           O  
ATOM   1800  HG  SER A 121      40.239  24.087 -18.814  1.00 36.10           H  
ATOM   1801  N   GLN A 122      38.481  20.197 -17.828  1.00 38.72           N  
ATOM   1802  H   GLN A 122      38.472  19.201 -17.996  1.00 38.72           H  
ATOM   1803  CA  GLN A 122      37.420  20.912 -18.565  1.00 38.72           C  
ATOM   1804  HA  GLN A 122      36.874  21.557 -17.877  1.00 38.72           H  
ATOM   1805  C   GLN A 122      36.463  19.841 -19.145  1.00 38.72           C  
ATOM   1806  CB  GLN A 122      37.995  21.735 -19.736  1.00 38.72           C  
ATOM   1807  HB2 GLN A 122      39.036  21.992 -19.537  1.00 38.72           H  
ATOM   1808  HB3 GLN A 122      38.003  21.130 -20.643  1.00 38.72           H  
ATOM   1809  O   GLN A 122      36.795  18.657 -19.143  1.00 38.72           O  
ATOM   1810  CG  GLN A 122      37.207  23.030 -20.002  1.00 38.72           C  
ATOM   1811  HG2 GLN A 122      36.195  22.778 -20.320  1.00 38.72           H  
ATOM   1812  HG3 GLN A 122      37.147  23.617 -19.086  1.00 38.72           H  
ATOM   1813  CD  GLN A 122      37.862  23.898 -21.076  1.00 38.72           C  
ATOM   1814  NE2 GLN A 122      37.100  24.642 -21.847  1.00 38.72           N  
ATOM   1815 HE21 GLN A 122      37.591  25.189 -22.540  1.00 38.72           H  
ATOM   1816 HE22 GLN A 122      36.094  24.633 -21.759  1.00 38.72           H  
ATOM   1817  OE1 GLN A 122      39.070  23.948 -21.232  1.00 38.72           O  
ATOM   1818  N   GLY A 123      35.296  20.224 -19.675  1.00 37.85           N  
ATOM   1819  H   GLY A 123      35.063  21.206 -19.694  1.00 37.85           H  
ATOM   1820  CA  GLY A 123      34.405  19.275 -20.362  1.00 37.85           C  
ATOM   1821  HA2 GLY A 123      34.178  18.454 -19.682  1.00 37.85           H  
ATOM   1822  HA3 GLY A 123      33.468  19.770 -20.617  1.00 37.85           H  
ATOM   1823  C   GLY A 123      35.003  18.684 -21.650  1.00 37.85           C  
ATOM   1824  O   GLY A 123      35.828  19.319 -22.306  1.00 37.85           O  
ATOM   1825  N   THR A 124      34.545  17.493 -22.041  1.00 35.82           N  
ATOM   1826  H   THR A 124      33.920  16.976 -21.439  1.00 35.82           H  
ATOM   1827  CA  THR A 124      34.956  16.804 -23.275  1.00 35.82           C  
ATOM   1828  HA  THR A 124      35.851  17.293 -23.662  1.00 35.82           H  
ATOM   1829  C   THR A 124      33.870  16.856 -24.362  1.00 35.82           C  
ATOM   1830  CB  THR A 124      35.370  15.348 -23.003  1.00 35.82           C  
ATOM   1831  HB  THR A 124      35.282  14.766 -23.921  1.00 35.82           H  
ATOM   1832  O   THR A 124      32.819  16.228 -24.219  1.00 35.82           O  
ATOM   1833  CG2 THR A 124      36.819  15.275 -22.524  1.00 35.82           C  
ATOM   1834 HG21 THR A 124      36.940  15.858 -21.610  1.00 35.82           H  
ATOM   1835 HG22 THR A 124      37.094  14.238 -22.328  1.00 35.82           H  
ATOM   1836 HG23 THR A 124      37.483  15.672 -23.292  1.00 35.82           H  
ATOM   1837  OG1 THR A 124      34.580  14.757 -21.993  1.00 35.82           O  
ATOM   1838  HG1 THR A 124      34.841  13.836 -21.920  1.00 35.82           H  
ATOM   1839  N   PRO A 125      34.105  17.583 -25.472  1.00 38.31           N  
ATOM   1840  CA  PRO A 125      33.324  17.469 -26.700  1.00 38.31           C  
ATOM   1841  HA  PRO A 125      32.276  17.282 -26.469  1.00 38.31           H  
ATOM   1842  C   PRO A 125      33.833  16.319 -27.597  1.00 38.31           C  
ATOM   1843  CB  PRO A 125      33.448  18.853 -27.348  1.00 38.31           C  
ATOM   1844  HB2 PRO A 125      33.285  18.841 -28.426  1.00 38.31           H  
ATOM   1845  HB3 PRO A 125      32.749  19.540 -26.871  1.00 38.31           H  
ATOM   1846  O   PRO A 125      34.715  15.544 -27.233  1.00 38.31           O  
ATOM   1847  CG  PRO A 125      34.877  19.259 -26.997  1.00 38.31           C  
ATOM   1848  HG2 PRO A 125      34.996  20.342 -26.978  1.00 38.31           H  
ATOM   1849  HG3 PRO A 125      35.570  18.811 -27.710  1.00 38.31           H  
ATOM   1850  CD  PRO A 125      35.097  18.642 -25.615  1.00 38.31           C  
ATOM   1851  HD2 PRO A 125      34.936  19.398 -24.847  1.00 38.31           H  
ATOM   1852  HD3 PRO A 125      36.111  18.248 -25.549  1.00 38.31           H  
ATOM   1853  N   GLN A 126      33.233  16.196 -28.781  1.00 38.30           N  
ATOM   1854  H   GLN A 126      32.577  16.918 -29.040  1.00 38.30           H  
ATOM   1855  CA  GLN A 126      33.382  15.082 -29.720  1.00 38.30           C  
ATOM   1856  HA  GLN A 126      33.184  14.161 -29.173  1.00 38.30           H  
ATOM   1857  C   GLN A 126      34.762  14.903 -30.404  1.00 38.30           C  
ATOM   1858  CB  GLN A 126      32.303  15.269 -30.807  1.00 38.30           C  
ATOM   1859  HB2 GLN A 126      32.189  16.325 -31.051  1.00 38.30           H  
ATOM   1860  HB3 GLN A 126      32.644  14.792 -31.726  1.00 38.30           H  
ATOM   1861  O   GLN A 126      35.336  15.858 -30.909  1.00 38.30           O  
ATOM   1862  CG  GLN A 126      30.935  14.679 -30.427  1.00 38.30           C  
ATOM   1863  HG2 GLN A 126      31.065  13.921 -29.654  1.00 38.30           H  
ATOM   1864  HG3 GLN A 126      30.293  15.463 -30.024  1.00 38.30           H  
ATOM   1865  CD  GLN A 126      30.243  14.021 -31.620  1.00 38.30           C  
ATOM   1866  NE2 GLN A 126      29.553  12.921 -31.420  1.00 38.30           N  
ATOM   1867 HE21 GLN A 126      29.434  12.535 -30.494  1.00 38.30           H  
ATOM   1868 HE22 GLN A 126      29.116  12.531 -32.243  1.00 38.30           H  
ATOM   1869  OE1 GLN A 126      30.322  14.455 -32.755  1.00 38.30           O  
ATOM   1870  N   TYR A 127      35.157  13.623 -30.536  1.00 33.87           N  
ATOM   1871  H   TYR A 127      34.715  12.990 -29.884  1.00 33.87           H  
ATOM   1872  CA  TYR A 127      35.738  12.942 -31.723  1.00 33.87           C  
ATOM   1873  HA  TYR A 127      36.022  11.950 -31.373  1.00 33.87           H  
ATOM   1874  C   TYR A 127      36.999  13.509 -32.430  1.00 33.87           C  
ATOM   1875  CB  TYR A 127      34.604  12.722 -32.755  1.00 33.87           C  
ATOM   1876  HB2 TYR A 127      34.796  13.296 -33.661  1.00 33.87           H  
ATOM   1877  HB3 TYR A 127      33.666  13.112 -32.361  1.00 33.87           H  
ATOM   1878  O   TYR A 127      36.908  14.521 -33.112  1.00 33.87           O  
ATOM   1879  CG  TYR A 127      34.307  11.291 -33.144  1.00 33.87           C  
ATOM   1880  CD1 TYR A 127      34.920  10.717 -34.274  1.00 33.87           C  
ATOM   1881  HD1 TYR A 127      35.650  11.281 -34.836  1.00 33.87           H  
ATOM   1882  CD2 TYR A 127      33.336  10.568 -32.424  1.00 33.87           C  
ATOM   1883  HD2 TYR A 127      32.847  11.015 -31.571  1.00 33.87           H  
ATOM   1884  CE1 TYR A 127      34.557   9.422 -34.692  1.00 33.87           C  
ATOM   1885  HE1 TYR A 127      35.017   8.990 -35.568  1.00 33.87           H  
ATOM   1886  CE2 TYR A 127      32.974   9.272 -32.835  1.00 33.87           C  
ATOM   1887  HE2 TYR A 127      32.224   8.711 -32.298  1.00 33.87           H  
ATOM   1888  OH  TYR A 127      33.210   7.457 -34.374  1.00 33.87           O  
ATOM   1889  HH  TYR A 127      33.675   7.179 -35.166  1.00 33.87           H  
ATOM   1890  CZ  TYR A 127      33.579   8.700 -33.973  1.00 33.87           C  
ATOM   1891  N   TYR A 128      38.117  12.752 -32.395  1.00 35.80           N  
ATOM   1892  H   TYR A 128      38.198  12.172 -31.572  1.00 35.80           H  
ATOM   1893  CA  TYR A 128      38.990  12.296 -33.522  1.00 35.80           C  
ATOM   1894  HA  TYR A 128      38.561  11.369 -33.904  1.00 35.80           H  
ATOM   1895  C   TYR A 128      40.433  11.960 -33.050  1.00 35.80           C  
ATOM   1896  CB  TYR A 128      39.101  13.276 -34.724  1.00 35.80           C  
ATOM   1897  HB2 TYR A 128      38.860  14.300 -34.438  1.00 35.80           H  
ATOM   1898  HB3 TYR A 128      40.144  13.328 -35.033  1.00 35.80           H  
ATOM   1899  O   TYR A 128      41.048  12.770 -32.367  1.00 35.80           O  
ATOM   1900  CG  TYR A 128      38.307  12.861 -35.958  1.00 35.80           C  
ATOM   1901  CD1 TYR A 128      38.933  12.090 -36.960  1.00 35.80           C  
ATOM   1902  HD1 TYR A 128      39.972  11.814 -36.857  1.00 35.80           H  
ATOM   1903  CD2 TYR A 128      36.960  13.244 -36.125  1.00 35.80           C  
ATOM   1904  HD2 TYR A 128      36.484  13.874 -35.388  1.00 35.80           H  
ATOM   1905  CE1 TYR A 128      38.217  11.691 -38.106  1.00 35.80           C  
ATOM   1906  HE1 TYR A 128      38.693  11.108 -38.880  1.00 35.80           H  
ATOM   1907  CE2 TYR A 128      36.234  12.836 -37.262  1.00 35.80           C  
ATOM   1908  HE2 TYR A 128      35.203  13.138 -37.377  1.00 35.80           H  
ATOM   1909  OH  TYR A 128      36.176  11.662 -39.359  1.00 35.80           O  
ATOM   1910  HH  TYR A 128      35.279  12.004 -39.361  1.00 35.80           H  
ATOM   1911  CZ  TYR A 128      36.864  12.057 -38.257  1.00 35.80           C  
ATOM   1912  N   GLY A 129      41.017  10.833 -33.504  1.00 38.52           N  
ATOM   1913  H   GLY A 129      40.444  10.184 -34.024  1.00 38.52           H  
ATOM   1914  CA  GLY A 129      42.488  10.617 -33.530  1.00 38.52           C  
ATOM   1915  HA2 GLY A 129      42.801  10.550 -34.572  1.00 38.52           H  
ATOM   1916  HA3 GLY A 129      42.988  11.496 -33.123  1.00 38.52           H  
ATOM   1917  C   GLY A 129      43.072   9.402 -32.769  1.00 38.52           C  
ATOM   1918  O   GLY A 129      43.110   9.380 -31.547  1.00 38.52           O  
ATOM   1919  N   TYR A 130      43.591   8.417 -33.517  1.00 32.38           N  
ATOM   1920  H   TYR A 130      43.558   8.572 -34.515  1.00 32.38           H  
ATOM   1921  CA  TYR A 130      44.473   7.294 -33.091  1.00 32.38           C  
ATOM   1922  HA  TYR A 130      44.147   6.909 -32.124  1.00 32.38           H  
ATOM   1923  C   TYR A 130      45.962   7.765 -32.964  1.00 32.38           C  
ATOM   1924  CB  TYR A 130      44.312   6.205 -34.183  1.00 32.38           C  
ATOM   1925  HB2 TYR A 130      43.753   6.606 -35.028  1.00 32.38           H  
ATOM   1926  HB3 TYR A 130      45.289   5.970 -34.604  1.00 32.38           H  
ATOM   1927  O   TYR A 130      46.202   8.905 -33.368  1.00 32.38           O  
ATOM   1928  CG  TYR A 130      43.620   4.912 -33.781  1.00 32.38           C  
ATOM   1929  CD1 TYR A 130      44.323   3.689 -33.811  1.00 32.38           C  
ATOM   1930  HD1 TYR A 130      45.363   3.665 -34.099  1.00 32.38           H  
ATOM   1931  CD2 TYR A 130      42.245   4.915 -33.473  1.00 32.38           C  
ATOM   1932  HD2 TYR A 130      41.696   5.845 -33.462  1.00 32.38           H  
ATOM   1933  CE1 TYR A 130      43.668   2.480 -33.514  1.00 32.38           C  
ATOM   1934  HE1 TYR A 130      44.208   1.545 -33.549  1.00 32.38           H  
ATOM   1935  CE2 TYR A 130      41.581   3.704 -33.192  1.00 32.38           C  
ATOM   1936  HE2 TYR A 130      40.526   3.696 -32.958  1.00 32.38           H  
ATOM   1937  OH  TYR A 130      41.643   1.320 -32.951  1.00 32.38           O  
ATOM   1938  HH  TYR A 130      42.224   0.558 -33.004  1.00 32.38           H  
ATOM   1939  CZ  TYR A 130      42.290   2.485 -33.210  1.00 32.38           C  
ATOM   1940  N   PRO A 131      46.990   6.964 -32.536  1.00 42.33           N  
ATOM   1941  CA  PRO A 131      47.017   5.512 -32.250  1.00 42.33           C  
ATOM   1942  HA  PRO A 131      46.008   5.100 -32.223  1.00 42.33           H  
ATOM   1943  C   PRO A 131      47.807   5.004 -30.992  1.00 42.33           C  
ATOM   1944  CB  PRO A 131      47.788   4.984 -33.471  1.00 42.33           C  
ATOM   1945  HB2 PRO A 131      47.163   4.985 -34.364  1.00 42.33           H  
ATOM   1946  HB3 PRO A 131      48.197   3.985 -33.319  1.00 42.33           H  
ATOM   1947  O   PRO A 131      48.764   5.609 -30.531  1.00 42.33           O  
ATOM   1948  CG  PRO A 131      48.899   6.026 -33.652  1.00 42.33           C  
ATOM   1949  HG2 PRO A 131      49.809   5.703 -33.148  1.00 42.33           H  
ATOM   1950  HG3 PRO A 131      49.093   6.201 -34.710  1.00 42.33           H  
ATOM   1951  CD  PRO A 131      48.353   7.288 -32.974  1.00 42.33           C  
ATOM   1952  HD2 PRO A 131      48.968   7.552 -32.114  1.00 42.33           H  
ATOM   1953  HD3 PRO A 131      48.383   8.110 -33.689  1.00 42.33           H  
ATOM   1954  N   SER A 132      47.495   3.763 -30.578  1.00 36.86           N  
ATOM   1955  H   SER A 132      46.594   3.433 -30.894  1.00 36.86           H  
ATOM   1956  CA  SER A 132      48.410   2.678 -30.122  1.00 36.86           C  
ATOM   1957  HA  SER A 132      47.767   1.905 -29.701  1.00 36.86           H  
ATOM   1958  C   SER A 132      49.527   2.907 -29.069  1.00 36.86           C  
ATOM   1959  CB  SER A 132      49.051   2.049 -31.372  1.00 36.86           C  
ATOM   1960  HB2 SER A 132      49.632   2.804 -31.900  1.00 36.86           H  
ATOM   1961  HB3 SER A 132      48.265   1.684 -32.033  1.00 36.86           H  
ATOM   1962  O   SER A 132      50.630   3.331 -29.410  1.00 36.86           O  
ATOM   1963  OG  SER A 132      49.905   0.974 -31.037  1.00 36.86           O  
ATOM   1964  HG  SER A 132      50.736   1.369 -30.763  1.00 36.86           H  
ATOM   1965  N   SER A 133      49.383   2.283 -27.887  1.00 41.21           N  
ATOM   1966  H   SER A 133      48.455   2.259 -27.489  1.00 41.21           H  
ATOM   1967  CA  SER A 133      50.240   1.134 -27.478  1.00 41.21           C  
ATOM   1968  HA  SER A 133      50.189   0.395 -28.278  1.00 41.21           H  
ATOM   1969  C   SER A 133      49.756   0.428 -26.189  1.00 41.21           C  
ATOM   1970  CB  SER A 133      51.728   1.505 -27.318  1.00 41.21           C  
ATOM   1971  HB2 SER A 133      52.183   1.564 -28.307  1.00 41.21           H  
ATOM   1972  HB3 SER A 133      52.243   0.723 -26.760  1.00 41.21           H  
ATOM   1973  O   SER A 133      49.402   1.098 -25.232  1.00 41.21           O  
ATOM   1974  OG  SER A 133      51.923   2.741 -26.674  1.00 41.21           O  
ATOM   1975  HG  SER A 133      51.511   3.416 -27.218  1.00 41.21           H  
ATOM   1976  N   ALA A 134      49.800  -0.920 -26.188  1.00 42.42           N  
ATOM   1977  H   ALA A 134      50.113  -1.344 -27.050  1.00 42.42           H  
ATOM   1978  CA  ALA A 134      49.546  -1.870 -25.075  1.00 42.42           C  
ATOM   1979  HA  ALA A 134      49.618  -2.864 -25.516  1.00 42.42           H  
ATOM   1980  C   ALA A 134      48.154  -1.813 -24.370  1.00 42.42           C  
ATOM   1981  CB  ALA A 134      50.714  -1.771 -24.082  1.00 42.42           C  
ATOM   1982  HB1 ALA A 134      51.663  -1.930 -24.595  1.00 42.42           H  
ATOM   1983  HB2 ALA A 134      50.716  -0.783 -23.622  1.00 42.42           H  
ATOM   1984  HB3 ALA A 134      50.601  -2.514 -23.294  1.00 42.42           H  
ATOM   1985  O   ALA A 134      47.704  -0.764 -23.941  1.00 42.42           O  
ATOM   1986  N   SER A 135      47.411  -2.911 -24.161  1.00 38.49           N  
ATOM   1987  H   SER A 135      46.560  -2.711 -23.654  1.00 38.49           H  
ATOM   1988  CA  SER A 135      47.682  -4.349 -24.371  1.00 38.49           C  
ATOM   1989  HA  SER A 135      48.214  -4.502 -25.310  1.00 38.49           H  
ATOM   1990  C   SER A 135      46.378  -5.184 -24.397  1.00 38.49           C  
ATOM   1991  CB  SER A 135      48.541  -4.876 -23.203  1.00 38.49           C  
ATOM   1992  HB2 SER A 135      49.569  -4.539 -23.332  1.00 38.49           H  
ATOM   1993  HB3 SER A 135      48.539  -5.966 -23.199  1.00 38.49           H  
ATOM   1994  O   SER A 135      45.543  -4.953 -23.536  1.00 38.49           O  
ATOM   1995  OG  SER A 135      48.072  -4.420 -21.950  1.00 38.49           O  
ATOM   1996  HG  SER A 135      47.127  -4.582 -21.894  1.00 38.49           H  
ATOM   1997  N   TYR A 136      46.276  -6.166 -25.320  1.00 38.10           N  
ATOM   1998  H   TYR A 136      46.985  -6.148 -26.039  1.00 38.10           H  
ATOM   1999  CA  TYR A 136      45.530  -7.462 -25.267  1.00 38.10           C  
ATOM   2000  HA  TYR A 136      45.466  -7.836 -26.289  1.00 38.10           H  
ATOM   2001  C   TYR A 136      44.073  -7.497 -24.712  1.00 38.10           C  
ATOM   2002  CB  TYR A 136      46.414  -8.457 -24.480  1.00 38.10           C  
ATOM   2003  HB2 TYR A 136      46.716  -7.999 -23.538  1.00 38.10           H  
ATOM   2004  HB3 TYR A 136      45.810  -9.324 -24.213  1.00 38.10           H  
ATOM   2005  O   TYR A 136      43.849  -7.130 -23.571  1.00 38.10           O  
ATOM   2006  CG  TYR A 136      47.661  -8.949 -25.209  1.00 38.10           C  
ATOM   2007  CD1 TYR A 136      47.721 -10.278 -25.674  1.00 38.10           C  
ATOM   2008  HD1 TYR A 136      46.914 -10.966 -25.466  1.00 38.10           H  
ATOM   2009  CD2 TYR A 136      48.773  -8.102 -25.406  1.00 38.10           C  
ATOM   2010  HD2 TYR A 136      48.768  -7.098 -25.008  1.00 38.10           H  
ATOM   2011  CE1 TYR A 136      48.848 -10.737 -26.382  1.00 38.10           C  
ATOM   2012  HE1 TYR A 136      48.896 -11.755 -26.739  1.00 38.10           H  
ATOM   2013  CE2 TYR A 136      49.910  -8.559 -26.100  1.00 38.10           C  
ATOM   2014  HE2 TYR A 136      50.759  -7.907 -26.243  1.00 38.10           H  
ATOM   2015  OH  TYR A 136      51.029 -10.331 -27.279  1.00 38.10           O  
ATOM   2016  HH  TYR A 136      51.734  -9.681 -27.320  1.00 38.10           H  
ATOM   2017  CZ  TYR A 136      49.943  -9.878 -26.601  1.00 38.10           C  
ATOM   2018  N   GLN A 137      43.021  -8.036 -25.358  1.00 41.11           N  
ATOM   2019  H   GLN A 137      42.196  -7.993 -24.777  1.00 41.11           H  
ATOM   2020  CA  GLN A 137      42.753  -8.687 -26.665  1.00 41.11           C  
ATOM   2021  HA  GLN A 137      43.430  -8.326 -27.439  1.00 41.11           H  
ATOM   2022  C   GLN A 137      41.290  -8.336 -27.050  1.00 41.11           C  
ATOM   2023  CB  GLN A 137      42.848 -10.224 -26.514  1.00 41.11           C  
ATOM   2024  HB2 GLN A 137      42.485 -10.503 -25.525  1.00 41.11           H  
ATOM   2025  HB3 GLN A 137      42.196 -10.702 -27.246  1.00 41.11           H  
ATOM   2026  O   GLN A 137      40.402  -8.438 -26.215  1.00 41.11           O  
ATOM   2027  CG  GLN A 137      44.260 -10.781 -26.722  1.00 41.11           C  
ATOM   2028  HG2 GLN A 137      44.969 -10.144 -26.194  1.00 41.11           H  
ATOM   2029  HG3 GLN A 137      44.507 -10.753 -27.783  1.00 41.11           H  
ATOM   2030  CD  GLN A 137      44.416 -12.204 -26.184  1.00 41.11           C  
ATOM   2031  NE2 GLN A 137      44.697 -13.186 -27.012  1.00 41.11           N  
ATOM   2032 HE21 GLN A 137      44.751 -13.036 -28.010  1.00 41.11           H  
ATOM   2033 HE22 GLN A 137      44.773 -14.098 -26.585  1.00 41.11           H  
ATOM   2034  OE1 GLN A 137      44.325 -12.458 -24.998  1.00 41.11           O  
ATOM   2035  N   MET A 138      40.995  -7.753 -28.218  1.00 37.25           N  
ATOM   2036  H   MET A 138      40.319  -7.022 -28.046  1.00 37.25           H  
ATOM   2037  CA  MET A 138      40.694  -8.431 -29.499  1.00 37.25           C  
ATOM   2038  HA  MET A 138      40.401  -7.636 -30.186  1.00 37.25           H  
ATOM   2039  C   MET A 138      39.485  -9.396 -29.500  1.00 37.25           C  
ATOM   2040  CB  MET A 138      41.938  -9.081 -30.139  1.00 37.25           C  
ATOM   2041  HB2 MET A 138      41.627  -9.869 -30.826  1.00 37.25           H  
ATOM   2042  HB3 MET A 138      42.544  -9.555 -29.367  1.00 37.25           H  
ATOM   2043  O   MET A 138      39.651 -10.599 -29.326  1.00 37.25           O  
ATOM   2044  CG  MET A 138      42.805  -8.095 -30.933  1.00 37.25           C  
ATOM   2045  HG2 MET A 138      43.846  -8.320 -30.700  1.00 37.25           H  
ATOM   2046  HG3 MET A 138      42.613  -7.074 -30.605  1.00 37.25           H  
ATOM   2047  SD  MET A 138      42.640  -8.200 -32.744  1.00 37.25           S  
ATOM   2048  CE  MET A 138      41.044  -7.392 -33.039  1.00 37.25           C  
ATOM   2049  HE1 MET A 138      40.248  -7.953 -32.549  1.00 37.25           H  
ATOM   2050  HE2 MET A 138      41.069  -6.375 -32.649  1.00 37.25           H  
ATOM   2051  HE3 MET A 138      40.849  -7.359 -34.111  1.00 37.25           H  
ATOM   2052  N   THR A 139      38.317  -8.874 -29.900  1.00 43.81           N  
ATOM   2053  H   THR A 139      38.224  -7.869 -29.929  1.00 43.81           H  
ATOM   2054  CA  THR A 139      37.249  -9.637 -30.583  1.00 43.81           C  
ATOM   2055  HA  THR A 139      37.546 -10.683 -30.671  1.00 43.81           H  
ATOM   2056  C   THR A 139      37.040  -9.020 -31.977  1.00 43.81           C  
ATOM   2057  CB  THR A 139      35.917  -9.628 -29.810  1.00 43.81           C  
ATOM   2058  HB  THR A 139      35.483  -8.629 -29.826  1.00 43.81           H  
ATOM   2059  O   THR A 139      36.571  -7.882 -32.047  1.00 43.81           O  
ATOM   2060  CG2 THR A 139      34.919 -10.629 -30.396  1.00 43.81           C  
ATOM   2061 HG21 THR A 139      35.337 -11.636 -30.364  1.00 43.81           H  
ATOM   2062 HG22 THR A 139      33.993 -10.606 -29.823  1.00 43.81           H  
ATOM   2063 HG23 THR A 139      34.690 -10.369 -31.429  1.00 43.81           H  
ATOM   2064  OG1 THR A 139      36.120 -10.005 -28.472  1.00 43.81           O  
ATOM   2065  HG1 THR A 139      35.265 -10.045 -28.036  1.00 43.81           H  
ATOM   2066  N   PRO A 140      37.430  -9.682 -33.087  1.00 39.22           N  
ATOM   2067  CA  PRO A 140      37.302  -9.121 -34.436  1.00 39.22           C  
ATOM   2068  HA  PRO A 140      37.516  -8.054 -34.382  1.00 39.22           H  
ATOM   2069  C   PRO A 140      35.913  -9.300 -35.076  1.00 39.22           C  
ATOM   2070  CB  PRO A 140      38.391  -9.777 -35.296  1.00 39.22           C  
ATOM   2071  HB2 PRO A 140      37.941 -10.472 -36.005  1.00 39.22           H  
ATOM   2072  HB3 PRO A 140      38.983  -9.032 -35.828  1.00 39.22           H  
ATOM   2073  O   PRO A 140      35.127 -10.161 -34.698  1.00 39.22           O  
ATOM   2074  CG  PRO A 140      39.250 -10.565 -34.310  1.00 39.22           C  
ATOM   2075  HG2 PRO A 140      39.628 -11.488 -34.750  1.00 39.22           H  
ATOM   2076  HG3 PRO A 140      40.077  -9.944 -33.964  1.00 39.22           H  
ATOM   2077  CD  PRO A 140      38.302 -10.844 -33.147  1.00 39.22           C  
ATOM   2078  HD2 PRO A 140      38.883 -10.984 -32.236  1.00 39.22           H  
ATOM   2079  HD3 PRO A 140      37.705 -11.732 -33.357  1.00 39.22           H  
ATOM   2080  N   TYR A 141      35.674  -8.458 -36.081  1.00 33.05           N  
ATOM   2081  H   TYR A 141      36.449  -7.864 -36.339  1.00 33.05           H  
ATOM   2082  CA  TYR A 141      34.450  -8.249 -36.868  1.00 33.05           C  
ATOM   2083  HA  TYR A 141      33.594  -8.239 -36.194  1.00 33.05           H  
ATOM   2084  C   TYR A 141      34.201  -9.314 -37.972  1.00 33.05           C  
ATOM   2085  CB  TYR A 141      34.646  -6.849 -37.486  1.00 33.05           C  
ATOM   2086  HB2 TYR A 141      35.280  -6.249 -36.832  1.00 33.05           H  
ATOM   2087  HB3 TYR A 141      35.194  -6.948 -38.423  1.00 33.05           H  
ATOM   2088  O   TYR A 141      34.961 -10.269 -38.069  1.00 33.05           O  
ATOM   2089  CG  TYR A 141      33.405  -6.016 -37.710  1.00 33.05           C  
ATOM   2090  CD1 TYR A 141      32.927  -5.789 -39.015  1.00 33.05           C  
ATOM   2091  HD1 TYR A 141      33.406  -6.254 -39.864  1.00 33.05           H  
ATOM   2092  CD2 TYR A 141      32.811  -5.362 -36.613  1.00 33.05           C  
ATOM   2093  HD2 TYR A 141      33.191  -5.526 -35.616  1.00 33.05           H  
ATOM   2094  CE1 TYR A 141      31.859  -4.897 -39.223  1.00 33.05           C  
ATOM   2095  HE1 TYR A 141      31.502  -4.690 -40.221  1.00 33.05           H  
ATOM   2096  CE2 TYR A 141      31.748  -4.463 -36.820  1.00 33.05           C  
ATOM   2097  HE2 TYR A 141      31.303  -3.950 -35.980  1.00 33.05           H  
ATOM   2098  OH  TYR A 141      30.271  -3.336 -38.339  1.00 33.05           O  
ATOM   2099  HH  TYR A 141      29.974  -2.928 -37.522  1.00 33.05           H  
ATOM   2100  CZ  TYR A 141      31.277  -4.223 -38.129  1.00 33.05           C  
ATOM   2101  N   TYR A 142      33.196  -9.047 -38.834  1.00 40.45           N  
ATOM   2102  H   TYR A 142      32.693  -8.201 -38.605  1.00 40.45           H  
ATOM   2103  CA  TYR A 142      32.673  -9.743 -40.047  1.00 40.45           C  
ATOM   2104  HA  TYR A 142      32.480  -8.958 -40.778  1.00 40.45           H  
ATOM   2105  C   TYR A 142      31.318 -10.432 -39.785  1.00 40.45           C  
ATOM   2106  CB  TYR A 142      33.673 -10.700 -40.731  1.00 40.45           C  
ATOM   2107  HB2 TYR A 142      33.886 -11.531 -40.059  1.00 40.45           H  
ATOM   2108  HB3 TYR A 142      33.185 -11.125 -41.608  1.00 40.45           H  
ATOM   2109  O   TYR A 142      31.245 -11.370 -39.006  1.00 40.45           O  
ATOM   2110  CG  TYR A 142      34.978 -10.073 -41.200  1.00 40.45           C  
ATOM   2111  CD1 TYR A 142      34.962  -9.028 -42.145  1.00 40.45           C  
ATOM   2112  HD1 TYR A 142      34.027  -8.694 -42.569  1.00 40.45           H  
ATOM   2113  CD2 TYR A 142      36.210 -10.534 -40.691  1.00 40.45           C  
ATOM   2114  HD2 TYR A 142      36.222 -11.342 -39.975  1.00 40.45           H  
ATOM   2115  CE1 TYR A 142      36.167  -8.411 -42.533  1.00 40.45           C  
ATOM   2116  HE1 TYR A 142      36.167  -7.601 -43.247  1.00 40.45           H  
ATOM   2117  CE2 TYR A 142      37.416  -9.914 -41.067  1.00 40.45           C  
ATOM   2118  HE2 TYR A 142      38.350 -10.256 -40.646  1.00 40.45           H  
ATOM   2119  OH  TYR A 142      38.548  -8.218 -42.332  1.00 40.45           O  
ATOM   2120  HH  TYR A 142      39.309  -8.615 -41.901  1.00 40.45           H  
ATOM   2121  CZ  TYR A 142      37.393  -8.841 -41.982  1.00 40.45           C  
ATOM   2122  N   GLN A 143      30.160 -10.025 -40.327  1.00 35.80           N  
ATOM   2123  H   GLN A 143      29.396 -10.505 -39.873  1.00 35.80           H  
ATOM   2124  CA  GLN A 143      29.771  -9.318 -41.568  1.00 35.80           C  
ATOM   2125  HA  GLN A 143      28.688  -9.268 -41.457  1.00 35.80           H  
ATOM   2126  C   GLN A 143      29.939 -10.111 -42.887  1.00 35.80           C  
ATOM   2127  CB  GLN A 143      30.178  -7.828 -41.651  1.00 35.80           C  
ATOM   2128  HB2 GLN A 143      31.189  -7.738 -42.049  1.00 35.80           H  
ATOM   2129  HB3 GLN A 143      30.146  -7.381 -40.657  1.00 35.80           H  
ATOM   2130  O   GLN A 143      30.746  -9.774 -43.750  1.00 35.80           O  
ATOM   2131  CG  GLN A 143      29.189  -7.070 -42.570  1.00 35.80           C  
ATOM   2132  HG2 GLN A 143      29.145  -7.557 -43.544  1.00 35.80           H  
ATOM   2133  HG3 GLN A 143      28.194  -7.117 -42.126  1.00 35.80           H  
ATOM   2134  CD  GLN A 143      29.529  -5.600 -42.817  1.00 35.80           C  
ATOM   2135  NE2 GLN A 143      28.586  -4.802 -43.269  1.00 35.80           N  
ATOM   2136 HE21 GLN A 143      28.866  -3.842 -43.407  1.00 35.80           H  
ATOM   2137 HE22 GLN A 143      27.646  -5.135 -43.432  1.00 35.80           H  
ATOM   2138  OE1 GLN A 143      30.637  -5.136 -42.626  1.00 35.80           O  
ATOM   2139  N   ASN A 144      29.073 -11.112 -43.079  1.00 42.10           N  
ATOM   2140  H   ASN A 144      28.562 -11.459 -42.280  1.00 42.10           H  
ATOM   2141  CA  ASN A 144      28.563 -11.581 -44.381  1.00 42.10           C  
ATOM   2142  HA  ASN A 144      28.462 -10.720 -45.041  1.00 42.10           H  
ATOM   2143  C   ASN A 144      27.166 -12.192 -44.118  1.00 42.10           C  
ATOM   2144  CB  ASN A 144      29.550 -12.590 -44.997  1.00 42.10           C  
ATOM   2145  HB2 ASN A 144      29.096 -13.580 -45.045  1.00 42.10           H  
ATOM   2146  HB3 ASN A 144      30.459 -12.666 -44.400  1.00 42.10           H  
ATOM   2147  O   ASN A 144      27.033 -12.958 -43.173  1.00 42.10           O  
ATOM   2148  CG  ASN A 144      29.936 -12.174 -46.400  1.00 42.10           C  
ATOM   2149  ND2 ASN A 144      30.740 -11.145 -46.527  1.00 42.10           N  
ATOM   2150 HD21 ASN A 144      30.989 -10.882 -47.470  1.00 42.10           H  
ATOM   2151 HD22 ASN A 144      31.071 -10.662 -45.704  1.00 42.10           H  
ATOM   2152  OD1 ASN A 144      29.482 -12.717 -47.386  1.00 42.10           O  
ATOM   2153  N   GLN A 145      26.039 -11.718 -44.658  1.00 40.16           N  
ATOM   2154  H   GLN A 145      25.279 -11.983 -44.048  1.00 40.16           H  
ATOM   2155  CA  GLN A 145      25.572 -11.602 -46.051  1.00 40.16           C  
ATOM   2156  HA  GLN A 145      24.652 -11.028 -45.945  1.00 40.16           H  
ATOM   2157  C   GLN A 145      25.135 -12.948 -46.686  1.00 40.16           C  
ATOM   2158  CB  GLN A 145      26.469 -10.735 -46.966  1.00 40.16           C  
ATOM   2159  HB2 GLN A 145      27.183 -11.379 -47.481  1.00 40.16           H  
ATOM   2160  HB3 GLN A 145      27.013 -10.004 -46.370  1.00 40.16           H  
ATOM   2161  O   GLN A 145      25.900 -13.898 -46.730  1.00 40.16           O  
ATOM   2162  CG  GLN A 145      25.637  -9.936 -47.989  1.00 40.16           C  
ATOM   2163  HG2 GLN A 145      24.917 -10.597 -48.472  1.00 40.16           H  
ATOM   2164  HG3 GLN A 145      25.075  -9.168 -47.458  1.00 40.16           H  
ATOM   2165  CD  GLN A 145      26.473  -9.281 -49.088  1.00 40.16           C  
ATOM   2166  NE2 GLN A 145      26.257  -8.022 -49.401  1.00 40.16           N  
ATOM   2167 HE21 GLN A 145      25.569  -7.464 -48.916  1.00 40.16           H  
ATOM   2168 HE22 GLN A 145      26.843  -7.656 -50.138  1.00 40.16           H  
ATOM   2169  OE1 GLN A 145      27.304  -9.898 -49.726  1.00 40.16           O  
ATOM   2170  N   ASN A 146      23.914 -12.936 -47.248  1.00 40.50           N  
ATOM   2171  H   ASN A 146      23.376 -12.097 -47.082  1.00 40.50           H  
ATOM   2172  CA  ASN A 146      23.291 -13.887 -48.191  1.00 40.50           C  
ATOM   2173  HA  ASN A 146      22.383 -13.368 -48.499  1.00 40.50           H  
ATOM   2174  C   ASN A 146      22.766 -15.277 -47.740  1.00 40.50           C  
ATOM   2175  CB  ASN A 146      24.130 -13.991 -49.481  1.00 40.50           C  
ATOM   2176  HB2 ASN A 146      23.897 -14.924 -49.994  1.00 40.50           H  
ATOM   2177  HB3 ASN A 146      25.194 -14.021 -49.250  1.00 40.50           H  
ATOM   2178  O   ASN A 146      23.524 -16.166 -47.392  1.00 40.50           O  
ATOM   2179  CG  ASN A 146      23.820 -12.869 -50.448  1.00 40.50           C  
ATOM   2180  ND2 ASN A 146      24.760 -12.005 -50.742  1.00 40.50           N  
ATOM   2181 HD21 ASN A 146      25.698 -12.122 -50.385  1.00 40.50           H  
ATOM   2182 HD22 ASN A 146      24.545 -11.300 -51.433  1.00 40.50           H  
ATOM   2183  OD1 ASN A 146      22.706 -12.743 -50.933  1.00 40.50           O  
ATOM   2184  N   GLN A 147      21.457 -15.453 -48.014  1.00 39.48           N  
ATOM   2185  H   GLN A 147      20.941 -14.593 -48.131  1.00 39.48           H  
ATOM   2186  CA  GLN A 147      20.785 -16.622 -48.630  1.00 39.48           C  
ATOM   2187  HA  GLN A 147      19.737 -16.334 -48.719  1.00 39.48           H  
ATOM   2188  C   GLN A 147      20.750 -17.991 -47.922  1.00 39.48           C  
ATOM   2189  CB  GLN A 147      21.300 -16.812 -50.071  1.00 39.48           C  
ATOM   2190  HB2 GLN A 147      20.896 -17.738 -50.481  1.00 39.48           H  
ATOM   2191  HB3 GLN A 147      22.386 -16.908 -50.054  1.00 39.48           H  
ATOM   2192  O   GLN A 147      21.690 -18.419 -47.274  1.00 39.48           O  
ATOM   2193  CG  GLN A 147      20.897 -15.670 -51.014  1.00 39.48           C  
ATOM   2194  HG2 GLN A 147      21.170 -14.714 -50.567  1.00 39.48           H  
ATOM   2195  HG3 GLN A 147      19.816 -15.679 -51.156  1.00 39.48           H  
ATOM   2196  CD  GLN A 147      21.565 -15.793 -52.380  1.00 39.48           C  
ATOM   2197  NE2 GLN A 147      22.084 -14.717 -52.926  1.00 39.48           N  
ATOM   2198 HE21 GLN A 147      22.132 -13.854 -52.403  1.00 39.48           H  
ATOM   2199 HE22 GLN A 147      22.530 -14.847 -53.822  1.00 39.48           H  
ATOM   2200  OE1 GLN A 147      21.624 -16.848 -52.984  1.00 39.48           O  
ATOM   2201  N   GLY A 148      19.681 -18.753 -48.205  1.00 41.98           N  
ATOM   2202  H   GLY A 148      18.919 -18.329 -48.713  1.00 41.98           H  
ATOM   2203  CA  GLY A 148      19.792 -20.220 -48.250  1.00 41.98           C  
ATOM   2204  HA2 GLY A 148      20.738 -20.539 -47.813  1.00 41.98           H  
ATOM   2205  HA3 GLY A 148      19.811 -20.537 -49.292  1.00 41.98           H  
ATOM   2206  C   GLY A 148      18.701 -21.011 -47.536  1.00 41.98           C  
ATOM   2207  O   GLY A 148      18.920 -21.576 -46.475  1.00 41.98           O  
ATOM   2208  N   TYR A 149      17.535 -21.096 -48.164  1.00 36.91           N  
ATOM   2209  H   TYR A 149      17.475 -20.634 -49.061  1.00 36.91           H  
ATOM   2210  CA  TYR A 149      16.453 -22.028 -47.850  1.00 36.91           C  
ATOM   2211  HA  TYR A 149      15.924 -21.677 -46.965  1.00 36.91           H  
ATOM   2212  C   TYR A 149      16.869 -23.507 -47.629  1.00 36.91           C  
ATOM   2213  CB  TYR A 149      15.508 -21.992 -49.065  1.00 36.91           C  
ATOM   2214  HB2 TYR A 149      16.087 -21.865 -49.980  1.00 36.91           H  
ATOM   2215  HB3 TYR A 149      15.027 -22.964 -49.174  1.00 36.91           H  
ATOM   2216  O   TYR A 149      17.647 -24.061 -48.393  1.00 36.91           O  
ATOM   2217  CG  TYR A 149      14.416 -20.943 -49.027  1.00 36.91           C  
ATOM   2218  CD1 TYR A 149      13.114 -21.318 -48.643  1.00 36.91           C  
ATOM   2219  HD1 TYR A 149      12.899 -22.327 -48.325  1.00 36.91           H  
ATOM   2220  CD2 TYR A 149      14.673 -19.618 -49.431  1.00 36.91           C  
ATOM   2221  HD2 TYR A 149      15.666 -19.329 -49.743  1.00 36.91           H  
ATOM   2222  CE1 TYR A 149      12.065 -20.385 -48.683  1.00 36.91           C  
ATOM   2223  HE1 TYR A 149      11.061 -20.667 -48.402  1.00 36.91           H  
ATOM   2224  CE2 TYR A 149      13.625 -18.675 -49.460  1.00 36.91           C  
ATOM   2225  HE2 TYR A 149      13.818 -17.661 -49.778  1.00 36.91           H  
ATOM   2226  OH  TYR A 149      11.291 -18.176 -49.138  1.00 36.91           O  
ATOM   2227  HH  TYR A 149      11.570 -17.308 -49.439  1.00 36.91           H  
ATOM   2228  CZ  TYR A 149      12.317 -19.064 -49.095  1.00 36.91           C  
ATOM   2229  N   MET A 150      16.109 -24.160 -46.738  1.00 37.51           N  
ATOM   2230  H   MET A 150      15.616 -23.563 -46.089  1.00 37.51           H  
ATOM   2231  CA  MET A 150      15.640 -25.562 -46.787  1.00 37.51           C  
ATOM   2232  HA  MET A 150      14.864 -25.570 -46.022  1.00 37.51           H  
ATOM   2233  C   MET A 150      16.527 -26.772 -46.398  1.00 37.51           C  
ATOM   2234  CB  MET A 150      14.886 -25.859 -48.103  1.00 37.51           C  
ATOM   2235  HB2 MET A 150      14.785 -26.939 -48.212  1.00 37.51           H  
ATOM   2236  HB3 MET A 150      15.451 -25.509 -48.968  1.00 37.51           H  
ATOM   2237  O   MET A 150      17.479 -27.145 -47.067  1.00 37.51           O  
ATOM   2238  CG  MET A 150      13.477 -25.250 -48.110  1.00 37.51           C  
ATOM   2239  HG2 MET A 150      13.514 -24.271 -48.587  1.00 37.51           H  
ATOM   2240  HG3 MET A 150      13.143 -25.107 -47.082  1.00 37.51           H  
ATOM   2241  SD  MET A 150      12.203 -26.240 -48.931  1.00 37.51           S  
ATOM   2242  CE  MET A 150      12.254 -25.528 -50.597  1.00 37.51           C  
ATOM   2243  HE1 MET A 150      12.000 -24.469 -50.554  1.00 37.51           H  
ATOM   2244  HE2 MET A 150      13.254 -25.644 -51.016  1.00 37.51           H  
ATOM   2245  HE3 MET A 150      11.536 -26.042 -51.235  1.00 37.51           H  
ATOM   2246  N   GLN A 151      15.933 -27.521 -45.455  1.00 41.82           N  
ATOM   2247  H   GLN A 151      15.265 -27.017 -44.890  1.00 41.82           H  
ATOM   2248  CA  GLN A 151      15.795 -28.987 -45.368  1.00 41.82           C  
ATOM   2249  HA  GLN A 151      14.994 -29.093 -44.636  1.00 41.82           H  
ATOM   2250  C   GLN A 151      16.910 -29.887 -44.787  1.00 41.82           C  
ATOM   2251  CB  GLN A 151      15.188 -29.587 -46.653  1.00 41.82           C  
ATOM   2252  HB2 GLN A 151      15.702 -29.206 -47.536  1.00 41.82           H  
ATOM   2253  HB3 GLN A 151      15.338 -30.666 -46.632  1.00 41.82           H  
ATOM   2254  O   GLN A 151      17.955 -30.117 -45.373  1.00 41.82           O  
ATOM   2255  CG  GLN A 151      13.676 -29.321 -46.762  1.00 41.82           C  
ATOM   2256  HG2 GLN A 151      13.191 -29.572 -45.819  1.00 41.82           H  
ATOM   2257  HG3 GLN A 151      13.490 -28.266 -46.961  1.00 41.82           H  
ATOM   2258  CD  GLN A 151      13.030 -30.182 -47.838  1.00 41.82           C  
ATOM   2259  NE2 GLN A 151      12.534 -29.619 -48.916  1.00 41.82           N  
ATOM   2260 HE21 GLN A 151      12.570 -28.618 -49.047  1.00 41.82           H  
ATOM   2261 HE22 GLN A 151      12.131 -30.244 -49.599  1.00 41.82           H  
ATOM   2262  OE1 GLN A 151      12.940 -31.390 -47.702  1.00 41.82           O  
ATOM   2263  N   GLN A 152      16.500 -30.553 -43.696  1.00 41.20           N  
ATOM   2264  H   GLN A 152      15.686 -30.162 -43.244  1.00 41.20           H  
ATOM   2265  CA  GLN A 152      16.762 -31.954 -43.327  1.00 41.20           C  
ATOM   2266  HA  GLN A 152      16.324 -32.089 -42.338  1.00 41.20           H  
ATOM   2267  C   GLN A 152      18.220 -32.446 -43.200  1.00 41.20           C  
ATOM   2268  CB  GLN A 152      15.969 -32.898 -44.260  1.00 41.20           C  
ATOM   2269  HB2 GLN A 152      16.161 -33.919 -43.928  1.00 41.20           H  
ATOM   2270  HB3 GLN A 152      16.350 -32.806 -45.278  1.00 41.20           H  
ATOM   2271  O   GLN A 152      18.813 -32.903 -44.173  1.00 41.20           O  
ATOM   2272  CG  GLN A 152      14.445 -32.680 -44.286  1.00 41.20           C  
ATOM   2273  HG2 GLN A 152      14.072 -32.605 -43.264  1.00 41.20           H  
ATOM   2274  HG3 GLN A 152      14.212 -31.752 -44.807  1.00 41.20           H  
ATOM   2275  CD  GLN A 152      13.719 -33.843 -44.963  1.00 41.20           C  
ATOM   2276  NE2 GLN A 152      12.940 -33.630 -45.998  1.00 41.20           N  
ATOM   2277 HE21 GLN A 152      12.922 -32.746 -46.487  1.00 41.20           H  
ATOM   2278 HE22 GLN A 152      12.524 -34.456 -46.403  1.00 41.20           H  
ATOM   2279  OE1 GLN A 152      13.829 -34.984 -44.555  1.00 41.20           O  
ATOM   2280  N   GLN A 153      18.684 -32.612 -41.950  1.00 49.11           N  
ATOM   2281  H   GLN A 153      18.359 -31.958 -41.251  1.00 49.11           H  
ATOM   2282  CA  GLN A 153      18.978 -33.963 -41.433  1.00 49.11           C  
ATOM   2283  HA  GLN A 153      18.098 -34.566 -41.658  1.00 49.11           H  
ATOM   2284  C   GLN A 153      19.158 -34.036 -39.902  1.00 49.11           C  
ATOM   2285  CB  GLN A 153      20.172 -34.630 -42.148  1.00 49.11           C  
ATOM   2286  HB2 GLN A 153      20.858 -35.068 -41.422  1.00 49.11           H  
ATOM   2287  HB3 GLN A 153      20.730 -33.891 -42.723  1.00 49.11           H  
ATOM   2288  O   GLN A 153      20.074 -33.475 -39.313  1.00 49.11           O  
ATOM   2289  CG  GLN A 153      19.661 -35.755 -43.066  1.00 49.11           C  
ATOM   2290  HG2 GLN A 153      19.373 -36.613 -42.459  1.00 49.11           H  
ATOM   2291  HG3 GLN A 153      18.782 -35.424 -43.620  1.00 49.11           H  
ATOM   2292  CD  GLN A 153      20.711 -36.191 -44.072  1.00 49.11           C  
ATOM   2293  NE2 GLN A 153      20.806 -35.519 -45.197  1.00 49.11           N  
ATOM   2294 HE21 GLN A 153      21.534 -35.805 -45.835  1.00 49.11           H  
ATOM   2295 HE22 GLN A 153      20.241 -34.691 -45.328  1.00 49.11           H  
ATOM   2296  OE1 GLN A 153      21.459 -37.129 -43.863  1.00 49.11           O  
ATOM   2297  N   GLN A 154      18.245 -34.790 -39.293  1.00 37.96           N  
ATOM   2298  H   GLN A 154      17.474 -35.063 -39.886  1.00 37.96           H  
ATOM   2299  CA  GLN A 154      18.415 -35.694 -38.151  1.00 37.96           C  
ATOM   2300  HA  GLN A 154      17.850 -35.317 -37.299  1.00 37.96           H  
ATOM   2301  C   GLN A 154      19.865 -35.989 -37.697  1.00 37.96           C  
ATOM   2302  CB  GLN A 154      17.739 -36.979 -38.681  1.00 37.96           C  
ATOM   2303  HB2 GLN A 154      16.693 -36.742 -38.874  1.00 37.96           H  
ATOM   2304  HB3 GLN A 154      18.195 -37.231 -39.638  1.00 37.96           H  
ATOM   2305  O   GLN A 154      20.584 -36.705 -38.387  1.00 37.96           O  
ATOM   2306  CG  GLN A 154      17.772 -38.257 -37.832  1.00 37.96           C  
ATOM   2307  HG2 GLN A 154      18.804 -38.536 -37.622  1.00 37.96           H  
ATOM   2308  HG3 GLN A 154      17.254 -38.087 -36.888  1.00 37.96           H  
ATOM   2309  CD  GLN A 154      17.095 -39.413 -38.575  1.00 37.96           C  
ATOM   2310  NE2 GLN A 154      17.379 -40.648 -38.229  1.00 37.96           N  
ATOM   2311 HE21 GLN A 154      18.076 -40.845 -37.524  1.00 37.96           H  
ATOM   2312 HE22 GLN A 154      16.924 -41.365 -38.776  1.00 37.96           H  
ATOM   2313  OE1 GLN A 154      16.291 -39.241 -39.476  1.00 37.96           O  
ATOM   2314  N   TYR A 155      20.229 -35.598 -36.467  1.00 41.63           N  
ATOM   2315  H   TYR A 155      19.663 -34.916 -35.982  1.00 41.63           H  
ATOM   2316  CA  TYR A 155      21.165 -36.373 -35.635  1.00 41.63           C  
ATOM   2317  HA  TYR A 155      20.978 -37.421 -35.870  1.00 41.63           H  
ATOM   2318  C   TYR A 155      20.877 -36.210 -34.134  1.00 41.63           C  
ATOM   2319  CB  TYR A 155      22.642 -36.102 -35.970  1.00 41.63           C  
ATOM   2320  HB2 TYR A 155      22.709 -35.510 -36.883  1.00 41.63           H  
ATOM   2321  HB3 TYR A 155      23.109 -35.522 -35.174  1.00 41.63           H  
ATOM   2322  O   TYR A 155      20.356 -35.190 -33.689  1.00 41.63           O  
ATOM   2323  CG  TYR A 155      23.403 -37.402 -36.181  1.00 41.63           C  
ATOM   2324  CD1 TYR A 155      24.017 -38.071 -35.102  1.00 41.63           C  
ATOM   2325  HD1 TYR A 155      24.018 -37.627 -34.117  1.00 41.63           H  
ATOM   2326  CD2 TYR A 155      23.425 -37.981 -37.465  1.00 41.63           C  
ATOM   2327  HD2 TYR A 155      22.952 -37.476 -38.294  1.00 41.63           H  
ATOM   2328  CE1 TYR A 155      24.650 -39.315 -35.311  1.00 41.63           C  
ATOM   2329  HE1 TYR A 155      25.129 -39.821 -34.486  1.00 41.63           H  
ATOM   2330  CE2 TYR A 155      24.051 -39.223 -37.677  1.00 41.63           C  
ATOM   2331  HE2 TYR A 155      24.069 -39.667 -38.661  1.00 41.63           H  
ATOM   2332  OH  TYR A 155      25.272 -41.090 -36.814  1.00 41.63           O  
ATOM   2333  HH  TYR A 155      25.690 -41.428 -36.019  1.00 41.63           H  
ATOM   2334  CZ  TYR A 155      24.667 -39.893 -36.602  1.00 41.63           C  
ATOM   2335  N   ASN A 156      21.175 -37.257 -33.364  1.00 42.06           N  
ATOM   2336  H   ASN A 156      21.704 -38.010 -33.782  1.00 42.06           H  
ATOM   2337  CA  ASN A 156      20.667 -37.472 -32.009  1.00 42.06           C  
ATOM   2338  HA  ASN A 156      19.846 -36.778 -31.831  1.00 42.06           H  
ATOM   2339  C   ASN A 156      21.752 -37.230 -30.932  1.00 42.06           C  
ATOM   2340  CB  ASN A 156      20.131 -38.934 -31.960  1.00 42.06           C  
ATOM   2341  HB2 ASN A 156      20.090 -39.354 -32.966  1.00 42.06           H  
ATOM   2342  HB3 ASN A 156      20.822 -39.555 -31.391  1.00 42.06           H  
ATOM   2343  O   ASN A 156      22.802 -37.866 -30.981  1.00 42.06           O  
ATOM   2344  CG  ASN A 156      18.736 -39.116 -31.383  1.00 42.06           C  
ATOM   2345  ND2 ASN A 156      18.393 -40.318 -30.981  1.00 42.06           N  
ATOM   2346 HD21 ASN A 156      19.049 -41.084 -31.022  1.00 42.06           H  
ATOM   2347 HD22 ASN A 156      17.459 -40.411 -30.608  1.00 42.06           H  
ATOM   2348  OD1 ASN A 156      17.933 -38.207 -31.297  1.00 42.06           O  
ATOM   2349  N   THR A 157      21.410 -36.503 -29.857  1.00 37.43           N  
ATOM   2350  H   THR A 157      20.571 -35.946 -29.942  1.00 37.43           H  
ATOM   2351  CA  THR A 157      21.932 -36.713 -28.473  1.00 37.43           C  
ATOM   2352  HA  THR A 157      21.386 -36.008 -27.846  1.00 37.43           H  
ATOM   2353  C   THR A 157      23.429 -36.321 -28.208  1.00 37.43           C  
ATOM   2354  CB  THR A 157      21.457 -38.101 -27.989  1.00 37.43           C  
ATOM   2355  HB  THR A 157      21.613 -38.196 -26.914  1.00 37.43           H  
ATOM   2356  O   THR A 157      24.010 -35.660 -29.063  1.00 37.43           O  
ATOM   2357  CG2 THR A 157      19.949 -38.324 -28.111  1.00 37.43           C  
ATOM   2358 HG21 THR A 157      19.430 -37.668 -27.412  1.00 37.43           H  
ATOM   2359 HG22 THR A 157      19.714 -39.357 -27.856  1.00 37.43           H  
ATOM   2360 HG23 THR A 157      19.586 -38.119 -29.118  1.00 37.43           H  
ATOM   2361  OG1 THR A 157      22.130 -39.144 -28.653  1.00 37.43           O  
ATOM   2362  HG1 THR A 157      22.536 -38.784 -29.445  1.00 37.43           H  
ATOM   2363  N   PRO A 158      24.015 -36.455 -26.984  1.00 42.04           N  
ATOM   2364  CA  PRO A 158      24.304 -35.249 -26.186  1.00 42.04           C  
ATOM   2365  HA  PRO A 158      24.185 -34.351 -26.791  1.00 42.04           H  
ATOM   2366  C   PRO A 158      25.703 -35.190 -25.496  1.00 42.04           C  
ATOM   2367  CB  PRO A 158      23.178 -35.315 -25.131  1.00 42.04           C  
ATOM   2368  HB2 PRO A 158      22.269 -34.894 -25.560  1.00 42.04           H  
ATOM   2369  HB3 PRO A 158      23.420 -34.788 -24.209  1.00 42.04           H  
ATOM   2370  O   PRO A 158      26.502 -36.120 -25.547  1.00 42.04           O  
ATOM   2371  CG  PRO A 158      22.960 -36.817 -24.878  1.00 42.04           C  
ATOM   2372  HG2 PRO A 158      23.325 -37.110 -23.894  1.00 42.04           H  
ATOM   2373  HG3 PRO A 158      21.903 -37.065 -24.981  1.00 42.04           H  
ATOM   2374  CD  PRO A 158      23.801 -37.483 -25.971  1.00 42.04           C  
ATOM   2375  HD2 PRO A 158      23.393 -38.422 -26.347  1.00 42.04           H  
ATOM   2376  HD3 PRO A 158      24.764 -37.761 -25.543  1.00 42.04           H  
ATOM   2377  N   SER A 159      25.907 -34.131 -24.697  1.00 40.60           N  
ATOM   2378  H   SER A 159      25.254 -33.368 -24.806  1.00 40.60           H  
ATOM   2379  CA  SER A 159      26.826 -34.028 -23.539  1.00 40.60           C  
ATOM   2380  HA  SER A 159      26.363 -33.253 -22.928  1.00 40.60           H  
ATOM   2381  C   SER A 159      28.287 -33.552 -23.725  1.00 40.60           C  
ATOM   2382  CB  SER A 159      26.752 -35.278 -22.642  1.00 40.60           C  
ATOM   2383  HB2 SER A 159      25.742 -35.687 -22.663  1.00 40.60           H  
ATOM   2384  HB3 SER A 159      26.958 -34.976 -21.615  1.00 40.60           H  
ATOM   2385  O   SER A 159      29.083 -34.113 -24.470  1.00 40.60           O  
ATOM   2386  OG  SER A 159      27.665 -36.282 -23.040  1.00 40.60           O  
ATOM   2387  HG  SER A 159      27.566 -36.381 -23.990  1.00 40.60           H  
ATOM   2388  N   GLN A 160      28.644 -32.559 -22.902  1.00 39.84           N  
ATOM   2389  H   GLN A 160      27.895 -31.995 -22.528  1.00 39.84           H  
ATOM   2390  CA  GLN A 160      29.837 -32.523 -22.040  1.00 39.84           C  
ATOM   2391  HA  GLN A 160      30.339 -33.491 -22.029  1.00 39.84           H  
ATOM   2392  C   GLN A 160      29.287 -32.163 -20.642  1.00 39.84           C  
ATOM   2393  CB  GLN A 160      30.830 -31.444 -22.512  1.00 39.84           C  
ATOM   2394  HB2 GLN A 160      30.300 -30.504 -22.663  1.00 39.84           H  
ATOM   2395  HB3 GLN A 160      31.565 -31.294 -21.721  1.00 39.84           H  
ATOM   2396  O   GLN A 160      28.594 -31.156 -20.538  1.00 39.84           O  
ATOM   2397  CG  GLN A 160      31.587 -31.813 -23.798  1.00 39.84           C  
ATOM   2398  HG2 GLN A 160      30.880 -31.921 -24.621  1.00 39.84           H  
ATOM   2399  HG3 GLN A 160      32.090 -32.768 -23.650  1.00 39.84           H  
ATOM   2400  CD  GLN A 160      32.630 -30.766 -24.196  1.00 39.84           C  
ATOM   2401  NE2 GLN A 160      33.555 -31.101 -25.069  1.00 39.84           N  
ATOM   2402 HE21 GLN A 160      33.577 -32.030 -25.466  1.00 39.84           H  
ATOM   2403 HE22 GLN A 160      34.211 -30.372 -25.311  1.00 39.84           H  
ATOM   2404  OE1 GLN A 160      32.643 -29.632 -23.750  1.00 39.84           O  
ATOM   2405  N   SER A 161      29.384 -32.925 -19.548  1.00 42.82           N  
ATOM   2406  H   SER A 161      28.829 -32.537 -18.799  1.00 42.82           H  
ATOM   2407  CA  SER A 161      30.184 -34.102 -19.150  1.00 42.82           C  
ATOM   2408  HA  SER A 161      29.737 -34.405 -18.204  1.00 42.82           H  
ATOM   2409  C   SER A 161      31.651 -33.844 -18.799  1.00 42.82           C  
ATOM   2410  CB  SER A 161      30.004 -35.360 -20.012  1.00 42.82           C  
ATOM   2411  HB2 SER A 161      30.375 -35.203 -21.025  1.00 42.82           H  
ATOM   2412  HB3 SER A 161      30.581 -36.173 -19.569  1.00 42.82           H  
ATOM   2413  O   SER A 161      32.559 -34.011 -19.607  1.00 42.82           O  
ATOM   2414  OG  SER A 161      28.650 -35.751 -20.035  1.00 42.82           O  
ATOM   2415  HG  SER A 161      28.510 -36.299 -20.811  1.00 42.82           H  
ATOM   2416  N   SER A 162      31.872 -33.548 -17.519  1.00 34.90           N  
ATOM   2417  H   SER A 162      31.089 -33.180 -16.998  1.00 34.90           H  
ATOM   2418  CA  SER A 162      32.958 -34.074 -16.670  1.00 34.90           C  
ATOM   2419  HA  SER A 162      33.106 -35.132 -16.889  1.00 34.90           H  
ATOM   2420  C   SER A 162      32.426 -33.920 -15.233  1.00 34.90           C  
ATOM   2421  CB  SER A 162      34.300 -33.331 -16.863  1.00 34.90           C  
ATOM   2422  HB2 SER A 162      35.091 -34.072 -16.980  1.00 34.90           H  
ATOM   2423  HB3 SER A 162      34.529 -32.738 -15.978  1.00 34.90           H  
ATOM   2424  O   SER A 162      32.098 -32.810 -14.836  1.00 34.90           O  
ATOM   2425  OG  SER A 162      34.320 -32.472 -17.988  1.00 34.90           O  
ATOM   2426  HG  SER A 162      33.874 -32.918 -18.712  1.00 34.90           H  
ATOM   2427  N   TRP A 163      32.167 -34.966 -14.444  1.00 38.12           N  
ATOM   2428  H   TRP A 163      31.519 -34.755 -13.699  1.00 38.12           H  
ATOM   2429  CA  TRP A 163      33.033 -36.110 -14.145  1.00 38.12           C  
ATOM   2430  HA  TRP A 163      33.763 -36.261 -14.941  1.00 38.12           H  
ATOM   2431  C   TRP A 163      32.287 -37.445 -13.905  1.00 38.12           C  
ATOM   2432  CB  TRP A 163      33.780 -35.752 -12.846  1.00 38.12           C  
ATOM   2433  HB2 TRP A 163      34.111 -36.672 -12.364  1.00 38.12           H  
ATOM   2434  HB3 TRP A 163      33.095 -35.275 -12.145  1.00 38.12           H  
ATOM   2435  O   TRP A 163      31.153 -37.453 -13.439  1.00 38.12           O  
ATOM   2436  CG  TRP A 163      34.992 -34.892 -13.005  1.00 38.12           C  
ATOM   2437  CD1 TRP A 163      35.025 -33.556 -13.217  1.00 38.12           C  
ATOM   2438  HD1 TRP A 163      34.159 -32.916 -13.293  1.00 38.12           H  
ATOM   2439  CD2 TRP A 163      36.384 -35.319 -12.922  1.00 38.12           C  
ATOM   2440  CE2 TRP A 163      37.220 -34.186 -13.146  1.00 38.12           C  
ATOM   2441  CE3 TRP A 163      37.018 -36.555 -12.667  1.00 38.12           C  
ATOM   2442  HE3 TRP A 163      36.415 -37.430 -12.472  1.00 38.12           H  
ATOM   2443  NE1 TRP A 163      36.339 -33.139 -13.320  1.00 38.12           N  
ATOM   2444  HE1 TRP A 163      36.605 -32.175 -13.462  1.00 38.12           H  
ATOM   2445  CH2 TRP A 163      39.221 -35.524 -12.892  1.00 38.12           C  
ATOM   2446  HH2 TRP A 163      40.297 -35.611 -12.878  1.00 38.12           H  
ATOM   2447  CZ2 TRP A 163      38.619 -34.278 -13.141  1.00 38.12           C  
ATOM   2448  HZ2 TRP A 163      39.225 -33.401 -13.317  1.00 38.12           H  
ATOM   2449  CZ3 TRP A 163      38.421 -36.656 -12.649  1.00 38.12           C  
ATOM   2450  HZ3 TRP A 163      38.890 -37.608 -12.447  1.00 38.12           H  
ATOM   2451  N   SER A 164      33.033 -38.543 -14.101  1.00 39.79           N  
ATOM   2452  H   SER A 164      33.957 -38.368 -14.469  1.00 39.79           H  
ATOM   2453  CA  SER A 164      32.867 -39.902 -13.531  1.00 39.79           C  
ATOM   2454  HA  SER A 164      33.818 -40.389 -13.749  1.00 39.79           H  
ATOM   2455  C   SER A 164      31.754 -40.851 -14.049  1.00 39.79           C  
ATOM   2456  CB  SER A 164      32.870 -39.852 -12.003  1.00 39.79           C  
ATOM   2457  HB2 SER A 164      32.740 -40.859 -11.608  1.00 39.79           H  
ATOM   2458  HB3 SER A 164      32.055 -39.221 -11.647  1.00 39.79           H  
ATOM   2459  O   SER A 164      30.568 -40.570 -13.894  1.00 39.79           O  
ATOM   2460  OG  SER A 164      34.120 -39.342 -11.571  1.00 39.79           O  
ATOM   2461  HG  SER A 164      34.108 -39.294 -10.612  1.00 39.79           H  
ATOM   2462  N   PRO A 165      32.125 -42.043 -14.577  1.00 40.61           N  
ATOM   2463  CA  PRO A 165      31.203 -43.121 -14.965  1.00 40.61           C  
ATOM   2464  HA  PRO A 165      30.181 -42.751 -15.057  1.00 40.61           H  
ATOM   2465  C   PRO A 165      31.225 -44.346 -14.016  1.00 40.61           C  
ATOM   2466  CB  PRO A 165      31.731 -43.532 -16.345  1.00 40.61           C  
ATOM   2467  HB2 PRO A 165      31.417 -44.536 -16.627  1.00 40.61           H  
ATOM   2468  HB3 PRO A 165      31.398 -42.808 -17.089  1.00 40.61           H  
ATOM   2469  O   PRO A 165      32.298 -44.711 -13.548  1.00 40.61           O  
ATOM   2470  CG  PRO A 165      33.253 -43.435 -16.183  1.00 40.61           C  
ATOM   2471  HG2 PRO A 165      33.736 -43.187 -17.129  1.00 40.61           H  
ATOM   2472  HG3 PRO A 165      33.651 -44.373 -15.794  1.00 40.61           H  
ATOM   2473  CD  PRO A 165      33.442 -42.323 -15.150  1.00 40.61           C  
ATOM   2474  HD2 PRO A 165      34.136 -42.646 -14.373  1.00 40.61           H  
ATOM   2475  HD3 PRO A 165      33.827 -41.437 -15.655  1.00 40.61           H  
ATOM   2476  N   MET A 166      30.086 -45.047 -13.831  1.00 39.70           N  
ATOM   2477  H   MET A 166      29.226 -44.545 -13.997  1.00 39.70           H  
ATOM   2478  CA  MET A 166      29.970 -46.533 -13.866  1.00 39.70           C  
ATOM   2479  HA  MET A 166      30.193 -46.832 -14.890  1.00 39.70           H  
ATOM   2480  C   MET A 166      28.548 -47.082 -13.551  1.00 39.70           C  
ATOM   2481  CB  MET A 166      30.984 -47.273 -12.949  1.00 39.70           C  
ATOM   2482  HB2 MET A 166      30.497 -48.117 -12.460  1.00 39.70           H  
ATOM   2483  HB3 MET A 166      31.352 -46.616 -12.161  1.00 39.70           H  
ATOM   2484  O   MET A 166      28.056 -46.949 -12.441  1.00 39.70           O  
ATOM   2485  CG  MET A 166      32.156 -47.839 -13.774  1.00 39.70           C  
ATOM   2486  HG2 MET A 166      32.674 -47.011 -14.257  1.00 39.70           H  
ATOM   2487  HG3 MET A 166      31.756 -48.477 -14.562  1.00 39.70           H  
ATOM   2488  SD  MET A 166      33.402 -48.790 -12.858  1.00 39.70           S  
ATOM   2489  CE  MET A 166      32.617 -50.422 -12.800  1.00 39.70           C  
ATOM   2490  HE1 MET A 166      31.668 -50.354 -12.270  1.00 39.70           H  
ATOM   2491  HE2 MET A 166      33.271 -51.120 -12.276  1.00 39.70           H  
ATOM   2492  HE3 MET A 166      32.444 -50.783 -13.814  1.00 39.70           H  
ATOM   2493  N   TYR A 167      27.979 -47.799 -14.533  1.00 34.81           N  
ATOM   2494  H   TYR A 167      28.374 -47.624 -15.446  1.00 34.81           H  
ATOM   2495  CA  TYR A 167      27.287 -49.112 -14.446  1.00 34.81           C  
ATOM   2496  HA  TYR A 167      26.985 -49.308 -15.475  1.00 34.81           H  
ATOM   2497  C   TYR A 167      25.971 -49.361 -13.636  1.00 34.81           C  
ATOM   2498  CB  TYR A 167      28.351 -50.195 -14.141  1.00 34.81           C  
ATOM   2499  HB2 TYR A 167      29.148 -49.784 -13.521  1.00 34.81           H  
ATOM   2500  HB3 TYR A 167      27.882 -50.977 -13.543  1.00 34.81           H  
ATOM   2501  O   TYR A 167      25.997 -49.450 -12.418  1.00 34.81           O  
ATOM   2502  CG  TYR A 167      28.967 -50.855 -15.368  1.00 34.81           C  
ATOM   2503  CD1 TYR A 167      28.931 -52.258 -15.483  1.00 34.81           C  
ATOM   2504  HD1 TYR A 167      28.524 -52.859 -14.683  1.00 34.81           H  
ATOM   2505  CD2 TYR A 167      29.524 -50.087 -16.413  1.00 34.81           C  
ATOM   2506  HD2 TYR A 167      29.599 -49.013 -16.323  1.00 34.81           H  
ATOM   2507  CE1 TYR A 167      29.385 -52.887 -16.657  1.00 34.81           C  
ATOM   2508  HE1 TYR A 167      29.336 -53.962 -16.756  1.00 34.81           H  
ATOM   2509  CE2 TYR A 167      29.972 -50.712 -17.594  1.00 34.81           C  
ATOM   2510  HE2 TYR A 167      30.374 -50.120 -18.402  1.00 34.81           H  
ATOM   2511  OH  TYR A 167      30.251 -52.726 -18.879  1.00 34.81           O  
ATOM   2512  HH  TYR A 167      30.611 -52.110 -19.522  1.00 34.81           H  
ATOM   2513  CZ  TYR A 167      29.881 -52.115 -17.724  1.00 34.81           C  
ATOM   2514  N   TYR A 168      24.907 -49.733 -14.391  1.00 38.01           N  
ATOM   2515  H   TYR A 168      25.005 -49.527 -15.375  1.00 38.01           H  
ATOM   2516  CA  TYR A 168      23.748 -50.635 -14.089  1.00 38.01           C  
ATOM   2517  HA  TYR A 168      23.149 -50.657 -15.000  1.00 38.01           H  
ATOM   2518  C   TYR A 168      22.738 -50.250 -12.966  1.00 38.01           C  
ATOM   2519  CB  TYR A 168      24.256 -52.083 -13.893  1.00 38.01           C  
ATOM   2520  HB2 TYR A 168      23.465 -52.650 -13.402  1.00 38.01           H  
ATOM   2521  HB3 TYR A 168      25.099 -52.076 -13.201  1.00 38.01           H  
ATOM   2522  O   TYR A 168      23.136 -49.881 -11.874  1.00 38.01           O  
ATOM   2523  CG  TYR A 168      24.660 -52.846 -15.153  1.00 38.01           C  
ATOM   2524  CD1 TYR A 168      23.981 -54.030 -15.508  1.00 38.01           C  
ATOM   2525  HD1 TYR A 168      23.171 -54.395 -14.894  1.00 38.01           H  
ATOM   2526  CD2 TYR A 168      25.730 -52.406 -15.957  1.00 38.01           C  
ATOM   2527  HD2 TYR A 168      26.281 -51.518 -15.685  1.00 38.01           H  
ATOM   2528  CE1 TYR A 168      24.369 -54.761 -16.650  1.00 38.01           C  
ATOM   2529  HE1 TYR A 168      23.862 -55.677 -16.917  1.00 38.01           H  
ATOM   2530  CE2 TYR A 168      26.112 -53.122 -17.107  1.00 38.01           C  
ATOM   2531  HE2 TYR A 168      26.928 -52.770 -17.720  1.00 38.01           H  
ATOM   2532  OH  TYR A 168      25.821 -55.023 -18.542  1.00 38.01           O  
ATOM   2533  HH  TYR A 168      26.580 -54.631 -18.981  1.00 38.01           H  
ATOM   2534  CZ  TYR A 168      25.438 -54.312 -17.450  1.00 38.01           C  
ATOM   2535  N   GLY A 169      21.403 -50.398 -13.106  1.00 39.93           N  
ATOM   2536  H   GLY A 169      20.905 -50.218 -12.246  1.00 39.93           H  
ATOM   2537  CA  GLY A 169      20.539 -50.781 -14.247  1.00 39.93           C  
ATOM   2538  HA2 GLY A 169      20.950 -51.663 -14.738  1.00 39.93           H  
ATOM   2539  HA3 GLY A 169      20.522 -49.961 -14.965  1.00 39.93           H  
ATOM   2540  C   GLY A 169      19.072 -51.103 -13.830  1.00 39.93           C  
ATOM   2541  O   GLY A 169      18.866 -51.557 -12.709  1.00 39.93           O  
ATOM   2542  N   ASN A 170      18.091 -50.968 -14.754  1.00 38.36           N  
ATOM   2543  H   ASN A 170      18.389 -50.636 -15.659  1.00 38.36           H  
ATOM   2544  CA  ASN A 170      16.608 -51.135 -14.599  1.00 38.36           C  
ATOM   2545  HA  ASN A 170      16.175 -51.072 -15.597  1.00 38.36           H  
ATOM   2546  C   ASN A 170      15.908 -50.031 -13.752  1.00 38.36           C  
ATOM   2547  CB  ASN A 170      16.259 -52.541 -14.053  1.00 38.36           C  
ATOM   2548  HB2 ASN A 170      15.179 -52.677 -14.101  1.00 38.36           H  
ATOM   2549  HB3 ASN A 170      16.537 -52.597 -13.000  1.00 38.36           H  
ATOM   2550  O   ASN A 170      16.398 -49.715 -12.680  1.00 38.36           O  
ATOM   2551  CG  ASN A 170      16.907 -53.698 -14.790  1.00 38.36           C  
ATOM   2552  ND2 ASN A 170      18.048 -54.169 -14.343  1.00 38.36           N  
ATOM   2553 HD21 ASN A 170      18.453 -53.757 -13.515  1.00 38.36           H  
ATOM   2554 HD22 ASN A 170      18.428 -54.976 -14.816  1.00 38.36           H  
ATOM   2555  OD1 ASN A 170      16.388 -54.191 -15.776  1.00 38.36           O  
ATOM   2556  N   GLY A 171      14.763 -49.404 -14.083  1.00 39.99           N  
ATOM   2557  H   GLY A 171      14.452 -48.808 -13.329  1.00 39.99           H  
ATOM   2558  CA  GLY A 171      13.770 -49.473 -15.186  1.00 39.99           C  
ATOM   2559  HA2 GLY A 171      13.694 -50.503 -15.535  1.00 39.99           H  
ATOM   2560  HA3 GLY A 171      14.083 -48.837 -16.015  1.00 39.99           H  
ATOM   2561  C   GLY A 171      12.383 -48.979 -14.660  1.00 39.99           C  
ATOM   2562  O   GLY A 171      12.272 -48.791 -13.454  1.00 39.99           O  
ATOM   2563  N   TYR A 172      11.282 -48.715 -15.391  1.00 39.71           N  
ATOM   2564  H   TYR A 172      10.519 -48.408 -14.806  1.00 39.71           H  
ATOM   2565  CA  TYR A 172      10.907 -48.728 -16.824  1.00 39.71           C  
ATOM   2566  HA  TYR A 172      11.740 -48.395 -17.443  1.00 39.71           H  
ATOM   2567  C   TYR A 172       9.668 -47.799 -17.070  1.00 39.71           C  
ATOM   2568  CB  TYR A 172      10.481 -50.157 -17.231  1.00 39.71           C  
ATOM   2569  HB2 TYR A 172       9.944 -50.104 -18.178  1.00 39.71           H  
ATOM   2570  HB3 TYR A 172       9.772 -50.541 -16.498  1.00 39.71           H  
ATOM   2571  O   TYR A 172       8.884 -47.611 -16.150  1.00 39.71           O  
ATOM   2572  CG  TYR A 172      11.609 -51.155 -17.413  1.00 39.71           C  
ATOM   2573  CD1 TYR A 172      12.276 -51.216 -18.651  1.00 39.71           C  
ATOM   2574  HD1 TYR A 172      11.955 -50.591 -19.471  1.00 39.71           H  
ATOM   2575  CD2 TYR A 172      11.984 -52.028 -16.370  1.00 39.71           C  
ATOM   2576  HD2 TYR A 172      11.449 -52.007 -15.432  1.00 39.71           H  
ATOM   2577  CE1 TYR A 172      13.354 -52.102 -18.829  1.00 39.71           C  
ATOM   2578  HE1 TYR A 172      13.871 -52.158 -19.776  1.00 39.71           H  
ATOM   2579  CE2 TYR A 172      13.088 -52.894 -16.536  1.00 39.71           C  
ATOM   2580  HE2 TYR A 172      13.398 -53.543 -15.730  1.00 39.71           H  
ATOM   2581  OH  TYR A 172      14.880 -53.699 -17.948  1.00 39.71           O  
ATOM   2582  HH  TYR A 172      15.228 -54.074 -17.135  1.00 39.71           H  
ATOM   2583  CZ  TYR A 172      13.782 -52.921 -17.766  1.00 39.71           C  
ATOM   2584  N   GLN A 173       9.461 -47.323 -18.317  1.00 40.16           N  
ATOM   2585  H   GLN A 173      10.226 -47.485 -18.956  1.00 40.16           H  
ATOM   2586  CA  GLN A 173       8.180 -46.924 -18.992  1.00 40.16           C  
ATOM   2587  HA  GLN A 173       8.501 -46.502 -19.945  1.00 40.16           H  
ATOM   2588  C   GLN A 173       7.244 -45.811 -18.409  1.00 40.16           C  
ATOM   2589  CB  GLN A 173       7.423 -48.224 -19.315  1.00 40.16           C  
ATOM   2590  HB2 GLN A 173       6.357 -48.023 -19.430  1.00 40.16           H  
ATOM   2591  HB3 GLN A 173       7.519 -48.933 -18.492  1.00 40.16           H  
ATOM   2592  O   GLN A 173       6.825 -45.888 -17.266  1.00 40.16           O  
ATOM   2593  CG  GLN A 173       7.988 -48.843 -20.604  1.00 40.16           C  
ATOM   2594  HG2 GLN A 173       7.897 -48.131 -21.425  1.00 40.16           H  
ATOM   2595  HG3 GLN A 173       9.044 -49.076 -20.466  1.00 40.16           H  
ATOM   2596  CD  GLN A 173       7.264 -50.116 -21.002  1.00 40.16           C  
ATOM   2597  NE2 GLN A 173       6.026 -50.024 -21.434  1.00 40.16           N  
ATOM   2598 HE21 GLN A 173       5.565 -50.892 -21.667  1.00 40.16           H  
ATOM   2599 HE22 GLN A 173       5.567 -49.125 -21.477  1.00 40.16           H  
ATOM   2600  OE1 GLN A 173       7.811 -51.202 -20.949  1.00 40.16           O  
ATOM   2601  N   SER A 174       6.935 -44.684 -19.100  1.00 41.28           N  
ATOM   2602  H   SER A 174       6.709 -43.987 -18.405  1.00 41.28           H  
ATOM   2603  CA  SER A 174       6.132 -44.414 -20.349  1.00 41.28           C  
ATOM   2604  HA  SER A 174       6.497 -43.466 -20.743  1.00 41.28           H  
ATOM   2605  C   SER A 174       4.617 -44.203 -20.066  1.00 41.28           C  
ATOM   2606  CB  SER A 174       6.358 -45.451 -21.455  1.00 41.28           C  
ATOM   2607  HB2 SER A 174       7.413 -45.723 -21.508  1.00 41.28           H  
ATOM   2608  HB3 SER A 174       6.114 -44.995 -22.414  1.00 41.28           H  
ATOM   2609  O   SER A 174       4.104 -44.966 -19.264  1.00 41.28           O  
ATOM   2610  OG  SER A 174       5.560 -46.606 -21.268  1.00 41.28           O  
ATOM   2611  HG  SER A 174       4.884 -46.419 -20.613  1.00 41.28           H  
ATOM   2612  N   GLN A 175       3.801 -43.278 -20.621  1.00 44.72           N  
ATOM   2613  H   GLN A 175       2.947 -43.209 -20.087  1.00 44.72           H  
ATOM   2614  CA  GLN A 175       3.668 -42.553 -21.921  1.00 44.72           C  
ATOM   2615  HA  GLN A 175       4.638 -42.390 -22.391  1.00 44.72           H  
ATOM   2616  C   GLN A 175       2.965 -41.166 -21.698  1.00 44.72           C  
ATOM   2617  CB  GLN A 175       2.754 -43.419 -22.826  1.00 44.72           C  
ATOM   2618  HB2 GLN A 175       2.056 -42.781 -23.368  1.00 44.72           H  
ATOM   2619  HB3 GLN A 175       2.145 -44.071 -22.201  1.00 44.72           H  
ATOM   2620  O   GLN A 175       2.299 -41.000 -20.685  1.00 44.72           O  
ATOM   2621  CG  GLN A 175       3.508 -44.263 -23.864  1.00 44.72           C  
ATOM   2622  HG2 GLN A 175       4.349 -44.759 -23.381  1.00 44.72           H  
ATOM   2623  HG3 GLN A 175       3.897 -43.613 -24.648  1.00 44.72           H  
ATOM   2624  CD  GLN A 175       2.657 -45.370 -24.480  1.00 44.72           C  
ATOM   2625  NE2 GLN A 175       2.732 -45.587 -25.775  1.00 44.72           N  
ATOM   2626 HE21 GLN A 175       2.157 -46.342 -26.118  1.00 44.72           H  
ATOM   2627 HE22 GLN A 175       3.314 -45.013 -26.368  1.00 44.72           H  
ATOM   2628  OE1 GLN A 175       1.944 -46.095 -23.812  1.00 44.72           O  
ATOM   2629  N   GLN A 176       3.193 -40.086 -22.477  1.00 39.57           N  
ATOM   2630  H   GLN A 176       3.328 -39.294 -21.865  1.00 39.57           H  
ATOM   2631  CA  GLN A 176       2.443 -39.631 -23.693  1.00 39.57           C  
ATOM   2632  HA  GLN A 176       2.813 -38.629 -23.909  1.00 39.57           H  
ATOM   2633  C   GLN A 176       0.900 -39.474 -23.488  1.00 39.57           C  
ATOM   2634  CB  GLN A 176       2.812 -40.523 -24.898  1.00 39.57           C  
ATOM   2635  HB2 GLN A 176       1.946 -41.118 -25.188  1.00 39.57           H  
ATOM   2636  HB3 GLN A 176       3.604 -41.215 -24.612  1.00 39.57           H  
ATOM   2637  O   GLN A 176       0.283 -40.417 -23.022  1.00 39.57           O  
ATOM   2638  CG  GLN A 176       3.321 -39.744 -26.117  1.00 39.57           C  
ATOM   2639  HG2 GLN A 176       2.609 -38.968 -26.398  1.00 39.57           H  
ATOM   2640  HG3 GLN A 176       4.265 -39.260 -25.865  1.00 39.57           H  
ATOM   2641  CD  GLN A 176       3.558 -40.680 -27.298  1.00 39.57           C  
ATOM   2642  NE2 GLN A 176       2.746 -40.620 -28.330  1.00 39.57           N  
ATOM   2643 HE21 GLN A 176       2.916 -41.288 -29.068  1.00 39.57           H  
ATOM   2644 HE22 GLN A 176       1.903 -40.067 -28.273  1.00 39.57           H  
ATOM   2645  OE1 GLN A 176       4.458 -41.501 -27.296  1.00 39.57           O  
ATOM   2646  N   SER A 177       0.165 -38.394 -23.841  1.00 40.55           N  
ATOM   2647  H   SER A 177      -0.752 -38.398 -23.418  1.00 40.55           H  
ATOM   2648  CA  SER A 177       0.269 -37.468 -24.997  1.00 40.55           C  
ATOM   2649  HA  SER A 177       1.312 -37.218 -25.193  1.00 40.55           H  
ATOM   2650  C   SER A 177      -0.580 -36.165 -24.870  1.00 40.55           C  
ATOM   2651  CB  SER A 177      -0.352 -38.155 -26.234  1.00 40.55           C  
ATOM   2652  HB2 SER A 177      -0.105 -37.577 -27.124  1.00 40.55           H  
ATOM   2653  HB3 SER A 177      -1.437 -38.173 -26.132  1.00 40.55           H  
ATOM   2654  O   SER A 177      -1.644 -36.197 -24.275  1.00 40.55           O  
ATOM   2655  OG  SER A 177       0.092 -39.484 -26.419  1.00 40.55           O  
ATOM   2656  HG  SER A 177      -0.414 -40.045 -25.826  1.00 40.55           H  
ATOM   2657  N   GLN A 178      -0.158 -35.099 -25.577  1.00 39.76           N  
ATOM   2658  H   GLN A 178       0.814 -35.147 -25.847  1.00 39.76           H  
ATOM   2659  CA  GLN A 178      -0.945 -34.115 -26.377  1.00 39.76           C  
ATOM   2660  HA  GLN A 178      -0.182 -33.407 -26.701  1.00 39.76           H  
ATOM   2661  C   GLN A 178      -2.078 -33.180 -25.837  1.00 39.76           C  
ATOM   2662  CB  GLN A 178      -1.438 -34.799 -27.670  1.00 39.76           C  
ATOM   2663  HB2 GLN A 178      -2.240 -34.204 -28.107  1.00 39.76           H  
ATOM   2664  HB3 GLN A 178      -1.861 -35.776 -27.437  1.00 39.76           H  
ATOM   2665  O   GLN A 178      -3.073 -33.603 -25.272  1.00 39.76           O  
ATOM   2666  CG  GLN A 178      -0.322 -34.948 -28.721  1.00 39.76           C  
ATOM   2667  HG2 GLN A 178       0.158 -33.982 -28.875  1.00 39.76           H  
ATOM   2668  HG3 GLN A 178       0.430 -35.648 -28.355  1.00 39.76           H  
ATOM   2669  CD  GLN A 178      -0.825 -35.435 -30.079  1.00 39.76           C  
ATOM   2670  NE2 GLN A 178       0.053 -35.679 -31.026  1.00 39.76           N  
ATOM   2671 HE21 GLN A 178       1.046 -35.583 -30.873  1.00 39.76           H  
ATOM   2672 HE22 GLN A 178      -0.342 -36.016 -31.892  1.00 39.76           H  
ATOM   2673  OE1 GLN A 178      -2.001 -35.584 -30.340  1.00 39.76           O  
ATOM   2674  N   GLN A 179      -1.969 -31.926 -26.330  1.00 41.20           N  
ATOM   2675  H   GLN A 179      -1.032 -31.687 -26.621  1.00 41.20           H  
ATOM   2676  CA  GLN A 179      -3.000 -30.993 -26.856  1.00 41.20           C  
ATOM   2677  HA  GLN A 179      -2.382 -30.361 -27.494  1.00 41.20           H  
ATOM   2678  C   GLN A 179      -3.735 -29.936 -25.983  1.00 41.20           C  
ATOM   2679  CB  GLN A 179      -3.950 -31.666 -27.873  1.00 41.20           C  
ATOM   2680  HB2 GLN A 179      -4.229 -32.661 -27.527  1.00 41.20           H  
ATOM   2681  HB3 GLN A 179      -4.865 -31.079 -27.946  1.00 41.20           H  
ATOM   2682  O   GLN A 179      -4.519 -30.227 -25.096  1.00 41.20           O  
ATOM   2683  CG  GLN A 179      -3.335 -31.751 -29.285  1.00 41.20           C  
ATOM   2684  HG2 GLN A 179      -2.401 -32.311 -29.250  1.00 41.20           H  
ATOM   2685  HG3 GLN A 179      -3.106 -30.745 -29.636  1.00 41.20           H  
ATOM   2686  CD  GLN A 179      -4.256 -32.403 -30.316  1.00 41.20           C  
ATOM   2687  NE2 GLN A 179      -3.809 -32.571 -31.540  1.00 41.20           N  
ATOM   2688 HE21 GLN A 179      -2.851 -32.374 -31.790  1.00 41.20           H  
ATOM   2689 HE22 GLN A 179      -4.455 -33.055 -32.148  1.00 41.20           H  
ATOM   2690  OE1 GLN A 179      -5.389 -32.759 -30.068  1.00 41.20           O  
ATOM   2691  N   GLN A 180      -3.542 -28.685 -26.443  1.00 42.22           N  
ATOM   2692  H   GLN A 180      -2.737 -28.600 -27.047  1.00 42.22           H  
ATOM   2693  CA  GLN A 180      -4.499 -27.574 -26.618  1.00 42.22           C  
ATOM   2694  HA  GLN A 180      -3.883 -26.792 -27.062  1.00 42.22           H  
ATOM   2695  C   GLN A 180      -5.173 -26.853 -25.423  1.00 42.22           C  
ATOM   2696  CB  GLN A 180      -5.511 -27.911 -27.734  1.00 42.22           C  
ATOM   2697  HB2 GLN A 180      -5.944 -28.896 -27.555  1.00 42.22           H  
ATOM   2698  HB3 GLN A 180      -6.324 -27.185 -27.715  1.00 42.22           H  
ATOM   2699  O   GLN A 180      -6.129 -27.318 -24.823  1.00 42.22           O  
ATOM   2700  CG  GLN A 180      -4.863 -27.859 -29.131  1.00 42.22           C  
ATOM   2701  HG2 GLN A 180      -4.057 -28.590 -29.185  1.00 42.22           H  
ATOM   2702  HG3 GLN A 180      -4.439 -26.868 -29.289  1.00 42.22           H  
ATOM   2703  CD  GLN A 180      -5.837 -28.138 -30.276  1.00 42.22           C  
ATOM   2704  NE2 GLN A 180      -5.387 -28.077 -31.510  1.00 42.22           N  
ATOM   2705 HE21 GLN A 180      -4.439 -27.799 -31.720  1.00 42.22           H  
ATOM   2706 HE22 GLN A 180      -6.089 -28.258 -32.213  1.00 42.22           H  
ATOM   2707  OE1 GLN A 180      -7.006 -28.416 -30.107  1.00 42.22           O  
ATOM   2708  N   GLN A 181      -4.795 -25.568 -25.329  1.00 39.10           N  
ATOM   2709  H   GLN A 181      -3.869 -25.380 -25.686  1.00 39.10           H  
ATOM   2710  CA  GLN A 181      -5.696 -24.402 -25.401  1.00 39.10           C  
ATOM   2711  HA  GLN A 181      -5.024 -23.572 -25.618  1.00 39.10           H  
ATOM   2712  C   GLN A 181      -6.486 -23.951 -24.149  1.00 39.10           C  
ATOM   2713  CB  GLN A 181      -6.561 -24.513 -26.674  1.00 39.10           C  
ATOM   2714  HB2 GLN A 181      -5.901 -24.773 -27.502  1.00 39.10           H  
ATOM   2715  HB3 GLN A 181      -7.290 -25.314 -26.551  1.00 39.10           H  
ATOM   2716  O   GLN A 181      -7.538 -24.476 -23.812  1.00 39.10           O  
ATOM   2717  CG  GLN A 181      -7.315 -23.227 -27.045  1.00 39.10           C  
ATOM   2718  HG2 GLN A 181      -6.636 -22.375 -26.995  1.00 39.10           H  
ATOM   2719  HG3 GLN A 181      -8.120 -23.075 -26.326  1.00 39.10           H  
ATOM   2720  CD  GLN A 181      -7.905 -23.277 -28.454  1.00 39.10           C  
ATOM   2721  NE2 GLN A 181      -9.059 -22.689 -28.682  1.00 39.10           N  
ATOM   2722 HE21 GLN A 181      -9.418 -22.796 -29.620  1.00 39.10           H  
ATOM   2723 HE22 GLN A 181      -9.603 -22.307 -27.923  1.00 39.10           H  
ATOM   2724  OE1 GLN A 181      -7.329 -23.807 -29.389  1.00 39.10           O  
ATOM   2725  N   SER A 182      -6.054 -22.780 -23.657  1.00 34.71           N  
ATOM   2726  H   SER A 182      -5.157 -22.470 -24.004  1.00 34.71           H  
ATOM   2727  CA  SER A 182      -6.825 -21.748 -22.938  1.00 34.71           C  
ATOM   2728  HA  SER A 182      -6.172 -20.876 -22.951  1.00 34.71           H  
ATOM   2729  C   SER A 182      -7.199 -21.933 -21.458  1.00 34.71           C  
ATOM   2730  CB  SER A 182      -8.060 -21.319 -23.743  1.00 34.71           C  
ATOM   2731  HB2 SER A 182      -8.697 -22.181 -23.942  1.00 34.71           H  
ATOM   2732  HB3 SER A 182      -8.634 -20.593 -23.167  1.00 34.71           H  
ATOM   2733  O   SER A 182      -7.564 -23.000 -20.988  1.00 34.71           O  
ATOM   2734  OG  SER A 182      -7.655 -20.713 -24.959  1.00 34.71           O  
ATOM   2735  HG  SER A 182      -8.440 -20.371 -25.393  1.00 34.71           H  
ATOM   2736  N   SER A 183      -7.220 -20.769 -20.793  1.00 33.93           N  
ATOM   2737  H   SER A 183      -6.906 -19.970 -21.324  1.00 33.93           H  
ATOM   2738  CA  SER A 183      -7.899 -20.434 -19.529  1.00 33.93           C  
ATOM   2739  HA  SER A 183      -7.945 -19.345 -19.535  1.00 33.93           H  
ATOM   2740  C   SER A 183      -7.232 -20.799 -18.190  1.00 33.93           C  
ATOM   2741  CB  SER A 183      -9.373 -20.847 -19.564  1.00 33.93           C  
ATOM   2742  HB2 SER A 183      -9.458 -21.927 -19.681  1.00 33.93           H  
ATOM   2743  HB3 SER A 183      -9.853 -20.557 -18.629  1.00 33.93           H  
ATOM   2744  O   SER A 183      -7.133 -21.950 -17.795  1.00 33.93           O  
ATOM   2745  OG  SER A 183     -10.010 -20.181 -20.643  1.00 33.93           O  
ATOM   2746  HG  SER A 183     -10.878 -20.575 -20.750  1.00 33.93           H  
ATOM   2747  N   MET A 184      -6.890 -19.725 -17.463  1.00 36.00           N  
ATOM   2748  H   MET A 184      -6.940 -18.850 -17.965  1.00 36.00           H  
ATOM   2749  CA  MET A 184      -6.822 -19.569 -15.997  1.00 36.00           C  
ATOM   2750  HA  MET A 184      -6.244 -18.663 -15.817  1.00 36.00           H  
ATOM   2751  C   MET A 184      -6.124 -20.666 -15.175  1.00 36.00           C  
ATOM   2752  CB  MET A 184      -8.226 -19.273 -15.443  1.00 36.00           C  
ATOM   2753  HB2 MET A 184      -8.891 -20.110 -15.657  1.00 36.00           H  
ATOM   2754  HB3 MET A 184      -8.164 -19.148 -14.362  1.00 36.00           H  
ATOM   2755  O   MET A 184      -6.702 -21.686 -14.812  1.00 36.00           O  
ATOM   2756  CG  MET A 184      -8.806 -17.990 -16.051  1.00 36.00           C  
ATOM   2757  HG2 MET A 184      -8.921 -18.132 -17.126  1.00 36.00           H  
ATOM   2758  HG3 MET A 184      -8.111 -17.168 -15.882  1.00 36.00           H  
ATOM   2759  SD  MET A 184     -10.418 -17.518 -15.386  1.00 36.00           S  
ATOM   2760  CE  MET A 184     -10.872 -16.239 -16.586  1.00 36.00           C  
ATOM   2761  HE1 MET A 184     -11.848 -15.829 -16.324  1.00 36.00           H  
ATOM   2762  HE2 MET A 184     -10.924 -16.672 -17.585  1.00 36.00           H  
ATOM   2763  HE3 MET A 184     -10.132 -15.439 -16.570  1.00 36.00           H  
ATOM   2764  N   GLY A 185      -4.896 -20.370 -14.741  1.00 37.34           N  
ATOM   2765  H   GLY A 185      -4.478 -19.494 -15.021  1.00 37.34           H  
ATOM   2766  CA  GLY A 185      -4.186 -21.190 -13.764  1.00 37.34           C  
ATOM   2767  HA2 GLY A 185      -4.202 -22.230 -14.089  1.00 37.34           H  
ATOM   2768  HA3 GLY A 185      -3.146 -20.867 -13.709  1.00 37.34           H  
ATOM   2769  C   GLY A 185      -4.788 -21.093 -12.358  1.00 37.34           C  
ATOM   2770  O   GLY A 185      -4.556 -20.114 -11.653  1.00 37.34           O  
ATOM   2771  N   ILE A 186      -5.468 -22.156 -11.925  1.00 42.99           N  
ATOM   2772  H   ILE A 186      -5.700 -22.870 -12.601  1.00 42.99           H  
ATOM   2773  CA  ILE A 186      -5.750 -22.459 -10.516  1.00 42.99           C  
ATOM   2774  HA  ILE A 186      -5.341 -21.665  -9.891  1.00 42.99           H  
ATOM   2775  C   ILE A 186      -5.010 -23.759 -10.168  1.00 42.99           C  
ATOM   2776  CB  ILE A 186      -7.275 -22.518 -10.244  1.00 42.99           C  
ATOM   2777  HB  ILE A 186      -7.722 -23.240 -10.927  1.00 42.99           H  
ATOM   2778  O   ILE A 186      -5.138 -24.764 -10.865  1.00 42.99           O  
ATOM   2779  CG1 ILE A 186      -7.910 -21.128 -10.505  1.00 42.99           C  
ATOM   2780 HG12 ILE A 186      -7.442 -20.389  -9.855  1.00 42.99           H  
ATOM   2781 HG13 ILE A 186      -7.714 -20.837 -11.537  1.00 42.99           H  
ATOM   2782  CG2 ILE A 186      -7.552 -22.983  -8.801  1.00 42.99           C  
ATOM   2783 HG21 ILE A 186      -7.144 -22.269  -8.085  1.00 42.99           H  
ATOM   2784 HG22 ILE A 186      -7.119 -23.967  -8.619  1.00 42.99           H  
ATOM   2785 HG23 ILE A 186      -8.625 -23.078  -8.636  1.00 42.99           H  
ATOM   2786  CD1 ILE A 186      -9.430 -21.061 -10.302  1.00 42.99           C  
ATOM   2787 HD11 ILE A 186      -9.796 -20.095 -10.652  1.00 42.99           H  
ATOM   2788 HD12 ILE A 186      -9.682 -21.161  -9.247  1.00 42.99           H  
ATOM   2789 HD13 ILE A 186      -9.917 -21.851 -10.874  1.00 42.99           H  
ATOM   2790  N   ARG A 187      -4.190 -23.736  -9.109  1.00 50.95           N  
ATOM   2791  H   ARG A 187      -4.195 -22.901  -8.540  1.00 50.95           H  
ATOM   2792  CA  ARG A 187      -3.410 -24.895  -8.634  1.00 50.95           C  
ATOM   2793  HA  ARG A 187      -3.055 -25.464  -9.493  1.00 50.95           H  
ATOM   2794  C   ARG A 187      -4.268 -25.818  -7.746  1.00 50.95           C  
ATOM   2795  CB  ARG A 187      -2.205 -24.417  -7.806  1.00 50.95           C  
ATOM   2796  HB2 ARG A 187      -1.868 -25.250  -7.190  1.00 50.95           H  
ATOM   2797  HB3 ARG A 187      -2.531 -23.625  -7.132  1.00 50.95           H  
ATOM   2798  O   ARG A 187      -4.848 -25.308  -6.790  1.00 50.95           O  
ATOM   2799  CG  ARG A 187      -0.996 -23.935  -8.620  1.00 50.95           C  
ATOM   2800  HG2 ARG A 187      -1.291 -23.148  -9.314  1.00 50.95           H  
ATOM   2801  HG3 ARG A 187      -0.591 -24.779  -9.178  1.00 50.95           H  
ATOM   2802  CD  ARG A 187       0.057 -23.398  -7.636  1.00 50.95           C  
ATOM   2803  HD2 ARG A 187       0.027 -24.015  -6.738  1.00 50.95           H  
ATOM   2804  HD3 ARG A 187      -0.217 -22.384  -7.347  1.00 50.95           H  
ATOM   2805  NE  ARG A 187       1.423 -23.402  -8.202  1.00 50.95           N  
ATOM   2806  HE  ARG A 187       1.526 -23.016  -9.129  1.00 50.95           H  
ATOM   2807  NH1 ARG A 187       2.515 -24.369  -6.411  1.00 50.95           N  
ATOM   2808 HH11 ARG A 187       1.640 -24.436  -5.911  1.00 50.95           H  
ATOM   2809 HH12 ARG A 187       3.362 -24.719  -5.988  1.00 50.95           H  
ATOM   2810  NH2 ARG A 187       3.670 -23.797  -8.223  1.00 50.95           N  
ATOM   2811 HH21 ARG A 187       4.502 -24.146  -7.768  1.00 50.95           H  
ATOM   2812 HH22 ARG A 187       3.732 -23.408  -9.153  1.00 50.95           H  
ATOM   2813  CZ  ARG A 187       2.521 -23.854  -7.610  1.00 50.95           C  
ATOM   2814  N   PRO A 188      -4.292 -27.146  -7.973  1.00 36.66           N  
ATOM   2815  CA  PRO A 188      -4.916 -28.108  -7.059  1.00 36.66           C  
ATOM   2816  HA  PRO A 188      -5.772 -27.646  -6.568  1.00 36.66           H  
ATOM   2817  C   PRO A 188      -3.963 -28.627  -5.955  1.00 36.66           C  
ATOM   2818  CB  PRO A 188      -5.435 -29.222  -7.969  1.00 36.66           C  
ATOM   2819  HB2 PRO A 188      -6.399 -28.930  -8.387  1.00 36.66           H  
ATOM   2820  HB3 PRO A 188      -5.517 -30.179  -7.455  1.00 36.66           H  
ATOM   2821  O   PRO A 188      -2.742 -28.508  -6.051  1.00 36.66           O  
ATOM   2822  CG  PRO A 188      -4.389 -29.263  -9.083  1.00 36.66           C  
ATOM   2823  HG2 PRO A 188      -4.808 -29.644 -10.015  1.00 36.66           H  
ATOM   2824  HG3 PRO A 188      -3.547 -29.878  -8.766  1.00 36.66           H  
ATOM   2825  CD  PRO A 188      -3.933 -27.809  -9.220  1.00 36.66           C  
ATOM   2826  HD2 PRO A 188      -2.857 -27.768  -9.391  1.00 36.66           H  
ATOM   2827  HD3 PRO A 188      -4.465 -27.338 -10.047  1.00 36.66           H  
ATOM   2828  N   TYR A 189      -4.559 -29.196  -4.900  1.00 42.40           N  
ATOM   2829  H   TYR A 189      -5.559 -29.318  -4.959  1.00 42.40           H  
ATOM   2830  CA  TYR A 189      -3.941 -29.621  -3.630  1.00 42.40           C  
ATOM   2831  HA  TYR A 189      -3.149 -28.919  -3.367  1.00 42.40           H  
ATOM   2832  C   TYR A 189      -3.335 -31.044  -3.621  1.00 42.40           C  
ATOM   2833  CB  TYR A 189      -5.031 -29.577  -2.537  1.00 42.40           C  
ATOM   2834  HB2 TYR A 189      -6.004 -29.784  -2.983  1.00 42.40           H  
ATOM   2835  HB3 TYR A 189      -4.860 -30.393  -1.835  1.00 42.40           H  
ATOM   2836  O   TYR A 189      -3.828 -31.940  -4.300  1.00 42.40           O  
ATOM   2837  CG  TYR A 189      -5.136 -28.304  -1.721  1.00 42.40           C  
ATOM   2838  CD1 TYR A 189      -4.735 -28.317  -0.368  1.00 42.40           C  
ATOM   2839  HD1 TYR A 189      -4.307 -29.210   0.063  1.00 42.40           H  
ATOM   2840  CD2 TYR A 189      -5.707 -27.139  -2.271  1.00 42.40           C  
ATOM   2841  HD2 TYR A 189      -6.028 -27.124  -3.302  1.00 42.40           H  
ATOM   2842  CE1 TYR A 189      -4.919 -27.179   0.439  1.00 42.40           C  
ATOM   2843  HE1 TYR A 189      -4.624 -27.199   1.478  1.00 42.40           H  
ATOM   2844  CE2 TYR A 189      -5.887 -25.996  -1.466  1.00 42.40           C  
ATOM   2845  HE2 TYR A 189      -6.337 -25.102  -1.872  1.00 42.40           H  
ATOM   2846  OH  TYR A 189      -5.697 -24.919   0.666  1.00 42.40           O  
ATOM   2847  HH  TYR A 189      -5.430 -25.062   1.577  1.00 42.40           H  
ATOM   2848  CZ  TYR A 189      -5.502 -26.017  -0.109  1.00 42.40           C  
ATOM   2849  N   GLN A 190      -2.367 -31.261  -2.717  1.00 41.02           N  
ATOM   2850  H   GLN A 190      -1.994 -30.447  -2.250  1.00 41.02           H  
ATOM   2851  CA  GLN A 190      -1.889 -32.541  -2.145  1.00 41.02           C  
ATOM   2852  HA  GLN A 190      -2.717 -33.241  -2.027  1.00 41.02           H  
ATOM   2853  C   GLN A 190      -1.276 -32.240  -0.748  1.00 41.02           C  
ATOM   2854  CB  GLN A 190      -0.806 -33.151  -3.065  1.00 41.02           C  
ATOM   2855  HB2 GLN A 190      -0.173 -32.359  -3.466  1.00 41.02           H  
ATOM   2856  HB3 GLN A 190      -0.160 -33.795  -2.469  1.00 41.02           H  
ATOM   2857  O   GLN A 190      -0.675 -31.180  -0.607  1.00 41.02           O  
ATOM   2858  CG  GLN A 190      -1.377 -33.984  -4.225  1.00 41.02           C  
ATOM   2859  HG2 GLN A 190      -2.186 -34.613  -3.856  1.00 41.02           H  
ATOM   2860  HG3 GLN A 190      -1.780 -33.320  -4.990  1.00 41.02           H  
ATOM   2861  CD  GLN A 190      -0.312 -34.863  -4.873  1.00 41.02           C  
ATOM   2862  NE2 GLN A 190      -0.400 -36.171  -4.748  1.00 41.02           N  
ATOM   2863 HE21 GLN A 190      -1.205 -36.584  -4.299  1.00 41.02           H  
ATOM   2864 HE22 GLN A 190       0.311 -36.703  -5.228  1.00 41.02           H  
ATOM   2865  OE1 GLN A 190       0.630 -34.400  -5.491  1.00 41.02           O  
ATOM   2866  N   SER A 191      -1.349 -33.049   0.326  1.00 39.85           N  
ATOM   2867  H   SER A 191      -0.851 -32.685   1.126  1.00 39.85           H  
ATOM   2868  CA  SER A 191      -2.043 -34.328   0.587  1.00 39.85           C  
ATOM   2869  HA  SER A 191      -3.014 -34.337   0.093  1.00 39.85           H  
ATOM   2870  C   SER A 191      -2.242 -34.591   2.104  1.00 39.85           C  
ATOM   2871  CB  SER A 191      -1.206 -35.512   0.083  1.00 39.85           C  
ATOM   2872  HB2 SER A 191      -0.156 -35.344   0.324  1.00 39.85           H  
ATOM   2873  HB3 SER A 191      -1.530 -36.427   0.578  1.00 39.85           H  
ATOM   2874  O   SER A 191      -1.389 -34.249   2.912  1.00 39.85           O  
ATOM   2875  OG  SER A 191      -1.359 -35.695  -1.307  1.00 39.85           O  
ATOM   2876  HG  SER A 191      -0.645 -36.263  -1.607  1.00 39.85           H  
ATOM   2877  N   SER A 192      -3.352 -35.261   2.436  1.00 34.51           N  
ATOM   2878  H   SER A 192      -4.003 -35.365   1.671  1.00 34.51           H  
ATOM   2879  CA  SER A 192      -3.643 -36.249   3.505  1.00 34.51           C  
ATOM   2880  HA  SER A 192      -4.680 -36.058   3.781  1.00 34.51           H  
ATOM   2881  C   SER A 192      -2.873 -36.392   4.847  1.00 34.51           C  
ATOM   2882  CB  SER A 192      -3.621 -37.629   2.839  1.00 34.51           C  
ATOM   2883  HB2 SER A 192      -2.649 -37.799   2.376  1.00 34.51           H  
ATOM   2884  HB3 SER A 192      -3.795 -38.408   3.581  1.00 34.51           H  
ATOM   2885  O   SER A 192      -1.715 -36.785   4.873  1.00 34.51           O  
ATOM   2886  OG  SER A 192      -4.646 -37.678   1.862  1.00 34.51           O  
ATOM   2887  HG  SER A 192      -4.637 -38.547   1.454  1.00 34.51           H  
ATOM   2888  N   TRP A 193      -3.680 -36.358   5.928  1.00 31.18           N  
ATOM   2889  H   TRP A 193      -4.540 -35.852   5.772  1.00 31.18           H  
ATOM   2890  CA  TRP A 193      -3.783 -37.304   7.075  1.00 31.18           C  
ATOM   2891  HA  TRP A 193      -4.520 -36.857   7.742  1.00 31.18           H  
ATOM   2892  C   TRP A 193      -2.574 -37.614   7.997  1.00 31.18           C  
ATOM   2893  CB  TRP A 193      -4.437 -38.615   6.594  1.00 31.18           C  
ATOM   2894  HB2 TRP A 193      -3.882 -39.007   5.742  1.00 31.18           H  
ATOM   2895  HB3 TRP A 193      -4.338 -39.354   7.389  1.00 31.18           H  
ATOM   2896  O   TRP A 193      -1.633 -38.297   7.610  1.00 31.18           O  
ATOM   2897  CG  TRP A 193      -5.900 -38.538   6.253  1.00 31.18           C  
ATOM   2898  CD1 TRP A 193      -6.440 -38.142   5.077  1.00 31.18           C  
ATOM   2899  HD1 TRP A 193      -5.886 -37.835   4.202  1.00 31.18           H  
ATOM   2900  CD2 TRP A 193      -7.037 -38.907   7.097  1.00 31.18           C  
ATOM   2901  CE2 TRP A 193      -8.242 -38.671   6.368  1.00 31.18           C  
ATOM   2902  CE3 TRP A 193      -7.173 -39.431   8.401  1.00 31.18           C  
ATOM   2903  HE3 TRP A 193      -6.286 -39.639   8.981  1.00 31.18           H  
ATOM   2904  NE1 TRP A 193      -7.817 -38.201   5.146  1.00 31.18           N  
ATOM   2905  HE1 TRP A 193      -8.429 -37.962   4.379  1.00 31.18           H  
ATOM   2906  CH2 TRP A 193      -9.611 -39.439   8.206  1.00 31.18           C  
ATOM   2907  HH2 TRP A 193     -10.581 -39.645   8.634  1.00 31.18           H  
ATOM   2908  CZ2 TRP A 193      -9.512 -38.923   6.903  1.00 31.18           C  
ATOM   2909  HZ2 TRP A 193     -10.401 -38.732   6.320  1.00 31.18           H  
ATOM   2910  CZ3 TRP A 193      -8.444 -39.695   8.949  1.00 31.18           C  
ATOM   2911  HZ3 TRP A 193      -8.528 -40.101   9.946  1.00 31.18           H  
ATOM   2912  N   GLY A 194      -2.704 -37.278   9.294  1.00 40.91           N  
ATOM   2913  H   GLY A 194      -3.478 -36.688   9.568  1.00 40.91           H  
ATOM   2914  CA  GLY A 194      -1.768 -37.684  10.357  1.00 40.91           C  
ATOM   2915  HA2 GLY A 194      -0.790 -37.251  10.148  1.00 40.91           H  
ATOM   2916  HA3 GLY A 194      -1.655 -38.768  10.336  1.00 40.91           H  
ATOM   2917  C   GLY A 194      -2.181 -37.233  11.770  1.00 40.91           C  
ATOM   2918  O   GLY A 194      -2.338 -36.052  12.036  1.00 40.91           O  
ATOM   2919  N   GLN A 195      -2.374 -38.210  12.645  1.00 38.08           N  
ATOM   2920  H   GLN A 195      -2.091 -39.121  12.313  1.00 38.08           H  
ATOM   2921  CA  GLN A 195      -2.984 -38.239  13.981  1.00 38.08           C  
ATOM   2922  HA  GLN A 195      -3.941 -37.717  13.944  1.00 38.08           H  
ATOM   2923  C   GLN A 195      -2.139 -37.676  15.167  1.00 38.08           C  
ATOM   2924  CB  GLN A 195      -3.212 -39.753  14.219  1.00 38.08           C  
ATOM   2925  HB2 GLN A 195      -2.925 -40.336  13.344  1.00 38.08           H  
ATOM   2926  HB3 GLN A 195      -2.526 -40.081  15.000  1.00 38.08           H  
ATOM   2927  O   GLN A 195      -0.920 -37.797  15.164  1.00 38.08           O  
ATOM   2928  CG  GLN A 195      -4.635 -40.201  14.567  1.00 38.08           C  
ATOM   2929  HG2 GLN A 195      -5.019 -39.615  15.402  1.00 38.08           H  
ATOM   2930  HG3 GLN A 195      -5.281 -40.039  13.703  1.00 38.08           H  
ATOM   2931  CD  GLN A 195      -4.663 -41.685  14.949  1.00 38.08           C  
ATOM   2932  NE2 GLN A 195      -5.805 -42.334  14.912  1.00 38.08           N  
ATOM   2933 HE21 GLN A 195      -5.760 -43.306  15.185  1.00 38.08           H  
ATOM   2934 HE22 GLN A 195      -6.664 -41.874  14.650  1.00 38.08           H  
ATOM   2935  OE1 GLN A 195      -3.667 -42.299  15.297  1.00 38.08           O  
ATOM   2936  N   THR A 196      -2.836 -37.283  16.252  1.00 42.22           N  
ATOM   2937  H   THR A 196      -3.822 -37.140  16.083  1.00 42.22           H  
ATOM   2938  CA  THR A 196      -2.504 -37.562  17.685  1.00 42.22           C  
ATOM   2939  HA  THR A 196      -3.472 -37.491  18.181  1.00 42.22           H  
ATOM   2940  C   THR A 196      -1.584 -36.633  18.527  1.00 42.22           C  
ATOM   2941  CB  THR A 196      -2.142 -39.051  17.866  1.00 42.22           C  
ATOM   2942  HB  THR A 196      -1.256 -39.295  17.280  1.00 42.22           H  
ATOM   2943  O   THR A 196      -0.384 -36.549  18.323  1.00 42.22           O  
ATOM   2944  CG2 THR A 196      -1.924 -39.502  19.308  1.00 42.22           C  
ATOM   2945 HG21 THR A 196      -1.028 -39.028  19.707  1.00 42.22           H  
ATOM   2946 HG22 THR A 196      -1.770 -40.581  19.335  1.00 42.22           H  
ATOM   2947 HG23 THR A 196      -2.788 -39.250  19.922  1.00 42.22           H  
ATOM   2948  OG1 THR A 196      -3.238 -39.818  17.416  1.00 42.22           O  
ATOM   2949  HG1 THR A 196      -2.921 -40.712  17.266  1.00 42.22           H  
ATOM   2950  N   GLN A 197      -2.214 -36.049  19.570  1.00 35.88           N  
ATOM   2951  H   GLN A 197      -3.220 -36.097  19.488  1.00 35.88           H  
ATOM   2952  CA  GLN A 197      -1.778 -35.678  20.948  1.00 35.88           C  
ATOM   2953  HA  GLN A 197      -2.443 -34.869  21.250  1.00 35.88           H  
ATOM   2954  C   GLN A 197      -0.349 -35.157  21.258  1.00 35.88           C  
ATOM   2955  CB  GLN A 197      -2.067 -36.852  21.906  1.00 35.88           C  
ATOM   2956  HB2 GLN A 197      -1.505 -37.726  21.578  1.00 35.88           H  
ATOM   2957  HB3 GLN A 197      -1.705 -36.585  22.899  1.00 35.88           H  
ATOM   2958  O   GLN A 197       0.641 -35.837  21.020  1.00 35.88           O  
ATOM   2959  CG  GLN A 197      -3.558 -37.211  22.040  1.00 35.88           C  
ATOM   2960  HG2 GLN A 197      -3.963 -37.511  21.073  1.00 35.88           H  
ATOM   2961  HG3 GLN A 197      -4.101 -36.330  22.379  1.00 35.88           H  
ATOM   2962  CD  GLN A 197      -3.800 -38.349  23.034  1.00 35.88           C  
ATOM   2963  NE2 GLN A 197      -4.975 -38.443  23.616  1.00 35.88           N  
ATOM   2964 HE21 GLN A 197      -5.719 -37.787  23.423  1.00 35.88           H  
ATOM   2965 HE22 GLN A 197      -5.076 -39.217  24.256  1.00 35.88           H  
ATOM   2966  OE1 GLN A 197      -2.955 -39.179  23.309  1.00 35.88           O  
ATOM   2967  N   GLY A 198      -0.261 -34.029  21.997  1.00 41.00           N  
ATOM   2968  H   GLY A 198      -1.096 -33.486  22.157  1.00 41.00           H  
ATOM   2969  CA  GLY A 198       1.022 -33.523  22.532  1.00 41.00           C  
ATOM   2970  HA2 GLY A 198       1.478 -34.318  23.122  1.00 41.00           H  
ATOM   2971  HA3 GLY A 198       1.690 -33.331  21.692  1.00 41.00           H  
ATOM   2972  C   GLY A 198       1.016 -32.255  23.418  1.00 41.00           C  
ATOM   2973  O   GLY A 198       1.853 -31.393  23.205  1.00 41.00           O  
ATOM   2974  N   THR A 199       0.097 -32.137  24.390  1.00 38.36           N  
ATOM   2975  H   THR A 199      -0.560 -32.902  24.430  1.00 38.36           H  
ATOM   2976  CA  THR A 199       0.217 -31.368  25.671  1.00 38.36           C  
ATOM   2977  HA  THR A 199      -0.802 -31.194  26.016  1.00 38.36           H  
ATOM   2978  C   THR A 199       0.926 -29.987  25.768  1.00 38.36           C  
ATOM   2979  CB  THR A 199       0.884 -32.256  26.744  1.00 38.36           C  
ATOM   2980  HB  THR A 199       1.161 -31.644  27.602  1.00 38.36           H  
ATOM   2981  O   THR A 199       2.147 -29.924  25.695  1.00 38.36           O  
ATOM   2982  CG2 THR A 199      -0.042 -33.361  27.246  1.00 38.36           C  
ATOM   2983 HG21 THR A 199       0.472 -33.935  28.017  1.00 38.36           H  
ATOM   2984 HG22 THR A 199      -0.943 -32.922  27.675  1.00 38.36           H  
ATOM   2985 HG23 THR A 199      -0.311 -34.030  26.428  1.00 38.36           H  
ATOM   2986  OG1 THR A 199       2.044 -32.870  26.235  1.00 38.36           O  
ATOM   2987  HG1 THR A 199       2.572 -32.168  25.848  1.00 38.36           H  
ATOM   2988  N   ASN A 200       0.167 -28.993  26.281  1.00 40.28           N  
ATOM   2989  H   ASN A 200      -0.829 -29.152  26.242  1.00 40.28           H  
ATOM   2990  CA  ASN A 200       0.552 -27.994  27.320  1.00 40.28           C  
ATOM   2991  HA  ASN A 200      -0.359 -27.461  27.592  1.00 40.28           H  
ATOM   2992  C   ASN A 200       1.584 -26.882  26.979  1.00 40.28           C  
ATOM   2993  CB  ASN A 200       0.995 -28.797  28.566  1.00 40.28           C  
ATOM   2994  HB2 ASN A 200       1.374 -28.124  29.335  1.00 40.28           H  
ATOM   2995  HB3 ASN A 200       1.833 -29.441  28.299  1.00 40.28           H  
ATOM   2996  O   ASN A 200       2.606 -27.154  26.370  1.00 40.28           O  
ATOM   2997  CG  ASN A 200      -0.108 -29.649  29.174  1.00 40.28           C  
ATOM   2998  ND2 ASN A 200       0.221 -30.476  30.137  1.00 40.28           N  
ATOM   2999 HD21 ASN A 200      -0.528 -31.031  30.526  1.00 40.28           H  
ATOM   3000 HD22 ASN A 200       1.177 -30.529  30.460  1.00 40.28           H  
ATOM   3001  OD1 ASN A 200      -1.263 -29.628  28.780  1.00 40.28           O  
ATOM   3002  N   THR A 201       1.501 -25.612  27.417  1.00 34.60           N  
ATOM   3003  H   THR A 201       2.350 -25.115  27.190  1.00 34.60           H  
ATOM   3004  CA  THR A 201       0.482 -24.719  28.044  1.00 34.60           C  
ATOM   3005  HA  THR A 201      -0.490 -24.839  27.565  1.00 34.60           H  
ATOM   3006  C   THR A 201       1.019 -23.284  27.807  1.00 34.60           C  
ATOM   3007  CB  THR A 201       0.362 -24.949  29.569  1.00 34.60           C  
ATOM   3008  HB  THR A 201       1.334 -24.811  30.042  1.00 34.60           H  
ATOM   3009  O   THR A 201       2.224 -23.091  27.926  1.00 34.60           O  
ATOM   3010  CG2 THR A 201      -0.674 -24.079  30.277  1.00 34.60           C  
ATOM   3011 HG21 THR A 201      -0.750 -24.363  31.327  1.00 34.60           H  
ATOM   3012 HG22 THR A 201      -0.372 -23.032  30.243  1.00 34.60           H  
ATOM   3013 HG23 THR A 201      -1.647 -24.189  29.799  1.00 34.60           H  
ATOM   3014  OG1 THR A 201      -0.104 -26.242  29.838  1.00 34.60           O  
ATOM   3015  HG1 THR A 201      -0.312 -26.286  30.775  1.00 34.60           H  
ATOM   3016  N   TRP A 202       0.263 -22.290  27.320  1.00 34.05           N  
ATOM   3017  H   TRP A 202       0.671 -21.901  26.482  1.00 34.05           H  
ATOM   3018  CA  TRP A 202      -0.377 -21.194  28.086  1.00 34.05           C  
ATOM   3019  HA  TRP A 202      -1.149 -21.575  28.755  1.00 34.05           H  
ATOM   3020  C   TRP A 202      -1.026 -20.214  27.075  1.00 34.05           C  
ATOM   3021  CB  TRP A 202       0.678 -20.382  28.889  1.00 34.05           C  
ATOM   3022  HB2 TRP A 202       0.319 -19.357  28.981  1.00 34.05           H  
ATOM   3023  HB3 TRP A 202       1.603 -20.327  28.316  1.00 34.05           H  
ATOM   3024  O   TRP A 202      -0.355 -19.835  26.120  1.00 34.05           O  
ATOM   3025  CG  TRP A 202       0.996 -20.833  30.290  1.00 34.05           C  
ATOM   3026  CD1 TRP A 202       2.004 -21.659  30.659  1.00 34.05           C  
ATOM   3027  HD1 TRP A 202       2.728 -22.090  29.984  1.00 34.05           H  
ATOM   3028  CD2 TRP A 202       0.350 -20.433  31.542  1.00 34.05           C  
ATOM   3029  CE2 TRP A 202       0.970 -21.134  32.622  1.00 34.05           C  
ATOM   3030  CE3 TRP A 202      -0.684 -19.531  31.879  1.00 34.05           C  
ATOM   3031  HE3 TRP A 202      -1.161 -18.959  31.097  1.00 34.05           H  
ATOM   3032  NE1 TRP A 202       1.965 -21.872  32.023  1.00 34.05           N  
ATOM   3033  HE1 TRP A 202       2.637 -22.445  32.514  1.00 34.05           H  
ATOM   3034  CH2 TRP A 202      -0.473 -20.081  34.253  1.00 34.05           C  
ATOM   3035  HH2 TRP A 202      -0.792 -19.938  35.275  1.00 34.05           H  
ATOM   3036  CZ2 TRP A 202       0.566 -20.979  33.956  1.00 34.05           C  
ATOM   3037  HZ2 TRP A 202       1.060 -21.526  34.745  1.00 34.05           H  
ATOM   3038  CZ3 TRP A 202      -1.088 -19.355  33.218  1.00 34.05           C  
ATOM   3039  HZ3 TRP A 202      -1.877 -18.655  33.453  1.00 34.05           H  
ATOM   3040  N   GLY A 203      -2.268 -19.749  27.301  1.00 39.33           N  
ATOM   3041  H   GLY A 203      -2.769 -20.097  28.106  1.00 39.33           H  
ATOM   3042  CA  GLY A 203      -2.839 -18.582  26.585  1.00 39.33           C  
ATOM   3043  HA2 GLY A 203      -2.058 -18.089  26.006  1.00 39.33           H  
ATOM   3044  HA3 GLY A 203      -3.170 -17.859  27.331  1.00 39.33           H  
ATOM   3045  C   GLY A 203      -4.028 -18.812  25.628  1.00 39.33           C  
ATOM   3046  O   GLY A 203      -3.919 -18.553  24.436  1.00 39.33           O  
ATOM   3047  N   SER A 204      -5.184 -19.221  26.162  1.00 36.80           N  
ATOM   3048  H   SER A 204      -5.174 -19.354  27.163  1.00 36.80           H  
ATOM   3049  CA  SER A 204      -6.527 -18.909  25.603  1.00 36.80           C  
ATOM   3050  HA  SER A 204      -6.454 -18.701  24.536  1.00 36.80           H  
ATOM   3051  C   SER A 204      -7.065 -17.649  26.330  1.00 36.80           C  
ATOM   3052  CB  SER A 204      -7.439 -20.128  25.832  1.00 36.80           C  
ATOM   3053  HB2 SER A 204      -8.101 -19.943  26.678  1.00 36.80           H  
ATOM   3054  HB3 SER A 204      -6.826 -20.999  26.065  1.00 36.80           H  
ATOM   3055  O   SER A 204      -6.457 -17.323  27.356  1.00 36.80           O  
ATOM   3056  OG  SER A 204      -8.205 -20.441  24.685  1.00 36.80           O  
ATOM   3057  HG  SER A 204      -8.675 -21.264  24.840  1.00 36.80           H  
ATOM   3058  N   PRO A 205      -8.163 -16.948  25.939  1.00 36.34           N  
ATOM   3059  CA  PRO A 205      -9.231 -17.275  24.968  1.00 36.34           C  
ATOM   3060  HA  PRO A 205      -9.044 -18.216  24.450  1.00 36.34           H  
ATOM   3061  C   PRO A 205      -9.463 -16.169  23.891  1.00 36.34           C  
ATOM   3062  CB  PRO A 205     -10.427 -17.418  25.912  1.00 36.34           C  
ATOM   3063  HB2 PRO A 205     -10.341 -18.355  26.463  1.00 36.34           H  
ATOM   3064  HB3 PRO A 205     -11.387 -17.383  25.398  1.00 36.34           H  
ATOM   3065  O   PRO A 205      -8.931 -15.072  24.006  1.00 36.34           O  
ATOM   3066  CG  PRO A 205     -10.243 -16.240  26.878  1.00 36.34           C  
ATOM   3067  HG2 PRO A 205     -10.595 -16.496  27.877  1.00 36.34           H  
ATOM   3068  HG3 PRO A 205     -10.758 -15.353  26.507  1.00 36.34           H  
ATOM   3069  CD  PRO A 205      -8.741 -15.968  26.862  1.00 36.34           C  
ATOM   3070  HD2 PRO A 205      -8.542 -14.955  26.512  1.00 36.34           H  
ATOM   3071  HD3 PRO A 205      -8.361 -16.073  27.879  1.00 36.34           H  
ATOM   3072  N   TYR A 206     -10.226 -16.330  22.803  1.00 38.42           N  
ATOM   3073  H   TYR A 206     -10.136 -15.565  22.150  1.00 38.42           H  
ATOM   3074  CA  TYR A 206     -11.301 -17.274  22.475  1.00 38.42           C  
ATOM   3075  HA  TYR A 206     -11.324 -18.096  23.190  1.00 38.42           H  
ATOM   3076  C   TYR A 206     -11.135 -17.849  21.060  1.00 38.42           C  
ATOM   3077  CB  TYR A 206     -12.649 -16.525  22.504  1.00 38.42           C  
ATOM   3078  HB2 TYR A 206     -13.390 -17.118  21.968  1.00 38.42           H  
ATOM   3079  HB3 TYR A 206     -12.554 -15.584  21.962  1.00 38.42           H  
ATOM   3080  O   TYR A 206     -10.748 -17.144  20.130  1.00 38.42           O  
ATOM   3081  CG  TYR A 206     -13.203 -16.247  23.884  1.00 38.42           C  
ATOM   3082  CD1 TYR A 206     -14.114 -17.156  24.455  1.00 38.42           C  
ATOM   3083  HD1 TYR A 206     -14.445 -18.020  23.898  1.00 38.42           H  
ATOM   3084  CD2 TYR A 206     -12.800 -15.104  24.604  1.00 38.42           C  
ATOM   3085  HD2 TYR A 206     -12.110 -14.401  24.161  1.00 38.42           H  
ATOM   3086  CE1 TYR A 206     -14.592 -16.946  25.761  1.00 38.42           C  
ATOM   3087  HE1 TYR A 206     -15.285 -17.640  26.214  1.00 38.42           H  
ATOM   3088  CE2 TYR A 206     -13.288 -14.886  25.908  1.00 38.42           C  
ATOM   3089  HE2 TYR A 206     -12.979 -14.012  26.462  1.00 38.42           H  
ATOM   3090  OH  TYR A 206     -14.618 -15.642  27.764  1.00 38.42           O  
ATOM   3091  HH  TYR A 206     -14.325 -14.811  28.145  1.00 38.42           H  
ATOM   3092  CZ  TYR A 206     -14.173 -15.818  26.494  1.00 38.42           C  
ATOM   3093  N   GLN A 207     -11.512 -19.116  20.885  1.00 35.75           N  
ATOM   3094  H   GLN A 207     -11.906 -19.611  21.671  1.00 35.75           H  
ATOM   3095  CA  GLN A 207     -11.689 -19.738  19.573  1.00 35.75           C  
ATOM   3096  HA  GLN A 207     -11.099 -19.213  18.821  1.00 35.75           H  
ATOM   3097  C   GLN A 207     -13.168 -19.677  19.180  1.00 35.75           C  
ATOM   3098  CB  GLN A 207     -11.240 -21.209  19.622  1.00 35.75           C  
ATOM   3099  HB2 GLN A 207     -11.437 -21.666  18.652  1.00 35.75           H  
ATOM   3100  HB3 GLN A 207     -11.837 -21.733  20.369  1.00 35.75           H  
ATOM   3101  O   GLN A 207     -14.016 -20.058  19.983  1.00 35.75           O  
ATOM   3102  CG  GLN A 207      -9.752 -21.399  19.956  1.00 35.75           C  
ATOM   3103  HG2 GLN A 207      -9.151 -20.918  19.184  1.00 35.75           H  
ATOM   3104  HG3 GLN A 207      -9.523 -20.927  20.911  1.00 35.75           H  
ATOM   3105  CD  GLN A 207      -9.349 -22.871  20.049  1.00 35.75           C  
ATOM   3106  NE2 GLN A 207      -8.074 -23.162  20.173  1.00 35.75           N  
ATOM   3107 HE21 GLN A 207      -7.378 -22.431  20.211  1.00 35.75           H  
ATOM   3108 HE22 GLN A 207      -7.853 -24.146  20.227  1.00 35.75           H  
ATOM   3109  OE1 GLN A 207     -10.151 -23.789  20.016  1.00 35.75           O  
ATOM   3110  N   PHE A 208     -13.469 -19.308  17.935  1.00 43.56           N  
ATOM   3111  H   PHE A 208     -12.735 -18.953  17.339  1.00 43.56           H  
ATOM   3112  CA  PHE A 208     -14.721 -19.700  17.286  1.00 43.56           C  
ATOM   3113  HA  PHE A 208     -15.291 -20.338  17.962  1.00 43.56           H  
ATOM   3114  C   PHE A 208     -14.395 -20.557  16.068  1.00 43.56           C  
ATOM   3115  CB  PHE A 208     -15.620 -18.493  16.985  1.00 43.56           C  
ATOM   3116  HB2 PHE A 208     -15.012 -17.626  16.726  1.00 43.56           H  
ATOM   3117  HB3 PHE A 208     -16.247 -18.724  16.124  1.00 43.56           H  
ATOM   3118  O   PHE A 208     -14.010 -20.065  15.008  1.00 43.56           O  
ATOM   3119  CG  PHE A 208     -16.536 -18.172  18.151  1.00 43.56           C  
ATOM   3120  CD1 PHE A 208     -17.706 -18.932  18.349  1.00 43.56           C  
ATOM   3121  HD1 PHE A 208     -17.971 -19.715  17.655  1.00 43.56           H  
ATOM   3122  CD2 PHE A 208     -16.197 -17.162  19.070  1.00 43.56           C  
ATOM   3123  HD2 PHE A 208     -15.294 -16.585  18.933  1.00 43.56           H  
ATOM   3124  CE1 PHE A 208     -18.533 -18.682  19.459  1.00 43.56           C  
ATOM   3125  HE1 PHE A 208     -19.430 -19.265  19.609  1.00 43.56           H  
ATOM   3126  CE2 PHE A 208     -17.027 -16.909  20.178  1.00 43.56           C  
ATOM   3127  HE2 PHE A 208     -16.768 -16.133  20.883  1.00 43.56           H  
ATOM   3128  CZ  PHE A 208     -18.194 -17.669  20.372  1.00 43.56           C  
ATOM   3129  HZ  PHE A 208     -18.830 -17.475  21.223  1.00 43.56           H  
ATOM   3130  N   THR A 209     -14.525 -21.867  16.256  1.00 41.66           N  
ATOM   3131  H   THR A 209     -14.852 -22.189  17.156  1.00 41.66           H  
ATOM   3132  CA  THR A 209     -14.320 -22.878  15.221  1.00 41.66           C  
ATOM   3133  HA  THR A 209     -13.787 -22.442  14.377  1.00 41.66           H  
ATOM   3134  C   THR A 209     -15.680 -23.381  14.756  1.00 41.66           C  
ATOM   3135  CB  THR A 209     -13.466 -24.040  15.760  1.00 41.66           C  
ATOM   3136  HB  THR A 209     -13.944 -24.464  16.643  1.00 41.66           H  
ATOM   3137  O   THR A 209     -16.364 -24.043  15.525  1.00 41.66           O  
ATOM   3138  CG2 THR A 209     -13.236 -25.150  14.732  1.00 41.66           C  
ATOM   3139 HG21 THR A 209     -12.557 -25.894  15.148  1.00 41.66           H  
ATOM   3140 HG22 THR A 209     -12.801 -24.731  13.825  1.00 41.66           H  
ATOM   3141 HG23 THR A 209     -14.182 -25.640  14.501  1.00 41.66           H  
ATOM   3142  OG1 THR A 209     -12.188 -23.563  16.116  1.00 41.66           O  
ATOM   3143  HG1 THR A 209     -11.873 -24.092  16.853  1.00 41.66           H  
ATOM   3144  N   LYS A 210     -15.993 -23.127  13.477  1.00 40.16           N  
ATOM   3145  H   LYS A 210     -15.383 -22.476  13.004  1.00 40.16           H  
ATOM   3146  CA  LYS A 210     -17.038 -23.769  12.653  1.00 40.16           C  
ATOM   3147  HA  LYS A 210     -17.016 -23.291  11.673  1.00 40.16           H  
ATOM   3148  C   LYS A 210     -18.498 -23.686  13.129  1.00 40.16           C  
ATOM   3149  CB  LYS A 210     -16.686 -25.250  12.432  1.00 40.16           C  
ATOM   3150  HB2 LYS A 210     -16.542 -25.734  13.398  1.00 40.16           H  
ATOM   3151  HB3 LYS A 210     -17.530 -25.739  11.945  1.00 40.16           H  
ATOM   3152  O   LYS A 210     -18.893 -24.319  14.098  1.00 40.16           O  
ATOM   3153  CG  LYS A 210     -15.453 -25.466  11.551  1.00 40.16           C  
ATOM   3154  HG2 LYS A 210     -14.617 -24.861  11.902  1.00 40.16           H  
ATOM   3155  HG3 LYS A 210     -15.701 -25.168  10.532  1.00 40.16           H  
ATOM   3156  CD  LYS A 210     -15.048 -26.945  11.584  1.00 40.16           C  
ATOM   3157  HD2 LYS A 210     -15.934 -27.580  11.603  1.00 40.16           H  
ATOM   3158  HD3 LYS A 210     -14.483 -27.131  12.497  1.00 40.16           H  
ATOM   3159  CE  LYS A 210     -14.187 -27.302  10.370  1.00 40.16           C  
ATOM   3160  HE2 LYS A 210     -13.489 -28.090  10.651  1.00 40.16           H  
ATOM   3161  HE3 LYS A 210     -13.614 -26.424  10.074  1.00 40.16           H  
ATOM   3162  NZ  LYS A 210     -15.037 -27.776   9.245  1.00 40.16           N  
ATOM   3163  HZ1 LYS A 210     -15.801 -27.154   9.021  1.00 40.16           H  
ATOM   3164  HZ2 LYS A 210     -14.536 -27.880   8.374  1.00 40.16           H  
ATOM   3165  HZ3 LYS A 210     -15.516 -28.641   9.452  1.00 40.16           H  
ATOM   3166  N   VAL A 211     -19.333 -23.138  12.247  1.00 43.77           N  
ATOM   3167  H   VAL A 211     -18.945 -22.546  11.527  1.00 43.77           H  
ATOM   3168  CA  VAL A 211     -20.595 -23.796  11.881  1.00 43.77           C  
ATOM   3169  HA  VAL A 211     -20.625 -24.791  12.325  1.00 43.77           H  
ATOM   3170  C   VAL A 211     -20.578 -23.955  10.359  1.00 43.77           C  
ATOM   3171  CB  VAL A 211     -21.843 -23.041  12.383  1.00 43.77           C  
ATOM   3172  HB  VAL A 211     -21.929 -22.087  11.863  1.00 43.77           H  
ATOM   3173  O   VAL A 211     -20.669 -22.970   9.632  1.00 43.77           O  
ATOM   3174  CG1 VAL A 211     -23.104 -23.874  12.119  1.00 43.77           C  
ATOM   3175 HG11 VAL A 211     -23.225 -24.045  11.050  1.00 43.77           H  
ATOM   3176 HG12 VAL A 211     -23.040 -24.835  12.629  1.00 43.77           H  
ATOM   3177 HG13 VAL A 211     -23.983 -23.339  12.477  1.00 43.77           H  
ATOM   3178  CG2 VAL A 211     -21.782 -22.765  13.892  1.00 43.77           C  
ATOM   3179 HG21 VAL A 211     -22.705 -22.286  14.218  1.00 43.77           H  
ATOM   3180 HG22 VAL A 211     -20.951 -22.098  14.121  1.00 43.77           H  
ATOM   3181 HG23 VAL A 211     -21.652 -23.699  14.439  1.00 43.77           H  
ATOM   3182  N   ASP A 212     -20.362 -25.185   9.888  1.00 39.33           N  
ATOM   3183  H   ASP A 212     -20.349 -25.948  10.550  1.00 39.33           H  
ATOM   3184  CA  ASP A 212     -20.593 -25.554   8.486  1.00 39.33           C  
ATOM   3185  HA  ASP A 212     -20.208 -24.768   7.836  1.00 39.33           H  
ATOM   3186  C   ASP A 212     -22.110 -25.649   8.246  1.00 39.33           C  
ATOM   3187  CB  ASP A 212     -19.869 -26.874   8.137  1.00 39.33           C  
ATOM   3188  HB2 ASP A 212     -19.753 -27.485   9.033  1.00 39.33           H  
ATOM   3189  HB3 ASP A 212     -20.488 -27.440   7.440  1.00 39.33           H  
ATOM   3190  O   ASP A 212     -22.866 -26.032   9.140  1.00 39.33           O  
ATOM   3191  CG  ASP A 212     -18.506 -26.653   7.464  1.00 39.33           C  
ATOM   3192  OD1 ASP A 212     -18.512 -26.078   6.357  1.00 39.33           O  
ATOM   3193  OD2 ASP A 212     -17.457 -27.051   8.052  1.00 39.33           O  
ATOM   3194  N   ALA A 213     -22.568 -25.271   7.054  1.00 40.30           N  
ATOM   3195  H   ALA A 213     -21.907 -25.027   6.330  1.00 40.30           H  
ATOM   3196  CA  ALA A 213     -23.992 -25.137   6.771  1.00 40.30           C  
ATOM   3197  HA  ALA A 213     -24.466 -24.661   7.630  1.00 40.30           H  
ATOM   3198  C   ALA A 213     -24.686 -26.489   6.534  1.00 40.30           C  
ATOM   3199  CB  ALA A 213     -24.161 -24.204   5.565  1.00 40.30           C  
ATOM   3200  HB1 ALA A 213     -23.701 -23.239   5.778  1.00 40.30           H  
ATOM   3201  HB2 ALA A 213     -25.222 -24.054   5.366  1.00 40.30           H  
ATOM   3202  HB3 ALA A 213     -23.692 -24.644   4.685  1.00 40.30           H  
ATOM   3203  O   ALA A 213     -24.343 -27.201   5.592  1.00 40.30           O  
ATOM   3204  N   GLN A 214     -25.741 -26.772   7.305  1.00 40.34           N  
ATOM   3205  H   GLN A 214     -25.884 -26.218   8.138  1.00 40.34           H  
ATOM   3206  CA  GLN A 214     -26.827 -27.677   6.914  1.00 40.34           C  
ATOM   3207  HA  GLN A 214     -26.864 -27.735   5.826  1.00 40.34           H  
ATOM   3208  C   GLN A 214     -28.171 -27.096   7.372  1.00 40.34           C  
ATOM   3209  CB  GLN A 214     -26.616 -29.112   7.440  1.00 40.34           C  
ATOM   3210  HB2 GLN A 214     -26.463 -29.098   8.519  1.00 40.34           H  
ATOM   3211  HB3 GLN A 214     -27.520 -29.683   7.230  1.00 40.34           H  
ATOM   3212  O   GLN A 214     -28.649 -27.377   8.466  1.00 40.34           O  
ATOM   3213  CG  GLN A 214     -25.435 -29.820   6.761  1.00 40.34           C  
ATOM   3214  HG2 GLN A 214     -25.463 -29.620   5.690  1.00 40.34           H  
ATOM   3215  HG3 GLN A 214     -24.498 -29.430   7.159  1.00 40.34           H  
ATOM   3216  CD  GLN A 214     -25.459 -31.329   6.967  1.00 40.34           C  
ATOM   3217  NE2 GLN A 214     -25.874 -32.096   5.983  1.00 40.34           N  
ATOM   3218 HE21 GLN A 214     -25.985 -33.071   6.219  1.00 40.34           H  
ATOM   3219 HE22 GLN A 214     -26.298 -31.679   5.167  1.00 40.34           H  
ATOM   3220  OE1 GLN A 214     -25.100 -31.857   8.005  1.00 40.34           O  
ATOM   3221  N   VAL A 215     -28.781 -26.270   6.516  1.00 42.00           N  
ATOM   3222  H   VAL A 215     -28.316 -26.069   5.642  1.00 42.00           H  
ATOM   3223  CA  VAL A 215     -30.237 -26.085   6.532  1.00 42.00           C  
ATOM   3224  HA  VAL A 215     -30.624 -26.223   7.542  1.00 42.00           H  
ATOM   3225  C   VAL A 215     -30.794 -27.193   5.649  1.00 42.00           C  
ATOM   3226  CB  VAL A 215     -30.666 -24.682   6.054  1.00 42.00           C  
ATOM   3227  HB  VAL A 215     -30.268 -24.497   5.056  1.00 42.00           H  
ATOM   3228  O   VAL A 215     -30.787 -27.074   4.427  1.00 42.00           O  
ATOM   3229  CG1 VAL A 215     -32.193 -24.536   6.015  1.00 42.00           C  
ATOM   3230 HG11 VAL A 215     -32.465 -23.524   5.715  1.00 42.00           H  
ATOM   3231 HG12 VAL A 215     -32.619 -24.747   6.996  1.00 42.00           H  
ATOM   3232 HG13 VAL A 215     -32.621 -25.227   5.288  1.00 42.00           H  
ATOM   3233  CG2 VAL A 215     -30.123 -23.598   6.996  1.00 42.00           C  
ATOM   3234 HG21 VAL A 215     -30.496 -23.765   8.007  1.00 42.00           H  
ATOM   3235 HG22 VAL A 215     -29.033 -23.624   7.009  1.00 42.00           H  
ATOM   3236 HG23 VAL A 215     -30.444 -22.615   6.652  1.00 42.00           H  
ATOM   3237  N   THR A 216     -31.188 -28.294   6.278  1.00 44.28           N  
ATOM   3238  H   THR A 216     -31.083 -28.344   7.282  1.00 44.28           H  
ATOM   3239  CA  THR A 216     -31.926 -29.392   5.649  1.00 44.28           C  
ATOM   3240  HA  THR A 216     -32.149 -29.149   4.610  1.00 44.28           H  
ATOM   3241  C   THR A 216     -33.246 -29.544   6.377  1.00 44.28           C  
ATOM   3242  CB  THR A 216     -31.170 -30.732   5.657  1.00 44.28           C  
ATOM   3243  HB  THR A 216     -31.890 -31.550   5.625  1.00 44.28           H  
ATOM   3244  O   THR A 216     -33.256 -29.987   7.520  1.00 44.28           O  
ATOM   3245  CG2 THR A 216     -30.264 -30.867   4.437  1.00 44.28           C  
ATOM   3246 HG21 THR A 216     -29.734 -31.819   4.483  1.00 44.28           H  
ATOM   3247 HG22 THR A 216     -29.548 -30.045   4.418  1.00 44.28           H  
ATOM   3248 HG23 THR A 216     -30.872 -30.841   3.533  1.00 44.28           H  
ATOM   3249  OG1 THR A 216     -30.366 -30.874   6.809  1.00 44.28           O  
ATOM   3250  HG1 THR A 216     -30.990 -30.891   7.539  1.00 44.28           H  
ATOM   3251  N   ASP A 217     -34.286 -29.098   5.681  1.00 39.38           N  
ATOM   3252  H   ASP A 217     -34.051 -28.595   4.838  1.00 39.38           H  
ATOM   3253  CA  ASP A 217     -35.628 -29.665   5.563  1.00 39.38           C  
ATOM   3254  HA  ASP A 217     -36.241 -28.831   5.221  1.00 39.38           H  
ATOM   3255  C   ASP A 217     -36.358 -30.237   6.795  1.00 39.38           C  
ATOM   3256  CB  ASP A 217     -35.638 -30.658   4.386  1.00 39.38           C  
ATOM   3257  HB2 ASP A 217     -36.665 -30.966   4.187  1.00 39.38           H  
ATOM   3258  HB3 ASP A 217     -35.062 -31.542   4.661  1.00 39.38           H  
ATOM   3259  O   ASP A 217     -35.926 -31.184   7.444  1.00 39.38           O  
ATOM   3260  CG  ASP A 217     -35.052 -30.042   3.106  1.00 39.38           C  
ATOM   3261  OD1 ASP A 217     -35.304 -28.837   2.864  1.00 39.38           O  
ATOM   3262  OD2 ASP A 217     -34.259 -30.732   2.425  1.00 39.38           O  
ATOM   3263  N   ASP A 218     -37.587 -29.726   6.906  1.00 36.27           N  
ATOM   3264  H   ASP A 218     -37.767 -28.927   6.315  1.00 36.27           H  
ATOM   3265  CA  ASP A 218     -38.813 -30.378   7.373  1.00 36.27           C  
ATOM   3266  HA  ASP A 218     -39.555 -29.623   7.112  1.00 36.27           H  
ATOM   3267  C   ASP A 218     -39.125 -30.588   8.869  1.00 36.27           C  
ATOM   3268  CB  ASP A 218     -39.166 -31.612   6.500  1.00 36.27           C  
ATOM   3269  HB2 ASP A 218     -38.260 -32.054   6.086  1.00 36.27           H  
ATOM   3270  HB3 ASP A 218     -39.629 -32.375   7.125  1.00 36.27           H  
ATOM   3271  O   ASP A 218     -38.281 -30.792   9.738  1.00 36.27           O  
ATOM   3272  CG  ASP A 218     -40.148 -31.288   5.362  1.00 36.27           C  
ATOM   3273  OD1 ASP A 218     -41.072 -30.471   5.600  1.00 36.27           O  
ATOM   3274  OD2 ASP A 218     -39.961 -31.824   4.244  1.00 36.27           O  
ATOM   3275  N   ASP A 219     -40.447 -30.574   9.075  1.00 42.73           N  
ATOM   3276  H   ASP A 219     -40.975 -30.457   8.222  1.00 42.73           H  
ATOM   3277  CA  ASP A 219     -41.255 -31.076  10.190  1.00 42.73           C  
ATOM   3278  HA  ASP A 219     -42.262 -30.965   9.788  1.00 42.73           H  
ATOM   3279  C   ASP A 219     -41.357 -30.329  11.544  1.00 42.73           C  
ATOM   3280  CB  ASP A 219     -41.086 -32.597  10.337  1.00 42.73           C  
ATOM   3281  HB2 ASP A 219     -41.638 -32.924  11.218  1.00 42.73           H  
ATOM   3282  HB3 ASP A 219     -40.035 -32.837  10.498  1.00 42.73           H  
ATOM   3283  O   ASP A 219     -40.397 -30.016  12.241  1.00 42.73           O  
ATOM   3284  CG  ASP A 219     -41.630 -33.378   9.131  1.00 42.73           C  
ATOM   3285  OD1 ASP A 219     -42.677 -32.948   8.592  1.00 42.73           O  
ATOM   3286  OD2 ASP A 219     -41.077 -34.463   8.839  1.00 42.73           O  
ATOM   3287  N   ASN A 220     -42.632 -30.201  11.951  1.00 43.60           N  
ATOM   3288  H   ASN A 220     -43.301 -30.572  11.291  1.00 43.60           H  
ATOM   3289  CA  ASN A 220     -43.221 -29.726  13.214  1.00 43.60           C  
ATOM   3290  HA  ASN A 220     -44.290 -29.836  13.028  1.00 43.60           H  
ATOM   3291  C   ASN A 220     -43.045 -28.236  13.577  1.00 43.60           C  
ATOM   3292  CB  ASN A 220     -42.911 -30.706  14.352  1.00 43.60           C  
ATOM   3293  HB2 ASN A 220     -41.832 -30.846  14.420  1.00 43.60           H  
ATOM   3294  HB3 ASN A 220     -43.259 -30.293  15.298  1.00 43.60           H  
ATOM   3295  O   ASN A 220     -41.948 -27.744  13.800  1.00 43.60           O  
ATOM   3296  CG  ASN A 220     -43.612 -32.036  14.146  1.00 43.60           C  
ATOM   3297  ND2 ASN A 220     -42.946 -33.130  14.422  1.00 43.60           N  
ATOM   3298 HD21 ASN A 220     -41.962 -33.054  14.638  1.00 43.60           H  
ATOM   3299 HD22 ASN A 220     -43.395 -33.994  14.155  1.00 43.60           H  
ATOM   3300  OD1 ASN A 220     -44.757 -32.125  13.727  1.00 43.60           O  
ATOM   3301  N   VAL A 221     -44.096 -27.404  13.628  1.00 42.32           N  
ATOM   3302  H   VAL A 221     -43.761 -26.451  13.635  1.00 42.32           H  
ATOM   3303  CA  VAL A 221     -45.456 -27.558  14.213  1.00 42.32           C  
ATOM   3304  HA  VAL A 221     -45.936 -26.599  14.018  1.00 42.32           H  
ATOM   3305  C   VAL A 221     -45.440 -27.711  15.737  1.00 42.32           C  
ATOM   3306  CB  VAL A 221     -46.417 -28.584  13.557  1.00 42.32           C  
ATOM   3307  HB  VAL A 221     -46.106 -29.603  13.784  1.00 42.32           H  
ATOM   3308  O   VAL A 221     -45.161 -28.784  16.250  1.00 42.32           O  
ATOM   3309  CG1 VAL A 221     -47.847 -28.442  14.101  1.00 42.32           C  
ATOM   3310 HG11 VAL A 221     -48.211 -27.424  13.965  1.00 42.32           H  
ATOM   3311 HG12 VAL A 221     -48.508 -29.137  13.582  1.00 42.32           H  
ATOM   3312 HG13 VAL A 221     -47.866 -28.699  15.160  1.00 42.32           H  
ATOM   3313  CG2 VAL A 221     -46.497 -28.395  12.035  1.00 42.32           C  
ATOM   3314 HG21 VAL A 221     -45.513 -28.522  11.586  1.00 42.32           H  
ATOM   3315 HG22 VAL A 221     -47.163 -29.145  11.607  1.00 42.32           H  
ATOM   3316 HG23 VAL A 221     -46.870 -27.399  11.798  1.00 42.32           H  
ATOM   3317  N   ASP A 222     -45.859 -26.621  16.389  1.00 39.53           N  
ATOM   3318  H   ASP A 222     -45.970 -25.795  15.818  1.00 39.53           H  
ATOM   3319  CA  ASP A 222     -46.447 -26.504  17.735  1.00 39.53           C  
ATOM   3320  HA  ASP A 222     -46.546 -25.429  17.881  1.00 39.53           H  
ATOM   3321  C   ASP A 222     -45.631 -27.003  18.951  1.00 39.53           C  
ATOM   3322  CB  ASP A 222     -47.886 -27.052  17.703  1.00 39.53           C  
ATOM   3323  HB2 ASP A 222     -48.330 -26.820  16.736  1.00 39.53           H  
ATOM   3324  HB3 ASP A 222     -47.862 -28.137  17.813  1.00 39.53           H  
ATOM   3325  O   ASP A 222     -45.231 -28.158  19.056  1.00 39.53           O  
ATOM   3326  CG  ASP A 222     -48.798 -26.444  18.773  1.00 39.53           C  
ATOM   3327  OD1 ASP A 222     -48.367 -25.467  19.432  1.00 39.53           O  
ATOM   3328  OD2 ASP A 222     -49.949 -26.923  18.878  1.00 39.53           O  
ATOM   3329  N   GLY A 223     -45.414 -26.116  19.928  1.00 43.80           N  
ATOM   3330  H   GLY A 223     -45.918 -25.242  19.885  1.00 43.80           H  
ATOM   3331  CA  GLY A 223     -44.607 -26.436  21.110  1.00 43.80           C  
ATOM   3332  HA2 GLY A 223     -43.715 -26.976  20.793  1.00 43.80           H  
ATOM   3333  HA3 GLY A 223     -45.182 -27.097  21.758  1.00 43.80           H  
ATOM   3334  C   GLY A 223     -44.153 -25.222  21.915  1.00 43.80           C  
ATOM   3335  O   GLY A 223     -43.013 -24.776  21.812  1.00 43.80           O  
ATOM   3336  N   SER A 224     -45.033 -24.699  22.769  1.00 38.01           N  
ATOM   3337  H   SER A 224     -45.956 -25.106  22.814  1.00 38.01           H  
ATOM   3338  CA  SER A 224     -44.678 -23.700  23.783  1.00 38.01           C  
ATOM   3339  HA  SER A 224     -44.293 -22.810  23.285  1.00 38.01           H  
ATOM   3340  C   SER A 224     -43.616 -24.229  24.761  1.00 38.01           C  
ATOM   3341  CB  SER A 224     -45.939 -23.323  24.568  1.00 38.01           C  
ATOM   3342  HB2 SER A 224     -45.675 -22.639  25.375  1.00 38.01           H  
ATOM   3343  HB3 SER A 224     -46.648 -22.829  23.904  1.00 38.01           H  
ATOM   3344  O   SER A 224     -43.875 -25.199  25.475  1.00 38.01           O  
ATOM   3345  OG  SER A 224     -46.539 -24.487  25.107  1.00 38.01           O  
ATOM   3346  HG  SER A 224     -45.831 -25.039  25.446  1.00 38.01           H  
ATOM   3347  N   GLY A 225     -42.467 -23.555  24.862  1.00 43.99           N  
ATOM   3348  H   GLY A 225     -42.272 -22.837  24.179  1.00 43.99           H  
ATOM   3349  CA  GLY A 225     -41.402 -23.886  25.813  1.00 43.99           C  
ATOM   3350  HA2 GLY A 225     -40.671 -24.528  25.322  1.00 43.99           H  
ATOM   3351  HA3 GLY A 225     -41.806 -24.426  26.669  1.00 43.99           H  
ATOM   3352  C   GLY A 225     -40.682 -22.636  26.309  1.00 43.99           C  
ATOM   3353  O   GLY A 225     -39.748 -22.162  25.670  1.00 43.99           O  
ATOM   3354  N   MET A 226     -41.136 -22.085  27.436  1.00 42.37           N  
ATOM   3355  H   MET A 226     -41.873 -22.563  27.935  1.00 42.37           H  
ATOM   3356  CA  MET A 226     -40.411 -21.031  28.151  1.00 42.37           C  
ATOM   3357  HA  MET A 226     -40.127 -20.238  27.460  1.00 42.37           H  
ATOM   3358  C   MET A 226     -39.146 -21.617  28.786  1.00 42.37           C  
ATOM   3359  CB  MET A 226     -41.288 -20.448  29.275  1.00 42.37           C  
ATOM   3360  HB2 MET A 226     -40.677 -19.791  29.894  1.00 42.37           H  
ATOM   3361  HB3 MET A 226     -41.641 -21.265  29.905  1.00 42.37           H  
ATOM   3362  O   MET A 226     -39.240 -22.621  29.488  1.00 42.37           O  
ATOM   3363  CG  MET A 226     -42.499 -19.646  28.788  1.00 42.37           C  
ATOM   3364  HG2 MET A 226     -42.141 -18.730  28.318  1.00 42.37           H  
ATOM   3365  HG3 MET A 226     -43.045 -20.227  28.045  1.00 42.37           H  
ATOM   3366  SD  MET A 226     -43.643 -19.221  30.134  1.00 42.37           S  
ATOM   3367  CE  MET A 226     -44.693 -18.002  29.305  1.00 42.37           C  
ATOM   3368  HE1 MET A 226     -45.173 -18.461  28.441  1.00 42.37           H  
ATOM   3369  HE2 MET A 226     -44.084 -17.159  28.978  1.00 42.37           H  
ATOM   3370  HE3 MET A 226     -45.456 -17.650  29.999  1.00 42.37           H  
ATOM   3371  N   ASP A 227     -38.011 -20.936  28.636  1.00 48.43           N  
ATOM   3372  H   ASP A 227     -37.982 -20.152  28.000  1.00 48.43           H  
ATOM   3373  CA  ASP A 227     -36.957 -20.963  29.652  1.00 48.43           C  
ATOM   3374  HA  ASP A 227     -37.328 -21.526  30.508  1.00 48.43           H  
ATOM   3375  C   ASP A 227     -36.708 -19.529  30.128  1.00 48.43           C  
ATOM   3376  CB  ASP A 227     -35.685 -21.680  29.177  1.00 48.43           C  
ATOM   3377  HB2 ASP A 227     -35.969 -22.617  28.697  1.00 48.43           H  
ATOM   3378  HB3 ASP A 227     -35.172 -21.059  28.442  1.00 48.43           H  
ATOM   3379  O   ASP A 227     -36.662 -18.582  29.337  1.00 48.43           O  
ATOM   3380  CG  ASP A 227     -34.733 -22.003  30.341  1.00 48.43           C  
ATOM   3381  OD1 ASP A 227     -35.097 -21.708  31.504  1.00 48.43           O  
ATOM   3382  OD2 ASP A 227     -33.652 -22.561  30.053  1.00 48.43           O  
ATOM   3383  N   SER A 228     -36.665 -19.360  31.443  1.00 40.24           N  
ATOM   3384  H   SER A 228     -36.487 -20.188  31.993  1.00 40.24           H  
ATOM   3385  CA  SER A 228     -36.737 -18.069  32.112  1.00 40.24           C  
ATOM   3386  HA  SER A 228     -36.280 -17.315  31.472  1.00 40.24           H  
ATOM   3387  C   SER A 228     -35.992 -18.106  33.439  1.00 40.24           C  
ATOM   3388  CB  SER A 228     -38.204 -17.674  32.358  1.00 40.24           C  
ATOM   3389  HB2 SER A 228     -38.717 -17.584  31.400  1.00 40.24           H  
ATOM   3390  HB3 SER A 228     -38.233 -16.706  32.857  1.00 40.24           H  
ATOM   3391  O   SER A 228     -36.310 -18.951  34.276  1.00 40.24           O  
ATOM   3392  OG  SER A 228     -38.882 -18.627  33.158  1.00 40.24           O  
ATOM   3393  HG  SER A 228     -38.215 -19.093  33.668  1.00 40.24           H  
ATOM   3394  N   SER A 229     -35.130 -17.098  33.641  1.00 39.10           N  
ATOM   3395  H   SER A 229     -34.891 -16.587  32.803  1.00 39.10           H  
ATOM   3396  CA  SER A 229     -34.369 -16.681  34.846  1.00 39.10           C  
ATOM   3397  HA  SER A 229     -34.571 -15.616  34.962  1.00 39.10           H  
ATOM   3398  C   SER A 229     -32.846 -16.780  34.616  1.00 39.10           C  
ATOM   3399  CB  SER A 229     -34.870 -17.329  36.148  1.00 39.10           C  
ATOM   3400  HB2 SER A 229     -34.459 -16.786  36.999  1.00 39.10           H  
ATOM   3401  HB3 SER A 229     -35.955 -17.234  36.202  1.00 39.10           H  
ATOM   3402  O   SER A 229     -32.382 -17.725  34.002  1.00 39.10           O  
ATOM   3403  OG  SER A 229     -34.522 -18.690  36.256  1.00 39.10           O  
ATOM   3404  HG  SER A 229     -34.943 -19.145  35.523  1.00 39.10           H  
ATOM   3405  N   GLU A 230     -31.999 -15.799  34.950  1.00 45.18           N  
ATOM   3406  H   GLU A 230     -31.103 -15.905  34.496  1.00 45.18           H  
ATOM   3407  CA  GLU A 230     -31.912 -15.015  36.190  1.00 45.18           C  
ATOM   3408  HA  GLU A 230     -32.904 -14.819  36.595  1.00 45.18           H  
ATOM   3409  C   GLU A 230     -31.153 -13.666  36.019  1.00 45.18           C  
ATOM   3410  CB  GLU A 230     -31.091 -15.851  37.199  1.00 45.18           C  
ATOM   3411  HB2 GLU A 230     -30.183 -16.213  36.716  1.00 45.18           H  
ATOM   3412  HB3 GLU A 230     -30.789 -15.205  38.024  1.00 45.18           H  
ATOM   3413  O   GLU A 230     -30.277 -13.556  35.168  1.00 45.18           O  
ATOM   3414  CG  GLU A 230     -31.854 -17.026  37.820  1.00 45.18           C  
ATOM   3415  HG2 GLU A 230     -32.779 -16.631  38.240  1.00 45.18           H  
ATOM   3416  HG3 GLU A 230     -32.092 -17.756  37.046  1.00 45.18           H  
ATOM   3417  CD  GLU A 230     -31.073 -17.728  38.939  1.00 45.18           C  
ATOM   3418  OE1 GLU A 230     -31.707 -18.022  39.978  1.00 45.18           O  
ATOM   3419  OE2 GLU A 230     -29.840 -17.893  38.798  1.00 45.18           O  
ATOM   3420  N   GLN A 231     -31.413 -12.713  36.940  1.00 41.85           N  
ATOM   3421  H   GLN A 231     -32.187 -12.919  37.555  1.00 41.85           H  
ATOM   3422  CA  GLN A 231     -30.542 -11.583  37.372  1.00 41.85           C  
ATOM   3423  HA  GLN A 231     -31.085 -11.095  38.180  1.00 41.85           H  
ATOM   3424  C   GLN A 231     -30.250 -10.432  36.356  1.00 41.85           C  
ATOM   3425  CB  GLN A 231     -29.277 -12.192  38.013  1.00 41.85           C  
ATOM   3426  HB2 GLN A 231     -28.833 -12.918  37.332  1.00 41.85           H  
ATOM   3427  HB3 GLN A 231     -28.536 -11.410  38.180  1.00 41.85           H  
ATOM   3428  O   GLN A 231     -30.010 -10.660  35.182  1.00 41.85           O  
ATOM   3429  CG  GLN A 231     -29.565 -12.862  39.371  1.00 41.85           C  
ATOM   3430  HG2 GLN A 231     -30.414 -13.541  39.293  1.00 41.85           H  
ATOM   3431  HG3 GLN A 231     -29.837 -12.089  40.090  1.00 41.85           H  
ATOM   3432  CD  GLN A 231     -28.379 -13.639  39.941  1.00 41.85           C  
ATOM   3433  NE2 GLN A 231     -28.542 -14.275  41.077  1.00 41.85           N  
ATOM   3434 HE21 GLN A 231     -29.478 -14.463  41.406  1.00 41.85           H  
ATOM   3435 HE22 GLN A 231     -27.781 -14.900  41.302  1.00 41.85           H  
ATOM   3436  OE1 GLN A 231     -27.277 -13.662  39.424  1.00 41.85           O  
ATOM   3437  N   THR A 232     -30.252  -9.130  36.713  1.00 43.06           N  
ATOM   3438  H   THR A 232     -30.114  -8.529  35.913  1.00 43.06           H  
ATOM   3439  CA  THR A 232     -30.029  -8.459  38.020  1.00 43.06           C  
ATOM   3440  HA  THR A 232     -30.171  -9.167  38.836  1.00 43.06           H  
ATOM   3441  C   THR A 232     -30.895  -7.197  38.287  1.00 43.06           C  
ATOM   3442  CB  THR A 232     -28.575  -7.930  38.085  1.00 43.06           C  
ATOM   3443  HB  THR A 232     -28.466  -7.324  38.984  1.00 43.06           H  
ATOM   3444  O   THR A 232     -30.933  -6.290  37.463  1.00 43.06           O  
ATOM   3445  CG2 THR A 232     -27.483  -8.995  38.126  1.00 43.06           C  
ATOM   3446 HG21 THR A 232     -27.593  -9.601  39.025  1.00 43.06           H  
ATOM   3447 HG22 THR A 232     -26.509  -8.507  38.157  1.00 43.06           H  
ATOM   3448 HG23 THR A 232     -27.527  -9.616  37.231  1.00 43.06           H  
ATOM   3449  OG1 THR A 232     -28.292  -7.110  36.973  1.00 43.06           O  
ATOM   3450  HG1 THR A 232     -29.030  -6.505  36.866  1.00 43.06           H  
ATOM   3451  N   SER A 233     -31.413  -7.082  39.521  1.00 41.78           N  
ATOM   3452  H   SER A 233     -31.377  -7.932  40.065  1.00 41.78           H  
ATOM   3453  CA  SER A 233     -31.477  -5.867  40.383  1.00 41.78           C  
ATOM   3454  HA  SER A 233     -31.931  -6.210  41.313  1.00 41.78           H  
ATOM   3455  C   SER A 233     -32.270  -4.587  40.000  1.00 41.78           C  
ATOM   3456  CB  SER A 233     -30.051  -5.468  40.780  1.00 41.78           C  
ATOM   3457  HB2 SER A 233     -29.526  -5.084  39.905  1.00 41.78           H  
ATOM   3458  HB3 SER A 233     -30.092  -4.686  41.539  1.00 41.78           H  
ATOM   3459  O   SER A 233     -31.847  -3.782  39.178  1.00 41.78           O  
ATOM   3460  OG  SER A 233     -29.355  -6.594  41.297  1.00 41.78           O  
ATOM   3461  HG  SER A 233     -28.468  -6.312  41.530  1.00 41.78           H  
ATOM   3462  N   SER A 234     -33.338  -4.309  40.768  1.00 41.77           N  
ATOM   3463  H   SER A 234     -33.642  -5.037  41.399  1.00 41.77           H  
ATOM   3464  CA  SER A 234     -33.989  -2.982  40.983  1.00 41.77           C  
ATOM   3465  HA  SER A 234     -33.967  -2.421  40.049  1.00 41.77           H  
ATOM   3466  C   SER A 234     -33.227  -2.146  42.063  1.00 41.77           C  
ATOM   3467  CB  SER A 234     -35.458  -3.222  41.378  1.00 41.77           C  
ATOM   3468  HB2 SER A 234     -36.060  -2.379  41.037  1.00 41.77           H  
ATOM   3469  HB3 SER A 234     -35.529  -3.299  42.463  1.00 41.77           H  
ATOM   3470  O   SER A 234     -32.291  -2.729  42.621  1.00 41.77           O  
ATOM   3471  OG  SER A 234     -36.003  -4.405  40.824  1.00 41.77           O  
ATOM   3472  HG  SER A 234     -35.892  -4.378  39.871  1.00 41.77           H  
ATOM   3473  N   PRO A 235     -33.546  -0.861  42.428  1.00 44.66           N  
ATOM   3474  CA  PRO A 235     -34.887  -0.378  42.865  1.00 44.66           C  
ATOM   3475  HA  PRO A 235     -35.702  -0.998  42.491  1.00 44.66           H  
ATOM   3476  C   PRO A 235     -35.278   1.118  42.625  1.00 44.66           C  
ATOM   3477  CB  PRO A 235     -34.775  -0.564  44.383  1.00 44.66           C  
ATOM   3478  HB2 PRO A 235     -34.850  -1.624  44.626  1.00 44.66           H  
ATOM   3479  HB3 PRO A 235     -35.525  -0.000  44.938  1.00 44.66           H  
ATOM   3480  O   PRO A 235     -34.416   1.970  42.461  1.00 44.66           O  
ATOM   3481  CG  PRO A 235     -33.354  -0.066  44.685  1.00 44.66           C  
ATOM   3482  HG2 PRO A 235     -32.882  -0.697  45.438  1.00 44.66           H  
ATOM   3483  HG3 PRO A 235     -33.373   0.973  45.016  1.00 44.66           H  
ATOM   3484  CD  PRO A 235     -32.623  -0.169  43.342  1.00 44.66           C  
ATOM   3485  HD2 PRO A 235     -31.673  -0.685  43.479  1.00 44.66           H  
ATOM   3486  HD3 PRO A 235     -32.391   0.825  42.960  1.00 44.66           H  
ATOM   3487  N   ALA A 236     -36.582   1.423  42.798  1.00 38.92           N  
ATOM   3488  H   ALA A 236     -37.207   0.635  42.885  1.00 38.92           H  
ATOM   3489  CA  ALA A 236     -37.210   2.750  43.043  1.00 38.92           C  
ATOM   3490  HA  ALA A 236     -38.284   2.563  43.057  1.00 38.92           H  
ATOM   3491  C   ALA A 236     -37.014   3.862  41.966  1.00 38.92           C  
ATOM   3492  CB  ALA A 236     -36.835   3.197  44.466  1.00 38.92           C  
ATOM   3493  HB1 ALA A 236     -37.432   4.061  44.759  1.00 38.92           H  
ATOM   3494  HB2 ALA A 236     -37.019   2.389  45.174  1.00 38.92           H  
ATOM   3495  HB3 ALA A 236     -35.780   3.469  44.493  1.00 38.92           H  
ATOM   3496  O   ALA A 236     -36.002   3.917  41.288  1.00 38.92           O  
ATOM   3497  N   SER A 237     -37.941   4.798  41.726  1.00 43.61           N  
ATOM   3498  H   SER A 237     -37.700   5.401  40.952  1.00 43.61           H  
ATOM   3499  CA  SER A 237     -39.104   5.263  42.500  1.00 43.61           C  
ATOM   3500  HA  SER A 237     -39.497   4.461  43.124  1.00 43.61           H  
ATOM   3501  C   SER A 237     -40.238   5.795  41.605  1.00 43.61           C  
ATOM   3502  CB  SER A 237     -38.672   6.441  43.392  1.00 43.61           C  
ATOM   3503  HB2 SER A 237     -39.542   6.872  43.887  1.00 43.61           H  
ATOM   3504  HB3 SER A 237     -37.985   6.085  44.160  1.00 43.61           H  
ATOM   3505  O   SER A 237     -39.997   6.221  40.483  1.00 43.61           O  
ATOM   3506  OG  SER A 237     -38.013   7.442  42.639  1.00 43.61           O  
ATOM   3507  HG  SER A 237     -38.603   7.776  41.959  1.00 43.61           H  
ATOM   3508  N   THR A 238     -41.443   5.825  42.174  1.00 41.77           N  
ATOM   3509  H   THR A 238     -41.514   5.419  43.096  1.00 41.77           H  
ATOM   3510  CA  THR A 238     -42.619   6.662  41.862  1.00 41.77           C  
ATOM   3511  HA  THR A 238     -43.409   6.027  41.463  1.00 41.77           H  
ATOM   3512  C   THR A 238     -42.423   7.862  40.917  1.00 41.77           C  
ATOM   3513  CB  THR A 238     -43.093   7.259  43.208  1.00 41.77           C  
ATOM   3514  HB  THR A 238     -42.443   8.085  43.494  1.00 41.77           H  
ATOM   3515  O   THR A 238     -41.682   8.776  41.265  1.00 41.77           O  
ATOM   3516  CG2 THR A 238     -44.534   7.760  43.185  1.00 41.77           C  
ATOM   3517 HG21 THR A 238     -44.812   8.148  44.165  1.00 41.77           H  
ATOM   3518 HG22 THR A 238     -44.629   8.570  42.463  1.00 41.77           H  
ATOM   3519 HG23 THR A 238     -45.210   6.952  42.904  1.00 41.77           H  
ATOM   3520  OG1 THR A 238     -43.018   6.298  44.249  1.00 41.77           O  
ATOM   3521  HG1 THR A 238     -43.457   6.698  45.002  1.00 41.77           H  
ATOM   3522  N   ASP A 239     -43.193   7.900  39.824  1.00 45.83           N  
ATOM   3523  H   ASP A 239     -43.560   7.026  39.475  1.00 45.83           H  
ATOM   3524  CA  ASP A 239     -43.906   9.088  39.300  1.00 45.83           C  
ATOM   3525  HA  ASP A 239     -44.436   9.550  40.133  1.00 45.83           H  
ATOM   3526  C   ASP A 239     -44.946   8.560  38.284  1.00 45.83           C  
ATOM   3527  CB  ASP A 239     -42.941  10.113  38.656  1.00 45.83           C  
ATOM   3528  HB2 ASP A 239     -41.908   9.816  38.839  1.00 45.83           H  
ATOM   3529  HB3 ASP A 239     -43.078  10.111  37.575  1.00 45.83           H  
ATOM   3530  O   ASP A 239     -44.586   7.912  37.306  1.00 45.83           O  
ATOM   3531  CG  ASP A 239     -43.116  11.555  39.169  1.00 45.83           C  
ATOM   3532  OD1 ASP A 239     -43.738  11.750  40.240  1.00 45.83           O  
ATOM   3533  OD2 ASP A 239     -42.578  12.464  38.496  1.00 45.83           O  
ATOM   3534  N   ASP A 240     -46.225   8.433  38.630  1.00 41.72           N  
ATOM   3535  H   ASP A 240     -46.606   7.680  38.074  1.00 41.72           H  
ATOM   3536  CA  ASP A 240     -47.256   9.468  38.819  1.00 41.72           C  
ATOM   3537  HA  ASP A 240     -47.998   8.966  39.440  1.00 41.72           H  
ATOM   3538  C   ASP A 240     -48.003   9.834  37.518  1.00 41.72           C  
ATOM   3539  CB  ASP A 240     -46.852  10.713  39.645  1.00 41.72           C  
ATOM   3540  HB2 ASP A 240     -46.375  10.391  40.571  1.00 41.72           H  
ATOM   3541  HB3 ASP A 240     -46.153  11.316  39.065  1.00 41.72           H  
ATOM   3542  O   ASP A 240     -47.428  10.011  36.451  1.00 41.72           O  
ATOM   3543  CG  ASP A 240     -48.087  11.558  40.017  1.00 41.72           C  
ATOM   3544  OD1 ASP A 240     -49.131  10.938  40.332  1.00 41.72           O  
ATOM   3545  OD2 ASP A 240     -48.088  12.800  39.874  1.00 41.72           O  
ATOM   3546  N   SER A 241     -49.316  10.007  37.685  1.00 41.60           N  
ATOM   3547  H   SER A 241     -49.600   9.930  38.651  1.00 41.60           H  
ATOM   3548  CA  SER A 241     -50.183  10.880  36.895  1.00 41.60           C  
ATOM   3549  HA  SER A 241     -51.121  10.858  37.450  1.00 41.60           H  
ATOM   3550  C   SER A 241     -50.589  10.528  35.445  1.00 41.60           C  
ATOM   3551  CB  SER A 241     -49.683  12.323  37.048  1.00 41.60           C  
ATOM   3552  HB2 SER A 241     -48.602  12.351  37.190  1.00 41.60           H  
ATOM   3553  HB3 SER A 241     -49.893  12.903  36.149  1.00 41.60           H  
ATOM   3554  O   SER A 241     -49.828  10.581  34.487  1.00 41.60           O  
ATOM   3555  OG  SER A 241     -50.328  12.913  38.163  1.00 41.60           O  
ATOM   3556  HG  SER A 241     -49.695  12.868  38.883  1.00 41.60           H  
ATOM   3557  N   GLN A 242     -51.917  10.408  35.298  1.00 45.57           N  
ATOM   3558  H   GLN A 242     -52.438  10.374  36.163  1.00 45.57           H  
ATOM   3559  CA  GLN A 242     -52.728  10.647  34.090  1.00 45.57           C  
ATOM   3560  HA  GLN A 242     -53.759  10.623  34.443  1.00 45.57           H  
ATOM   3561  C   GLN A 242     -52.706   9.597  32.957  1.00 45.57           C  
ATOM   3562  CB  GLN A 242     -52.540  12.084  33.547  1.00 45.57           C  
ATOM   3563  HB2 GLN A 242     -53.352  12.281  32.847  1.00 45.57           H  
ATOM   3564  HB3 GLN A 242     -51.609  12.126  32.982  1.00 45.57           H  
ATOM   3565  O   GLN A 242     -52.337   9.897  31.823  1.00 45.57           O  
ATOM   3566  CG  GLN A 242     -52.507  13.239  34.562  1.00 45.57           C  
ATOM   3567  HG2 GLN A 242     -51.534  13.251  35.055  1.00 45.57           H  
ATOM   3568  HG3 GLN A 242     -52.592  14.181  34.021  1.00 45.57           H  
ATOM   3569  CD  GLN A 242     -53.607  13.195  35.612  1.00 45.57           C  
ATOM   3570  NE2 GLN A 242     -53.277  13.159  36.888  1.00 45.57           N  
ATOM   3571 HE21 GLN A 242     -54.040  13.156  37.550  1.00 45.57           H  
ATOM   3572 HE22 GLN A 242     -52.314  13.198  37.192  1.00 45.57           H  
ATOM   3573  OE1 GLN A 242     -54.785  13.184  35.302  1.00 45.57           O  
ATOM   3574  N   MET A 243     -53.308   8.424  33.199  1.00 49.67           N  
ATOM   3575  H   MET A 243     -53.552   8.199  34.153  1.00 49.67           H  
ATOM   3576  CA  MET A 243     -54.106   7.780  32.142  1.00 49.67           C  
ATOM   3577  HA  MET A 243     -53.837   8.238  31.190  1.00 49.67           H  
ATOM   3578  C   MET A 243     -55.581   8.124  32.372  1.00 49.67           C  
ATOM   3579  CB  MET A 243     -53.800   6.278  31.994  1.00 49.67           C  
ATOM   3580  HB2 MET A 243     -52.848   6.047  32.472  1.00 49.67           H  
ATOM   3581  HB3 MET A 243     -54.580   5.671  32.454  1.00 49.67           H  
ATOM   3582  O   MET A 243     -56.262   7.537  33.210  1.00 49.67           O  
ATOM   3583  CG  MET A 243     -53.677   5.939  30.501  1.00 49.67           C  
ATOM   3584  HG2 MET A 243     -54.623   6.166  30.010  1.00 49.67           H  
ATOM   3585  HG3 MET A 243     -52.909   6.582  30.071  1.00 49.67           H  
ATOM   3586  SD  MET A 243     -53.232   4.226  30.117  1.00 49.67           S  
ATOM   3587  CE  MET A 243     -52.834   4.414  28.358  1.00 49.67           C  
ATOM   3588  HE1 MET A 243     -53.710   4.781  27.823  1.00 49.67           H  
ATOM   3589  HE2 MET A 243     -52.013   5.121  28.242  1.00 49.67           H  
ATOM   3590  HE3 MET A 243     -52.539   3.448  27.948  1.00 49.67           H  
ATOM   3591  N   THR A 244     -56.036   9.163  31.677  1.00 49.70           N  
ATOM   3592  H   THR A 244     -55.418   9.614  31.017  1.00 49.70           H  
ATOM   3593  CA  THR A 244     -57.401   9.689  31.743  1.00 49.70           C  
ATOM   3594  HA  THR A 244     -57.687   9.844  32.784  1.00 49.70           H  
ATOM   3595  C   THR A 244     -58.386   8.720  31.097  1.00 49.70           C  
ATOM   3596  CB  THR A 244     -57.484  11.036  31.001  1.00 49.70           C  
ATOM   3597  HB  THR A 244     -58.529  11.329  30.899  1.00 49.70           H  
ATOM   3598  O   THR A 244     -58.360   8.546  29.877  1.00 49.70           O  
ATOM   3599  CG2 THR A 244     -56.729  12.149  31.725  1.00 49.70           C  
ATOM   3600 HG21 THR A 244     -56.855  13.083  31.178  1.00 49.70           H  
ATOM   3601 HG22 THR A 244     -57.128  12.273  32.731  1.00 49.70           H  
ATOM   3602 HG23 THR A 244     -55.666  11.912  31.785  1.00 49.70           H  
ATOM   3603  OG1 THR A 244     -56.903  10.902  29.720  1.00 49.70           O  
ATOM   3604  HG1 THR A 244     -57.368  10.171  29.306  1.00 49.70           H  
ATOM   3605  N   SER A 245     -59.295   8.157  31.889  1.00 61.13           N  
ATOM   3606  H   SER A 245     -59.210   8.259  32.890  1.00 61.13           H  
ATOM   3607  CA  SER A 245     -60.541   7.593  31.370  1.00 61.13           C  
ATOM   3608  HA  SER A 245     -60.415   7.287  30.332  1.00 61.13           H  
ATOM   3609  C   SER A 245     -61.611   8.676  31.435  1.00 61.13           C  
ATOM   3610  CB  SER A 245     -60.973   6.353  32.155  1.00 61.13           C  
ATOM   3611  HB2 SER A 245     -61.141   6.617  33.199  1.00 61.13           H  
ATOM   3612  HB3 SER A 245     -61.904   5.973  31.733  1.00 61.13           H  
ATOM   3613  O   SER A 245     -62.071   9.025  32.521  1.00 61.13           O  
ATOM   3614  OG  SER A 245     -59.973   5.353  32.074  1.00 61.13           O  
ATOM   3615  HG  SER A 245     -60.328   4.546  32.454  1.00 61.13           H  
ATOM   3616  N   ASN A 246     -61.966   9.225  30.274  1.00 49.88           N  
ATOM   3617  H   ASN A 246     -61.546   8.863  29.430  1.00 49.88           H  
ATOM   3618  CA  ASN A 246     -63.213   9.969  30.126  1.00 49.88           C  
ATOM   3619  HA  ASN A 246     -63.257  10.774  30.860  1.00 49.88           H  
ATOM   3620  C   ASN A 246     -64.388   9.006  30.359  1.00 49.88           C  
ATOM   3621  CB  ASN A 246     -63.309  10.556  28.706  1.00 49.88           C  
ATOM   3622  HB2 ASN A 246     -63.433   9.733  28.001  1.00 49.88           H  
ATOM   3623  HB3 ASN A 246     -64.208  11.167  28.634  1.00 49.88           H  
ATOM   3624  O   ASN A 246     -64.266   7.822  30.045  1.00 49.88           O  
ATOM   3625  CG  ASN A 246     -62.126  11.408  28.287  1.00 49.88           C  
ATOM   3626  ND2 ASN A 246     -61.636  11.216  27.084  1.00 49.88           N  
ATOM   3627 HD21 ASN A 246     -62.095  10.555  26.474  1.00 49.88           H  
ATOM   3628 HD22 ASN A 246     -60.855  11.799  26.820  1.00 49.88           H  
ATOM   3629  OD1 ASN A 246     -61.609  12.244  29.010  1.00 49.88           O  
ATOM   3630  N   ASP A 247     -65.496   9.504  30.899  1.00 58.42           N  
ATOM   3631  H   ASP A 247     -65.393  10.272  31.546  1.00 58.42           H  
ATOM   3632  CA  ASP A 247     -66.764   9.621  30.163  1.00 58.42           C  
ATOM   3633  HA  ASP A 247     -66.587  10.228  29.274  1.00 58.42           H  
ATOM   3634  C   ASP A 247     -67.768  10.443  31.004  1.00 58.42           C  
ATOM   3635  CB  ASP A 247     -67.316   8.255  29.695  1.00 58.42           C  
ATOM   3636  HB2 ASP A 247     -67.144   7.506  30.468  1.00 58.42           H  
ATOM   3637  HB3 ASP A 247     -68.394   8.341  29.556  1.00 58.42           H  
ATOM   3638  O   ASP A 247     -67.543  10.657  32.201  1.00 58.42           O  
ATOM   3639  CG  ASP A 247     -66.720   7.778  28.350  1.00 58.42           C  
ATOM   3640  OD1 ASP A 247     -66.158   8.616  27.599  1.00 58.42           O  
ATOM   3641  OD2 ASP A 247     -66.869   6.571  28.044  1.00 58.42           O  
ATOM   3642  N   ASP A 248     -68.786  10.990  30.328  1.00 49.02           N  
ATOM   3643  H   ASP A 248     -68.895  10.713  29.363  1.00 49.02           H  
ATOM   3644  CA  ASP A 248     -69.719  12.044  30.790  1.00 49.02           C  
ATOM   3645  HA  ASP A 248     -69.131  12.879  31.171  1.00 49.02           H  
ATOM   3646  C   ASP A 248     -70.689  11.662  31.938  1.00 49.02           C  
ATOM   3647  CB  ASP A 248     -70.519  12.555  29.564  1.00 49.02           C  
ATOM   3648  HB2 ASP A 248     -71.276  13.254  29.918  1.00 49.02           H  
ATOM   3649  HB3 ASP A 248     -71.051  11.713  29.121  1.00 49.02           H  
ATOM   3650  O   ASP A 248     -71.124  10.488  32.017  1.00 49.02           O  
ATOM   3651  CG  ASP A 248     -69.703  13.273  28.468  1.00 49.02           C  
ATOM   3652  OD1 ASP A 248     -69.294  14.440  28.689  1.00 49.02           O  
ATOM   3653  OD2 ASP A 248     -69.567  12.699  27.359  1.00 49.02           O  
ATOM   3654  OXT ASP A 248     -71.055  12.590  32.702  1.00 49.02           O  
TER    3655      ASP A 248                                                       
END   
