# Supplementary material for: A glutamine-based single α-helix scaffold to target globular proteins
Source: Nat Commun. 2022 Nov 18;13:7073. doi: 10.1038/s41467-022-34793-6 (PMC9674830; doi:10.1038/s41467-022-34793-6)
Supplement: Supplementary file 7 — Supplementary Data 4 [file 41467_2022_34793_MOESM7_ESM.zip › ColabFold_p37n/p37n_no_MSAs/Q54IJ9.pdb]

ATOM      1  N   MET A   1      -9.442 -18.846 -21.686  1.00 34.08           N  
ATOM      2  H   MET A   1     -10.209 -18.287 -21.343  1.00 34.08           H  
ATOM      3  H2  MET A   1      -9.763 -19.388 -22.476  1.00 34.08           H  
ATOM      4  H3  MET A   1      -9.143 -19.475 -20.954  1.00 34.08           H  
ATOM      5  CA  MET A   1      -8.320 -17.968 -22.089  1.00 34.08           C  
ATOM      6  HA  MET A   1      -8.007 -17.399 -21.214  1.00 34.08           H  
ATOM      7  C   MET A   1      -8.762 -16.901 -23.080  1.00 34.08           C  
ATOM      8  CB  MET A   1      -7.076 -18.730 -22.576  1.00 34.08           C  
ATOM      9  HB2 MET A   1      -7.353 -19.539 -23.251  1.00 34.08           H  
ATOM     10  HB3 MET A   1      -6.429 -18.034 -23.109  1.00 34.08           H  
ATOM     11  O   MET A   1      -8.450 -15.754 -22.828  1.00 34.08           O  
ATOM     12  CG  MET A   1      -6.295 -19.272 -21.370  1.00 34.08           C  
ATOM     13  HG2 MET A   1      -6.276 -18.496 -20.604  1.00 34.08           H  
ATOM     14  HG3 MET A   1      -6.812 -20.138 -20.957  1.00 34.08           H  
ATOM     15  SD  MET A   1      -4.567 -19.712 -21.689  1.00 34.08           S  
ATOM     16  CE  MET A   1      -4.735 -21.267 -22.602  1.00 34.08           C  
ATOM     17  HE1 MET A   1      -3.744 -21.650 -22.845  1.00 34.08           H  
ATOM     18  HE2 MET A   1      -5.284 -21.095 -23.528  1.00 34.08           H  
ATOM     19  HE3 MET A   1      -5.262 -22.000 -21.991  1.00 34.08           H  
ATOM     20  N   GLU A   2      -9.517 -17.215 -24.136  1.00 32.38           N  
ATOM     21  H   GLU A   2      -9.704 -18.176 -24.387  1.00 32.38           H  
ATOM     22  CA  GLU A   2      -9.862 -16.235 -25.191  1.00 32.38           C  
ATOM     23  HA  GLU A   2      -8.942 -15.896 -25.668  1.00 32.38           H  
ATOM     24  C   GLU A   2     -10.575 -14.958 -24.695  1.00 32.38           C  
ATOM     25  CB  GLU A   2     -10.700 -16.940 -26.266  1.00 32.38           C  
ATOM     26  HB2 GLU A   2     -11.588 -17.358 -25.791  1.00 32.38           H  
ATOM     27  HB3 GLU A   2     -11.012 -16.211 -27.014  1.00 32.38           H  
ATOM     28  O   GLU A   2     -10.218 -13.870 -25.129  1.00 32.38           O  
ATOM     29  CG  GLU A   2      -9.893 -18.053 -26.961  1.00 32.38           C  
ATOM     30  HG2 GLU A   2      -9.044 -17.599 -27.471  1.00 32.38           H  
ATOM     31  HG3 GLU A   2      -9.503 -18.743 -26.213  1.00 32.38           H  
ATOM     32  CD  GLU A   2     -10.739 -18.860 -27.951  1.00 32.38           C  
ATOM     33  OE1 GLU A   2     -10.209 -19.184 -29.033  1.00 32.38           O  
ATOM     34  OE2 GLU A   2     -11.882 -19.200 -27.571  1.00 32.38           O  
ATOM     35  N   GLU A   3     -11.500 -15.031 -23.729  1.00 35.20           N  
ATOM     36  H   GLU A   3     -11.881 -15.930 -23.469  1.00 35.20           H  
ATOM     37  CA  GLU A   3     -12.088 -13.818 -23.116  1.00 35.20           C  
ATOM     38  HA  GLU A   3     -12.487 -13.177 -23.902  1.00 35.20           H  
ATOM     39  C   GLU A   3     -11.061 -12.970 -22.338  1.00 35.20           C  
ATOM     40  CB  GLU A   3     -13.249 -14.196 -22.181  1.00 35.20           C  
ATOM     41  HB2 GLU A   3     -12.899 -14.942 -21.468  1.00 35.20           H  
ATOM     42  HB3 GLU A   3     -13.555 -13.308 -21.628  1.00 35.20           H  
ATOM     43  O   GLU A   3     -11.191 -11.752 -22.259  1.00 35.20           O  
ATOM     44  CG  GLU A   3     -14.473 -14.729 -22.943  1.00 35.20           C  
ATOM     45  HG2 GLU A   3     -14.201 -15.653 -23.452  1.00 35.20           H  
ATOM     46  HG3 GLU A   3     -14.760 -13.998 -23.699  1.00 35.20           H  
ATOM     47  CD  GLU A   3     -15.656 -14.999 -22.001  1.00 35.20           C  
ATOM     48  OE1 GLU A   3     -16.788 -14.607 -22.359  1.00 35.20           O  
ATOM     49  OE2 GLU A   3     -15.411 -15.621 -20.941  1.00 35.20           O  
ATOM     50  N   PHE A   4     -10.010 -13.599 -21.803  1.00 35.89           N  
ATOM     51  H   PHE A   4      -9.878 -14.569 -22.051  1.00 35.89           H  
ATOM     52  CA  PHE A   4      -8.935 -12.943 -21.052  1.00 35.89           C  
ATOM     53  HA  PHE A   4      -9.375 -12.179 -20.412  1.00 35.89           H  
ATOM     54  C   PHE A   4      -7.943 -12.242 -21.999  1.00 35.89           C  
ATOM     55  CB  PHE A   4      -8.260 -14.002 -20.160  1.00 35.89           C  
ATOM     56  HB2 PHE A   4      -7.524 -14.553 -20.745  1.00 35.89           H  
ATOM     57  HB3 PHE A   4      -9.013 -14.718 -19.833  1.00 35.89           H  
ATOM     58  O   PHE A   4      -7.569 -11.094 -21.762  1.00 35.89           O  
ATOM     59  CG  PHE A   4      -7.585 -13.464 -18.916  1.00 35.89           C  
ATOM     60  CD1 PHE A   4      -6.211 -13.158 -18.926  1.00 35.89           C  
ATOM     61  HD1 PHE A   4      -5.636 -13.266 -19.834  1.00 35.89           H  
ATOM     62  CD2 PHE A   4      -8.328 -13.305 -17.730  1.00 35.89           C  
ATOM     63  HD2 PHE A   4      -9.385 -13.530 -17.718  1.00 35.89           H  
ATOM     64  CE1 PHE A   4      -5.583 -12.704 -17.753  1.00 35.89           C  
ATOM     65  HE1 PHE A   4      -4.530 -12.465 -17.764  1.00 35.89           H  
ATOM     66  CE2 PHE A   4      -7.699 -12.851 -16.558  1.00 35.89           C  
ATOM     67  HE2 PHE A   4      -8.271 -12.727 -15.650  1.00 35.89           H  
ATOM     68  CZ  PHE A   4      -6.325 -12.553 -16.568  1.00 35.89           C  
ATOM     69  HZ  PHE A   4      -5.841 -12.203 -15.669  1.00 35.89           H  
ATOM     70  N   GLU A   5      -7.600 -12.893 -23.118  1.00 38.48           N  
ATOM     71  H   GLU A   5      -7.935 -13.838 -23.236  1.00 38.48           H  
ATOM     72  CA  GLU A   5      -6.860 -12.290 -24.240  1.00 38.48           C  
ATOM     73  HA  GLU A   5      -5.905 -11.896 -23.892  1.00 38.48           H  
ATOM     74  C   GLU A   5      -7.640 -11.116 -24.856  1.00 38.48           C  
ATOM     75  CB  GLU A   5      -6.590 -13.355 -25.321  1.00 38.48           C  
ATOM     76  HB2 GLU A   5      -7.517 -13.895 -25.513  1.00 38.48           H  
ATOM     77  HB3 GLU A   5      -6.309 -12.862 -26.252  1.00 38.48           H  
ATOM     78  O   GLU A   5      -7.076 -10.042 -25.064  1.00 38.48           O  
ATOM     79  CG  GLU A   5      -5.503 -14.380 -24.953  1.00 38.48           C  
ATOM     80  HG2 GLU A   5      -5.536 -15.180 -25.692  1.00 38.48           H  
ATOM     81  HG3 GLU A   5      -5.752 -14.823 -23.989  1.00 38.48           H  
ATOM     82  CD  GLU A   5      -4.072 -13.807 -24.916  1.00 38.48           C  
ATOM     83  OE1 GLU A   5      -3.230 -14.429 -24.230  1.00 38.48           O  
ATOM     84  OE2 GLU A   5      -3.817 -12.768 -25.564  1.00 38.48           O  
ATOM     85  N   ASN A   6      -8.951 -11.266 -25.090  1.00 38.70           N  
ATOM     86  H   ASN A   6      -9.365 -12.176 -24.947  1.00 38.70           H  
ATOM     87  CA  ASN A   6      -9.787 -10.197 -25.648  1.00 38.70           C  
ATOM     88  HA  ASN A   6      -9.297  -9.813 -26.542  1.00 38.70           H  
ATOM     89  C   ASN A   6      -9.934  -8.996 -24.700  1.00 38.70           C  
ATOM     90  CB  ASN A   6     -11.169 -10.762 -26.038  1.00 38.70           C  
ATOM     91  HB2 ASN A   6     -11.916  -9.973 -25.952  1.00 38.70           H  
ATOM     92  HB3 ASN A   6     -11.454 -11.558 -25.350  1.00 38.70           H  
ATOM     93  O   ASN A   6      -9.936  -7.858 -25.171  1.00 38.70           O  
ATOM     94  CG  ASN A   6     -11.234 -11.258 -27.473  1.00 38.70           C  
ATOM     95  ND2 ASN A   6     -12.085 -12.215 -27.757  1.00 38.70           N  
ATOM     96 HD21 ASN A   6     -12.575 -12.696 -27.016  1.00 38.70           H  
ATOM     97 HD22 ASN A   6     -12.055 -12.554 -28.708  1.00 38.70           H  
ATOM     98  OD1 ASN A   6     -10.575 -10.768 -28.369  1.00 38.70           O  
ATOM     99  N   PHE A   7     -10.033  -9.213 -23.384  1.00 45.10           N  
ATOM    100  H   PHE A   7     -10.084 -10.162 -23.042  1.00 45.10           H  
ATOM    101  CA  PHE A   7     -10.119  -8.111 -22.419  1.00 45.10           C  
ATOM    102  HA  PHE A   7     -10.901  -7.428 -22.750  1.00 45.10           H  
ATOM    103  C   PHE A   7      -8.817  -7.297 -22.365  1.00 45.10           C  
ATOM    104  CB  PHE A   7     -10.514  -8.648 -21.038  1.00 45.10           C  
ATOM    105  HB2 PHE A   7      -9.735  -9.317 -20.672  1.00 45.10           H  
ATOM    106  HB3 PHE A   7     -11.430  -9.231 -21.135  1.00 45.10           H  
ATOM    107  O   PHE A   7      -8.858  -6.068 -22.413  1.00 45.10           O  
ATOM    108  CG  PHE A   7     -10.759  -7.547 -20.022  1.00 45.10           C  
ATOM    109  CD1 PHE A   7      -9.796  -7.256 -19.036  1.00 45.10           C  
ATOM    110  HD1 PHE A   7      -8.881  -7.827 -18.989  1.00 45.10           H  
ATOM    111  CD2 PHE A   7     -11.940  -6.781 -20.090  1.00 45.10           C  
ATOM    112  HD2 PHE A   7     -12.674  -6.990 -20.854  1.00 45.10           H  
ATOM    113  CE1 PHE A   7     -10.016  -6.209 -18.123  1.00 45.10           C  
ATOM    114  HE1 PHE A   7      -9.270  -5.982 -17.375  1.00 45.10           H  
ATOM    115  CE2 PHE A   7     -12.157  -5.732 -19.179  1.00 45.10           C  
ATOM    116  HE2 PHE A   7     -13.058  -5.140 -19.244  1.00 45.10           H  
ATOM    117  CZ  PHE A   7     -11.195  -5.446 -18.195  1.00 45.10           C  
ATOM    118  HZ  PHE A   7     -11.356  -4.633 -17.502  1.00 45.10           H  
ATOM    119  N   PHE A   8      -7.654  -7.959 -22.359  1.00 30.95           N  
ATOM    120  H   PHE A   8      -7.657  -8.968 -22.330  1.00 30.95           H  
ATOM    121  CA  PHE A   8      -6.370  -7.254 -22.448  1.00 30.95           C  
ATOM    122  HA  PHE A   8      -6.397  -6.417 -21.751  1.00 30.95           H  
ATOM    123  C   PHE A   8      -6.127  -6.625 -23.825  1.00 30.95           C  
ATOM    124  CB  PHE A   8      -5.222  -8.174 -22.017  1.00 30.95           C  
ATOM    125  HB2 PHE A   8      -4.317  -7.888 -22.552  1.00 30.95           H  
ATOM    126  HB3 PHE A   8      -5.443  -9.207 -22.284  1.00 30.95           H  
ATOM    127  O   PHE A   8      -5.574  -5.529 -23.894  1.00 30.95           O  
ATOM    128  CG  PHE A   8      -4.938  -8.060 -20.533  1.00 30.95           C  
ATOM    129  CD1 PHE A   8      -4.156  -6.988 -20.058  1.00 30.95           C  
ATOM    130  HD1 PHE A   8      -3.744  -6.272 -20.754  1.00 30.95           H  
ATOM    131  CD2 PHE A   8      -5.494  -8.976 -19.621  1.00 30.95           C  
ATOM    132  HD2 PHE A   8      -6.103  -9.793 -19.981  1.00 30.95           H  
ATOM    133  CE1 PHE A   8      -3.925  -6.836 -18.680  1.00 30.95           C  
ATOM    134  HE1 PHE A   8      -3.327  -6.011 -18.322  1.00 30.95           H  
ATOM    135  CE2 PHE A   8      -5.263  -8.824 -18.242  1.00 30.95           C  
ATOM    136  HE2 PHE A   8      -5.692  -9.532 -17.548  1.00 30.95           H  
ATOM    137  CZ  PHE A   8      -4.479  -7.755 -17.771  1.00 30.95           C  
ATOM    138  HZ  PHE A   8      -4.305  -7.641 -16.712  1.00 30.95           H  
ATOM    139  N   SER A   9      -6.604  -7.240 -24.910  1.00 38.72           N  
ATOM    140  H   SER A   9      -6.999  -8.163 -24.808  1.00 38.72           H  
ATOM    141  CA  SER A   9      -6.521  -6.660 -26.259  1.00 38.72           C  
ATOM    142  HA  SER A   9      -5.481  -6.405 -26.465  1.00 38.72           H  
ATOM    143  C   SER A   9      -7.336  -5.370 -26.405  1.00 38.72           C  
ATOM    144  CB  SER A   9      -6.969  -7.673 -27.315  1.00 38.72           C  
ATOM    145  HB2 SER A   9      -8.000  -7.972 -27.125  1.00 38.72           H  
ATOM    146  HB3 SER A   9      -6.912  -7.208 -28.299  1.00 38.72           H  
ATOM    147  O   SER A   9      -6.951  -4.502 -27.178  1.00 38.72           O  
ATOM    148  OG  SER A   9      -6.127  -8.808 -27.298  1.00 38.72           O  
ATOM    149  HG  SER A   9      -6.324  -9.326 -26.513  1.00 38.72           H  
ATOM    150  N   GLN A  10      -8.416  -5.191 -25.633  1.00 34.02           N  
ATOM    151  H   GLN A  10      -8.718  -5.953 -25.043  1.00 34.02           H  
ATOM    152  CA  GLN A  10      -9.178  -3.932 -25.577  1.00 34.02           C  
ATOM    153  HA  GLN A  10      -9.243  -3.514 -26.582  1.00 34.02           H  
ATOM    154  C   GLN A  10      -8.517  -2.843 -24.711  1.00 34.02           C  
ATOM    155  CB  GLN A  10     -10.605  -4.221 -25.087  1.00 34.02           C  
ATOM    156  HB2 GLN A  10     -11.099  -3.281 -24.842  1.00 34.02           H  
ATOM    157  HB3 GLN A  10     -10.564  -4.833 -24.186  1.00 34.02           H  
ATOM    158  O   GLN A  10      -8.888  -1.676 -24.815  1.00 34.02           O  
ATOM    159  CG  GLN A  10     -11.435  -4.933 -26.164  1.00 34.02           C  
ATOM    160  HG2 GLN A  10     -10.901  -5.816 -26.514  1.00 34.02           H  
ATOM    161  HG3 GLN A  10     -11.569  -4.266 -27.016  1.00 34.02           H  
ATOM    162  CD  GLN A  10     -12.810  -5.349 -25.655  1.00 34.02           C  
ATOM    163  NE2 GLN A  10     -13.212  -6.579 -25.886  1.00 34.02           N  
ATOM    164 HE21 GLN A  10     -12.580  -7.232 -26.327  1.00 34.02           H  
ATOM    165 HE22 GLN A  10     -14.122  -6.826 -25.525  1.00 34.02           H  
ATOM    166  OE1 GLN A  10     -13.556  -4.591 -25.059  1.00 34.02           O  
ATOM    167  N   LEU A  11      -7.536  -3.200 -23.875  1.00 30.24           N  
ATOM    168  H   LEU A  11      -7.283  -4.177 -23.832  1.00 30.24           H  
ATOM    169  CA  LEU A  11      -6.750  -2.264 -23.058  1.00 30.24           C  
ATOM    170  HA  LEU A  11      -7.308  -1.333 -22.963  1.00 30.24           H  
ATOM    171  C   LEU A  11      -5.418  -1.855 -23.711  1.00 30.24           C  
ATOM    172  CB  LEU A  11      -6.559  -2.865 -21.653  1.00 30.24           C  
ATOM    173  HB2 LEU A  11      -5.741  -2.354 -21.146  1.00 30.24           H  
ATOM    174  HB3 LEU A  11      -6.276  -3.912 -21.758  1.00 30.24           H  
ATOM    175  O   LEU A  11      -4.695  -1.028 -23.157  1.00 30.24           O  
ATOM    176  CG  LEU A  11      -7.817  -2.755 -20.772  1.00 30.24           C  
ATOM    177  HG  LEU A  11      -8.696  -3.069 -21.335  1.00 30.24           H  
ATOM    178  CD1 LEU A  11      -7.680  -3.667 -19.553  1.00 30.24           C  
ATOM    179 HD11 LEU A  11      -6.777  -3.419 -18.996  1.00 30.24           H  
ATOM    180 HD12 LEU A  11      -8.554  -3.558 -18.910  1.00 30.24           H  
ATOM    181 HD13 LEU A  11      -7.629  -4.703 -19.887  1.00 30.24           H  
ATOM    182  CD2 LEU A  11      -8.030  -1.323 -20.265  1.00 30.24           C  
ATOM    183 HD21 LEU A  11      -8.216  -0.655 -21.107  1.00 30.24           H  
ATOM    184 HD22 LEU A  11      -7.151  -0.980 -19.720  1.00 30.24           H  
ATOM    185 HD23 LEU A  11      -8.901  -1.293 -19.611  1.00 30.24           H  
ATOM    186  N   ILE A  12      -5.102  -2.391 -24.892  1.00 34.32           N  
ATOM    187  H   ILE A  12      -5.747  -3.055 -25.296  1.00 34.32           H  
ATOM    188  CA  ILE A  12      -3.991  -1.941 -25.735  1.00 34.32           C  
ATOM    189  HA  ILE A  12      -3.291  -1.357 -25.138  1.00 34.32           H  
ATOM    190  C   ILE A  12      -4.577  -1.050 -26.841  1.00 34.32           C  
ATOM    191  CB  ILE A  12      -3.208  -3.151 -26.301  1.00 34.32           C  
ATOM    192  HB  ILE A  12      -3.904  -3.792 -26.841  1.00 34.32           H  
ATOM    193  O   ILE A  12      -5.251  -1.567 -27.733  1.00 34.32           O  
ATOM    194  CG1 ILE A  12      -2.566  -3.973 -25.156  1.00 34.32           C  
ATOM    195 HG12 ILE A  12      -3.313  -4.177 -24.389  1.00 34.32           H  
ATOM    196 HG13 ILE A  12      -1.770  -3.391 -24.692  1.00 34.32           H  
ATOM    197  CG2 ILE A  12      -2.117  -2.673 -27.281  1.00 34.32           C  
ATOM    198 HG21 ILE A  12      -1.552  -3.518 -27.675  1.00 34.32           H  
ATOM    199 HG22 ILE A  12      -2.574  -2.174 -28.136  1.00 34.32           H  
ATOM    200 HG23 ILE A  12      -1.441  -1.974 -26.788  1.00 34.32           H  
ATOM    201  CD1 ILE A  12      -2.006  -5.332 -25.599  1.00 34.32           C  
ATOM    202 HD11 ILE A  12      -1.156  -5.202 -26.269  1.00 34.32           H  
ATOM    203 HD12 ILE A  12      -2.785  -5.905 -26.102  1.00 34.32           H  
ATOM    204 HD13 ILE A  12      -1.674  -5.885 -24.721  1.00 34.32           H  
ATOM    205  N   PRO A  13      -4.323   0.273 -26.842  1.00 34.78           N  
ATOM    206  CA  PRO A  13      -4.637   1.108 -27.995  1.00 34.78           C  
ATOM    207  HA  PRO A  13      -5.712   1.080 -28.170  1.00 34.78           H  
ATOM    208  C   PRO A  13      -3.886   0.589 -29.225  1.00 34.78           C  
ATOM    209  CB  PRO A  13      -4.213   2.536 -27.620  1.00 34.78           C  
ATOM    210  HB2 PRO A  13      -3.215   2.748 -28.003  1.00 34.78           H  
ATOM    211  HB3 PRO A  13      -4.924   3.276 -27.989  1.00 34.78           H  
ATOM    212  O   PRO A  13      -2.679   0.342 -29.159  1.00 34.78           O  
ATOM    213  CG  PRO A  13      -4.168   2.508 -26.092  1.00 34.78           C  
ATOM    214  HG2 PRO A  13      -3.467   3.241 -25.694  1.00 34.78           H  
ATOM    215  HG3 PRO A  13      -5.169   2.675 -25.693  1.00 34.78           H  
ATOM    216  CD  PRO A  13      -3.729   1.078 -25.789  1.00 34.78           C  
ATOM    217  HD2 PRO A  13      -2.643   1.001 -25.843  1.00 34.78           H  
ATOM    218  HD3 PRO A  13      -4.086   0.781 -24.803  1.00 34.78           H  
ATOM    219  N   ALA A  14      -4.590   0.419 -30.346  1.00 30.68           N  
ATOM    220  H   ALA A  14      -5.580   0.615 -30.342  1.00 30.68           H  
ATOM    221  CA  ALA A  14      -3.948   0.064 -31.608  1.00 30.68           C  
ATOM    222  HA  ALA A  14      -3.437  -0.886 -31.456  1.00 30.68           H  
ATOM    223  C   ALA A  14      -2.914   1.148 -31.994  1.00 30.68           C  
ATOM    224  CB  ALA A  14      -5.020  -0.134 -32.686  1.00 30.68           C  
ATOM    225  HB1 ALA A  14      -5.700  -0.932 -32.390  1.00 30.68           H  
ATOM    226  HB2 ALA A  14      -5.581   0.790 -32.826  1.00 30.68           H  
ATOM    227  HB3 ALA A  14      -4.545  -0.402 -33.630  1.00 30.68           H  
ATOM    228  O   ALA A  14      -3.178   2.334 -31.769  1.00 30.68           O  
ATOM    229  N   PRO A  15      -1.746   0.775 -32.551  1.00 40.36           N  
ATOM    230  CA  PRO A  15      -0.629   1.695 -32.772  1.00 40.36           C  
ATOM    231  HA  PRO A  15      -0.524   2.354 -31.911  1.00 40.36           H  
ATOM    232  C   PRO A  15      -0.835   2.586 -34.011  1.00 40.36           C  
ATOM    233  CB  PRO A  15       0.608   0.788 -32.843  1.00 40.36           C  
ATOM    234  HB2 PRO A  15       1.426   1.223 -33.417  1.00 40.36           H  
ATOM    235  HB3 PRO A  15       0.944   0.558 -31.832  1.00 40.36           H  
ATOM    236  O   PRO A  15      -0.099   2.473 -34.982  1.00 40.36           O  
ATOM    237  CG  PRO A  15       0.053  -0.478 -33.494  1.00 40.36           C  
ATOM    238  HG2 PRO A  15       0.667  -1.351 -33.274  1.00 40.36           H  
ATOM    239  HG3 PRO A  15      -0.039  -0.331 -34.570  1.00 40.36           H  
ATOM    240  CD  PRO A  15      -1.336  -0.588 -32.866  1.00 40.36           C  
ATOM    241  HD2 PRO A  15      -2.030  -1.057 -33.563  1.00 40.36           H  
ATOM    242  HD3 PRO A  15      -1.271  -1.168 -31.945  1.00 40.36           H  
ATOM    243  N   ASP A  16      -1.839   3.466 -33.954  1.00 33.23           N  
ATOM    244  H   ASP A  16      -2.446   3.404 -33.149  1.00 33.23           H  
ATOM    245  CA  ASP A  16      -2.170   4.477 -34.974  1.00 33.23           C  
ATOM    246  HA  ASP A  16      -1.235   4.799 -35.431  1.00 33.23           H  
ATOM    247  C   ASP A  16      -2.767   5.760 -34.333  1.00 33.23           C  
ATOM    248  CB  ASP A  16      -3.055   3.850 -36.083  1.00 33.23           C  
ATOM    249  HB2 ASP A  16      -3.869   4.521 -36.356  1.00 33.23           H  
ATOM    250  HB3 ASP A  16      -3.521   2.941 -35.703  1.00 33.23           H  
ATOM    251  O   ASP A  16      -3.676   6.402 -34.859  1.00 33.23           O  
ATOM    252  CG  ASP A  16      -2.293   3.533 -37.380  1.00 33.23           C  
ATOM    253  OD1 ASP A  16      -1.381   4.312 -37.743  1.00 33.23           O  
ATOM    254  OD2 ASP A  16      -2.688   2.544 -38.039  1.00 33.23           O  
ATOM    255  N   GLN A  17      -2.262   6.150 -33.152  1.00 30.48           N  
ATOM    256  H   GLN A  17      -1.548   5.569 -32.736  1.00 30.48           H  
ATOM    257  CA  GLN A  17      -2.543   7.458 -32.526  1.00 30.48           C  
ATOM    258  HA  GLN A  17      -2.986   8.089 -33.296  1.00 30.48           H  
ATOM    259  C   GLN A  17      -1.280   8.259 -32.154  1.00 30.48           C  
ATOM    260  CB  GLN A  17      -3.597   7.363 -31.399  1.00 30.48           C  
ATOM    261  HB2 GLN A  17      -3.629   8.313 -30.866  1.00 30.48           H  
ATOM    262  HB3 GLN A  17      -3.332   6.578 -30.692  1.00 30.48           H  
ATOM    263  O   GLN A  17      -1.308   9.090 -31.252  1.00 30.48           O  
ATOM    264  CG  GLN A  17      -5.002   7.115 -31.977  1.00 30.48           C  
ATOM    265  HG2 GLN A  17      -5.115   7.695 -32.893  1.00 30.48           H  
ATOM    266  HG3 GLN A  17      -5.106   6.062 -32.236  1.00 30.48           H  
ATOM    267  CD  GLN A  17      -6.150   7.518 -31.052  1.00 30.48           C  
ATOM    268  NE2 GLN A  17      -7.348   7.637 -31.583  1.00 30.48           N  
ATOM    269 HE21 GLN A  17      -8.084   7.908 -30.948  1.00 30.48           H  
ATOM    270 HE22 GLN A  17      -7.476   7.463 -32.570  1.00 30.48           H  
ATOM    271  OE1 GLN A  17      -6.028   7.739 -29.860  1.00 30.48           O  
ATOM    272  N   ASP A  18      -0.205   8.090 -32.929  1.00 27.02           N  
ATOM    273  H   ASP A  18      -0.238   7.371 -33.638  1.00 27.02           H  
ATOM    274  CA  ASP A  18       0.900   9.059 -33.028  1.00 27.02           C  
ATOM    275  HA  ASP A  18       0.871   9.718 -32.160  1.00 27.02           H  
ATOM    276  C   ASP A  18       0.699   9.984 -34.250  1.00 27.02           C  
ATOM    277  CB  ASP A  18       2.270   8.346 -33.004  1.00 27.02           C  
ATOM    278  HB2 ASP A  18       2.196   7.390 -33.523  1.00 27.02           H  
ATOM    279  HB3 ASP A  18       3.009   8.949 -33.530  1.00 27.02           H  
ATOM    280  O   ASP A  18       1.537  10.072 -35.147  1.00 27.02           O  
ATOM    281  CG  ASP A  18       2.822   8.149 -31.588  1.00 27.02           C  
ATOM    282  OD1 ASP A  18       2.837   9.146 -30.830  1.00 27.02           O  
ATOM    283  OD2 ASP A  18       3.281   7.022 -31.295  1.00 27.02           O  
ATOM    284  N   ILE A  19      -0.441  10.688 -34.309  1.00 28.23           N  
ATOM    285  H   ILE A  19      -1.092  10.596 -33.542  1.00 28.23           H  
ATOM    286  CA  ILE A  19      -0.669  11.761 -35.293  1.00 28.23           C  
ATOM    287  HA  ILE A  19       0.262  11.914 -35.841  1.00 28.23           H  
ATOM    288  C   ILE A  19      -0.942  13.081 -34.577  1.00 28.23           C  
ATOM    289  CB  ILE A  19      -1.717  11.393 -36.369  1.00 28.23           C  
ATOM    290  HB  ILE A  19      -2.627  11.050 -35.878  1.00 28.23           H  
ATOM    291  O   ILE A  19      -1.835  13.209 -33.740  1.00 28.23           O  
ATOM    292  CG1 ILE A  19      -1.144  10.249 -37.243  1.00 28.23           C  
ATOM    293 HG12 ILE A  19      -0.972   9.378 -36.611  1.00 28.23           H  
ATOM    294 HG13 ILE A  19      -0.183  10.556 -37.654  1.00 28.23           H  
ATOM    295  CG2 ILE A  19      -2.062  12.621 -37.243  1.00 28.23           C  
ATOM    296 HG21 ILE A  19      -2.823  12.358 -37.977  1.00 28.23           H  
ATOM    297 HG22 ILE A  19      -2.481  13.422 -36.634  1.00 28.23           H  
ATOM    298 HG23 ILE A  19      -1.172  12.982 -37.758  1.00 28.23           H  
ATOM    299  CD1 ILE A  19      -2.034   9.797 -38.407  1.00 28.23           C  
ATOM    300 HD11 ILE A  19      -3.028   9.548 -38.037  1.00 28.23           H  
ATOM    301 HD12 ILE A  19      -1.597   8.909 -38.865  1.00 28.23           H  
ATOM    302 HD13 ILE A  19      -2.104  10.576 -39.166  1.00 28.23           H  
ATOM    303  N   TRP A  20      -0.132  14.074 -34.935  1.00 28.07           N  
ATOM    304  H   TRP A  20       0.546  13.884 -35.659  1.00 28.07           H  
ATOM    305  CA  TRP A  20      -0.110  15.390 -34.318  1.00 28.07           C  
ATOM    306  HA  TRP A  20      -0.054  15.250 -33.239  1.00 28.07           H  
ATOM    307  C   TRP A  20      -1.349  16.238 -34.610  1.00 28.07           C  
ATOM    308  CB  TRP A  20       1.149  16.143 -34.771  1.00 28.07           C  
ATOM    309  HB2 TRP A  20       0.943  17.213 -34.761  1.00 28.07           H  
ATOM    310  HB3 TRP A  20       1.384  15.885 -35.804  1.00 28.07           H  
ATOM    311  O   TRP A  20      -1.920  16.225 -35.699  1.00 28.07           O  
ATOM    312  CG  TRP A  20       2.360  15.924 -33.922  1.00 28.07           C  
ATOM    313  CD1 TRP A  20       3.032  14.760 -33.775  1.00 28.07           C  
ATOM    314  HD1 TRP A  20       2.776  13.826 -34.255  1.00 28.07           H  
ATOM    315  CD2 TRP A  20       3.039  16.891 -33.062  1.00 28.07           C  
ATOM    316  CE2 TRP A  20       4.134  16.235 -32.425  1.00 28.07           C  
ATOM    317  CE3 TRP A  20       2.832  18.254 -32.750  1.00 28.07           C  
ATOM    318  HE3 TRP A  20       2.015  18.782 -33.219  1.00 28.07           H  
ATOM    319  NE1 TRP A  20       4.080  14.939 -32.893  1.00 28.07           N  
ATOM    320  HE1 TRP A  20       4.686  14.186 -32.602  1.00 28.07           H  
ATOM    321  CH2 TRP A  20       4.752  18.255 -31.238  1.00 28.07           C  
ATOM    322  HH2 TRP A  20       5.396  18.777 -30.545  1.00 28.07           H  
ATOM    323  CZ2 TRP A  20       4.984  16.898 -31.527  1.00 28.07           C  
ATOM    324  HZ2 TRP A  20       5.800  16.367 -31.060  1.00 28.07           H  
ATOM    325  CZ3 TRP A  20       3.677  18.929 -31.847  1.00 28.07           C  
ATOM    326  HZ3 TRP A  20       3.503  19.971 -31.623  1.00 28.07           H  
ATOM    327  N   LEU A  21      -1.638  17.088 -33.625  1.00 25.12           N  
ATOM    328  H   LEU A  21      -1.149  16.911 -32.759  1.00 25.12           H  
ATOM    329  CA  LEU A  21      -2.249  18.411 -33.730  1.00 25.12           C  
ATOM    330  HA  LEU A  21      -3.304  18.339 -33.463  1.00 25.12           H  
ATOM    331  C   LEU A  21      -2.124  19.057 -35.133  1.00 25.12           C  
ATOM    332  CB  LEU A  21      -1.494  19.252 -32.673  1.00 25.12           C  
ATOM    333  HB2 LEU A  21      -1.493  18.723 -31.721  1.00 25.12           H  
ATOM    334  HB3 LEU A  21      -0.453  19.331 -32.989  1.00 25.12           H  
ATOM    335  O   LEU A  21      -1.130  19.724 -35.423  1.00 25.12           O  
ATOM    336  CG  LEU A  21      -2.042  20.669 -32.438  1.00 25.12           C  
ATOM    337  HG  LEU A  21      -2.342  21.124 -33.382  1.00 25.12           H  
ATOM    338  CD1 LEU A  21      -3.249  20.626 -31.500  1.00 25.12           C  
ATOM    339 HD11 LEU A  21      -3.635  21.635 -31.355  1.00 25.12           H  
ATOM    340 HD12 LEU A  21      -4.035  20.010 -31.936  1.00 25.12           H  
ATOM    341 HD13 LEU A  21      -2.962  20.210 -30.534  1.00 25.12           H  
ATOM    342  CD2 LEU A  21      -0.967  21.549 -31.799  1.00 25.12           C  
ATOM    343 HD21 LEU A  21      -1.366  22.547 -31.618  1.00 25.12           H  
ATOM    344 HD22 LEU A  21      -0.117  21.630 -32.476  1.00 25.12           H  
ATOM    345 HD23 LEU A  21      -0.636  21.112 -30.857  1.00 25.12           H  
ATOM    346  N   LEU A  22      -3.163  18.941 -35.968  1.00 25.20           N  
ATOM    347  H   LEU A  22      -3.901  18.293 -35.733  1.00 25.20           H  
ATOM    348  CA  LEU A  22      -3.293  19.712 -37.208  1.00 25.20           C  
ATOM    349  HA  LEU A  22      -2.469  20.425 -37.247  1.00 25.20           H  
ATOM    350  C   LEU A  22      -4.591  20.524 -37.199  1.00 25.20           C  
ATOM    351  CB  LEU A  22      -3.173  18.794 -38.440  1.00 25.20           C  
ATOM    352  HB2 LEU A  22      -2.383  18.061 -38.273  1.00 25.20           H  
ATOM    353  HB3 LEU A  22      -4.110  18.252 -38.563  1.00 25.20           H  
ATOM    354  O   LEU A  22      -5.689  19.982 -37.071  1.00 25.20           O  
ATOM    355  CG  LEU A  22      -2.854  19.583 -39.727  1.00 25.20           C  
ATOM    356  HG  LEU A  22      -3.497  20.462 -39.785  1.00 25.20           H  
ATOM    357  CD1 LEU A  22      -1.390  20.035 -39.770  1.00 25.20           C  
ATOM    358 HD11 LEU A  22      -1.165  20.699 -38.936  1.00 25.20           H  
ATOM    359 HD12 LEU A  22      -0.733  19.167 -39.717  1.00 25.20           H  
ATOM    360 HD13 LEU A  22      -1.198  20.571 -40.700  1.00 25.20           H  
ATOM    361  CD2 LEU A  22      -3.112  18.728 -40.965  1.00 25.20           C  
ATOM    362 HD21 LEU A  22      -2.892  19.301 -41.866  1.00 25.20           H  
ATOM    363 HD22 LEU A  22      -2.486  17.836 -40.941  1.00 25.20           H  
ATOM    364 HD23 LEU A  22      -4.160  18.427 -40.991  1.00 25.20           H  
ATOM    365  N   ALA A  23      -4.463  21.843 -37.326  1.00 25.79           N  
ATOM    366  H   ALA A  23      -3.543  22.229 -37.480  1.00 25.79           H  
ATOM    367  CA  ALA A  23      -5.594  22.759 -37.308  1.00 25.79           C  
ATOM    368  HA  ALA A  23      -6.391  22.313 -36.712  1.00 25.79           H  
ATOM    369  C   ALA A  23      -6.146  23.022 -38.721  1.00 25.79           C  
ATOM    370  CB  ALA A  23      -5.175  24.054 -36.601  1.00 25.79           C  
ATOM    371  HB1 ALA A  23      -4.826  23.830 -35.593  1.00 25.79           H  
ATOM    372  HB2 ALA A  23      -4.376  24.539 -37.161  1.00 25.79           H  
ATOM    373  HB3 ALA A  23      -6.027  24.731 -36.541  1.00 25.79           H  
ATOM    374  O   ALA A  23      -5.407  23.404 -39.619  1.00 25.79           O  
ATOM    375  N   ALA A  24      -7.469  22.889 -38.849  1.00 26.45           N  
ATOM    376  H   ALA A  24      -7.931  22.429 -38.078  1.00 26.45           H  
ATOM    377  CA  ALA A  24      -8.355  23.587 -39.787  1.00 26.45           C  
ATOM    378  HA  ALA A  24      -9.279  23.010 -39.819  1.00 26.45           H  
ATOM    379  C   ALA A  24      -7.918  23.772 -41.262  1.00 26.45           C  
ATOM    380  CB  ALA A  24      -8.711  24.939 -39.147  1.00 26.45           C  
ATOM    381  HB1 ALA A  24      -7.817  25.557 -39.066  1.00 26.45           H  
ATOM    382  HB2 ALA A  24      -9.135  24.787 -38.155  1.00 26.45           H  
ATOM    383  HB3 ALA A  24      -9.441  25.458 -39.769  1.00 26.45           H  
ATOM    384  O   ALA A  24      -7.277  24.760 -41.616  1.00 26.45           O  
ATOM    385  N   GLN A  25      -8.505  22.968 -42.159  1.00 26.85           N  
ATOM    386  H   GLN A  25      -8.964  22.132 -41.826  1.00 26.85           H  
ATOM    387  CA  GLN A  25      -8.966  23.451 -43.472  1.00 26.85           C  
ATOM    388  HA  GLN A  25      -9.324  24.468 -43.313  1.00 26.85           H  
ATOM    389  C   GLN A  25     -10.220  22.685 -43.949  1.00 26.85           C  
ATOM    390  CB  GLN A  25      -7.808  23.520 -44.494  1.00 26.85           C  
ATOM    391  HB2 GLN A  25      -8.041  22.936 -45.384  1.00 26.85           H  
ATOM    392  HB3 GLN A  25      -6.894  23.121 -44.053  1.00 26.85           H  
ATOM    393  O   GLN A  25     -10.716  21.813 -43.238  1.00 26.85           O  
ATOM    394  CG  GLN A  25      -7.577  24.995 -44.887  1.00 26.85           C  
ATOM    395  HG2 GLN A  25      -8.424  25.347 -45.474  1.00 26.85           H  
ATOM    396  HG3 GLN A  25      -7.519  25.605 -43.986  1.00 26.85           H  
ATOM    397  CD  GLN A  25      -6.304  25.243 -45.687  1.00 26.85           C  
ATOM    398  NE2 GLN A  25      -5.729  26.424 -45.596  1.00 26.85           N  
ATOM    399 HE21 GLN A  25      -4.874  26.526 -46.125  1.00 26.85           H  
ATOM    400 HE22 GLN A  25      -6.059  27.107 -44.930  1.00 26.85           H  
ATOM    401  OE1 GLN A  25      -5.815  24.414 -46.429  1.00 26.85           O  
ATOM    402  N   GLN A  26     -10.816  23.110 -45.069  1.00 26.37           N  
ATOM    403  H   GLN A  26     -10.288  23.713 -45.684  1.00 26.37           H  
ATOM    404  CA  GLN A  26     -12.213  22.831 -45.455  1.00 26.37           C  
ATOM    405  HA  GLN A  26     -12.660  22.123 -44.758  1.00 26.37           H  
ATOM    406  C   GLN A  26     -12.337  22.230 -46.878  1.00 26.37           C  
ATOM    407  CB  GLN A  26     -13.001  24.163 -45.399  1.00 26.37           C  
ATOM    408  HB2 GLN A  26     -12.548  24.853 -46.111  1.00 26.37           H  
ATOM    409  HB3 GLN A  26     -14.028  23.985 -45.718  1.00 26.37           H  
ATOM    410  O   GLN A  26     -11.350  22.136 -47.603  1.00 26.37           O  
ATOM    411  CG  GLN A  26     -13.074  24.867 -44.033  1.00 26.37           C  
ATOM    412  HG2 GLN A  26     -13.575  24.212 -43.320  1.00 26.37           H  
ATOM    413  HG3 GLN A  26     -12.067  25.068 -43.666  1.00 26.37           H  
ATOM    414  CD  GLN A  26     -13.828  26.199 -44.106  1.00 26.37           C  
ATOM    415  NE2 GLN A  26     -14.049  26.863 -42.994  1.00 26.37           N  
ATOM    416 HE21 GLN A  26     -13.729  26.509 -42.103  1.00 26.37           H  
ATOM    417 HE22 GLN A  26     -14.541  27.738 -43.101  1.00 26.37           H  
ATOM    418  OE1 GLN A  26     -14.232  26.680 -45.150  1.00 26.37           O  
ATOM    419  N   THR A  27     -13.589  22.012 -47.322  1.00 30.26           N  
ATOM    420  H   THR A  27     -14.317  22.056 -46.624  1.00 30.26           H  
ATOM    421  CA  THR A  27     -14.045  21.778 -48.722  1.00 30.26           C  
ATOM    422  HA  THR A  27     -15.109  22.014 -48.698  1.00 30.26           H  
ATOM    423  C   THR A  27     -14.050  20.281 -49.186  1.00 30.26           C  
ATOM    424  CB  THR A  27     -13.480  22.853 -49.684  1.00 30.26           C  
ATOM    425  HB  THR A  27     -14.157  22.945 -50.534  1.00 30.26           H  
ATOM    426  O   THR A  27     -13.732  19.434 -48.355  1.00 30.26           O  
ATOM    427  CG2 THR A  27     -13.408  24.278 -49.125  1.00 30.26           C  
ATOM    428 HG21 THR A  27     -12.559  24.392 -48.450  1.00 30.26           H  
ATOM    429 HG22 THR A  27     -14.334  24.527 -48.606  1.00 30.26           H  
ATOM    430 HG23 THR A  27     -13.271  24.973 -49.953  1.00 30.26           H  
ATOM    431  OG1 THR A  27     -12.202  22.503 -50.136  1.00 30.26           O  
ATOM    432  HG1 THR A  27     -11.674  22.312 -49.358  1.00 30.26           H  
ATOM    433  N   PRO A  28     -14.649  19.883 -50.345  1.00 40.60           N  
ATOM    434  CA  PRO A  28     -15.891  19.079 -50.294  1.00 40.60           C  
ATOM    435  HA  PRO A  28     -16.057  18.679 -49.294  1.00 40.60           H  
ATOM    436  C   PRO A  28     -16.000  17.900 -51.316  1.00 40.60           C  
ATOM    437  CB  PRO A  28     -16.943  20.163 -50.607  1.00 40.60           C  
ATOM    438  HB2 PRO A  28     -17.178  20.705 -49.691  1.00 40.60           H  
ATOM    439  HB3 PRO A  28     -17.864  19.763 -51.032  1.00 40.60           H  
ATOM    440  O   PRO A  28     -15.066  17.647 -52.064  1.00 40.60           O  
ATOM    441  CG  PRO A  28     -16.245  21.120 -51.590  1.00 40.60           C  
ATOM    442  HG2 PRO A  28     -16.320  22.147 -51.233  1.00 40.60           H  
ATOM    443  HG3 PRO A  28     -16.663  21.032 -52.593  1.00 40.60           H  
ATOM    444  CD  PRO A  28     -14.792  20.646 -51.579  1.00 40.60           C  
ATOM    445  HD2 PRO A  28     -14.635  19.982 -52.429  1.00 40.60           H  
ATOM    446  HD3 PRO A  28     -14.065  21.448 -51.709  1.00 40.60           H  
ATOM    447  N   GLN A  29     -17.202  17.286 -51.403  1.00 25.20           N  
ATOM    448  H   GLN A  29     -17.822  17.461 -50.625  1.00 25.20           H  
ATOM    449  CA  GLN A  29     -17.836  16.560 -52.546  1.00 25.20           C  
ATOM    450  HA  GLN A  29     -18.819  17.026 -52.608  1.00 25.20           H  
ATOM    451  C   GLN A  29     -18.175  15.043 -52.430  1.00 25.20           C  
ATOM    452  CB  GLN A  29     -17.207  16.844 -53.932  1.00 25.20           C  
ATOM    453  HB2 GLN A  29     -16.142  16.611 -53.947  1.00 25.20           H  
ATOM    454  HB3 GLN A  29     -17.657  16.151 -54.643  1.00 25.20           H  
ATOM    455  O   GLN A  29     -17.334  14.213 -52.122  1.00 25.20           O  
ATOM    456  CG  GLN A  29     -17.465  18.260 -54.472  1.00 25.20           C  
ATOM    457  HG2 GLN A  29     -18.488  18.549 -54.234  1.00 25.20           H  
ATOM    458  HG3 GLN A  29     -16.785  18.963 -53.990  1.00 25.20           H  
ATOM    459  CD  GLN A  29     -17.293  18.362 -55.991  1.00 25.20           C  
ATOM    460  NE2 GLN A  29     -17.816  19.397 -56.612  1.00 25.20           N  
ATOM    461 HE21 GLN A  29     -17.659  19.420 -57.610  1.00 25.20           H  
ATOM    462 HE22 GLN A  29     -18.323  20.107 -56.104  1.00 25.20           H  
ATOM    463  OE1 GLN A  29     -16.714  17.533 -56.669  1.00 25.20           O  
ATOM    464  N   ASN A  30     -19.422  14.749 -52.852  1.00 25.61           N  
ATOM    465  H   ASN A  30     -20.013  15.564 -52.928  1.00 25.61           H  
ATOM    466  CA  ASN A  30     -19.906  13.683 -53.762  1.00 25.61           C  
ATOM    467  HA  ASN A  30     -20.937  13.987 -53.942  1.00 25.61           H  
ATOM    468  C   ASN A  30     -20.068  12.178 -53.383  1.00 25.61           C  
ATOM    469  CB  ASN A  30     -19.239  13.868 -55.139  1.00 25.61           C  
ATOM    470  HB2 ASN A  30     -19.480  13.019 -55.779  1.00 25.61           H  
ATOM    471  HB3 ASN A  30     -18.155  13.867 -55.022  1.00 25.61           H  
ATOM    472  O   ASN A  30     -19.121  11.471 -53.070  1.00 25.61           O  
ATOM    473  CG  ASN A  30     -19.675  15.138 -55.860  1.00 25.61           C  
ATOM    474  ND2 ASN A  30     -19.178  15.354 -57.053  1.00 25.61           N  
ATOM    475 HD21 ASN A  30     -18.521  14.696 -57.448  1.00 25.61           H  
ATOM    476 HD22 ASN A  30     -19.389  16.241 -57.486  1.00 25.61           H  
ATOM    477  OD1 ASN A  30     -20.394  15.986 -55.347  1.00 25.61           O  
ATOM    478  N   ASN A  31     -21.301  11.717 -53.677  1.00 26.95           N  
ATOM    479  H   ASN A  31     -21.966  12.461 -53.834  1.00 26.95           H  
ATOM    480  CA  ASN A  31     -21.749  10.466 -54.332  1.00 26.95           C  
ATOM    481  HA  ASN A  31     -22.792  10.694 -54.554  1.00 26.95           H  
ATOM    482  C   ASN A  31     -21.869   9.093 -53.606  1.00 26.95           C  
ATOM    483  CB  ASN A  31     -21.134  10.349 -55.740  1.00 26.95           C  
ATOM    484  HB2 ASN A  31     -20.054  10.489 -55.694  1.00 26.95           H  
ATOM    485  HB3 ASN A  31     -21.310   9.342 -56.120  1.00 26.95           H  
ATOM    486  O   ASN A  31     -20.907   8.483 -53.163  1.00 26.95           O  
ATOM    487  CG  ASN A  31     -21.737  11.344 -56.722  1.00 26.95           C  
ATOM    488  ND2 ASN A  31     -22.230  10.902 -57.848  1.00 26.95           N  
ATOM    489 HD21 ASN A  31     -22.495   9.928 -57.892  1.00 26.95           H  
ATOM    490 HD22 ASN A  31     -22.731  11.574 -58.412  1.00 26.95           H  
ATOM    491  OD1 ASN A  31     -21.809  12.540 -56.478  1.00 26.95           O  
ATOM    492  N   ASP A  32     -23.111   8.585 -53.677  1.00 26.16           N  
ATOM    493  H   ASP A  32     -23.797   9.269 -53.966  1.00 26.16           H  
ATOM    494  CA  ASP A  32     -23.575   7.246 -54.100  1.00 26.16           C  
ATOM    495  HA  ASP A  32     -24.653   7.286 -53.941  1.00 26.16           H  
ATOM    496  C   ASP A  32     -23.130   5.929 -53.415  1.00 26.16           C  
ATOM    497  CB  ASP A  32     -23.429   7.113 -55.631  1.00 26.16           C  
ATOM    498  HB2 ASP A  32     -23.918   6.192 -55.951  1.00 26.16           H  
ATOM    499  HB3 ASP A  32     -22.370   7.034 -55.879  1.00 26.16           H  
ATOM    500  O   ASP A  32     -22.069   5.380 -53.690  1.00 26.16           O  
ATOM    501  CG  ASP A  32     -24.037   8.276 -56.420  1.00 26.16           C  
ATOM    502  OD1 ASP A  32     -24.952   8.942 -55.882  1.00 26.16           O  
ATOM    503  OD2 ASP A  32     -23.548   8.529 -57.544  1.00 26.16           O  
ATOM    504  N   GLY A  33     -24.117   5.246 -52.807  1.00 25.44           N  
ATOM    505  H   GLY A  33     -24.849   5.807 -52.396  1.00 25.44           H  
ATOM    506  CA  GLY A  33     -24.557   3.949 -53.359  1.00 25.44           C  
ATOM    507  HA2 GLY A  33     -23.971   3.734 -54.253  1.00 25.44           H  
ATOM    508  HA3 GLY A  33     -25.588   4.080 -53.691  1.00 25.44           H  
ATOM    509  C   GLY A  33     -24.505   2.673 -52.492  1.00 25.44           C  
ATOM    510  O   GLY A  33     -23.644   2.488 -51.643  1.00 25.44           O  
ATOM    511  N   VAL A  34     -25.397   1.730 -52.849  1.00 29.18           N  
ATOM    512  H   VAL A  34     -26.061   2.010 -53.557  1.00 29.18           H  
ATOM    513  CA  VAL A  34     -25.432   0.293 -52.463  1.00 29.18           C  
ATOM    514  HA  VAL A  34     -26.216  -0.139 -53.085  1.00 29.18           H  
ATOM    515  C   VAL A  34     -25.906  -0.019 -51.023  1.00 29.18           C  
ATOM    516  CB  VAL A  34     -24.137  -0.434 -52.921  1.00 29.18           C  
ATOM    517  HB  VAL A  34     -23.286  -0.069 -52.346  1.00 29.18           H  
ATOM    518  O   VAL A  34     -26.022   0.854 -50.169  1.00 29.18           O  
ATOM    519  CG1 VAL A  34     -24.194  -1.963 -52.775  1.00 29.18           C  
ATOM    520 HG11 VAL A  34     -24.162  -2.242 -51.721  1.00 29.18           H  
ATOM    521 HG12 VAL A  34     -23.316  -2.411 -53.240  1.00 29.18           H  
ATOM    522 HG13 VAL A  34     -25.089  -2.364 -53.251  1.00 29.18           H  
ATOM    523  CG2 VAL A  34     -23.872  -0.173 -54.417  1.00 29.18           C  
ATOM    524 HG21 VAL A  34     -22.985  -0.718 -54.738  1.00 29.18           H  
ATOM    525 HG22 VAL A  34     -24.725  -0.490 -55.019  1.00 29.18           H  
ATOM    526 HG23 VAL A  34     -23.672   0.884 -54.593  1.00 29.18           H  
ATOM    527  N   SER A  35     -26.360  -1.260 -50.790  1.00 26.67           N  
ATOM    528  H   SER A  35     -26.226  -1.956 -51.509  1.00 26.67           H  
ATOM    529  CA  SER A  35     -27.177  -1.665 -49.632  1.00 26.67           C  
ATOM    530  HA  SER A  35     -27.034  -0.957 -48.816  1.00 26.67           H  
ATOM    531  C   SER A  35     -26.843  -3.074 -49.127  1.00 26.67           C  
ATOM    532  CB  SER A  35     -28.665  -1.680 -50.025  1.00 26.67           C  
ATOM    533  HB2 SER A  35     -28.871  -2.553 -50.644  1.00 26.67           H  
ATOM    534  HB3 SER A  35     -29.272  -1.747 -49.121  1.00 26.67           H  
ATOM    535  O   SER A  35     -26.825  -4.010 -49.923  1.00 26.67           O  
ATOM    536  OG  SER A  35     -29.035  -0.528 -50.755  1.00 26.67           O  
ATOM    537  HG  SER A  35     -28.511   0.209 -50.431  1.00 26.67           H  
ATOM    538  N   THR A  36     -26.710  -3.256 -47.807  1.00 29.61           N  
ATOM    539  H   THR A  36     -26.693  -2.445 -47.205  1.00 29.61           H  
ATOM    540  CA  THR A  36     -26.707  -4.576 -47.136  1.00 29.61           C  
ATOM    541  HA  THR A  36     -27.323  -5.253 -47.728  1.00 29.61           H  
ATOM    542  C   THR A  36     -27.339  -4.521 -45.737  1.00 29.61           C  
ATOM    543  CB  THR A  36     -25.305  -5.213 -47.030  1.00 29.61           C  
ATOM    544  HB  THR A  36     -25.340  -6.023 -46.302  1.00 29.61           H  
ATOM    545  O   THR A  36     -27.474  -3.460 -45.135  1.00 29.61           O  
ATOM    546  CG2 THR A  36     -24.820  -5.822 -48.345  1.00 29.61           C  
ATOM    547 HG21 THR A  36     -23.894  -6.368 -48.167  1.00 29.61           H  
ATOM    548 HG22 THR A  36     -25.568  -6.508 -48.742  1.00 29.61           H  
ATOM    549 HG23 THR A  36     -24.623  -5.035 -49.072  1.00 29.61           H  
ATOM    550  OG1 THR A  36     -24.338  -4.283 -46.612  1.00 29.61           O  
ATOM    551  HG1 THR A  36     -24.539  -3.991 -45.720  1.00 29.61           H  
ATOM    552  N   SER A  37     -27.733  -5.695 -45.238  1.00 26.52           N  
ATOM    553  H   SER A  37     -27.489  -6.515 -45.776  1.00 26.52           H  
ATOM    554  CA  SER A  37     -28.351  -5.990 -43.934  1.00 26.52           C  
ATOM    555  HA  SER A  37     -29.418  -5.775 -43.993  1.00 26.52           H  
ATOM    556  C   SER A  37     -27.769  -5.258 -42.714  1.00 26.52           C  
ATOM    557  CB  SER A  37     -28.160  -7.490 -43.678  1.00 26.52           C  
ATOM    558  HB2 SER A  37     -28.454  -7.737 -42.658  1.00 26.52           H  
ATOM    559  HB3 SER A  37     -28.783  -8.060 -44.368  1.00 26.52           H  
ATOM    560  O   SER A  37     -26.559  -5.268 -42.504  1.00 26.52           O  
ATOM    561  OG  SER A  37     -26.803  -7.842 -43.891  1.00 26.52           O  
ATOM    562  HG  SER A  37     -26.257  -7.264 -43.353  1.00 26.52           H  
ATOM    563  N   GLY A  38     -28.645  -4.740 -41.845  1.00 25.39           N  
ATOM    564  H   GLY A  38     -29.632  -4.808 -42.051  1.00 25.39           H  
ATOM    565  CA  GLY A  38     -28.258  -4.061 -40.605  1.00 25.39           C  
ATOM    566  HA2 GLY A  38     -29.032  -3.343 -40.335  1.00 25.39           H  
ATOM    567  HA3 GLY A  38     -27.344  -3.494 -40.783  1.00 25.39           H  
ATOM    568  C   GLY A  38     -28.042  -4.988 -39.400  1.00 25.39           C  
ATOM    569  O   GLY A  38     -28.945  -5.718 -38.996  1.00 25.39           O  
ATOM    570  N   ILE A  39     -26.871  -4.859 -38.774  1.00 27.47           N  
ATOM    571  H   ILE A  39     -26.177  -4.276 -39.219  1.00 27.47           H  
ATOM    572  CA  ILE A  39     -26.579  -5.182 -37.367  1.00 27.47           C  
ATOM    573  HA  ILE A  39     -27.511  -5.412 -36.850  1.00 27.47           H  
ATOM    574  C   ILE A  39     -25.975  -3.888 -36.779  1.00 27.47           C  
ATOM    575  CB  ILE A  39     -25.641  -6.413 -37.267  1.00 27.47           C  
ATOM    576  HB  ILE A  39     -24.779  -6.237 -37.911  1.00 27.47           H  
ATOM    577  O   ILE A  39     -25.206  -3.230 -37.482  1.00 27.47           O  
ATOM    578  CG1 ILE A  39     -26.385  -7.674 -37.773  1.00 27.47           C  
ATOM    579 HG12 ILE A  39     -26.680  -7.517 -38.811  1.00 27.47           H  
ATOM    580 HG13 ILE A  39     -27.293  -7.817 -37.187  1.00 27.47           H  
ATOM    581  CG2 ILE A  39     -25.116  -6.637 -35.835  1.00 27.47           C  
ATOM    582 HG21 ILE A  39     -25.928  -6.937 -35.174  1.00 27.47           H  
ATOM    583 HG22 ILE A  39     -24.637  -5.737 -35.450  1.00 27.47           H  
ATOM    584 HG23 ILE A  39     -24.356  -7.419 -35.836  1.00 27.47           H  
ATOM    585  CD1 ILE A  39     -25.570  -8.974 -37.729  1.00 27.47           C  
ATOM    586 HD11 ILE A  39     -25.396  -9.282 -36.698  1.00 27.47           H  
ATOM    587 HD12 ILE A  39     -24.617  -8.832 -38.238  1.00 27.47           H  
ATOM    588 HD13 ILE A  39     -26.126  -9.764 -38.235  1.00 27.47           H  
ATOM    589  N   PRO A  40     -26.352  -3.439 -35.565  1.00 28.94           N  
ATOM    590  CA  PRO A  40     -26.094  -2.062 -35.141  1.00 28.94           C  
ATOM    591  HA  PRO A  40     -26.371  -1.379 -35.944  1.00 28.94           H  
ATOM    592  C   PRO A  40     -24.621  -1.803 -34.789  1.00 28.94           C  
ATOM    593  CB  PRO A  40     -27.043  -1.814 -33.961  1.00 28.94           C  
ATOM    594  HB2 PRO A  40     -26.631  -1.116 -33.233  1.00 28.94           H  
ATOM    595  HB3 PRO A  40     -27.998  -1.447 -34.337  1.00 28.94           H  
ATOM    596  O   PRO A  40     -24.163  -2.123 -33.695  1.00 28.94           O  
ATOM    597  CG  PRO A  40     -27.236  -3.208 -33.367  1.00 28.94           C  
ATOM    598  HG2 PRO A  40     -26.392  -3.458 -32.724  1.00 28.94           H  
ATOM    599  HG3 PRO A  40     -28.174  -3.289 -32.819  1.00 28.94           H  
ATOM    600  CD  PRO A  40     -27.224  -4.102 -34.606  1.00 28.94           C  
ATOM    601  HD2 PRO A  40     -28.231  -4.170 -35.017  1.00 28.94           H  
ATOM    602  HD3 PRO A  40     -26.855  -5.093 -34.341  1.00 28.94           H  
ATOM    603  N   ILE A  41     -23.911  -1.139 -35.701  1.00 26.01           N  
ATOM    604  H   ILE A  41     -24.331  -0.991 -36.608  1.00 26.01           H  
ATOM    605  CA  ILE A  41     -22.611  -0.497 -35.474  1.00 26.01           C  
ATOM    606  HA  ILE A  41     -22.342  -0.573 -34.420  1.00 26.01           H  
ATOM    607  C   ILE A  41     -22.782   0.981 -35.839  1.00 26.01           C  
ATOM    608  CB  ILE A  41     -21.499  -1.174 -36.315  1.00 26.01           C  
ATOM    609  HB  ILE A  41     -21.763  -1.083 -37.368  1.00 26.01           H  
ATOM    610  O   ILE A  41     -23.184   1.282 -36.960  1.00 26.01           O  
ATOM    611  CG1 ILE A  41     -21.379  -2.680 -35.976  1.00 26.01           C  
ATOM    612 HG12 ILE A  41     -21.118  -2.796 -34.924  1.00 26.01           H  
ATOM    613 HG13 ILE A  41     -22.344  -3.161 -36.136  1.00 26.01           H  
ATOM    614  CG2 ILE A  41     -20.155  -0.451 -36.091  1.00 26.01           C  
ATOM    615 HG21 ILE A  41     -19.842  -0.546 -35.052  1.00 26.01           H  
ATOM    616 HG22 ILE A  41     -20.233   0.603 -36.356  1.00 26.01           H  
ATOM    617 HG23 ILE A  41     -19.386  -0.879 -36.734  1.00 26.01           H  
ATOM    618  CD1 ILE A  41     -20.357  -3.443 -36.829  1.00 26.01           C  
ATOM    619 HD11 ILE A  41     -20.552  -3.268 -37.888  1.00 26.01           H  
ATOM    620 HD12 ILE A  41     -20.446  -4.510 -36.626  1.00 26.01           H  
ATOM    621 HD13 ILE A  41     -19.342  -3.131 -36.584  1.00 26.01           H  
ATOM    622  N   GLY A  42     -22.514   1.904 -34.908  1.00 22.57           N  
ATOM    623  H   GLY A  42     -22.225   1.605 -33.987  1.00 22.57           H  
ATOM    624  CA  GLY A  42     -22.677   3.335 -35.194  1.00 22.57           C  
ATOM    625  HA2 GLY A  42     -23.564   3.478 -35.812  1.00 22.57           H  
ATOM    626  HA3 GLY A  42     -21.820   3.669 -35.780  1.00 22.57           H  
ATOM    627  C   GLY A  42     -22.815   4.266 -33.989  1.00 22.57           C  
ATOM    628  O   GLY A  42     -23.839   4.922 -33.858  1.00 22.57           O  
ATOM    629  N   TRP A  43     -21.775   4.359 -33.155  1.00 26.36           N  
ATOM    630  H   TRP A  43     -21.009   3.717 -33.299  1.00 26.36           H  
ATOM    631  CA  TRP A  43     -21.463   5.569 -32.369  1.00 26.36           C  
ATOM    632  HA  TRP A  43     -21.886   6.432 -32.882  1.00 26.36           H  
ATOM    633  C   TRP A  43     -19.942   5.797 -32.373  1.00 26.36           C  
ATOM    634  CB  TRP A  43     -22.083   5.558 -30.956  1.00 26.36           C  
ATOM    635  HB2 TRP A  43     -21.956   4.570 -30.512  1.00 26.36           H  
ATOM    636  HB3 TRP A  43     -21.541   6.266 -30.329  1.00 26.36           H  
ATOM    637  O   TRP A  43     -19.283   5.842 -31.337  1.00 26.36           O  
ATOM    638  CG  TRP A  43     -23.527   5.965 -30.883  1.00 26.36           C  
ATOM    639  CD1 TRP A  43     -24.576   5.115 -30.928  1.00 26.36           C  
ATOM    640  HD1 TRP A  43     -24.488   4.044 -31.035  1.00 26.36           H  
ATOM    641  CD2 TRP A  43     -24.112   7.308 -30.795  1.00 26.36           C  
ATOM    642  CE2 TRP A  43     -25.535   7.182 -30.817  1.00 26.36           C  
ATOM    643  CE3 TRP A  43     -23.596   8.622 -30.713  1.00 26.36           C  
ATOM    644  HE3 TRP A  43     -22.525   8.761 -30.705  1.00 26.36           H  
ATOM    645  NE1 TRP A  43     -25.759   5.826 -30.899  1.00 26.36           N  
ATOM    646  HE1 TRP A  43     -26.666   5.393 -30.999  1.00 26.36           H  
ATOM    647  CH2 TRP A  43     -25.849   9.579 -30.688  1.00 26.36           C  
ATOM    648  HH2 TRP A  43     -26.494  10.445 -30.658  1.00 26.36           H  
ATOM    649  CZ2 TRP A  43     -26.398   8.288 -30.769  1.00 26.36           C  
ATOM    650  HZ2 TRP A  43     -27.468   8.147 -30.800  1.00 26.36           H  
ATOM    651  CZ3 TRP A  43     -24.451   9.742 -30.657  1.00 26.36           C  
ATOM    652  HZ3 TRP A  43     -24.029  10.735 -30.605  1.00 26.36           H  
ATOM    653  N   SER A  44     -19.370   5.912 -33.573  1.00 27.67           N  
ATOM    654  H   SER A  44     -19.955   5.882 -34.396  1.00 27.67           H  
ATOM    655  CA  SER A  44     -18.075   6.572 -33.751  1.00 27.67           C  
ATOM    656  HA  SER A  44     -17.342   6.123 -33.081  1.00 27.67           H  
ATOM    657  C   SER A  44     -18.213   8.058 -33.406  1.00 27.67           C  
ATOM    658  CB  SER A  44     -17.591   6.405 -35.197  1.00 27.67           C  
ATOM    659  HB2 SER A  44     -17.348   5.356 -35.368  1.00 27.67           H  
ATOM    660  HB3 SER A  44     -16.694   7.003 -35.361  1.00 27.67           H  
ATOM    661  O   SER A  44     -19.276   8.649 -33.611  1.00 27.67           O  
ATOM    662  OG  SER A  44     -18.602   6.794 -36.108  1.00 27.67           O  
ATOM    663  HG  SER A  44     -18.652   7.753 -36.112  1.00 27.67           H  
ATOM    664  N   LEU A  45     -17.142   8.685 -32.915  1.00 26.74           N  
ATOM    665  H   LEU A  45     -16.283   8.172 -32.779  1.00 26.74           H  
ATOM    666  CA  LEU A  45     -17.127  10.138 -32.750  1.00 26.74           C  
ATOM    667  HA  LEU A  45     -18.002  10.421 -32.165  1.00 26.74           H  
ATOM    668  C   LEU A  45     -17.266  10.845 -34.114  1.00 26.74           C  
ATOM    669  CB  LEU A  45     -15.867  10.602 -31.986  1.00 26.74           C  
ATOM    670  HB2 LEU A  45     -15.760  11.675 -32.147  1.00 26.74           H  
ATOM    671  HB3 LEU A  45     -14.978  10.131 -32.407  1.00 26.74           H  
ATOM    672  O   LEU A  45     -17.033  10.259 -35.170  1.00 26.74           O  
ATOM    673  CG  LEU A  45     -15.924  10.369 -30.461  1.00 26.74           C  
ATOM    674  HG  LEU A  45     -16.935  10.565 -30.104  1.00 26.74           H  
ATOM    675  CD1 LEU A  45     -15.522   8.948 -30.063  1.00 26.74           C  
ATOM    676 HD11 LEU A  45     -14.529   8.714 -30.447  1.00 26.74           H  
ATOM    677 HD12 LEU A  45     -15.511   8.859 -28.976  1.00 26.74           H  
ATOM    678 HD13 LEU A  45     -16.244   8.229 -30.449  1.00 26.74           H  
ATOM    679  CD2 LEU A  45     -14.982  11.340 -29.748  1.00 26.74           C  
ATOM    680 HD21 LEU A  45     -13.958  11.183 -30.085  1.00 26.74           H  
ATOM    681 HD22 LEU A  45     -15.031  11.180 -28.670  1.00 26.74           H  
ATOM    682 HD23 LEU A  45     -15.275  12.368 -29.959  1.00 26.74           H  
ATOM    683  N   GLN A  46     -17.589  12.137 -34.053  1.00 28.09           N  
ATOM    684  H   GLN A  46     -17.691  12.540 -33.133  1.00 28.09           H  
ATOM    685  CA  GLN A  46     -17.538  13.073 -35.177  1.00 28.09           C  
ATOM    686  HA  GLN A  46     -17.730  14.039 -34.710  1.00 28.09           H  
ATOM    687  C   GLN A  46     -18.649  12.983 -36.242  1.00 28.09           C  
ATOM    688  CB  GLN A  46     -16.097  13.145 -35.740  1.00 28.09           C  
ATOM    689  HB2 GLN A  46     -15.389  12.734 -35.020  1.00 28.09           H  
ATOM    690  HB3 GLN A  46     -16.018  12.540 -36.643  1.00 28.09           H  
ATOM    691  O   GLN A  46     -18.367  13.040 -37.433  1.00 28.09           O  
ATOM    692  CG  GLN A  46     -15.664  14.585 -36.043  1.00 28.09           C  
ATOM    693  HG2 GLN A  46     -16.397  15.059 -36.696  1.00 28.09           H  
ATOM    694  HG3 GLN A  46     -14.711  14.556 -36.572  1.00 28.09           H  
ATOM    695  CD  GLN A  46     -15.484  15.430 -34.781  1.00 28.09           C  
ATOM    696  NE2 GLN A  46     -15.129  16.687 -34.918  1.00 28.09           N  
ATOM    697 HE21 GLN A  46     -14.979  17.199 -34.060  1.00 28.09           H  
ATOM    698 HE22 GLN A  46     -14.934  17.066 -35.834  1.00 28.09           H  
ATOM    699  OE1 GLN A  46     -15.676  15.004 -33.653  1.00 28.09           O  
ATOM    700  N   ASN A  47     -19.922  12.986 -35.817  1.00 24.33           N  
ATOM    701  H   ASN A  47     -20.088  12.717 -34.858  1.00 24.33           H  
ATOM    702  CA  ASN A  47     -20.947  13.836 -36.457  1.00 24.33           C  
ATOM    703  HA  ASN A  47     -20.518  14.834 -36.544  1.00 24.33           H  
ATOM    704  C   ASN A  47     -22.212  14.014 -35.588  1.00 24.33           C  
ATOM    705  CB  ASN A  47     -21.290  13.345 -37.888  1.00 24.33           C  
ATOM    706  HB2 ASN A  47     -21.049  12.286 -37.984  1.00 24.33           H  
ATOM    707  HB3 ASN A  47     -22.355  13.462 -38.085  1.00 24.33           H  
ATOM    708  O   ASN A  47     -23.175  13.262 -35.694  1.00 24.33           O  
ATOM    709  CG  ASN A  47     -20.567  14.139 -38.972  1.00 24.33           C  
ATOM    710  ND2 ASN A  47     -20.309  13.540 -40.110  1.00 24.33           N  
ATOM    711 HD21 ASN A  47     -19.775  14.075 -40.779  1.00 24.33           H  
ATOM    712 HD22 ASN A  47     -20.483  12.550 -40.210  1.00 24.33           H  
ATOM    713  OD1 ASN A  47     -20.255  15.311 -38.827  1.00 24.33           O  
ATOM    714  N   LEU A  48     -22.228  15.071 -34.766  1.00 24.41           N  
ATOM    715  H   LEU A  48     -21.384  15.620 -34.690  1.00 24.41           H  
ATOM    716  CA  LEU A  48     -23.464  15.672 -34.234  1.00 24.41           C  
ATOM    717  HA  LEU A  48     -24.294  15.231 -34.787  1.00 24.41           H  
ATOM    718  C   LEU A  48     -23.511  17.174 -34.568  1.00 24.41           C  
ATOM    719  CB  LEU A  48     -23.673  15.332 -32.743  1.00 24.41           C  
ATOM    720  HB2 LEU A  48     -22.990  15.940 -32.151  1.00 24.41           H  
ATOM    721  HB3 LEU A  48     -23.422  14.284 -32.576  1.00 24.41           H  
ATOM    722  O   LEU A  48     -23.744  18.031 -33.718  1.00 24.41           O  
ATOM    723  CG  LEU A  48     -25.126  15.570 -32.267  1.00 24.41           C  
ATOM    724  HG  LEU A  48     -25.469  16.557 -32.577  1.00 24.41           H  
ATOM    725  CD1 LEU A  48     -26.102  14.525 -32.818  1.00 24.41           C  
ATOM    726 HD11 LEU A  48     -27.098  14.694 -32.407  1.00 24.41           H  
ATOM    727 HD12 LEU A  48     -25.767  13.523 -32.551  1.00 24.41           H  
ATOM    728 HD13 LEU A  48     -26.164  14.598 -33.903  1.00 24.41           H  
ATOM    729  CD2 LEU A  48     -25.199  15.512 -30.741  1.00 24.41           C  
ATOM    730 HD21 LEU A  48     -24.541  16.270 -30.317  1.00 24.41           H  
ATOM    731 HD22 LEU A  48     -26.219  15.710 -30.410  1.00 24.41           H  
ATOM    732 HD23 LEU A  48     -24.888  14.528 -30.390  1.00 24.41           H  
ATOM    733  N   ALA A  49     -23.255  17.479 -35.838  1.00 25.18           N  
ATOM    734  H   ALA A  49     -23.080  16.720 -36.481  1.00 25.18           H  
ATOM    735  CA  ALA A  49     -23.504  18.771 -36.458  1.00 25.18           C  
ATOM    736  HA  ALA A  49     -24.124  19.376 -35.796  1.00 25.18           H  
ATOM    737  C   ALA A  49     -24.281  18.527 -37.765  1.00 25.18           C  
ATOM    738  CB  ALA A  49     -22.171  19.499 -36.675  1.00 25.18           C  
ATOM    739  HB1 ALA A  49     -22.350  20.470 -37.136  1.00 25.18           H  
ATOM    740  HB2 ALA A  49     -21.530  18.909 -37.330  1.00 25.18           H  
ATOM    741  HB3 ALA A  49     -21.670  19.645 -35.718  1.00 25.18           H  
ATOM    742  O   ALA A  49     -23.933  17.620 -38.514  1.00 25.18           O  
ATOM    743  N   ALA A  50     -25.305  19.352 -38.016  1.00 25.85           N  
ATOM    744  H   ALA A  50     -25.451  20.085 -37.337  1.00 25.85           H  
ATOM    745  CA  ALA A  50     -26.352  19.201 -39.042  1.00 25.85           C  
ATOM    746  HA  ALA A  50     -26.894  20.146 -39.016  1.00 25.85           H  
ATOM    747  C   ALA A  50     -27.428  18.111 -38.779  1.00 25.85           C  
ATOM    748  CB  ALA A  50     -25.744  19.138 -40.452  1.00 25.85           C  
ATOM    749  HB1 ALA A  50     -25.262  18.174 -40.610  1.00 25.85           H  
ATOM    750  HB2 ALA A  50     -25.009  19.932 -40.583  1.00 25.85           H  
ATOM    751  HB3 ALA A  50     -26.530  19.253 -41.199  1.00 25.85           H  
ATOM    752  O   ALA A  50     -27.139  17.000 -38.352  1.00 25.85           O  
ATOM    753  N   SER A  51     -28.693  18.479 -39.048  1.00 24.24           N  
ATOM    754  H   SER A  51     -28.804  19.404 -39.436  1.00 24.24           H  
ATOM    755  CA  SER A  51     -29.940  17.681 -38.955  1.00 24.24           C  
ATOM    756  HA  SER A  51     -30.745  18.416 -38.992  1.00 24.24           H  
ATOM    757  C   SER A  51     -30.145  16.862 -37.663  1.00 24.24           C  
ATOM    758  CB  SER A  51     -30.145  16.816 -40.206  1.00 24.24           C  
ATOM    759  HB2 SER A  51     -31.011  16.170 -40.061  1.00 24.24           H  
ATOM    760  HB3 SER A  51     -30.339  17.464 -41.060  1.00 24.24           H  
ATOM    761  O   SER A  51     -29.716  15.722 -37.563  1.00 24.24           O  
ATOM    762  OG  SER A  51     -29.012  16.027 -40.491  1.00 24.24           O  
ATOM    763  HG  SER A  51     -28.599  15.777 -39.661  1.00 24.24           H  
ATOM    764  N   THR A  52     -30.757  17.374 -36.590  1.00 27.73           N  
ATOM    765  H   THR A  52     -30.380  16.942 -35.759  1.00 27.73           H  
ATOM    766  CA  THR A  52     -32.180  17.773 -36.436  1.00 27.73           C  
ATOM    767  HA  THR A  52     -32.309  17.867 -35.357  1.00 27.73           H  
ATOM    768  C   THR A  52     -33.218  16.717 -36.852  1.00 27.73           C  
ATOM    769  CB  THR A  52     -32.582  19.175 -36.956  1.00 27.73           C  
ATOM    770  HB  THR A  52     -33.543  19.415 -36.501  1.00 27.73           H  
ATOM    771  O   THR A  52     -33.733  16.762 -37.966  1.00 27.73           O  
ATOM    772  CG2 THR A  52     -31.604  20.276 -36.557  1.00 27.73           C  
ATOM    773 HG21 THR A  52     -30.634  20.110 -37.026  1.00 27.73           H  
ATOM    774 HG22 THR A  52     -31.485  20.289 -35.473  1.00 27.73           H  
ATOM    775 HG23 THR A  52     -31.994  21.240 -36.883  1.00 27.73           H  
ATOM    776  OG1 THR A  52     -32.768  19.235 -38.347  1.00 27.73           O  
ATOM    777  HG1 THR A  52     -33.324  18.487 -38.577  1.00 27.73           H  
ATOM    778  N   ASN A  53     -33.610  15.842 -35.915  1.00 28.97           N  
ATOM    779  H   ASN A  53     -32.931  15.599 -35.208  1.00 28.97           H  
ATOM    780  CA  ASN A  53     -35.016  15.694 -35.492  1.00 28.97           C  
ATOM    781  HA  ASN A  53     -35.380  16.686 -35.221  1.00 28.97           H  
ATOM    782  C   ASN A  53     -35.159  14.825 -34.217  1.00 28.97           C  
ATOM    783  CB  ASN A  53     -35.905  15.149 -36.638  1.00 28.97           C  
ATOM    784  HB2 ASN A  53     -36.721  14.559 -36.221  1.00 28.97           H  
ATOM    785  HB3 ASN A  53     -35.315  14.494 -37.279  1.00 28.97           H  
ATOM    786  O   ASN A  53     -34.622  13.728 -34.133  1.00 28.97           O  
ATOM    787  CG  ASN A  53     -36.545  16.256 -37.470  1.00 28.97           C  
ATOM    788  ND2 ASN A  53     -36.823  16.018 -38.731  1.00 28.97           N  
ATOM    789 HD21 ASN A  53     -36.488  15.173 -39.171  1.00 28.97           H  
ATOM    790 HD22 ASN A  53     -37.186  16.801 -39.256  1.00 28.97           H  
ATOM    791  OD1 ASN A  53     -36.832  17.340 -36.991  1.00 28.97           O  
ATOM    792  N   ASN A  54     -35.954  15.302 -33.251  1.00 30.69           N  
ATOM    793  H   ASN A  54     -36.376  16.202 -33.430  1.00 30.69           H  
ATOM    794  CA  ASN A  54     -36.611  14.521 -32.185  1.00 30.69           C  
ATOM    795  HA  ASN A  54     -37.114  15.272 -31.577  1.00 30.69           H  
ATOM    796  C   ASN A  54     -35.794  13.763 -31.104  1.00 30.69           C  
ATOM    797  CB  ASN A  54     -37.757  13.694 -32.810  1.00 30.69           C  
ATOM    798  HB2 ASN A  54     -37.351  13.018 -33.562  1.00 30.69           H  
ATOM    799  HB3 ASN A  54     -38.245  13.090 -32.045  1.00 30.69           H  
ATOM    800  O   ASN A  54     -36.277  12.755 -30.598  1.00 30.69           O  
ATOM    801  CG  ASN A  54     -38.836  14.564 -33.426  1.00 30.69           C  
ATOM    802  ND2 ASN A  54     -39.686  14.001 -34.250  1.00 30.69           N  
ATOM    803 HD21 ASN A  54     -40.384  14.610 -34.651  1.00 30.69           H  
ATOM    804 HD22 ASN A  54     -39.619  13.016 -34.463  1.00 30.69           H  
ATOM    805  OD1 ASN A  54     -38.934  15.753 -33.178  1.00 30.69           O  
ATOM    806  N   ILE A  55     -34.680  14.312 -30.590  1.00 29.22           N  
ATOM    807  H   ILE A  55     -34.234  15.063 -31.097  1.00 29.22           H  
ATOM    808  CA  ILE A  55     -34.276  14.072 -29.174  1.00 29.22           C  
ATOM    809  HA  ILE A  55     -35.156  13.665 -28.675  1.00 29.22           H  
ATOM    810  C   ILE A  55     -34.007  15.395 -28.423  1.00 29.22           C  
ATOM    811  CB  ILE A  55     -33.178  12.985 -28.963  1.00 29.22           C  
ATOM    812  HB  ILE A  55     -32.204  13.426 -29.175  1.00 29.22           H  
ATOM    813  O   ILE A  55     -33.025  15.556 -27.710  1.00 29.22           O  
ATOM    814  CG1 ILE A  55     -33.360  11.749 -29.878  1.00 29.22           C  
ATOM    815 HG12 ILE A  55     -34.343  11.310 -29.703  1.00 29.22           H  
ATOM    816 HG13 ILE A  55     -33.311  12.071 -30.918  1.00 29.22           H  
ATOM    817  CG2 ILE A  55     -33.208  12.500 -27.490  1.00 29.22           C  
ATOM    818 HG21 ILE A  55     -34.117  11.930 -27.299  1.00 29.22           H  
ATOM    819 HG22 ILE A  55     -33.156  13.330 -26.786  1.00 29.22           H  
ATOM    820 HG23 ILE A  55     -32.342  11.871 -27.287  1.00 29.22           H  
ATOM    821  CD1 ILE A  55     -32.311  10.642 -29.696  1.00 29.22           C  
ATOM    822 HD11 ILE A  55     -32.433   9.902 -30.487  1.00 29.22           H  
ATOM    823 HD12 ILE A  55     -31.309  11.065 -29.759  1.00 29.22           H  
ATOM    824 HD13 ILE A  55     -32.441  10.139 -28.738  1.00 29.22           H  
ATOM    825  N   ALA A  56     -34.928  16.357 -28.545  1.00 31.79           N  
ATOM    826  H   ALA A  56     -35.691  16.212 -29.191  1.00 31.79           H  
ATOM    827  CA  ALA A  56     -34.995  17.536 -27.664  1.00 31.79           C  
ATOM    828  HA  ALA A  56     -33.995  17.761 -27.293  1.00 31.79           H  
ATOM    829  C   ALA A  56     -35.882  17.301 -26.411  1.00 31.79           C  
ATOM    830  CB  ALA A  56     -35.446  18.740 -28.501  1.00 31.79           C  
ATOM    831  HB1 ALA A  56     -35.436  19.637 -27.883  1.00 31.79           H  
ATOM    832  HB2 ALA A  56     -34.765  18.887 -29.339  1.00 31.79           H  
ATOM    833  HB3 ALA A  56     -36.458  18.581 -28.876  1.00 31.79           H  
ATOM    834  O   ALA A  56     -36.125  18.210 -25.623  1.00 31.79           O  
ATOM    835  N   ALA A  57     -36.394  16.076 -26.229  1.00 39.67           N  
ATOM    836  H   ALA A  57     -36.150  15.363 -26.902  1.00 39.67           H  
ATOM    837  CA  ALA A  57     -37.458  15.763 -25.270  1.00 39.67           C  
ATOM    838  HA  ALA A  57     -38.017  16.675 -25.063  1.00 39.67           H  
ATOM    839  C   ALA A  57     -36.979  15.237 -23.899  1.00 39.67           C  
ATOM    840  CB  ALA A  57     -38.423  14.786 -25.952  1.00 39.67           C  
ATOM    841  HB1 ALA A  57     -38.800  15.220 -26.879  1.00 39.67           H  
ATOM    842  HB2 ALA A  57     -37.919  13.844 -26.167  1.00 39.67           H  
ATOM    843  HB3 ALA A  57     -39.268  14.592 -25.292  1.00 39.67           H  
ATOM    844  O   ALA A  57     -37.776  15.191 -22.967  1.00 39.67           O  
ATOM    845  N   ILE A  58     -35.702  14.860 -23.745  1.00 40.49           N  
ATOM    846  H   ILE A  58     -35.086  14.907 -24.544  1.00 40.49           H  
ATOM    847  CA  ILE A  58     -35.144  14.436 -22.441  1.00 40.49           C  
ATOM    848  HA  ILE A  58     -35.957  14.050 -21.826  1.00 40.49           H  
ATOM    849  C   ILE A  58     -34.591  15.642 -21.659  1.00 40.49           C  
ATOM    850  CB  ILE A  58     -34.146  13.265 -22.617  1.00 40.49           C  
ATOM    851  HB  ILE A  58     -33.378  13.561 -23.332  1.00 40.49           H  
ATOM    852  O   ILE A  58     -34.756  15.711 -20.444  1.00 40.49           O  
ATOM    853  CG1 ILE A  58     -34.907  12.032 -23.172  1.00 40.49           C  
ATOM    854 HG12 ILE A  58     -35.664  11.726 -22.451  1.00 40.49           H  
ATOM    855 HG13 ILE A  58     -35.419  12.308 -24.094  1.00 40.49           H  
ATOM    856  CG2 ILE A  58     -33.459  12.912 -21.283  1.00 40.49           C  
ATOM    857 HG21 ILE A  58     -32.891  13.764 -20.911  1.00 40.49           H  
ATOM    858 HG22 ILE A  58     -32.751  12.095 -21.419  1.00 40.49           H  
ATOM    859 HG23 ILE A  58     -34.203  12.628 -20.538  1.00 40.49           H  
ATOM    860  CD1 ILE A  58     -34.031  10.815 -23.500  1.00 40.49           C  
ATOM    861 HD11 ILE A  58     -33.601  10.391 -22.593  1.00 40.49           H  
ATOM    862 HD12 ILE A  58     -34.645  10.052 -23.978  1.00 40.49           H  
ATOM    863 HD13 ILE A  58     -33.235  11.107 -24.184  1.00 40.49           H  
ATOM    864  N   ASP A  59     -34.084  16.665 -22.355  1.00 41.21           N  
ATOM    865  H   ASP A  59     -33.973  16.564 -23.354  1.00 41.21           H  
ATOM    866  CA  ASP A  59     -33.714  17.973 -21.779  1.00 41.21           C  
ATOM    867  HA  ASP A  59     -33.181  17.786 -20.847  1.00 41.21           H  
ATOM    868  C   ASP A  59     -34.944  18.850 -21.419  1.00 41.21           C  
ATOM    869  CB  ASP A  59     -32.738  18.666 -22.751  1.00 41.21           C  
ATOM    870  HB2 ASP A  59     -32.033  17.926 -23.127  1.00 41.21           H  
ATOM    871  HB3 ASP A  59     -33.300  19.055 -23.601  1.00 41.21           H  
ATOM    872  O   ASP A  59     -34.829  20.031 -21.106  1.00 41.21           O  
ATOM    873  CG  ASP A  59     -31.918  19.795 -22.114  1.00 41.21           C  
ATOM    874  OD1 ASP A  59     -31.759  19.811 -20.870  1.00 41.21           O  
ATOM    875  OD2 ASP A  59     -31.396  20.650 -22.866  1.00 41.21           O  
ATOM    876  N   SER A  60     -36.150  18.266 -21.467  1.00 43.66           N  
ATOM    877  H   SER A  60     -36.169  17.284 -21.701  1.00 43.66           H  
ATOM    878  CA  SER A  60     -37.434  18.924 -21.182  1.00 43.66           C  
ATOM    879  HA  SER A  60     -37.269  20.001 -21.132  1.00 43.66           H  
ATOM    880  C   SER A  60     -38.055  18.536 -19.830  1.00 43.66           C  
ATOM    881  CB  SER A  60     -38.422  18.686 -22.331  1.00 43.66           C  
ATOM    882  HB2 SER A  60     -39.399  19.084 -22.056  1.00 43.66           H  
ATOM    883  HB3 SER A  60     -38.526  17.617 -22.514  1.00 43.66           H  
ATOM    884  O   SER A  60     -39.180  18.945 -19.544  1.00 43.66           O  
ATOM    885  OG  SER A  60     -38.007  19.341 -23.516  1.00 43.66           O  
ATOM    886  HG  SER A  60     -37.141  19.031 -23.793  1.00 43.66           H  
ATOM    887  N   ASN A  61     -37.355  17.782 -18.968  1.00 50.75           N  
ATOM    888  H   ASN A  61     -36.437  17.466 -19.245  1.00 50.75           H  
ATOM    889  CA  ASN A  61     -37.736  17.669 -17.554  1.00 50.75           C  
ATOM    890  HA  ASN A  61     -38.782  17.956 -17.451  1.00 50.75           H  
ATOM    891  C   ASN A  61     -36.882  18.633 -16.704  1.00 50.75           C  
ATOM    892  CB  ASN A  61     -37.679  16.211 -17.068  1.00 50.75           C  
ATOM    893  HB2 ASN A  61     -36.648  15.860 -17.060  1.00 50.75           H  
ATOM    894  HB3 ASN A  61     -38.255  15.587 -17.752  1.00 50.75           H  
ATOM    895  O   ASN A  61     -35.765  18.268 -16.315  1.00 50.75           O  
ATOM    896  CG  ASN A  61     -38.271  16.072 -15.669  1.00 50.75           C  
ATOM    897  ND2 ASN A  61     -38.537  14.869 -15.223  1.00 50.75           N  
ATOM    898 HD21 ASN A  61     -38.927  14.817 -14.294  1.00 50.75           H  
ATOM    899 HD22 ASN A  61     -38.335  14.056 -15.788  1.00 50.75           H  
ATOM    900  OD1 ASN A  61     -38.510  17.032 -14.954  1.00 50.75           O  
ATOM    901  N   PRO A  62     -37.381  19.847 -16.384  1.00 59.15           N  
ATOM    902  CA  PRO A  62     -36.591  20.859 -15.685  1.00 59.15           C  
ATOM    903  HA  PRO A  62     -35.708  21.106 -16.274  1.00 59.15           H  
ATOM    904  C   PRO A  62     -36.122  20.384 -14.307  1.00 59.15           C  
ATOM    905  CB  PRO A  62     -37.492  22.097 -15.590  1.00 59.15           C  
ATOM    906  HB2 PRO A  62     -37.312  22.739 -16.453  1.00 59.15           H  
ATOM    907  HB3 PRO A  62     -37.333  22.655 -14.668  1.00 59.15           H  
ATOM    908  O   PRO A  62     -35.024  20.740 -13.897  1.00 59.15           O  
ATOM    909  CG  PRO A  62     -38.906  21.526 -15.671  1.00 59.15           C  
ATOM    910  HG2 PRO A  62     -39.217  21.169 -14.689  1.00 59.15           H  
ATOM    911  HG3 PRO A  62     -39.617  22.256 -16.059  1.00 59.15           H  
ATOM    912  CD  PRO A  62     -38.731  20.344 -16.619  1.00 59.15           C  
ATOM    913  HD2 PRO A  62     -38.819  20.685 -17.651  1.00 59.15           H  
ATOM    914  HD3 PRO A  62     -39.489  19.592 -16.401  1.00 59.15           H  
ATOM    915  N   GLN A  63     -36.883  19.513 -13.634  1.00 66.50           N  
ATOM    916  H   GLN A  63     -37.739  19.187 -14.059  1.00 66.50           H  
ATOM    917  CA  GLN A  63     -36.535  18.995 -12.310  1.00 66.50           C  
ATOM    918  HA  GLN A  63     -36.327  19.841 -11.656  1.00 66.50           H  
ATOM    919  C   GLN A  63     -35.277  18.106 -12.334  1.00 66.50           C  
ATOM    920  CB  GLN A  63     -37.754  18.234 -11.765  1.00 66.50           C  
ATOM    921  HB2 GLN A  63     -38.644  18.848 -11.900  1.00 66.50           H  
ATOM    922  HB3 GLN A  63     -37.884  17.307 -12.325  1.00 66.50           H  
ATOM    923  O   GLN A  63     -34.483  18.143 -11.396  1.00 66.50           O  
ATOM    924  CG  GLN A  63     -37.618  17.910 -10.271  1.00 66.50           C  
ATOM    925  HG2 GLN A  63     -37.469  18.840  -9.723  1.00 66.50           H  
ATOM    926  HG3 GLN A  63     -36.746  17.277 -10.109  1.00 66.50           H  
ATOM    927  CD  GLN A  63     -38.836  17.194  -9.695  1.00 66.50           C  
ATOM    928  NE2 GLN A  63     -38.903  17.049  -8.390  1.00 66.50           N  
ATOM    929 HE21 GLN A  63     -38.178  17.433  -7.801  1.00 66.50           H  
ATOM    930 HE22 GLN A  63     -39.725  16.580  -8.038  1.00 66.50           H  
ATOM    931  OE1 GLN A  63     -39.741  16.740 -10.376  1.00 66.50           O  
ATOM    932  N   ILE A  64     -35.060  17.335 -13.409  1.00 67.68           N  
ATOM    933  H   ILE A  64     -35.708  17.399 -14.180  1.00 67.68           H  
ATOM    934  CA  ILE A  64     -33.846  16.514 -13.564  1.00 67.68           C  
ATOM    935  HA  ILE A  64     -33.629  16.027 -12.613  1.00 67.68           H  
ATOM    936  C   ILE A  64     -32.646  17.411 -13.880  1.00 67.68           C  
ATOM    937  CB  ILE A  64     -34.040  15.405 -14.628  1.00 67.68           C  
ATOM    938  HB  ILE A  64     -34.358  15.869 -15.562  1.00 67.68           H  
ATOM    939  O   ILE A  64     -31.578  17.234 -13.294  1.00 67.68           O  
ATOM    940  CG1 ILE A  64     -35.138  14.421 -14.161  1.00 67.68           C  
ATOM    941 HG12 ILE A  64     -34.824  13.948 -13.230  1.00 67.68           H  
ATOM    942 HG13 ILE A  64     -36.052  14.979 -13.954  1.00 67.68           H  
ATOM    943  CG2 ILE A  64     -32.722  14.647 -14.889  1.00 67.68           C  
ATOM    944 HG21 ILE A  64     -31.952  15.324 -15.258  1.00 67.68           H  
ATOM    945 HG22 ILE A  64     -32.861  13.885 -15.656  1.00 67.68           H  
ATOM    946 HG23 ILE A  64     -32.370  14.177 -13.971  1.00 67.68           H  
ATOM    947  CD1 ILE A  64     -35.488  13.322 -15.174  1.00 67.68           C  
ATOM    948 HD11 ILE A  64     -35.706  13.765 -16.146  1.00 67.68           H  
ATOM    949 HD12 ILE A  64     -36.365  12.778 -14.824  1.00 67.68           H  
ATOM    950 HD13 ILE A  64     -34.665  12.614 -15.271  1.00 67.68           H  
ATOM    951  N   ARG A  65     -32.821  18.405 -14.761  1.00 64.57           N  
ATOM    952  H   ARG A  65     -33.726  18.509 -15.196  1.00 64.57           H  
ATOM    953  CA  ARG A  65     -31.753  19.357 -15.097  1.00 64.57           C  
ATOM    954  HA  ARG A  65     -30.866  18.788 -15.373  1.00 64.57           H  
ATOM    955  C   ARG A  65     -31.354  20.208 -13.892  1.00 64.57           C  
ATOM    956  CB  ARG A  65     -32.178  20.209 -16.301  1.00 64.57           C  
ATOM    957  HB2 ARG A  65     -32.522  19.548 -17.097  1.00 64.57           H  
ATOM    958  HB3 ARG A  65     -33.001  20.864 -16.015  1.00 64.57           H  
ATOM    959  O   ARG A  65     -30.165  20.367 -13.648  1.00 64.57           O  
ATOM    960  CG  ARG A  65     -31.007  21.050 -16.830  1.00 64.57           C  
ATOM    961  HG2 ARG A  65     -30.182  20.391 -17.102  1.00 64.57           H  
ATOM    962  HG3 ARG A  65     -30.671  21.750 -16.065  1.00 64.57           H  
ATOM    963  CD  ARG A  65     -31.450  21.833 -18.065  1.00 64.57           C  
ATOM    964  HD2 ARG A  65     -32.258  22.511 -17.789  1.00 64.57           H  
ATOM    965  HD3 ARG A  65     -31.842  21.120 -18.791  1.00 64.57           H  
ATOM    966  NE  ARG A  65     -30.338  22.613 -18.648  1.00 64.57           N  
ATOM    967  HE  ARG A  65     -29.658  22.996 -18.007  1.00 64.57           H  
ATOM    968  NH1 ARG A  65     -30.991  22.406 -20.829  1.00 64.57           N  
ATOM    969 HH11 ARG A  65     -30.770  22.349 -21.813  1.00 64.57           H  
ATOM    970 HH12 ARG A  65     -31.544  21.597 -20.587  1.00 64.57           H  
ATOM    971  NH2 ARG A  65     -29.194  23.609 -20.355  1.00 64.57           N  
ATOM    972 HH21 ARG A  65     -28.524  23.988 -19.702  1.00 64.57           H  
ATOM    973 HH22 ARG A  65     -29.118  23.769 -21.349  1.00 64.57           H  
ATOM    974  CZ  ARG A  65     -30.180  22.868 -19.936  1.00 64.57           C  
ATOM    975  N   GLU A  66     -32.318  20.693 -13.112  1.00 80.02           N  
ATOM    976  H   GLU A  66     -33.278  20.560 -13.396  1.00 80.02           H  
ATOM    977  CA  GLU A  66     -32.079  21.430 -11.868  1.00 80.02           C  
ATOM    978  HA  GLU A  66     -31.430  22.280 -12.080  1.00 80.02           H  
ATOM    979  C   GLU A  66     -31.364  20.558 -10.827  1.00 80.02           C  
ATOM    980  CB  GLU A  66     -33.416  21.973 -11.338  1.00 80.02           C  
ATOM    981  HB2 GLU A  66     -34.065  21.136 -11.081  1.00 80.02           H  
ATOM    982  HB3 GLU A  66     -33.889  22.555 -12.130  1.00 80.02           H  
ATOM    983  O   GLU A  66     -30.364  20.990 -10.258  1.00 80.02           O  
ATOM    984  CG  GLU A  66     -33.234  22.881 -10.111  1.00 80.02           C  
ATOM    985  HG2 GLU A  66     -32.786  22.301  -9.305  1.00 80.02           H  
ATOM    986  HG3 GLU A  66     -32.543  23.681 -10.375  1.00 80.02           H  
ATOM    987  CD  GLU A  66     -34.549  23.495  -9.600  1.00 80.02           C  
ATOM    988  OE1 GLU A  66     -34.449  24.366  -8.707  1.00 80.02           O  
ATOM    989  OE2 GLU A  66     -35.634  23.084 -10.073  1.00 80.02           O  
ATOM    990  N   GLN A  67     -31.790  19.304 -10.635  1.00 77.76           N  
ATOM    991  H   GLN A  67     -32.632  18.996 -11.101  1.00 77.76           H  
ATOM    992  CA  GLN A  67     -31.111  18.368  -9.732  1.00 77.76           C  
ATOM    993  HA  GLN A  67     -31.064  18.828  -8.745  1.00 77.76           H  
ATOM    994  C   GLN A  67     -29.664  18.080 -10.169  1.00 77.76           C  
ATOM    995  CB  GLN A  67     -31.947  17.083  -9.624  1.00 77.76           C  
ATOM    996  HB2 GLN A  67     -32.947  17.348  -9.279  1.00 77.76           H  
ATOM    997  HB3 GLN A  67     -32.033  16.615 -10.605  1.00 77.76           H  
ATOM    998  O   GLN A  67     -28.765  18.049  -9.328  1.00 77.76           O  
ATOM    999  CG  GLN A  67     -31.344  16.075  -8.636  1.00 77.76           C  
ATOM   1000  HG2 GLN A  67     -31.140  16.580  -7.692  1.00 77.76           H  
ATOM   1001  HG3 GLN A  67     -30.403  15.689  -9.029  1.00 77.76           H  
ATOM   1002  CD  GLN A  67     -32.276  14.895  -8.388  1.00 77.76           C  
ATOM   1003  NE2 GLN A  67     -32.731  14.692  -7.170  1.00 77.76           N  
ATOM   1004 HE21 GLN A  67     -33.349  13.900  -7.063  1.00 77.76           H  
ATOM   1005 HE22 GLN A  67     -32.481  15.321  -6.420  1.00 77.76           H  
ATOM   1006  OE1 GLN A  67     -32.619  14.129  -9.270  1.00 77.76           O  
ATOM   1007  N   LEU A  68     -29.411  17.915 -11.471  1.00 75.25           N  
ATOM   1008  H   LEU A  68     -30.191  17.912 -12.113  1.00 75.25           H  
ATOM   1009  CA  LEU A  68     -28.068  17.675 -12.006  1.00 75.25           C  
ATOM   1010  HA  LEU A  68     -27.601  16.909 -11.385  1.00 75.25           H  
ATOM   1011  C   LEU A  68     -27.181  18.932 -11.921  1.00 75.25           C  
ATOM   1012  CB  LEU A  68     -28.207  17.139 -13.443  1.00 75.25           C  
ATOM   1013  HB2 LEU A  68     -28.489  17.966 -14.094  1.00 75.25           H  
ATOM   1014  HB3 LEU A  68     -29.012  16.404 -13.474  1.00 75.25           H  
ATOM   1015  O   LEU A  68     -26.012  18.837 -11.549  1.00 75.25           O  
ATOM   1016  CG  LEU A  68     -26.933  16.469 -13.992  1.00 75.25           C  
ATOM   1017  HG  LEU A  68     -26.082  17.138 -13.867  1.00 75.25           H  
ATOM   1018  CD1 LEU A  68     -26.639  15.137 -13.294  1.00 75.25           C  
ATOM   1019 HD11 LEU A  68     -27.497  14.470 -13.380  1.00 75.25           H  
ATOM   1020 HD12 LEU A  68     -26.413  15.305 -12.241  1.00 75.25           H  
ATOM   1021 HD13 LEU A  68     -25.771  14.666 -13.756  1.00 75.25           H  
ATOM   1022  CD2 LEU A  68     -27.107  16.183 -15.484  1.00 75.25           C  
ATOM   1023 HD21 LEU A  68     -27.284  17.116 -16.019  1.00 75.25           H  
ATOM   1024 HD22 LEU A  68     -27.953  15.513 -15.642  1.00 75.25           H  
ATOM   1025 HD23 LEU A  68     -26.203  15.721 -15.880  1.00 75.25           H  
ATOM   1026  N   GLN A  69     -27.747  20.115 -12.181  1.00 82.31           N  
ATOM   1027  H   GLN A  69     -28.704  20.116 -12.506  1.00 82.31           H  
ATOM   1028  CA  GLN A  69     -27.094  21.416 -12.004  1.00 82.31           C  
ATOM   1029  HA  GLN A  69     -26.179  21.431 -12.596  1.00 82.31           H  
ATOM   1030  C   GLN A  69     -26.726  21.657 -10.531  1.00 82.31           C  
ATOM   1031  CB  GLN A  69     -28.049  22.514 -12.516  1.00 82.31           C  
ATOM   1032  HB2 GLN A  69     -28.901  22.578 -11.839  1.00 82.31           H  
ATOM   1033  HB3 GLN A  69     -28.429  22.231 -13.498  1.00 82.31           H  
ATOM   1034  O   GLN A  69     -25.618  22.104 -10.237  1.00 82.31           O  
ATOM   1035  CG  GLN A  69     -27.429  23.914 -12.641  1.00 82.31           C  
ATOM   1036  HG2 GLN A  69     -26.751  24.113 -11.811  1.00 82.31           H  
ATOM   1037  HG3 GLN A  69     -28.232  24.650 -12.600  1.00 82.31           H  
ATOM   1038  CD  GLN A  69     -26.707  24.098 -13.971  1.00 82.31           C  
ATOM   1039  NE2 GLN A  69     -25.412  23.873 -14.033  1.00 82.31           N  
ATOM   1040 HE21 GLN A  69     -24.890  23.546 -13.232  1.00 82.31           H  
ATOM   1041 HE22 GLN A  69     -24.978  23.951 -14.941  1.00 82.31           H  
ATOM   1042  OE1 GLN A  69     -27.304  24.419 -14.986  1.00 82.31           O  
ATOM   1043  N   GLN A  70     -27.625  21.320  -9.602  1.00 84.25           N  
ATOM   1044  H   GLN A  70     -28.533  21.009  -9.915  1.00 84.25           H  
ATOM   1045  CA  GLN A  70     -27.418  21.442  -8.159  1.00 84.25           C  
ATOM   1046  HA  GLN A  70     -27.049  22.447  -7.949  1.00 84.25           H  
ATOM   1047  C   GLN A  70     -26.363  20.447  -7.650  1.00 84.25           C  
ATOM   1048  CB  GLN A  70     -28.780  21.275  -7.466  1.00 84.25           C  
ATOM   1049  HB2 GLN A  70     -29.137  20.255  -7.607  1.00 84.25           H  
ATOM   1050  HB3 GLN A  70     -29.490  21.954  -7.938  1.00 84.25           H  
ATOM   1051  O   GLN A  70     -25.507  20.827  -6.853  1.00 84.25           O  
ATOM   1052  CG  GLN A  70     -28.751  21.597  -5.967  1.00 84.25           C  
ATOM   1053  HG2 GLN A  70     -28.361  22.604  -5.818  1.00 84.25           H  
ATOM   1054  HG3 GLN A  70     -28.100  20.891  -5.451  1.00 84.25           H  
ATOM   1055  CD  GLN A  70     -30.150  21.508  -5.364  1.00 84.25           C  
ATOM   1056  NE2 GLN A  70     -30.975  22.522  -5.513  1.00 84.25           N  
ATOM   1057 HE21 GLN A  70     -31.917  22.386  -5.176  1.00 84.25           H  
ATOM   1058 HE22 GLN A  70     -30.723  23.321  -6.077  1.00 84.25           H  
ATOM   1059  OE1 GLN A  70     -30.533  20.515  -4.768  1.00 84.25           O  
ATOM   1060  N   LEU A  71     -26.348  19.210  -8.161  1.00 85.38           N  
ATOM   1061  H   LEU A  71     -27.107  18.934  -8.767  1.00 85.38           H  
ATOM   1062  CA  LEU A  71     -25.303  18.220  -7.869  1.00 85.38           C  
ATOM   1063  HA  LEU A  71     -25.225  18.119  -6.787  1.00 85.38           H  
ATOM   1064  C   LEU A  71     -23.925  18.663  -8.396  1.00 85.38           C  
ATOM   1065  CB  LEU A  71     -25.732  16.868  -8.472  1.00 85.38           C  
ATOM   1066  HB2 LEU A  71     -26.715  16.605  -8.081  1.00 85.38           H  
ATOM   1067  HB3 LEU A  71     -25.825  16.986  -9.551  1.00 85.38           H  
ATOM   1068  O   LEU A  71     -22.919  18.518  -7.701  1.00 85.38           O  
ATOM   1069  CG  LEU A  71     -24.761  15.706  -8.190  1.00 85.38           C  
ATOM   1070  HG  LEU A  71     -23.762  15.966  -8.540  1.00 85.38           H  
ATOM   1071  CD1 LEU A  71     -24.690  15.357  -6.702  1.00 85.38           C  
ATOM   1072 HD11 LEU A  71     -24.044  14.492  -6.554  1.00 85.38           H  
ATOM   1073 HD12 LEU A  71     -25.687  15.133  -6.320  1.00 85.38           H  
ATOM   1074 HD13 LEU A  71     -24.270  16.191  -6.140  1.00 85.38           H  
ATOM   1075  CD2 LEU A  71     -25.215  14.461  -8.952  1.00 85.38           C  
ATOM   1076 HD21 LEU A  71     -25.232  14.673 -10.022  1.00 85.38           H  
ATOM   1077 HD22 LEU A  71     -26.213  14.167  -8.630  1.00 85.38           H  
ATOM   1078 HD23 LEU A  71     -24.519  13.642  -8.771  1.00 85.38           H  
ATOM   1079  N   GLN A  72     -23.871  19.239  -9.599  1.00 84.09           N  
ATOM   1080  H   GLN A  72     -24.716  19.281 -10.151  1.00 84.09           H  
ATOM   1081  CA  GLN A  72     -22.641  19.790 -10.173  1.00 84.09           C  
ATOM   1082  HA  GLN A  72     -21.863  19.029 -10.117  1.00 84.09           H  
ATOM   1083  C   GLN A  72     -22.145  21.012  -9.382  1.00 84.09           C  
ATOM   1084  CB  GLN A  72     -22.891  20.115 -11.653  1.00 84.09           C  
ATOM   1085  HB2 GLN A  72     -23.246  19.214 -12.153  1.00 84.09           H  
ATOM   1086  HB3 GLN A  72     -23.666  20.878 -11.733  1.00 84.09           H  
ATOM   1087  O   GLN A  72     -20.953  21.111  -9.092  1.00 84.09           O  
ATOM   1088  CG  GLN A  72     -21.628  20.606 -12.374  1.00 84.09           C  
ATOM   1089  HG2 GLN A  72     -21.297  21.551 -11.945  1.00 84.09           H  
ATOM   1090  HG3 GLN A  72     -20.832  19.872 -12.251  1.00 84.09           H  
ATOM   1091  CD  GLN A  72     -21.900  20.823 -13.857  1.00 84.09           C  
ATOM   1092  NE2 GLN A  72     -21.414  19.963 -14.727  1.00 84.09           N  
ATOM   1093 HE21 GLN A  72     -21.622  20.151 -15.697  1.00 84.09           H  
ATOM   1094 HE22 GLN A  72     -20.845  19.184 -14.428  1.00 84.09           H  
ATOM   1095  OE1 GLN A  72     -22.576  21.755 -14.257  1.00 84.09           O  
ATOM   1096  N   GLN A  73     -23.047  21.907  -8.969  1.00 84.84           N  
ATOM   1097  H   GLN A  73     -24.006  21.801  -9.269  1.00 84.84           H  
ATOM   1098  CA  GLN A  73     -22.707  23.052  -8.123  1.00 84.84           C  
ATOM   1099  HA  GLN A  73     -21.880  23.584  -8.593  1.00 84.84           H  
ATOM   1100  C   GLN A  73     -22.232  22.610  -6.728  1.00 84.84           C  
ATOM   1101  CB  GLN A  73     -23.912  24.004  -8.055  1.00 84.84           C  
ATOM   1102  HB2 GLN A  73     -24.247  24.220  -9.070  1.00 84.84           H  
ATOM   1103  HB3 GLN A  73     -24.729  23.525  -7.515  1.00 84.84           H  
ATOM   1104  O   GLN A  73     -21.280  23.185  -6.207  1.00 84.84           O  
ATOM   1105  CG  GLN A  73     -23.554  25.331  -7.370  1.00 84.84           C  
ATOM   1106  HG2 GLN A  73     -22.713  25.791  -7.888  1.00 84.84           H  
ATOM   1107  HG3 GLN A  73     -23.263  25.142  -6.337  1.00 84.84           H  
ATOM   1108  CD  GLN A  73     -24.728  26.302  -7.368  1.00 84.84           C  
ATOM   1109  NE2 GLN A  73     -24.980  27.000  -8.454  1.00 84.84           N  
ATOM   1110 HE21 GLN A  73     -24.410  26.895  -9.281  1.00 84.84           H  
ATOM   1111 HE22 GLN A  73     -25.776  27.619  -8.405  1.00 84.84           H  
ATOM   1112  OE1 GLN A  73     -25.435  26.455  -6.390  1.00 84.84           O  
ATOM   1113  N   GLN A  74     -22.822  21.558  -6.151  1.00 89.17           N  
ATOM   1114  H   GLN A  74     -23.640  21.162  -6.593  1.00 89.17           H  
ATOM   1115  CA  GLN A  74     -22.364  20.958  -4.894  1.00 89.17           C  
ATOM   1116  HA  GLN A  74     -22.314  21.744  -4.140  1.00 89.17           H  
ATOM   1117  C   GLN A  74     -20.950  20.367  -5.024  1.00 89.17           C  
ATOM   1118  CB  GLN A  74     -23.396  19.917  -4.429  1.00 89.17           C  
ATOM   1119  HB2 GLN A  74     -23.518  19.151  -5.195  1.00 89.17           H  
ATOM   1120  HB3 GLN A  74     -24.353  20.419  -4.292  1.00 89.17           H  
ATOM   1121  O   GLN A  74     -20.110  20.632  -4.166  1.00 89.17           O  
ATOM   1122  CG  GLN A  74     -23.005  19.233  -3.110  1.00 89.17           C  
ATOM   1123  HG2 GLN A  74     -22.764  19.992  -2.365  1.00 89.17           H  
ATOM   1124  HG3 GLN A  74     -22.126  18.607  -3.263  1.00 89.17           H  
ATOM   1125  CD  GLN A  74     -24.137  18.359  -2.582  1.00 89.17           C  
ATOM   1126  NE2 GLN A  74     -25.055  18.911  -1.818  1.00 89.17           N  
ATOM   1127 HE21 GLN A  74     -25.817  18.312  -1.535  1.00 89.17           H  
ATOM   1128 HE22 GLN A  74     -25.012  19.896  -1.600  1.00 89.17           H  
ATOM   1129  OE1 GLN A  74     -24.239  17.176  -2.857  1.00 89.17           O  
ATOM   1130  N   GLN A  75     -20.647  19.641  -6.108  1.00 84.71           N  
ATOM   1131  H   GLN A  75     -21.380  19.420  -6.767  1.00 84.71           H  
ATOM   1132  CA  GLN A  75     -19.279  19.175  -6.386  1.00 84.71           C  
ATOM   1133  HA  GLN A  75     -18.926  18.590  -5.536  1.00 84.71           H  
ATOM   1134  C   GLN A  75     -18.290  20.334  -6.554  1.00 84.71           C  
ATOM   1135  CB  GLN A  75     -19.245  18.297  -7.648  1.00 84.71           C  
ATOM   1136  HB2 GLN A  75     -18.293  18.448  -8.156  1.00 84.71           H  
ATOM   1137  HB3 GLN A  75     -20.039  18.586  -8.337  1.00 84.71           H  
ATOM   1138  O   GLN A  75     -17.186  20.280  -6.014  1.00 84.71           O  
ATOM   1139  CG  GLN A  75     -19.354  16.807  -7.317  1.00 84.71           C  
ATOM   1140  HG2 GLN A  75     -18.602  16.540  -6.575  1.00 84.71           H  
ATOM   1141  HG3 GLN A  75     -20.341  16.594  -6.905  1.00 84.71           H  
ATOM   1142  CD  GLN A  75     -19.111  15.965  -8.562  1.00 84.71           C  
ATOM   1143  NE2 GLN A  75     -20.146  15.482  -9.214  1.00 84.71           N  
ATOM   1144 HE21 GLN A  75     -21.085  15.656  -8.884  1.00 84.71           H  
ATOM   1145 HE22 GLN A  75     -19.926  14.932 -10.032  1.00 84.71           H  
ATOM   1146  OE1 GLN A  75     -17.995  15.754  -8.998  1.00 84.71           O  
ATOM   1147  N   GLN A  76     -18.675  21.398  -7.264  1.00 86.50           N  
ATOM   1148  H   GLN A  76     -19.570  21.374  -7.733  1.00 86.50           H  
ATOM   1149  CA  GLN A  76     -17.812  22.564  -7.451  1.00 86.50           C  
ATOM   1150  HA  GLN A  76     -16.848  22.211  -7.817  1.00 86.50           H  
ATOM   1151  C   GLN A  76     -17.550  23.291  -6.123  1.00 86.50           C  
ATOM   1152  CB  GLN A  76     -18.421  23.474  -8.525  1.00 86.50           C  
ATOM   1153  HB2 GLN A  76     -19.356  23.901  -8.163  1.00 86.50           H  
ATOM   1154  HB3 GLN A  76     -18.635  22.873  -9.409  1.00 86.50           H  
ATOM   1155  O   GLN A  76     -16.402  23.619  -5.833  1.00 86.50           O  
ATOM   1156  CG  GLN A  76     -17.464  24.604  -8.928  1.00 86.50           C  
ATOM   1157  HG2 GLN A  76     -17.348  25.305  -8.102  1.00 86.50           H  
ATOM   1158  HG3 GLN A  76     -16.486  24.184  -9.162  1.00 86.50           H  
ATOM   1159  CD  GLN A  76     -17.992  25.360 -10.141  1.00 86.50           C  
ATOM   1160  NE2 GLN A  76     -17.373  25.223 -11.294  1.00 86.50           N  
ATOM   1161 HE21 GLN A  76     -17.760  25.741 -12.070  1.00 86.50           H  
ATOM   1162 HE22 GLN A  76     -16.548  24.645 -11.372  1.00 86.50           H  
ATOM   1163  OE1 GLN A  76     -18.986  26.063 -10.084  1.00 86.50           O  
ATOM   1164  N   GLN A  77     -18.568  23.459  -5.271  1.00 88.99           N  
ATOM   1165  H   GLN A  77     -19.493  23.175  -5.561  1.00 88.99           H  
ATOM   1166  CA  GLN A  77     -18.396  23.988  -3.912  1.00 88.99           C  
ATOM   1167  HA  GLN A  77     -17.913  24.964  -3.976  1.00 88.99           H  
ATOM   1168  C   GLN A  77     -17.477  23.097  -3.063  1.00 88.99           C  
ATOM   1169  CB  GLN A  77     -19.761  24.162  -3.226  1.00 88.99           C  
ATOM   1170  HB2 GLN A  77     -19.600  24.321  -2.160  1.00 88.99           H  
ATOM   1171  HB3 GLN A  77     -20.349  23.253  -3.350  1.00 88.99           H  
ATOM   1172  O   GLN A  77     -16.596  23.623  -2.384  1.00 88.99           O  
ATOM   1173  CG  GLN A  77     -20.546  25.366  -3.776  1.00 88.99           C  
ATOM   1174  HG2 GLN A  77     -19.987  26.279  -3.574  1.00 88.99           H  
ATOM   1175  HG3 GLN A  77     -20.652  25.272  -4.857  1.00 88.99           H  
ATOM   1176  CD  GLN A  77     -21.938  25.506  -3.161  1.00 88.99           C  
ATOM   1177  NE2 GLN A  77     -22.785  26.344  -3.717  1.00 88.99           N  
ATOM   1178 HE21 GLN A  77     -22.541  26.851  -4.556  1.00 88.99           H  
ATOM   1179 HE22 GLN A  77     -23.713  26.366  -3.320  1.00 88.99           H  
ATOM   1180  OE1 GLN A  77     -22.299  24.886  -2.176  1.00 88.99           O  
ATOM   1181  N   GLN A  78     -17.617  21.768  -3.141  1.00 89.73           N  
ATOM   1182  H   GLN A  78     -18.377  21.391  -3.689  1.00 89.73           H  
ATOM   1183  CA  GLN A  78     -16.747  20.827  -2.428  1.00 89.73           C  
ATOM   1184  HA  GLN A  78     -16.763  21.092  -1.371  1.00 89.73           H  
ATOM   1185  C   GLN A  78     -15.287  20.927  -2.903  1.00 89.73           C  
ATOM   1186  CB  GLN A  78     -17.308  19.402  -2.572  1.00 89.73           C  
ATOM   1187  HB2 GLN A  78     -17.203  19.073  -3.606  1.00 89.73           H  
ATOM   1188  HB3 GLN A  78     -18.367  19.409  -2.317  1.00 89.73           H  
ATOM   1189  O   GLN A  78     -14.389  21.043  -2.071  1.00 89.73           O  
ATOM   1190  CG  GLN A  78     -16.596  18.406  -1.641  1.00 89.73           C  
ATOM   1191  HG2 GLN A  78     -16.707  18.745  -0.611  1.00 89.73           H  
ATOM   1192  HG3 GLN A  78     -15.533  18.374  -1.877  1.00 89.73           H  
ATOM   1193  CD  GLN A  78     -17.148  16.988  -1.766  1.00 89.73           C  
ATOM   1194  NE2 GLN A  78     -17.254  16.252  -0.680  1.00 89.73           N  
ATOM   1195 HE21 GLN A  78     -16.890  16.571   0.206  1.00 89.73           H  
ATOM   1196 HE22 GLN A  78     -17.520  15.287  -0.813  1.00 89.73           H  
ATOM   1197  OE1 GLN A  78     -17.483  16.508  -2.836  1.00 89.73           O  
ATOM   1198  N   GLN A  79     -15.030  20.976  -4.216  1.00 84.36           N  
ATOM   1199  H   GLN A  79     -15.797  20.863  -4.863  1.00 84.36           H  
ATOM   1200  CA  GLN A  79     -13.681  21.216  -4.751  1.00 84.36           C  
ATOM   1201  HA  GLN A  79     -13.008  20.448  -4.370  1.00 84.36           H  
ATOM   1202  C   GLN A  79     -13.114  22.568  -4.299  1.00 84.36           C  
ATOM   1203  CB  GLN A  79     -13.676  21.162  -6.286  1.00 84.36           C  
ATOM   1204  HB2 GLN A  79     -12.757  21.631  -6.637  1.00 84.36           H  
ATOM   1205  HB3 GLN A  79     -14.518  21.730  -6.681  1.00 84.36           H  
ATOM   1206  O   GLN A  79     -11.961  22.638  -3.880  1.00 84.36           O  
ATOM   1207  CG  GLN A  79     -13.706  19.731  -6.842  1.00 84.36           C  
ATOM   1208  HG2 GLN A  79     -12.912  19.149  -6.375  1.00 84.36           H  
ATOM   1209  HG3 GLN A  79     -14.661  19.265  -6.600  1.00 84.36           H  
ATOM   1210  CD  GLN A  79     -13.504  19.689  -8.357  1.00 84.36           C  
ATOM   1211  NE2 GLN A  79     -13.378  18.518  -8.939  1.00 84.36           N  
ATOM   1212 HE21 GLN A  79     -13.246  18.533  -9.940  1.00 84.36           H  
ATOM   1213 HE22 GLN A  79     -13.446  17.662  -8.406  1.00 84.36           H  
ATOM   1214  OE1 GLN A  79     -13.451  20.691  -9.051  1.00 84.36           O  
ATOM   1215  N   THR A  80     -13.915  23.638  -4.332  1.00 89.81           N  
ATOM   1216  H   THR A  80     -14.843  23.537  -4.717  1.00 89.81           H  
ATOM   1217  CA  THR A  80     -13.498  24.966  -3.855  1.00 89.81           C  
ATOM   1218  HA  THR A  80     -12.579  25.247  -4.368  1.00 89.81           H  
ATOM   1219  C   THR A  80     -13.183  24.965  -2.353  1.00 89.81           C  
ATOM   1220  CB  THR A  80     -14.574  26.014  -4.183  1.00 89.81           C  
ATOM   1221  HB  THR A  80     -15.507  25.753  -3.683  1.00 89.81           H  
ATOM   1222  O   THR A  80     -12.236  25.628  -1.932  1.00 89.81           O  
ATOM   1223  CG2 THR A  80     -14.175  27.428  -3.776  1.00 89.81           C  
ATOM   1224 HG21 THR A  80     -14.891  28.142  -4.184  1.00 89.81           H  
ATOM   1225 HG22 THR A  80     -13.177  27.658  -4.149  1.00 89.81           H  
ATOM   1226 HG23 THR A  80     -14.197  27.494  -2.689  1.00 89.81           H  
ATOM   1227  OG1 THR A  80     -14.807  26.089  -5.568  1.00 89.81           O  
ATOM   1228  HG1 THR A  80     -14.087  25.641  -6.020  1.00 89.81           H  
ATOM   1229  N   GLN A  81     -13.922  24.201  -1.542  1.00 90.97           N  
ATOM   1230  H   GLN A  81     -14.711  23.706  -1.932  1.00 90.97           H  
ATOM   1231  CA  GLN A  81     -13.666  24.051  -0.108  1.00 90.97           C  
ATOM   1232  HA  GLN A  81     -13.530  25.045   0.319  1.00 90.97           H  
ATOM   1233  C   GLN A  81     -12.379  23.259   0.166  1.00 90.97           C  
ATOM   1234  CB  GLN A  81     -14.897  23.413   0.554  1.00 90.97           C  
ATOM   1235  HB2 GLN A  81     -15.028  22.394   0.187  1.00 90.97           H  
ATOM   1236  HB3 GLN A  81     -15.778  23.994   0.283  1.00 90.97           H  
ATOM   1237  O   GLN A  81     -11.552  23.711   0.957  1.00 90.97           O  
ATOM   1238  CG  GLN A  81     -14.783  23.393   2.085  1.00 90.97           C  
ATOM   1239  HG2 GLN A  81     -13.978  22.723   2.387  1.00 90.97           H  
ATOM   1240  HG3 GLN A  81     -14.540  24.397   2.434  1.00 90.97           H  
ATOM   1241  CD  GLN A  81     -16.069  22.940   2.773  1.00 90.97           C  
ATOM   1242  NE2 GLN A  81     -16.244  23.262   4.036  1.00 90.97           N  
ATOM   1243 HE21 GLN A  81     -15.521  23.751   4.542  1.00 90.97           H  
ATOM   1244 HE22 GLN A  81     -17.103  22.928   4.450  1.00 90.97           H  
ATOM   1245  OE1 GLN A  81     -16.945  22.305   2.213  1.00 90.97           O  
ATOM   1246  N   ILE A  82     -12.165  22.138  -0.532  1.00 89.69           N  
ATOM   1247  H   ILE A  82     -12.900  21.811  -1.143  1.00 89.69           H  
ATOM   1248  CA  ILE A  82     -10.927  21.341  -0.454  1.00 89.69           C  
ATOM   1249  HA  ILE A  82     -10.762  21.044   0.581  1.00 89.69           H  
ATOM   1250  C   ILE A  82      -9.717  22.185  -0.879  1.00 89.69           C  
ATOM   1251  CB  ILE A  82     -11.072  20.058  -1.313  1.00 89.69           C  
ATOM   1252  HB  ILE A  82     -11.433  20.347  -2.300  1.00 89.69           H  
ATOM   1253  O   ILE A  82      -8.685  22.173  -0.212  1.00 89.69           O  
ATOM   1254  CG1 ILE A  82     -12.100  19.097  -0.669  1.00 89.69           C  
ATOM   1255 HG12 ILE A  82     -11.666  18.647   0.224  1.00 89.69           H  
ATOM   1256 HG13 ILE A  82     -12.981  19.655  -0.353  1.00 89.69           H  
ATOM   1257  CG2 ILE A  82      -9.723  19.332  -1.495  1.00 89.69           C  
ATOM   1258 HG21 ILE A  82      -9.304  19.078  -0.522  1.00 89.69           H  
ATOM   1259 HG22 ILE A  82      -9.014  19.959  -2.036  1.00 89.69           H  
ATOM   1260 HG23 ILE A  82      -9.852  18.418  -2.074  1.00 89.69           H  
ATOM   1261  CD1 ILE A  82     -12.582  17.982  -1.608  1.00 89.69           C  
ATOM   1262 HD11 ILE A  82     -11.765  17.303  -1.854  1.00 89.69           H  
ATOM   1263 HD12 ILE A  82     -12.986  18.416  -2.523  1.00 89.69           H  
ATOM   1264 HD13 ILE A  82     -13.364  17.410  -1.111  1.00 89.69           H  
ATOM   1265  N   GLN A  83      -9.841  22.973  -1.952  1.00 86.13           N  
ATOM   1266  H   GLN A  83     -10.694  22.921  -2.490  1.00 86.13           H  
ATOM   1267  CA  GLN A  83      -8.765  23.841  -2.430  1.00 86.13           C  
ATOM   1268  HA  GLN A  83      -7.865  23.234  -2.521  1.00 86.13           H  
ATOM   1269  C   GLN A  83      -8.442  24.969  -1.434  1.00 86.13           C  
ATOM   1270  CB  GLN A  83      -9.132  24.358  -3.828  1.00 86.13           C  
ATOM   1271  HB2 GLN A  83     -10.004  25.009  -3.765  1.00 86.13           H  
ATOM   1272  HB3 GLN A  83      -9.388  23.502  -4.454  1.00 86.13           H  
ATOM   1273  O   GLN A  83      -7.265  25.230  -1.188  1.00 86.13           O  
ATOM   1274  CG  GLN A  83      -7.978  25.115  -4.499  1.00 86.13           C  
ATOM   1275  HG2 GLN A  83      -7.064  24.526  -4.424  1.00 86.13           H  
ATOM   1276  HG3 GLN A  83      -7.818  26.068  -3.995  1.00 86.13           H  
ATOM   1277  CD  GLN A  83      -8.282  25.380  -5.969  1.00 86.13           C  
ATOM   1278  NE2 GLN A  83      -7.828  24.541  -6.876  1.00 86.13           N  
ATOM   1279 HE21 GLN A  83      -8.072  24.756  -7.832  1.00 86.13           H  
ATOM   1280 HE22 GLN A  83      -7.273  23.739  -6.613  1.00 86.13           H  
ATOM   1281  OE1 GLN A  83      -8.961  26.323  -6.331  1.00 86.13           O  
ATOM   1282  N   GLN A  84      -9.450  25.579  -0.797  1.00 88.14           N  
ATOM   1283  H   GLN A  84     -10.399  25.337  -1.043  1.00 88.14           H  
ATOM   1284  CA  GLN A  84      -9.232  26.544   0.292  1.00 88.14           C  
ATOM   1285  HA  GLN A  84      -8.548  27.317  -0.057  1.00 88.14           H  
ATOM   1286  C   GLN A  84      -8.570  25.897   1.516  1.00 88.14           C  
ATOM   1287  CB  GLN A  84     -10.555  27.212   0.701  1.00 88.14           C  
ATOM   1288  HB2 GLN A  84     -11.341  26.461   0.775  1.00 88.14           H  
ATOM   1289  HB3 GLN A  84     -10.431  27.672   1.681  1.00 88.14           H  
ATOM   1290  O   GLN A  84      -7.641  26.480   2.068  1.00 88.14           O  
ATOM   1291  CG  GLN A  84     -10.969  28.307  -0.290  1.00 88.14           C  
ATOM   1292  HG2 GLN A  84     -10.222  29.100  -0.290  1.00 88.14           H  
ATOM   1293  HG3 GLN A  84     -11.011  27.885  -1.294  1.00 88.14           H  
ATOM   1294  CD  GLN A  84     -12.323  28.919   0.056  1.00 88.14           C  
ATOM   1295  NE2 GLN A  84     -13.190  29.101  -0.913  1.00 88.14           N  
ATOM   1296 HE21 GLN A  84     -14.105  29.420  -0.626  1.00 88.14           H  
ATOM   1297 HE22 GLN A  84     -12.968  28.771  -1.841  1.00 88.14           H  
ATOM   1298  OE1 GLN A  84     -12.646  29.258   1.181  1.00 88.14           O  
ATOM   1299  N   GLN A  85      -8.984  24.689   1.911  1.00 90.81           N  
ATOM   1300  H   GLN A  85      -9.769  24.266   1.436  1.00 90.81           H  
ATOM   1301  CA  GLN A  85      -8.377  23.953   3.027  1.00 90.81           C  
ATOM   1302  HA  GLN A  85      -8.410  24.585   3.915  1.00 90.81           H  
ATOM   1303  C   GLN A  85      -6.904  23.612   2.747  1.00 90.81           C  
ATOM   1304  CB  GLN A  85      -9.216  22.694   3.295  1.00 90.81           C  
ATOM   1305  HB2 GLN A  85     -10.253  22.994   3.443  1.00 90.81           H  
ATOM   1306  HB3 GLN A  85      -9.171  22.039   2.425  1.00 90.81           H  
ATOM   1307  O   GLN A  85      -6.040  23.806   3.606  1.00 90.81           O  
ATOM   1308  CG  GLN A  85      -8.758  21.906   4.536  1.00 90.81           C  
ATOM   1309  HG2 GLN A  85      -7.725  21.583   4.408  1.00 90.81           H  
ATOM   1310  HG3 GLN A  85      -8.810  22.554   5.412  1.00 90.81           H  
ATOM   1311  CD  GLN A  85      -9.614  20.665   4.791  1.00 90.81           C  
ATOM   1312  NE2 GLN A  85      -9.368  19.937   5.858  1.00 90.81           N  
ATOM   1313 HE21 GLN A  85      -8.585  20.134   6.464  1.00 90.81           H  
ATOM   1314 HE22 GLN A  85      -9.897  19.080   5.940  1.00 90.81           H  
ATOM   1315  OE1 GLN A  85     -10.518  20.328   4.046  1.00 90.81           O  
ATOM   1316  N   LEU A  86      -6.593  23.165   1.526  1.00 90.49           N  
ATOM   1317  H   LEU A  86      -7.348  22.981   0.881  1.00 90.49           H  
ATOM   1318  CA  LEU A  86      -5.226  22.875   1.095  1.00 90.49           C  
ATOM   1319  HA  LEU A  86      -4.785  22.197   1.825  1.00 90.49           H  
ATOM   1320  C   LEU A  86      -4.363  24.149   1.061  1.00 90.49           C  
ATOM   1321  CB  LEU A  86      -5.292  22.176  -0.277  1.00 90.49           C  
ATOM   1322  HB2 LEU A  86      -6.085  21.428  -0.261  1.00 90.49           H  
ATOM   1323  HB3 LEU A  86      -5.553  22.919  -1.031  1.00 90.49           H  
ATOM   1324  O   LEU A  86      -3.206  24.125   1.484  1.00 90.49           O  
ATOM   1325  CG  LEU A  86      -3.985  21.474  -0.685  1.00 90.49           C  
ATOM   1326  HG  LEU A  86      -3.145  22.159  -0.569  1.00 90.49           H  
ATOM   1327  CD1 LEU A  86      -3.727  20.216   0.150  1.00 90.49           C  
ATOM   1328 HD11 LEU A  86      -3.578  20.479   1.197  1.00 90.49           H  
ATOM   1329 HD12 LEU A  86      -4.572  19.532   0.071  1.00 90.49           H  
ATOM   1330 HD13 LEU A  86      -2.829  19.711  -0.206  1.00 90.49           H  
ATOM   1331  CD2 LEU A  86      -4.060  21.054  -2.153  1.00 90.49           C  
ATOM   1332 HD21 LEU A  86      -4.890  20.362  -2.301  1.00 90.49           H  
ATOM   1333 HD22 LEU A  86      -4.207  21.933  -2.780  1.00 90.49           H  
ATOM   1334 HD23 LEU A  86      -3.131  20.565  -2.447  1.00 90.49           H  
ATOM   1335  N   GLN A  87      -4.933  25.279   0.630  1.00 86.47           N  
ATOM   1336  H   GLN A  87      -5.873  25.233   0.263  1.00 86.47           H  
ATOM   1337  CA  GLN A  87      -4.262  26.580   0.640  1.00 86.47           C  
ATOM   1338  HA  GLN A  87      -3.283  26.454   0.176  1.00 86.47           H  
ATOM   1339  C   GLN A  87      -4.026  27.100   2.069  1.00 86.47           C  
ATOM   1340  CB  GLN A  87      -5.071  27.566  -0.217  1.00 86.47           C  
ATOM   1341  HB2 GLN A  87      -5.291  27.098  -1.177  1.00 86.47           H  
ATOM   1342  HB3 GLN A  87      -6.013  27.799   0.279  1.00 86.47           H  
ATOM   1343  O   GLN A  87      -2.927  27.573   2.365  1.00 86.47           O  
ATOM   1344  CG  GLN A  87      -4.297  28.865  -0.491  1.00 86.47           C  
ATOM   1345  HG2 GLN A  87      -3.331  28.611  -0.927  1.00 86.47           H  
ATOM   1346  HG3 GLN A  87      -4.122  29.396   0.445  1.00 86.47           H  
ATOM   1347  CD  GLN A  87      -5.033  29.803  -1.445  1.00 86.47           C  
ATOM   1348  NE2 GLN A  87      -4.327  30.675  -2.132  1.00 86.47           N  
ATOM   1349 HE21 GLN A  87      -3.321  30.713  -2.047  1.00 86.47           H  
ATOM   1350 HE22 GLN A  87      -4.853  31.270  -2.756  1.00 86.47           H  
ATOM   1351  OE1 GLN A  87      -6.242  29.790  -1.594  1.00 86.47           O  
ATOM   1352  N   SER A  88      -4.995  26.960   2.984  1.00 92.69           N  
ATOM   1353  H   SER A  88      -5.894  26.597   2.701  1.00 92.69           H  
ATOM   1354  CA  SER A  88      -4.804  27.325   4.395  1.00 92.69           C  
ATOM   1355  HA  SER A  88      -4.416  28.343   4.426  1.00 92.69           H  
ATOM   1356  C   SER A  88      -3.765  26.437   5.079  1.00 92.69           C  
ATOM   1357  CB  SER A  88      -6.126  27.330   5.177  1.00 92.69           C  
ATOM   1358  HB2 SER A  88      -5.929  27.682   6.190  1.00 92.69           H  
ATOM   1359  HB3 SER A  88      -6.810  28.035   4.704  1.00 92.69           H  
ATOM   1360  O   SER A  88      -2.967  26.935   5.869  1.00 92.69           O  
ATOM   1361  OG  SER A  88      -6.763  26.068   5.250  1.00 92.69           O  
ATOM   1362  HG  SER A  88      -6.123  25.367   5.399  1.00 92.69           H  
ATOM   1363  N   TYR A  89      -3.708  25.147   4.731  1.00 91.29           N  
ATOM   1364  H   TYR A  89      -4.397  24.786   4.086  1.00 91.29           H  
ATOM   1365  CA  TYR A  89      -2.685  24.228   5.230  1.00 91.29           C  
ATOM   1366  HA  TYR A  89      -2.665  24.289   6.318  1.00 91.29           H  
ATOM   1367  C   TYR A  89      -1.279  24.605   4.731  1.00 91.29           C  
ATOM   1368  CB  TYR A  89      -3.067  22.794   4.845  1.00 91.29           C  
ATOM   1369  HB2 TYR A  89      -3.153  22.721   3.761  1.00 91.29           H  
ATOM   1370  HB3 TYR A  89      -4.045  22.563   5.268  1.00 91.29           H  
ATOM   1371  O   TYR A  89      -0.343  24.670   5.528  1.00 91.29           O  
ATOM   1372  CG  TYR A  89      -2.075  21.762   5.338  1.00 91.29           C  
ATOM   1373  CD1 TYR A  89      -1.154  21.184   4.442  1.00 91.29           C  
ATOM   1374  HD1 TYR A  89      -1.175  21.453   3.396  1.00 91.29           H  
ATOM   1375  CD2 TYR A  89      -2.053  21.408   6.701  1.00 91.29           C  
ATOM   1376  HD2 TYR A  89      -2.752  21.861   7.389  1.00 91.29           H  
ATOM   1377  CE1 TYR A  89      -0.209  20.253   4.911  1.00 91.29           C  
ATOM   1378  HE1 TYR A  89       0.492  19.791   4.232  1.00 91.29           H  
ATOM   1379  CE2 TYR A  89      -1.114  20.472   7.172  1.00 91.29           C  
ATOM   1380  HE2 TYR A  89      -1.100  20.204   8.218  1.00 91.29           H  
ATOM   1381  OH  TYR A  89       0.738  19.009   6.721  1.00 91.29           O  
ATOM   1382  HH  TYR A  89       0.588  18.782   7.642  1.00 91.29           H  
ATOM   1383  CZ  TYR A  89      -0.188  19.896   6.275  1.00 91.29           C  
ATOM   1384  N   GLN A  90      -1.118  24.952   3.446  1.00 86.65           N  
ATOM   1385  H   GLN A  90      -1.901  24.868   2.815  1.00 86.65           H  
ATOM   1386  CA  GLN A  90       0.157  25.485   2.940  1.00 86.65           C  
ATOM   1387  HA  GLN A  90       0.945  24.763   3.153  1.00 86.65           H  
ATOM   1388  C   GLN A  90       0.558  26.794   3.638  1.00 86.65           C  
ATOM   1389  CB  GLN A  90       0.101  25.710   1.422  1.00 86.65           C  
ATOM   1390  HB2 GLN A  90      -0.803  26.260   1.160  1.00 86.65           H  
ATOM   1391  HB3 GLN A  90       0.962  26.318   1.145  1.00 86.65           H  
ATOM   1392  O   GLN A  90       1.724  26.964   3.996  1.00 86.65           O  
ATOM   1393  CG  GLN A  90       0.164  24.404   0.616  1.00 86.65           C  
ATOM   1394  HG2 GLN A  90      -0.734  23.815   0.802  1.00 86.65           H  
ATOM   1395  HG3 GLN A  90       1.025  23.820   0.940  1.00 86.65           H  
ATOM   1396  CD  GLN A  90       0.298  24.649  -0.887  1.00 86.65           C  
ATOM   1397  NE2 GLN A  90       0.108  23.640  -1.707  1.00 86.65           N  
ATOM   1398 HE21 GLN A  90      -0.148  22.727  -1.359  1.00 86.65           H  
ATOM   1399 HE22 GLN A  90       0.219  23.847  -2.689  1.00 86.65           H  
ATOM   1400  OE1 GLN A  90       0.596  25.732  -1.359  1.00 86.65           O  
ATOM   1401  N   GLN A  91      -0.390  27.704   3.883  1.00 87.38           N  
ATOM   1402  H   GLN A  91      -1.323  27.537   3.534  1.00 87.38           H  
ATOM   1403  CA  GLN A  91      -0.123  28.955   4.597  1.00 87.38           C  
ATOM   1404  HA  GLN A  91       0.722  29.444   4.112  1.00 87.38           H  
ATOM   1405  C   GLN A  91       0.277  28.709   6.064  1.00 87.38           C  
ATOM   1406  CB  GLN A  91      -1.344  29.876   4.460  1.00 87.38           C  
ATOM   1407  HB2 GLN A  91      -2.194  29.440   4.985  1.00 87.38           H  
ATOM   1408  HB3 GLN A  91      -1.599  29.963   3.404  1.00 87.38           H  
ATOM   1409  O   GLN A  91       1.221  29.332   6.552  1.00 87.38           O  
ATOM   1410  CG  GLN A  91      -1.075  31.283   5.012  1.00 87.38           C  
ATOM   1411  HG2 GLN A  91      -0.166  31.681   4.561  1.00 87.38           H  
ATOM   1412  HG3 GLN A  91      -0.932  31.235   6.092  1.00 87.38           H  
ATOM   1413  CD  GLN A  91      -2.237  32.224   4.721  1.00 87.38           C  
ATOM   1414  NE2 GLN A  91      -2.129  33.089   3.736  1.00 87.38           N  
ATOM   1415 HE21 GLN A  91      -1.293  33.137   3.172  1.00 87.38           H  
ATOM   1416 HE22 GLN A  91      -2.937  33.674   3.577  1.00 87.38           H  
ATOM   1417  OE1 GLN A  91      -3.269  32.195   5.366  1.00 87.38           O  
ATOM   1418  N   GLN A  92      -0.365  27.758   6.748  1.00 90.51           N  
ATOM   1419  H   GLN A  92      -1.160  27.309   6.316  1.00 90.51           H  
ATOM   1420  CA  GLN A  92       0.005  27.333   8.102  1.00 90.51           C  
ATOM   1421  HA  GLN A  92       0.000  28.209   8.751  1.00 90.51           H  
ATOM   1422  C   GLN A  92       1.416  26.724   8.141  1.00 90.51           C  
ATOM   1423  CB  GLN A  92      -1.051  26.340   8.613  1.00 90.51           C  
ATOM   1424  HB2 GLN A  92      -2.041  26.779   8.487  1.00 90.51           H  
ATOM   1425  HB3 GLN A  92      -1.002  25.425   8.022  1.00 90.51           H  
ATOM   1426  O   GLN A  92       2.210  27.066   9.018  1.00 90.51           O  
ATOM   1427  CG  GLN A  92      -0.865  25.996  10.100  1.00 90.51           C  
ATOM   1428  HG2 GLN A  92       0.121  25.560  10.262  1.00 90.51           H  
ATOM   1429  HG3 GLN A  92      -0.933  26.914  10.684  1.00 90.51           H  
ATOM   1430  CD  GLN A  92      -1.906  25.004  10.613  1.00 90.51           C  
ATOM   1431  NE2 GLN A  92      -2.146  24.958  11.905  1.00 90.51           N  
ATOM   1432 HE21 GLN A  92      -1.660  25.567  12.548  1.00 90.51           H  
ATOM   1433 HE22 GLN A  92      -2.836  24.279  12.195  1.00 90.51           H  
ATOM   1434  OE1 GLN A  92      -2.514  24.242   9.882  1.00 90.51           O  
ATOM   1435  N   GLN A  93       1.765  25.885   7.161  1.00 89.61           N  
ATOM   1436  H   GLN A  93       1.058  25.605   6.496  1.00 89.61           H  
ATOM   1437  CA  GLN A  93       3.110  25.315   7.028  1.00 89.61           C  
ATOM   1438  HA  GLN A  93       3.376  24.835   7.969  1.00 89.61           H  
ATOM   1439  C   GLN A  93       4.172  26.399   6.775  1.00 89.61           C  
ATOM   1440  CB  GLN A  93       3.114  24.254   5.912  1.00 89.61           C  
ATOM   1441  HB2 GLN A  93       4.143  24.001   5.659  1.00 89.61           H  
ATOM   1442  HB3 GLN A  93       2.649  24.676   5.021  1.00 89.61           H  
ATOM   1443  O   GLN A  93       5.243  26.353   7.383  1.00 89.61           O  
ATOM   1444  CG  GLN A  93       2.373  22.958   6.291  1.00 89.61           C  
ATOM   1445  HG2 GLN A  93       2.124  22.428   5.372  1.00 89.61           H  
ATOM   1446  HG3 GLN A  93       1.437  23.183   6.803  1.00 89.61           H  
ATOM   1447  CD  GLN A  93       3.212  22.040   7.178  1.00 89.61           C  
ATOM   1448  NE2 GLN A  93       3.437  20.807   6.781  1.00 89.61           N  
ATOM   1449 HE21 GLN A  93       2.934  20.426   5.993  1.00 89.61           H  
ATOM   1450 HE22 GLN A  93       3.955  20.223   7.422  1.00 89.61           H  
ATOM   1451  OE1 GLN A  93       3.699  22.405   8.235  1.00 89.61           O  
ATOM   1452  N   GLN A  94       3.877  27.420   5.960  1.00 83.33           N  
ATOM   1453  H   GLN A  94       3.002  27.401   5.455  1.00 83.33           H  
ATOM   1454  CA  GLN A  94       4.772  28.573   5.791  1.00 83.33           C  
ATOM   1455  HA  GLN A  94       5.764  28.203   5.533  1.00 83.33           H  
ATOM   1456  C   GLN A  94       4.931  29.385   7.085  1.00 83.33           C  
ATOM   1457  CB  GLN A  94       4.299  29.494   4.660  1.00 83.33           C  
ATOM   1458  HB2 GLN A  94       3.242  29.729   4.785  1.00 83.33           H  
ATOM   1459  HB3 GLN A  94       4.863  30.424   4.735  1.00 83.33           H  
ATOM   1460  O   GLN A  94       6.058  29.737   7.434  1.00 83.33           O  
ATOM   1461  CG  GLN A  94       4.534  28.905   3.260  1.00 83.33           C  
ATOM   1462  HG2 GLN A  94       3.899  28.030   3.120  1.00 83.33           H  
ATOM   1463  HG3 GLN A  94       5.573  28.590   3.168  1.00 83.33           H  
ATOM   1464  CD  GLN A  94       4.247  29.915   2.151  1.00 83.33           C  
ATOM   1465  NE2 GLN A  94       4.049  29.474   0.929  1.00 83.33           N  
ATOM   1466 HE21 GLN A  94       4.055  28.486   0.719  1.00 83.33           H  
ATOM   1467 HE22 GLN A  94       3.890  30.182   0.226  1.00 83.33           H  
ATOM   1468  OE1 GLN A  94       4.212  31.117   2.350  1.00 83.33           O  
ATOM   1469  N   GLN A  95       3.852  29.648   7.832  1.00 84.87           N  
ATOM   1470  H   GLN A  95       2.943  29.363   7.496  1.00 84.87           H  
ATOM   1471  CA  GLN A  95       3.949  30.338   9.125  1.00 84.87           C  
ATOM   1472  HA  GLN A  95       4.466  31.286   8.978  1.00 84.87           H  
ATOM   1473  C   GLN A  95       4.774  29.537  10.139  1.00 84.87           C  
ATOM   1474  CB  GLN A  95       2.558  30.631   9.705  1.00 84.87           C  
ATOM   1475  HB2 GLN A  95       2.679  30.909  10.752  1.00 84.87           H  
ATOM   1476  HB3 GLN A  95       1.938  29.736   9.658  1.00 84.87           H  
ATOM   1477  O   GLN A  95       5.634  30.107  10.810  1.00 84.87           O  
ATOM   1478  CG  GLN A  95       1.852  31.790   8.985  1.00 84.87           C  
ATOM   1479  HG2 GLN A  95       2.514  32.655   8.960  1.00 84.87           H  
ATOM   1480  HG3 GLN A  95       1.631  31.502   7.957  1.00 84.87           H  
ATOM   1481  CD  GLN A  95       0.551  32.204   9.671  1.00 84.87           C  
ATOM   1482  NE2 GLN A  95      -0.165  33.161   9.125  1.00 84.87           N  
ATOM   1483 HE21 GLN A  95       0.131  33.611   8.271  1.00 84.87           H  
ATOM   1484 HE22 GLN A  95      -1.029  33.386   9.597  1.00 84.87           H  
ATOM   1485  OE1 GLN A  95       0.153  31.697  10.705  1.00 84.87           O  
ATOM   1486  N   HIS A  96       4.583  28.218  10.221  1.00 87.24           N  
ATOM   1487  H   HIS A  96       3.844  27.795   9.679  1.00 87.24           H  
ATOM   1488  CA  HIS A  96       5.370  27.378  11.123  1.00 87.24           C  
ATOM   1489  HA  HIS A  96       5.339  27.836  12.112  1.00 87.24           H  
ATOM   1490  C   HIS A  96       6.852  27.304  10.707  1.00 87.24           C  
ATOM   1491  CB  HIS A  96       4.724  25.991  11.230  1.00 87.24           C  
ATOM   1492  HB2 HIS A  96       3.675  26.105  11.501  1.00 87.24           H  
ATOM   1493  HB3 HIS A  96       4.774  25.492  10.262  1.00 87.24           H  
ATOM   1494  O   HIS A  96       7.736  27.334  11.565  1.00 87.24           O  
ATOM   1495  CG  HIS A  96       5.395  25.136  12.274  1.00 87.24           C  
ATOM   1496  CD2 HIS A  96       5.840  23.853  12.113  1.00 87.24           C  
ATOM   1497  HD2 HIS A  96       5.737  23.261  11.216  1.00 87.24           H  
ATOM   1498  ND1 HIS A  96       5.730  25.526  13.553  1.00 87.24           N  
ATOM   1499  HD1 HIS A  96       5.512  26.413  13.984  1.00 87.24           H  
ATOM   1500  CE1 HIS A  96       6.369  24.506  14.146  1.00 87.24           C  
ATOM   1501  HE1 HIS A  96       6.740  24.518  15.160  1.00 87.24           H  
ATOM   1502  NE2 HIS A  96       6.486  23.469  13.297  1.00 87.24           N  
ATOM   1503  N   TYR A  97       7.149  27.296   9.402  1.00 84.90           N  
ATOM   1504  H   TYR A  97       6.395  27.218   8.734  1.00 84.90           H  
ATOM   1505  CA  TYR A  97       8.518  27.422   8.891  1.00 84.90           C  
ATOM   1506  HA  TYR A  97       9.131  26.647   9.350  1.00 84.90           H  
ATOM   1507  C   TYR A  97       9.151  28.776   9.260  1.00 84.90           C  
ATOM   1508  CB  TYR A  97       8.518  27.191   7.374  1.00 84.90           C  
ATOM   1509  HB2 TYR A  97       7.861  27.918   6.896  1.00 84.90           H  
ATOM   1510  HB3 TYR A  97       8.109  26.201   7.170  1.00 84.90           H  
ATOM   1511  O   TYR A  97      10.284  28.810   9.740  1.00 84.90           O  
ATOM   1512  CG  TYR A  97       9.894  27.285   6.745  1.00 84.90           C  
ATOM   1513  CD1 TYR A  97      10.305  28.480   6.121  1.00 84.90           C  
ATOM   1514  HD1 TYR A  97       9.632  29.324   6.077  1.00 84.90           H  
ATOM   1515  CD2 TYR A  97      10.770  26.185   6.805  1.00 84.90           C  
ATOM   1516  HD2 TYR A  97      10.452  25.268   7.279  1.00 84.90           H  
ATOM   1517  CE1 TYR A  97      11.590  28.576   5.553  1.00 84.90           C  
ATOM   1518  HE1 TYR A  97      11.901  29.492   5.074  1.00 84.90           H  
ATOM   1519  CE2 TYR A  97      12.060  26.280   6.248  1.00 84.90           C  
ATOM   1520  HE2 TYR A  97      12.741  25.443   6.286  1.00 84.90           H  
ATOM   1521  OH  TYR A  97      13.717  27.566   5.095  1.00 84.90           O  
ATOM   1522  HH  TYR A  97      13.838  28.362   4.572  1.00 84.90           H  
ATOM   1523  CZ  TYR A  97      12.467  27.474   5.618  1.00 84.90           C  
ATOM   1524  N   GLN A  98       8.418  29.886   9.115  1.00 82.78           N  
ATOM   1525  H   GLN A  98       7.497  29.804   8.709  1.00 82.78           H  
ATOM   1526  CA  GLN A  98       8.891  31.222   9.503  1.00 82.78           C  
ATOM   1527  HA  GLN A  98       9.848  31.409   9.017  1.00 82.78           H  
ATOM   1528  C   GLN A  98       9.132  31.335  11.017  1.00 82.78           C  
ATOM   1529  CB  GLN A  98       7.896  32.294   9.036  1.00 82.78           C  
ATOM   1530  HB2 GLN A  98       8.156  33.241   9.509  1.00 82.78           H  
ATOM   1531  HB3 GLN A  98       6.891  32.019   9.358  1.00 82.78           H  
ATOM   1532  O   GLN A  98      10.180  31.834  11.423  1.00 82.78           O  
ATOM   1533  CG  GLN A  98       7.909  32.499   7.512  1.00 82.78           C  
ATOM   1534  HG2 GLN A  98       8.876  32.898   7.208  1.00 82.78           H  
ATOM   1535  HG3 GLN A  98       7.768  31.543   7.007  1.00 82.78           H  
ATOM   1536  CD  GLN A  98       6.819  33.465   7.051  1.00 82.78           C  
ATOM   1537  NE2 GLN A  98       6.383  33.384   5.813  1.00 82.78           N  
ATOM   1538 HE21 GLN A  98       6.742  32.694   5.170  1.00 82.78           H  
ATOM   1539 HE22 GLN A  98       5.677  34.056   5.548  1.00 82.78           H  
ATOM   1540  OE1 GLN A  98       6.342  34.313   7.784  1.00 82.78           O  
ATOM   1541  N   GLN A  99       8.229  30.813  11.855  1.00 82.91           N  
ATOM   1542  H   GLN A  99       7.370  30.448  11.470  1.00 82.91           H  
ATOM   1543  CA  GLN A  99       8.434  30.733  13.309  1.00 82.91           C  
ATOM   1544  HA  GLN A  99       8.568  31.736  13.714  1.00 82.91           H  
ATOM   1545  C   GLN A  99       9.691  29.926  13.653  1.00 82.91           C  
ATOM   1546  CB  GLN A  99       7.221  30.079  13.982  1.00 82.91           C  
ATOM   1547  HB2 GLN A  99       7.491  29.803  15.001  1.00 82.91           H  
ATOM   1548  HB3 GLN A  99       6.963  29.168  13.442  1.00 82.91           H  
ATOM   1549  O   GLN A  99      10.501  30.365  14.466  1.00 82.91           O  
ATOM   1550  CG  GLN A  99       5.993  30.998  14.051  1.00 82.91           C  
ATOM   1551  HG2 GLN A  99       6.219  31.853  14.688  1.00 82.91           H  
ATOM   1552  HG3 GLN A  99       5.753  31.373  13.056  1.00 82.91           H  
ATOM   1553  CD  GLN A  99       4.767  30.279  14.609  1.00 82.91           C  
ATOM   1554  NE2 GLN A  99       3.624  30.928  14.640  1.00 82.91           N  
ATOM   1555 HE21 GLN A  99       3.556  31.876  14.300  1.00 82.91           H  
ATOM   1556 HE22 GLN A  99       2.833  30.419  15.008  1.00 82.91           H  
ATOM   1557  OE1 GLN A  99       4.798  29.125  15.010  1.00 82.91           O  
ATOM   1558  N   ARG A 100       9.907  28.781  12.992  1.00 84.16           N  
ATOM   1559  H   ARG A 100       9.194  28.460  12.352  1.00 84.16           H  
ATOM   1560  CA  ARG A 100      11.104  27.952  13.188  1.00 84.16           C  
ATOM   1561  HA  ARG A 100      11.197  27.742  14.254  1.00 84.16           H  
ATOM   1562  C   ARG A 100      12.385  28.693  12.784  1.00 84.16           C  
ATOM   1563  CB  ARG A 100      10.910  26.627  12.434  1.00 84.16           C  
ATOM   1564  HB2 ARG A 100       9.897  26.271  12.624  1.00 84.16           H  
ATOM   1565  HB3 ARG A 100      11.022  26.793  11.363  1.00 84.16           H  
ATOM   1566  O   ARG A 100      13.378  28.611  13.499  1.00 84.16           O  
ATOM   1567  CG  ARG A 100      11.893  25.542  12.895  1.00 84.16           C  
ATOM   1568  HG2 ARG A 100      12.913  25.885  12.722  1.00 84.16           H  
ATOM   1569  HG3 ARG A 100      11.765  25.366  13.963  1.00 84.16           H  
ATOM   1570  CD  ARG A 100      11.686  24.223  12.135  1.00 84.16           C  
ATOM   1571  HD2 ARG A 100      11.839  24.406  11.072  1.00 84.16           H  
ATOM   1572  HD3 ARG A 100      12.446  23.521  12.479  1.00 84.16           H  
ATOM   1573  NE  ARG A 100      10.342  23.639  12.348  1.00 84.16           N  
ATOM   1574  HE  ARG A 100       9.647  24.227  12.785  1.00 84.16           H  
ATOM   1575  NH1 ARG A 100      10.756  21.576  11.428  1.00 84.16           N  
ATOM   1576 HH11 ARG A 100      11.711  21.857  11.258  1.00 84.16           H  
ATOM   1577 HH12 ARG A 100      10.440  20.645  11.198  1.00 84.16           H  
ATOM   1578  NH2 ARG A 100       8.739  22.015  12.247  1.00 84.16           N  
ATOM   1579 HH21 ARG A 100       8.441  21.081  12.004  1.00 84.16           H  
ATOM   1580 HH22 ARG A 100       8.065  22.625  12.687  1.00 84.16           H  
ATOM   1581  CZ  ARG A 100       9.951  22.423  12.010  1.00 84.16           C  
ATOM   1582  N   GLN A 101      12.357  29.465  11.696  1.00 78.43           N  
ATOM   1583  H   GLN A 101      11.517  29.464  11.135  1.00 78.43           H  
ATOM   1584  CA  GLN A 101      13.480  30.314  11.274  1.00 78.43           C  
ATOM   1585  HA  GLN A 101      14.389  29.712  11.283  1.00 78.43           H  
ATOM   1586  C   GLN A 101      13.744  31.489  12.234  1.00 78.43           C  
ATOM   1587  CB  GLN A 101      13.238  30.826   9.841  1.00 78.43           C  
ATOM   1588  HB2 GLN A 101      12.228  31.229   9.772  1.00 78.43           H  
ATOM   1589  HB3 GLN A 101      13.931  31.641   9.631  1.00 78.43           H  
ATOM   1590  O   GLN A 101      14.901  31.851  12.452  1.00 78.43           O  
ATOM   1591  CG  GLN A 101      13.420  29.750   8.752  1.00 78.43           C  
ATOM   1592  HG2 GLN A 101      13.053  30.154   7.808  1.00 78.43           H  
ATOM   1593  HG3 GLN A 101      12.822  28.870   8.991  1.00 78.43           H  
ATOM   1594  CD  GLN A 101      14.872  29.315   8.548  1.00 78.43           C  
ATOM   1595  NE2 GLN A 101      15.168  28.516   7.548  1.00 78.43           N  
ATOM   1596 HE21 GLN A 101      16.145  28.272   7.467  1.00 78.43           H  
ATOM   1597 HE22 GLN A 101      14.468  28.162   6.912  1.00 78.43           H  
ATOM   1598  OE1 GLN A 101      15.778  29.672   9.278  1.00 78.43           O  
ATOM   1599  N   GLN A 102      12.711  32.070  12.852  1.00 76.12           N  
ATOM   1600  H   GLN A 102      11.773  31.790  12.603  1.00 76.12           H  
ATOM   1601  CA  GLN A 102      12.889  33.048  13.935  1.00 76.12           C  
ATOM   1602  HA  GLN A 102      13.592  33.817  13.614  1.00 76.12           H  
ATOM   1603  C   GLN A 102      13.488  32.385  15.183  1.00 76.12           C  
ATOM   1604  CB  GLN A 102      11.556  33.729  14.279  1.00 76.12           C  
ATOM   1605  HB2 GLN A 102      10.794  32.971  14.465  1.00 76.12           H  
ATOM   1606  HB3 GLN A 102      11.688  34.308  15.193  1.00 76.12           H  
ATOM   1607  O   GLN A 102      14.402  32.935  15.791  1.00 76.12           O  
ATOM   1608  CG  GLN A 102      11.071  34.679  13.174  1.00 76.12           C  
ATOM   1609  HG2 GLN A 102      11.796  35.483  13.045  1.00 76.12           H  
ATOM   1610  HG3 GLN A 102      10.997  34.138  12.230  1.00 76.12           H  
ATOM   1611  CD  GLN A 102       9.711  35.300  13.486  1.00 76.12           C  
ATOM   1612  NE2 GLN A 102       9.025  35.835  12.501  1.00 76.12           N  
ATOM   1613 HE21 GLN A 102       9.391  35.853  11.560  1.00 76.12           H  
ATOM   1614 HE22 GLN A 102       8.143  36.256  12.759  1.00 76.12           H  
ATOM   1615  OE1 GLN A 102       9.230  35.321  14.605  1.00 76.12           O  
ATOM   1616  N   GLN A 103      13.040  31.177  15.533  1.00 77.03           N  
ATOM   1617  H   GLN A 103      12.254  30.791  15.030  1.00 77.03           H  
ATOM   1618  CA  GLN A 103      13.564  30.427  16.675  1.00 77.03           C  
ATOM   1619  HA  GLN A 103      13.498  31.074  17.549  1.00 77.03           H  
ATOM   1620  C   GLN A 103      15.048  30.059  16.491  1.00 77.03           C  
ATOM   1621  CB  GLN A 103      12.667  29.202  16.916  1.00 77.03           C  
ATOM   1622  HB2 GLN A 103      12.892  28.429  16.182  1.00 77.03           H  
ATOM   1623  HB3 GLN A 103      11.625  29.499  16.801  1.00 77.03           H  
ATOM   1624  O   GLN A 103      15.825  30.209  17.432  1.00 77.03           O  
ATOM   1625  CG  GLN A 103      12.838  28.640  18.334  1.00 77.03           C  
ATOM   1626  HG2 GLN A 103      12.610  29.421  19.059  1.00 77.03           H  
ATOM   1627  HG3 GLN A 103      13.873  28.331  18.478  1.00 77.03           H  
ATOM   1628  CD  GLN A 103      11.931  27.446  18.626  1.00 77.03           C  
ATOM   1629  NE2 GLN A 103      12.114  26.797  19.755  1.00 77.03           N  
ATOM   1630 HE21 GLN A 103      12.857  27.063  20.386  1.00 77.03           H  
ATOM   1631 HE22 GLN A 103      11.492  26.020  19.928  1.00 77.03           H  
ATOM   1632  OE1 GLN A 103      11.049  27.069  17.871  1.00 77.03           O  
ATOM   1633  N   TYR A 104      15.471  29.686  15.275  1.00 70.32           N  
ATOM   1634  H   TYR A 104      14.782  29.508  14.558  1.00 70.32           H  
ATOM   1635  CA  TYR A 104      16.891  29.512  14.939  1.00 70.32           C  
ATOM   1636  HA  TYR A 104      17.322  28.797  15.640  1.00 70.32           H  
ATOM   1637  C   TYR A 104      17.696  30.810  15.100  1.00 70.32           C  
ATOM   1638  CB  TYR A 104      17.047  28.954  13.512  1.00 70.32           C  
ATOM   1639  HB2 TYR A 104      16.284  29.384  12.862  1.00 70.32           H  
ATOM   1640  HB3 TYR A 104      18.012  29.271  13.118  1.00 70.32           H  
ATOM   1641  O   TYR A 104      18.759  30.787  15.716  1.00 70.32           O  
ATOM   1642  CG  TYR A 104      17.018  27.440  13.428  1.00 70.32           C  
ATOM   1643  CD1 TYR A 104      18.055  26.698  14.026  1.00 70.32           C  
ATOM   1644  HD1 TYR A 104      18.848  27.214  14.548  1.00 70.32           H  
ATOM   1645  CD2 TYR A 104      15.987  26.772  12.738  1.00 70.32           C  
ATOM   1646  HD2 TYR A 104      15.208  27.344  12.258  1.00 70.32           H  
ATOM   1647  CE1 TYR A 104      18.057  25.292  13.957  1.00 70.32           C  
ATOM   1648  HE1 TYR A 104      18.851  24.732  14.430  1.00 70.32           H  
ATOM   1649  CE2 TYR A 104      15.983  25.365  12.667  1.00 70.32           C  
ATOM   1650  HE2 TYR A 104      15.201  24.842  12.136  1.00 70.32           H  
ATOM   1651  OH  TYR A 104      17.002  23.267  13.214  1.00 70.32           O  
ATOM   1652  HH  TYR A 104      17.756  22.893  13.677  1.00 70.32           H  
ATOM   1653  CZ  TYR A 104      17.015  24.624  13.281  1.00 70.32           C  
ATOM   1654  N   GLN A 105      17.197  31.949  14.611  1.00 66.46           N  
ATOM   1655  H   GLN A 105      16.321  31.926  14.108  1.00 66.46           H  
ATOM   1656  CA  GLN A 105      17.883  33.239  14.784  1.00 66.46           C  
ATOM   1657  HA  GLN A 105      18.896  33.154  14.390  1.00 66.46           H  
ATOM   1658  C   GLN A 105      18.028  33.620  16.267  1.00 66.46           C  
ATOM   1659  CB  GLN A 105      17.148  34.331  13.993  1.00 66.46           C  
ATOM   1660  HB2 GLN A 105      16.075  34.248  14.166  1.00 66.46           H  
ATOM   1661  HB3 GLN A 105      17.475  35.312  14.336  1.00 66.46           H  
ATOM   1662  O   GLN A 105      19.112  34.011  16.695  1.00 66.46           O  
ATOM   1663  CG  GLN A 105      17.445  34.223  12.491  1.00 66.46           C  
ATOM   1664  HG2 GLN A 105      17.363  33.185  12.169  1.00 66.46           H  
ATOM   1665  HG3 GLN A 105      18.462  34.561  12.294  1.00 66.46           H  
ATOM   1666  CD  GLN A 105      16.476  35.064  11.675  1.00 66.46           C  
ATOM   1667  NE2 GLN A 105      15.389  34.485  11.220  1.00 66.46           N  
ATOM   1668 HE21 GLN A 105      14.775  35.065  10.667  1.00 66.46           H  
ATOM   1669 HE22 GLN A 105      15.224  33.514  11.444  1.00 66.46           H  
ATOM   1670  OE1 GLN A 105      16.657  36.247  11.451  1.00 66.46           O  
ATOM   1671  N   GLN A 106      16.981  33.422  17.074  1.00 62.98           N  
ATOM   1672  H   GLN A 106      16.112  33.110  16.665  1.00 62.98           H  
ATOM   1673  CA  GLN A 106      17.027  33.666  18.521  1.00 62.98           C  
ATOM   1674  HA  GLN A 106      17.394  34.678  18.693  1.00 62.98           H  
ATOM   1675  C   GLN A 106      17.997  32.723  19.254  1.00 62.98           C  
ATOM   1676  CB  GLN A 106      15.610  33.542  19.108  1.00 62.98           C  
ATOM   1677  HB2 GLN A 106      15.189  32.580  18.817  1.00 62.98           H  
ATOM   1678  HB3 GLN A 106      15.675  33.565  20.196  1.00 62.98           H  
ATOM   1679  O   GLN A 106      18.613  33.133  20.233  1.00 62.98           O  
ATOM   1680  CG  GLN A 106      14.656  34.660  18.655  1.00 62.98           C  
ATOM   1681  HG2 GLN A 106      14.646  34.734  17.567  1.00 62.98           H  
ATOM   1682  HG3 GLN A 106      13.646  34.413  18.982  1.00 62.98           H  
ATOM   1683  CD  GLN A 106      15.040  36.021  19.221  1.00 62.98           C  
ATOM   1684  NE2 GLN A 106      14.504  36.410  20.358  1.00 62.98           N  
ATOM   1685 HE21 GLN A 106      13.857  35.818  20.858  1.00 62.98           H  
ATOM   1686 HE22 GLN A 106      14.820  37.305  20.702  1.00 62.98           H  
ATOM   1687  OE1 GLN A 106      15.838  36.753  18.665  1.00 62.98           O  
ATOM   1688  N   GLN A 107      18.170  31.482  18.786  1.00 59.93           N  
ATOM   1689  H   GLN A 107      17.606  31.171  18.009  1.00 59.93           H  
ATOM   1690  CA  GLN A 107      19.103  30.524  19.391  1.00 59.93           C  
ATOM   1691  HA  GLN A 107      18.977  30.572  20.473  1.00 59.93           H  
ATOM   1692  C   GLN A 107      20.581  30.854  19.110  1.00 59.93           C  
ATOM   1693  CB  GLN A 107      18.722  29.103  18.938  1.00 59.93           C  
ATOM   1694  HB2 GLN A 107      17.673  28.936  19.185  1.00 59.93           H  
ATOM   1695  HB3 GLN A 107      18.843  29.014  17.858  1.00 59.93           H  
ATOM   1696  O   GLN A 107      21.436  30.515  19.927  1.00 59.93           O  
ATOM   1697  CG  GLN A 107      19.571  28.027  19.635  1.00 59.93           C  
ATOM   1698  HG2 GLN A 107      20.598  28.092  19.275  1.00 59.93           H  
ATOM   1699  HG3 GLN A 107      19.573  28.212  20.709  1.00 59.93           H  
ATOM   1700  CD  GLN A 107      19.086  26.599  19.405  1.00 59.93           C  
ATOM   1701  NE2 GLN A 107      19.815  25.618  19.890  1.00 59.93           N  
ATOM   1702 HE21 GLN A 107      19.468  24.684  19.722  1.00 59.93           H  
ATOM   1703 HE22 GLN A 107      20.678  25.816  20.376  1.00 59.93           H  
ATOM   1704  OE1 GLN A 107      18.058  26.319  18.813  1.00 59.93           O  
ATOM   1705  N   TYR A 108      20.890  31.517  17.988  1.00 51.17           N  
ATOM   1706  H   TYR A 108      20.143  31.737  17.345  1.00 51.17           H  
ATOM   1707  CA  TYR A 108      22.268  31.838  17.589  1.00 51.17           C  
ATOM   1708  HA  TYR A 108      22.945  31.257  18.216  1.00 51.17           H  
ATOM   1709  C   TYR A 108      22.700  33.291  17.847  1.00 51.17           C  
ATOM   1710  CB  TYR A 108      22.517  31.361  16.151  1.00 51.17           C  
ATOM   1711  HB2 TYR A 108      21.687  31.666  15.513  1.00 51.17           H  
ATOM   1712  HB3 TYR A 108      23.419  31.837  15.766  1.00 51.17           H  
ATOM   1713  O   TYR A 108      23.885  33.593  17.718  1.00 51.17           O  
ATOM   1714  CG  TYR A 108      22.717  29.856  16.072  1.00 51.17           C  
ATOM   1715  CD1 TYR A 108      23.953  29.302  16.461  1.00 51.17           C  
ATOM   1716  HD1 TYR A 108      24.753  29.954  16.780  1.00 51.17           H  
ATOM   1717  CD2 TYR A 108      21.668  29.008  15.669  1.00 51.17           C  
ATOM   1718  HD2 TYR A 108      20.720  29.431  15.371  1.00 51.17           H  
ATOM   1719  CE1 TYR A 108      24.141  27.906  16.453  1.00 51.17           C  
ATOM   1720  HE1 TYR A 108      25.089  27.491  16.759  1.00 51.17           H  
ATOM   1721  CE2 TYR A 108      21.848  27.611  15.664  1.00 51.17           C  
ATOM   1722  HE2 TYR A 108      21.046  26.951  15.366  1.00 51.17           H  
ATOM   1723  OH  TYR A 108      23.251  25.711  16.057  1.00 51.17           O  
ATOM   1724  HH  TYR A 108      24.134  25.473  16.349  1.00 51.17           H  
ATOM   1725  CZ  TYR A 108      23.083  27.059  16.057  1.00 51.17           C  
ATOM   1726  N   GLN A 109      21.807  34.179  18.301  1.00 43.93           N  
ATOM   1727  H   GLN A 109      20.836  33.906  18.358  1.00 43.93           H  
ATOM   1728  CA  GLN A 109      22.197  35.491  18.839  1.00 43.93           C  
ATOM   1729  HA  GLN A 109      23.084  35.825  18.300  1.00 43.93           H  
ATOM   1730  C   GLN A 109      22.647  35.409  20.309  1.00 43.93           C  
ATOM   1731  CB  GLN A 109      21.120  36.557  18.584  1.00 43.93           C  
ATOM   1732  HB2 GLN A 109      20.147  36.211  18.933  1.00 43.93           H  
ATOM   1733  HB3 GLN A 109      21.392  37.450  19.146  1.00 43.93           H  
ATOM   1734  O   GLN A 109      22.034  35.981  21.206  1.00 43.93           O  
ATOM   1735  CG  GLN A 109      21.047  36.943  17.099  1.00 43.93           C  
ATOM   1736  HG2 GLN A 109      22.043  36.904  16.657  1.00 43.93           H  
ATOM   1737  HG3 GLN A 109      20.407  36.243  16.562  1.00 43.93           H  
ATOM   1738  CD  GLN A 109      20.521  38.360  16.922  1.00 43.93           C  
ATOM   1739  NE2 GLN A 109      19.239  38.597  17.096  1.00 43.93           N  
ATOM   1740 HE21 GLN A 109      18.951  39.559  16.988  1.00 43.93           H  
ATOM   1741 HE22 GLN A 109      18.605  37.860  17.369  1.00 43.93           H  
ATOM   1742  OE1 GLN A 109      21.259  39.289  16.646  1.00 43.93           O  
ATOM   1743  N   GLN A 110      23.765  34.717  20.536  1.00 37.89           N  
ATOM   1744  H   GLN A 110      24.192  34.254  19.747  1.00 37.89           H  
ATOM   1745  CA  GLN A 110      24.569  34.828  21.756  1.00 37.89           C  
ATOM   1746  HA  GLN A 110      24.109  35.538  22.444  1.00 37.89           H  
ATOM   1747  C   GLN A 110      25.959  35.358  21.371  1.00 37.89           C  
ATOM   1748  CB  GLN A 110      24.646  33.472  22.481  1.00 37.89           C  
ATOM   1749  HB2 GLN A 110      24.918  32.697  21.764  1.00 37.89           H  
ATOM   1750  HB3 GLN A 110      25.427  33.515  23.239  1.00 37.89           H  
ATOM   1751  O   GLN A 110      26.748  34.608  20.792  1.00 37.89           O  
ATOM   1752  CG  GLN A 110      23.322  33.084  23.161  1.00 37.89           C  
ATOM   1753  HG2 GLN A 110      23.411  32.060  23.526  1.00 37.89           H  
ATOM   1754  HG3 GLN A 110      22.516  33.103  22.427  1.00 37.89           H  
ATOM   1755  CD  GLN A 110      22.937  33.972  24.347  1.00 37.89           C  
ATOM   1756  NE2 GLN A 110      21.784  33.752  24.937  1.00 37.89           N  
ATOM   1757 HE21 GLN A 110      21.135  33.081  24.553  1.00 37.89           H  
ATOM   1758 HE22 GLN A 110      21.560  34.386  25.691  1.00 37.89           H  
ATOM   1759  OE1 GLN A 110      23.650  34.855  24.789  1.00 37.89           O  
ATOM   1760  N   PRO A 111      26.269  36.645  21.621  1.00 41.32           N  
ATOM   1761  CA  PRO A 111      27.574  37.210  21.295  1.00 41.32           C  
ATOM   1762  HA  PRO A 111      27.741  37.097  20.224  1.00 41.32           H  
ATOM   1763  C   PRO A 111      28.699  36.514  22.070  1.00 41.32           C  
ATOM   1764  CB  PRO A 111      27.488  38.704  21.636  1.00 41.32           C  
ATOM   1765  HB2 PRO A 111      27.854  38.885  22.646  1.00 41.32           H  
ATOM   1766  HB3 PRO A 111      28.039  39.313  20.919  1.00 41.32           H  
ATOM   1767  O   PRO A 111      28.615  36.352  23.286  1.00 41.32           O  
ATOM   1768  CG  PRO A 111      25.988  38.996  21.590  1.00 41.32           C  
ATOM   1769  HG2 PRO A 111      25.719  39.842  22.223  1.00 41.32           H  
ATOM   1770  HG3 PRO A 111      25.678  39.171  20.560  1.00 41.32           H  
ATOM   1771  CD  PRO A 111      25.377  37.692  22.096  1.00 41.32           C  
ATOM   1772  HD2 PRO A 111      24.368  37.581  21.698  1.00 41.32           H  
ATOM   1773  HD3 PRO A 111      25.358  37.686  23.186  1.00 41.32           H  
ATOM   1774  N   TYR A 112      29.774  36.144  21.374  1.00 29.96           N  
ATOM   1775  H   TYR A 112      29.765  36.265  20.371  1.00 29.96           H  
ATOM   1776  CA  TYR A 112      30.970  35.562  21.985  1.00 29.96           C  
ATOM   1777  HA  TYR A 112      30.681  34.691  22.574  1.00 29.96           H  
ATOM   1778  C   TYR A 112      31.655  36.574  22.919  1.00 29.96           C  
ATOM   1779  CB  TYR A 112      31.949  35.110  20.887  1.00 29.96           C  
ATOM   1780  HB2 TYR A 112      32.175  35.957  20.240  1.00 29.96           H  
ATOM   1781  HB3 TYR A 112      32.885  34.821  21.365  1.00 29.96           H  
ATOM   1782  O   TYR A 112      32.404  37.437  22.460  1.00 29.96           O  
ATOM   1783  CG  TYR A 112      31.487  33.950  20.026  1.00 29.96           C  
ATOM   1784  CD1 TYR A 112      31.786  32.629  20.414  1.00 29.96           C  
ATOM   1785  HD1 TYR A 112      32.311  32.447  21.340  1.00 29.96           H  
ATOM   1786  CD2 TYR A 112      30.805  34.189  18.816  1.00 29.96           C  
ATOM   1787  HD2 TYR A 112      30.585  35.200  18.507  1.00 29.96           H  
ATOM   1788  CE1 TYR A 112      31.408  31.547  19.596  1.00 29.96           C  
ATOM   1789  HE1 TYR A 112      31.641  30.536  19.897  1.00 29.96           H  
ATOM   1790  CE2 TYR A 112      30.420  33.110  17.998  1.00 29.96           C  
ATOM   1791  HE2 TYR A 112      29.893  33.281  17.071  1.00 29.96           H  
ATOM   1792  OH  TYR A 112      30.368  30.750  17.585  1.00 29.96           O  
ATOM   1793  HH  TYR A 112      30.618  29.908  17.972  1.00 29.96           H  
ATOM   1794  CZ  TYR A 112      30.724  31.789  18.384  1.00 29.96           C  
ATOM   1795  N   THR A 113      31.434  36.463  24.228  1.00 33.27           N  
ATOM   1796  H   THR A 113      30.721  35.828  24.559  1.00 33.27           H  
ATOM   1797  CA  THR A 113      32.129  37.270  25.239  1.00 33.27           C  
ATOM   1798  HA  THR A 113      32.478  38.190  24.769  1.00 33.27           H  
ATOM   1799  C   THR A 113      33.368  36.542  25.759  1.00 33.27           C  
ATOM   1800  CB  THR A 113      31.188  37.704  26.374  1.00 33.27           C  
ATOM   1801  HB  THR A 113      31.778  38.107  27.198  1.00 33.27           H  
ATOM   1802  O   THR A 113      33.298  35.496  26.403  1.00 33.27           O  
ATOM   1803  CG2 THR A 113      30.215  38.782  25.895  1.00 33.27           C  
ATOM   1804 HG21 THR A 113      29.588  39.108  26.725  1.00 33.27           H  
ATOM   1805 HG22 THR A 113      29.582  38.389  25.100  1.00 33.27           H  
ATOM   1806 HG23 THR A 113      30.772  39.640  25.519  1.00 33.27           H  
ATOM   1807  OG1 THR A 113      30.403  36.631  26.837  1.00 33.27           O  
ATOM   1808  HG1 THR A 113      29.754  36.983  27.451  1.00 33.27           H  
ATOM   1809  N   THR A 114      34.543  37.099  25.468  1.00 32.64           N  
ATOM   1810  H   THR A 114      34.564  37.936  24.903  1.00 32.64           H  
ATOM   1811  CA  THR A 114      35.827  36.630  26.006  1.00 32.64           C  
ATOM   1812  HA  THR A 114      35.878  35.548  25.879  1.00 32.64           H  
ATOM   1813  C   THR A 114      35.954  36.976  27.497  1.00 32.64           C  
ATOM   1814  CB  THR A 114      36.997  37.270  25.248  1.00 32.64           C  
ATOM   1815  HB  THR A 114      37.924  37.084  25.790  1.00 32.64           H  
ATOM   1816  O   THR A 114      35.619  38.101  27.872  1.00 32.64           O  
ATOM   1817  CG2 THR A 114      37.135  36.711  23.833  1.00 32.64           C  
ATOM   1818 HG21 THR A 114      36.233  36.914  23.256  1.00 32.64           H  
ATOM   1819 HG22 THR A 114      37.984  37.186  23.341  1.00 32.64           H  
ATOM   1820 HG23 THR A 114      37.306  35.635  23.873  1.00 32.64           H  
ATOM   1821  OG1 THR A 114      36.790  38.660  25.132  1.00 32.64           O  
ATOM   1822  HG1 THR A 114      36.634  39.007  26.014  1.00 32.64           H  
ATOM   1823  N   PRO A 115      36.469  36.074  28.355  1.00 42.48           N  
ATOM   1824  CA  PRO A 115      36.572  36.324  29.792  1.00 42.48           C  
ATOM   1825  HA  PRO A 115      35.622  36.703  30.168  1.00 42.48           H  
ATOM   1826  C   PRO A 115      37.673  37.341  30.124  1.00 42.48           C  
ATOM   1827  CB  PRO A 115      36.840  34.951  30.417  1.00 42.48           C  
ATOM   1828  HB2 PRO A 115      37.419  35.018  31.338  1.00 42.48           H  
ATOM   1829  HB3 PRO A 115      35.890  34.449  30.602  1.00 42.48           H  
ATOM   1830  O   PRO A 115      38.767  37.302  29.558  1.00 42.48           O  
ATOM   1831  CG  PRO A 115      37.600  34.209  29.318  1.00 42.48           C  
ATOM   1832  HG2 PRO A 115      38.653  34.488  29.342  1.00 42.48           H  
ATOM   1833  HG3 PRO A 115      37.488  33.128  29.408  1.00 42.48           H  
ATOM   1834  CD  PRO A 115      36.953  34.739  28.037  1.00 42.48           C  
ATOM   1835  HD2 PRO A 115      36.108  34.106  27.765  1.00 42.48           H  
ATOM   1836  HD3 PRO A 115      37.685  34.764  27.230  1.00 42.48           H  
ATOM   1837  N   SER A 116      37.398  38.243  31.068  1.00 32.72           N  
ATOM   1838  H   SER A 116      36.479  38.242  31.486  1.00 32.72           H  
ATOM   1839  CA  SER A 116      38.354  39.211  31.631  1.00 32.72           C  
ATOM   1840  HA  SER A 116      39.304  38.699  31.784  1.00 32.72           H  
ATOM   1841  C   SER A 116      37.886  39.702  33.021  1.00 32.72           C  
ATOM   1842  CB  SER A 116      38.580  40.348  30.626  1.00 32.72           C  
ATOM   1843  HB2 SER A 116      38.903  41.263  31.122  1.00 32.72           H  
ATOM   1844  HB3 SER A 116      37.657  40.559  30.085  1.00 32.72           H  
ATOM   1845  O   SER A 116      36.731  39.453  33.374  1.00 32.72           O  
ATOM   1846  OG  SER A 116      39.588  39.918  29.729  1.00 32.72           O  
ATOM   1847  HG  SER A 116      39.383  39.015  29.475  1.00 32.72           H  
ATOM   1848  N   PRO A 117      38.785  40.265  33.856  1.00 40.28           N  
ATOM   1849  CA  PRO A 117      38.627  40.304  35.319  1.00 40.28           C  
ATOM   1850  HA  PRO A 117      38.171  39.369  35.645  1.00 40.28           H  
ATOM   1851  C   PRO A 117      37.741  41.458  35.841  1.00 40.28           C  
ATOM   1852  CB  PRO A 117      40.064  40.354  35.856  1.00 40.28           C  
ATOM   1853  HB2 PRO A 117      40.471  39.345  35.913  1.00 40.28           H  
ATOM   1854  HB3 PRO A 117      40.150  40.855  36.821  1.00 40.28           H  
ATOM   1855  O   PRO A 117      37.386  42.350  35.070  1.00 40.28           O  
ATOM   1856  CG  PRO A 117      40.804  41.144  34.787  1.00 40.28           C  
ATOM   1857  HG2 PRO A 117      40.620  42.209  34.926  1.00 40.28           H  
ATOM   1858  HG3 PRO A 117      41.874  40.935  34.794  1.00 40.28           H  
ATOM   1859  CD  PRO A 117      40.142  40.669  33.500  1.00 40.28           C  
ATOM   1860  HD2 PRO A 117      40.691  39.812  33.109  1.00 40.28           H  
ATOM   1861  HD3 PRO A 117      40.143  41.484  32.776  1.00 40.28           H  
ATOM   1862  N   PRO A 118      37.350  41.436  37.134  1.00 48.48           N  
ATOM   1863  CA  PRO A 118      36.320  42.323  37.670  1.00 48.48           C  
ATOM   1864  HA  PRO A 118      35.558  42.514  36.914  1.00 48.48           H  
ATOM   1865  C   PRO A 118      36.860  43.663  38.177  1.00 48.48           C  
ATOM   1866  CB  PRO A 118      35.700  41.539  38.830  1.00 48.48           C  
ATOM   1867  HB2 PRO A 118      35.236  42.190  39.570  1.00 48.48           H  
ATOM   1868  HB3 PRO A 118      34.973  40.827  38.441  1.00 48.48           H  
ATOM   1869  O   PRO A 118      37.961  43.727  38.719  1.00 48.48           O  
ATOM   1870  CG  PRO A 118      36.903  40.790  39.402  1.00 48.48           C  
ATOM   1871  HG2 PRO A 118      37.476  41.449  40.054  1.00 48.48           H  
ATOM   1872  HG3 PRO A 118      36.600  39.891  39.939  1.00 48.48           H  
ATOM   1873  CD  PRO A 118      37.722  40.455  38.154  1.00 48.48           C  
ATOM   1874  HD2 PRO A 118      37.466  39.452  37.812  1.00 48.48           H  
ATOM   1875  HD3 PRO A 118      38.782  40.514  38.401  1.00 48.48           H  
ATOM   1876  N   ASP A 119      36.002  44.681  38.133  1.00 31.34           N  
ATOM   1877  H   ASP A 119      35.117  44.558  37.663  1.00 31.34           H  
ATOM   1878  CA  ASP A 119      36.074  45.839  39.025  1.00 31.34           C  
ATOM   1879  HA  ASP A 119      36.447  45.475  39.982  1.00 31.34           H  
ATOM   1880  C   ASP A 119      34.660  46.398  39.309  1.00 31.34           C  
ATOM   1881  CB  ASP A 119      37.071  46.889  38.490  1.00 31.34           C  
ATOM   1882  HB2 ASP A 119      36.546  47.812  38.244  1.00 31.34           H  
ATOM   1883  HB3 ASP A 119      37.540  46.528  37.574  1.00 31.34           H  
ATOM   1884  O   ASP A 119      33.659  45.841  38.851  1.00 31.34           O  
ATOM   1885  CG  ASP A 119      38.165  47.191  39.524  1.00 31.34           C  
ATOM   1886  OD1 ASP A 119      37.801  47.273  40.724  1.00 31.34           O  
ATOM   1887  OD2 ASP A 119      39.332  47.374  39.111  1.00 31.34           O  
ATOM   1888  N   GLN A 120      34.568  47.425  40.153  1.00 28.42           N  
ATOM   1889  H   GLN A 120      35.442  47.833  40.456  1.00 28.42           H  
ATOM   1890  CA  GLN A 120      33.324  47.897  40.790  1.00 28.42           C  
ATOM   1891  HA  GLN A 120      32.697  47.032  41.002  1.00 28.42           H  
ATOM   1892  C   GLN A 120      32.471  48.871  39.926  1.00 28.42           C  
ATOM   1893  CB  GLN A 120      33.731  48.547  42.132  1.00 28.42           C  
ATOM   1894  HB2 GLN A 120      32.848  48.937  42.639  1.00 28.42           H  
ATOM   1895  HB3 GLN A 120      34.397  49.383  41.918  1.00 28.42           H  
ATOM   1896  O   GLN A 120      32.865  49.251  38.830  1.00 28.42           O  
ATOM   1897  CG  GLN A 120      34.442  47.588  43.105  1.00 28.42           C  
ATOM   1898  HG2 GLN A 120      33.751  46.795  43.391  1.00 28.42           H  
ATOM   1899  HG3 GLN A 120      35.304  47.130  42.619  1.00 28.42           H  
ATOM   1900  CD  GLN A 120      34.954  48.283  44.365  1.00 28.42           C  
ATOM   1901  NE2 GLN A 120      35.358  47.538  45.370  1.00 28.42           N  
ATOM   1902 HE21 GLN A 120      35.437  46.537  45.255  1.00 28.42           H  
ATOM   1903 HE22 GLN A 120      35.750  48.047  46.148  1.00 28.42           H  
ATOM   1904  OE1 GLN A 120      34.998  49.493  44.499  1.00 28.42           O  
ATOM   1905  N   ILE A 121      31.364  49.363  40.524  1.00 30.27           N  
ATOM   1906  H   ILE A 121      31.127  48.922  41.401  1.00 30.27           H  
ATOM   1907  CA  ILE A 121      30.593  50.599  40.207  1.00 30.27           C  
ATOM   1908  HA  ILE A 121      30.242  50.929  41.185  1.00 30.27           H  
ATOM   1909  C   ILE A 121      29.269  50.442  39.401  1.00 30.27           C  
ATOM   1910  CB  ILE A 121      31.505  51.793  39.779  1.00 30.27           C  
ATOM   1911  HB  ILE A 121      31.998  51.545  38.839  1.00 30.27           H  
ATOM   1912  O   ILE A 121      29.220  50.557  38.183  1.00 30.27           O  
ATOM   1913  CG1 ILE A 121      32.580  52.069  40.868  1.00 30.27           C  
ATOM   1914 HG12 ILE A 121      32.087  52.353  41.798  1.00 30.27           H  
ATOM   1915 HG13 ILE A 121      33.150  51.161  41.063  1.00 30.27           H  
ATOM   1916  CG2 ILE A 121      30.727  53.101  39.539  1.00 30.27           C  
ATOM   1917 HG21 ILE A 121      30.328  53.490  40.476  1.00 30.27           H  
ATOM   1918 HG22 ILE A 121      31.382  53.850  39.094  1.00 30.27           H  
ATOM   1919 HG23 ILE A 121      29.916  52.944  38.828  1.00 30.27           H  
ATOM   1920  CD1 ILE A 121      33.613  53.146  40.517  1.00 30.27           C  
ATOM   1921 HD11 ILE A 121      34.077  52.913  39.559  1.00 30.27           H  
ATOM   1922 HD12 ILE A 121      33.147  54.130  40.473  1.00 30.27           H  
ATOM   1923 HD13 ILE A 121      34.384  53.165  41.287  1.00 30.27           H  
ATOM   1924  N   ASP A 122      28.181  50.364  40.188  1.00 28.37           N  
ATOM   1925  H   ASP A 122      28.377  50.075  41.136  1.00 28.37           H  
ATOM   1926  CA  ASP A 122      26.920  51.142  40.074  1.00 28.37           C  
ATOM   1927  HA  ASP A 122      26.441  50.946  41.033  1.00 28.37           H  
ATOM   1928  C   ASP A 122      25.795  50.745  39.068  1.00 28.37           C  
ATOM   1929  CB  ASP A 122      27.260  52.654  40.123  1.00 28.37           C  
ATOM   1930  HB2 ASP A 122      28.238  52.768  40.590  1.00 28.37           H  
ATOM   1931  HB3 ASP A 122      27.318  53.046  39.108  1.00 28.37           H  
ATOM   1932  O   ASP A 122      25.851  49.743  38.359  1.00 28.37           O  
ATOM   1933  CG  ASP A 122      26.316  53.524  40.964  1.00 28.37           C  
ATOM   1934  OD1 ASP A 122      25.255  53.013  41.386  1.00 28.37           O  
ATOM   1935  OD2 ASP A 122      26.672  54.696  41.203  1.00 28.37           O  
ATOM   1936  N   TYR A 123      24.668  51.465  39.171  1.00 28.16           N  
ATOM   1937  H   TYR A 123      24.737  52.255  39.796  1.00 28.16           H  
ATOM   1938  CA  TYR A 123      23.288  51.034  38.892  1.00 28.16           C  
ATOM   1939  HA  TYR A 123      23.223  49.969  39.120  1.00 28.16           H  
ATOM   1940  C   TYR A 123      22.750  51.220  37.451  1.00 28.16           C  
ATOM   1941  CB  TYR A 123      22.365  51.801  39.875  1.00 28.16           C  
ATOM   1942  HB2 TYR A 123      22.838  52.740  40.163  1.00 28.16           H  
ATOM   1943  HB3 TYR A 123      21.451  52.099  39.361  1.00 28.16           H  
ATOM   1944  O   TYR A 123      23.237  52.016  36.655  1.00 28.16           O  
ATOM   1945  CG  TYR A 123      21.945  51.076  41.143  1.00 28.16           C  
ATOM   1946  CD1 TYR A 123      20.589  50.742  41.348  1.00 28.16           C  
ATOM   1947  HD1 TYR A 123      19.857  50.961  40.585  1.00 28.16           H  
ATOM   1948  CD2 TYR A 123      22.886  50.819  42.157  1.00 28.16           C  
ATOM   1949  HD2 TYR A 123      23.918  51.104  42.013  1.00 28.16           H  
ATOM   1950  CE1 TYR A 123      20.180  50.160  42.565  1.00 28.16           C  
ATOM   1951  HE1 TYR A 123      19.143  49.916  42.738  1.00 28.16           H  
ATOM   1952  CE2 TYR A 123      22.483  50.241  43.376  1.00 28.16           C  
ATOM   1953  HE2 TYR A 123      23.215  50.070  44.151  1.00 28.16           H  
ATOM   1954  OH  TYR A 123      20.728  49.381  44.767  1.00 28.16           O  
ATOM   1955  HH  TYR A 123      21.473  49.290  45.366  1.00 28.16           H  
ATOM   1956  CZ  TYR A 123      21.126  49.917  43.583  1.00 28.16           C  
ATOM   1957  N   ASN A 124      21.576  50.598  37.234  1.00 31.28           N  
ATOM   1958  H   ASN A 124      21.296  49.979  37.982  1.00 31.28           H  
ATOM   1959  CA  ASN A 124      20.550  50.847  36.200  1.00 31.28           C  
ATOM   1960  HA  ASN A 124      19.649  50.365  36.579  1.00 31.28           H  
ATOM   1961  C   ASN A 124      20.747  50.252  34.791  1.00 31.28           C  
ATOM   1962  CB  ASN A 124      20.187  52.346  36.115  1.00 31.28           C  
ATOM   1963  HB2 ASN A 124      21.061  52.917  35.800  1.00 31.28           H  
ATOM   1964  HB3 ASN A 124      19.422  52.488  35.353  1.00 31.28           H  
ATOM   1965  O   ASN A 124      21.278  50.901  33.892  1.00 31.28           O  
ATOM   1966  CG  ASN A 124      19.640  52.910  37.406  1.00 31.28           C  
ATOM   1967  ND2 ASN A 124      20.086  54.076  37.808  1.00 31.28           N  
ATOM   1968 HD21 ASN A 124      20.861  54.504  37.323  1.00 31.28           H  
ATOM   1969 HD22 ASN A 124      19.766  54.402  38.709  1.00 31.28           H  
ATOM   1970  OD1 ASN A 124      18.805  52.310  38.061  1.00 31.28           O  
ATOM   1971  N   GLN A 125      20.084  49.112  34.527  1.00 35.30           N  
ATOM   1972  H   GLN A 125      19.735  48.558  35.296  1.00 35.30           H  
ATOM   1973  CA  GLN A 125      19.612  48.793  33.170  1.00 35.30           C  
ATOM   1974  HA  GLN A 125      19.369  49.754  32.717  1.00 35.30           H  
ATOM   1975  C   GLN A 125      18.293  47.985  33.131  1.00 35.30           C  
ATOM   1976  CB  GLN A 125      20.754  48.196  32.322  1.00 35.30           C  
ATOM   1977  HB2 GLN A 125      20.803  47.114  32.437  1.00 35.30           H  
ATOM   1978  HB3 GLN A 125      21.704  48.608  32.663  1.00 35.30           H  
ATOM   1979  O   GLN A 125      18.264  46.770  32.981  1.00 35.30           O  
ATOM   1980  CG  GLN A 125      20.583  48.571  30.840  1.00 35.30           C  
ATOM   1981  HG2 GLN A 125      19.869  47.893  30.373  1.00 35.30           H  
ATOM   1982  HG3 GLN A 125      20.199  49.587  30.748  1.00 35.30           H  
ATOM   1983  CD  GLN A 125      21.907  48.511  30.088  1.00 35.30           C  
ATOM   1984  NE2 GLN A 125      22.666  49.585  30.052  1.00 35.30           N  
ATOM   1985 HE21 GLN A 125      23.561  49.471  29.597  1.00 35.30           H  
ATOM   1986 HE22 GLN A 125      22.434  50.396  30.607  1.00 35.30           H  
ATOM   1987  OE1 GLN A 125      22.289  47.500  29.531  1.00 35.30           O  
ATOM   1988  N   GLN A 126      17.185  48.715  33.292  1.00 36.65           N  
ATOM   1989  H   GLN A 126      17.362  49.660  33.601  1.00 36.65           H  
ATOM   1990  CA  GLN A 126      15.917  48.575  32.553  1.00 36.65           C  
ATOM   1991  HA  GLN A 126      15.123  48.879  33.234  1.00 36.65           H  
ATOM   1992  C   GLN A 126      15.522  47.168  32.022  1.00 36.65           C  
ATOM   1993  CB  GLN A 126      15.993  49.643  31.442  1.00 36.65           C  
ATOM   1994  HB2 GLN A 126      16.699  49.329  30.674  1.00 36.65           H  
ATOM   1995  HB3 GLN A 126      16.384  50.555  31.893  1.00 36.65           H  
ATOM   1996  O   GLN A 126      15.786  46.829  30.869  1.00 36.65           O  
ATOM   1997  CG  GLN A 126      14.653  50.002  30.785  1.00 36.65           C  
ATOM   1998  HG2 GLN A 126      14.326  49.179  30.149  1.00 36.65           H  
ATOM   1999  HG3 GLN A 126      13.901  50.156  31.559  1.00 36.65           H  
ATOM   2000  CD  GLN A 126      14.746  51.280  29.946  1.00 36.65           C  
ATOM   2001  NE2 GLN A 126      13.665  51.713  29.336  1.00 36.65           N  
ATOM   2002 HE21 GLN A 126      12.795  51.203  29.398  1.00 36.65           H  
ATOM   2003 HE22 GLN A 126      13.786  52.559  28.799  1.00 36.65           H  
ATOM   2004  OE1 GLN A 126      15.765  51.937  29.832  1.00 36.65           O  
ATOM   2005  N   LEU A 127      14.785  46.386  32.827  1.00 37.79           N  
ATOM   2006  H   LEU A 127      14.593  46.703  33.767  1.00 37.79           H  
ATOM   2007  CA  LEU A 127      14.155  45.134  32.372  1.00 37.79           C  
ATOM   2008  HA  LEU A 127      14.921  44.540  31.874  1.00 37.79           H  
ATOM   2009  C   LEU A 127      13.038  45.379  31.338  1.00 37.79           C  
ATOM   2010  CB  LEU A 127      13.589  44.306  33.547  1.00 37.79           C  
ATOM   2011  HB2 LEU A 127      12.998  44.944  34.205  1.00 37.79           H  
ATOM   2012  HB3 LEU A 127      12.902  43.574  33.121  1.00 37.79           H  
ATOM   2013  O   LEU A 127      12.355  46.404  31.351  1.00 37.79           O  
ATOM   2014  CG  LEU A 127      14.637  43.523  34.361  1.00 37.79           C  
ATOM   2015  HG  LEU A 127      15.428  43.173  33.697  1.00 37.79           H  
ATOM   2016  CD1 LEU A 127      15.252  44.374  35.473  1.00 37.79           C  
ATOM   2017 HD11 LEU A 127      15.958  43.772  36.044  1.00 37.79           H  
ATOM   2018 HD12 LEU A 127      15.801  45.210  35.040  1.00 37.79           H  
ATOM   2019 HD13 LEU A 127      14.475  44.745  36.142  1.00 37.79           H  
ATOM   2020  CD2 LEU A 127      13.985  42.299  35.010  1.00 37.79           C  
ATOM   2021 HD21 LEU A 127      13.602  41.629  34.240  1.00 37.79           H  
ATOM   2022 HD22 LEU A 127      14.728  41.754  35.592  1.00 37.79           H  
ATOM   2023 HD23 LEU A 127      13.170  42.606  35.665  1.00 37.79           H  
ATOM   2024  N   SER A 128      12.806  44.389  30.472  1.00 43.53           N  
ATOM   2025  H   SER A 128      13.408  43.578  30.496  1.00 43.53           H  
ATOM   2026  CA  SER A 128      11.762  44.422  29.442  1.00 43.53           C  
ATOM   2027  HA  SER A 128      11.905  45.343  28.877  1.00 43.53           H  
ATOM   2028  C   SER A 128      10.340  44.384  30.046  1.00 43.53           C  
ATOM   2029  CB  SER A 128      11.926  43.241  28.476  1.00 43.53           C  
ATOM   2030  HB2 SER A 128      11.394  43.452  27.548  1.00 43.53           H  
ATOM   2031  HB3 SER A 128      11.493  42.348  28.928  1.00 43.53           H  
ATOM   2032  O   SER A 128      10.101  43.592  30.966  1.00 43.53           O  
ATOM   2033  OG  SER A 128      13.287  42.968  28.199  1.00 43.53           O  
ATOM   2034  HG  SER A 128      13.715  43.749  27.841  1.00 43.53           H  
ATOM   2035  N   PRO A 129       9.351  45.129  29.499  1.00 46.60           N  
ATOM   2036  CA  PRO A 129       8.024  45.278  30.119  1.00 46.60           C  
ATOM   2037  HA  PRO A 129       8.146  45.824  31.055  1.00 46.60           H  
ATOM   2038  C   PRO A 129       7.278  43.967  30.419  1.00 46.60           C  
ATOM   2039  CB  PRO A 129       7.218  46.144  29.143  1.00 46.60           C  
ATOM   2040  HB2 PRO A 129       6.478  46.753  29.663  1.00 46.60           H  
ATOM   2041  HB3 PRO A 129       6.732  45.519  28.393  1.00 46.60           H  
ATOM   2042  O   PRO A 129       6.550  43.876  31.407  1.00 46.60           O  
ATOM   2043  CG  PRO A 129       8.286  47.001  28.470  1.00 46.60           C  
ATOM   2044  HG2 PRO A 129       8.542  47.841  29.116  1.00 46.60           H  
ATOM   2045  HG3 PRO A 129       7.967  47.351  27.488  1.00 46.60           H  
ATOM   2046  CD  PRO A 129       9.477  46.050  28.372  1.00 46.60           C  
ATOM   2047  HD2 PRO A 129      10.396  46.635  28.418  1.00 46.60           H  
ATOM   2048  HD3 PRO A 129       9.430  45.493  27.437  1.00 46.60           H  
ATOM   2049  N   GLN A 130       7.476  42.932  29.596  1.00 51.91           N  
ATOM   2050  H   GLN A 130       8.091  43.061  28.805  1.00 51.91           H  
ATOM   2051  CA  GLN A 130       6.746  41.667  29.710  1.00 51.91           C  
ATOM   2052  HA  GLN A 130       5.689  41.907  29.820  1.00 51.91           H  
ATOM   2053  C   GLN A 130       7.142  40.837  30.948  1.00 51.91           C  
ATOM   2054  CB  GLN A 130       6.921  40.889  28.396  1.00 51.91           C  
ATOM   2055  HB2 GLN A 130       6.802  41.583  27.564  1.00 51.91           H  
ATOM   2056  HB3 GLN A 130       7.923  40.464  28.350  1.00 51.91           H  
ATOM   2057  O   GLN A 130       6.283  40.176  31.527  1.00 51.91           O  
ATOM   2058  CG  GLN A 130       5.875  39.774  28.231  1.00 51.91           C  
ATOM   2059  HG2 GLN A 130       4.880  40.195  28.373  1.00 51.91           H  
ATOM   2060  HG3 GLN A 130       6.033  39.007  28.989  1.00 51.91           H  
ATOM   2061  CD  GLN A 130       5.924  39.114  26.855  1.00 51.91           C  
ATOM   2062  NE2 GLN A 130       4.947  38.303  26.513  1.00 51.91           N  
ATOM   2063 HE21 GLN A 130       4.182  38.116  27.145  1.00 51.91           H  
ATOM   2064 HE22 GLN A 130       5.024  37.889  25.595  1.00 51.91           H  
ATOM   2065  OE1 GLN A 130       6.826  39.307  26.060  1.00 51.91           O  
ATOM   2066  N   GLN A 131       8.399  40.906  31.410  1.00 49.71           N  
ATOM   2067  H   GLN A 131       9.058  41.519  30.952  1.00 49.71           H  
ATOM   2068  CA  GLN A 131       8.791  40.273  32.681  1.00 49.71           C  
ATOM   2069  HA  GLN A 131       8.287  39.311  32.773  1.00 49.71           H  
ATOM   2070  C   GLN A 131       8.355  41.108  33.892  1.00 49.71           C  
ATOM   2071  CB  GLN A 131      10.304  40.018  32.736  1.00 49.71           C  
ATOM   2072  HB2 GLN A 131      10.847  40.927  32.479  1.00 49.71           H  
ATOM   2073  HB3 GLN A 131      10.558  39.748  33.761  1.00 49.71           H  
ATOM   2074  O   GLN A 131       7.970  40.551  34.922  1.00 49.71           O  
ATOM   2075  CG  GLN A 131      10.745  38.867  31.816  1.00 49.71           C  
ATOM   2076  HG2 GLN A 131      10.629  39.172  30.776  1.00 49.71           H  
ATOM   2077  HG3 GLN A 131      10.109  38.000  31.992  1.00 49.71           H  
ATOM   2078  CD  GLN A 131      12.195  38.441  32.049  1.00 49.71           C  
ATOM   2079  NE2 GLN A 131      12.732  37.563  31.232  1.00 49.71           N  
ATOM   2080 HE21 GLN A 131      13.693  37.320  31.428  1.00 49.71           H  
ATOM   2081 HE22 GLN A 131      12.208  37.168  30.464  1.00 49.71           H  
ATOM   2082  OE1 GLN A 131      12.875  38.876  32.961  1.00 49.71           O  
ATOM   2083  N   GLN A 132       8.358  42.440  33.765  1.00 53.92           N  
ATOM   2084  H   GLN A 132       8.675  42.847  32.897  1.00 53.92           H  
ATOM   2085  CA  GLN A 132       7.995  43.338  34.863  1.00 53.92           C  
ATOM   2086  HA  GLN A 132       8.629  43.089  35.713  1.00 53.92           H  
ATOM   2087  C   GLN A 132       6.536  43.140  35.310  1.00 53.92           C  
ATOM   2088  CB  GLN A 132       8.297  44.785  34.445  1.00 53.92           C  
ATOM   2089  HB2 GLN A 132       7.549  45.131  33.732  1.00 53.92           H  
ATOM   2090  HB3 GLN A 132       9.274  44.814  33.962  1.00 53.92           H  
ATOM   2091  O   GLN A 132       6.264  43.124  36.511  1.00 53.92           O  
ATOM   2092  CG  GLN A 132       8.338  45.725  35.659  1.00 53.92           C  
ATOM   2093  HG2 GLN A 132       9.006  45.302  36.409  1.00 53.92           H  
ATOM   2094  HG3 GLN A 132       7.343  45.812  36.095  1.00 53.92           H  
ATOM   2095  CD  GLN A 132       8.837  47.123  35.301  1.00 53.92           C  
ATOM   2096  NE2 GLN A 132       9.473  47.819  36.218  1.00 53.92           N  
ATOM   2097 HE21 GLN A 132       9.794  48.731  35.927  1.00 53.92           H  
ATOM   2098 HE22 GLN A 132       9.657  47.434  37.133  1.00 53.92           H  
ATOM   2099  OE1 GLN A 132       8.665  47.623  34.204  1.00 53.92           O  
ATOM   2100  N   GLN A 133       5.611  42.895  34.374  1.00 60.17           N  
ATOM   2101  H   GLN A 133       5.880  42.959  33.402  1.00 60.17           H  
ATOM   2102  CA  GLN A 133       4.212  42.595  34.702  1.00 60.17           C  
ATOM   2103  HA  GLN A 133       3.846  43.389  35.353  1.00 60.17           H  
ATOM   2104  C   GLN A 133       4.055  41.268  35.471  1.00 60.17           C  
ATOM   2105  CB  GLN A 133       3.379  42.614  33.410  1.00 60.17           C  
ATOM   2106  HB2 GLN A 133       3.633  41.750  32.795  1.00 60.17           H  
ATOM   2107  HB3 GLN A 133       3.620  43.518  32.850  1.00 60.17           H  
ATOM   2108  O   GLN A 133       3.297  41.204  36.440  1.00 60.17           O  
ATOM   2109  CG  GLN A 133       1.870  42.620  33.706  1.00 60.17           C  
ATOM   2110  HG2 GLN A 133       1.580  41.681  34.177  1.00 60.17           H  
ATOM   2111  HG3 GLN A 133       1.652  43.432  34.400  1.00 60.17           H  
ATOM   2112  CD  GLN A 133       1.025  42.805  32.448  1.00 60.17           C  
ATOM   2113  NE2 GLN A 133      -0.044  43.569  32.512  1.00 60.17           N  
ATOM   2114 HE21 GLN A 133      -0.566  43.661  31.652  1.00 60.17           H  
ATOM   2115 HE22 GLN A 133      -0.297  44.039  33.369  1.00 60.17           H  
ATOM   2116  OE1 GLN A 133       1.296  42.270  31.389  1.00 60.17           O  
ATOM   2117  N   GLN A 134       4.799  40.222  35.091  1.00 59.06           N  
ATOM   2118  H   GLN A 134       5.429  40.329  34.310  1.00 59.06           H  
ATOM   2119  CA  GLN A 134       4.722  38.915  35.755  1.00 59.06           C  
ATOM   2120  HA  GLN A 134       3.668  38.658  35.863  1.00 59.06           H  
ATOM   2121  C   GLN A 134       5.322  38.951  37.171  1.00 59.06           C  
ATOM   2122  CB  GLN A 134       5.381  37.851  34.861  1.00 59.06           C  
ATOM   2123  HB2 GLN A 134       5.003  37.966  33.845  1.00 59.06           H  
ATOM   2124  HB3 GLN A 134       6.461  37.997  34.844  1.00 59.06           H  
ATOM   2125  O   GLN A 134       4.729  38.411  38.107  1.00 59.06           O  
ATOM   2126  CG  GLN A 134       5.054  36.427  35.338  1.00 59.06           C  
ATOM   2127  HG2 GLN A 134       5.540  36.234  36.295  1.00 59.06           H  
ATOM   2128  HG3 GLN A 134       3.977  36.341  35.481  1.00 59.06           H  
ATOM   2129  CD  GLN A 134       5.505  35.362  34.342  1.00 59.06           C  
ATOM   2130  NE2 GLN A 134       4.690  34.366  34.065  1.00 59.06           N  
ATOM   2131 HE21 GLN A 134       5.039  33.690  33.401  1.00 59.06           H  
ATOM   2132 HE22 GLN A 134       3.778  34.305  34.495  1.00 59.06           H  
ATOM   2133  OE1 GLN A 134       6.590  35.395  33.792  1.00 59.06           O  
ATOM   2134  N   GLN A 135       6.451  39.643  37.362  1.00 58.53           N  
ATOM   2135  H   GLN A 135       6.916  40.051  36.563  1.00 58.53           H  
ATOM   2136  CA  GLN A 135       7.057  39.790  38.688  1.00 58.53           C  
ATOM   2137  HA  GLN A 135       7.085  38.802  39.148  1.00 58.53           H  
ATOM   2138  C   GLN A 135       6.217  40.688  39.613  1.00 58.53           C  
ATOM   2139  CB  GLN A 135       8.507  40.275  38.541  1.00 58.53           C  
ATOM   2140  HB2 GLN A 135       8.519  41.309  38.198  1.00 58.53           H  
ATOM   2141  HB3 GLN A 135       9.010  39.657  37.797  1.00 58.53           H  
ATOM   2142  O   GLN A 135       6.067  40.370  40.793  1.00 58.53           O  
ATOM   2143  CG  GLN A 135       9.274  40.157  39.868  1.00 58.53           C  
ATOM   2144  HG2 GLN A 135       8.850  40.843  40.602  1.00 58.53           H  
ATOM   2145  HG3 GLN A 135       9.182  39.142  40.253  1.00 58.53           H  
ATOM   2146  CD  GLN A 135      10.749  40.491  39.693  1.00 58.53           C  
ATOM   2147  NE2 GLN A 135      11.608  39.516  39.488  1.00 58.53           N  
ATOM   2148 HE21 GLN A 135      11.308  38.552  39.445  1.00 58.53           H  
ATOM   2149 HE22 GLN A 135      12.569  39.797  39.356  1.00 58.53           H  
ATOM   2150  OE1 GLN A 135      11.152  41.638  39.722  1.00 58.53           O  
ATOM   2151  N   GLN A 136       5.597  41.755  39.092  1.00 59.25           N  
ATOM   2152  H   GLN A 136       5.769  42.002  38.128  1.00 59.25           H  
ATOM   2153  CA  GLN A 136       4.700  42.609  39.880  1.00 59.25           C  
ATOM   2154  HA  GLN A 136       5.241  42.937  40.767  1.00 59.25           H  
ATOM   2155  C   GLN A 136       3.455  41.844  40.365  1.00 59.25           C  
ATOM   2156  CB  GLN A 136       4.336  43.856  39.059  1.00 59.25           C  
ATOM   2157  HB2 GLN A 136       3.770  43.564  38.175  1.00 59.25           H  
ATOM   2158  HB3 GLN A 136       5.259  44.338  38.734  1.00 59.25           H  
ATOM   2159  O   GLN A 136       3.073  41.983  41.528  1.00 59.25           O  
ATOM   2160  CG  GLN A 136       3.522  44.872  39.874  1.00 59.25           C  
ATOM   2161  HG2 GLN A 136       2.541  44.458  40.104  1.00 59.25           H  
ATOM   2162  HG3 GLN A 136       4.038  45.081  40.811  1.00 59.25           H  
ATOM   2163  CD  GLN A 136       3.332  46.175  39.108  1.00 59.25           C  
ATOM   2164  NE2 GLN A 136       4.198  47.150  39.283  1.00 59.25           N  
ATOM   2165 HE21 GLN A 136       4.972  47.051  39.923  1.00 59.25           H  
ATOM   2166 HE22 GLN A 136       4.032  47.986  38.741  1.00 59.25           H  
ATOM   2167  OE1 GLN A 136       2.413  46.337  38.327  1.00 59.25           O  
ATOM   2168  N   GLN A 137       2.867  40.982  39.526  1.00 60.09           N  
ATOM   2169  H   GLN A 137       3.199  40.929  38.574  1.00 60.09           H  
ATOM   2170  CA  GLN A 137       1.741  40.129  39.925  1.00 60.09           C  
ATOM   2171  HA  GLN A 137       0.964  40.770  40.343  1.00 60.09           H  
ATOM   2172  C   GLN A 137       2.136  39.124  41.023  1.00 60.09           C  
ATOM   2173  CB  GLN A 137       1.170  39.440  38.673  1.00 60.09           C  
ATOM   2174  HB2 GLN A 137       0.955  40.201  37.923  1.00 60.09           H  
ATOM   2175  HB3 GLN A 137       1.911  38.755  38.261  1.00 60.09           H  
ATOM   2176  O   GLN A 137       1.393  38.941  41.989  1.00 60.09           O  
ATOM   2177  CG  GLN A 137      -0.126  38.669  38.968  1.00 60.09           C  
ATOM   2178  HG2 GLN A 137      -0.827  39.323  39.486  1.00 60.09           H  
ATOM   2179  HG3 GLN A 137       0.093  37.818  39.614  1.00 60.09           H  
ATOM   2180  CD  GLN A 137      -0.777  38.153  37.689  1.00 60.09           C  
ATOM   2181  NE2 GLN A 137      -1.705  38.880  37.105  1.00 60.09           N  
ATOM   2182 HE21 GLN A 137      -2.090  38.497  36.253  1.00 60.09           H  
ATOM   2183 HE22 GLN A 137      -2.008  39.757  37.504  1.00 60.09           H  
ATOM   2184  OE1 GLN A 137      -0.452  37.097  37.178  1.00 60.09           O  
ATOM   2185  N   GLN A 138       3.326  38.519  40.933  1.00 56.08           N  
ATOM   2186  H   GLN A 138       3.890  38.679  40.111  1.00 56.08           H  
ATOM   2187  CA  GLN A 138       3.816  37.582  41.951  1.00 56.08           C  
ATOM   2188  HA  GLN A 138       3.019  36.869  42.159  1.00 56.08           H  
ATOM   2189  C   GLN A 138       4.154  38.282  43.283  1.00 56.08           C  
ATOM   2190  CB  GLN A 138       5.006  36.807  41.365  1.00 56.08           C  
ATOM   2191  HB2 GLN A 138       5.874  37.463  41.290  1.00 56.08           H  
ATOM   2192  HB3 GLN A 138       4.743  36.471  40.362  1.00 56.08           H  
ATOM   2193  O   GLN A 138       3.833  37.763  44.354  1.00 56.08           O  
ATOM   2194  CG  GLN A 138       5.362  35.573  42.205  1.00 56.08           C  
ATOM   2195  HG2 GLN A 138       4.472  34.962  42.351  1.00 56.08           H  
ATOM   2196  HG3 GLN A 138       5.732  35.887  43.181  1.00 56.08           H  
ATOM   2197  CD  GLN A 138       6.433  34.730  41.522  1.00 56.08           C  
ATOM   2198  NE2 GLN A 138       6.070  33.846  40.617  1.00 56.08           N  
ATOM   2199 HE21 GLN A 138       5.096  33.706  40.387  1.00 56.08           H  
ATOM   2200 HE22 GLN A 138       6.821  33.320  40.193  1.00 56.08           H  
ATOM   2201  OE1 GLN A 138       7.615  34.863  41.772  1.00 56.08           O  
ATOM   2202  N   GLN A 139       4.730  39.488  43.242  1.00 56.58           N  
ATOM   2203  H   GLN A 139       5.007  39.860  42.345  1.00 56.58           H  
ATOM   2204  CA  GLN A 139       5.047  40.263  44.447  1.00 56.58           C  
ATOM   2205  HA  GLN A 139       5.546  39.596  45.150  1.00 56.58           H  
ATOM   2206  C   GLN A 139       3.783  40.797  45.149  1.00 56.58           C  
ATOM   2207  CB  GLN A 139       6.032  41.382  44.073  1.00 56.58           C  
ATOM   2208  HB2 GLN A 139       5.511  42.159  43.513  1.00 56.58           H  
ATOM   2209  HB3 GLN A 139       6.812  40.963  43.437  1.00 56.58           H  
ATOM   2210  O   GLN A 139       3.702  40.768  46.379  1.00 56.58           O  
ATOM   2211  CG  GLN A 139       6.703  41.993  45.311  1.00 56.58           C  
ATOM   2212  HG2 GLN A 139       5.949  42.462  45.943  1.00 56.58           H  
ATOM   2213  HG3 GLN A 139       7.195  41.207  45.884  1.00 56.58           H  
ATOM   2214  CD  GLN A 139       7.736  43.044  44.924  1.00 56.58           C  
ATOM   2215  NE2 GLN A 139       8.935  42.657  44.543  1.00 56.58           N  
ATOM   2216 HE21 GLN A 139       9.186  41.679  44.512  1.00 56.58           H  
ATOM   2217 HE22 GLN A 139       9.577  43.394  44.288  1.00 56.58           H  
ATOM   2218  OE1 GLN A 139       7.477  44.232  44.945  1.00 56.58           O  
ATOM   2219  N   GLN A 140       2.759  41.201  44.387  1.00 56.04           N  
ATOM   2220  H   GLN A 140       2.885  41.240  43.386  1.00 56.04           H  
ATOM   2221  CA  GLN A 140       1.456  41.596  44.936  1.00 56.04           C  
ATOM   2222  HA  GLN A 140       1.625  42.372  45.683  1.00 56.04           H  
ATOM   2223  C   GLN A 140       0.747  40.426  45.647  1.00 56.04           C  
ATOM   2224  CB  GLN A 140       0.607  42.193  43.801  1.00 56.04           C  
ATOM   2225  HB2 GLN A 140       0.363  41.415  43.078  1.00 56.04           H  
ATOM   2226  HB3 GLN A 140       1.197  42.958  43.295  1.00 56.04           H  
ATOM   2227  O   GLN A 140       0.061  40.641  46.646  1.00 56.04           O  
ATOM   2228  CG  GLN A 140      -0.689  42.846  44.302  1.00 56.04           C  
ATOM   2229  HG2 GLN A 140      -0.454  43.564  45.088  1.00 56.04           H  
ATOM   2230  HG3 GLN A 140      -1.349  42.083  44.716  1.00 56.04           H  
ATOM   2231  CD  GLN A 140      -1.422  43.564  43.174  1.00 56.04           C  
ATOM   2232  NE2 GLN A 140      -1.085  44.801  42.878  1.00 56.04           N  
ATOM   2233 HE21 GLN A 140      -1.595  45.223  42.115  1.00 56.04           H  
ATOM   2234 HE22 GLN A 140      -0.353  45.277  43.384  1.00 56.04           H  
ATOM   2235  OE1 GLN A 140      -2.299  43.023  42.527  1.00 56.04           O  
ATOM   2236  N   GLN A 141       0.959  39.186  45.189  1.00 53.61           N  
ATOM   2237  H   GLN A 141       1.497  39.069  44.342  1.00 53.61           H  
ATOM   2238  CA  GLN A 141       0.396  37.991  45.822  1.00 53.61           C  
ATOM   2239  HA  GLN A 141      -0.639  38.215  46.080  1.00 53.61           H  
ATOM   2240  C   GLN A 141       1.102  37.609  47.140  1.00 53.61           C  
ATOM   2241  CB  GLN A 141       0.381  36.851  44.790  1.00 53.61           C  
ATOM   2242  HB2 GLN A 141       1.392  36.470  44.643  1.00 53.61           H  
ATOM   2243  HB3 GLN A 141       0.024  37.248  43.840  1.00 53.61           H  
ATOM   2244  O   GLN A 141       0.445  37.091  48.042  1.00 53.61           O  
ATOM   2245  CG  GLN A 141      -0.548  35.700  45.202  1.00 53.61           C  
ATOM   2246  HG2 GLN A 141      -0.134  35.187  46.070  1.00 53.61           H  
ATOM   2247  HG3 GLN A 141      -1.526  36.098  45.469  1.00 53.61           H  
ATOM   2248  CD  GLN A 141      -0.721  34.693  44.070  1.00 53.61           C  
ATOM   2249  NE2 GLN A 141      -1.620  34.928  43.139  1.00 53.61           N  
ATOM   2250 HE21 GLN A 141      -1.688  34.233  42.410  1.00 53.61           H  
ATOM   2251 HE22 GLN A 141      -2.191  35.761  43.167  1.00 53.61           H  
ATOM   2252  OE1 GLN A 141      -0.041  33.688  43.988  1.00 53.61           O  
ATOM   2253  N   GLN A 142       2.398  37.913  47.309  1.00 50.01           N  
ATOM   2254  H   GLN A 142       2.910  38.312  46.535  1.00 50.01           H  
ATOM   2255  CA  GLN A 142       3.085  37.712  48.597  1.00 50.01           C  
ATOM   2256  HA  GLN A 142       2.753  36.763  49.017  1.00 50.01           H  
ATOM   2257  C   GLN A 142       2.727  38.770  49.651  1.00 50.01           C  
ATOM   2258  CB  GLN A 142       4.610  37.631  48.423  1.00 50.01           C  
ATOM   2259  HB2 GLN A 142       5.068  37.811  49.396  1.00 50.01           H  
ATOM   2260  HB3 GLN A 142       4.955  38.403  47.735  1.00 50.01           H  
ATOM   2261  O   GLN A 142       2.582  38.419  50.823  1.00 50.01           O  
ATOM   2262  CG  GLN A 142       5.064  36.245  47.935  1.00 50.01           C  
ATOM   2263  HG2 GLN A 142       4.742  36.109  46.902  1.00 50.01           H  
ATOM   2264  HG3 GLN A 142       4.593  35.473  48.544  1.00 50.01           H  
ATOM   2265  CD  GLN A 142       6.577  36.040  48.018  1.00 50.01           C  
ATOM   2266  NE2 GLN A 142       7.104  35.013  47.390  1.00 50.01           N  
ATOM   2267 HE21 GLN A 142       8.106  34.914  47.475  1.00 50.01           H  
ATOM   2268 HE22 GLN A 142       6.530  34.377  46.855  1.00 50.01           H  
ATOM   2269  OE1 GLN A 142       7.317  36.775  48.649  1.00 50.01           O  
ATOM   2270  N   GLN A 143       2.534  40.043  49.277  1.00 47.94           N  
ATOM   2271  H   GLN A 143       2.681  40.302  48.311  1.00 47.94           H  
ATOM   2272  CA  GLN A 143       2.223  41.089  50.268  1.00 47.94           C  
ATOM   2273  HA  GLN A 143       2.993  41.059  51.039  1.00 47.94           H  
ATOM   2274  C   GLN A 143       0.895  40.854  51.013  1.00 47.94           C  
ATOM   2275  CB  GLN A 143       2.251  42.492  49.638  1.00 47.94           C  
ATOM   2276  HB2 GLN A 143       1.790  43.182  50.345  1.00 47.94           H  
ATOM   2277  HB3 GLN A 143       1.667  42.503  48.718  1.00 47.94           H  
ATOM   2278  O   GLN A 143       0.780  41.241  52.175  1.00 47.94           O  
ATOM   2279  CG  GLN A 143       3.685  42.977  49.362  1.00 47.94           C  
ATOM   2280  HG2 GLN A 143       4.105  42.403  48.536  1.00 47.94           H  
ATOM   2281  HG3 GLN A 143       4.302  42.803  50.243  1.00 47.94           H  
ATOM   2282  CD  GLN A 143       3.769  44.468  49.028  1.00 47.94           C  
ATOM   2283  NE2 GLN A 143       4.884  44.935  48.511  1.00 47.94           N  
ATOM   2284 HE21 GLN A 143       4.894  45.925  48.311  1.00 47.94           H  
ATOM   2285 HE22 GLN A 143       5.670  44.331  48.317  1.00 47.94           H  
ATOM   2286  OE1 GLN A 143       2.855  45.248  49.229  1.00 47.94           O  
ATOM   2287  N   GLN A 144      -0.080  40.163  50.409  1.00 49.63           N  
ATOM   2288  H   GLN A 144       0.056  39.855  49.457  1.00 49.63           H  
ATOM   2289  CA  GLN A 144      -1.353  39.858  51.080  1.00 49.63           C  
ATOM   2290  HA  GLN A 144      -1.673  40.759  51.603  1.00 49.63           H  
ATOM   2291  C   GLN A 144      -1.259  38.780  52.179  1.00 49.63           C  
ATOM   2292  CB  GLN A 144      -2.448  39.526  50.051  1.00 49.63           C  
ATOM   2293  HB2 GLN A 144      -3.340  39.210  50.591  1.00 49.63           H  
ATOM   2294  HB3 GLN A 144      -2.124  38.706  49.411  1.00 49.63           H  
ATOM   2295  O   GLN A 144      -2.207  38.635  52.945  1.00 49.63           O  
ATOM   2296  CG  GLN A 144      -2.807  40.751  49.189  1.00 49.63           C  
ATOM   2297  HG2 GLN A 144      -2.962  41.615  49.834  1.00 49.63           H  
ATOM   2298  HG3 GLN A 144      -1.974  40.971  48.522  1.00 49.63           H  
ATOM   2299  CD  GLN A 144      -4.074  40.562  48.355  1.00 49.63           C  
ATOM   2300  NE2 GLN A 144      -4.245  41.323  47.297  1.00 49.63           N  
ATOM   2301 HE21 GLN A 144      -5.097  41.163  46.780  1.00 49.63           H  
ATOM   2302 HE22 GLN A 144      -3.543  41.997  47.025  1.00 49.63           H  
ATOM   2303  OE1 GLN A 144      -4.943  39.753  48.627  1.00 49.63           O  
ATOM   2304  N   GLN A 145      -0.140  38.053  52.321  1.00 46.19           N  
ATOM   2305  H   GLN A 145       0.630  38.208  51.686  1.00 46.19           H  
ATOM   2306  CA  GLN A 145       0.009  37.016  53.361  1.00 46.19           C  
ATOM   2307  HA  GLN A 145      -0.987  36.716  53.687  1.00 46.19           H  
ATOM   2308  C   GLN A 145       0.696  37.481  54.661  1.00 46.19           C  
ATOM   2309  CB  GLN A 145       0.661  35.747  52.784  1.00 46.19           C  
ATOM   2310  HB2 GLN A 145       1.605  35.997  52.300  1.00 46.19           H  
ATOM   2311  HB3 GLN A 145       0.868  35.064  53.607  1.00 46.19           H  
ATOM   2312  O   GLN A 145       0.784  36.695  55.600  1.00 46.19           O  
ATOM   2313  CG  GLN A 145      -0.269  35.031  51.787  1.00 46.19           C  
ATOM   2314  HG2 GLN A 145      -1.273  34.967  52.207  1.00 46.19           H  
ATOM   2315  HG3 GLN A 145      -0.323  35.618  50.870  1.00 46.19           H  
ATOM   2316  CD  GLN A 145       0.178  33.609  51.452  1.00 46.19           C  
ATOM   2317  NE2 GLN A 145      -0.129  33.120  50.271  1.00 46.19           N  
ATOM   2318 HE21 GLN A 145      -0.613  33.686  49.589  1.00 46.19           H  
ATOM   2319 HE22 GLN A 145       0.180  32.174  50.096  1.00 46.19           H  
ATOM   2320  OE1 GLN A 145       0.784  32.895  52.231  1.00 46.19           O  
ATOM   2321  N   GLN A 146       1.154  38.737  54.769  1.00 40.56           N  
ATOM   2322  H   GLN A 146       1.068  39.351  53.972  1.00 40.56           H  
ATOM   2323  CA  GLN A 146       1.825  39.245  55.986  1.00 40.56           C  
ATOM   2324  HA  GLN A 146       1.927  38.417  56.687  1.00 40.56           H  
ATOM   2325  C   GLN A 146       1.019  40.267  56.811  1.00 40.56           C  
ATOM   2326  CB  GLN A 146       3.265  39.699  55.680  1.00 40.56           C  
ATOM   2327  HB2 GLN A 146       3.280  40.349  54.805  1.00 40.56           H  
ATOM   2328  HB3 GLN A 146       3.645  40.264  56.531  1.00 40.56           H  
ATOM   2329  O   GLN A 146       1.561  40.863  57.740  1.00 40.56           O  
ATOM   2330  CG  GLN A 146       4.196  38.492  55.462  1.00 40.56           C  
ATOM   2331  HG2 GLN A 146       4.002  37.735  56.222  1.00 40.56           H  
ATOM   2332  HG3 GLN A 146       3.986  38.054  54.486  1.00 40.56           H  
ATOM   2333  CD  GLN A 146       5.677  38.857  55.558  1.00 40.56           C  
ATOM   2334  NE2 GLN A 146       6.516  38.328  54.696  1.00 40.56           N  
ATOM   2335 HE21 GLN A 146       6.194  37.702  53.972  1.00 40.56           H  
ATOM   2336 HE22 GLN A 146       7.484  38.594  54.809  1.00 40.56           H  
ATOM   2337  OE1 GLN A 146       6.121  39.601  56.414  1.00 40.56           O  
ATOM   2338  N   GLN A 147      -0.283  40.446  56.552  1.00 38.32           N  
ATOM   2339  H   GLN A 147      -0.700  39.940  55.783  1.00 38.32           H  
ATOM   2340  CA  GLN A 147      -1.153  41.276  57.400  1.00 38.32           C  
ATOM   2341  HA  GLN A 147      -0.616  41.535  58.313  1.00 38.32           H  
ATOM   2342  C   GLN A 147      -2.403  40.532  57.889  1.00 38.32           C  
ATOM   2343  CB  GLN A 147      -1.494  42.616  56.726  1.00 38.32           C  
ATOM   2344  HB2 GLN A 147      -1.929  42.444  55.741  1.00 38.32           H  
ATOM   2345  HB3 GLN A 147      -2.234  43.120  57.347  1.00 38.32           H  
ATOM   2346  O   GLN A 147      -3.496  40.711  57.354  1.00 38.32           O  
ATOM   2347  CG  GLN A 147      -0.261  43.528  56.600  1.00 38.32           C  
ATOM   2348  HG2 GLN A 147       0.283  43.542  57.544  1.00 38.32           H  
ATOM   2349  HG3 GLN A 147       0.400  43.125  55.832  1.00 38.32           H  
ATOM   2350  CD  GLN A 147      -0.612  44.973  56.249  1.00 38.32           C  
ATOM   2351  NE2 GLN A 147       0.302  45.713  55.663  1.00 38.32           N  
ATOM   2352 HE21 GLN A 147       1.205  45.328  55.423  1.00 38.32           H  
ATOM   2353 HE22 GLN A 147       0.026  46.661  55.447  1.00 38.32           H  
ATOM   2354  OE1 GLN A 147      -1.687  45.482  56.511  1.00 38.32           O  
ATOM   2355  N   GLN A 148      -2.228  39.736  58.953  1.00 35.74           N  
ATOM   2356  H   GLN A 148      -1.272  39.486  59.162  1.00 35.74           H  
ATOM   2357  CA  GLN A 148      -3.167  39.646  60.087  1.00 35.74           C  
ATOM   2358  HA  GLN A 148      -3.290  40.652  60.489  1.00 35.74           H  
ATOM   2359  C   GLN A 148      -2.588  38.802  61.238  1.00 35.74           C  
ATOM   2360  CB  GLN A 148      -4.566  39.140  59.659  1.00 35.74           C  
ATOM   2361  HB2 GLN A 148      -4.495  38.629  58.699  1.00 35.74           H  
ATOM   2362  HB3 GLN A 148      -4.958  38.423  60.381  1.00 35.74           H  
ATOM   2363  O   GLN A 148      -2.766  37.590  61.309  1.00 35.74           O  
ATOM   2364  CG  GLN A 148      -5.567  40.311  59.587  1.00 35.74           C  
ATOM   2365  HG2 GLN A 148      -6.000  40.474  60.574  1.00 35.74           H  
ATOM   2366  HG3 GLN A 148      -5.063  41.230  59.289  1.00 35.74           H  
ATOM   2367  CD  GLN A 148      -6.681  40.057  58.584  1.00 35.74           C  
ATOM   2368  NE2 GLN A 148      -6.382  40.120  57.306  1.00 35.74           N  
ATOM   2369 HE21 GLN A 148      -7.126  39.943  56.646  1.00 35.74           H  
ATOM   2370 HE22 GLN A 148      -5.431  40.328  57.037  1.00 35.74           H  
ATOM   2371  OE1 GLN A 148      -7.823  39.807  58.929  1.00 35.74           O  
ATOM   2372  N   GLN A 149      -1.946  39.474  62.197  1.00 29.95           N  
ATOM   2373  H   GLN A 149      -1.799  40.461  62.042  1.00 29.95           H  
ATOM   2374  CA  GLN A 149      -2.091  39.094  63.606  1.00 29.95           C  
ATOM   2375  HA  GLN A 149      -2.290  38.027  63.699  1.00 29.95           H  
ATOM   2376  C   GLN A 149      -3.299  39.865  64.155  1.00 29.95           C  
ATOM   2377  CB  GLN A 149      -0.829  39.443  64.413  1.00 29.95           C  
ATOM   2378  HB2 GLN A 149      -0.586  40.495  64.263  1.00 29.95           H  
ATOM   2379  HB3 GLN A 149      -1.052  39.294  65.470  1.00 29.95           H  
ATOM   2380  O   GLN A 149      -3.442  41.050  63.845  1.00 29.95           O  
ATOM   2381  CG  GLN A 149       0.394  38.583  64.058  1.00 29.95           C  
ATOM   2382  HG2 GLN A 149       0.667  38.752  63.016  1.00 29.95           H  
ATOM   2383  HG3 GLN A 149       0.138  37.530  64.179  1.00 29.95           H  
ATOM   2384  CD  GLN A 149       1.608  38.894  64.936  1.00 29.95           C  
ATOM   2385  NE2 GLN A 149       2.693  38.167  64.790  1.00 29.95           N  
ATOM   2386 HE21 GLN A 149       3.478  38.428  65.370  1.00 29.95           H  
ATOM   2387 HE22 GLN A 149       2.742  37.442  64.088  1.00 29.95           H  
ATOM   2388  OE1 GLN A 149       1.612  39.779  65.775  1.00 29.95           O  
ATOM   2389  N   PRO A 150      -4.152  39.230  64.975  1.00 40.23           N  
ATOM   2390  CA  PRO A 150      -4.247  39.750  66.338  1.00 40.23           C  
ATOM   2391  HA  PRO A 150      -3.363  40.348  66.558  1.00 40.23           H  
ATOM   2392  C   PRO A 150      -4.388  38.682  67.442  1.00 40.23           C  
ATOM   2393  CB  PRO A 150      -5.452  40.691  66.336  1.00 40.23           C  
ATOM   2394  HB2 PRO A 150      -5.150  41.669  65.962  1.00 40.23           H  
ATOM   2395  HB3 PRO A 150      -5.904  40.788  67.323  1.00 40.23           H  
ATOM   2396  O   PRO A 150      -5.162  37.737  67.364  1.00 40.23           O  
ATOM   2397  CG  PRO A 150      -6.405  40.038  65.338  1.00 40.23           C  
ATOM   2398  HG2 PRO A 150      -7.163  39.460  65.867  1.00 40.23           H  
ATOM   2399  HG3 PRO A 150      -6.876  40.792  64.707  1.00 40.23           H  
ATOM   2400  CD  PRO A 150      -5.529  39.093  64.507  1.00 40.23           C  
ATOM   2401  HD2 PRO A 150      -5.612  39.346  63.450  1.00 40.23           H  
ATOM   2402  HD3 PRO A 150      -5.860  38.065  64.654  1.00 40.23           H  
ATOM   2403  N   GLN A 151      -3.607  38.919  68.494  1.00 27.30           N  
ATOM   2404  H   GLN A 151      -2.911  39.629  68.317  1.00 27.30           H  
ATOM   2405  CA  GLN A 151      -3.849  38.706  69.929  1.00 27.30           C  
ATOM   2406  HA  GLN A 151      -2.952  38.229  70.325  1.00 27.30           H  
ATOM   2407  C   GLN A 151      -5.059  37.870  70.427  1.00 27.30           C  
ATOM   2408  CB  GLN A 151      -3.930  40.108  70.566  1.00 27.30           C  
ATOM   2409  HB2 GLN A 151      -4.138  40.003  71.631  1.00 27.30           H  
ATOM   2410  HB3 GLN A 151      -4.758  40.656  70.116  1.00 27.30           H  
ATOM   2411  O   GLN A 151      -6.213  38.244  70.270  1.00 27.30           O  
ATOM   2412  CG  GLN A 151      -2.635  40.928  70.410  1.00 27.30           C  
ATOM   2413  HG2 GLN A 151      -1.813  40.397  70.891  1.00 27.30           H  
ATOM   2414  HG3 GLN A 151      -2.393  41.051  69.354  1.00 27.30           H  
ATOM   2415  CD  GLN A 151      -2.728  42.324  71.018  1.00 27.30           C  
ATOM   2416  NE2 GLN A 151      -1.722  43.151  70.840  1.00 27.30           N  
ATOM   2417 HE21 GLN A 151      -0.907  42.886  70.305  1.00 27.30           H  
ATOM   2418 HE22 GLN A 151      -1.840  44.067  71.249  1.00 27.30           H  
ATOM   2419  OE1 GLN A 151      -3.687  42.709  71.659  1.00 27.30           O  
ATOM   2420  N   LEU A 152      -4.708  36.875  71.256  1.00 26.27           N  
ATOM   2421  H   LEU A 152      -3.766  36.540  71.109  1.00 26.27           H  
ATOM   2422  CA  LEU A 152      -5.233  36.594  72.610  1.00 26.27           C  
ATOM   2423  HA  LEU A 152      -4.682  35.710  72.929  1.00 26.27           H  
ATOM   2424  C   LEU A 152      -6.723  36.233  72.860  1.00 26.27           C  
ATOM   2425  CB  LEU A 152      -4.796  37.723  73.575  1.00 26.27           C  
ATOM   2426  HB2 LEU A 152      -5.179  38.667  73.186  1.00 26.27           H  
ATOM   2427  HB3 LEU A 152      -5.280  37.575  74.541  1.00 26.27           H  
ATOM   2428  O   LEU A 152      -7.603  37.082  72.908  1.00 26.27           O  
ATOM   2429  CG  LEU A 152      -3.279  37.842  73.816  1.00 26.27           C  
ATOM   2430  HG  LEU A 152      -2.752  37.814  72.862  1.00 26.27           H  
ATOM   2431  CD1 LEU A 152      -2.946  39.166  74.501  1.00 26.27           C  
ATOM   2432 HD11 LEU A 152      -3.456  39.227  75.463  1.00 26.27           H  
ATOM   2433 HD12 LEU A 152      -3.275  39.999  73.880  1.00 26.27           H  
ATOM   2434 HD13 LEU A 152      -1.870  39.250  74.655  1.00 26.27           H  
ATOM   2435  CD2 LEU A 152      -2.749  36.715  74.709  1.00 26.27           C  
ATOM   2436 HD21 LEU A 152      -1.675  36.835  74.844  1.00 26.27           H  
ATOM   2437 HD22 LEU A 152      -2.931  35.743  74.249  1.00 26.27           H  
ATOM   2438 HD23 LEU A 152      -3.232  36.760  75.685  1.00 26.27           H  
ATOM   2439  N   GLN A 153      -6.861  35.002  73.381  1.00 28.78           N  
ATOM   2440  H   GLN A 153      -6.134  34.351  73.122  1.00 28.78           H  
ATOM   2441  CA  GLN A 153      -7.676  34.598  74.547  1.00 28.78           C  
ATOM   2442  HA  GLN A 153      -7.265  33.622  74.807  1.00 28.78           H  
ATOM   2443  C   GLN A 153      -9.186  34.300  74.401  1.00 28.78           C  
ATOM   2444  CB  GLN A 153      -7.371  35.494  75.772  1.00 28.78           C  
ATOM   2445  HB2 GLN A 153      -8.101  35.304  76.559  1.00 28.78           H  
ATOM   2446  HB3 GLN A 153      -7.461  36.543  75.490  1.00 28.78           H  
ATOM   2447  O   GLN A 153      -9.919  34.895  73.626  1.00 28.78           O  
ATOM   2448  CG  GLN A 153      -5.973  35.212  76.353  1.00 28.78           C  
ATOM   2449  HG2 GLN A 153      -5.973  34.216  76.796  1.00 28.78           H  
ATOM   2450  HG3 GLN A 153      -5.232  35.223  75.554  1.00 28.78           H  
ATOM   2451  CD  GLN A 153      -5.525  36.222  77.409  1.00 28.78           C  
ATOM   2452  NE2 GLN A 153      -4.605  35.861  78.276  1.00 28.78           N  
ATOM   2453 HE21 GLN A 153      -4.195  34.938  78.263  1.00 28.78           H  
ATOM   2454 HE22 GLN A 153      -4.339  36.577  78.937  1.00 28.78           H  
ATOM   2455  OE1 GLN A 153      -5.955  37.356  77.469  1.00 28.78           O  
ATOM   2456  N   GLN A 154      -9.610  33.380  75.287  1.00 33.19           N  
ATOM   2457  H   GLN A 154      -8.889  33.011  75.891  1.00 33.19           H  
ATOM   2458  CA  GLN A 154     -10.946  32.796  75.499  1.00 33.19           C  
ATOM   2459  HA  GLN A 154     -10.825  32.188  76.396  1.00 33.19           H  
ATOM   2460  C   GLN A 154     -11.475  31.844  74.404  1.00 33.19           C  
ATOM   2461  CB  GLN A 154     -11.996  33.879  75.818  1.00 33.19           C  
ATOM   2462  HB2 GLN A 154     -12.947  33.390  76.030  1.00 33.19           H  
ATOM   2463  HB3 GLN A 154     -12.145  34.504  74.938  1.00 33.19           H  
ATOM   2464  O   GLN A 154     -11.173  31.998  73.231  1.00 33.19           O  
ATOM   2465  CG  GLN A 154     -11.642  34.780  77.010  1.00 33.19           C  
ATOM   2466  HG2 GLN A 154     -11.535  34.173  77.910  1.00 33.19           H  
ATOM   2467  HG3 GLN A 154     -10.696  35.287  76.818  1.00 33.19           H  
ATOM   2468  CD  GLN A 154     -12.722  35.829  77.257  1.00 33.19           C  
ATOM   2469  NE2 GLN A 154     -12.376  37.096  77.327  1.00 33.19           N  
ATOM   2470 HE21 GLN A 154     -11.427  37.385  77.140  1.00 33.19           H  
ATOM   2471 HE22 GLN A 154     -13.136  37.748  77.455  1.00 33.19           H  
ATOM   2472  OE1 GLN A 154     -13.896  35.537  77.394  1.00 33.19           O  
ATOM   2473  N   GLN A 155     -12.341  30.864  74.698  1.00 31.28           N  
ATOM   2474  H   GLN A 155     -12.852  30.555  73.884  1.00 31.28           H  
ATOM   2475  CA  GLN A 155     -12.440  29.929  75.839  1.00 31.28           C  
ATOM   2476  HA  GLN A 155     -11.449  29.525  76.042  1.00 31.28           H  
ATOM   2477  C   GLN A 155     -13.372  28.777  75.393  1.00 31.28           C  
ATOM   2478  CB  GLN A 155     -12.998  30.578  77.129  1.00 31.28           C  
ATOM   2479  HB2 GLN A 155     -12.419  31.468  77.375  1.00 31.28           H  
ATOM   2480  HB3 GLN A 155     -14.029  30.891  76.967  1.00 31.28           H  
ATOM   2481  O   GLN A 155     -14.333  29.011  74.669  1.00 31.28           O  
ATOM   2482  CG  GLN A 155     -12.934  29.640  78.354  1.00 31.28           C  
ATOM   2483  HG2 GLN A 155     -11.971  29.130  78.365  1.00 31.28           H  
ATOM   2484  HG3 GLN A 155     -13.720  28.889  78.274  1.00 31.28           H  
ATOM   2485  CD  GLN A 155     -13.086  30.367  79.694  1.00 31.28           C  
ATOM   2486  NE2 GLN A 155     -13.056  29.663  80.804  1.00 31.28           N  
ATOM   2487 HE21 GLN A 155     -12.975  28.656  80.790  1.00 31.28           H  
ATOM   2488 HE22 GLN A 155     -13.167  30.200  81.651  1.00 31.28           H  
ATOM   2489  OE1 GLN A 155     -13.200  31.573  79.789  1.00 31.28           O  
ATOM   2490  N   ASN A 156     -13.078  27.540  75.803  1.00 32.21           N  
ATOM   2491  H   ASN A 156     -12.221  27.425  76.323  1.00 32.21           H  
ATOM   2492  CA  ASN A 156     -13.793  26.289  75.488  1.00 32.21           C  
ATOM   2493  HA  ASN A 156     -13.304  25.822  74.634  1.00 32.21           H  
ATOM   2494  C   ASN A 156     -15.309  26.395  75.182  1.00 32.21           C  
ATOM   2495  CB  ASN A 156     -13.626  25.358  76.710  1.00 32.21           C  
ATOM   2496  HB2 ASN A 156     -14.117  25.811  77.571  1.00 32.21           H  
ATOM   2497  HB3 ASN A 156     -14.122  24.409  76.508  1.00 32.21           H  
ATOM   2498  O   ASN A 156     -16.083  26.721  76.080  1.00 32.21           O  
ATOM   2499  CG  ASN A 156     -12.186  25.063  77.080  1.00 32.21           C  
ATOM   2500  ND2 ASN A 156     -11.943  24.583  78.276  1.00 32.21           N  
ATOM   2501 HD21 ASN A 156     -12.704  24.348  78.898  1.00 32.21           H  
ATOM   2502 HD22 ASN A 156     -10.978  24.367  78.480  1.00 32.21           H  
ATOM   2503  OD1 ASN A 156     -11.259  25.289  76.326  1.00 32.21           O  
ATOM   2504  N   ASN A 157     -15.716  26.005  73.957  1.00 41.31           N  
ATOM   2505  H   ASN A 157     -14.979  26.020  73.267  1.00 41.31           H  
ATOM   2506  CA  ASN A 157     -16.797  25.023  73.663  1.00 41.31           C  
ATOM   2507  HA  ASN A 157     -16.371  24.032  73.818  1.00 41.31           H  
ATOM   2508  C   ASN A 157     -17.256  24.985  72.181  1.00 41.31           C  
ATOM   2509  CB  ASN A 157     -18.018  25.158  74.609  1.00 41.31           C  
ATOM   2510  HB2 ASN A 157     -18.904  24.738  74.133  1.00 41.31           H  
ATOM   2511  HB3 ASN A 157     -18.223  26.209  74.814  1.00 41.31           H  
ATOM   2512  O   ASN A 157     -18.050  24.124  71.808  1.00 41.31           O  
ATOM   2513  CG  ASN A 157     -17.831  24.388  75.913  1.00 41.31           C  
ATOM   2514  ND2 ASN A 157     -18.639  24.655  76.911  1.00 41.31           N  
ATOM   2515 HD21 ASN A 157     -18.465  24.152  77.769  1.00 41.31           H  
ATOM   2516 HD22 ASN A 157     -19.282  25.432  76.845  1.00 41.31           H  
ATOM   2517  OD1 ASN A 157     -16.985  23.518  76.052  1.00 41.31           O  
ATOM   2518  N   THR A 158     -16.748  25.854  71.303  1.00 43.56           N  
ATOM   2519  H   THR A 158     -16.223  26.633  71.675  1.00 43.56           H  
ATOM   2520  CA  THR A 158     -17.298  26.052  69.938  1.00 43.56           C  
ATOM   2521  HA  THR A 158     -18.362  25.820  69.993  1.00 43.56           H  
ATOM   2522  C   THR A 158     -16.734  25.121  68.843  1.00 43.56           C  
ATOM   2523  CB  THR A 158     -17.204  27.541  69.531  1.00 43.56           C  
ATOM   2524  HB  THR A 158     -16.214  27.746  69.125  1.00 43.56           H  
ATOM   2525  O   THR A 158     -16.974  25.357  67.663  1.00 43.56           O  
ATOM   2526  CG2 THR A 158     -18.271  27.993  68.530  1.00 43.56           C  
ATOM   2527 HG21 THR A 158     -18.057  27.587  67.542  1.00 43.56           H  
ATOM   2528 HG22 THR A 158     -18.267  29.079  68.445  1.00 43.56           H  
ATOM   2529 HG23 THR A 158     -19.259  27.665  68.855  1.00 43.56           H  
ATOM   2530  OG1 THR A 158     -17.390  28.352  70.670  1.00 43.56           O  
ATOM   2531  HG1 THR A 158     -17.351  29.270  70.393  1.00 43.56           H  
ATOM   2532  N   ILE A 159     -16.004  24.049  69.182  1.00 45.58           N  
ATOM   2533  H   ILE A 159     -15.877  23.860  70.166  1.00 45.58           H  
ATOM   2534  CA  ILE A 159     -15.278  23.208  68.197  1.00 45.58           C  
ATOM   2535  HA  ILE A 159     -14.593  23.852  67.646  1.00 45.58           H  
ATOM   2536  C   ILE A 159     -16.216  22.587  67.143  1.00 45.58           C  
ATOM   2537  CB  ILE A 159     -14.426  22.129  68.918  1.00 45.58           C  
ATOM   2538  HB  ILE A 159     -15.079  21.562  69.582  1.00 45.58           H  
ATOM   2539  O   ILE A 159     -15.913  22.622  65.952  1.00 45.58           O  
ATOM   2540  CG1 ILE A 159     -13.323  22.808  69.768  1.00 45.58           C  
ATOM   2541 HG12 ILE A 159     -12.625  23.321  69.107  1.00 45.58           H  
ATOM   2542 HG13 ILE A 159     -13.775  23.557  70.418  1.00 45.58           H  
ATOM   2543  CG2 ILE A 159     -13.790  21.143  67.916  1.00 45.58           C  
ATOM   2544 HG21 ILE A 159     -13.152  21.681  67.214  1.00 45.58           H  
ATOM   2545 HG22 ILE A 159     -14.557  20.607  67.356  1.00 45.58           H  
ATOM   2546 HG23 ILE A 159     -13.196  20.391  68.435  1.00 45.58           H  
ATOM   2547  CD1 ILE A 159     -12.532  21.853  70.673  1.00 45.58           C  
ATOM   2548 HD11 ILE A 159     -13.217  21.283  71.301  1.00 45.58           H  
ATOM   2549 HD12 ILE A 159     -11.869  22.435  71.314  1.00 45.58           H  
ATOM   2550 HD13 ILE A 159     -11.922  21.172  70.080  1.00 45.58           H  
ATOM   2551  N   SER A 160     -17.379  22.069  67.548  1.00 47.31           N  
ATOM   2552  H   SER A 160     -17.626  22.117  68.526  1.00 47.31           H  
ATOM   2553  CA  SER A 160     -18.349  21.453  66.626  1.00 47.31           C  
ATOM   2554  HA  SER A 160     -17.836  20.701  66.026  1.00 47.31           H  
ATOM   2555  C   SER A 160     -18.964  22.462  65.651  1.00 47.31           C  
ATOM   2556  CB  SER A 160     -19.449  20.751  67.429  1.00 47.31           C  
ATOM   2557  HB2 SER A 160     -20.229  20.401  66.753  1.00 47.31           H  
ATOM   2558  HB3 SER A 160     -19.017  19.891  67.941  1.00 47.31           H  
ATOM   2559  O   SER A 160     -19.058  22.193  64.453  1.00 47.31           O  
ATOM   2560  OG  SER A 160     -20.000  21.635  68.392  1.00 47.31           O  
ATOM   2561  HG  SER A 160     -20.641  21.155  68.922  1.00 47.31           H  
ATOM   2562  N   GLN A 161     -19.336  23.650  66.138  1.00 52.14           N  
ATOM   2563  H   GLN A 161     -19.228  23.811  67.129  1.00 52.14           H  
ATOM   2564  CA  GLN A 161     -19.906  24.702  65.296  1.00 52.14           C  
ATOM   2565  HA  GLN A 161     -20.655  24.242  64.651  1.00 52.14           H  
ATOM   2566  C   GLN A 161     -18.839  25.324  64.381  1.00 52.14           C  
ATOM   2567  CB  GLN A 161     -20.610  25.745  66.179  1.00 52.14           C  
ATOM   2568  HB2 GLN A 161     -21.090  25.243  67.019  1.00 52.14           H  
ATOM   2569  HB3 GLN A 161     -19.875  26.448  66.572  1.00 52.14           H  
ATOM   2570  O   GLN A 161     -19.111  25.575  63.210  1.00 52.14           O  
ATOM   2571  CG  GLN A 161     -21.690  26.507  65.397  1.00 52.14           C  
ATOM   2572  HG2 GLN A 161     -21.243  26.971  64.518  1.00 52.14           H  
ATOM   2573  HG3 GLN A 161     -22.459  25.809  65.066  1.00 52.14           H  
ATOM   2574  CD  GLN A 161     -22.340  27.599  66.239  1.00 52.14           C  
ATOM   2575  NE2 GLN A 161     -23.157  27.264  67.215  1.00 52.14           N  
ATOM   2576 HE21 GLN A 161     -23.549  28.038  67.733  1.00 52.14           H  
ATOM   2577 HE22 GLN A 161     -23.373  26.296  67.407  1.00 52.14           H  
ATOM   2578  OE1 GLN A 161     -22.119  28.778  66.045  1.00 52.14           O  
ATOM   2579  N   GLN A 162     -17.604  25.490  64.869  1.00 56.84           N  
ATOM   2580  H   GLN A 162     -17.430  25.271  65.839  1.00 56.84           H  
ATOM   2581  CA  GLN A 162     -16.481  25.977  64.068  1.00 56.84           C  
ATOM   2582  HA  GLN A 162     -16.793  26.900  63.578  1.00 56.84           H  
ATOM   2583  C   GLN A 162     -16.094  24.983  62.965  1.00 56.84           C  
ATOM   2584  CB  GLN A 162     -15.300  26.304  64.993  1.00 56.84           C  
ATOM   2585  HB2 GLN A 162     -14.911  25.384  65.429  1.00 56.84           H  
ATOM   2586  HB3 GLN A 162     -15.657  26.944  65.800  1.00 56.84           H  
ATOM   2587  O   GLN A 162     -15.838  25.409  61.844  1.00 56.84           O  
ATOM   2588  CG  GLN A 162     -14.172  27.047  64.261  1.00 56.84           C  
ATOM   2589  HG2 GLN A 162     -14.591  27.915  63.751  1.00 56.84           H  
ATOM   2590  HG3 GLN A 162     -13.718  26.396  63.514  1.00 56.84           H  
ATOM   2591  CD  GLN A 162     -13.084  27.507  65.226  1.00 56.84           C  
ATOM   2592  NE2 GLN A 162     -12.671  28.755  65.175  1.00 56.84           N  
ATOM   2593 HE21 GLN A 162     -11.955  29.010  65.840  1.00 56.84           H  
ATOM   2594 HE22 GLN A 162     -13.072  29.415  64.524  1.00 56.84           H  
ATOM   2595  OE1 GLN A 162     -12.592  26.760  66.052  1.00 56.84           O  
ATOM   2596  N   GLN A 163     -16.126  23.671  63.222  1.00 61.02           N  
ATOM   2597  H   GLN A 163     -16.276  23.361  64.172  1.00 61.02           H  
ATOM   2598  CA  GLN A 163     -15.881  22.658  62.190  1.00 61.02           C  
ATOM   2599  HA  GLN A 163     -14.962  22.926  61.668  1.00 61.02           H  
ATOM   2600  C   GLN A 163     -17.008  22.615  61.141  1.00 61.02           C  
ATOM   2601  CB  GLN A 163     -15.653  21.298  62.865  1.00 61.02           C  
ATOM   2602  HB2 GLN A 163     -14.884  21.415  63.629  1.00 61.02           H  
ATOM   2603  HB3 GLN A 163     -16.572  20.966  63.348  1.00 61.02           H  
ATOM   2604  O   GLN A 163     -16.733  22.500  59.946  1.00 61.02           O  
ATOM   2605  CG  GLN A 163     -15.180  20.233  61.867  1.00 61.02           C  
ATOM   2606  HG2 GLN A 163     -14.339  20.623  61.294  1.00 61.02           H  
ATOM   2607  HG3 GLN A 163     -15.986  19.990  61.174  1.00 61.02           H  
ATOM   2608  CD  GLN A 163     -14.753  18.957  62.581  1.00 61.02           C  
ATOM   2609  NE2 GLN A 163     -13.475  18.650  62.627  1.00 61.02           N  
ATOM   2610 HE21 GLN A 163     -12.785  19.245  62.191  1.00 61.02           H  
ATOM   2611 HE22 GLN A 163     -13.241  17.796  63.113  1.00 61.02           H  
ATOM   2612  OE1 GLN A 163     -15.557  18.222  63.126  1.00 61.02           O  
ATOM   2613  N   GLN A 164     -18.273  22.788  61.545  1.00 63.17           N  
ATOM   2614  H   GLN A 164     -18.467  22.831  62.535  1.00 63.17           H  
ATOM   2615  CA  GLN A 164     -19.391  22.917  60.600  1.00 63.17           C  
ATOM   2616  HA  GLN A 164     -19.353  22.069  59.916  1.00 63.17           H  
ATOM   2617  C   GLN A 164     -19.279  24.196  59.751  1.00 63.17           C  
ATOM   2618  CB  GLN A 164     -20.718  22.857  61.374  1.00 63.17           C  
ATOM   2619  HB2 GLN A 164     -20.828  23.753  61.985  1.00 63.17           H  
ATOM   2620  HB3 GLN A 164     -20.701  21.989  62.034  1.00 63.17           H  
ATOM   2621  O   GLN A 164     -19.531  24.165  58.547  1.00 63.17           O  
ATOM   2622  CG  GLN A 164     -21.926  22.723  60.431  1.00 63.17           C  
ATOM   2623  HG2 GLN A 164     -22.022  23.621  59.821  1.00 63.17           H  
ATOM   2624  HG3 GLN A 164     -21.761  21.875  59.767  1.00 63.17           H  
ATOM   2625  CD  GLN A 164     -23.240  22.513  61.180  1.00 63.17           C  
ATOM   2626  NE2 GLN A 164     -24.159  21.746  60.634  1.00 63.17           N  
ATOM   2627 HE21 GLN A 164     -25.012  21.639  61.165  1.00 63.17           H  
ATOM   2628 HE22 GLN A 164     -24.003  21.309  59.737  1.00 63.17           H  
ATOM   2629  OE1 GLN A 164     -23.479  23.030  62.257  1.00 63.17           O  
ATOM   2630  N   GLN A 165     -18.849  25.307  60.354  1.00 64.39           N  
ATOM   2631  H   GLN A 165     -18.711  25.280  61.354  1.00 64.39           H  
ATOM   2632  CA  GLN A 165     -18.646  26.589  59.677  1.00 64.39           C  
ATOM   2633  HA  GLN A 165     -19.511  26.774  59.040  1.00 64.39           H  
ATOM   2634  C   GLN A 165     -17.403  26.585  58.769  1.00 64.39           C  
ATOM   2635  CB  GLN A 165     -18.613  27.682  60.753  1.00 64.39           C  
ATOM   2636  HB2 GLN A 165     -19.445  27.513  61.436  1.00 64.39           H  
ATOM   2637  HB3 GLN A 165     -17.685  27.609  61.321  1.00 64.39           H  
ATOM   2638  O   GLN A 165     -17.439  27.177  57.693  1.00 64.39           O  
ATOM   2639  CG  GLN A 165     -18.761  29.102  60.197  1.00 64.39           C  
ATOM   2640  HG2 GLN A 165     -17.868  29.375  59.634  1.00 64.39           H  
ATOM   2641  HG3 GLN A 165     -19.623  29.151  59.533  1.00 64.39           H  
ATOM   2642  CD  GLN A 165     -18.951  30.088  61.345  1.00 64.39           C  
ATOM   2643  NE2 GLN A 165     -20.171  30.417  61.713  1.00 64.39           N  
ATOM   2644 HE21 GLN A 165     -20.980  30.049  61.234  1.00 64.39           H  
ATOM   2645 HE22 GLN A 165     -20.234  31.040  62.505  1.00 64.39           H  
ATOM   2646  OE1 GLN A 165     -18.007  30.538  61.967  1.00 64.39           O  
ATOM   2647  N   GLN A 166     -16.342  25.853  59.128  1.00 67.64           N  
ATOM   2648  H   GLN A 166     -16.329  25.449  60.054  1.00 67.64           H  
ATOM   2649  CA  GLN A 166     -15.218  25.550  58.234  1.00 67.64           C  
ATOM   2650  HA  GLN A 166     -14.804  26.482  57.849  1.00 67.64           H  
ATOM   2651  C   GLN A 166     -15.670  24.727  57.027  1.00 67.64           C  
ATOM   2652  CB  GLN A 166     -14.110  24.786  58.975  1.00 67.64           C  
ATOM   2653  HB2 GLN A 166     -14.557  24.030  59.621  1.00 67.64           H  
ATOM   2654  HB3 GLN A 166     -13.488  24.273  58.241  1.00 67.64           H  
ATOM   2655  O   GLN A 166     -15.303  25.070  55.911  1.00 67.64           O  
ATOM   2656  CG  GLN A 166     -13.190  25.699  59.797  1.00 67.64           C  
ATOM   2657  HG2 GLN A 166     -13.778  26.262  60.523  1.00 67.64           H  
ATOM   2658  HG3 GLN A 166     -12.706  26.410  59.128  1.00 67.64           H  
ATOM   2659  CD  GLN A 166     -12.108  24.920  60.543  1.00 67.64           C  
ATOM   2660  NE2 GLN A 166     -11.171  25.597  61.170  1.00 67.64           N  
ATOM   2661 HE21 GLN A 166     -10.471  25.041  61.640  1.00 67.64           H  
ATOM   2662 HE22 GLN A 166     -11.143  26.606  61.137  1.00 67.64           H  
ATOM   2663  OE1 GLN A 166     -12.075  23.702  60.591  1.00 67.64           O  
ATOM   2664  N   ASN A 167     -16.487  23.688  57.220  1.00 74.80           N  
ATOM   2665  H   ASN A 167     -16.719  23.422  58.166  1.00 74.80           H  
ATOM   2666  CA  ASN A 167     -16.971  22.851  56.118  1.00 74.80           C  
ATOM   2667  HA  ASN A 167     -16.110  22.538  55.527  1.00 74.80           H  
ATOM   2668  C   ASN A 167     -17.896  23.644  55.169  1.00 74.80           C  
ATOM   2669  CB  ASN A 167     -17.620  21.594  56.731  1.00 74.80           C  
ATOM   2670  HB2 ASN A 167     -18.629  21.825  57.070  1.00 74.80           H  
ATOM   2671  HB3 ASN A 167     -17.032  21.279  57.593  1.00 74.80           H  
ATOM   2672  O   ASN A 167     -17.742  23.581  53.952  1.00 74.80           O  
ATOM   2673  CG  ASN A 167     -17.670  20.406  55.784  1.00 74.80           C  
ATOM   2674  ND2 ASN A 167     -17.936  19.230  56.301  1.00 74.80           N  
ATOM   2675 HD21 ASN A 167     -18.080  19.120  57.294  1.00 74.80           H  
ATOM   2676 HD22 ASN A 167     -17.927  18.461  55.646  1.00 74.80           H  
ATOM   2677  OD1 ASN A 167     -17.449  20.489  54.593  1.00 74.80           O  
ATOM   2678  N   LEU A 168     -18.771  24.499  55.718  1.00 74.06           N  
ATOM   2679  H   LEU A 168     -18.875  24.495  56.723  1.00 74.06           H  
ATOM   2680  CA  LEU A 168     -19.548  25.470  54.937  1.00 74.06           C  
ATOM   2681  HA  LEU A 168     -20.113  24.927  54.179  1.00 74.06           H  
ATOM   2682  C   LEU A 168     -18.653  26.455  54.171  1.00 74.06           C  
ATOM   2683  CB  LEU A 168     -20.523  26.223  55.861  1.00 74.06           C  
ATOM   2684  HB2 LEU A 168     -20.785  27.178  55.405  1.00 74.06           H  
ATOM   2685  HB3 LEU A 168     -20.016  26.442  56.801  1.00 74.06           H  
ATOM   2686  O   LEU A 168     -18.868  26.647  52.977  1.00 74.06           O  
ATOM   2687  CG  LEU A 168     -21.822  25.447  56.137  1.00 74.06           C  
ATOM   2688  HG  LEU A 168     -21.591  24.407  56.363  1.00 74.06           H  
ATOM   2689  CD1 LEU A 168     -22.550  26.051  57.339  1.00 74.06           C  
ATOM   2690 HD11 LEU A 168     -22.784  27.098  57.147  1.00 74.06           H  
ATOM   2691 HD12 LEU A 168     -21.913  25.977  58.221  1.00 74.06           H  
ATOM   2692 HD13 LEU A 168     -23.472  25.500  57.526  1.00 74.06           H  
ATOM   2693  CD2 LEU A 168     -22.772  25.505  54.935  1.00 74.06           C  
ATOM   2694 HD21 LEU A 168     -23.013  26.541  54.694  1.00 74.06           H  
ATOM   2695 HD22 LEU A 168     -22.308  25.037  54.067  1.00 74.06           H  
ATOM   2696 HD23 LEU A 168     -23.690  24.965  55.164  1.00 74.06           H  
ATOM   2697  N   ASN A 169     -17.628  27.036  54.804  1.00 80.06           N  
ATOM   2698  H   ASN A 169     -17.512  26.880  55.796  1.00 80.06           H  
ATOM   2699  CA  ASN A 169     -16.671  27.906  54.113  1.00 80.06           C  
ATOM   2700  HA  ASN A 169     -17.223  28.693  53.600  1.00 80.06           H  
ATOM   2701  C   ASN A 169     -15.899  27.160  53.019  1.00 80.06           C  
ATOM   2702  CB  ASN A 169     -15.705  28.553  55.125  1.00 80.06           C  
ATOM   2703  HB2 ASN A 169     -15.465  27.845  55.918  1.00 80.06           H  
ATOM   2704  HB3 ASN A 169     -14.776  28.808  54.614  1.00 80.06           H  
ATOM   2705  O   ASN A 169     -15.714  27.712  51.941  1.00 80.06           O  
ATOM   2706  CG  ASN A 169     -16.232  29.845  55.724  1.00 80.06           C  
ATOM   2707  ND2 ASN A 169     -15.729  30.240  56.870  1.00 80.06           N  
ATOM   2708 HD21 ASN A 169     -16.079  31.119  57.224  1.00 80.06           H  
ATOM   2709 HD22 ASN A 169     -15.028  29.686  57.341  1.00 80.06           H  
ATOM   2710  OD1 ASN A 169     -17.064  30.542  55.173  1.00 80.06           O  
ATOM   2711  N   PHE A 170     -15.504  25.904  53.243  1.00 77.54           N  
ATOM   2712  H   PHE A 170     -15.653  25.507  54.159  1.00 77.54           H  
ATOM   2713  CA  PHE A 170     -14.820  25.087  52.239  1.00 77.54           C  
ATOM   2714  HA  PHE A 170     -13.974  25.658  51.857  1.00 77.54           H  
ATOM   2715  C   PHE A 170     -15.742  24.774  51.053  1.00 77.54           C  
ATOM   2716  CB  PHE A 170     -14.279  23.805  52.892  1.00 77.54           C  
ATOM   2717  HB2 PHE A 170     -14.082  23.992  53.948  1.00 77.54           H  
ATOM   2718  HB3 PHE A 170     -15.031  23.017  52.844  1.00 77.54           H  
ATOM   2719  O   PHE A 170     -15.311  24.832  49.904  1.00 77.54           O  
ATOM   2720  CG  PHE A 170     -12.984  23.316  52.276  1.00 77.54           C  
ATOM   2721  CD1 PHE A 170     -12.993  22.533  51.106  1.00 77.54           C  
ATOM   2722  HD1 PHE A 170     -13.930  22.272  50.638  1.00 77.54           H  
ATOM   2723  CD2 PHE A 170     -11.756  23.669  52.870  1.00 77.54           C  
ATOM   2724  HD2 PHE A 170     -11.742  24.284  53.758  1.00 77.54           H  
ATOM   2725  CE1 PHE A 170     -11.779  22.103  50.538  1.00 77.54           C  
ATOM   2726  HE1 PHE A 170     -11.788  21.508  49.637  1.00 77.54           H  
ATOM   2727  CE2 PHE A 170     -10.545  23.237  52.304  1.00 77.54           C  
ATOM   2728  HE2 PHE A 170      -9.606  23.516  52.758  1.00 77.54           H  
ATOM   2729  CZ  PHE A 170     -10.556  22.453  51.137  1.00 77.54           C  
ATOM   2730  HZ  PHE A 170      -9.626  22.127  50.697  1.00 77.54           H  
ATOM   2731  N   GLN A 171     -17.032  24.517  51.300  1.00 80.32           N  
ATOM   2732  H   GLN A 171     -17.330  24.422  52.260  1.00 80.32           H  
ATOM   2733  CA  GLN A 171     -18.014  24.306  50.237  1.00 80.32           C  
ATOM   2734  HA  GLN A 171     -17.560  23.633  49.510  1.00 80.32           H  
ATOM   2735  C   GLN A 171     -18.358  25.601  49.483  1.00 80.32           C  
ATOM   2736  CB  GLN A 171     -19.253  23.598  50.806  1.00 80.32           C  
ATOM   2737  HB2 GLN A 171     -19.782  24.251  51.499  1.00 80.32           H  
ATOM   2738  HB3 GLN A 171     -18.923  22.709  51.344  1.00 80.32           H  
ATOM   2739  O   GLN A 171     -18.492  25.563  48.261  1.00 80.32           O  
ATOM   2740  CG  GLN A 171     -20.193  23.168  49.666  1.00 80.32           C  
ATOM   2741  HG2 GLN A 171     -20.762  24.029  49.314  1.00 80.32           H  
ATOM   2742  HG3 GLN A 171     -19.592  22.801  48.835  1.00 80.32           H  
ATOM   2743  CD  GLN A 171     -21.168  22.063  50.059  1.00 80.32           C  
ATOM   2744  NE2 GLN A 171     -21.580  21.240  49.119  1.00 80.32           N  
ATOM   2745 HE21 GLN A 171     -22.208  20.511  49.425  1.00 80.32           H  
ATOM   2746 HE22 GLN A 171     -21.240  21.326  48.172  1.00 80.32           H  
ATOM   2747  OE1 GLN A 171     -21.591  21.909  51.190  1.00 80.32           O  
ATOM   2748  N   VAL A 172     -18.433  26.751  50.162  1.00 83.37           N  
ATOM   2749  H   VAL A 172     -18.360  26.714  51.169  1.00 83.37           H  
ATOM   2750  CA  VAL A 172     -18.580  28.073  49.520  1.00 83.37           C  
ATOM   2751  HA  VAL A 172     -19.414  28.031  48.820  1.00 83.37           H  
ATOM   2752  C   VAL A 172     -17.336  28.417  48.698  1.00 83.37           C  
ATOM   2753  CB  VAL A 172     -18.892  29.166  50.566  1.00 83.37           C  
ATOM   2754  HB  VAL A 172     -18.188  29.081  51.394  1.00 83.37           H  
ATOM   2755  O   VAL A 172     -17.470  28.847  47.556  1.00 83.37           O  
ATOM   2756  CG1 VAL A 172     -18.801  30.591  50.001  1.00 83.37           C  
ATOM   2757 HG11 VAL A 172     -19.116  31.310  50.758  1.00 83.37           H  
ATOM   2758 HG12 VAL A 172     -17.773  30.827  49.728  1.00 83.37           H  
ATOM   2759 HG13 VAL A 172     -19.438  30.690  49.121  1.00 83.37           H  
ATOM   2760  CG2 VAL A 172     -20.319  28.992  51.104  1.00 83.37           C  
ATOM   2761 HG21 VAL A 172     -20.456  27.987  51.502  1.00 83.37           H  
ATOM   2762 HG22 VAL A 172     -20.496  29.707  51.908  1.00 83.37           H  
ATOM   2763 HG23 VAL A 172     -21.043  29.157  50.306  1.00 83.37           H  
ATOM   2764  N   GLN A 173     -16.134  28.166  49.220  1.00 83.27           N  
ATOM   2765  H   GLN A 173     -16.085  27.842  50.176  1.00 83.27           H  
ATOM   2766  CA  GLN A 173     -14.869  28.381  48.516  1.00 83.27           C  
ATOM   2767  HA  GLN A 173     -14.850  29.408  48.153  1.00 83.27           H  
ATOM   2768  C   GLN A 173     -14.735  27.456  47.299  1.00 83.27           C  
ATOM   2769  CB  GLN A 173     -13.707  28.195  49.505  1.00 83.27           C  
ATOM   2770  HB2 GLN A 173     -13.673  27.158  49.837  1.00 83.27           H  
ATOM   2771  HB3 GLN A 173     -13.883  28.833  50.371  1.00 83.27           H  
ATOM   2772  O   GLN A 173     -14.327  27.913  46.236  1.00 83.27           O  
ATOM   2773  CG  GLN A 173     -12.348  28.583  48.902  1.00 83.27           C  
ATOM   2774  HG2 GLN A 173     -12.116  27.929  48.061  1.00 83.27           H  
ATOM   2775  HG3 GLN A 173     -12.405  29.607  48.534  1.00 83.27           H  
ATOM   2776  CD  GLN A 173     -11.204  28.486  49.908  1.00 83.27           C  
ATOM   2777  NE2 GLN A 173     -10.079  29.111  49.637  1.00 83.27           N  
ATOM   2778 HE21 GLN A 173      -9.351  29.016  50.331  1.00 83.27           H  
ATOM   2779 HE22 GLN A 173      -9.980  29.663  48.797  1.00 83.27           H  
ATOM   2780  OE1 GLN A 173     -11.277  27.851  50.945  1.00 83.27           O  
ATOM   2781  N   PHE A 174     -15.138  26.187  47.410  1.00 86.51           N  
ATOM   2782  H   PHE A 174     -15.392  25.841  48.325  1.00 86.51           H  
ATOM   2783  CA  PHE A 174     -15.186  25.253  46.283  1.00 86.51           C  
ATOM   2784  HA  PHE A 174     -14.210  25.242  45.797  1.00 86.51           H  
ATOM   2785  C   PHE A 174     -16.217  25.678  45.229  1.00 86.51           C  
ATOM   2786  CB  PHE A 174     -15.479  23.839  46.801  1.00 86.51           C  
ATOM   2787  HB2 PHE A 174     -14.701  23.554  47.509  1.00 86.51           H  
ATOM   2788  HB3 PHE A 174     -16.428  23.841  47.337  1.00 86.51           H  
ATOM   2789  O   PHE A 174     -15.918  25.660  44.038  1.00 86.51           O  
ATOM   2790  CG  PHE A 174     -15.532  22.796  45.699  1.00 86.51           C  
ATOM   2791  CD1 PHE A 174     -16.771  22.373  45.179  1.00 86.51           C  
ATOM   2792  HD1 PHE A 174     -17.690  22.781  45.574  1.00 86.51           H  
ATOM   2793  CD2 PHE A 174     -14.338  22.277  45.166  1.00 86.51           C  
ATOM   2794  HD2 PHE A 174     -13.384  22.612  45.547  1.00 86.51           H  
ATOM   2795  CE1 PHE A 174     -16.814  21.427  44.138  1.00 86.51           C  
ATOM   2796  HE1 PHE A 174     -17.766  21.101  43.745  1.00 86.51           H  
ATOM   2797  CE2 PHE A 174     -14.381  21.333  44.125  1.00 86.51           C  
ATOM   2798  HE2 PHE A 174     -13.460  20.943  43.717  1.00 86.51           H  
ATOM   2799  CZ  PHE A 174     -15.618  20.905  43.613  1.00 86.51           C  
ATOM   2800  HZ  PHE A 174     -15.646  20.177  42.816  1.00 86.51           H  
ATOM   2801  N   LEU A 175     -17.410  26.121  45.641  1.00 83.92           N  
ATOM   2802  H   LEU A 175     -17.623  26.096  46.628  1.00 83.92           H  
ATOM   2803  CA  LEU A 175     -18.438  26.614  44.721  1.00 83.92           C  
ATOM   2804  HA  LEU A 175     -18.567  25.866  43.939  1.00 83.92           H  
ATOM   2805  C   LEU A 175     -18.007  27.921  44.034  1.00 83.92           C  
ATOM   2806  CB  LEU A 175     -19.760  26.766  45.496  1.00 83.92           C  
ATOM   2807  HB2 LEU A 175     -19.929  25.868  46.090  1.00 83.92           H  
ATOM   2808  HB3 LEU A 175     -19.660  27.606  46.184  1.00 83.92           H  
ATOM   2809  O   LEU A 175     -18.256  28.103  42.845  1.00 83.92           O  
ATOM   2810  CG  LEU A 175     -20.995  26.985  44.604  1.00 83.92           C  
ATOM   2811  HG  LEU A 175     -20.821  27.821  43.927  1.00 83.92           H  
ATOM   2812  CD1 LEU A 175     -21.342  25.735  43.789  1.00 83.92           C  
ATOM   2813 HD11 LEU A 175     -21.469  24.875  44.447  1.00 83.92           H  
ATOM   2814 HD12 LEU A 175     -20.555  25.527  43.065  1.00 83.92           H  
ATOM   2815 HD13 LEU A 175     -22.266  25.903  43.234  1.00 83.92           H  
ATOM   2816  CD2 LEU A 175     -22.203  27.323  45.479  1.00 83.92           C  
ATOM   2817 HD21 LEU A 175     -22.414  26.500  46.162  1.00 83.92           H  
ATOM   2818 HD22 LEU A 175     -23.075  27.505  44.851  1.00 83.92           H  
ATOM   2819 HD23 LEU A 175     -21.994  28.224  46.056  1.00 83.92           H  
ATOM   2820  N   GLN A 176     -17.299  28.804  44.743  1.00 84.74           N  
ATOM   2821  H   GLN A 176     -17.174  28.634  45.730  1.00 84.74           H  
ATOM   2822  CA  GLN A 176     -16.732  30.027  44.177  1.00 84.74           C  
ATOM   2823  HA  GLN A 176     -17.498  30.492  43.558  1.00 84.74           H  
ATOM   2824  C   GLN A 176     -15.531  29.744  43.263  1.00 84.74           C  
ATOM   2825  CB  GLN A 176     -16.405  31.005  45.313  1.00 84.74           C  
ATOM   2826  HB2 GLN A 176     -17.316  31.168  45.889  1.00 84.74           H  
ATOM   2827  HB3 GLN A 176     -15.651  30.579  45.975  1.00 84.74           H  
ATOM   2828  O   GLN A 176     -15.414  30.377  42.218  1.00 84.74           O  
ATOM   2829  CG  GLN A 176     -15.910  32.357  44.779  1.00 84.74           C  
ATOM   2830  HG2 GLN A 176     -16.396  32.575  43.828  1.00 84.74           H  
ATOM   2831  HG3 GLN A 176     -14.834  32.314  44.608  1.00 84.74           H  
ATOM   2832  CD  GLN A 176     -16.224  33.488  45.750  1.00 84.74           C  
ATOM   2833  NE2 GLN A 176     -17.206  34.314  45.458  1.00 84.74           N  
ATOM   2834 HE21 GLN A 176     -17.739  34.209  44.607  1.00 84.74           H  
ATOM   2835 HE22 GLN A 176     -17.382  35.042  46.136  1.00 84.74           H  
ATOM   2836  OE1 GLN A 176     -15.617  33.640  46.794  1.00 84.74           O  
ATOM   2837  N   GLN A 177     -14.692  28.753  43.576  1.00 84.56           N  
ATOM   2838  H   GLN A 177     -14.791  28.303  44.475  1.00 84.56           H  
ATOM   2839  CA  GLN A 177     -13.637  28.271  42.678  1.00 84.56           C  
ATOM   2840  HA  GLN A 177     -13.036  29.124  42.363  1.00 84.56           H  
ATOM   2841  C   GLN A 177     -14.233  27.628  41.416  1.00 84.56           C  
ATOM   2842  CB  GLN A 177     -12.729  27.298  43.445  1.00 84.56           C  
ATOM   2843  HB2 GLN A 177     -12.336  27.806  44.325  1.00 84.56           H  
ATOM   2844  HB3 GLN A 177     -13.312  26.438  43.776  1.00 84.56           H  
ATOM   2845  O   GLN A 177     -13.760  27.891  40.314  1.00 84.56           O  
ATOM   2846  CG  GLN A 177     -11.547  26.803  42.599  1.00 84.56           C  
ATOM   2847  HG2 GLN A 177     -10.971  27.657  42.243  1.00 84.56           H  
ATOM   2848  HG3 GLN A 177     -11.913  26.248  41.735  1.00 84.56           H  
ATOM   2849  CD  GLN A 177     -10.639  25.883  43.405  1.00 84.56           C  
ATOM   2850  NE2 GLN A 177      -9.683  26.413  44.136  1.00 84.56           N  
ATOM   2851 HE21 GLN A 177      -9.533  27.412  44.145  1.00 84.56           H  
ATOM   2852 HE22 GLN A 177      -9.114  25.758  44.653  1.00 84.56           H  
ATOM   2853  OE1 GLN A 177     -10.784  24.674  43.414  1.00 84.56           O  
ATOM   2854  N   GLN A 178     -15.314  26.853  41.546  1.00 84.29           N  
ATOM   2855  H   GLN A 178     -15.624  26.615  42.477  1.00 84.29           H  
ATOM   2856  CA  GLN A 178     -16.062  26.307  40.411  1.00 84.29           C  
ATOM   2857  HA  GLN A 178     -15.368  25.756  39.777  1.00 84.29           H  
ATOM   2858  C   GLN A 178     -16.682  27.425  39.558  1.00 84.29           C  
ATOM   2859  CB  GLN A 178     -17.126  25.329  40.935  1.00 84.29           C  
ATOM   2860  HB2 GLN A 178     -17.855  25.871  41.538  1.00 84.29           H  
ATOM   2861  HB3 GLN A 178     -16.639  24.589  41.570  1.00 84.29           H  
ATOM   2862  O   GLN A 178     -16.619  27.360  38.333  1.00 84.29           O  
ATOM   2863  CG  GLN A 178     -17.862  24.597  39.804  1.00 84.29           C  
ATOM   2864  HG2 GLN A 178     -18.349  25.320  39.149  1.00 84.29           H  
ATOM   2865  HG3 GLN A 178     -17.144  24.024  39.217  1.00 84.29           H  
ATOM   2866  CD  GLN A 178     -18.929  23.654  40.346  1.00 84.29           C  
ATOM   2867  NE2 GLN A 178     -18.555  22.540  40.936  1.00 84.29           N  
ATOM   2868 HE21 GLN A 178     -19.304  21.954  41.277  1.00 84.29           H  
ATOM   2869 HE22 GLN A 178     -17.576  22.334  41.073  1.00 84.29           H  
ATOM   2870  OE1 GLN A 178     -20.118  23.899  40.256  1.00 84.29           O  
ATOM   2871  N   GLN A 179     -17.223  28.476  40.182  1.00 83.45           N  
ATOM   2872  H   GLN A 179     -17.313  28.440  41.187  1.00 83.45           H  
ATOM   2873  CA  GLN A 179     -17.754  29.649  39.485  1.00 83.45           C  
ATOM   2874  HA  GLN A 179     -18.444  29.301  38.716  1.00 83.45           H  
ATOM   2875  C   GLN A 179     -16.649  30.450  38.777  1.00 83.45           C  
ATOM   2876  CB  GLN A 179     -18.549  30.501  40.485  1.00 83.45           C  
ATOM   2877  HB2 GLN A 179     -19.289  29.865  40.972  1.00 83.45           H  
ATOM   2878  HB3 GLN A 179     -17.876  30.893  41.248  1.00 83.45           H  
ATOM   2879  O   GLN A 179     -16.833  30.830  37.623  1.00 83.45           O  
ATOM   2880  CG  GLN A 179     -19.282  31.673  39.819  1.00 83.45           C  
ATOM   2881  HG2 GLN A 179     -18.558  32.375  39.405  1.00 83.45           H  
ATOM   2882  HG3 GLN A 179     -19.907  31.300  39.008  1.00 83.45           H  
ATOM   2883  CD  GLN A 179     -20.153  32.410  40.829  1.00 83.45           C  
ATOM   2884  NE2 GLN A 179     -21.389  32.002  41.018  1.00 83.45           N  
ATOM   2885 HE21 GLN A 179     -21.763  31.230  40.486  1.00 83.45           H  
ATOM   2886 HE22 GLN A 179     -21.925  32.522  41.699  1.00 83.45           H  
ATOM   2887  OE1 GLN A 179     -19.733  33.343  41.492  1.00 83.45           O  
ATOM   2888  N   GLN A 180     -15.484  30.646  39.404  1.00 84.05           N  
ATOM   2889  H   GLN A 180     -15.397  30.350  40.366  1.00 84.05           H  
ATOM   2890  CA  GLN A 180     -14.311  31.249  38.759  1.00 84.05           C  
ATOM   2891  HA  GLN A 180     -14.590  32.218  38.345  1.00 84.05           H  
ATOM   2892  C   GLN A 180     -13.805  30.396  37.591  1.00 84.05           C  
ATOM   2893  CB  GLN A 180     -13.174  31.454  39.772  1.00 84.05           C  
ATOM   2894  HB2 GLN A 180     -12.243  31.600  39.223  1.00 84.05           H  
ATOM   2895  HB3 GLN A 180     -13.065  30.564  40.391  1.00 84.05           H  
ATOM   2896  O   GLN A 180     -13.509  30.941  36.534  1.00 84.05           O  
ATOM   2897  CG  GLN A 180     -13.389  32.687  40.661  1.00 84.05           C  
ATOM   2898  HG2 GLN A 180     -14.298  32.563  41.250  1.00 84.05           H  
ATOM   2899  HG3 GLN A 180     -13.513  33.564  40.026  1.00 84.05           H  
ATOM   2900  CD  GLN A 180     -12.222  32.940  41.614  1.00 84.05           C  
ATOM   2901  NE2 GLN A 180     -12.178  34.087  42.255  1.00 84.05           N  
ATOM   2902 HE21 GLN A 180     -11.391  34.214  42.875  1.00 84.05           H  
ATOM   2903 HE22 GLN A 180     -12.886  34.792  42.106  1.00 84.05           H  
ATOM   2904  OE1 GLN A 180     -11.331  32.131  41.811  1.00 84.05           O  
ATOM   2905  N   HIS A 181     -13.756  29.070  37.732  1.00 81.69           N  
ATOM   2906  H   HIS A 181     -13.954  28.671  38.639  1.00 81.69           H  
ATOM   2907  CA  HIS A 181     -13.349  28.175  36.650  1.00 81.69           C  
ATOM   2908  HA  HIS A 181     -12.405  28.539  36.245  1.00 81.69           H  
ATOM   2909  C   HIS A 181     -14.365  28.165  35.496  1.00 81.69           C  
ATOM   2910  CB  HIS A 181     -13.110  26.771  37.215  1.00 81.69           C  
ATOM   2911  HB2 HIS A 181     -12.404  26.836  38.043  1.00 81.69           H  
ATOM   2912  HB3 HIS A 181     -14.048  26.370  37.599  1.00 81.69           H  
ATOM   2913  O   HIS A 181     -13.971  28.181  34.333  1.00 81.69           O  
ATOM   2914  CG  HIS A 181     -12.544  25.824  36.189  1.00 81.69           C  
ATOM   2915  CD2 HIS A 181     -13.109  24.653  35.762  1.00 81.69           C  
ATOM   2916  HD2 HIS A 181     -14.042  24.234  36.109  1.00 81.69           H  
ATOM   2917  ND1 HIS A 181     -11.373  25.993  35.482  1.00 81.69           N  
ATOM   2918  HD1 HIS A 181     -10.752  26.788  35.521  1.00 81.69           H  
ATOM   2919  CE1 HIS A 181     -11.238  24.943  34.655  1.00 81.69           C  
ATOM   2920  HE1 HIS A 181     -10.425  24.805  33.957  1.00 81.69           H  
ATOM   2921  NE2 HIS A 181     -12.271  24.096  34.792  1.00 81.69           N  
ATOM   2922  N   GLN A 182     -15.667  28.229  35.789  1.00 79.44           N  
ATOM   2923  H   GLN A 182     -15.945  28.170  36.758  1.00 79.44           H  
ATOM   2924  CA  GLN A 182     -16.716  28.377  34.776  1.00 79.44           C  
ATOM   2925  HA  GLN A 182     -16.568  27.606  34.019  1.00 79.44           H  
ATOM   2926  C   GLN A 182     -16.632  29.738  34.065  1.00 79.44           C  
ATOM   2927  CB  GLN A 182     -18.082  28.144  35.439  1.00 79.44           C  
ATOM   2928  HB2 GLN A 182     -18.280  28.935  36.163  1.00 79.44           H  
ATOM   2929  HB3 GLN A 182     -18.046  27.194  35.971  1.00 79.44           H  
ATOM   2930  O   GLN A 182     -16.725  29.791  32.842  1.00 79.44           O  
ATOM   2931  CG  GLN A 182     -19.234  28.089  34.425  1.00 79.44           C  
ATOM   2932  HG2 GLN A 182     -18.994  27.372  33.640  1.00 79.44           H  
ATOM   2933  HG3 GLN A 182     -19.372  29.069  33.969  1.00 79.44           H  
ATOM   2934  CD  GLN A 182     -20.538  27.668  35.093  1.00 79.44           C  
ATOM   2935  NE2 GLN A 182     -20.712  26.402  35.407  1.00 79.44           N  
ATOM   2936 HE21 GLN A 182     -21.579  26.184  35.877  1.00 79.44           H  
ATOM   2937 HE22 GLN A 182     -19.992  25.719  35.218  1.00 79.44           H  
ATOM   2938  OE1 GLN A 182     -21.417  28.461  35.375  1.00 79.44           O  
ATOM   2939  N   GLN A 183     -16.371  30.821  34.801  1.00 81.32           N  
ATOM   2940  H   GLN A 183     -16.344  30.725  35.806  1.00 81.32           H  
ATOM   2941  CA  GLN A 183     -16.142  32.155  34.239  1.00 81.32           C  
ATOM   2942  HA  GLN A 183     -16.962  32.382  33.558  1.00 81.32           H  
ATOM   2943  C   GLN A 183     -14.838  32.222  33.423  1.00 81.32           C  
ATOM   2944  CB  GLN A 183     -16.176  33.173  35.389  1.00 81.32           C  
ATOM   2945  HB2 GLN A 183     -15.356  32.975  36.079  1.00 81.32           H  
ATOM   2946  HB3 GLN A 183     -17.115  33.049  35.928  1.00 81.32           H  
ATOM   2947  O   GLN A 183     -14.799  32.896  32.399  1.00 81.32           O  
ATOM   2948  CG  GLN A 183     -16.086  34.629  34.913  1.00 81.32           C  
ATOM   2949  HG2 GLN A 183     -15.090  34.828  34.516  1.00 81.32           H  
ATOM   2950  HG3 GLN A 183     -16.814  34.797  34.119  1.00 81.32           H  
ATOM   2951  CD  GLN A 183     -16.361  35.593  36.061  1.00 81.32           C  
ATOM   2952  NE2 GLN A 183     -17.575  36.079  36.206  1.00 81.32           N  
ATOM   2953 HE21 GLN A 183     -18.309  35.830  35.559  1.00 81.32           H  
ATOM   2954 HE22 GLN A 183     -17.709  36.706  36.986  1.00 81.32           H  
ATOM   2955  OE1 GLN A 183     -15.502  35.911  36.864  1.00 81.32           O  
ATOM   2956  N   GLN A 184     -13.799  31.477  33.809  1.00 84.55           N  
ATOM   2957  H   GLN A 184     -13.856  31.014  34.705  1.00 84.55           H  
ATOM   2958  CA  GLN A 184     -12.563  31.321  33.039  1.00 84.55           C  
ATOM   2959  HA  GLN A 184     -12.217  32.310  32.741  1.00 84.55           H  
ATOM   2960  C   GLN A 184     -12.792  30.504  31.758  1.00 84.55           C  
ATOM   2961  CB  GLN A 184     -11.492  30.683  33.937  1.00 84.55           C  
ATOM   2962  HB2 GLN A 184     -11.804  29.675  34.210  1.00 84.55           H  
ATOM   2963  HB3 GLN A 184     -11.396  31.275  34.847  1.00 84.55           H  
ATOM   2964  O   GLN A 184     -12.282  30.884  30.707  1.00 84.55           O  
ATOM   2965  CG  GLN A 184     -10.116  30.618  33.260  1.00 84.55           C  
ATOM   2966  HG2 GLN A 184      -9.805  31.627  32.992  1.00 84.55           H  
ATOM   2967  HG3 GLN A 184     -10.172  30.022  32.349  1.00 84.55           H  
ATOM   2968  CD  GLN A 184      -9.070  29.983  34.171  1.00 84.55           C  
ATOM   2969  NE2 GLN A 184      -7.906  30.582  34.306  1.00 84.55           N  
ATOM   2970 HE21 GLN A 184      -7.247  30.133  34.927  1.00 84.55           H  
ATOM   2971 HE22 GLN A 184      -7.720  31.457  33.838  1.00 84.55           H  
ATOM   2972  OE1 GLN A 184      -9.270  28.937  34.769  1.00 84.55           O  
ATOM   2973  N   LEU A 185     -13.594  29.432  31.807  1.00 81.44           N  
ATOM   2974  H   LEU A 185     -13.926  29.119  32.708  1.00 81.44           H  
ATOM   2975  CA  LEU A 185     -14.046  28.711  30.610  1.00 81.44           C  
ATOM   2976  HA  LEU A 185     -13.169  28.387  30.049  1.00 81.44           H  
ATOM   2977  C   LEU A 185     -14.850  29.628  29.683  1.00 81.44           C  
ATOM   2978  CB  LEU A 185     -14.901  27.481  30.988  1.00 81.44           C  
ATOM   2979  HB2 LEU A 185     -15.825  27.513  30.411  1.00 81.44           H  
ATOM   2980  HB3 LEU A 185     -15.186  27.515  32.040  1.00 81.44           H  
ATOM   2981  O   LEU A 185     -14.674  29.570  28.469  1.00 81.44           O  
ATOM   2982  CG  LEU A 185     -14.204  26.146  30.679  1.00 81.44           C  
ATOM   2983  HG  LEU A 185     -13.728  26.202  29.700  1.00 81.44           H  
ATOM   2984  CD1 LEU A 185     -13.147  25.819  31.732  1.00 81.44           C  
ATOM   2985 HD11 LEU A 185     -13.607  25.741  32.717  1.00 81.44           H  
ATOM   2986 HD12 LEU A 185     -12.394  26.607  31.759  1.00 81.44           H  
ATOM   2987 HD13 LEU A 185     -12.660  24.874  31.491  1.00 81.44           H  
ATOM   2988  CD2 LEU A 185     -15.228  25.011  30.641  1.00 81.44           C  
ATOM   2989 HD21 LEU A 185     -14.719  24.069  30.433  1.00 81.44           H  
ATOM   2990 HD22 LEU A 185     -15.957  25.199  29.853  1.00 81.44           H  
ATOM   2991 HD23 LEU A 185     -15.737  24.939  31.602  1.00 81.44           H  
ATOM   2992  N   GLN A 186     -15.708  30.485  30.241  1.00 81.60           N  
ATOM   2993  H   GLN A 186     -15.867  30.428  31.236  1.00 81.60           H  
ATOM   2994  CA  GLN A 186     -16.511  31.418  29.460  1.00 81.60           C  
ATOM   2995  HA  GLN A 186     -16.942  30.855  28.631  1.00 81.60           H  
ATOM   2996  C   GLN A 186     -15.653  32.523  28.835  1.00 81.60           C  
ATOM   2997  CB  GLN A 186     -17.677  31.938  30.310  1.00 81.60           C  
ATOM   2998  HB2 GLN A 186     -18.167  31.076  30.765  1.00 81.60           H  
ATOM   2999  HB3 GLN A 186     -17.315  32.593  31.103  1.00 81.60           H  
ATOM   3000  O   GLN A 186     -15.775  32.749  27.637  1.00 81.60           O  
ATOM   3001  CG  GLN A 186     -18.702  32.685  29.442  1.00 81.60           C  
ATOM   3002  HG2 GLN A 186     -18.384  33.717  29.300  1.00 81.60           H  
ATOM   3003  HG3 GLN A 186     -18.750  32.214  28.460  1.00 81.60           H  
ATOM   3004  CD  GLN A 186     -20.111  32.668  30.027  1.00 81.60           C  
ATOM   3005  NE2 GLN A 186     -21.117  32.876  29.208  1.00 81.60           N  
ATOM   3006 HE21 GLN A 186     -20.926  33.182  28.265  1.00 81.60           H  
ATOM   3007 HE22 GLN A 186     -22.034  32.908  29.631  1.00 81.60           H  
ATOM   3008  OE1 GLN A 186     -20.351  32.453  31.205  1.00 81.60           O  
ATOM   3009  N   GLN A 187     -14.700  33.111  29.567  1.00 81.40           N  
ATOM   3010  H   GLN A 187     -14.656  32.913  30.557  1.00 81.40           H  
ATOM   3011  CA  GLN A 187     -13.705  34.025  28.989  1.00 81.40           C  
ATOM   3012  HA  GLN A 187     -14.228  34.845  28.496  1.00 81.40           H  
ATOM   3013  C   GLN A 187     -12.838  33.341  27.926  1.00 81.40           C  
ATOM   3014  CB  GLN A 187     -12.794  34.611  30.077  1.00 81.40           C  
ATOM   3015  HB2 GLN A 187     -11.920  35.046  29.593  1.00 81.40           H  
ATOM   3016  HB3 GLN A 187     -12.455  33.818  30.744  1.00 81.40           H  
ATOM   3017  O   GLN A 187     -12.553  33.947  26.900  1.00 81.40           O  
ATOM   3018  CG  GLN A 187     -13.483  35.717  30.886  1.00 81.40           C  
ATOM   3019  HG2 GLN A 187     -13.840  36.490  30.206  1.00 81.40           H  
ATOM   3020  HG3 GLN A 187     -14.346  35.302  31.407  1.00 81.40           H  
ATOM   3021  CD  GLN A 187     -12.555  36.370  31.908  1.00 81.40           C  
ATOM   3022  NE2 GLN A 187     -13.083  37.191  32.788  1.00 81.40           N  
ATOM   3023 HE21 GLN A 187     -14.071  37.397  32.763  1.00 81.40           H  
ATOM   3024 HE22 GLN A 187     -12.441  37.604  33.449  1.00 81.40           H  
ATOM   3025  OE1 GLN A 187     -11.351  36.173  31.949  1.00 81.40           O  
ATOM   3026  N   GLN A 188     -12.443  32.078  28.114  1.00 79.71           N  
ATOM   3027  H   GLN A 188     -12.644  31.633  28.998  1.00 79.71           H  
ATOM   3028  CA  GLN A 188     -11.692  31.324  27.104  1.00 79.71           C  
ATOM   3029  HA  GLN A 188     -10.842  31.931  26.790  1.00 79.71           H  
ATOM   3030  C   GLN A 188     -12.545  31.044  25.855  1.00 79.71           C  
ATOM   3031  CB  GLN A 188     -11.152  30.034  27.740  1.00 79.71           C  
ATOM   3032  HB2 GLN A 188     -11.983  29.383  28.011  1.00 79.71           H  
ATOM   3033  HB3 GLN A 188     -10.608  30.295  28.648  1.00 79.71           H  
ATOM   3034  O   GLN A 188     -12.044  31.136  24.735  1.00 79.71           O  
ATOM   3035  CG  GLN A 188     -10.199  29.273  26.807  1.00 79.71           C  
ATOM   3036  HG2 GLN A 188     -10.731  28.960  25.909  1.00 79.71           H  
ATOM   3037  HG3 GLN A 188      -9.379  29.928  26.514  1.00 79.71           H  
ATOM   3038  CD  GLN A 188      -9.627  28.034  27.485  1.00 79.71           C  
ATOM   3039  NE2 GLN A 188      -8.671  28.181  28.376  1.00 79.71           N  
ATOM   3040 HE21 GLN A 188      -8.327  29.101  28.612  1.00 79.71           H  
ATOM   3041 HE22 GLN A 188      -8.332  27.329  28.799  1.00 79.71           H  
ATOM   3042  OE1 GLN A 188     -10.031  26.912  27.238  1.00 79.71           O  
ATOM   3043  N   GLN A 189     -13.839  30.759  26.023  1.00 77.61           N  
ATOM   3044  H   GLN A 189     -14.185  30.658  26.966  1.00 77.61           H  
ATOM   3045  CA  GLN A 189     -14.786  30.578  24.923  1.00 77.61           C  
ATOM   3046  HA  GLN A 189     -14.337  29.896  24.201  1.00 77.61           H  
ATOM   3047  C   GLN A 189     -15.071  31.895  24.186  1.00 77.61           C  
ATOM   3048  CB  GLN A 189     -16.063  29.922  25.471  1.00 77.61           C  
ATOM   3049  HB2 GLN A 189     -16.546  30.590  26.184  1.00 77.61           H  
ATOM   3050  HB3 GLN A 189     -15.782  29.007  25.993  1.00 77.61           H  
ATOM   3051  O   GLN A 189     -15.096  31.902  22.956  1.00 77.61           O  
ATOM   3052  CG  GLN A 189     -17.061  29.568  24.360  1.00 77.61           C  
ATOM   3053  HG2 GLN A 189     -16.549  29.007  23.578  1.00 77.61           H  
ATOM   3054  HG3 GLN A 189     -17.463  30.483  23.926  1.00 77.61           H  
ATOM   3055  CD  GLN A 189     -18.218  28.728  24.887  1.00 77.61           C  
ATOM   3056  NE2 GLN A 189     -18.023  27.445  25.108  1.00 77.61           N  
ATOM   3057 HE21 GLN A 189     -17.107  27.037  24.994  1.00 77.61           H  
ATOM   3058 HE22 GLN A 189     -18.813  26.947  25.493  1.00 77.61           H  
ATOM   3059  OE1 GLN A 189     -19.321  29.194  25.104  1.00 77.61           O  
ATOM   3060  N   GLU A 190     -15.213  33.012  24.900  1.00 79.56           N  
ATOM   3061  H   GLU A 190     -15.245  32.938  25.907  1.00 79.56           H  
ATOM   3062  CA  GLU A 190     -15.326  34.358  24.327  1.00 79.56           C  
ATOM   3063  HA  GLU A 190     -16.120  34.370  23.581  1.00 79.56           H  
ATOM   3064  C   GLU A 190     -14.033  34.775  23.618  1.00 79.56           C  
ATOM   3065  CB  GLU A 190     -15.676  35.380  25.420  1.00 79.56           C  
ATOM   3066  HB2 GLU A 190     -15.026  35.220  26.281  1.00 79.56           H  
ATOM   3067  HB3 GLU A 190     -15.495  36.382  25.031  1.00 79.56           H  
ATOM   3068  O   GLU A 190     -14.094  35.293  22.507  1.00 79.56           O  
ATOM   3069  CG  GLU A 190     -17.150  35.289  25.845  1.00 79.56           C  
ATOM   3070  HG2 GLU A 190     -17.770  35.502  24.974  1.00 79.56           H  
ATOM   3071  HG3 GLU A 190     -17.372  34.270  26.163  1.00 79.56           H  
ATOM   3072  CD  GLU A 190     -17.526  36.258  26.978  1.00 79.56           C  
ATOM   3073  OE1 GLU A 190     -18.718  36.233  27.363  1.00 79.56           O  
ATOM   3074  OE2 GLU A 190     -16.640  37.003  27.460  1.00 79.56           O  
ATOM   3075  N   GLN A 191     -12.859  34.485  24.184  1.00 81.20           N  
ATOM   3076  H   GLN A 191     -12.864  34.110  25.122  1.00 81.20           H  
ATOM   3077  CA  GLN A 191     -11.563  34.753  23.556  1.00 81.20           C  
ATOM   3078  HA  GLN A 191     -11.545  35.802  23.260  1.00 81.20           H  
ATOM   3079  C   GLN A 191     -11.369  33.908  22.290  1.00 81.20           C  
ATOM   3080  CB  GLN A 191     -10.435  34.526  24.577  1.00 81.20           C  
ATOM   3081  HB2 GLN A 191     -10.663  35.092  25.480  1.00 81.20           H  
ATOM   3082  HB3 GLN A 191     -10.376  33.468  24.832  1.00 81.20           H  
ATOM   3083  O   GLN A 191     -10.905  34.431  21.278  1.00 81.20           O  
ATOM   3084  CG  GLN A 191      -9.073  35.011  24.056  1.00 81.20           C  
ATOM   3085  HG2 GLN A 191      -9.153  36.070  23.813  1.00 81.20           H  
ATOM   3086  HG3 GLN A 191      -8.801  34.473  23.148  1.00 81.20           H  
ATOM   3087  CD  GLN A 191      -7.946  34.821  25.068  1.00 81.20           C  
ATOM   3088  NE2 GLN A 191      -6.880  35.584  24.953  1.00 81.20           N  
ATOM   3089 HE21 GLN A 191      -6.817  36.269  24.214  1.00 81.20           H  
ATOM   3090 HE22 GLN A 191      -6.178  35.460  25.668  1.00 81.20           H  
ATOM   3091  OE1 GLN A 191      -7.972  33.988  25.956  1.00 81.20           O  
ATOM   3092  N   PHE A 192     -11.778  32.635  22.300  1.00 80.12           N  
ATOM   3093  H   PHE A 192     -12.100  32.242  23.173  1.00 80.12           H  
ATOM   3094  CA  PHE A 192     -11.767  31.775  21.115  1.00 80.12           C  
ATOM   3095  HA  PHE A 192     -10.776  31.818  20.663  1.00 80.12           H  
ATOM   3096  C   PHE A 192     -12.774  32.249  20.056  1.00 80.12           C  
ATOM   3097  CB  PHE A 192     -12.037  30.324  21.536  1.00 80.12           C  
ATOM   3098  HB2 PHE A 192     -13.038  30.252  21.962  1.00 80.12           H  
ATOM   3099  HB3 PHE A 192     -11.328  30.049  22.317  1.00 80.12           H  
ATOM   3100  O   PHE A 192     -12.450  32.287  18.870  1.00 80.12           O  
ATOM   3101  CG  PHE A 192     -11.897  29.326  20.401  1.00 80.12           C  
ATOM   3102  CD1 PHE A 192     -13.035  28.843  19.726  1.00 80.12           C  
ATOM   3103  HD1 PHE A 192     -14.019  29.175  20.024  1.00 80.12           H  
ATOM   3104  CD2 PHE A 192     -10.618  28.890  20.010  1.00 80.12           C  
ATOM   3105  HD2 PHE A 192      -9.740  29.262  20.518  1.00 80.12           H  
ATOM   3106  CE1 PHE A 192     -12.893  27.923  18.670  1.00 80.12           C  
ATOM   3107  HE1 PHE A 192     -13.768  27.541  18.166  1.00 80.12           H  
ATOM   3108  CE2 PHE A 192     -10.475  27.974  18.954  1.00 80.12           C  
ATOM   3109  HE2 PHE A 192      -9.490  27.646  18.658  1.00 80.12           H  
ATOM   3110  CZ  PHE A 192     -11.612  27.489  18.284  1.00 80.12           C  
ATOM   3111  HZ  PHE A 192     -11.499  26.779  17.478  1.00 80.12           H  
ATOM   3112  N   GLN A 193     -13.972  32.680  20.462  1.00 80.10           N  
ATOM   3113  H   GLN A 193     -14.203  32.607  21.442  1.00 80.10           H  
ATOM   3114  CA  GLN A 193     -14.978  33.242  19.557  1.00 80.10           C  
ATOM   3115  HA  GLN A 193     -15.104  32.552  18.722  1.00 80.10           H  
ATOM   3116  C   GLN A 193     -14.527  34.591  18.972  1.00 80.10           C  
ATOM   3117  CB  GLN A 193     -16.319  33.345  20.302  1.00 80.10           C  
ATOM   3118  HB2 GLN A 193     -16.527  32.386  20.777  1.00 80.10           H  
ATOM   3119  HB3 GLN A 193     -16.251  34.108  21.077  1.00 80.10           H  
ATOM   3120  O   GLN A 193     -14.701  34.826  17.779  1.00 80.10           O  
ATOM   3121  CG  GLN A 193     -17.486  33.675  19.361  1.00 80.10           C  
ATOM   3122  HG2 GLN A 193     -17.540  32.923  18.573  1.00 80.10           H  
ATOM   3123  HG3 GLN A 193     -17.322  34.649  18.900  1.00 80.10           H  
ATOM   3124  CD  GLN A 193     -18.818  33.708  20.102  1.00 80.10           C  
ATOM   3125  NE2 GLN A 193     -19.360  32.578  20.501  1.00 80.10           N  
ATOM   3126 HE21 GLN A 193     -20.205  32.678  21.045  1.00 80.10           H  
ATOM   3127 HE22 GLN A 193     -18.873  31.700  20.390  1.00 80.10           H  
ATOM   3128  OE1 GLN A 193     -19.401  34.749  20.335  1.00 80.10           O  
ATOM   3129  N   HIS A 194     -13.876  35.444  19.765  1.00 80.57           N  
ATOM   3130  H   HIS A 194     -13.811  35.225  20.749  1.00 80.57           H  
ATOM   3131  CA  HIS A 194     -13.294  36.707  19.314  1.00 80.57           C  
ATOM   3132  HA  HIS A 194     -14.051  37.250  18.749  1.00 80.57           H  
ATOM   3133  C   HIS A 194     -12.097  36.476  18.384  1.00 80.57           C  
ATOM   3134  CB  HIS A 194     -12.903  37.563  20.527  1.00 80.57           C  
ATOM   3135  HB2 HIS A 194     -13.745  37.603  21.218  1.00 80.57           H  
ATOM   3136  HB3 HIS A 194     -12.063  37.103  21.047  1.00 80.57           H  
ATOM   3137  O   HIS A 194     -11.987  37.148  17.363  1.00 80.57           O  
ATOM   3138  CG  HIS A 194     -12.545  38.978  20.148  1.00 80.57           C  
ATOM   3139  CD2 HIS A 194     -11.334  39.433  19.697  1.00 80.57           C  
ATOM   3140  HD2 HIS A 194     -10.446  38.836  19.554  1.00 80.57           H  
ATOM   3141  ND1 HIS A 194     -13.402  40.055  20.159  1.00 80.57           N  
ATOM   3142  HD1 HIS A 194     -14.357  40.047  20.488  1.00 80.57           H  
ATOM   3143  CE1 HIS A 194     -12.724  41.131  19.727  1.00 80.57           C  
ATOM   3144  HE1 HIS A 194     -13.130  42.128  19.646  1.00 80.57           H  
ATOM   3145  NE2 HIS A 194     -11.459  40.801  19.425  1.00 80.57           N  
ATOM   3146  N   GLN A 195     -11.239  35.492  18.667  1.00 81.21           N  
ATOM   3147  H   GLN A 195     -11.337  35.001  19.545  1.00 81.21           H  
ATOM   3148  CA  GLN A 195     -10.157  35.082  17.768  1.00 81.21           C  
ATOM   3149  HA  GLN A 195      -9.564  35.962  17.519  1.00 81.21           H  
ATOM   3150  C   GLN A 195     -10.709  34.511  16.453  1.00 81.21           C  
ATOM   3151  CB  GLN A 195      -9.248  34.081  18.497  1.00 81.21           C  
ATOM   3152  HB2 GLN A 195      -9.824  33.199  18.777  1.00 81.21           H  
ATOM   3153  HB3 GLN A 195      -8.873  34.551  19.406  1.00 81.21           H  
ATOM   3154  O   GLN A 195     -10.211  34.855  15.382  1.00 81.21           O  
ATOM   3155  CG  GLN A 195      -8.048  33.642  17.645  1.00 81.21           C  
ATOM   3156  HG2 GLN A 195      -8.394  33.072  16.782  1.00 81.21           H  
ATOM   3157  HG3 GLN A 195      -7.515  34.523  17.286  1.00 81.21           H  
ATOM   3158  CD  GLN A 195      -7.093  32.767  18.445  1.00 81.21           C  
ATOM   3159  NE2 GLN A 195      -6.074  33.332  19.057  1.00 81.21           N  
ATOM   3160 HE21 GLN A 195      -5.477  32.705  19.577  1.00 81.21           H  
ATOM   3161 HE22 GLN A 195      -5.915  34.327  18.988  1.00 81.21           H  
ATOM   3162  OE1 GLN A 195      -7.250  31.565  18.552  1.00 81.21           O  
ATOM   3163  N   GLN A 196     -11.777  33.710  16.502  1.00 82.34           N  
ATOM   3164  H   GLN A 196     -12.112  33.408  17.406  1.00 82.34           H  
ATOM   3165  CA  GLN A 196     -12.454  33.202  15.307  1.00 82.34           C  
ATOM   3166  HA  GLN A 196     -11.702  32.735  14.670  1.00 82.34           H  
ATOM   3167  C   GLN A 196     -13.107  34.335  14.498  1.00 82.34           C  
ATOM   3168  CB  GLN A 196     -13.473  32.127  15.716  1.00 82.34           C  
ATOM   3169  HB2 GLN A 196     -12.995  31.428  16.401  1.00 82.34           H  
ATOM   3170  HB3 GLN A 196     -14.314  32.595  16.227  1.00 82.34           H  
ATOM   3171  O   GLN A 196     -12.998  34.344  13.274  1.00 82.34           O  
ATOM   3172  CG  GLN A 196     -13.985  31.336  14.503  1.00 82.34           C  
ATOM   3173  HG2 GLN A 196     -14.406  32.020  13.766  1.00 82.34           H  
ATOM   3174  HG3 GLN A 196     -13.152  30.802  14.045  1.00 82.34           H  
ATOM   3175  CD  GLN A 196     -15.063  30.331  14.887  1.00 82.34           C  
ATOM   3176  NE2 GLN A 196     -14.745  29.319  15.666  1.00 82.34           N  
ATOM   3177 HE21 GLN A 196     -15.499  28.688  15.898  1.00 82.34           H  
ATOM   3178 HE22 GLN A 196     -13.815  29.239  16.050  1.00 82.34           H  
ATOM   3179  OE1 GLN A 196     -16.210  30.431  14.490  1.00 82.34           O  
ATOM   3180  N   LEU A 197     -13.725  35.321  15.156  1.00 85.38           N  
ATOM   3181  H   LEU A 197     -13.839  35.226  16.155  1.00 85.38           H  
ATOM   3182  CA  LEU A 197     -14.300  36.507  14.513  1.00 85.38           C  
ATOM   3183  HA  LEU A 197     -14.937  36.171  13.694  1.00 85.38           H  
ATOM   3184  C   LEU A 197     -13.218  37.422  13.919  1.00 85.38           C  
ATOM   3185  CB  LEU A 197     -15.168  37.251  15.545  1.00 85.38           C  
ATOM   3186  HB2 LEU A 197     -15.896  36.556  15.963  1.00 85.38           H  
ATOM   3187  HB3 LEU A 197     -14.524  37.588  16.357  1.00 85.38           H  
ATOM   3188  O   LEU A 197     -13.382  37.932  12.813  1.00 85.38           O  
ATOM   3189  CG  LEU A 197     -15.922  38.470  14.979  1.00 85.38           C  
ATOM   3190  HG  LEU A 197     -15.215  39.157  14.513  1.00 85.38           H  
ATOM   3191  CD1 LEU A 197     -16.978  38.069  13.947  1.00 85.38           C  
ATOM   3192 HD11 LEU A 197     -17.547  38.946  13.640  1.00 85.38           H  
ATOM   3193 HD12 LEU A 197     -17.659  37.334  14.374  1.00 85.38           H  
ATOM   3194 HD13 LEU A 197     -16.501  37.649  13.061  1.00 85.38           H  
ATOM   3195  CD2 LEU A 197     -16.617  39.217  16.116  1.00 85.38           C  
ATOM   3196 HD21 LEU A 197     -17.349  38.569  16.598  1.00 85.38           H  
ATOM   3197 HD22 LEU A 197     -17.120  40.100  15.724  1.00 85.38           H  
ATOM   3198 HD23 LEU A 197     -15.879  39.534  16.853  1.00 85.38           H  
ATOM   3199  N   GLN A 198     -12.093  37.603  14.612  1.00 81.65           N  
ATOM   3200  H   GLN A 198     -12.037  37.208  15.540  1.00 81.65           H  
ATOM   3201  CA  GLN A 198     -10.937  38.354  14.120  1.00 81.65           C  
ATOM   3202  HA  GLN A 198     -11.276  39.338  13.795  1.00 81.65           H  
ATOM   3203  C   GLN A 198     -10.309  37.656  12.907  1.00 81.65           C  
ATOM   3204  CB  GLN A 198      -9.935  38.544  15.270  1.00 81.65           C  
ATOM   3205  HB2 GLN A 198     -10.447  39.017  16.107  1.00 81.65           H  
ATOM   3206  HB3 GLN A 198      -9.569  37.570  15.597  1.00 81.65           H  
ATOM   3207  O   GLN A 198     -10.038  38.314  11.904  1.00 81.65           O  
ATOM   3208  CG  GLN A 198      -8.740  39.422  14.876  1.00 81.65           C  
ATOM   3209  HG2 GLN A 198      -8.188  38.955  14.060  1.00 81.65           H  
ATOM   3210  HG3 GLN A 198      -9.098  40.395  14.539  1.00 81.65           H  
ATOM   3211  CD  GLN A 198      -7.785  39.607  16.049  1.00 81.65           C  
ATOM   3212  NE2 GLN A 198      -7.853  40.708  16.765  1.00 81.65           N  
ATOM   3213 HE21 GLN A 198      -7.223  40.759  17.553  1.00 81.65           H  
ATOM   3214 HE22 GLN A 198      -8.564  41.404  16.589  1.00 81.65           H  
ATOM   3215  OE1 GLN A 198      -6.975  38.753  16.359  1.00 81.65           O  
ATOM   3216  N   HIS A 199     -10.162  36.328  12.943  1.00 81.39           N  
ATOM   3217  H   HIS A 199     -10.354  35.837  13.804  1.00 81.39           H  
ATOM   3218  CA  HIS A 199      -9.721  35.553  11.785  1.00 81.39           C  
ATOM   3219  HA  HIS A 199      -8.792  35.993  11.420  1.00 81.39           H  
ATOM   3220  C   HIS A 199     -10.740  35.623  10.639  1.00 81.39           C  
ATOM   3221  CB  HIS A 199      -9.423  34.106  12.195  1.00 81.39           C  
ATOM   3222  HB2 HIS A 199     -10.350  33.600  12.465  1.00 81.39           H  
ATOM   3223  HB3 HIS A 199      -8.769  34.108  13.067  1.00 81.39           H  
ATOM   3224  O   HIS A 199     -10.351  35.807   9.492  1.00 81.39           O  
ATOM   3225  CG  HIS A 199      -8.730  33.344  11.092  1.00 81.39           C  
ATOM   3226  CD2 HIS A 199      -9.290  32.421  10.249  1.00 81.39           C  
ATOM   3227  HD2 HIS A 199     -10.314  32.079  10.275  1.00 81.39           H  
ATOM   3228  ND1 HIS A 199      -7.424  33.517  10.689  1.00 81.39           N  
ATOM   3229  HD1 HIS A 199      -6.765  34.190  11.055  1.00 81.39           H  
ATOM   3230  CE1 HIS A 199      -7.198  32.705   9.645  1.00 81.39           C  
ATOM   3231  HE1 HIS A 199      -6.264  32.637   9.108  1.00 81.39           H  
ATOM   3232  NE2 HIS A 199      -8.314  32.026   9.326  1.00 81.39           N  
ATOM   3233  N   GLN A 200     -12.047  35.572  10.919  1.00 86.67           N  
ATOM   3234  H   GLN A 200     -12.329  35.376  11.869  1.00 86.67           H  
ATOM   3235  CA  GLN A 200     -13.089  35.739   9.902  1.00 86.67           C  
ATOM   3236  HA  GLN A 200     -12.914  34.999   9.121  1.00 86.67           H  
ATOM   3237  C   GLN A 200     -13.023  37.126   9.240  1.00 86.67           C  
ATOM   3238  CB  GLN A 200     -14.467  35.462  10.525  1.00 86.67           C  
ATOM   3239  HB2 GLN A 200     -14.436  34.502  11.039  1.00 86.67           H  
ATOM   3240  HB3 GLN A 200     -14.702  36.239  11.253  1.00 86.67           H  
ATOM   3241  O   GLN A 200     -13.084  37.213   8.014  1.00 86.67           O  
ATOM   3242  CG  GLN A 200     -15.581  35.410   9.470  1.00 86.67           C  
ATOM   3243  HG2 GLN A 200     -15.376  34.604   8.765  1.00 86.67           H  
ATOM   3244  HG3 GLN A 200     -15.613  36.352   8.922  1.00 86.67           H  
ATOM   3245  CD  GLN A 200     -16.949  35.187  10.101  1.00 86.67           C  
ATOM   3246  NE2 GLN A 200     -17.246  34.002  10.587  1.00 86.67           N  
ATOM   3247 HE21 GLN A 200     -18.147  33.929  11.039  1.00 86.67           H  
ATOM   3248 HE22 GLN A 200     -16.562  33.260  10.610  1.00 86.67           H  
ATOM   3249  OE1 GLN A 200     -17.778  36.074  10.164  1.00 86.67           O  
ATOM   3250  N   GLN A 201     -12.835  38.203  10.010  1.00 85.82           N  
ATOM   3251  H   GLN A 201     -12.824  38.086  11.013  1.00 85.82           H  
ATOM   3252  CA  GLN A 201     -12.628  39.545   9.453  1.00 85.82           C  
ATOM   3253  HA  GLN A 201     -13.430  39.753   8.745  1.00 85.82           H  
ATOM   3254  C   GLN A 201     -11.318  39.650   8.659  1.00 85.82           C  
ATOM   3255  CB  GLN A 201     -12.684  40.610  10.558  1.00 85.82           C  
ATOM   3256  HB2 GLN A 201     -12.053  40.321  11.398  1.00 85.82           H  
ATOM   3257  HB3 GLN A 201     -12.301  41.543  10.146  1.00 85.82           H  
ATOM   3258  O   GLN A 201     -11.306  40.251   7.587  1.00 85.82           O  
ATOM   3259  CG  GLN A 201     -14.122  40.858  11.037  1.00 85.82           C  
ATOM   3260  HG2 GLN A 201     -14.788  40.929  10.177  1.00 85.82           H  
ATOM   3261  HG3 GLN A 201     -14.458  40.030  11.662  1.00 85.82           H  
ATOM   3262  CD  GLN A 201     -14.223  42.165  11.810  1.00 85.82           C  
ATOM   3263  NE2 GLN A 201     -14.057  42.154  13.114  1.00 85.82           N  
ATOM   3264 HE21 GLN A 201     -14.131  43.050  13.573  1.00 85.82           H  
ATOM   3265 HE22 GLN A 201     -13.887  41.287  13.603  1.00 85.82           H  
ATOM   3266  OE1 GLN A 201     -14.430  43.226  11.250  1.00 85.82           O  
ATOM   3267  N   GLN A 202     -10.238  39.010   9.117  1.00 84.56           N  
ATOM   3268  H   GLN A 202     -10.285  38.567  10.023  1.00 84.56           H  
ATOM   3269  CA  GLN A 202      -8.979  38.927   8.371  1.00 84.56           C  
ATOM   3270  HA  GLN A 202      -8.660  39.942   8.132  1.00 84.56           H  
ATOM   3271  C   GLN A 202      -9.157  38.178   7.039  1.00 84.56           C  
ATOM   3272  CB  GLN A 202      -7.911  38.291   9.272  1.00 84.56           C  
ATOM   3273  HB2 GLN A 202      -7.864  38.847  10.208  1.00 84.56           H  
ATOM   3274  HB3 GLN A 202      -8.192  37.262   9.500  1.00 84.56           H  
ATOM   3275  O   GLN A 202      -8.669  38.646   6.014  1.00 84.56           O  
ATOM   3276  CG  GLN A 202      -6.514  38.295   8.639  1.00 84.56           C  
ATOM   3277  HG2 GLN A 202      -6.511  37.669   7.747  1.00 84.56           H  
ATOM   3278  HG3 GLN A 202      -6.249  39.312   8.350  1.00 84.56           H  
ATOM   3279  CD  GLN A 202      -5.472  37.750   9.609  1.00 84.56           C  
ATOM   3280  NE2 GLN A 202      -4.514  38.549  10.028  1.00 84.56           N  
ATOM   3281 HE21 GLN A 202      -4.456  39.506   9.710  1.00 84.56           H  
ATOM   3282 HE22 GLN A 202      -3.860  38.147  10.684  1.00 84.56           H  
ATOM   3283  OE1 GLN A 202      -5.511  36.605  10.027  1.00 84.56           O  
ATOM   3284  N   GLN A 203      -9.919  37.080   7.011  1.00 84.18           N  
ATOM   3285  H   GLN A 203     -10.256  36.713   7.890  1.00 84.18           H  
ATOM   3286  CA  GLN A 203     -10.270  36.364   5.779  1.00 84.18           C  
ATOM   3287  HA  GLN A 203      -9.353  36.149   5.230  1.00 84.18           H  
ATOM   3288  C   GLN A 203     -11.148  37.214   4.847  1.00 84.18           C  
ATOM   3289  CB  GLN A 203     -10.966  35.031   6.116  1.00 84.18           C  
ATOM   3290  HB2 GLN A 203     -11.378  34.605   5.201  1.00 84.18           H  
ATOM   3291  HB3 GLN A 203     -11.799  35.224   6.791  1.00 84.18           H  
ATOM   3292  O   GLN A 203     -10.923  37.221   3.638  1.00 84.18           O  
ATOM   3293  CG  GLN A 203     -10.040  33.984   6.763  1.00 84.18           C  
ATOM   3294  HG2 GLN A 203     -10.646  33.139   7.091  1.00 84.18           H  
ATOM   3295  HG3 GLN A 203      -9.556  34.405   7.644  1.00 84.18           H  
ATOM   3296  CD  GLN A 203      -8.945  33.449   5.845  1.00 84.18           C  
ATOM   3297  NE2 GLN A 203      -8.062  32.628   6.364  1.00 84.18           N  
ATOM   3298 HE21 GLN A 203      -7.337  32.287   5.749  1.00 84.18           H  
ATOM   3299 HE22 GLN A 203      -8.137  32.347   7.331  1.00 84.18           H  
ATOM   3300  OE1 GLN A 203      -8.863  33.748   4.665  1.00 84.18           O  
ATOM   3301  N   TYR A 204     -12.102  37.989   5.376  1.00 85.75           N  
ATOM   3302  H   TYR A 204     -12.284  37.922   6.367  1.00 85.75           H  
ATOM   3303  CA  TYR A 204     -12.865  38.961   4.579  1.00 85.75           C  
ATOM   3304  HA  TYR A 204     -13.309  38.435   3.734  1.00 85.75           H  
ATOM   3305  C   TYR A 204     -11.967  40.054   3.981  1.00 85.75           C  
ATOM   3306  CB  TYR A 204     -14.004  39.575   5.410  1.00 85.75           C  
ATOM   3307  HB2 TYR A 204     -14.110  40.627   5.145  1.00 85.75           H  
ATOM   3308  HB3 TYR A 204     -13.753  39.544   6.470  1.00 85.75           H  
ATOM   3309  O   TYR A 204     -12.130  40.391   2.808  1.00 85.75           O  
ATOM   3310  CG  TYR A 204     -15.350  38.914   5.181  1.00 85.75           C  
ATOM   3311  CD1 TYR A 204     -16.122  39.278   4.059  1.00 85.75           C  
ATOM   3312  HD1 TYR A 204     -15.752  40.026   3.374  1.00 85.75           H  
ATOM   3313  CD2 TYR A 204     -15.839  37.953   6.086  1.00 85.75           C  
ATOM   3314  HD2 TYR A 204     -15.252  37.686   6.952  1.00 85.75           H  
ATOM   3315  CE1 TYR A 204     -17.380  38.682   3.845  1.00 85.75           C  
ATOM   3316  HE1 TYR A 204     -17.989  38.969   3.000  1.00 85.75           H  
ATOM   3317  CE2 TYR A 204     -17.098  37.357   5.879  1.00 85.75           C  
ATOM   3318  HE2 TYR A 204     -17.474  36.636   6.590  1.00 85.75           H  
ATOM   3319  OH  TYR A 204     -19.085  37.153   4.547  1.00 85.75           O  
ATOM   3320  HH  TYR A 204     -19.341  36.594   5.284  1.00 85.75           H  
ATOM   3321  CZ  TYR A 204     -17.870  37.723   4.756  1.00 85.75           C  
ATOM   3322  N   PHE A 205     -10.993  40.565   4.739  1.00 87.74           N  
ATOM   3323  H   PHE A 205     -10.940  40.281   5.707  1.00 87.74           H  
ATOM   3324  CA  PHE A 205     -10.027  41.557   4.260  1.00 87.74           C  
ATOM   3325  HA  PHE A 205     -10.575  42.382   3.804  1.00 87.74           H  
ATOM   3326  C   PHE A 205      -9.098  40.982   3.178  1.00 87.74           C  
ATOM   3327  CB  PHE A 205      -9.241  42.114   5.453  1.00 87.74           C  
ATOM   3328  HB2 PHE A 205      -8.672  41.312   5.922  1.00 87.74           H  
ATOM   3329  HB3 PHE A 205      -9.946  42.491   6.195  1.00 87.74           H  
ATOM   3330  O   PHE A 205      -8.965  41.577   2.110  1.00 87.74           O  
ATOM   3331  CG  PHE A 205      -8.296  43.238   5.076  1.00 87.74           C  
ATOM   3332  CD1 PHE A 205      -6.942  42.966   4.802  1.00 87.74           C  
ATOM   3333  HD1 PHE A 205      -6.566  41.956   4.871  1.00 87.74           H  
ATOM   3334  CD2 PHE A 205      -8.781  44.555   4.966  1.00 87.74           C  
ATOM   3335  HD2 PHE A 205      -9.821  44.768   5.163  1.00 87.74           H  
ATOM   3336  CE1 PHE A 205      -6.076  44.009   4.426  1.00 87.74           C  
ATOM   3337  HE1 PHE A 205      -5.039  43.797   4.212  1.00 87.74           H  
ATOM   3338  CE2 PHE A 205      -7.915  45.597   4.590  1.00 87.74           C  
ATOM   3339  HE2 PHE A 205      -8.291  46.605   4.503  1.00 87.74           H  
ATOM   3340  CZ  PHE A 205      -6.562  45.324   4.322  1.00 87.74           C  
ATOM   3341  HZ  PHE A 205      -5.898  46.125   4.033  1.00 87.74           H  
ATOM   3342  N   ILE A 206      -8.528  39.790   3.397  1.00 87.72           N  
ATOM   3343  H   ILE A 206      -8.668  39.358   4.299  1.00 87.72           H  
ATOM   3344  CA  ILE A 206      -7.708  39.071   2.405  1.00 87.72           C  
ATOM   3345  HA  ILE A 206      -6.866  39.701   2.119  1.00 87.72           H  
ATOM   3346  C   ILE A 206      -8.521  38.807   1.131  1.00 87.72           C  
ATOM   3347  CB  ILE A 206      -7.152  37.759   3.016  1.00 87.72           C  
ATOM   3348  HB  ILE A 206      -7.978  37.223   3.484  1.00 87.72           H  
ATOM   3349  O   ILE A 206      -8.043  39.064   0.029  1.00 87.72           O  
ATOM   3350  CG1 ILE A 206      -6.088  38.079   4.094  1.00 87.72           C  
ATOM   3351 HG12 ILE A 206      -6.443  38.883   4.737  1.00 87.72           H  
ATOM   3352 HG13 ILE A 206      -5.177  38.431   3.610  1.00 87.72           H  
ATOM   3353  CG2 ILE A 206      -6.536  36.841   1.941  1.00 87.72           C  
ATOM   3354 HG21 ILE A 206      -6.135  35.935   2.395  1.00 87.72           H  
ATOM   3355 HG22 ILE A 206      -7.292  36.524   1.222  1.00 87.72           H  
ATOM   3356 HG23 ILE A 206      -5.737  37.362   1.413  1.00 87.72           H  
ATOM   3357  CD1 ILE A 206      -5.746  36.886   4.998  1.00 87.72           C  
ATOM   3358 HD11 ILE A 206      -5.255  36.096   4.429  1.00 87.72           H  
ATOM   3359 HD12 ILE A 206      -6.654  36.493   5.456  1.00 87.72           H  
ATOM   3360 HD13 ILE A 206      -5.065  37.214   5.783  1.00 87.72           H  
ATOM   3361  N   LYS A 207      -9.776  38.361   1.260  1.00 87.08           N  
ATOM   3362  H   LYS A 207     -10.105  38.136   2.188  1.00 87.08           H  
ATOM   3363  CA  LYS A 207     -10.671  38.119   0.120  1.00 87.08           C  
ATOM   3364  HA  LYS A 207     -10.152  37.468  -0.584  1.00 87.08           H  
ATOM   3365  C   LYS A 207     -11.004  39.403  -0.644  1.00 87.08           C  
ATOM   3366  CB  LYS A 207     -11.922  37.394   0.630  1.00 87.08           C  
ATOM   3367  HB2 LYS A 207     -12.469  38.045   1.312  1.00 87.08           H  
ATOM   3368  HB3 LYS A 207     -11.604  36.507   1.178  1.00 87.08           H  
ATOM   3369  O   LYS A 207     -11.037  39.374  -1.871  1.00 87.08           O  
ATOM   3370  CG  LYS A 207     -12.849  36.952  -0.509  1.00 87.08           C  
ATOM   3371  HG2 LYS A 207     -12.283  36.350  -1.221  1.00 87.08           H  
ATOM   3372  HG3 LYS A 207     -13.250  37.827  -1.020  1.00 87.08           H  
ATOM   3373  CD  LYS A 207     -14.005  36.120   0.052  1.00 87.08           C  
ATOM   3374  HD2 LYS A 207     -13.598  35.256   0.579  1.00 87.08           H  
ATOM   3375  HD3 LYS A 207     -14.577  36.728   0.753  1.00 87.08           H  
ATOM   3376  CE  LYS A 207     -14.907  35.649  -1.090  1.00 87.08           C  
ATOM   3377  HE2 LYS A 207     -15.305  36.526  -1.602  1.00 87.08           H  
ATOM   3378  HE3 LYS A 207     -14.300  35.092  -1.804  1.00 87.08           H  
ATOM   3379  NZ  LYS A 207     -16.011  34.799  -0.580  1.00 87.08           N  
ATOM   3380  HZ1 LYS A 207     -16.603  34.494  -1.339  1.00 87.08           H  
ATOM   3381  HZ2 LYS A 207     -16.570  35.315   0.084  1.00 87.08           H  
ATOM   3382  HZ3 LYS A 207     -15.634  33.986  -0.114  1.00 87.08           H  
ATOM   3383  N   GLN A 208     -11.211  40.524   0.050  1.00 86.39           N  
ATOM   3384  H   GLN A 208     -11.201  40.473   1.059  1.00 86.39           H  
ATOM   3385  CA  GLN A 208     -11.432  41.830  -0.578  1.00 86.39           C  
ATOM   3386  HA  GLN A 208     -12.216  41.720  -1.328  1.00 86.39           H  
ATOM   3387  C   GLN A 208     -10.173  42.329  -1.305  1.00 86.39           C  
ATOM   3388  CB  GLN A 208     -11.923  42.825   0.486  1.00 86.39           C  
ATOM   3389  HB2 GLN A 208     -11.138  42.989   1.224  1.00 86.39           H  
ATOM   3390  HB3 GLN A 208     -12.788  42.398   0.992  1.00 86.39           H  
ATOM   3391  O   GLN A 208     -10.271  42.782  -2.445  1.00 86.39           O  
ATOM   3392  CG  GLN A 208     -12.331  44.174  -0.124  1.00 86.39           C  
ATOM   3393  HG2 GLN A 208     -11.469  44.640  -0.600  1.00 86.39           H  
ATOM   3394  HG3 GLN A 208     -13.100  44.013  -0.881  1.00 86.39           H  
ATOM   3395  CD  GLN A 208     -12.866  45.129   0.936  1.00 86.39           C  
ATOM   3396  NE2 GLN A 208     -14.119  45.023   1.321  1.00 86.39           N  
ATOM   3397 HE21 GLN A 208     -14.408  45.679   2.033  1.00 86.39           H  
ATOM   3398 HE22 GLN A 208     -14.730  44.325   0.923  1.00 86.39           H  
ATOM   3399  OE1 GLN A 208     -12.168  45.984   1.447  1.00 86.39           O  
ATOM   3400  N   GLN A 209      -8.990  42.183  -0.700  1.00 85.83           N  
ATOM   3401  H   GLN A 209      -8.971  41.833   0.248  1.00 85.83           H  
ATOM   3402  CA  GLN A 209      -7.711  42.520  -1.330  1.00 85.83           C  
ATOM   3403  HA  GLN A 209      -7.753  43.559  -1.657  1.00 85.83           H  
ATOM   3404  C   GLN A 209      -7.450  41.654  -2.573  1.00 85.83           C  
ATOM   3405  CB  GLN A 209      -6.589  42.386  -0.288  1.00 85.83           C  
ATOM   3406  HB2 GLN A 209      -6.838  42.993   0.582  1.00 85.83           H  
ATOM   3407  HB3 GLN A 209      -6.511  41.346   0.031  1.00 85.83           H  
ATOM   3408  O   GLN A 209      -7.095  42.186  -3.623  1.00 85.83           O  
ATOM   3409  CG  GLN A 209      -5.230  42.846  -0.837  1.00 85.83           C  
ATOM   3410  HG2 GLN A 209      -5.297  43.890  -1.143  1.00 85.83           H  
ATOM   3411  HG3 GLN A 209      -4.957  42.249  -1.707  1.00 85.83           H  
ATOM   3412  CD  GLN A 209      -4.129  42.689   0.203  1.00 85.83           C  
ATOM   3413  NE2 GLN A 209      -3.805  43.718   0.955  1.00 85.83           N  
ATOM   3414 HE21 GLN A 209      -4.263  44.611   0.839  1.00 85.83           H  
ATOM   3415 HE22 GLN A 209      -3.051  43.561   1.608  1.00 85.83           H  
ATOM   3416  OE1 GLN A 209      -3.548  41.633   0.374  1.00 85.83           O  
ATOM   3417  N   LEU A 210      -7.696  40.342  -2.497  1.00 86.30           N  
ATOM   3418  H   LEU A 210      -7.931  39.953  -1.595  1.00 86.30           H  
ATOM   3419  CA  LEU A 210      -7.558  39.420  -3.628  1.00 86.30           C  
ATOM   3420  HA  LEU A 210      -6.555  39.541  -4.036  1.00 86.30           H  
ATOM   3421  C   LEU A 210      -8.558  39.737  -4.751  1.00 86.30           C  
ATOM   3422  CB  LEU A 210      -7.715  37.979  -3.106  1.00 86.30           C  
ATOM   3423  HB2 LEU A 210      -8.732  37.856  -2.735  1.00 86.30           H  
ATOM   3424  HB3 LEU A 210      -7.033  37.832  -2.269  1.00 86.30           H  
ATOM   3425  O   LEU A 210      -8.194  39.704  -5.924  1.00 86.30           O  
ATOM   3426  CG  LEU A 210      -7.435  36.890  -4.160  1.00 86.30           C  
ATOM   3427  HG  LEU A 210      -8.068  37.050  -5.032  1.00 86.30           H  
ATOM   3428  CD1 LEU A 210      -5.971  36.870  -4.601  1.00 86.30           C  
ATOM   3429 HD11 LEU A 210      -5.717  37.793  -5.121  1.00 86.30           H  
ATOM   3430 HD12 LEU A 210      -5.316  36.757  -3.736  1.00 86.30           H  
ATOM   3431 HD13 LEU A 210      -5.800  36.042  -5.289  1.00 86.30           H  
ATOM   3432  CD2 LEU A 210      -7.776  35.518  -3.577  1.00 86.30           C  
ATOM   3433 HD21 LEU A 210      -7.156  35.319  -2.703  1.00 86.30           H  
ATOM   3434 HD22 LEU A 210      -8.827  35.490  -3.287  1.00 86.30           H  
ATOM   3435 HD23 LEU A 210      -7.598  34.746  -4.326  1.00 86.30           H  
ATOM   3436  N   GLN A 211      -9.799  40.105  -4.416  1.00 86.56           N  
ATOM   3437  H   GLN A 211     -10.066  40.076  -3.442  1.00 86.56           H  
ATOM   3438  CA  GLN A 211     -10.792  40.549  -5.399  1.00 86.56           C  
ATOM   3439  HA  GLN A 211     -10.859  39.791  -6.179  1.00 86.56           H  
ATOM   3440  C   GLN A 211     -10.378  41.865  -6.078  1.00 86.56           C  
ATOM   3441  CB  GLN A 211     -12.164  40.663  -4.716  1.00 86.56           C  
ATOM   3442  HB2 GLN A 211     -12.137  41.447  -3.960  1.00 86.56           H  
ATOM   3443  HB3 GLN A 211     -12.389  39.715  -4.226  1.00 86.56           H  
ATOM   3444  O   GLN A 211     -10.537  42.005  -7.290  1.00 86.56           O  
ATOM   3445  CG  GLN A 211     -13.285  40.963  -5.724  1.00 86.56           C  
ATOM   3446  HG2 GLN A 211     -13.241  40.226  -6.525  1.00 86.56           H  
ATOM   3447  HG3 GLN A 211     -13.137  41.950  -6.160  1.00 86.56           H  
ATOM   3448  CD  GLN A 211     -14.679  40.924  -5.101  1.00 86.56           C  
ATOM   3449  NE2 GLN A 211     -15.708  40.725  -5.896  1.00 86.56           N  
ATOM   3450 HE21 GLN A 211     -15.575  40.615  -6.891  1.00 86.56           H  
ATOM   3451 HE22 GLN A 211     -16.616  40.745  -5.454  1.00 86.56           H  
ATOM   3452  OE1 GLN A 211     -14.887  41.063  -3.908  1.00 86.56           O  
ATOM   3453  N   GLN A 212      -9.802  42.809  -5.328  1.00 84.51           N  
ATOM   3454  H   GLN A 212      -9.729  42.655  -4.332  1.00 84.51           H  
ATOM   3455  CA  GLN A 212      -9.294  44.072  -5.868  1.00 84.51           C  
ATOM   3456  HA  GLN A 212     -10.072  44.509  -6.494  1.00 84.51           H  
ATOM   3457  C   GLN A 212      -8.054  43.855  -6.756  1.00 84.51           C  
ATOM   3458  CB  GLN A 212      -9.028  45.028  -4.696  1.00 84.51           C  
ATOM   3459  HB2 GLN A 212      -8.146  44.701  -4.145  1.00 84.51           H  
ATOM   3460  HB3 GLN A 212      -9.884  44.999  -4.022  1.00 84.51           H  
ATOM   3461  O   GLN A 212      -7.964  44.438  -7.835  1.00 84.51           O  
ATOM   3462  CG  GLN A 212      -8.837  46.478  -5.156  1.00 84.51           C  
ATOM   3463  HG2 GLN A 212      -7.963  46.547  -5.803  1.00 84.51           H  
ATOM   3464  HG3 GLN A 212      -9.713  46.799  -5.719  1.00 84.51           H  
ATOM   3465  CD  GLN A 212      -8.643  47.413  -3.967  1.00 84.51           C  
ATOM   3466  NE2 GLN A 212      -9.684  47.740  -3.233  1.00 84.51           N  
ATOM   3467 HE21 GLN A 212      -9.495  48.351  -2.452  1.00 84.51           H  
ATOM   3468 HE22 GLN A 212     -10.604  47.381  -3.446  1.00 84.51           H  
ATOM   3469  OE1 GLN A 212      -7.551  47.855  -3.667  1.00 84.51           O  
ATOM   3470  N   GLN A 213      -7.147  42.952  -6.369  1.00 85.62           N  
ATOM   3471  H   GLN A 213      -7.244  42.540  -5.452  1.00 85.62           H  
ATOM   3472  CA  GLN A 213      -6.013  42.523  -7.196  1.00 85.62           C  
ATOM   3473  HA  GLN A 213      -5.439  43.404  -7.483  1.00 85.62           H  
ATOM   3474  C   GLN A 213      -6.486  41.831  -8.485  1.00 85.62           C  
ATOM   3475  CB  GLN A 213      -5.109  41.603  -6.359  1.00 85.62           C  
ATOM   3476  HB2 GLN A 213      -4.815  42.127  -5.449  1.00 85.62           H  
ATOM   3477  HB3 GLN A 213      -5.667  40.711  -6.073  1.00 85.62           H  
ATOM   3478  O   GLN A 213      -5.961  42.112  -9.561  1.00 85.62           O  
ATOM   3479  CG  GLN A 213      -3.839  41.176  -7.110  1.00 85.62           C  
ATOM   3480  HG2 GLN A 213      -4.105  40.645  -8.024  1.00 85.62           H  
ATOM   3481  HG3 GLN A 213      -3.261  42.060  -7.379  1.00 85.62           H  
ATOM   3482  CD  GLN A 213      -2.983  40.244  -6.261  1.00 85.62           C  
ATOM   3483  NE2 GLN A 213      -1.977  40.744  -5.577  1.00 85.62           N  
ATOM   3484 HE21 GLN A 213      -1.447  40.083  -5.027  1.00 85.62           H  
ATOM   3485 HE22 GLN A 213      -1.752  41.727  -5.618  1.00 85.62           H  
ATOM   3486  OE1 GLN A 213      -3.217  39.052  -6.184  1.00 85.62           O  
ATOM   3487  N   GLN A 214      -7.513  40.979  -8.411  1.00 83.08           N  
ATOM   3488  H   GLN A 214      -7.866  40.729  -7.498  1.00 83.08           H  
ATOM   3489  CA  GLN A 214      -8.094  40.324  -9.585  1.00 83.08           C  
ATOM   3490  HA  GLN A 214      -7.280  39.867 -10.147  1.00 83.08           H  
ATOM   3491  C   GLN A 214      -8.780  41.332 -10.523  1.00 83.08           C  
ATOM   3492  CB  GLN A 214      -9.036  39.204  -9.116  1.00 83.08           C  
ATOM   3493  HB2 GLN A 214      -9.926  39.638  -8.659  1.00 83.08           H  
ATOM   3494  HB3 GLN A 214      -8.521  38.607  -8.364  1.00 83.08           H  
ATOM   3495  O   GLN A 214      -8.633  41.221 -11.739  1.00 83.08           O  
ATOM   3496  CG  GLN A 214      -9.449  38.271 -10.264  1.00 83.08           C  
ATOM   3497  HG2 GLN A 214      -8.558  37.879 -10.754  1.00 83.08           H  
ATOM   3498  HG3 GLN A 214     -10.033  38.827 -10.997  1.00 83.08           H  
ATOM   3499  CD  GLN A 214     -10.285  37.102  -9.757  1.00 83.08           C  
ATOM   3500  NE2 GLN A 214      -9.679  36.100  -9.157  1.00 83.08           N  
ATOM   3501 HE21 GLN A 214      -8.675  36.095  -9.052  1.00 83.08           H  
ATOM   3502 HE22 GLN A 214     -10.271  35.339  -8.857  1.00 83.08           H  
ATOM   3503  OE1 GLN A 214     -11.498  37.073  -9.872  1.00 83.08           O  
ATOM   3504  N   GLN A 215      -9.449  42.363  -9.988  1.00 83.19           N  
ATOM   3505  H   GLN A 215      -9.578  42.389  -8.986  1.00 83.19           H  
ATOM   3506  CA  GLN A 215      -9.954  43.483 -10.792  1.00 83.19           C  
ATOM   3507  HA  GLN A 215     -10.555  43.079 -11.607  1.00 83.19           H  
ATOM   3508  C   GLN A 215      -8.823  44.282 -11.453  1.00 83.19           C  
ATOM   3509  CB  GLN A 215     -10.841  44.418  -9.956  1.00 83.19           C  
ATOM   3510  HB2 GLN A 215     -10.391  44.589  -8.978  1.00 83.19           H  
ATOM   3511  HB3 GLN A 215     -10.912  45.376 -10.470  1.00 83.19           H  
ATOM   3512  O   GLN A 215      -8.920  44.563 -12.646  1.00 83.19           O  
ATOM   3513  CG  GLN A 215     -12.265  43.870  -9.790  1.00 83.19           C  
ATOM   3514  HG2 GLN A 215     -12.240  42.953  -9.202  1.00 83.19           H  
ATOM   3515  HG3 GLN A 215     -12.669  43.633 -10.775  1.00 83.19           H  
ATOM   3516  CD  GLN A 215     -13.205  44.866  -9.113  1.00 83.19           C  
ATOM   3517  NE2 GLN A 215     -14.501  44.655  -9.189  1.00 83.19           N  
ATOM   3518 HE21 GLN A 215     -15.079  45.359  -8.754  1.00 83.19           H  
ATOM   3519 HE22 GLN A 215     -14.868  43.884  -9.730  1.00 83.19           H  
ATOM   3520  OE1 GLN A 215     -12.817  45.847  -8.505  1.00 83.19           O  
ATOM   3521  N   GLN A 216      -7.736  44.602 -10.740  1.00 82.45           N  
ATOM   3522  H   GLN A 216      -7.713  44.380  -9.755  1.00 82.45           H  
ATOM   3523  CA  GLN A 216      -6.573  45.272 -11.341  1.00 82.45           C  
ATOM   3524  HA  GLN A 216      -6.901  46.203 -11.802  1.00 82.45           H  
ATOM   3525  C   GLN A 216      -5.938  44.426 -12.452  1.00 82.45           C  
ATOM   3526  CB  GLN A 216      -5.516  45.600 -10.277  1.00 82.45           C  
ATOM   3527  HB2 GLN A 216      -4.584  45.841 -10.789  1.00 82.45           H  
ATOM   3528  HB3 GLN A 216      -5.341  44.729  -9.646  1.00 82.45           H  
ATOM   3529  O   GLN A 216      -5.646  44.951 -13.523  1.00 82.45           O  
ATOM   3530  CG  GLN A 216      -5.895  46.805  -9.403  1.00 82.45           C  
ATOM   3531  HG2 GLN A 216      -6.093  47.664 -10.043  1.00 82.45           H  
ATOM   3532  HG3 GLN A 216      -6.803  46.581  -8.842  1.00 82.45           H  
ATOM   3533  CD  GLN A 216      -4.789  47.185  -8.420  1.00 82.45           C  
ATOM   3534  NE2 GLN A 216      -4.995  48.197  -7.606  1.00 82.45           N  
ATOM   3535 HE21 GLN A 216      -5.870  48.701  -7.610  1.00 82.45           H  
ATOM   3536 HE22 GLN A 216      -4.243  48.406  -6.965  1.00 82.45           H  
ATOM   3537  OE1 GLN A 216      -3.723  46.598  -8.359  1.00 82.45           O  
ATOM   3538  N   GLN A 217      -5.777  43.117 -12.244  1.00 81.50           N  
ATOM   3539  H   GLN A 217      -5.996  42.747 -11.330  1.00 81.50           H  
ATOM   3540  CA  GLN A 217      -5.223  42.209 -13.250  1.00 81.50           C  
ATOM   3541  HA  GLN A 217      -4.268  42.614 -13.584  1.00 81.50           H  
ATOM   3542  C   GLN A 217      -6.135  42.101 -14.484  1.00 81.50           C  
ATOM   3543  CB  GLN A 217      -4.964  40.846 -12.590  1.00 81.50           C  
ATOM   3544  HB2 GLN A 217      -5.914  40.382 -12.324  1.00 81.50           H  
ATOM   3545  HB3 GLN A 217      -4.392  41.004 -11.676  1.00 81.50           H  
ATOM   3546  O   GLN A 217      -5.651  42.159 -15.614  1.00 81.50           O  
ATOM   3547  CG  GLN A 217      -4.171  39.897 -13.497  1.00 81.50           C  
ATOM   3548  HG2 GLN A 217      -4.747  39.676 -14.396  1.00 81.50           H  
ATOM   3549  HG3 GLN A 217      -3.235  40.372 -13.794  1.00 81.50           H  
ATOM   3550  CD  GLN A 217      -3.868  38.586 -12.783  1.00 81.50           C  
ATOM   3551  NE2 GLN A 217      -2.765  38.483 -12.073  1.00 81.50           N  
ATOM   3552 HE21 GLN A 217      -2.115  39.253 -12.003  1.00 81.50           H  
ATOM   3553 HE22 GLN A 217      -2.619  37.599 -11.608  1.00 81.50           H  
ATOM   3554  OE1 GLN A 217      -4.632  37.639 -12.829  1.00 81.50           O  
ATOM   3555  N   GLN A 218      -7.456  42.023 -14.292  1.00 83.36           N  
ATOM   3556  H   GLN A 218      -7.801  41.947 -13.346  1.00 83.36           H  
ATOM   3557  CA  GLN A 218      -8.432  42.011 -15.386  1.00 83.36           C  
ATOM   3558  HA  GLN A 218      -8.134  41.243 -16.100  1.00 83.36           H  
ATOM   3559  C   GLN A 218      -8.469  43.352 -16.142  1.00 83.36           C  
ATOM   3560  CB  GLN A 218      -9.799  41.620 -14.802  1.00 83.36           C  
ATOM   3561  HB2 GLN A 218     -10.141  42.397 -14.119  1.00 83.36           H  
ATOM   3562  HB3 GLN A 218      -9.678  40.696 -14.236  1.00 83.36           H  
ATOM   3563  O   GLN A 218      -8.519  43.362 -17.371  1.00 83.36           O  
ATOM   3564  CG  GLN A 218     -10.868  41.385 -15.876  1.00 83.36           C  
ATOM   3565  HG2 GLN A 218     -10.493  40.677 -16.615  1.00 83.36           H  
ATOM   3566  HG3 GLN A 218     -11.099  42.323 -16.380  1.00 83.36           H  
ATOM   3567  CD  GLN A 218     -12.147  40.830 -15.257  1.00 83.36           C  
ATOM   3568  NE2 GLN A 218     -12.260  39.530 -15.091  1.00 83.36           N  
ATOM   3569 HE21 GLN A 218     -13.113  39.212 -14.655  1.00 83.36           H  
ATOM   3570 HE22 GLN A 218     -11.514  38.907 -15.366  1.00 83.36           H  
ATOM   3571  OE1 GLN A 218     -13.056  41.551 -14.889  1.00 83.36           O  
ATOM   3572  N   GLN A 219      -8.372  44.482 -15.437  1.00 83.39           N  
ATOM   3573  H   GLN A 219      -8.365  44.418 -14.429  1.00 83.39           H  
ATOM   3574  CA  GLN A 219      -8.305  45.819 -16.035  1.00 83.39           C  
ATOM   3575  HA  GLN A 219      -9.120  45.914 -16.753  1.00 83.39           H  
ATOM   3576  C   GLN A 219      -6.989  46.038 -16.802  1.00 83.39           C  
ATOM   3577  CB  GLN A 219      -8.523  46.856 -14.922  1.00 83.39           C  
ATOM   3578  HB2 GLN A 219      -7.700  46.805 -14.209  1.00 83.39           H  
ATOM   3579  HB3 GLN A 219      -9.446  46.611 -14.398  1.00 83.39           H  
ATOM   3580  O   GLN A 219      -7.009  46.581 -17.905  1.00 83.39           O  
ATOM   3581  CG  GLN A 219      -8.643  48.292 -15.449  1.00 83.39           C  
ATOM   3582  HG2 GLN A 219      -9.408  48.332 -16.224  1.00 83.39           H  
ATOM   3583  HG3 GLN A 219      -7.694  48.608 -15.882  1.00 83.39           H  
ATOM   3584  CD  GLN A 219      -9.010  49.254 -14.324  1.00 83.39           C  
ATOM   3585  NE2 GLN A 219     -10.270  49.595 -14.159  1.00 83.39           N  
ATOM   3586 HE21 GLN A 219     -10.990  49.235 -14.769  1.00 83.39           H  
ATOM   3587 HE22 GLN A 219     -10.455  50.221 -13.389  1.00 83.39           H  
ATOM   3588  OE1 GLN A 219      -8.178  49.700 -13.558  1.00 83.39           O  
ATOM   3589  N   GLN A 220      -5.859  45.552 -16.280  1.00 82.29           N  
ATOM   3590  H   GLN A 220      -5.893  45.162 -15.349  1.00 82.29           H  
ATOM   3591  CA  GLN A 220      -4.563  45.577 -16.962  1.00 82.29           C  
ATOM   3592  HA  GLN A 220      -4.362  46.599 -17.284  1.00 82.29           H  
ATOM   3593  C   GLN A 220      -4.567  44.688 -18.216  1.00 82.29           C  
ATOM   3594  CB  GLN A 220      -3.472  45.161 -15.962  1.00 82.29           C  
ATOM   3595  HB2 GLN A 220      -3.637  44.129 -15.652  1.00 82.29           H  
ATOM   3596  HB3 GLN A 220      -3.545  45.799 -15.081  1.00 82.29           H  
ATOM   3597  O   GLN A 220      -4.090  45.113 -19.267  1.00 82.29           O  
ATOM   3598  CG  GLN A 220      -2.054  45.292 -16.535  1.00 82.29           C  
ATOM   3599  HG2 GLN A 220      -1.939  44.635 -17.397  1.00 82.29           H  
ATOM   3600  HG3 GLN A 220      -1.885  46.320 -16.857  1.00 82.29           H  
ATOM   3601  CD  GLN A 220      -1.005  44.908 -15.498  1.00 82.29           C  
ATOM   3602  NE2 GLN A 220      -0.558  45.825 -14.669  1.00 82.29           N  
ATOM   3603 HE21 GLN A 220      -0.899  46.775 -14.709  1.00 82.29           H  
ATOM   3604 HE22 GLN A 220       0.119  45.511 -13.989  1.00 82.29           H  
ATOM   3605  OE1 GLN A 220      -0.584  43.770 -15.400  1.00 82.29           O  
ATOM   3606  N   GLN A 221      -5.164  43.494 -18.149  1.00 82.39           N  
ATOM   3607  H   GLN A 221      -5.492  43.170 -17.250  1.00 82.39           H  
ATOM   3608  CA  GLN A 221      -5.332  42.608 -19.304  1.00 82.39           C  
ATOM   3609  HA  GLN A 221      -4.354  42.446 -19.758  1.00 82.39           H  
ATOM   3610  C   GLN A 221      -6.242  43.235 -20.376  1.00 82.39           C  
ATOM   3611  CB  GLN A 221      -5.863  41.255 -18.805  1.00 82.39           C  
ATOM   3612  HB2 GLN A 221      -6.865  41.385 -18.396  1.00 82.39           H  
ATOM   3613  HB3 GLN A 221      -5.211  40.900 -18.006  1.00 82.39           H  
ATOM   3614  O   GLN A 221      -5.923  43.181 -21.563  1.00 82.39           O  
ATOM   3615  CG  GLN A 221      -5.902  40.183 -19.901  1.00 82.39           C  
ATOM   3616  HG2 GLN A 221      -4.907  40.063 -20.330  1.00 82.39           H  
ATOM   3617  HG3 GLN A 221      -6.588  40.487 -20.692  1.00 82.39           H  
ATOM   3618  CD  GLN A 221      -6.373  38.847 -19.338  1.00 82.39           C  
ATOM   3619  NE2 GLN A 221      -5.494  38.048 -18.772  1.00 82.39           N  
ATOM   3620 HE21 GLN A 221      -4.519  38.304 -18.715  1.00 82.39           H  
ATOM   3621 HE22 GLN A 221      -5.859  37.183 -18.399  1.00 82.39           H  
ATOM   3622  OE1 GLN A 221      -7.542  38.508 -19.374  1.00 82.39           O  
ATOM   3623  N   GLN A 222      -7.330  43.898 -19.972  1.00 83.70           N  
ATOM   3624  H   GLN A 222      -7.573  43.868 -18.992  1.00 83.70           H  
ATOM   3625  CA  GLN A 222      -8.220  44.627 -20.880  1.00 83.70           C  
ATOM   3626  HA  GLN A 222      -8.512  43.952 -21.684  1.00 83.70           H  
ATOM   3627  C   GLN A 222      -7.519  45.836 -21.527  1.00 83.70           C  
ATOM   3628  CB  GLN A 222      -9.483  45.022 -20.099  1.00 83.70           C  
ATOM   3629  HB2 GLN A 222      -9.228  45.758 -19.336  1.00 83.70           H  
ATOM   3630  HB3 GLN A 222      -9.870  44.133 -19.600  1.00 83.70           H  
ATOM   3631  O   GLN A 222      -7.657  46.052 -22.731  1.00 83.70           O  
ATOM   3632  CG  GLN A 222     -10.596  45.586 -20.990  1.00 83.70           C  
ATOM   3633  HG2 GLN A 222     -10.818  44.878 -21.789  1.00 83.70           H  
ATOM   3634  HG3 GLN A 222     -10.270  46.525 -21.437  1.00 83.70           H  
ATOM   3635  CD  GLN A 222     -11.863  45.840 -20.180  1.00 83.70           C  
ATOM   3636  NE2 GLN A 222     -12.687  44.839 -19.954  1.00 83.70           N  
ATOM   3637 HE21 GLN A 222     -13.498  45.056 -19.393  1.00 83.70           H  
ATOM   3638 HE22 GLN A 222     -12.490  43.915 -20.311  1.00 83.70           H  
ATOM   3639  OE1 GLN A 222     -12.124  46.933 -19.713  1.00 83.70           O  
ATOM   3640  N   GLN A 223      -6.706  46.581 -20.771  1.00 83.35           N  
ATOM   3641  H   GLN A 223      -6.664  46.389 -19.781  1.00 83.35           H  
ATOM   3642  CA  GLN A 223      -5.896  47.688 -21.292  1.00 83.35           C  
ATOM   3643  HA  GLN A 223      -6.553  48.363 -21.841  1.00 83.35           H  
ATOM   3644  C   GLN A 223      -4.815  47.197 -22.271  1.00 83.35           C  
ATOM   3645  CB  GLN A 223      -5.301  48.457 -20.101  1.00 83.35           C  
ATOM   3646  HB2 GLN A 223      -4.585  47.822 -19.578  1.00 83.35           H  
ATOM   3647  HB3 GLN A 223      -6.106  48.705 -19.410  1.00 83.35           H  
ATOM   3648  O   GLN A 223      -4.625  47.797 -23.328  1.00 83.35           O  
ATOM   3649  CG  GLN A 223      -4.608  49.762 -20.515  1.00 83.35           C  
ATOM   3650  HG2 GLN A 223      -5.315  50.397 -21.048  1.00 83.35           H  
ATOM   3651  HG3 GLN A 223      -3.771  49.543 -21.178  1.00 83.35           H  
ATOM   3652  CD  GLN A 223      -4.078  50.510 -19.298  1.00 83.35           C  
ATOM   3653  NE2 GLN A 223      -4.895  51.286 -18.619  1.00 83.35           N  
ATOM   3654 HE21 GLN A 223      -4.496  51.746 -17.813  1.00 83.35           H  
ATOM   3655 HE22 GLN A 223      -5.860  51.395 -18.898  1.00 83.35           H  
ATOM   3656  OE1 GLN A 223      -2.927  50.394 -18.919  1.00 83.35           O  
ATOM   3657  N   GLN A 224      -4.157  46.071 -21.977  1.00 81.10           N  
ATOM   3658  H   GLN A 224      -4.320  45.645 -21.075  1.00 81.10           H  
ATOM   3659  CA  GLN A 224      -3.180  45.438 -22.869  1.00 81.10           C  
ATOM   3660  HA  GLN A 224      -2.433  46.182 -23.144  1.00 81.10           H  
ATOM   3661  C   GLN A 224      -3.837  44.936 -24.167  1.00 81.10           C  
ATOM   3662  CB  GLN A 224      -2.480  44.310 -22.094  1.00 81.10           C  
ATOM   3663  HB2 GLN A 224      -3.198  43.519 -21.875  1.00 81.10           H  
ATOM   3664  HB3 GLN A 224      -2.117  44.712 -21.148  1.00 81.10           H  
ATOM   3665  O   GLN A 224      -3.300  45.154 -25.253  1.00 81.10           O  
ATOM   3666  CG  GLN A 224      -1.285  43.709 -22.846  1.00 81.10           C  
ATOM   3667  HG2 GLN A 224      -0.561  44.494 -23.065  1.00 81.10           H  
ATOM   3668  HG3 GLN A 224      -1.621  43.272 -23.786  1.00 81.10           H  
ATOM   3669  CD  GLN A 224      -0.612  42.620 -22.018  1.00 81.10           C  
ATOM   3670  NE2 GLN A 224       0.251  42.963 -21.086  1.00 81.10           N  
ATOM   3671 HE21 GLN A 224       0.473  43.934 -20.915  1.00 81.10           H  
ATOM   3672 HE22 GLN A 224       0.634  42.204 -20.541  1.00 81.10           H  
ATOM   3673  OE1 GLN A 224      -0.872  41.441 -22.172  1.00 81.10           O  
ATOM   3674  N   GLN A 225      -5.030  44.340 -24.081  1.00 82.86           N  
ATOM   3675  H   GLN A 225      -5.404  44.144 -23.164  1.00 82.86           H  
ATOM   3676  CA  GLN A 225      -5.809  43.917 -25.249  1.00 82.86           C  
ATOM   3677  HA  GLN A 225      -5.173  43.292 -25.875  1.00 82.86           H  
ATOM   3678  C   GLN A 225      -6.260  45.117 -26.101  1.00 82.86           C  
ATOM   3679  CB  GLN A 225      -6.993  43.066 -24.759  1.00 82.86           C  
ATOM   3680  HB2 GLN A 225      -7.688  43.693 -24.200  1.00 82.86           H  
ATOM   3681  HB3 GLN A 225      -6.612  42.296 -24.089  1.00 82.86           H  
ATOM   3682  O   GLN A 225      -6.158  45.074 -27.326  1.00 82.86           O  
ATOM   3683  CG  GLN A 225      -7.744  42.373 -25.903  1.00 82.86           C  
ATOM   3684  HG2 GLN A 225      -8.181  43.121 -26.566  1.00 82.86           H  
ATOM   3685  HG3 GLN A 225      -7.048  41.763 -26.479  1.00 82.86           H  
ATOM   3686  CD  GLN A 225      -8.861  41.485 -25.367  1.00 82.86           C  
ATOM   3687  NE2 GLN A 225      -8.566  40.278 -24.935  1.00 82.86           N  
ATOM   3688 HE21 GLN A 225      -9.338  39.735 -24.577  1.00 82.86           H  
ATOM   3689 HE22 GLN A 225      -7.616  39.936 -24.960  1.00 82.86           H  
ATOM   3690  OE1 GLN A 225     -10.016  41.867 -25.306  1.00 82.86           O  
ATOM   3691  N   GLN A 226      -6.682  46.218 -25.472  1.00 83.53           N  
ATOM   3692  H   GLN A 226      -6.783  46.188 -24.468  1.00 83.53           H  
ATOM   3693  CA  GLN A 226      -7.041  47.462 -26.162  1.00 83.53           C  
ATOM   3694  HA  GLN A 226      -7.770  47.224 -26.937  1.00 83.53           H  
ATOM   3695  C   GLN A 226      -5.826  48.106 -26.855  1.00 83.53           C  
ATOM   3696  CB  GLN A 226      -7.707  48.399 -25.143  1.00 83.53           C  
ATOM   3697  HB2 GLN A 226      -8.505  47.852 -24.640  1.00 83.53           H  
ATOM   3698  HB3 GLN A 226      -6.977  48.702 -24.392  1.00 83.53           H  
ATOM   3699  O   GLN A 226      -5.932  48.544 -28.000  1.00 83.53           O  
ATOM   3700  CG  GLN A 226      -8.320  49.652 -25.781  1.00 83.53           C  
ATOM   3701  HG2 GLN A 226      -7.533  50.262 -26.227  1.00 83.53           H  
ATOM   3702  HG3 GLN A 226      -9.018  49.358 -26.564  1.00 83.53           H  
ATOM   3703  CD  GLN A 226      -9.056  50.487 -24.739  1.00 83.53           C  
ATOM   3704  NE2 GLN A 226     -10.301  50.183 -24.441  1.00 83.53           N  
ATOM   3705 HE21 GLN A 226     -10.734  50.754 -23.729  1.00 83.53           H  
ATOM   3706 HE22 GLN A 226     -10.769  49.410 -24.892  1.00 83.53           H  
ATOM   3707  OE1 GLN A 226      -8.520  51.408 -24.152  1.00 83.53           O  
ATOM   3708  N   GLN A 227      -4.654  48.097 -26.213  1.00 82.17           N  
ATOM   3709  H   GLN A 227      -4.634  47.766 -25.259  1.00 82.17           H  
ATOM   3710  CA  GLN A 227      -3.399  48.581 -26.799  1.00 82.17           C  
ATOM   3711  HA  GLN A 227      -3.565  49.590 -27.174  1.00 82.17           H  
ATOM   3712  C   GLN A 227      -2.949  47.713 -27.989  1.00 82.17           C  
ATOM   3713  CB  GLN A 227      -2.344  48.647 -25.683  1.00 82.17           C  
ATOM   3714  HB2 GLN A 227      -2.109  47.640 -25.341  1.00 82.17           H  
ATOM   3715  HB3 GLN A 227      -2.762  49.203 -24.844  1.00 82.17           H  
ATOM   3716  O   GLN A 227      -2.550  48.246 -29.024  1.00 82.17           O  
ATOM   3717  CG  GLN A 227      -1.049  49.346 -26.117  1.00 82.17           C  
ATOM   3718  HG2 GLN A 227      -0.573  48.778 -26.917  1.00 82.17           H  
ATOM   3719  HG3 GLN A 227      -1.281  50.344 -26.489  1.00 82.17           H  
ATOM   3720  CD  GLN A 227      -0.075  49.458 -24.950  1.00 82.17           C  
ATOM   3721  NE2 GLN A 227      -0.193  50.465 -24.112  1.00 82.17           N  
ATOM   3722 HE21 GLN A 227       0.463  50.477 -23.344  1.00 82.17           H  
ATOM   3723 HE22 GLN A 227      -0.910  51.166 -24.237  1.00 82.17           H  
ATOM   3724  OE1 GLN A 227       0.792  48.627 -24.752  1.00 82.17           O  
ATOM   3725  N   GLN A 228      -3.085  46.387 -27.892  1.00 80.52           N  
ATOM   3726  H   GLN A 228      -3.376  45.999 -27.006  1.00 80.52           H  
ATOM   3727  CA  GLN A 228      -2.805  45.458 -28.993  1.00 80.52           C  
ATOM   3728  HA  GLN A 228      -1.793  45.645 -29.353  1.00 80.52           H  
ATOM   3729  C   GLN A 228      -3.767  45.665 -30.178  1.00 80.52           C  
ATOM   3730  CB  GLN A 228      -2.866  44.026 -28.435  1.00 80.52           C  
ATOM   3731  HB2 GLN A 228      -2.232  43.971 -27.550  1.00 80.52           H  
ATOM   3732  HB3 GLN A 228      -3.888  43.795 -28.136  1.00 80.52           H  
ATOM   3733  O   GLN A 228      -3.336  45.684 -31.331  1.00 80.52           O  
ATOM   3734  CG  GLN A 228      -2.384  42.970 -29.437  1.00 80.52           C  
ATOM   3735  HG2 GLN A 228      -1.365  43.201 -29.748  1.00 80.52           H  
ATOM   3736  HG3 GLN A 228      -3.027  42.975 -30.317  1.00 80.52           H  
ATOM   3737  CD  GLN A 228      -2.418  41.577 -28.820  1.00 80.52           C  
ATOM   3738  NE2 GLN A 228      -1.416  41.189 -28.060  1.00 80.52           N  
ATOM   3739 HE21 GLN A 228      -0.630  41.799 -27.882  1.00 80.52           H  
ATOM   3740 HE22 GLN A 228      -1.495  40.263 -27.665  1.00 80.52           H  
ATOM   3741  OE1 GLN A 228      -3.356  40.820 -28.988  1.00 80.52           O  
ATOM   3742  N   GLN A 229      -5.054  45.898 -29.905  1.00 82.57           N  
ATOM   3743  H   GLN A 229      -5.360  45.824 -28.946  1.00 82.57           H  
ATOM   3744  CA  GLN A 229      -6.061  46.199 -30.927  1.00 82.57           C  
ATOM   3745  HA  GLN A 229      -6.010  45.422 -31.690  1.00 82.57           H  
ATOM   3746  C   GLN A 229      -5.787  47.547 -31.621  1.00 82.57           C  
ATOM   3747  CB  GLN A 229      -7.447  46.141 -30.264  1.00 82.57           C  
ATOM   3748  HB2 GLN A 229      -7.577  47.007 -29.614  1.00 82.57           H  
ATOM   3749  HB3 GLN A 229      -7.500  45.243 -29.649  1.00 82.57           H  
ATOM   3750  O   GLN A 229      -5.869  47.636 -32.846  1.00 82.57           O  
ATOM   3751  CG  GLN A 229      -8.601  46.085 -31.274  1.00 82.57           C  
ATOM   3752  HG2 GLN A 229      -8.453  45.244 -31.951  1.00 82.57           H  
ATOM   3753  HG3 GLN A 229      -8.617  47.004 -31.860  1.00 82.57           H  
ATOM   3754  CD  GLN A 229      -9.944  45.934 -30.563  1.00 82.57           C  
ATOM   3755  NE2 GLN A 229     -10.331  44.741 -30.160  1.00 82.57           N  
ATOM   3756 HE21 GLN A 229      -9.756  43.926 -30.316  1.00 82.57           H  
ATOM   3757 HE22 GLN A 229     -11.207  44.708 -29.658  1.00 82.57           H  
ATOM   3758  OE1 GLN A 229     -10.658  46.890 -30.326  1.00 82.57           O  
ATOM   3759  N   GLN A 230      -5.375  48.575 -30.870  1.00 82.65           N  
ATOM   3760  H   GLN A 230      -5.368  48.459 -29.867  1.00 82.65           H  
ATOM   3761  CA  GLN A 230      -4.959  49.873 -31.415  1.00 82.65           C  
ATOM   3762  HA  GLN A 230      -5.757  50.247 -32.055  1.00 82.65           H  
ATOM   3763  C   GLN A 230      -3.690  49.758 -32.280  1.00 82.65           C  
ATOM   3764  CB  GLN A 230      -4.781  50.851 -30.242  1.00 82.65           C  
ATOM   3765  HB2 GLN A 230      -3.960  50.515 -29.609  1.00 82.65           H  
ATOM   3766  HB3 GLN A 230      -5.693  50.849 -29.647  1.00 82.65           H  
ATOM   3767  O   GLN A 230      -3.630  50.340 -33.363  1.00 82.65           O  
ATOM   3768  CG  GLN A 230      -4.505  52.290 -30.699  1.00 82.65           C  
ATOM   3769  HG2 GLN A 230      -3.553  52.334 -31.227  1.00 82.65           H  
ATOM   3770  HG3 GLN A 230      -5.294  52.613 -31.378  1.00 82.65           H  
ATOM   3771  CD  GLN A 230      -4.443  53.240 -29.509  1.00 82.65           C  
ATOM   3772  NE2 GLN A 230      -5.540  53.855 -29.122  1.00 82.65           N  
ATOM   3773 HE21 GLN A 230      -5.445  54.454 -28.315  1.00 82.65           H  
ATOM   3774 HE22 GLN A 230      -6.415  53.708 -29.604  1.00 82.65           H  
ATOM   3775  OE1 GLN A 230      -3.413  53.430 -28.888  1.00 82.65           O  
ATOM   3776  N   GLN A 231      -2.707  48.957 -31.857  1.00 80.88           N  
ATOM   3777  H   GLN A 231      -2.784  48.543 -30.939  1.00 80.88           H  
ATOM   3778  CA  GLN A 231      -1.502  48.674 -32.645  1.00 80.88           C  
ATOM   3779  HA  GLN A 231      -1.043  49.625 -32.916  1.00 80.88           H  
ATOM   3780  C   GLN A 231      -1.835  47.935 -33.954  1.00 80.88           C  
ATOM   3781  CB  GLN A 231      -0.509  47.896 -31.766  1.00 80.88           C  
ATOM   3782  HB2 GLN A 231      -0.922  46.915 -31.526  1.00 80.88           H  
ATOM   3783  HB3 GLN A 231      -0.365  48.443 -30.835  1.00 80.88           H  
ATOM   3784  O   GLN A 231      -1.302  48.287 -35.005  1.00 80.88           O  
ATOM   3785  CG  GLN A 231       0.859  47.715 -32.439  1.00 80.88           C  
ATOM   3786  HG2 GLN A 231       1.255  48.690 -32.723  1.00 80.88           H  
ATOM   3787  HG3 GLN A 231       0.751  47.109 -33.338  1.00 80.88           H  
ATOM   3788  CD  GLN A 231       1.847  47.025 -31.506  1.00 80.88           C  
ATOM   3789  NE2 GLN A 231       2.540  47.754 -30.658  1.00 80.88           N  
ATOM   3790 HE21 GLN A 231       2.423  48.756 -30.617  1.00 80.88           H  
ATOM   3791 HE22 GLN A 231       3.162  47.246 -30.045  1.00 80.88           H  
ATOM   3792  OE1 GLN A 231       2.002  45.817 -31.508  1.00 80.88           O  
ATOM   3793  N   GLN A 232      -2.763  46.972 -33.926  1.00 80.76           N  
ATOM   3794  H   GLN A 232      -3.136  46.693 -33.030  1.00 80.76           H  
ATOM   3795  CA  GLN A 232      -3.239  46.272 -35.125  1.00 80.76           C  
ATOM   3796  HA  GLN A 232      -2.371  45.884 -35.658  1.00 80.76           H  
ATOM   3797  C   GLN A 232      -3.988  47.213 -36.089  1.00 80.76           C  
ATOM   3798  CB  GLN A 232      -4.101  45.079 -34.680  1.00 80.76           C  
ATOM   3799  HB2 GLN A 232      -3.548  44.507 -33.935  1.00 80.76           H  
ATOM   3800  HB3 GLN A 232      -5.019  45.444 -34.218  1.00 80.76           H  
ATOM   3801  O   GLN A 232      -3.782  47.142 -37.302  1.00 80.76           O  
ATOM   3802  CG  GLN A 232      -4.460  44.141 -35.840  1.00 80.76           C  
ATOM   3803  HG2 GLN A 232      -5.065  44.674 -36.574  1.00 80.76           H  
ATOM   3804  HG3 GLN A 232      -3.547  43.797 -36.326  1.00 80.76           H  
ATOM   3805  CD  GLN A 232      -5.250  42.935 -35.345  1.00 80.76           C  
ATOM   3806  NE2 GLN A 232      -4.599  41.871 -34.928  1.00 80.76           N  
ATOM   3807 HE21 GLN A 232      -5.169  41.107 -34.595  1.00 80.76           H  
ATOM   3808 HE22 GLN A 232      -3.589  41.845 -34.930  1.00 80.76           H  
ATOM   3809  OE1 GLN A 232      -6.467  42.934 -35.305  1.00 80.76           O  
ATOM   3810  N   GLN A 233      -4.792  48.147 -35.568  1.00 81.91           N  
ATOM   3811  H   GLN A 233      -4.963  48.128 -34.572  1.00 81.91           H  
ATOM   3812  CA  GLN A 233      -5.450  49.192 -36.365  1.00 81.91           C  
ATOM   3813  HA  GLN A 233      -6.014  48.705 -37.161  1.00 81.91           H  
ATOM   3814  C   GLN A 233      -4.434  50.131 -37.037  1.00 81.91           C  
ATOM   3815  CB  GLN A 233      -6.417  49.994 -35.470  1.00 81.91           C  
ATOM   3816  HB2 GLN A 233      -6.053  51.015 -35.356  1.00 81.91           H  
ATOM   3817  HB3 GLN A 233      -6.470  49.554 -34.474  1.00 81.91           H  
ATOM   3818  O   GLN A 233      -4.564  50.453 -38.219  1.00 81.91           O  
ATOM   3819  CG  GLN A 233      -7.835  50.029 -36.052  1.00 81.91           C  
ATOM   3820  HG2 GLN A 233      -7.815  50.479 -37.044  1.00 81.91           H  
ATOM   3821  HG3 GLN A 233      -8.205  49.008 -36.143  1.00 81.91           H  
ATOM   3822  CD  GLN A 233      -8.783  50.836 -35.170  1.00 81.91           C  
ATOM   3823  NE2 GLN A 233      -9.919  50.294 -34.788  1.00 81.91           N  
ATOM   3824 HE21 GLN A 233     -10.503  50.867 -34.196  1.00 81.91           H  
ATOM   3825 HE22 GLN A 233     -10.160  49.350 -35.054  1.00 81.91           H  
ATOM   3826  OE1 GLN A 233      -8.525  51.969 -34.803  1.00 81.91           O  
ATOM   3827  N   GLN A 234      -3.386  50.528 -36.311  1.00 80.79           N  
ATOM   3828  H   GLN A 234      -3.353  50.268 -35.335  1.00 80.79           H  
ATOM   3829  CA  GLN A 234      -2.304  51.359 -36.842  1.00 80.79           C  
ATOM   3830  HA  GLN A 234      -2.749  52.239 -37.307  1.00 80.79           H  
ATOM   3831  C   GLN A 234      -1.498  50.619 -37.927  1.00 80.79           C  
ATOM   3832  CB  GLN A 234      -1.442  51.823 -35.659  1.00 80.79           C  
ATOM   3833  HB2 GLN A 234      -2.102  52.194 -34.876  1.00 80.79           H  
ATOM   3834  HB3 GLN A 234      -0.879  50.979 -35.259  1.00 80.79           H  
ATOM   3835  O   GLN A 234      -1.133  51.217 -38.941  1.00 80.79           O  
ATOM   3836  CG  GLN A 234      -0.471  52.948 -36.033  1.00 80.79           C  
ATOM   3837  HG2 GLN A 234      -1.022  53.767 -36.496  1.00 80.79           H  
ATOM   3838  HG3 GLN A 234       0.268  52.579 -36.744  1.00 80.79           H  
ATOM   3839  CD  GLN A 234       0.249  53.467 -34.794  1.00 80.79           C  
ATOM   3840  NE2 GLN A 234      -0.318  54.415 -34.081  1.00 80.79           N  
ATOM   3841 HE21 GLN A 234      -1.215  54.795 -34.345  1.00 80.79           H  
ATOM   3842 HE22 GLN A 234       0.190  54.714 -33.261  1.00 80.79           H  
ATOM   3843  OE1 GLN A 234       1.316  53.010 -34.428  1.00 80.79           O  
ATOM   3844  N   GLN A 235      -1.302  49.304 -37.774  1.00 77.97           N  
ATOM   3845  H   GLN A 235      -1.577  48.879 -36.901  1.00 77.97           H  
ATOM   3846  CA  GLN A 235      -0.700  48.449 -38.803  1.00 77.97           C  
ATOM   3847  HA  GLN A 235       0.244  48.908 -39.097  1.00 77.97           H  
ATOM   3848  C   GLN A 235      -1.572  48.370 -40.069  1.00 77.97           C  
ATOM   3849  CB  GLN A 235      -0.411  47.050 -38.221  1.00 77.97           C  
ATOM   3850  HB2 GLN A 235      -0.571  47.048 -37.142  1.00 77.97           H  
ATOM   3851  HB3 GLN A 235      -1.093  46.320 -38.656  1.00 77.97           H  
ATOM   3852  O   GLN A 235      -1.045  48.499 -41.174  1.00 77.97           O  
ATOM   3853  CG  GLN A 235       1.038  46.618 -38.484  1.00 77.97           C  
ATOM   3854  HG2 GLN A 235       1.714  47.348 -38.039  1.00 77.97           H  
ATOM   3855  HG3 GLN A 235       1.223  46.588 -39.557  1.00 77.97           H  
ATOM   3856  CD  GLN A 235       1.328  45.237 -37.903  1.00 77.97           C  
ATOM   3857  NE2 GLN A 235       2.216  45.118 -36.939  1.00 77.97           N  
ATOM   3858 HE21 GLN A 235       2.360  44.182 -36.587  1.00 77.97           H  
ATOM   3859 HE22 GLN A 235       2.693  45.927 -36.568  1.00 77.97           H  
ATOM   3860  OE1 GLN A 235       0.754  44.239 -38.297  1.00 77.97           O  
ATOM   3861  N   GLN A 236      -2.901  48.244 -39.936  1.00 78.77           N  
ATOM   3862  H   GLN A 236      -3.287  48.109 -39.013  1.00 78.77           H  
ATOM   3863  CA  GLN A 236      -3.816  48.306 -41.087  1.00 78.77           C  
ATOM   3864  HA  GLN A 236      -3.488  47.574 -41.825  1.00 78.77           H  
ATOM   3865  C   GLN A 236      -3.781  49.670 -41.792  1.00 78.77           C  
ATOM   3866  CB  GLN A 236      -5.261  47.968 -40.687  1.00 78.77           C  
ATOM   3867  HB2 GLN A 236      -5.533  48.494 -39.772  1.00 78.77           H  
ATOM   3868  HB3 GLN A 236      -5.917  48.315 -41.485  1.00 78.77           H  
ATOM   3869  O   GLN A 236      -3.774  49.703 -43.021  1.00 78.77           O  
ATOM   3870  CG  GLN A 236      -5.499  46.460 -40.510  1.00 78.77           C  
ATOM   3871  HG2 GLN A 236      -5.113  45.931 -41.382  1.00 78.77           H  
ATOM   3872  HG3 GLN A 236      -4.961  46.109 -39.630  1.00 78.77           H  
ATOM   3873  CD  GLN A 236      -6.980  46.106 -40.362  1.00 78.77           C  
ATOM   3874  NE2 GLN A 236      -7.306  44.846 -40.179  1.00 78.77           N  
ATOM   3875 HE21 GLN A 236      -8.293  44.656 -40.079  1.00 78.77           H  
ATOM   3876 HE22 GLN A 236      -6.597  44.128 -40.121  1.00 78.77           H  
ATOM   3877  OE1 GLN A 236      -7.875  46.933 -40.414  1.00 78.77           O  
ATOM   3878  N   GLN A 237      -3.701  50.789 -41.060  1.00 77.40           N  
ATOM   3879  H   GLN A 237      -3.757  50.720 -40.054  1.00 77.40           H  
ATOM   3880  CA  GLN A 237      -3.550  52.111 -41.684  1.00 77.40           C  
ATOM   3881  HA  GLN A 237      -4.340  52.233 -42.424  1.00 77.40           H  
ATOM   3882  C   GLN A 237      -2.226  52.248 -42.450  1.00 77.40           C  
ATOM   3883  CB  GLN A 237      -3.684  53.243 -40.655  1.00 77.40           C  
ATOM   3884  HB2 GLN A 237      -3.086  53.022 -39.771  1.00 77.40           H  
ATOM   3885  HB3 GLN A 237      -3.297  54.155 -41.109  1.00 77.40           H  
ATOM   3886  O   GLN A 237      -2.240  52.725 -43.585  1.00 77.40           O  
ATOM   3887  CG  GLN A 237      -5.144  53.500 -40.252  1.00 77.40           C  
ATOM   3888  HG2 GLN A 237      -5.513  52.658 -39.666  1.00 77.40           H  
ATOM   3889  HG3 GLN A 237      -5.756  53.584 -41.151  1.00 77.40           H  
ATOM   3890  CD  GLN A 237      -5.317  54.783 -39.441  1.00 77.40           C  
ATOM   3891  NE2 GLN A 237      -6.531  55.134 -39.079  1.00 77.40           N  
ATOM   3892 HE21 GLN A 237      -7.328  54.558 -39.311  1.00 77.40           H  
ATOM   3893 HE22 GLN A 237      -6.598  55.982 -38.535  1.00 77.40           H  
ATOM   3894  OE1 GLN A 237      -4.387  55.502 -39.119  1.00 77.40           O  
ATOM   3895  N   GLN A 238      -1.099  51.783 -41.896  1.00 72.68           N  
ATOM   3896  H   GLN A 238      -1.126  51.425 -40.952  1.00 72.68           H  
ATOM   3897  CA  GLN A 238       0.170  51.743 -42.640  1.00 72.68           C  
ATOM   3898  HA  GLN A 238       0.400  52.750 -42.990  1.00 72.68           H  
ATOM   3899  C   GLN A 238       0.076  50.864 -43.891  1.00 72.68           C  
ATOM   3900  CB  GLN A 238       1.322  51.248 -41.750  1.00 72.68           C  
ATOM   3901  HB2 GLN A 238       0.949  50.570 -40.983  1.00 72.68           H  
ATOM   3902  HB3 GLN A 238       2.031  50.699 -42.369  1.00 72.68           H  
ATOM   3903  O   GLN A 238       0.565  51.252 -44.951  1.00 72.68           O  
ATOM   3904  CG  GLN A 238       2.075  52.416 -41.101  1.00 72.68           C  
ATOM   3905  HG2 GLN A 238       1.402  52.938 -40.420  1.00 72.68           H  
ATOM   3906  HG3 GLN A 238       2.394  53.117 -41.873  1.00 72.68           H  
ATOM   3907  CD  GLN A 238       3.318  51.971 -40.333  1.00 72.68           C  
ATOM   3908  NE2 GLN A 238       3.870  52.822 -39.498  1.00 72.68           N  
ATOM   3909 HE21 GLN A 238       4.687  52.489 -39.006  1.00 72.68           H  
ATOM   3910 HE22 GLN A 238       3.478  53.743 -39.361  1.00 72.68           H  
ATOM   3911  OE1 GLN A 238       3.830  50.872 -40.464  1.00 72.68           O  
ATOM   3912  N   GLN A 239      -0.583  49.707 -43.801  1.00 69.74           N  
ATOM   3913  H   GLN A 239      -0.928  49.414 -42.898  1.00 69.74           H  
ATOM   3914  CA  GLN A 239      -0.736  48.798 -44.934  1.00 69.74           C  
ATOM   3915  HA  GLN A 239       0.249  48.669 -45.384  1.00 69.74           H  
ATOM   3916  C   GLN A 239      -1.654  49.382 -46.025  1.00 69.74           C  
ATOM   3917  CB  GLN A 239      -1.194  47.432 -44.405  1.00 69.74           C  
ATOM   3918  HB2 GLN A 239      -0.631  47.205 -43.500  1.00 69.74           H  
ATOM   3919  HB3 GLN A 239      -2.254  47.467 -44.151  1.00 69.74           H  
ATOM   3920  O   GLN A 239      -1.346  49.245 -47.208  1.00 69.74           O  
ATOM   3921  CG  GLN A 239      -0.936  46.304 -45.410  1.00 69.74           C  
ATOM   3922  HG2 GLN A 239       0.103  46.338 -45.739  1.00 69.74           H  
ATOM   3923  HG3 GLN A 239      -1.581  46.432 -46.279  1.00 69.74           H  
ATOM   3924  CD  GLN A 239      -1.207  44.942 -44.782  1.00 69.74           C  
ATOM   3925  NE2 GLN A 239      -0.284  44.393 -44.022  1.00 69.74           N  
ATOM   3926 HE21 GLN A 239       0.590  44.867 -43.843  1.00 69.74           H  
ATOM   3927 HE22 GLN A 239      -0.521  43.499 -43.616  1.00 69.74           H  
ATOM   3928  OE1 GLN A 239      -2.260  44.356 -44.945  1.00 69.74           O  
ATOM   3929  N   GLN A 240      -2.713  50.117 -45.660  1.00 69.61           N  
ATOM   3930  H   GLN A 240      -2.951  50.171 -44.680  1.00 69.61           H  
ATOM   3931  CA  GLN A 240      -3.517  50.884 -46.621  1.00 69.61           C  
ATOM   3932  HA  GLN A 240      -3.797  50.224 -47.442  1.00 69.61           H  
ATOM   3933  C   GLN A 240      -2.734  52.046 -47.248  1.00 69.61           C  
ATOM   3934  CB  GLN A 240      -4.808  51.415 -45.978  1.00 69.61           C  
ATOM   3935  HB2 GLN A 240      -5.221  52.175 -46.641  1.00 69.61           H  
ATOM   3936  HB3 GLN A 240      -4.583  51.884 -45.020  1.00 69.61           H  
ATOM   3937  O   GLN A 240      -2.847  52.257 -48.454  1.00 69.61           O  
ATOM   3938  CG  GLN A 240      -5.872  50.322 -45.789  1.00 69.61           C  
ATOM   3939  HG2 GLN A 240      -5.539  49.618 -45.026  1.00 69.61           H  
ATOM   3940  HG3 GLN A 240      -5.997  49.775 -46.723  1.00 69.61           H  
ATOM   3941  CD  GLN A 240      -7.237  50.881 -45.387  1.00 69.61           C  
ATOM   3942  NE2 GLN A 240      -8.191  50.035 -45.069  1.00 69.61           N  
ATOM   3943 HE21 GLN A 240      -9.077  50.445 -44.811  1.00 69.61           H  
ATOM   3944 HE22 GLN A 240      -8.021  49.039 -45.070  1.00 69.61           H  
ATOM   3945  OE1 GLN A 240      -7.490  52.074 -45.364  1.00 69.61           O  
ATOM   3946  N   GLN A 241      -1.906  52.774 -46.487  1.00 67.17           N  
ATOM   3947  H   GLN A 241      -1.867  52.599 -45.494  1.00 67.17           H  
ATOM   3948  CA  GLN A 241      -1.045  53.820 -47.059  1.00 67.17           C  
ATOM   3949  HA  GLN A 241      -1.668  54.492 -47.650  1.00 67.17           H  
ATOM   3950  C   GLN A 241      -0.004  53.243 -48.030  1.00 67.17           C  
ATOM   3951  CB  GLN A 241      -0.366  54.650 -45.958  1.00 67.17           C  
ATOM   3952  HB2 GLN A 241       0.059  53.992 -45.199  1.00 67.17           H  
ATOM   3953  HB3 GLN A 241       0.446  55.217 -46.413  1.00 67.17           H  
ATOM   3954  O   GLN A 241       0.196  53.810 -49.103  1.00 67.17           O  
ATOM   3955  CG  GLN A 241      -1.335  55.650 -45.305  1.00 67.17           C  
ATOM   3956  HG2 GLN A 241      -2.110  55.107 -44.764  1.00 67.17           H  
ATOM   3957  HG3 GLN A 241      -1.816  56.240 -46.084  1.00 67.17           H  
ATOM   3958  CD  GLN A 241      -0.646  56.616 -44.342  1.00 67.17           C  
ATOM   3959  NE2 GLN A 241      -1.380  57.528 -43.742  1.00 67.17           N  
ATOM   3960 HE21 GLN A 241      -2.376  57.577 -43.901  1.00 67.17           H  
ATOM   3961 HE22 GLN A 241      -0.885  58.145 -43.114  1.00 67.17           H  
ATOM   3962  OE1 GLN A 241       0.550  56.591 -44.107  1.00 67.17           O  
ATOM   3963  N   GLN A 242       0.600  52.089 -47.722  1.00 61.92           N  
ATOM   3964  H   GLN A 242       0.441  51.684 -46.811  1.00 61.92           H  
ATOM   3965  CA  GLN A 242       1.497  51.399 -48.658  1.00 61.92           C  
ATOM   3966  HA  GLN A 242       2.241  52.112 -49.012  1.00 61.92           H  
ATOM   3967  C   GLN A 242       0.763  50.895 -49.908  1.00 61.92           C  
ATOM   3968  CB  GLN A 242       2.235  50.246 -47.965  1.00 61.92           C  
ATOM   3969  HB2 GLN A 242       1.530  49.635 -47.402  1.00 61.92           H  
ATOM   3970  HB3 GLN A 242       2.693  49.623 -48.734  1.00 61.92           H  
ATOM   3971  O   GLN A 242       1.293  51.034 -51.008  1.00 61.92           O  
ATOM   3972  CG  GLN A 242       3.351  50.753 -47.037  1.00 61.92           C  
ATOM   3973  HG2 GLN A 242       2.912  51.321 -46.216  1.00 61.92           H  
ATOM   3974  HG3 GLN A 242       4.007  51.419 -47.597  1.00 61.92           H  
ATOM   3975  CD  GLN A 242       4.205  49.629 -46.455  1.00 61.92           C  
ATOM   3976  NE2 GLN A 242       5.139  49.947 -45.585  1.00 61.92           N  
ATOM   3977 HE21 GLN A 242       5.686  49.180 -45.223  1.00 61.92           H  
ATOM   3978 HE22 GLN A 242       5.284  50.909 -45.314  1.00 61.92           H  
ATOM   3979  OE1 GLN A 242       4.067  48.456 -46.756  1.00 61.92           O  
ATOM   3980  N   GLN A 243      -0.466  50.379 -49.790  1.00 59.60           N  
ATOM   3981  H   GLN A 243      -0.856  50.237 -48.869  1.00 59.60           H  
ATOM   3982  CA  GLN A 243      -1.272  50.022 -50.966  1.00 59.60           C  
ATOM   3983  HA  GLN A 243      -0.678  49.372 -51.609  1.00 59.60           H  
ATOM   3984  C   GLN A 243      -1.630  51.248 -51.821  1.00 59.60           C  
ATOM   3985  CB  GLN A 243      -2.533  49.249 -50.548  1.00 59.60           C  
ATOM   3986  HB2 GLN A 243      -3.021  49.755 -49.715  1.00 59.60           H  
ATOM   3987  HB3 GLN A 243      -3.222  49.232 -51.392  1.00 59.60           H  
ATOM   3988  O   GLN A 243      -1.593  51.157 -53.045  1.00 59.60           O  
ATOM   3989  CG  GLN A 243      -2.210  47.795 -50.164  1.00 59.60           C  
ATOM   3990  HG2 GLN A 243      -1.518  47.782 -49.322  1.00 59.60           H  
ATOM   3991  HG3 GLN A 243      -1.720  47.305 -51.006  1.00 59.60           H  
ATOM   3992  CD  GLN A 243      -3.446  46.979 -49.791  1.00 59.60           C  
ATOM   3993  NE2 GLN A 243      -3.272  45.775 -49.290  1.00 59.60           N  
ATOM   3994 HE21 GLN A 243      -2.346  45.398 -49.151  1.00 59.60           H  
ATOM   3995 HE22 GLN A 243      -4.113  45.281 -49.026  1.00 59.60           H  
ATOM   3996  OE1 GLN A 243      -4.585  47.388 -49.935  1.00 59.60           O  
ATOM   3997  N   GLN A 244      -1.908  52.406 -51.212  1.00 57.76           N  
ATOM   3998  H   GLN A 244      -1.961  52.426 -50.204  1.00 57.76           H  
ATOM   3999  CA  GLN A 244      -2.167  53.645 -51.956  1.00 57.76           C  
ATOM   4000  HA  GLN A 244      -2.846  53.413 -52.777  1.00 57.76           H  
ATOM   4001  C   GLN A 244      -0.905  54.223 -52.622  1.00 57.76           C  
ATOM   4002  CB  GLN A 244      -2.865  54.679 -51.058  1.00 57.76           C  
ATOM   4003  HB2 GLN A 244      -2.322  54.785 -50.119  1.00 57.76           H  
ATOM   4004  HB3 GLN A 244      -2.862  55.642 -51.569  1.00 57.76           H  
ATOM   4005  O   GLN A 244      -1.012  54.749 -53.726  1.00 57.76           O  
ATOM   4006  CG  GLN A 244      -4.326  54.283 -50.777  1.00 57.76           C  
ATOM   4007  HG2 GLN A 244      -4.860  54.177 -51.721  1.00 57.76           H  
ATOM   4008  HG3 GLN A 244      -4.349  53.319 -50.270  1.00 57.76           H  
ATOM   4009  CD  GLN A 244      -5.071  55.311 -49.929  1.00 57.76           C  
ATOM   4010  NE2 GLN A 244      -5.914  54.884 -49.015  1.00 57.76           N  
ATOM   4011 HE21 GLN A 244      -6.042  53.895 -48.851  1.00 57.76           H  
ATOM   4012 HE22 GLN A 244      -6.395  55.599 -48.489  1.00 57.76           H  
ATOM   4013  OE1 GLN A 244      -4.933  56.513 -50.074  1.00 57.76           O  
ATOM   4014  N   GLN A 245       0.288  54.083 -52.028  1.00 52.75           N  
ATOM   4015  H   GLN A 245       0.328  53.696 -51.096  1.00 52.75           H  
ATOM   4016  CA  GLN A 245       1.543  54.475 -52.693  1.00 52.75           C  
ATOM   4017  HA  GLN A 245       1.387  55.435 -53.183  1.00 52.75           H  
ATOM   4018  C   GLN A 245       1.953  53.500 -53.811  1.00 52.75           C  
ATOM   4019  CB  GLN A 245       2.677  54.652 -51.669  1.00 52.75           C  
ATOM   4020  HB2 GLN A 245       2.724  53.789 -51.005  1.00 52.75           H  
ATOM   4021  HB3 GLN A 245       3.619  54.718 -52.214  1.00 52.75           H  
ATOM   4022  O   GLN A 245       2.357  53.939 -54.888  1.00 52.75           O  
ATOM   4023  CG  GLN A 245       2.507  55.942 -50.848  1.00 52.75           C  
ATOM   4024  HG2 GLN A 245       1.636  55.847 -50.199  1.00 52.75           H  
ATOM   4025  HG3 GLN A 245       2.330  56.775 -51.529  1.00 52.75           H  
ATOM   4026  CD  GLN A 245       3.722  56.293 -49.990  1.00 52.75           C  
ATOM   4027  NE2 GLN A 245       3.696  57.415 -49.304  1.00 52.75           N  
ATOM   4028 HE21 GLN A 245       2.890  58.023 -49.337  1.00 52.75           H  
ATOM   4029 HE22 GLN A 245       4.521  57.607 -48.754  1.00 52.75           H  
ATOM   4030  OE1 GLN A 245       4.717  55.595 -49.910  1.00 52.75           O  
ATOM   4031  N   ASN A 246       1.799  52.188 -53.609  1.00 51.70           N  
ATOM   4032  H   ASN A 246       1.504  51.869 -52.697  1.00 51.70           H  
ATOM   4033  CA  ASN A 246       2.195  51.182 -54.603  1.00 51.70           C  
ATOM   4034  HA  ASN A 246       3.178  51.458 -54.985  1.00 51.70           H  
ATOM   4035  C   ASN A 246       1.286  51.139 -55.847  1.00 51.70           C  
ATOM   4036  CB  ASN A 246       2.328  49.805 -53.926  1.00 51.70           C  
ATOM   4037  HB2 ASN A 246       1.453  49.611 -53.306  1.00 51.70           H  
ATOM   4038  HB3 ASN A 246       2.370  49.038 -54.699  1.00 51.70           H  
ATOM   4039  O   ASN A 246       1.687  50.576 -56.861  1.00 51.70           O  
ATOM   4040  CG  ASN A 246       3.592  49.661 -53.090  1.00 51.70           C  
ATOM   4041  ND2 ASN A 246       3.743  48.557 -52.397  1.00 51.70           N  
ATOM   4042 HD21 ASN A 246       4.597  48.494 -51.861  1.00 51.70           H  
ATOM   4043 HD22 ASN A 246       3.030  47.842 -52.408  1.00 51.70           H  
ATOM   4044  OD1 ASN A 246       4.475  50.498 -53.059  1.00 51.70           O  
ATOM   4045  N   GLN A 247       0.114  51.784 -55.824  1.00 46.58           N  
ATOM   4046  H   GLN A 247      -0.178  52.207 -54.954  1.00 46.58           H  
ATOM   4047  CA  GLN A 247      -0.760  51.951 -56.998  1.00 46.58           C  
ATOM   4048  HA  GLN A 247      -0.912  50.973 -57.455  1.00 46.58           H  
ATOM   4049  C   GLN A 247      -0.170  52.841 -58.116  1.00 46.58           C  
ATOM   4050  CB  GLN A 247      -2.130  52.483 -56.528  1.00 46.58           C  
ATOM   4051  HB2 GLN A 247      -2.652  52.964 -57.355  1.00 46.58           H  
ATOM   4052  HB3 GLN A 247      -1.968  53.243 -55.764  1.00 46.58           H  
ATOM   4053  O   GLN A 247      -0.808  52.990 -59.156  1.00 46.58           O  
ATOM   4054  CG  GLN A 247      -3.044  51.385 -55.960  1.00 46.58           C  
ATOM   4055  HG2 GLN A 247      -3.711  51.845 -55.231  1.00 46.58           H  
ATOM   4056  HG3 GLN A 247      -2.455  50.629 -55.441  1.00 46.58           H  
ATOM   4057  CD  GLN A 247      -3.888  50.699 -57.034  1.00 46.58           C  
ATOM   4058  NE2 GLN A 247      -5.192  50.630 -56.867  1.00 46.58           N  
ATOM   4059 HE21 GLN A 247      -5.629  51.026 -56.048  1.00 46.58           H  
ATOM   4060 HE22 GLN A 247      -5.696  50.175 -57.614  1.00 46.58           H  
ATOM   4061  OE1 GLN A 247      -3.413  50.207 -58.039  1.00 46.58           O  
ATOM   4062  N   HIS A 248       1.023  53.435 -57.944  1.00 45.13           N  
ATOM   4063  H   HIS A 248       1.487  53.325 -57.053  1.00 45.13           H  
ATOM   4064  CA  HIS A 248       1.641  54.315 -58.950  1.00 45.13           C  
ATOM   4065  HA  HIS A 248       0.933  54.426 -59.771  1.00 45.13           H  
ATOM   4066  C   HIS A 248       2.918  53.759 -59.628  1.00 45.13           C  
ATOM   4067  CB  HIS A 248       1.812  55.730 -58.362  1.00 45.13           C  
ATOM   4068  HB2 HIS A 248       1.008  55.922 -57.653  1.00 45.13           H  
ATOM   4069  HB3 HIS A 248       2.756  55.787 -57.819  1.00 45.13           H  
ATOM   4070  O   HIS A 248       3.513  54.453 -60.455  1.00 45.13           O  
ATOM   4071  CG  HIS A 248       1.765  56.816 -59.415  1.00 45.13           C  
ATOM   4072  CD2 HIS A 248       0.725  57.667 -59.676  1.00 45.13           C  
ATOM   4073  HD2 HIS A 248      -0.207  57.712 -59.131  1.00 45.13           H  
ATOM   4074  ND1 HIS A 248       2.719  57.053 -60.376  1.00 45.13           N  
ATOM   4075  HD1 HIS A 248       3.499  56.436 -60.554  1.00 45.13           H  
ATOM   4076  CE1 HIS A 248       2.267  58.010 -61.199  1.00 45.13           C  
ATOM   4077  HE1 HIS A 248       2.778  58.361 -62.083  1.00 45.13           H  
ATOM   4078  NE2 HIS A 248       1.055  58.427 -60.806  1.00 45.13           N  
ATOM   4079  N   LEU A 249       3.354  52.521 -59.351  1.00 40.90           N  
ATOM   4080  H   LEU A 249       2.825  51.947 -58.710  1.00 40.90           H  
ATOM   4081  CA  LEU A 249       4.431  51.872 -60.124  1.00 40.90           C  
ATOM   4082  HA  LEU A 249       4.752  52.555 -60.911  1.00 40.90           H  
ATOM   4083  C   LEU A 249       3.921  50.634 -60.878  1.00 40.90           C  
ATOM   4084  CB  LEU A 249       5.682  51.587 -59.265  1.00 40.90           C  
ATOM   4085  HB2 LEU A 249       5.412  51.513 -58.212  1.00 40.90           H  
ATOM   4086  HB3 LEU A 249       6.077  50.617 -59.567  1.00 40.90           H  
ATOM   4087  O   LEU A 249       3.268  49.757 -60.319  1.00 40.90           O  
ATOM   4088  CG  LEU A 249       6.804  52.631 -59.461  1.00 40.90           C  
ATOM   4089  HG  LEU A 249       6.925  52.835 -60.525  1.00 40.90           H  
ATOM   4090  CD1 LEU A 249       6.533  53.950 -58.735  1.00 40.90           C  
ATOM   4091 HD11 LEU A 249       5.641  54.426 -59.143  1.00 40.90           H  
ATOM   4092 HD12 LEU A 249       7.375  54.629 -58.868  1.00 40.90           H  
ATOM   4093 HD13 LEU A 249       6.381  53.765 -57.672  1.00 40.90           H  
ATOM   4094  CD2 LEU A 249       8.135  52.089 -58.942  1.00 40.90           C  
ATOM   4095 HD21 LEU A 249       8.927  52.818 -59.119  1.00 40.90           H  
ATOM   4096 HD22 LEU A 249       8.063  51.885 -57.874  1.00 40.90           H  
ATOM   4097 HD23 LEU A 249       8.386  51.168 -59.467  1.00 40.90           H  
ATOM   4098  N   SER A 250       4.225  50.584 -62.176  1.00 36.17           N  
ATOM   4099  H   SER A 250       4.843  51.286 -62.559  1.00 36.17           H  
ATOM   4100  CA  SER A 250       3.766  49.553 -63.109  1.00 36.17           C  
ATOM   4101  HA  SER A 250       2.694  49.437 -62.949  1.00 36.17           H  
ATOM   4102  C   SER A 250       4.443  48.189 -62.878  1.00 36.17           C  
ATOM   4103  CB  SER A 250       3.976  50.032 -64.551  1.00 36.17           C  
ATOM   4104  HB2 SER A 250       3.841  49.196 -65.237  1.00 36.17           H  
ATOM   4105  HB3 SER A 250       3.234  50.796 -64.781  1.00 36.17           H  
ATOM   4106  O   SER A 250       5.612  48.130 -62.492  1.00 36.17           O  
ATOM   4107  OG  SER A 250       5.268  50.590 -64.721  1.00 36.17           O  
ATOM   4108  HG  SER A 250       5.445  50.700 -65.658  1.00 36.17           H  
ATOM   4109  N   PRO A 251       3.739  47.067 -63.132  1.00 40.30           N  
ATOM   4110  CA  PRO A 251       4.232  45.738 -62.781  1.00 40.30           C  
ATOM   4111  HA  PRO A 251       4.692  45.763 -61.793  1.00 40.30           H  
ATOM   4112  C   PRO A 251       5.260  45.208 -63.792  1.00 40.30           C  
ATOM   4113  CB  PRO A 251       2.975  44.861 -62.714  1.00 40.30           C  
ATOM   4114  HB2 PRO A 251       2.534  44.939 -61.720  1.00 40.30           H  
ATOM   4115  HB3 PRO A 251       3.183  43.817 -62.952  1.00 40.30           H  
ATOM   4116  O   PRO A 251       4.905  44.837 -64.911  1.00 40.30           O  
ATOM   4117  CG  PRO A 251       2.037  45.503 -63.737  1.00 40.30           C  
ATOM   4118  HG2 PRO A 251       0.991  45.299 -63.510  1.00 40.30           H  
ATOM   4119  HG3 PRO A 251       2.284  45.156 -64.741  1.00 40.30           H  
ATOM   4120  CD  PRO A 251       2.363  46.990 -63.607  1.00 40.30           C  
ATOM   4121  HD2 PRO A 251       2.245  47.486 -64.571  1.00 40.30           H  
ATOM   4122  HD3 PRO A 251       1.700  47.438 -62.867  1.00 40.30           H  
ATOM   4123  N   ILE A 252       6.526  45.091 -63.377  1.00 33.75           N  
ATOM   4124  H   ILE A 252       6.776  45.480 -62.479  1.00 33.75           H  
ATOM   4125  CA  ILE A 252       7.567  44.367 -64.122  1.00 33.75           C  
ATOM   4126  HA  ILE A 252       7.079  43.775 -64.897  1.00 33.75           H  
ATOM   4127  C   ILE A 252       8.291  43.374 -63.199  1.00 33.75           C  
ATOM   4128  CB  ILE A 252       8.528  45.331 -64.863  1.00 33.75           C  
ATOM   4129  HB  ILE A 252       8.933  46.044 -64.145  1.00 33.75           H  
ATOM   4130  O   ILE A 252       8.981  43.768 -62.271  1.00 33.75           O  
ATOM   4131  CG1 ILE A 252       7.743  46.106 -65.953  1.00 33.75           C  
ATOM   4132 HG12 ILE A 252       6.982  46.716 -65.466  1.00 33.75           H  
ATOM   4133 HG13 ILE A 252       7.236  45.396 -66.606  1.00 33.75           H  
ATOM   4134  CG2 ILE A 252       9.708  44.561 -65.494  1.00 33.75           C  
ATOM   4135 HG21 ILE A 252      10.272  44.027 -64.728  1.00 33.75           H  
ATOM   4136 HG22 ILE A 252      10.405  45.256 -65.961  1.00 33.75           H  
ATOM   4137 HG23 ILE A 252       9.344  43.856 -66.241  1.00 33.75           H  
ATOM   4138  CD1 ILE A 252       8.577  47.049 -66.831  1.00 33.75           C  
ATOM   4139 HD11 ILE A 252       7.908  47.646 -67.450  1.00 33.75           H  
ATOM   4140 HD12 ILE A 252       9.166  47.716 -66.201  1.00 33.75           H  
ATOM   4141 HD13 ILE A 252       9.237  46.481 -67.486  1.00 33.75           H  
ATOM   4142  N   LEU A 253       8.084  42.092 -63.520  1.00 29.97           N  
ATOM   4143  H   LEU A 253       7.349  41.978 -64.203  1.00 29.97           H  
ATOM   4144  CA  LEU A 253       8.891  40.877 -63.319  1.00 29.97           C  
ATOM   4145  HA  LEU A 253       8.163  40.087 -63.135  1.00 29.97           H  
ATOM   4146  C   LEU A 253       9.922  40.748 -62.166  1.00 29.97           C  
ATOM   4147  CB  LEU A 253       9.598  40.528 -64.650  1.00 29.97           C  
ATOM   4148  HB2 LEU A 253      10.156  41.393 -65.009  1.00 29.97           H  
ATOM   4149  HB3 LEU A 253      10.333  39.753 -64.435  1.00 29.97           H  
ATOM   4150  O   LEU A 253      10.783  41.589 -61.937  1.00 29.97           O  
ATOM   4151  CG  LEU A 253       8.672  39.995 -65.764  1.00 29.97           C  
ATOM   4152  HG  LEU A 253       7.860  39.424 -65.316  1.00 29.97           H  
ATOM   4153  CD1 LEU A 253       8.077  41.098 -66.644  1.00 29.97           C  
ATOM   4154 HD11 LEU A 253       7.462  40.652 -67.426  1.00 29.97           H  
ATOM   4155 HD12 LEU A 253       8.876  41.673 -67.112  1.00 29.97           H  
ATOM   4156 HD13 LEU A 253       7.443  41.766 -66.061  1.00 29.97           H  
ATOM   4157  CD2 LEU A 253       9.455  39.058 -66.685  1.00 29.97           C  
ATOM   4158 HD21 LEU A 253       8.802  38.679 -67.471  1.00 29.97           H  
ATOM   4159 HD22 LEU A 253      10.293  39.589 -67.138  1.00 29.97           H  
ATOM   4160 HD23 LEU A 253       9.832  38.210 -66.115  1.00 29.97           H  
ATOM   4161  N   SER A 254       9.994  39.492 -61.696  1.00 33.32           N  
ATOM   4162  H   SER A 254       9.209  38.906 -61.941  1.00 33.32           H  
ATOM   4163  CA  SER A 254      11.085  38.797 -60.974  1.00 33.32           C  
ATOM   4164  HA  SER A 254      10.881  37.759 -61.237  1.00 33.32           H  
ATOM   4165  C   SER A 254      11.071  38.829 -59.426  1.00 33.32           C  
ATOM   4166  CB  SER A 254      12.471  39.050 -61.590  1.00 33.32           C  
ATOM   4167  HB2 SER A 254      13.162  38.277 -61.255  1.00 33.32           H  
ATOM   4168  HB3 SER A 254      12.401  38.999 -62.677  1.00 33.32           H  
ATOM   4169  O   SER A 254      10.568  39.783 -58.837  1.00 33.32           O  
ATOM   4170  OG  SER A 254      12.990  40.303 -61.218  1.00 33.32           O  
ATOM   4171  HG  SER A 254      12.307  40.960 -61.376  1.00 33.32           H  
ATOM   4172  N   PRO A 255      11.531  37.747 -58.747  1.00 38.07           N  
ATOM   4173  CA  PRO A 255      11.276  37.529 -57.317  1.00 38.07           C  
ATOM   4174  HA  PRO A 255      10.423  38.120 -56.985  1.00 38.07           H  
ATOM   4175  C   PRO A 255      12.480  37.837 -56.410  1.00 38.07           C  
ATOM   4176  CB  PRO A 255      10.919  36.043 -57.237  1.00 38.07           C  
ATOM   4177  HB2 PRO A 255      11.062  35.637 -56.235  1.00 38.07           H  
ATOM   4178  HB3 PRO A 255       9.891  35.895 -57.565  1.00 38.07           H  
ATOM   4179  O   PRO A 255      13.620  37.548 -56.770  1.00 38.07           O  
ATOM   4180  CG  PRO A 255      11.880  35.414 -58.249  1.00 38.07           C  
ATOM   4181  HG2 PRO A 255      11.470  34.493 -58.665  1.00 38.07           H  
ATOM   4182  HG3 PRO A 255      12.843  35.216 -57.778  1.00 38.07           H  
ATOM   4183  CD  PRO A 255      12.039  36.496 -59.321  1.00 38.07           C  
ATOM   4184  HD2 PRO A 255      11.456  36.188 -60.188  1.00 38.07           H  
ATOM   4185  HD3 PRO A 255      13.090  36.599 -59.592  1.00 38.07           H  
ATOM   4186  N   LEU A 256      12.226  38.308 -55.179  1.00 35.21           N  
ATOM   4187  H   LEU A 256      11.278  38.558 -54.934  1.00 35.21           H  
ATOM   4188  CA  LEU A 256      13.269  38.486 -54.159  1.00 35.21           C  
ATOM   4189  HA  LEU A 256      14.090  37.817 -54.414  1.00 35.21           H  
ATOM   4190  C   LEU A 256      12.785  38.128 -52.727  1.00 35.21           C  
ATOM   4191  CB  LEU A 256      13.823  39.927 -54.243  1.00 35.21           C  
ATOM   4192  HB2 LEU A 256      13.625  40.349 -55.228  1.00 35.21           H  
ATOM   4193  HB3 LEU A 256      13.308  40.555 -53.516  1.00 35.21           H  
ATOM   4194  O   LEU A 256      11.960  38.846 -52.162  1.00 35.21           O  
ATOM   4195  CG  LEU A 256      15.342  39.984 -53.994  1.00 35.21           C  
ATOM   4196  HG  LEU A 256      15.597  39.340 -53.152  1.00 35.21           H  
ATOM   4197  CD1 LEU A 256      16.128  39.536 -55.231  1.00 35.21           C  
ATOM   4198 HD11 LEU A 256      15.895  40.182 -56.078  1.00 35.21           H  
ATOM   4199 HD12 LEU A 256      17.197  39.583 -55.027  1.00 35.21           H  
ATOM   4200 HD13 LEU A 256      15.871  38.511 -55.496  1.00 35.21           H  
ATOM   4201  CD2 LEU A 256      15.778  41.410 -53.658  1.00 35.21           C  
ATOM   4202 HD21 LEU A 256      15.270  41.744 -52.754  1.00 35.21           H  
ATOM   4203 HD22 LEU A 256      15.529  42.080 -54.481  1.00 35.21           H  
ATOM   4204 HD23 LEU A 256      16.854  41.435 -53.484  1.00 35.21           H  
ATOM   4205  N   PRO A 257      13.283  37.033 -52.119  1.00 48.42           N  
ATOM   4206  CA  PRO A 257      13.108  36.701 -50.695  1.00 48.42           C  
ATOM   4207  HA  PRO A 257      12.181  37.117 -50.301  1.00 48.42           H  
ATOM   4208  C   PRO A 257      14.309  37.207 -49.847  1.00 48.42           C  
ATOM   4209  CB  PRO A 257      13.020  35.171 -50.739  1.00 48.42           C  
ATOM   4210  HB2 PRO A 257      12.026  34.873 -51.074  1.00 48.42           H  
ATOM   4211  HB3 PRO A 257      13.251  34.696 -49.786  1.00 48.42           H  
ATOM   4212  O   PRO A 257      15.277  37.697 -50.429  1.00 48.42           O  
ATOM   4213  CG  PRO A 257      14.052  34.789 -51.801  1.00 48.42           C  
ATOM   4214  HG2 PRO A 257      13.817  33.830 -52.263  1.00 48.42           H  
ATOM   4215  HG3 PRO A 257      15.047  34.768 -51.358  1.00 48.42           H  
ATOM   4216  CD  PRO A 257      13.961  35.937 -52.805  1.00 48.42           C  
ATOM   4217  HD2 PRO A 257      13.373  35.623 -53.667  1.00 48.42           H  
ATOM   4218  HD3 PRO A 257      14.961  36.234 -53.120  1.00 48.42           H  
ATOM   4219  N   PRO A 258      14.359  37.055 -48.499  1.00 49.15           N  
ATOM   4220  CA  PRO A 258      13.320  36.708 -47.521  1.00 49.15           C  
ATOM   4221  HA  PRO A 258      12.338  36.658 -47.990  1.00 49.15           H  
ATOM   4222  C   PRO A 258      13.253  37.713 -46.330  1.00 49.15           C  
ATOM   4223  CB  PRO A 258      13.744  35.312 -47.029  1.00 49.15           C  
ATOM   4224  HB2 PRO A 258      13.377  34.538 -47.702  1.00 49.15           H  
ATOM   4225  HB3 PRO A 258      13.391  35.073 -46.025  1.00 49.15           H  
ATOM   4226  O   PRO A 258      13.005  37.310 -45.193  1.00 49.15           O  
ATOM   4227  CG  PRO A 258      15.277  35.364 -47.087  1.00 49.15           C  
ATOM   4228  HG2 PRO A 258      15.698  35.431 -46.084  1.00 49.15           H  
ATOM   4229  HG3 PRO A 258      15.659  34.480 -47.598  1.00 49.15           H  
ATOM   4230  CD  PRO A 258      15.612  36.633 -47.883  1.00 49.15           C  
ATOM   4231  HD2 PRO A 258      15.973  37.412 -47.211  1.00 49.15           H  
ATOM   4232  HD3 PRO A 258      16.380  36.409 -48.623  1.00 49.15           H  
ATOM   4233  N   ILE A 259      13.505  39.016 -46.542  1.00 47.36           N  
ATOM   4234  H   ILE A 259      13.732  39.296 -47.485  1.00 47.36           H  
ATOM   4235  CA  ILE A 259      13.689  40.024 -45.459  1.00 47.36           C  
ATOM   4236  HA  ILE A 259      14.617  39.792 -44.936  1.00 47.36           H  
ATOM   4237  C   ILE A 259      12.575  39.991 -44.388  1.00 47.36           C  
ATOM   4238  CB  ILE A 259      13.833  41.447 -46.072  1.00 47.36           C  
ATOM   4239  HB  ILE A 259      12.965  41.635 -46.705  1.00 47.36           H  
ATOM   4240  O   ILE A 259      12.843  40.127 -43.193  1.00 47.36           O  
ATOM   4241  CG1 ILE A 259      15.106  41.517 -46.953  1.00 47.36           C  
ATOM   4242 HG12 ILE A 259      15.982  41.314 -46.337  1.00 47.36           H  
ATOM   4243 HG13 ILE A 259      15.054  40.746 -47.721  1.00 47.36           H  
ATOM   4244  CG2 ILE A 259      13.872  42.545 -44.989  1.00 47.36           C  
ATOM   4245 HG21 ILE A 259      14.720  42.386 -44.323  1.00 47.36           H  
ATOM   4246 HG22 ILE A 259      12.954  42.551 -44.401  1.00 47.36           H  
ATOM   4247 HG23 ILE A 259      13.953  43.533 -45.443  1.00 47.36           H  
ATOM   4248  CD1 ILE A 259      15.320  42.852 -47.679  1.00 47.36           C  
ATOM   4249 HD11 ILE A 259      15.592  43.636 -46.972  1.00 47.36           H  
ATOM   4250 HD12 ILE A 259      16.133  42.744 -48.397  1.00 47.36           H  
ATOM   4251 HD13 ILE A 259      14.413  43.136 -48.214  1.00 47.36           H  
ATOM   4252  N   GLN A 260      11.329  39.755 -44.803  1.00 52.56           N  
ATOM   4253  H   GLN A 260      11.182  39.615 -45.793  1.00 52.56           H  
ATOM   4254  CA  GLN A 260      10.149  39.780 -43.933  1.00 52.56           C  
ATOM   4255  HA  GLN A 260      10.145  40.743 -43.423  1.00 52.56           H  
ATOM   4256  C   GLN A 260      10.162  38.699 -42.832  1.00 52.56           C  
ATOM   4257  CB  GLN A 260       8.903  39.683 -44.837  1.00 52.56           C  
ATOM   4258  HB2 GLN A 260       9.194  39.876 -45.869  1.00 52.56           H  
ATOM   4259  HB3 GLN A 260       8.482  38.678 -44.796  1.00 52.56           H  
ATOM   4260  O   GLN A 260       9.664  38.942 -41.732  1.00 52.56           O  
ATOM   4261  CG  GLN A 260       7.826  40.715 -44.467  1.00 52.56           C  
ATOM   4262  HG2 GLN A 260       8.305  41.676 -44.280  1.00 52.56           H  
ATOM   4263  HG3 GLN A 260       7.313  40.404 -43.557  1.00 52.56           H  
ATOM   4264  CD  GLN A 260       6.804  40.914 -45.585  1.00 52.56           C  
ATOM   4265  NE2 GLN A 260       6.129  42.042 -45.624  1.00 52.56           N  
ATOM   4266 HE21 GLN A 260       5.482  42.137 -46.393  1.00 52.56           H  
ATOM   4267 HE22 GLN A 260       6.276  42.763 -44.933  1.00 52.56           H  
ATOM   4268  OE1 GLN A 260       6.605  40.086 -46.455  1.00 52.56           O  
ATOM   4269  N   GLN A 261      10.781  37.537 -43.079  1.00 55.99           N  
ATOM   4270  H   GLN A 261      11.255  37.413 -43.962  1.00 55.99           H  
ATOM   4271  CA  GLN A 261      10.858  36.453 -42.090  1.00 55.99           C  
ATOM   4272  HA  GLN A 261       9.878  36.346 -41.625  1.00 55.99           H  
ATOM   4273  C   GLN A 261      11.864  36.773 -40.972  1.00 55.99           C  
ATOM   4274  CB  GLN A 261      11.192  35.139 -42.816  1.00 55.99           C  
ATOM   4275  HB2 GLN A 261      10.558  35.056 -43.699  1.00 55.99           H  
ATOM   4276  HB3 GLN A 261      12.232  35.156 -43.141  1.00 55.99           H  
ATOM   4277  O   GLN A 261      11.603  36.497 -39.800  1.00 55.99           O  
ATOM   4278  CG  GLN A 261      10.938  33.906 -41.933  1.00 55.99           C  
ATOM   4279  HG2 GLN A 261       9.910  33.941 -41.571  1.00 55.99           H  
ATOM   4280  HG3 GLN A 261      11.605  33.921 -41.072  1.00 55.99           H  
ATOM   4281  CD  GLN A 261      11.146  32.592 -42.683  1.00 55.99           C  
ATOM   4282  NE2 GLN A 261      10.420  31.551 -42.341  1.00 55.99           N  
ATOM   4283 HE21 GLN A 261       9.742  31.614 -41.595  1.00 55.99           H  
ATOM   4284 HE22 GLN A 261      10.594  30.700 -42.856  1.00 55.99           H  
ATOM   4285  OE1 GLN A 261      11.957  32.472 -43.585  1.00 55.99           O  
ATOM   4286  N   LEU A 262      12.982  37.429 -41.310  1.00 56.77           N  
ATOM   4287  H   LEU A 262      13.121  37.669 -42.281  1.00 56.77           H  
ATOM   4288  CA  LEU A 262      13.981  37.865 -40.330  1.00 56.77           C  
ATOM   4289  HA  LEU A 262      14.256  37.001 -39.725  1.00 56.77           H  
ATOM   4290  C   LEU A 262      13.408  38.931 -39.382  1.00 56.77           C  
ATOM   4291  CB  LEU A 262      15.224  38.376 -41.085  1.00 56.77           C  
ATOM   4292  HB2 LEU A 262      15.522  37.632 -41.824  1.00 56.77           H  
ATOM   4293  HB3 LEU A 262      14.954  39.287 -41.619  1.00 56.77           H  
ATOM   4294  O   LEU A 262      13.662  38.892 -38.177  1.00 56.77           O  
ATOM   4295  CG  LEU A 262      16.434  38.674 -40.176  1.00 56.77           C  
ATOM   4296  HG  LEU A 262      16.138  39.359 -39.381  1.00 56.77           H  
ATOM   4297  CD1 LEU A 262      17.012  37.402 -39.551  1.00 56.77           C  
ATOM   4298 HD11 LEU A 262      16.285  36.950 -38.877  1.00 56.77           H  
ATOM   4299 HD12 LEU A 262      17.903  37.648 -38.974  1.00 56.77           H  
ATOM   4300 HD13 LEU A 262      17.278  36.687 -40.330  1.00 56.77           H  
ATOM   4301  CD2 LEU A 262      17.539  39.346 -40.991  1.00 56.77           C  
ATOM   4302 HD21 LEU A 262      18.386  39.577 -40.344  1.00 56.77           H  
ATOM   4303 HD22 LEU A 262      17.167  40.276 -41.420  1.00 56.77           H  
ATOM   4304 HD23 LEU A 262      17.870  38.686 -41.793  1.00 56.77           H  
ATOM   4305  N   GLN A 263      12.588  39.848 -39.907  1.00 64.67           N  
ATOM   4306  H   GLN A 263      12.436  39.844 -40.905  1.00 64.67           H  
ATOM   4307  CA  GLN A 263      11.938  40.880 -39.097  1.00 64.67           C  
ATOM   4308  HA  GLN A 263      12.705  41.336 -38.472  1.00 64.67           H  
ATOM   4309  C   GLN A 263      10.876  40.297 -38.148  1.00 64.67           C  
ATOM   4310  CB  GLN A 263      11.375  41.969 -40.023  1.00 64.67           C  
ATOM   4311  HB2 GLN A 263      12.139  42.230 -40.756  1.00 64.67           H  
ATOM   4312  HB3 GLN A 263      10.499  41.596 -40.553  1.00 64.67           H  
ATOM   4313  O   GLN A 263      10.802  40.714 -36.991  1.00 64.67           O  
ATOM   4314  CG  GLN A 263      11.013  43.238 -39.234  1.00 64.67           C  
ATOM   4315  HG2 GLN A 263      10.134  43.052 -38.617  1.00 64.67           H  
ATOM   4316  HG3 GLN A 263      11.843  43.494 -38.576  1.00 64.67           H  
ATOM   4317  CD  GLN A 263      10.732  44.434 -40.140  1.00 64.67           C  
ATOM   4318  NE2 GLN A 263      10.981  45.642 -39.680  1.00 64.67           N  
ATOM   4319 HE21 GLN A 263      11.371  45.778 -38.759  1.00 64.67           H  
ATOM   4320 HE22 GLN A 263      10.787  46.400 -40.318  1.00 64.67           H  
ATOM   4321  OE1 GLN A 263      10.289  44.319 -41.268  1.00 64.67           O  
ATOM   4322  N   GLN A 264      10.115  39.285 -38.585  1.00 62.57           N  
ATOM   4323  H   GLN A 264      10.189  38.997 -39.550  1.00 62.57           H  
ATOM   4324  CA  GLN A 264       9.180  38.567 -37.710  1.00 62.57           C  
ATOM   4325  HA  GLN A 264       8.519  39.298 -37.246  1.00 62.57           H  
ATOM   4326  C   GLN A 264       9.914  37.832 -36.574  1.00 62.57           C  
ATOM   4327  CB  GLN A 264       8.319  37.615 -38.555  1.00 62.57           C  
ATOM   4328  HB2 GLN A 264       8.949  36.840 -38.993  1.00 62.57           H  
ATOM   4329  HB3 GLN A 264       7.860  38.183 -39.364  1.00 62.57           H  
ATOM   4330  O   GLN A 264       9.513  37.948 -35.416  1.00 62.57           O  
ATOM   4331  CG  GLN A 264       7.206  36.957 -37.725  1.00 62.57           C  
ATOM   4332  HG2 GLN A 264       6.610  37.732 -37.244  1.00 62.57           H  
ATOM   4333  HG3 GLN A 264       7.641  36.328 -36.948  1.00 62.57           H  
ATOM   4334  CD  GLN A 264       6.305  36.084 -38.591  1.00 62.57           C  
ATOM   4335  NE2 GLN A 264       5.039  36.414 -38.730  1.00 62.57           N  
ATOM   4336 HE21 GLN A 264       4.658  37.224 -38.262  1.00 62.57           H  
ATOM   4337 HE22 GLN A 264       4.490  35.800 -39.314  1.00 62.57           H  
ATOM   4338  OE1 GLN A 264       6.722  35.100 -39.173  1.00 62.57           O  
ATOM   4339  N   TYR A 265      11.024  37.146 -36.871  1.00 64.06           N  
ATOM   4340  H   TYR A 265      11.293  37.054 -37.840  1.00 64.06           H  
ATOM   4341  CA  TYR A 265      11.831  36.461 -35.853  1.00 64.06           C  
ATOM   4342  HA  TYR A 265      11.186  35.771 -35.309  1.00 64.06           H  
ATOM   4343  C   TYR A 265      12.433  37.435 -34.823  1.00 64.06           C  
ATOM   4344  CB  TYR A 265      12.930  35.646 -36.549  1.00 64.06           C  
ATOM   4345  HB2 TYR A 265      13.605  36.322 -37.074  1.00 64.06           H  
ATOM   4346  HB3 TYR A 265      12.468  35.000 -37.295  1.00 64.06           H  
ATOM   4347  O   TYR A 265      12.410  37.175 -33.618  1.00 64.06           O  
ATOM   4348  CG  TYR A 265      13.724  34.774 -35.596  1.00 64.06           C  
ATOM   4349  CD1 TYR A 265      15.047  35.113 -35.241  1.00 64.06           C  
ATOM   4350  HD1 TYR A 265      15.510  35.988 -35.670  1.00 64.06           H  
ATOM   4351  CD2 TYR A 265      13.123  33.622 -35.052  1.00 64.06           C  
ATOM   4352  HD2 TYR A 265      12.107  33.364 -35.313  1.00 64.06           H  
ATOM   4353  CE1 TYR A 265      15.768  34.296 -34.346  1.00 64.06           C  
ATOM   4354  HE1 TYR A 265      16.792  34.532 -34.095  1.00 64.06           H  
ATOM   4355  CE2 TYR A 265      13.838  32.810 -34.153  1.00 64.06           C  
ATOM   4356  HE2 TYR A 265      13.381  31.929 -33.726  1.00 64.06           H  
ATOM   4357  OH  TYR A 265      15.835  32.358 -32.920  1.00 64.06           O  
ATOM   4358  HH  TYR A 265      16.721  32.677 -32.736  1.00 64.06           H  
ATOM   4359  CZ  TYR A 265      15.159  33.145 -33.796  1.00 64.06           C  
ATOM   4360  N   GLN A 266      12.916  38.597 -35.275  1.00 70.46           N  
ATOM   4361  H   GLN A 266      12.938  38.754 -36.272  1.00 70.46           H  
ATOM   4362  CA  GLN A 266      13.447  39.637 -34.389  1.00 70.46           C  
ATOM   4363  HA  GLN A 266      14.195  39.179 -33.742  1.00 70.46           H  
ATOM   4364  C   GLN A 266      12.359  40.229 -33.473  1.00 70.46           C  
ATOM   4365  CB  GLN A 266      14.144  40.701 -35.250  1.00 70.46           C  
ATOM   4366  HB2 GLN A 266      14.837  40.201 -35.926  1.00 70.46           H  
ATOM   4367  HB3 GLN A 266      13.404  41.232 -35.849  1.00 70.46           H  
ATOM   4368  O   GLN A 266      12.600  40.425 -32.280  1.00 70.46           O  
ATOM   4369  CG  GLN A 266      14.937  41.711 -34.409  1.00 70.46           C  
ATOM   4370  HG2 GLN A 266      14.253  42.302 -33.800  1.00 70.46           H  
ATOM   4371  HG3 GLN A 266      15.619  41.178 -33.746  1.00 70.46           H  
ATOM   4372  CD  GLN A 266      15.738  42.656 -35.297  1.00 70.46           C  
ATOM   4373  NE2 GLN A 266      16.980  42.347 -35.606  1.00 70.46           N  
ATOM   4374 HE21 GLN A 266      17.458  43.009 -36.201  1.00 70.46           H  
ATOM   4375 HE22 GLN A 266      17.413  41.505 -35.255  1.00 70.46           H  
ATOM   4376  OE1 GLN A 266      15.258  43.678 -35.750  1.00 70.46           O  
ATOM   4377  N   GLN A 267      11.145  40.445 -33.992  1.00 69.68           N  
ATOM   4378  H   GLN A 267      11.004  40.284 -34.979  1.00 69.68           H  
ATOM   4379  CA  GLN A 267      10.001  40.896 -33.193  1.00 69.68           C  
ATOM   4380  HA  GLN A 267      10.308  41.777 -32.628  1.00 69.68           H  
ATOM   4381  C   GLN A 267       9.555  39.835 -32.170  1.00 69.68           C  
ATOM   4382  CB  GLN A 267       8.872  41.313 -34.150  1.00 69.68           C  
ATOM   4383  HB2 GLN A 267       8.525  40.446 -34.712  1.00 69.68           H  
ATOM   4384  HB3 GLN A 267       9.274  42.039 -34.856  1.00 69.68           H  
ATOM   4385  O   GLN A 267       9.255  40.177 -31.024  1.00 69.68           O  
ATOM   4386  CG  GLN A 267       7.681  41.951 -33.420  1.00 69.68           C  
ATOM   4387  HG2 GLN A 267       7.150  41.190 -32.848  1.00 69.68           H  
ATOM   4388  HG3 GLN A 267       8.044  42.712 -32.730  1.00 69.68           H  
ATOM   4389  CD  GLN A 267       6.713  42.597 -34.405  1.00 69.68           C  
ATOM   4390  NE2 GLN A 267       6.910  43.849 -34.758  1.00 69.68           N  
ATOM   4391 HE21 GLN A 267       7.673  44.382 -34.366  1.00 69.68           H  
ATOM   4392 HE22 GLN A 267       6.251  44.225 -35.424  1.00 69.68           H  
ATOM   4393  OE1 GLN A 267       5.777  41.991 -34.893  1.00 69.68           O  
ATOM   4394  N   GLN A 268       9.576  38.549 -32.537  1.00 73.09           N  
ATOM   4395  H   GLN A 268       9.789  38.324 -33.499  1.00 73.09           H  
ATOM   4396  CA  GLN A 268       9.234  37.451 -31.628  1.00 73.09           C  
ATOM   4397  HA  GLN A 268       8.267  37.681 -31.182  1.00 73.09           H  
ATOM   4398  C   GLN A 268      10.245  37.316 -30.474  1.00 73.09           C  
ATOM   4399  CB  GLN A 268       9.090  36.151 -32.435  1.00 73.09           C  
ATOM   4400  HB2 GLN A 268       8.469  36.346 -33.309  1.00 73.09           H  
ATOM   4401  HB3 GLN A 268      10.071  35.819 -32.776  1.00 73.09           H  
ATOM   4402  O   GLN A 268       9.832  37.182 -29.321  1.00 73.09           O  
ATOM   4403  CG  GLN A 268       8.419  35.039 -31.613  1.00 73.09           C  
ATOM   4404  HG2 GLN A 268       9.054  34.764 -30.770  1.00 73.09           H  
ATOM   4405  HG3 GLN A 268       7.472  35.412 -31.223  1.00 73.09           H  
ATOM   4406  CD  GLN A 268       8.149  33.783 -32.439  1.00 73.09           C  
ATOM   4407  NE2 GLN A 268       7.064  33.082 -32.191  1.00 73.09           N  
ATOM   4408 HE21 GLN A 268       6.408  33.365 -31.477  1.00 73.09           H  
ATOM   4409 HE22 GLN A 268       6.937  32.261 -32.765  1.00 73.09           H  
ATOM   4410  OE1 GLN A 268       8.902  33.401 -33.316  1.00 73.09           O  
ATOM   4411  N   GLN A 269      11.552  37.433 -30.743  1.00 74.87           N  
ATOM   4412  H   GLN A 269      11.848  37.506 -31.706  1.00 74.87           H  
ATOM   4413  CA  GLN A 269      12.567  37.462 -29.680  1.00 74.87           C  
ATOM   4414  HA  GLN A 269      12.445  36.576 -29.056  1.00 74.87           H  
ATOM   4415  C   GLN A 269      12.403  38.665 -28.743  1.00 74.87           C  
ATOM   4416  CB  GLN A 269      13.988  37.458 -30.264  1.00 74.87           C  
ATOM   4417  HB2 GLN A 269      14.042  38.099 -31.144  1.00 74.87           H  
ATOM   4418  HB3 GLN A 269      14.657  37.871 -29.509  1.00 74.87           H  
ATOM   4419  O   GLN A 269      12.491  38.502 -27.526  1.00 74.87           O  
ATOM   4420  CG  GLN A 269      14.484  36.046 -30.605  1.00 74.87           C  
ATOM   4421  HG2 GLN A 269      14.102  35.746 -31.581  1.00 74.87           H  
ATOM   4422  HG3 GLN A 269      14.130  35.333 -29.861  1.00 74.87           H  
ATOM   4423  CD  GLN A 269      16.006  36.006 -30.591  1.00 74.87           C  
ATOM   4424  NE2 GLN A 269      16.659  36.130 -31.725  1.00 74.87           N  
ATOM   4425 HE21 GLN A 269      16.148  36.192 -32.594  1.00 74.87           H  
ATOM   4426 HE22 GLN A 269      17.666  36.128 -31.649  1.00 74.87           H  
ATOM   4427  OE1 GLN A 269      16.643  35.917 -29.558  1.00 74.87           O  
ATOM   4428  N   GLN A 270      12.116  39.860 -29.272  1.00 73.32           N  
ATOM   4429  H   GLN A 270      12.082  39.958 -30.277  1.00 73.32           H  
ATOM   4430  CA  GLN A 270      11.893  41.044 -28.435  1.00 73.32           C  
ATOM   4431  HA  GLN A 270      12.768  41.174 -27.798  1.00 73.32           H  
ATOM   4432  C   GLN A 270      10.676  40.869 -27.508  1.00 73.32           C  
ATOM   4433  CB  GLN A 270      11.767  42.279 -29.340  1.00 73.32           C  
ATOM   4434  HB2 GLN A 270      12.633  42.317 -30.001  1.00 73.32           H  
ATOM   4435  HB3 GLN A 270      10.869  42.196 -29.952  1.00 73.32           H  
ATOM   4436  O   GLN A 270      10.740  41.222 -26.329  1.00 73.32           O  
ATOM   4437  CG  GLN A 270      11.712  43.584 -28.532  1.00 73.32           C  
ATOM   4438  HG2 GLN A 270      10.792  43.616 -27.948  1.00 73.32           H  
ATOM   4439  HG3 GLN A 270      12.556  43.623 -27.843  1.00 73.32           H  
ATOM   4440  CD  GLN A 270      11.748  44.803 -29.448  1.00 73.32           C  
ATOM   4441  NE2 GLN A 270      12.887  45.438 -29.630  1.00 73.32           N  
ATOM   4442 HE21 GLN A 270      13.734  45.132 -29.174  1.00 73.32           H  
ATOM   4443 HE22 GLN A 270      12.854  46.224 -30.262  1.00 73.32           H  
ATOM   4444  OE1 GLN A 270      10.759  45.195 -30.040  1.00 73.32           O  
ATOM   4445  N   GLN A 271       9.596  40.260 -28.004  1.00 70.11           N  
ATOM   4446  H   GLN A 271       9.588  40.019 -28.985  1.00 70.11           H  
ATOM   4447  CA  GLN A 271       8.408  39.953 -27.203  1.00 70.11           C  
ATOM   4448  HA  GLN A 271       8.097  40.867 -26.697  1.00 70.11           H  
ATOM   4449  C   GLN A 271       8.694  38.901 -26.114  1.00 70.11           C  
ATOM   4450  CB  GLN A 271       7.284  39.525 -28.159  1.00 70.11           C  
ATOM   4451  HB2 GLN A 271       7.236  40.237 -28.983  1.00 70.11           H  
ATOM   4452  HB3 GLN A 271       7.509  38.542 -28.573  1.00 70.11           H  
ATOM   4453  O   GLN A 271       8.267  39.069 -24.970  1.00 70.11           O  
ATOM   4454  CG  GLN A 271       5.911  39.492 -27.474  1.00 70.11           C  
ATOM   4455  HG2 GLN A 271       5.911  38.738 -26.687  1.00 70.11           H  
ATOM   4456  HG3 GLN A 271       5.704  40.463 -27.023  1.00 70.11           H  
ATOM   4457  CD  GLN A 271       4.807  39.165 -28.472  1.00 70.11           C  
ATOM   4458  NE2 GLN A 271       4.330  40.124 -29.237  1.00 70.11           N  
ATOM   4459 HE21 GLN A 271       4.688  41.066 -29.177  1.00 70.11           H  
ATOM   4460 HE22 GLN A 271       3.615  39.847 -29.894  1.00 70.11           H  
ATOM   4461  OE1 GLN A 271       4.364  38.039 -28.597  1.00 70.11           O  
ATOM   4462  N   GLN A 272       9.471  37.857 -26.426  1.00 71.62           N  
ATOM   4463  H   GLN A 272       9.775  37.751 -27.384  1.00 71.62           H  
ATOM   4464  CA  GLN A 272       9.872  36.838 -25.450  1.00 71.62           C  
ATOM   4465  HA  GLN A 272       8.973  36.479 -24.950  1.00 71.62           H  
ATOM   4466  C   GLN A 272      10.799  37.413 -24.362  1.00 71.62           C  
ATOM   4467  CB  GLN A 272      10.509  35.654 -26.196  1.00 71.62           C  
ATOM   4468  HB2 GLN A 272       9.856  35.366 -27.021  1.00 71.62           H  
ATOM   4469  HB3 GLN A 272      11.472  35.954 -26.609  1.00 71.62           H  
ATOM   4470  O   GLN A 272      10.599  37.140 -23.177  1.00 71.62           O  
ATOM   4471  CG  GLN A 272      10.700  34.434 -25.283  1.00 71.62           C  
ATOM   4472  HG2 GLN A 272       9.740  34.145 -24.857  1.00 71.62           H  
ATOM   4473  HG3 GLN A 272      11.378  34.686 -24.468  1.00 71.62           H  
ATOM   4474  CD  GLN A 272      11.284  33.250 -26.045  1.00 71.62           C  
ATOM   4475  NE2 GLN A 272      10.476  32.451 -26.707  1.00 71.62           N  
ATOM   4476 HE21 GLN A 272       9.476  32.597 -26.704  1.00 71.62           H  
ATOM   4477 HE22 GLN A 272      10.923  31.684 -27.189  1.00 71.62           H  
ATOM   4478  OE1 GLN A 272      12.479  33.030 -26.071  1.00 71.62           O  
ATOM   4479  N   GLN A 273      11.758  38.269 -24.732  1.00 70.58           N  
ATOM   4480  H   GLN A 273      11.899  38.435 -25.719  1.00 70.58           H  
ATOM   4481  CA  GLN A 273      12.642  38.952 -23.781  1.00 70.58           C  
ATOM   4482  HA  GLN A 273      13.127  38.196 -23.164  1.00 70.58           H  
ATOM   4483  C   GLN A 273      11.856  39.883 -22.842  1.00 70.58           C  
ATOM   4484  CB  GLN A 273      13.727  39.707 -24.565  1.00 70.58           C  
ATOM   4485  HB2 GLN A 273      14.220  39.008 -25.240  1.00 70.58           H  
ATOM   4486  HB3 GLN A 273      13.266  40.494 -25.162  1.00 70.58           H  
ATOM   4487  O   GLN A 273      12.099  39.887 -21.634  1.00 70.58           O  
ATOM   4488  CG  GLN A 273      14.791  40.330 -23.648  1.00 70.58           C  
ATOM   4489  HG2 GLN A 273      15.233  39.554 -23.023  1.00 70.58           H  
ATOM   4490  HG3 GLN A 273      14.332  41.076 -23.000  1.00 70.58           H  
ATOM   4491  CD  GLN A 273      15.890  41.011 -24.455  1.00 70.58           C  
ATOM   4492  NE2 GLN A 273      16.915  40.299 -24.869  1.00 70.58           N  
ATOM   4493 HE21 GLN A 273      17.613  40.797 -25.402  1.00 70.58           H  
ATOM   4494 HE22 GLN A 273      16.981  39.311 -24.666  1.00 70.58           H  
ATOM   4495  OE1 GLN A 273      15.838  42.193 -24.745  1.00 70.58           O  
ATOM   4496  N   GLN A 274      10.871  40.621 -23.364  1.00 68.05           N  
ATOM   4497  H   GLN A 274      10.733  40.607 -24.365  1.00 68.05           H  
ATOM   4498  CA  GLN A 274      10.004  41.483 -22.555  1.00 68.05           C  
ATOM   4499  HA  GLN A 274      10.640  42.144 -21.966  1.00 68.05           H  
ATOM   4500  C   GLN A 274       9.145  40.672 -21.567  1.00 68.05           C  
ATOM   4501  CB  GLN A 274       9.158  42.347 -23.503  1.00 68.05           C  
ATOM   4502  HB2 GLN A 274       9.818  42.802 -24.242  1.00 68.05           H  
ATOM   4503  HB3 GLN A 274       8.437  41.719 -24.027  1.00 68.05           H  
ATOM   4504  O   GLN A 274       9.017  41.055 -20.404  1.00 68.05           O  
ATOM   4505  CG  GLN A 274       8.416  43.471 -22.770  1.00 68.05           C  
ATOM   4506  HG2 GLN A 274       7.701  43.044 -22.066  1.00 68.05           H  
ATOM   4507  HG3 GLN A 274       9.131  44.078 -22.214  1.00 68.05           H  
ATOM   4508  CD  GLN A 274       7.661  44.361 -23.749  1.00 68.05           C  
ATOM   4509  NE2 GLN A 274       8.309  45.326 -24.367  1.00 68.05           N  
ATOM   4510 HE21 GLN A 274       7.761  45.883 -25.006  1.00 68.05           H  
ATOM   4511 HE22 GLN A 274       9.291  45.486 -24.194  1.00 68.05           H  
ATOM   4512  OE1 GLN A 274       6.481  44.196 -23.994  1.00 68.05           O  
ATOM   4513  N   GLN A 275       8.620  39.515 -21.986  1.00 66.28           N  
ATOM   4514  H   GLN A 275       8.729  39.260 -22.957  1.00 66.28           H  
ATOM   4515  CA  GLN A 275       7.863  38.613 -21.111  1.00 66.28           C  
ATOM   4516  HA  GLN A 275       7.077  39.194 -20.627  1.00 66.28           H  
ATOM   4517  C   GLN A 275       8.743  38.010 -19.997  1.00 66.28           C  
ATOM   4518  CB  GLN A 275       7.200  37.534 -21.982  1.00 66.28           C  
ATOM   4519  HB2 GLN A 275       6.738  38.012 -22.845  1.00 66.28           H  
ATOM   4520  HB3 GLN A 275       7.957  36.837 -22.341  1.00 66.28           H  
ATOM   4521  O   GLN A 275       8.324  37.946 -18.840  1.00 66.28           O  
ATOM   4522  CG  GLN A 275       6.111  36.762 -21.224  1.00 66.28           C  
ATOM   4523  HG2 GLN A 275       5.344  37.457 -20.883  1.00 66.28           H  
ATOM   4524  HG3 GLN A 275       6.547  36.270 -20.355  1.00 66.28           H  
ATOM   4525  CD  GLN A 275       5.465  35.701 -22.107  1.00 66.28           C  
ATOM   4526  NE2 GLN A 275       4.591  36.069 -23.019  1.00 66.28           N  
ATOM   4527 HE21 GLN A 275       4.338  37.039 -23.138  1.00 66.28           H  
ATOM   4528 HE22 GLN A 275       4.200  35.324 -23.578  1.00 66.28           H  
ATOM   4529  OE1 GLN A 275       5.747  34.522 -22.005  1.00 66.28           O  
ATOM   4530  N   GLN A 276       9.988  37.636 -20.311  1.00 67.68           N  
ATOM   4531  H   GLN A 276      10.271  37.673 -21.280  1.00 67.68           H  
ATOM   4532  CA  GLN A 276      10.946  37.121 -19.326  1.00 67.68           C  
ATOM   4533  HA  GLN A 276      10.459  36.321 -18.768  1.00 67.68           H  
ATOM   4534  C   GLN A 276      11.372  38.200 -18.311  1.00 67.68           C  
ATOM   4535  CB  GLN A 276      12.144  36.523 -20.080  1.00 67.68           C  
ATOM   4536  HB2 GLN A 276      11.774  35.904 -20.898  1.00 67.68           H  
ATOM   4537  HB3 GLN A 276      12.747  37.326 -20.504  1.00 67.68           H  
ATOM   4538  O   GLN A 276      11.450  37.929 -17.112  1.00 67.68           O  
ATOM   4539  CG  GLN A 276      13.020  35.645 -19.176  1.00 67.68           C  
ATOM   4540  HG2 GLN A 276      13.395  36.236 -18.341  1.00 67.68           H  
ATOM   4541  HG3 GLN A 276      12.425  34.822 -18.779  1.00 67.68           H  
ATOM   4542  CD  GLN A 276      14.211  35.080 -19.940  1.00 67.68           C  
ATOM   4543  NE2 GLN A 276      14.040  34.029 -20.713  1.00 67.68           N  
ATOM   4544 HE21 GLN A 276      13.139  33.581 -20.800  1.00 67.68           H  
ATOM   4545 HE22 GLN A 276      14.861  33.704 -21.204  1.00 67.68           H  
ATOM   4546  OE1 GLN A 276      15.313  35.591 -19.869  1.00 67.68           O  
ATOM   4547  N   GLN A 277      11.568  39.445 -18.759  1.00 64.63           N  
ATOM   4548  H   GLN A 277      11.536  39.610 -19.755  1.00 64.63           H  
ATOM   4549  CA  GLN A 277      11.842  40.582 -17.873  1.00 64.63           C  
ATOM   4550  HA  GLN A 277      12.692  40.323 -17.242  1.00 64.63           H  
ATOM   4551  C   GLN A 277      10.650  40.884 -16.943  1.00 64.63           C  
ATOM   4552  CB  GLN A 277      12.231  41.791 -18.739  1.00 64.63           C  
ATOM   4553  HB2 GLN A 277      11.355  42.153 -19.277  1.00 64.63           H  
ATOM   4554  HB3 GLN A 277      12.975  41.473 -19.470  1.00 64.63           H  
ATOM   4555  O   GLN A 277      10.846  41.205 -15.769  1.00 64.63           O  
ATOM   4556  CG  GLN A 277      12.833  42.937 -17.913  1.00 64.63           C  
ATOM   4557  HG2 GLN A 277      12.095  43.304 -17.200  1.00 64.63           H  
ATOM   4558  HG3 GLN A 277      13.698  42.571 -17.360  1.00 64.63           H  
ATOM   4559  CD  GLN A 277      13.265  44.096 -18.804  1.00 64.63           C  
ATOM   4560  NE2 GLN A 277      14.421  44.027 -19.429  1.00 64.63           N  
ATOM   4561 HE21 GLN A 277      15.024  43.224 -19.323  1.00 64.63           H  
ATOM   4562 HE22 GLN A 277      14.657  44.819 -20.010  1.00 64.63           H  
ATOM   4563  OE1 GLN A 277      12.565  45.077 -18.966  1.00 64.63           O  
ATOM   4564  N   GLN A 278       9.415  40.708 -17.423  1.00 61.07           N  
ATOM   4565  H   GLN A 278       9.306  40.492 -18.404  1.00 61.07           H  
ATOM   4566  CA  GLN A 278       8.208  40.865 -16.608  1.00 61.07           C  
ATOM   4567  HA  GLN A 278       8.291  41.814 -16.080  1.00 61.07           H  
ATOM   4568  C   GLN A 278       8.072  39.762 -15.538  1.00 61.07           C  
ATOM   4569  CB  GLN A 278       6.991  40.951 -17.543  1.00 61.07           C  
ATOM   4570  HB2 GLN A 278       7.248  41.590 -18.388  1.00 61.07           H  
ATOM   4571  HB3 GLN A 278       6.744  39.960 -17.923  1.00 61.07           H  
ATOM   4572  O   GLN A 278       7.683  40.064 -14.409  1.00 61.07           O  
ATOM   4573  CG  GLN A 278       5.761  41.556 -16.852  1.00 61.07           C  
ATOM   4574  HG2 GLN A 278       5.427  40.893 -16.054  1.00 61.07           H  
ATOM   4575  HG3 GLN A 278       6.022  42.521 -16.418  1.00 61.07           H  
ATOM   4576  CD  GLN A 278       4.618  41.753 -17.842  1.00 61.07           C  
ATOM   4577  NE2 GLN A 278       4.666  42.765 -18.683  1.00 61.07           N  
ATOM   4578 HE21 GLN A 278       3.894  42.838 -19.329  1.00 61.07           H  
ATOM   4579 HE22 GLN A 278       5.444  43.409 -18.677  1.00 61.07           H  
ATOM   4580  OE1 GLN A 278       3.673  40.989 -17.896  1.00 61.07           O  
ATOM   4581  N   GLN A 279       8.472  38.514 -15.828  1.00 58.97           N  
ATOM   4582  H   GLN A 279       8.745  38.297 -16.776  1.00 58.97           H  
ATOM   4583  CA  GLN A 279       8.580  37.469 -14.795  1.00 58.97           C  
ATOM   4584  HA  GLN A 279       7.631  37.414 -14.261  1.00 58.97           H  
ATOM   4585  C   GLN A 279       9.649  37.796 -13.740  1.00 58.97           C  
ATOM   4586  CB  GLN A 279       8.868  36.086 -15.399  1.00 58.97           C  
ATOM   4587  HB2 GLN A 279       9.671  36.154 -16.133  1.00 58.97           H  
ATOM   4588  HB3 GLN A 279       9.208  35.440 -14.589  1.00 58.97           H  
ATOM   4589  O   GLN A 279       9.399  37.596 -12.550  1.00 58.97           O  
ATOM   4590  CG  GLN A 279       7.635  35.430 -16.039  1.00 58.97           C  
ATOM   4591  HG2 GLN A 279       7.382  35.964 -16.954  1.00 58.97           H  
ATOM   4592  HG3 GLN A 279       6.789  35.499 -15.355  1.00 58.97           H  
ATOM   4593  CD  GLN A 279       7.856  33.951 -16.367  1.00 58.97           C  
ATOM   4594  NE2 GLN A 279       6.984  33.340 -17.136  1.00 58.97           N  
ATOM   4595 HE21 GLN A 279       7.176  32.368 -17.332  1.00 58.97           H  
ATOM   4596 HE22 GLN A 279       6.190  33.832 -17.521  1.00 58.97           H  
ATOM   4597  OE1 GLN A 279       8.801  33.309 -15.940  1.00 58.97           O  
ATOM   4598  N   GLN A 280      10.809  38.343 -14.128  1.00 54.92           N  
ATOM   4599  H   GLN A 280      10.997  38.454 -15.114  1.00 54.92           H  
ATOM   4600  CA  GLN A 280      11.823  38.755 -13.146  1.00 54.92           C  
ATOM   4601  HA  GLN A 280      12.040  37.900 -12.505  1.00 54.92           H  
ATOM   4602  C   GLN A 280      11.318  39.866 -12.213  1.00 54.92           C  
ATOM   4603  CB  GLN A 280      13.136  39.180 -13.818  1.00 54.92           C  
ATOM   4604  HB2 GLN A 280      12.941  39.903 -14.610  1.00 54.92           H  
ATOM   4605  HB3 GLN A 280      13.747  39.666 -13.057  1.00 54.92           H  
ATOM   4606  O   GLN A 280      11.587  39.806 -11.014  1.00 54.92           O  
ATOM   4607  CG  GLN A 280      13.928  37.988 -14.383  1.00 54.92           C  
ATOM   4608  HG2 GLN A 280      13.974  37.195 -13.638  1.00 54.92           H  
ATOM   4609  HG3 GLN A 280      13.414  37.601 -15.263  1.00 54.92           H  
ATOM   4610  CD  GLN A 280      15.364  38.356 -14.759  1.00 54.92           C  
ATOM   4611  NE2 GLN A 280      16.019  37.574 -15.588  1.00 54.92           N  
ATOM   4612 HE21 GLN A 280      15.590  36.750 -15.984  1.00 54.92           H  
ATOM   4613 HE22 GLN A 280      16.971  37.845 -15.793  1.00 54.92           H  
ATOM   4614  OE1 GLN A 280      15.934  39.337 -14.312  1.00 54.92           O  
ATOM   4615  N   GLN A 281      10.533  40.833 -12.706  1.00 54.03           N  
ATOM   4616  H   GLN A 281      10.364  40.869 -13.701  1.00 54.03           H  
ATOM   4617  CA  GLN A 281       9.918  41.843 -11.831  1.00 54.03           C  
ATOM   4618  HA  GLN A 281      10.704  42.292 -11.224  1.00 54.03           H  
ATOM   4619  C   GLN A 281       8.914  41.230 -10.837  1.00 54.03           C  
ATOM   4620  CB  GLN A 281       9.264  42.966 -12.650  1.00 54.03           C  
ATOM   4621  HB2 GLN A 281       8.588  42.543 -13.394  1.00 54.03           H  
ATOM   4622  HB3 GLN A 281       8.678  43.579 -11.965  1.00 54.03           H  
ATOM   4623  O   GLN A 281       8.908  41.625  -9.670  1.00 54.03           O  
ATOM   4624  CG  GLN A 281      10.304  43.867 -13.341  1.00 54.03           C  
ATOM   4625  HG2 GLN A 281      11.047  44.188 -12.612  1.00 54.03           H  
ATOM   4626  HG3 GLN A 281      10.815  43.297 -14.117  1.00 54.03           H  
ATOM   4627  CD  GLN A 281       9.693  45.120 -13.967  1.00 54.03           C  
ATOM   4628  NE2 GLN A 281      10.407  45.798 -14.839  1.00 54.03           N  
ATOM   4629 HE21 GLN A 281       9.970  46.625 -15.219  1.00 54.03           H  
ATOM   4630 HE22 GLN A 281      11.334  45.496 -15.104  1.00 54.03           H  
ATOM   4631  OE1 GLN A 281       8.580  45.529 -13.688  1.00 54.03           O  
ATOM   4632  N   GLN A 282       8.125  40.227 -11.244  1.00 50.48           N  
ATOM   4633  H   GLN A 282       8.157  39.940 -12.212  1.00 50.48           H  
ATOM   4634  CA  GLN A 282       7.222  39.516 -10.323  1.00 50.48           C  
ATOM   4635  HA  GLN A 282       6.637  40.256  -9.776  1.00 50.48           H  
ATOM   4636  C   GLN A 282       7.967  38.693  -9.257  1.00 50.48           C  
ATOM   4637  CB  GLN A 282       6.243  38.616 -11.093  1.00 50.48           C  
ATOM   4638  HB2 GLN A 282       5.720  37.992 -10.369  1.00 50.48           H  
ATOM   4639  HB3 GLN A 282       6.792  37.963 -11.772  1.00 50.48           H  
ATOM   4640  O   GLN A 282       7.465  38.549  -8.142  1.00 50.48           O  
ATOM   4641  CG  GLN A 282       5.196  39.421 -11.881  1.00 50.48           C  
ATOM   4642  HG2 GLN A 282       5.694  39.983 -12.671  1.00 50.48           H  
ATOM   4643  HG3 GLN A 282       4.708  40.132 -11.214  1.00 50.48           H  
ATOM   4644  CD  GLN A 282       4.114  38.536 -12.498  1.00 50.48           C  
ATOM   4645  NE2 GLN A 282       3.531  38.932 -13.608  1.00 50.48           N  
ATOM   4646 HE21 GLN A 282       3.793  39.800 -14.054  1.00 50.48           H  
ATOM   4647 HE22 GLN A 282       2.819  38.318 -13.975  1.00 50.48           H  
ATOM   4648  OE1 GLN A 282       3.754  37.483 -12.002  1.00 50.48           O  
ATOM   4649  N   GLN A 283       9.169  38.182  -9.551  1.00 46.68           N  
ATOM   4650  H   GLN A 283       9.519  38.270 -10.494  1.00 46.68           H  
ATOM   4651  CA  GLN A 283      10.001  37.524  -8.536  1.00 46.68           C  
ATOM   4652  HA  GLN A 283       9.356  36.923  -7.895  1.00 46.68           H  
ATOM   4653  C   GLN A 283      10.691  38.530  -7.600  1.00 46.68           C  
ATOM   4654  CB  GLN A 283      11.011  36.565  -9.185  1.00 46.68           C  
ATOM   4655  HB2 GLN A 283      11.601  37.092  -9.935  1.00 46.68           H  
ATOM   4656  HB3 GLN A 283      11.682  36.207  -8.405  1.00 46.68           H  
ATOM   4657  O   GLN A 283      10.741  38.296  -6.395  1.00 46.68           O  
ATOM   4658  CG  GLN A 283      10.311  35.353  -9.829  1.00 46.68           C  
ATOM   4659  HG2 GLN A 283       9.741  35.688 -10.696  1.00 46.68           H  
ATOM   4660  HG3 GLN A 283       9.615  34.915  -9.115  1.00 46.68           H  
ATOM   4661  CD  GLN A 283      11.279  34.255 -10.265  1.00 46.68           C  
ATOM   4662  NE2 GLN A 283      10.911  33.435 -11.225  1.00 46.68           N  
ATOM   4663 HE21 GLN A 283      11.577  32.716 -11.467  1.00 46.68           H  
ATOM   4664 HE22 GLN A 283      10.017  33.535 -11.685  1.00 46.68           H  
ATOM   4665  OE1 GLN A 283      12.372  34.093  -9.753  1.00 46.68           O  
ATOM   4666  N   GLN A 284      11.164  39.678  -8.101  1.00 45.10           N  
ATOM   4667  H   GLN A 284      11.125  39.833  -9.098  1.00 45.10           H  
ATOM   4668  CA  GLN A 284      11.822  40.679  -7.247  1.00 45.10           C  
ATOM   4669  HA  GLN A 284      12.546  40.157  -6.621  1.00 45.10           H  
ATOM   4670  C   GLN A 284      10.864  41.369  -6.258  1.00 45.10           C  
ATOM   4671  CB  GLN A 284      12.604  41.698  -8.091  1.00 45.10           C  
ATOM   4672  HB2 GLN A 284      11.969  42.094  -8.883  1.00 45.10           H  
ATOM   4673  HB3 GLN A 284      12.902  42.521  -7.441  1.00 45.10           H  
ATOM   4674  O   GLN A 284      11.294  41.732  -5.165  1.00 45.10           O  
ATOM   4675  CG  GLN A 284      13.873  41.069  -8.696  1.00 45.10           C  
ATOM   4676  HG2 GLN A 284      14.446  40.576  -7.910  1.00 45.10           H  
ATOM   4677  HG3 GLN A 284      13.587  40.314  -9.427  1.00 45.10           H  
ATOM   4678  CD  GLN A 284      14.790  42.090  -9.365  1.00 45.10           C  
ATOM   4679  NE2 GLN A 284      15.503  41.710 -10.404  1.00 45.10           N  
ATOM   4680 HE21 GLN A 284      16.109  42.413 -10.802  1.00 45.10           H  
ATOM   4681 HE22 GLN A 284      15.442  40.769 -10.765  1.00 45.10           H  
ATOM   4682  OE1 GLN A 284      14.904  43.236  -8.971  1.00 45.10           O  
ATOM   4683  N   GLN A 285       9.562  41.469  -6.559  1.00 45.02           N  
ATOM   4684  H   GLN A 285       9.250  41.195  -7.480  1.00 45.02           H  
ATOM   4685  CA  GLN A 285       8.565  41.951  -5.585  1.00 45.02           C  
ATOM   4686  HA  GLN A 285       8.992  42.817  -5.079  1.00 45.02           H  
ATOM   4687  C   GLN A 285       8.253  40.957  -4.444  1.00 45.02           C  
ATOM   4688  CB  GLN A 285       7.284  42.432  -6.292  1.00 45.02           C  
ATOM   4689  HB2 GLN A 285       6.522  42.620  -5.535  1.00 45.02           H  
ATOM   4690  HB3 GLN A 285       6.915  41.660  -6.967  1.00 45.02           H  
ATOM   4691  O   GLN A 285       7.509  41.307  -3.532  1.00 45.02           O  
ATOM   4692  CG  GLN A 285       7.521  43.741  -7.065  1.00 45.02           C  
ATOM   4693  HG2 GLN A 285       8.160  43.537  -7.925  1.00 45.02           H  
ATOM   4694  HG3 GLN A 285       8.039  44.452  -6.421  1.00 45.02           H  
ATOM   4695  CD  GLN A 285       6.236  44.412  -7.550  1.00 45.02           C  
ATOM   4696  NE2 GLN A 285       6.329  45.328  -8.489  1.00 45.02           N  
ATOM   4697 HE21 GLN A 285       5.456  45.752  -8.772  1.00 45.02           H  
ATOM   4698 HE22 GLN A 285       7.221  45.558  -8.903  1.00 45.02           H  
ATOM   4699  OE1 GLN A 285       5.133  44.163  -7.099  1.00 45.02           O  
ATOM   4700  N   GLN A 286       8.837  39.750  -4.439  1.00 41.83           N  
ATOM   4701  H   GLN A 286       9.436  39.495  -5.211  1.00 41.83           H  
ATOM   4702  CA  GLN A 286       8.718  38.792  -3.328  1.00 41.83           C  
ATOM   4703  HA  GLN A 286       7.861  39.084  -2.721  1.00 41.83           H  
ATOM   4704  C   GLN A 286       9.889  38.825  -2.329  1.00 41.83           C  
ATOM   4705  CB  GLN A 286       8.403  37.381  -3.853  1.00 41.83           C  
ATOM   4706  HB2 GLN A 286       9.089  37.113  -4.657  1.00 41.83           H  
ATOM   4707  HB3 GLN A 286       8.521  36.658  -3.046  1.00 41.83           H  
ATOM   4708  O   GLN A 286       9.944  37.982  -1.435  1.00 41.83           O  
ATOM   4709  CG  GLN A 286       6.951  37.299  -4.343  1.00 41.83           C  
ATOM   4710  HG2 GLN A 286       6.821  37.946  -5.210  1.00 41.83           H  
ATOM   4711  HG3 GLN A 286       6.279  37.639  -3.555  1.00 41.83           H  
ATOM   4712  CD  GLN A 286       6.566  35.872  -4.704  1.00 41.83           C  
ATOM   4713  NE2 GLN A 286       6.481  35.552  -5.976  1.00 41.83           N  
ATOM   4714 HE21 GLN A 286       6.653  36.251  -6.684  1.00 41.83           H  
ATOM   4715 HE22 GLN A 286       6.224  34.596  -6.179  1.00 41.83           H  
ATOM   4716  OE1 GLN A 286       6.340  35.022  -3.860  1.00 41.83           O  
ATOM   4717  N   GLN A 287      10.791  39.813  -2.398  1.00 31.24           N  
ATOM   4718  H   GLN A 287      10.720  40.495  -3.139  1.00 31.24           H  
ATOM   4719  CA  GLN A 287      11.619  40.139  -1.231  1.00 31.24           C  
ATOM   4720  HA  GLN A 287      11.896  39.209  -0.734  1.00 31.24           H  
ATOM   4721  C   GLN A 287      10.822  41.013  -0.245  1.00 31.24           C  
ATOM   4722  CB  GLN A 287      12.935  40.826  -1.620  1.00 31.24           C  
ATOM   4723  HB2 GLN A 287      12.742  41.676  -2.275  1.00 31.24           H  
ATOM   4724  HB3 GLN A 287      13.387  41.196  -0.700  1.00 31.24           H  
ATOM   4725  O   GLN A 287      10.497  42.154  -0.586  1.00 31.24           O  
ATOM   4726  CG  GLN A 287      13.918  39.855  -2.296  1.00 31.24           C  
ATOM   4727  HG2 GLN A 287      13.606  39.694  -3.328  1.00 31.24           H  
ATOM   4728  HG3 GLN A 287      13.891  38.895  -1.780  1.00 31.24           H  
ATOM   4729  CD  GLN A 287      15.366  40.343  -2.277  1.00 31.24           C  
ATOM   4730  NE2 GLN A 287      16.265  39.647  -2.938  1.00 31.24           N  
ATOM   4731 HE21 GLN A 287      16.003  38.825  -3.463  1.00 31.24           H  
ATOM   4732 HE22 GLN A 287      17.208  40.008  -2.895  1.00 31.24           H  
ATOM   4733  OE1 GLN A 287      15.739  41.323  -1.658  1.00 31.24           O  
ATOM   4734  N   PRO A 288      10.531  40.547   0.988  1.00 43.47           N  
ATOM   4735  CA  PRO A 288      10.013  41.424   2.029  1.00 43.47           C  
ATOM   4736  HA  PRO A 288       9.127  41.951   1.677  1.00 43.47           H  
ATOM   4737  C   PRO A 288      11.105  42.435   2.392  1.00 43.47           C  
ATOM   4738  CB  PRO A 288       9.631  40.505   3.194  1.00 43.47           C  
ATOM   4739  HB2 PRO A 288       9.751  40.993   4.161  1.00 43.47           H  
ATOM   4740  HB3 PRO A 288       8.602  40.169   3.064  1.00 43.47           H  
ATOM   4741  O   PRO A 288      12.145  42.071   2.943  1.00 43.47           O  
ATOM   4742  CG  PRO A 288      10.575  39.313   3.037  1.00 43.47           C  
ATOM   4743  HG2 PRO A 288      10.144  38.401   3.450  1.00 43.47           H  
ATOM   4744  HG3 PRO A 288      11.530  39.531   3.514  1.00 43.47           H  
ATOM   4745  CD  PRO A 288      10.767  39.210   1.523  1.00 43.47           C  
ATOM   4746  HD2 PRO A 288      11.778  38.862   1.313  1.00 43.47           H  
ATOM   4747  HD3 PRO A 288      10.034  38.519   1.107  1.00 43.47           H  
ATOM   4748  N   GLN A 289      10.888  43.706   2.048  1.00 29.16           N  
ATOM   4749  H   GLN A 289      10.044  43.937   1.544  1.00 29.16           H  
ATOM   4750  CA  GLN A 289      11.879  44.752   2.287  1.00 29.16           C  
ATOM   4751  HA  GLN A 289      12.808  44.464   1.795  1.00 29.16           H  
ATOM   4752  C   GLN A 289      12.156  44.896   3.786  1.00 29.16           C  
ATOM   4753  CB  GLN A 289      11.425  46.098   1.704  1.00 29.16           C  
ATOM   4754  HB2 GLN A 289      10.455  46.369   2.120  1.00 29.16           H  
ATOM   4755  HB3 GLN A 289      12.151  46.853   2.005  1.00 29.16           H  
ATOM   4756  O   GLN A 289      11.259  45.216   4.568  1.00 29.16           O  
ATOM   4757  CG  GLN A 289      11.341  46.096   0.170  1.00 29.16           C  
ATOM   4758  HG2 GLN A 289      10.560  45.408  -0.152  1.00 29.16           H  
ATOM   4759  HG3 GLN A 289      12.290  45.753  -0.241  1.00 29.16           H  
ATOM   4760  CD  GLN A 289      11.041  47.480  -0.402  1.00 29.16           C  
ATOM   4761  NE2 GLN A 289      10.902  47.599  -1.703  1.00 29.16           N  
ATOM   4762 HE21 GLN A 289      10.984  46.792  -2.304  1.00 29.16           H  
ATOM   4763 HE22 GLN A 289      10.710  48.529  -2.049  1.00 29.16           H  
ATOM   4764  OE1 GLN A 289      10.939  48.480   0.291  1.00 29.16           O  
ATOM   4765  N   GLN A 290      13.418  44.719   4.177  1.00 28.75           N  
ATOM   4766  H   GLN A 290      14.098  44.414   3.495  1.00 28.75           H  
ATOM   4767  CA  GLN A 290      13.896  45.080   5.507  1.00 28.75           C  
ATOM   4768  HA  GLN A 290      13.190  44.719   6.255  1.00 28.75           H  
ATOM   4769  C   GLN A 290      13.964  46.609   5.622  1.00 28.75           C  
ATOM   4770  CB  GLN A 290      15.266  44.437   5.787  1.00 28.75           C  
ATOM   4771  HB2 GLN A 290      15.970  44.729   5.009  1.00 28.75           H  
ATOM   4772  HB3 GLN A 290      15.631  44.822   6.739  1.00 28.75           H  
ATOM   4773  O   GLN A 290      15.022  47.207   5.449  1.00 28.75           O  
ATOM   4774  CG  GLN A 290      15.225  42.904   5.875  1.00 28.75           C  
ATOM   4775  HG2 GLN A 290      14.505  42.605   6.636  1.00 28.75           H  
ATOM   4776  HG3 GLN A 290      14.904  42.494   4.917  1.00 28.75           H  
ATOM   4777  CD  GLN A 290      16.585  42.305   6.232  1.00 28.75           C  
ATOM   4778  NE2 GLN A 290      16.727  41.000   6.182  1.00 28.75           N  
ATOM   4779 HE21 GLN A 290      17.641  40.655   6.439  1.00 28.75           H  
ATOM   4780 HE22 GLN A 290      15.962  40.404   5.901  1.00 28.75           H  
ATOM   4781  OE1 GLN A 290      17.544  42.976   6.568  1.00 28.75           O  
ATOM   4782  N   GLN A 291      12.828  47.249   5.902  1.00 29.10           N  
ATOM   4783  H   GLN A 291      11.969  46.719   5.925  1.00 29.10           H  
ATOM   4784  CA  GLN A 291      12.801  48.648   6.322  1.00 29.10           C  
ATOM   4785  HA  GLN A 291      13.730  49.132   6.022  1.00 29.10           H  
ATOM   4786  C   GLN A 291      12.759  48.721   7.847  1.00 29.10           C  
ATOM   4787  CB  GLN A 291      11.681  49.439   5.634  1.00 29.10           C  
ATOM   4788  HB2 GLN A 291      11.672  50.437   6.071  1.00 29.10           H  
ATOM   4789  HB3 GLN A 291      10.715  48.969   5.815  1.00 29.10           H  
ATOM   4790  O   GLN A 291      11.707  48.677   8.483  1.00 29.10           O  
ATOM   4791  CG  GLN A 291      11.935  49.551   4.117  1.00 29.10           C  
ATOM   4792  HG2 GLN A 291      12.993  49.742   3.935  1.00 29.10           H  
ATOM   4793  HG3 GLN A 291      11.676  48.603   3.645  1.00 29.10           H  
ATOM   4794  CD  GLN A 291      11.151  50.675   3.444  1.00 29.10           C  
ATOM   4795  NE2 GLN A 291      10.951  50.628   2.147  1.00 29.10           N  
ATOM   4796 HE21 GLN A 291      11.177  49.812   1.596  1.00 29.10           H  
ATOM   4797 HE22 GLN A 291      10.419  51.396   1.762  1.00 29.10           H  
ATOM   4798  OE1 GLN A 291      10.712  51.637   4.049  1.00 29.10           O  
ATOM   4799  N   SER A 292      13.945  48.831   8.436  1.00 28.31           N  
ATOM   4800  H   SER A 292      14.773  48.843   7.857  1.00 28.31           H  
ATOM   4801  CA  SER A 292      14.119  49.351   9.784  1.00 28.31           C  
ATOM   4802  HA  SER A 292      13.455  48.822  10.468  1.00 28.31           H  
ATOM   4803  C   SER A 292      13.776  50.845   9.808  1.00 28.31           C  
ATOM   4804  CB  SER A 292      15.572  49.123  10.231  1.00 28.31           C  
ATOM   4805  HB2 SER A 292      15.789  49.746  11.099  1.00 28.31           H  
ATOM   4806  HB3 SER A 292      15.689  48.077  10.515  1.00 28.31           H  
ATOM   4807  O   SER A 292      14.366  51.616   9.063  1.00 28.31           O  
ATOM   4808  OG  SER A 292      16.490  49.410   9.188  1.00 28.31           O  
ATOM   4809  HG  SER A 292      17.389  49.318   9.514  1.00 28.31           H  
ATOM   4810  N   ILE A 293      12.833  51.242  10.668  1.00 26.07           N  
ATOM   4811  H   ILE A 293      12.230  50.516  11.026  1.00 26.07           H  
ATOM   4812  CA  ILE A 293      12.625  52.584  11.261  1.00 26.07           C  
ATOM   4813  HA  ILE A 293      13.525  52.840  11.821  1.00 26.07           H  
ATOM   4814  C   ILE A 293      11.456  52.396  12.251  1.00 26.07           C  
ATOM   4815  CB  ILE A 293      12.382  53.669  10.170  1.00 26.07           C  
ATOM   4816  HB  ILE A 293      12.030  53.166   9.270  1.00 26.07           H  
ATOM   4817  O   ILE A 293      10.367  52.001  11.856  1.00 26.07           O  
ATOM   4818  CG1 ILE A 293      13.704  54.418   9.847  1.00 26.07           C  
ATOM   4819 HG12 ILE A 293      14.571  53.798  10.073  1.00 26.07           H  
ATOM   4820 HG13 ILE A 293      13.793  55.302  10.478  1.00 26.07           H  
ATOM   4821  CG2 ILE A 293      11.330  54.738  10.525  1.00 26.07           C  
ATOM   4822 HG21 ILE A 293      11.583  55.258  11.448  1.00 26.07           H  
ATOM   4823 HG22 ILE A 293      11.254  55.468   9.719  1.00 26.07           H  
ATOM   4824 HG23 ILE A 293      10.348  54.275  10.632  1.00 26.07           H  
ATOM   4825  CD1 ILE A 293      13.799  54.845   8.375  1.00 26.07           C  
ATOM   4826 HD11 ILE A 293      12.984  55.523   8.124  1.00 26.07           H  
ATOM   4827 HD12 ILE A 293      14.748  55.355   8.208  1.00 26.07           H  
ATOM   4828 HD13 ILE A 293      13.752  53.969   7.729  1.00 26.07           H  
ATOM   4829  N   ASN A 294      11.700  52.298  13.558  1.00 24.40           N  
ATOM   4830  H   ASN A 294      11.011  51.672  13.950  1.00 24.40           H  
ATOM   4831  CA  ASN A 294      12.055  53.335  14.538  1.00 24.40           C  
ATOM   4832  HA  ASN A 294      12.557  52.776  15.328  1.00 24.40           H  
ATOM   4833  C   ASN A 294      10.811  53.972  15.206  1.00 24.40           C  
ATOM   4834  CB  ASN A 294      13.107  54.355  14.050  1.00 24.40           C  
ATOM   4835  HB2 ASN A 294      13.932  53.837  13.560  1.00 24.40           H  
ATOM   4836  HB3 ASN A 294      12.642  55.053  13.354  1.00 24.40           H  
ATOM   4837  O   ASN A 294       9.896  54.438  14.541  1.00 24.40           O  
ATOM   4838  CG  ASN A 294      13.737  55.140  15.186  1.00 24.40           C  
ATOM   4839  ND2 ASN A 294      14.337  56.271  14.901  1.00 24.40           N  
ATOM   4840 HD21 ASN A 294      14.339  56.633  13.958  1.00 24.40           H  
ATOM   4841 HD22 ASN A 294      14.745  56.769  15.679  1.00 24.40           H  
ATOM   4842  OD1 ASN A 294      13.735  54.729  16.332  1.00 24.40           O  
ATOM   4843  N   ILE A 295      10.833  53.923  16.542  1.00 24.84           N  
ATOM   4844  H   ILE A 295      11.704  53.562  16.903  1.00 24.84           H  
ATOM   4845  CA  ILE A 295       9.959  54.487  17.591  1.00 24.84           C  
ATOM   4846  HA  ILE A 295       9.548  53.650  18.154  1.00 24.84           H  
ATOM   4847  C   ILE A 295       8.767  55.359  17.136  1.00 24.84           C  
ATOM   4848  CB  ILE A 295      10.870  55.290  18.559  1.00 24.84           C  
ATOM   4849  HB  ILE A 295      11.365  56.069  17.979  1.00 24.84           H  
ATOM   4850  O   ILE A 295       8.944  56.447  16.595  1.00 24.84           O  
ATOM   4851  CG1 ILE A 295      11.961  54.389  19.201  1.00 24.84           C  
ATOM   4852 HG12 ILE A 295      11.516  53.784  19.990  1.00 24.84           H  
ATOM   4853 HG13 ILE A 295      12.386  53.700  18.470  1.00 24.84           H  
ATOM   4854  CG2 ILE A 295      10.061  55.970  19.684  1.00 24.84           C  
ATOM   4855 HG21 ILE A 295      10.728  56.496  20.368  1.00 24.84           H  
ATOM   4856 HG22 ILE A 295       9.487  55.231  20.243  1.00 24.84           H  
ATOM   4857 HG23 ILE A 295       9.383  56.717  19.271  1.00 24.84           H  
ATOM   4858  CD1 ILE A 295      13.145  55.177  19.775  1.00 24.84           C  
ATOM   4859 HD11 ILE A 295      13.579  55.812  19.002  1.00 24.84           H  
ATOM   4860 HD12 ILE A 295      12.829  55.793  20.617  1.00 24.84           H  
ATOM   4861 HD13 ILE A 295      13.906  54.478  20.123  1.00 24.84           H  
ATOM   4862  N   GLY A 296       7.554  54.957  17.542  1.00 23.74           N  
ATOM   4863  H   GLY A 296       7.477  54.055  17.990  1.00 23.74           H  
ATOM   4864  CA  GLY A 296       6.346  55.790  17.514  1.00 23.74           C  
ATOM   4865  HA2 GLY A 296       6.567  56.774  17.099  1.00 23.74           H  
ATOM   4866  HA3 GLY A 296       5.603  55.317  16.871  1.00 23.74           H  
ATOM   4867  C   GLY A 296       5.731  55.966  18.907  1.00 23.74           C  
ATOM   4868  O   GLY A 296       4.916  55.146  19.324  1.00 23.74           O  
ATOM   4869  N   SER A 297       6.093  57.045  19.608  1.00 26.17           N  
ATOM   4870  H   SER A 297       6.752  57.686  19.191  1.00 26.17           H  
ATOM   4871  CA  SER A 297       5.524  57.415  20.914  1.00 26.17           C  
ATOM   4872  HA  SER A 297       4.817  56.650  21.235  1.00 26.17           H  
ATOM   4873  C   SER A 297       4.783  58.754  20.841  1.00 26.17           C  
ATOM   4874  CB  SER A 297       6.612  57.506  21.993  1.00 26.17           C  
ATOM   4875  HB2 SER A 297       6.183  57.932  22.900  1.00 26.17           H  
ATOM   4876  HB3 SER A 297       7.413  58.160  21.646  1.00 26.17           H  
ATOM   4877  O   SER A 297       5.366  59.759  20.452  1.00 26.17           O  
ATOM   4878  OG  SER A 297       7.135  56.226  22.293  1.00 26.17           O  
ATOM   4879  HG  SER A 297       7.863  56.330  22.910  1.00 26.17           H  
ATOM   4880  N   SER A 298       3.527  58.759  21.302  1.00 25.02           N  
ATOM   4881  H   SER A 298       3.153  57.852  21.541  1.00 25.02           H  
ATOM   4882  CA  SER A 298       2.719  59.923  21.722  1.00 25.02           C  
ATOM   4883  HA  SER A 298       1.721  59.526  21.906  1.00 25.02           H  
ATOM   4884  C   SER A 298       2.516  61.127  20.768  1.00 25.02           C  
ATOM   4885  CB  SER A 298       3.192  60.425  23.096  1.00 25.02           C  
ATOM   4886  HB2 SER A 298       2.585  61.279  23.397  1.00 25.02           H  
ATOM   4887  HB3 SER A 298       3.062  59.634  23.834  1.00 25.02           H  
ATOM   4888  O   SER A 298       3.360  62.009  20.674  1.00 25.02           O  
ATOM   4889  OG  SER A 298       4.551  60.808  23.076  1.00 25.02           O  
ATOM   4890  HG  SER A 298       4.734  61.188  22.213  1.00 25.02           H  
ATOM   4891  N   ASN A 299       1.253  61.270  20.339  1.00 24.82           N  
ATOM   4892  H   ASN A 299       0.690  60.433  20.393  1.00 24.82           H  
ATOM   4893  CA  ASN A 299       0.457  62.515  20.306  1.00 24.82           C  
ATOM   4894  HA  ASN A 299      -0.564  62.170  20.140  1.00 24.82           H  
ATOM   4895  C   ASN A 299       0.670  63.602  19.223  1.00 24.82           C  
ATOM   4896  CB  ASN A 299       0.459  63.164  21.711  1.00 24.82           C  
ATOM   4897  HB2 ASN A 299      -0.133  64.079  21.695  1.00 24.82           H  
ATOM   4898  HB3 ASN A 299       1.479  63.447  21.971  1.00 24.82           H  
ATOM   4899  O   ASN A 299       1.778  63.940  18.825  1.00 24.82           O  
ATOM   4900  CG  ASN A 299      -0.107  62.285  22.810  1.00 24.82           C  
ATOM   4901  ND2 ASN A 299       0.100  62.651  24.052  1.00 24.82           N  
ATOM   4902 HD21 ASN A 299      -0.292  62.057  24.769  1.00 24.82           H  
ATOM   4903 HD22 ASN A 299       0.637  63.481  24.258  1.00 24.82           H  
ATOM   4904  OD1 ASN A 299      -0.739  61.270  22.577  1.00 24.82           O  
ATOM   4905  N   THR A 300      -0.456  64.300  18.975  1.00 30.05           N  
ATOM   4906  H   THR A 300      -1.298  63.880  19.341  1.00 30.05           H  
ATOM   4907  CA  THR A 300      -0.650  65.663  18.405  1.00 30.05           C  
ATOM   4908  HA  THR A 300      -1.432  66.064  19.051  1.00 30.05           H  
ATOM   4909  C   THR A 300      -1.199  65.699  16.954  1.00 30.05           C  
ATOM   4910  CB  THR A 300       0.539  66.620  18.636  1.00 30.05           C  
ATOM   4911  HB  THR A 300       1.324  66.412  17.909  1.00 30.05           H  
ATOM   4912  O   THR A 300      -0.792  64.860  16.155  1.00 30.05           O  
ATOM   4913  CG2 THR A 300       0.161  68.098  18.560  1.00 30.05           C  
ATOM   4914 HG21 THR A 300       1.032  68.703  18.813  1.00 30.05           H  
ATOM   4915 HG22 THR A 300      -0.143  68.354  17.545  1.00 30.05           H  
ATOM   4916 HG23 THR A 300      -0.641  68.323  19.264  1.00 30.05           H  
ATOM   4917  OG1 THR A 300       1.057  66.440  19.936  1.00 30.05           O  
ATOM   4918  HG1 THR A 300       1.691  65.725  19.841  1.00 30.05           H  
ATOM   4919  N   PRO A 301      -2.166  66.589  16.595  1.00 37.00           N  
ATOM   4920  CA  PRO A 301      -2.970  66.463  15.364  1.00 37.00           C  
ATOM   4921  HA  PRO A 301      -2.746  65.531  14.844  1.00 37.00           H  
ATOM   4922  C   PRO A 301      -2.805  67.624  14.344  1.00 37.00           C  
ATOM   4923  CB  PRO A 301      -4.396  66.382  15.932  1.00 37.00           C  
ATOM   4924  HB2 PRO A 301      -5.171  66.646  15.213  1.00 37.00           H  
ATOM   4925  HB3 PRO A 301      -4.570  65.370  16.296  1.00 37.00           H  
ATOM   4926  O   PRO A 301      -1.965  68.498  14.529  1.00 37.00           O  
ATOM   4927  CG  PRO A 301      -4.379  67.343  17.125  1.00 37.00           C  
ATOM   4928  HG2 PRO A 301      -4.917  66.908  17.968  1.00 37.00           H  
ATOM   4929  HG3 PRO A 301      -4.815  68.306  16.861  1.00 37.00           H  
ATOM   4930  CD  PRO A 301      -2.896  67.520  17.458  1.00 37.00           C  
ATOM   4931  HD2 PRO A 301      -2.592  68.539  17.221  1.00 37.00           H  
ATOM   4932  HD3 PRO A 301      -2.758  67.349  18.526  1.00 37.00           H  
ATOM   4933  N   LEU A 302      -3.698  67.648  13.331  1.00 23.32           N  
ATOM   4934  H   LEU A 302      -4.318  66.851  13.317  1.00 23.32           H  
ATOM   4935  CA  LEU A 302      -3.863  68.578  12.184  1.00 23.32           C  
ATOM   4936  HA  LEU A 302      -4.885  68.436  11.833  1.00 23.32           H  
ATOM   4937  C   LEU A 302      -2.968  68.314  10.953  1.00 23.32           C  
ATOM   4938  CB  LEU A 302      -3.759  70.081  12.561  1.00 23.32           C
[truncated: 854,964 more chars]
