# Supplementary material for: A glutamine-based single α-helix scaffold to target globular proteins
Source: Nat Commun. 2022 Nov 18;13:7073. doi: 10.1038/s41467-022-34793-6 (PMC9674830; doi:10.1038/s41467-022-34793-6)
Supplement: Supplementary file 7 — Supplementary Data 4 [file 41467_2022_34793_MOESM7_ESM.zip › ColabFold_p37n/p37n_no_MSAs/Q559H7.pdb]

ATOM      1  N   MET A   1      -4.098 -12.409  19.879  1.00 88.20           N  
ATOM      2  H   MET A   1      -3.207 -11.956  20.024  1.00 88.20           H  
ATOM      3  H2  MET A   1      -4.255 -13.033  20.657  1.00 88.20           H  
ATOM      4  H3  MET A   1      -4.051 -12.940  19.021  1.00 88.20           H  
ATOM      5  CA  MET A   1      -5.167 -11.382  19.816  1.00 88.20           C  
ATOM      6  HA  MET A   1      -5.137 -10.853  20.769  1.00 88.20           H  
ATOM      7  C   MET A   1      -6.578 -11.962  19.745  1.00 88.20           C  
ATOM      8  CB  MET A   1      -4.927 -10.317  18.747  1.00 88.20           C  
ATOM      9  HB2 MET A   1      -5.784  -9.644  18.723  1.00 88.20           H  
ATOM     10  HB3 MET A   1      -4.813 -10.783  17.768  1.00 88.20           H  
ATOM     11  O   MET A   1      -7.253 -11.843  20.753  1.00 88.20           O  
ATOM     12  CG  MET A   1      -3.679  -9.503  19.097  1.00 88.20           C  
ATOM     13  HG2 MET A   1      -3.727  -9.211  20.146  1.00 88.20           H  
ATOM     14  HG3 MET A   1      -2.788 -10.112  18.948  1.00 88.20           H  
ATOM     15  SD  MET A   1      -3.512  -7.992  18.131  1.00 88.20           S  
ATOM     16  CE  MET A   1      -3.280  -8.645  16.456  1.00 88.20           C  
ATOM     17  HE1 MET A   1      -4.181  -9.161  16.125  1.00 88.20           H  
ATOM     18  HE2 MET A   1      -2.428  -9.324  16.437  1.00 88.20           H  
ATOM     19  HE3 MET A   1      -3.084  -7.814  15.778  1.00 88.20           H  
ATOM     20  N   LYS A   2      -7.024 -12.621  18.653  1.00 89.65           N  
ATOM     21  H   LYS A   2      -6.466 -12.622  17.811  1.00 89.65           H  
ATOM     22  CA  LYS A   2      -8.390 -13.205  18.536  1.00 89.65           C  
ATOM     23  HA  LYS A   2      -9.116 -12.403  18.407  1.00 89.65           H  
ATOM     24  C   LYS A   2      -8.848 -13.963  19.795  1.00 89.65           C  
ATOM     25  CB  LYS A   2      -8.474 -14.155  17.318  1.00 89.65           C  
ATOM     26  HB2 LYS A   2      -9.368 -14.771  17.411  1.00 89.65           H  
ATOM     27  HB3 LYS A   2      -7.618 -14.830  17.337  1.00 89.65           H  
ATOM     28  O   LYS A   2      -9.921 -13.689  20.315  1.00 89.65           O  
ATOM     29  CG  LYS A   2      -8.521 -13.464  15.942  1.00 89.65           C  
ATOM     30  HG2 LYS A   2      -7.755 -12.691  15.888  1.00 89.65           H  
ATOM     31  HG3 LYS A   2      -8.309 -14.212  15.178  1.00 89.65           H  
ATOM     32  CD  LYS A   2      -9.898 -12.855  15.648  1.00 89.65           C  
ATOM     33  HD2 LYS A   2     -10.659 -13.632  15.726  1.00 89.65           H  
ATOM     34  HD3 LYS A   2     -10.113 -12.082  16.386  1.00 89.65           H  
ATOM     35  CE  LYS A   2      -9.968 -12.237  14.248  1.00 89.65           C  
ATOM     36  HE2 LYS A   2      -9.174 -11.500  14.128  1.00 89.65           H  
ATOM     37  HE3 LYS A   2      -9.838 -13.020  13.501  1.00 89.65           H  
ATOM     38  NZ  LYS A   2     -11.270 -11.577  14.050  1.00 89.65           N  
ATOM     39  HZ1 LYS A   2     -11.402 -10.794  14.674  1.00 89.65           H  
ATOM     40  HZ2 LYS A   2     -11.402 -11.241  13.107  1.00 89.65           H  
ATOM     41  HZ3 LYS A   2     -12.038 -12.207  14.235  1.00 89.65           H  
ATOM     42  N   ILE A   3      -7.983 -14.832  20.328  1.00 91.21           N  
ATOM     43  H   ILE A   3      -7.170 -15.076  19.780  1.00 91.21           H  
ATOM     44  CA  ILE A   3      -8.230 -15.589  21.567  1.00 91.21           C  
ATOM     45  HA  ILE A   3      -9.188 -16.097  21.460  1.00 91.21           H  
ATOM     46  C   ILE A   3      -8.397 -14.672  22.787  1.00 91.21           C  
ATOM     47  CB  ILE A   3      -7.127 -16.656  21.788  1.00 91.21           C  
ATOM     48  HB  ILE A   3      -6.178 -16.135  21.912  1.00 91.21           H  
ATOM     49  O   ILE A   3      -9.370 -14.806  23.517  1.00 91.21           O  
ATOM     50  CG1 ILE A   3      -7.001 -17.608  20.571  1.00 91.21           C  
ATOM     51 HG12 ILE A   3      -7.900 -18.217  20.482  1.00 91.21           H  
ATOM     52 HG13 ILE A   3      -6.900 -17.027  19.654  1.00 91.21           H  
ATOM     53  CG2 ILE A   3      -7.393 -17.470  23.068  1.00 91.21           C  
ATOM     54 HG21 ILE A   3      -8.335 -18.011  22.981  1.00 91.21           H  
ATOM     55 HG22 ILE A   3      -7.440 -16.823  23.944  1.00 91.21           H  
ATOM     56 HG23 ILE A   3      -6.592 -18.188  23.242  1.00 91.21           H  
ATOM     57  CD1 ILE A   3      -5.777 -18.527  20.641  1.00 91.21           C  
ATOM     58 HD11 ILE A   3      -5.934 -19.320  21.371  1.00 91.21           H  
ATOM     59 HD12 ILE A   3      -4.889 -17.953  20.908  1.00 91.21           H  
ATOM     60 HD13 ILE A   3      -5.613 -18.977  19.661  1.00 91.21           H  
ATOM     61  N   LEU A   4      -7.498 -13.700  22.966  1.00 91.31           N  
ATOM     62  H   LEU A   4      -6.783 -13.580  22.263  1.00 91.31           H  
ATOM     63  CA  LEU A   4      -7.500 -12.775  24.107  1.00 91.31           C  
ATOM     64  HA  LEU A   4      -7.511 -13.352  25.031  1.00 91.31           H  
ATOM     65  C   LEU A   4      -8.740 -11.861  24.153  1.00 91.31           C  
ATOM     66  CB  LEU A   4      -6.227 -11.910  24.074  1.00 91.31           C  
ATOM     67  HB2 LEU A   4      -6.252 -11.310  23.164  1.00 91.31           H  
ATOM     68  HB3 LEU A   4      -6.271 -11.232  24.926  1.00 91.31           H  
ATOM     69  O   LEU A   4      -9.173 -11.498  25.237  1.00 91.31           O  
ATOM     70  CG  LEU A   4      -4.880 -12.647  24.136  1.00 91.31           C  
ATOM     71  HG  LEU A   4      -4.833 -13.378  23.328  1.00 91.31           H  
ATOM     72  CD1 LEU A   4      -3.742 -11.648  23.926  1.00 91.31           C  
ATOM     73 HD11 LEU A   4      -2.782 -12.164  23.925  1.00 91.31           H  
ATOM     74 HD12 LEU A   4      -3.864 -11.097  22.993  1.00 91.31           H  
ATOM     75 HD13 LEU A   4      -3.731 -10.928  24.744  1.00 91.31           H  
ATOM     76  CD2 LEU A   4      -4.671 -13.360  25.469  1.00 91.31           C  
ATOM     77 HD21 LEU A   4      -4.733 -12.644  26.289  1.00 91.31           H  
ATOM     78 HD22 LEU A   4      -3.688 -13.831  25.493  1.00 91.31           H  
ATOM     79 HD23 LEU A   4      -5.429 -14.129  25.614  1.00 91.31           H  
ATOM     80  N   LYS A   5      -9.328 -11.503  23.000  1.00 90.79           N  
ATOM     81  H   LYS A   5      -8.900 -11.805  22.137  1.00 90.79           H  
ATOM     82  CA  LYS A   5     -10.617 -10.778  22.936  1.00 90.79           C  
ATOM     83  HA  LYS A   5     -10.787 -10.281  23.891  1.00 90.79           H  
ATOM     84  C   LYS A   5     -11.837 -11.703  22.787  1.00 90.79           C  
ATOM     85  CB  LYS A   5     -10.603  -9.688  21.842  1.00 90.79           C  
ATOM     86  HB2 LYS A   5     -11.603  -9.260  21.761  1.00 90.79           H  
ATOM     87  HB3 LYS A   5     -10.374 -10.153  20.883  1.00 90.79           H  
ATOM     88  O   LYS A   5     -12.943 -11.200  22.636  1.00 90.79           O  
ATOM     89  CG  LYS A   5      -9.637  -8.512  22.064  1.00 90.79           C  
ATOM     90  HG2 LYS A   5      -9.770  -7.820  21.232  1.00 90.79           H  
ATOM     91  HG3 LYS A   5      -8.621  -8.904  22.012  1.00 90.79           H  
ATOM     92  CD  LYS A   5      -9.800  -7.727  23.387  1.00 90.79           C  
ATOM     93  HD2 LYS A   5     -10.857  -7.546  23.582  1.00 90.79           H  
ATOM     94  HD3 LYS A   5      -9.386  -8.323  24.200  1.00 90.79           H  
ATOM     95  CE  LYS A   5      -9.062  -6.374  23.293  1.00 90.79           C  
ATOM     96  HE2 LYS A   5      -8.118  -6.552  22.778  1.00 90.79           H  
ATOM     97  HE3 LYS A   5      -9.644  -5.699  22.666  1.00 90.79           H  
ATOM     98  NZ  LYS A   5      -8.774  -5.724  24.609  1.00 90.79           N  
ATOM     99  HZ1 LYS A   5      -8.194  -6.309  25.194  1.00 90.79           H  
ATOM    100  HZ2 LYS A   5      -9.613  -5.483  25.117  1.00 90.79           H  
ATOM    101  HZ3 LYS A   5      -8.235  -4.879  24.489  1.00 90.79           H  
ATOM    102  N   ASN A   6     -11.659 -13.030  22.798  1.00 90.80           N  
ATOM    103  H   ASN A   6     -10.738 -13.385  23.009  1.00 90.80           H  
ATOM    104  CA  ASN A   6     -12.717 -14.014  22.517  1.00 90.80           C  
ATOM    105  HA  ASN A   6     -12.222 -14.971  22.356  1.00 90.80           H  
ATOM    106  C   ASN A   6     -13.489 -13.715  21.204  1.00 90.80           C  
ATOM    107  CB  ASN A   6     -13.590 -14.157  23.780  1.00 90.80           C  
ATOM    108  HB2 ASN A   6     -12.950 -14.338  24.644  1.00 90.80           H  
ATOM    109  HB3 ASN A   6     -14.117 -13.218  23.947  1.00 90.80           H  
ATOM    110  O   ASN A   6     -14.695 -13.934  21.101  1.00 90.80           O  
ATOM    111  CG  ASN A   6     -14.602 -15.288  23.716  1.00 90.80           C  
ATOM    112  ND2 ASN A   6     -15.833 -15.020  24.083  1.00 90.80           N  
ATOM    113 HD21 ASN A   6     -16.074 -14.067  24.315  1.00 90.80           H  
ATOM    114 HD22 ASN A   6     -16.527 -15.752  24.037  1.00 90.80           H  
ATOM    115  OD1 ASN A   6     -14.309 -16.430  23.378  1.00 90.80           O  
ATOM    116  N   ASP A   7     -12.789 -13.201  20.188  1.00 90.95           N  
ATOM    117  H   ASP A   7     -11.791 -13.107  20.312  1.00 90.95           H  
ATOM    118  CA  ASP A   7     -13.368 -12.720  18.929  1.00 90.95           C  
ATOM    119  HA  ASP A   7     -14.326 -12.245  19.143  1.00 90.95           H  
ATOM    120  C   ASP A   7     -13.635 -13.879  17.956  1.00 90.95           C  
ATOM    121  CB  ASP A   7     -12.459 -11.641  18.333  1.00 90.95           C  
ATOM    122  HB2 ASP A   7     -11.471 -12.069  18.164  1.00 90.95           H  
ATOM    123  HB3 ASP A   7     -12.344 -10.837  19.060  1.00 90.95           H  
ATOM    124  O   ASP A   7     -12.879 -14.132  17.014  1.00 90.95           O  
ATOM    125  CG  ASP A   7     -13.000 -11.065  17.018  1.00 90.95           C  
ATOM    126  OD1 ASP A   7     -14.193 -11.248  16.694  1.00 90.95           O  
ATOM    127  OD2 ASP A   7     -12.197 -10.431  16.300  1.00 90.95           O  
ATOM    128  N   ARG A   8     -14.708 -14.626  18.233  1.00 92.21           N  
ATOM    129  H   ARG A   8     -15.209 -14.390  19.078  1.00 92.21           H  
ATOM    130  CA  ARG A   8     -15.100 -15.826  17.471  1.00 92.21           C  
ATOM    131  HA  ARG A   8     -14.200 -16.375  17.197  1.00 92.21           H  
ATOM    132  C   ARG A   8     -15.819 -15.523  16.160  1.00 92.21           C  
ATOM    133  CB  ARG A   8     -15.994 -16.749  18.315  1.00 92.21           C  
ATOM    134  HB2 ARG A   8     -16.104 -17.695  17.785  1.00 92.21           H  
ATOM    135  HB3 ARG A   8     -16.982 -16.301  18.425  1.00 92.21           H  
ATOM    136  O   ARG A   8     -15.937 -16.422  15.337  1.00 92.21           O  
ATOM    137  CG  ARG A   8     -15.422 -17.022  19.705  1.00 92.21           C  
ATOM    138  HG2 ARG A   8     -15.542 -16.129  20.319  1.00 92.21           H  
ATOM    139  HG3 ARG A   8     -14.361 -17.256  19.625  1.00 92.21           H  
ATOM    140  CD  ARG A   8     -16.147 -18.174  20.396  1.00 92.21           C  
ATOM    141  HD2 ARG A   8     -15.967 -19.089  19.831  1.00 92.21           H  
ATOM    142  HD3 ARG A   8     -17.216 -17.966  20.420  1.00 92.21           H  
ATOM    143  NE  ARG A   8     -15.633 -18.301  21.763  1.00 92.21           N  
ATOM    144  HE  ARG A   8     -15.085 -17.526  22.108  1.00 92.21           H  
ATOM    145  NH1 ARG A   8     -16.361 -20.415  22.279  1.00 92.21           N  
ATOM    146 HH11 ARG A   8     -16.824 -20.459  21.382  1.00 92.21           H  
ATOM    147 HH12 ARG A   8     -16.314 -21.225  22.880  1.00 92.21           H  
ATOM    148  NH2 ARG A   8     -15.058 -19.265  23.702  1.00 92.21           N  
ATOM    149 HH21 ARG A   8     -14.999 -20.057  24.326  1.00 92.21           H  
ATOM    150 HH22 ARG A   8     -14.533 -18.420  23.881  1.00 92.21           H  
ATOM    151  CZ  ARG A   8     -15.692 -19.335  22.571  1.00 92.21           C  
ATOM    152  N   LYS A   9     -16.347 -14.308  15.990  1.00 90.07           N  
ATOM    153  H   LYS A   9     -16.163 -13.617  16.704  1.00 90.07           H  
ATOM    154  CA  LYS A   9     -17.244 -13.933  14.881  1.00 90.07           C  
ATOM    155  HA  LYS A   9     -17.528 -14.822  14.319  1.00 90.07           H  
ATOM    156  C   LYS A   9     -16.617 -13.002  13.839  1.00 90.07           C  
ATOM    157  CB  LYS A   9     -18.522 -13.311  15.445  1.00 90.07           C  
ATOM    158  HB2 LYS A   9     -19.097 -12.910  14.611  1.00 90.07           H  
ATOM    159  HB3 LYS A   9     -18.252 -12.478  16.094  1.00 90.07           H  
ATOM    160  O   LYS A   9     -17.271 -12.669  12.858  1.00 90.07           O  
ATOM    161  CG  LYS A   9     -19.421 -14.292  16.214  1.00 90.07           C  
ATOM    162  HG2 LYS A   9     -18.937 -14.613  17.136  1.00 90.07           H  
ATOM    163  HG3 LYS A   9     -19.657 -15.156  15.592  1.00 90.07           H  
ATOM    164  CD  LYS A   9     -20.696 -13.510  16.528  1.00 90.07           C  
ATOM    165  HD2 LYS A   9     -20.416 -12.623  17.095  1.00 90.07           H  
ATOM    166  HD3 LYS A   9     -21.131 -13.184  15.583  1.00 90.07           H  
ATOM    167  CE  LYS A   9     -21.777 -14.246  17.305  1.00 90.07           C  
ATOM    168  HE2 LYS A   9     -21.371 -14.572  18.262  1.00 90.07           H  
ATOM    169  HE3 LYS A   9     -22.105 -15.113  16.732  1.00 90.07           H  
ATOM    170  NZ  LYS A   9     -22.888 -13.284  17.500  1.00 90.07           N  
ATOM    171  HZ1 LYS A   9     -23.209 -12.953  16.602  1.00 90.07           H  
ATOM    172  HZ2 LYS A   9     -23.658 -13.673  18.025  1.00 90.07           H  
ATOM    173  HZ3 LYS A   9     -22.535 -12.457  17.961  1.00 90.07           H  
ATOM    174  N   ASP A  10     -15.354 -12.623  14.029  1.00 86.76           N  
ATOM    175  H   ASP A  10     -14.912 -12.906  14.892  1.00 86.76           H  
ATOM    176  CA  ASP A  10     -14.649 -11.644  13.193  1.00 86.76           C  
ATOM    177  HA  ASP A  10     -13.629 -11.655  13.578  1.00 86.76           H  
ATOM    178  C   ASP A  10     -15.113 -10.190  13.395  1.00 86.76           C  
ATOM    179  CB  ASP A  10     -14.592 -12.111  11.719  1.00 86.76           C  
ATOM    180  HB2 ASP A  10     -14.714 -13.194  11.684  1.00 86.76           H  
ATOM    181  HB3 ASP A  10     -15.432 -11.683  11.172  1.00 86.76           H  
ATOM    182  O   ASP A  10     -15.023  -9.364  12.492  1.00 86.76           O  
ATOM    183  CG  ASP A  10     -13.300 -11.790  10.967  1.00 86.76           C  
ATOM    184  OD1 ASP A  10     -12.295 -11.381  11.596  1.00 86.76           O  
ATOM    185  OD2 ASP A  10     -13.281 -12.057   9.743  1.00 86.76           O  
ATOM    186  N   GLU A  11     -15.593  -9.859  14.594  1.00 86.97           N  
ATOM    187  H   GLU A  11     -15.508 -10.537  15.338  1.00 86.97           H  
ATOM    188  CA  GLU A  11     -16.256  -8.584  14.906  1.00 86.97           C  
ATOM    189  HA  GLU A  11     -16.590  -8.107  13.985  1.00 86.97           H  
ATOM    190  C   GLU A  11     -15.316  -7.579  15.602  1.00 86.97           C  
ATOM    191  CB  GLU A  11     -17.514  -8.873  15.757  1.00 86.97           C  
ATOM    192  HB2 GLU A  11     -17.902  -7.932  16.149  1.00 86.97           H  
ATOM    193  HB3 GLU A  11     -17.219  -9.499  16.599  1.00 86.97           H  
ATOM    194  O   GLU A  11     -15.453  -6.375  15.398  1.00 86.97           O  
ATOM    195  CG  GLU A  11     -18.642  -9.568  14.958  1.00 86.97           C  
ATOM    196  HG2 GLU A  11     -18.214 -10.406  14.407  1.00 86.97           H  
ATOM    197  HG3 GLU A  11     -19.033  -8.860  14.227  1.00 86.97           H  
ATOM    198  CD  GLU A  11     -19.806 -10.113  15.819  1.00 86.97           C  
ATOM    199  OE1 GLU A  11     -20.743 -10.718  15.245  1.00 86.97           O  
ATOM    200  OE2 GLU A  11     -19.742 -10.049  17.067  1.00 86.97           O  
ATOM    201  N   ILE A  12     -14.334  -8.042  16.391  1.00 88.90           N  
ATOM    202  H   ILE A  12     -14.227  -9.045  16.455  1.00 88.90           H  
ATOM    203  CA  ILE A  12     -13.592  -7.183  17.342  1.00 88.90           C  
ATOM    204  HA  ILE A  12     -14.156  -6.260  17.475  1.00 88.90           H  
ATOM    205  C   ILE A  12     -12.204  -6.770  16.834  1.00 88.90           C  
ATOM    206  CB  ILE A  12     -13.492  -7.847  18.739  1.00 88.90           C  
ATOM    207  HB  ILE A  12     -12.829  -8.708  18.652  1.00 88.90           H  
ATOM    208  O   ILE A  12     -11.829  -5.606  16.964  1.00 88.90           O  
ATOM    209  CG1 ILE A  12     -14.870  -8.343  19.242  1.00 88.90           C  
ATOM    210 HG12 ILE A  12     -15.547  -7.494  19.339  1.00 88.90           H  
ATOM    211 HG13 ILE A  12     -15.299  -9.031  18.514  1.00 88.90           H  
ATOM    212  CG2 ILE A  12     -12.864  -6.873  19.759  1.00 88.90           C  
ATOM    213 HG21 ILE A  12     -13.510  -6.004  19.882  1.00 88.90           H  
ATOM    214 HG22 ILE A  12     -11.882  -6.537  19.428  1.00 88.90           H  
ATOM    215 HG23 ILE A  12     -12.735  -7.359  20.726  1.00 88.90           H  
ATOM    216  CD1 ILE A  12     -14.828  -9.101  20.575  1.00 88.90           C  
ATOM    217 HD11 ILE A  12     -15.809  -9.534  20.771  1.00 88.90           H  
ATOM    218 HD12 ILE A  12     -14.581  -8.428  21.396  1.00 88.90           H  
ATOM    219 HD13 ILE A  12     -14.094  -9.905  20.522  1.00 88.90           H  
ATOM    220  N   VAL A  13     -11.423  -7.699  16.271  1.00 89.68           N  
ATOM    221  H   VAL A  13     -11.792  -8.635  16.178  1.00 89.68           H  
ATOM    222  CA  VAL A  13     -10.063  -7.431  15.766  1.00 89.68           C  
ATOM    223  HA  VAL A  13      -9.917  -6.350  15.770  1.00 89.68           H  
ATOM    224  C   VAL A  13      -9.898  -7.860  14.308  1.00 89.68           C  
ATOM    225  CB  VAL A  13      -8.945  -8.007  16.665  1.00 89.68           C  
ATOM    226  HB  VAL A  13      -7.988  -7.764  16.203  1.00 89.68           H  
ATOM    227  O   VAL A  13     -10.397  -8.900  13.883  1.00 89.68           O  
ATOM    228  CG1 VAL A  13      -8.951  -7.376  18.061  1.00 89.68           C  
ATOM    229 HG11 VAL A  13      -9.861  -7.650  18.596  1.00 89.68           H  
ATOM    230 HG12 VAL A  13      -8.913  -6.290  17.968  1.00 89.68           H  
ATOM    231 HG13 VAL A  13      -8.081  -7.707  18.629  1.00 89.68           H  
ATOM    232  CG2 VAL A  13      -8.988  -9.529  16.840  1.00 89.68           C  
ATOM    233 HG21 VAL A  13      -8.941 -10.007  15.862  1.00 89.68           H  
ATOM    234 HG22 VAL A  13      -9.913  -9.814  17.343  1.00 89.68           H  
ATOM    235 HG23 VAL A  13      -8.138  -9.854  17.440  1.00 89.68           H  
ATOM    236  N   SER A  14      -9.161  -7.062  13.540  1.00 87.90           N  
ATOM    237  H   SER A  14      -8.700  -6.289  13.999  1.00 87.90           H  
ATOM    238  CA  SER A  14      -8.953  -7.178  12.095  1.00 87.90           C  
ATOM    239  HA  SER A  14      -9.569  -7.980  11.688  1.00 87.90           H  
ATOM    240  C   SER A  14      -7.484  -7.460  11.793  1.00 87.90           C  
ATOM    241  CB  SER A  14      -9.374  -5.860  11.437  1.00 87.90           C  
ATOM    242  HB2 SER A  14     -10.447  -5.719  11.571  1.00 87.90           H  
ATOM    243  HB3 SER A  14      -8.853  -5.040  11.930  1.00 87.90           H  
ATOM    244  O   SER A  14      -6.600  -6.734  12.240  1.00 87.90           O  
ATOM    245  OG  SER A  14      -9.079  -5.814  10.056  1.00 87.90           O  
ATOM    246  HG  SER A  14      -8.908  -4.887   9.873  1.00 87.90           H  
ATOM    247  N   ALA A  15      -7.194  -8.491  11.000  1.00 86.74           N  
ATOM    248  H   ALA A  15      -7.948  -9.046  10.622  1.00 86.74           H  
ATOM    249  CA  ALA A  15      -5.837  -8.690  10.496  1.00 86.74           C  
ATOM    250  HA  ALA A  15      -5.142  -8.648  11.334  1.00 86.74           H  
ATOM    251  C   ALA A  15      -5.464  -7.568   9.509  1.00 86.74           C  
ATOM    252  CB  ALA A  15      -5.734 -10.082   9.862  1.00 86.74           C  
ATOM    253  HB1 ALA A  15      -6.452 -10.176   9.047  1.00 86.74           H  
ATOM    254  HB2 ALA A  15      -4.728 -10.224   9.467  1.00 86.74           H  
ATOM    255  HB3 ALA A  15      -5.934 -10.849  10.610  1.00 86.74           H  
ATOM    256  O   ALA A  15      -6.248  -7.264   8.596  1.00 86.74           O  
ATOM    257  N   CYS A  16      -4.255  -7.004   9.643  1.00 85.21           N  
ATOM    258  H   CYS A  16      -3.651  -7.292  10.399  1.00 85.21           H  
ATOM    259  CA  CYS A  16      -3.675  -6.143   8.608  1.00 85.21           C  
ATOM    260  HA  CYS A  16      -4.332  -5.282   8.481  1.00 85.21           H  
ATOM    261  C   CYS A  16      -3.614  -6.908   7.276  1.00 85.21           C  
ATOM    262  CB  CYS A  16      -2.285  -5.635   9.029  1.00 85.21           C  
ATOM    263  HB2 CYS A  16      -1.947  -4.882   8.317  1.00 85.21           H  
ATOM    264  HB3 CYS A  16      -2.329  -5.173  10.015  1.00 85.21           H  
ATOM    265  O   CYS A  16      -3.576  -8.140   7.297  1.00 85.21           O  
ATOM    266  SG  CYS A  16      -1.105  -7.012   9.032  1.00 85.21           S  
ATOM    267  HG  CYS A  16       0.027  -6.330   8.834  1.00 85.21           H  
ATOM    268  N   PRO A  17      -3.614  -6.243   6.110  1.00 83.75           N  
ATOM    269  CA  PRO A  17      -3.721  -6.934   4.830  1.00 83.75           C  
ATOM    270  HA  PRO A  17      -4.717  -7.373   4.765  1.00 83.75           H  
ATOM    271  C   PRO A  17      -2.686  -8.054   4.621  1.00 83.75           C  
ATOM    272  CB  PRO A  17      -3.613  -5.829   3.790  1.00 83.75           C  
ATOM    273  HB2 PRO A  17      -4.195  -6.074   2.902  1.00 83.75           H  
ATOM    274  HB3 PRO A  17      -2.562  -5.657   3.560  1.00 83.75           H  
ATOM    275  O   PRO A  17      -3.068  -9.143   4.200  1.00 83.75           O  
ATOM    276  CG  PRO A  17      -4.168  -4.595   4.493  1.00 83.75           C  
ATOM    277  HG2 PRO A  17      -3.783  -3.674   4.057  1.00 83.75           H  
ATOM    278  HG3 PRO A  17      -5.258  -4.611   4.474  1.00 83.75           H  
ATOM    279  CD  PRO A  17      -3.672  -4.802   5.917  1.00 83.75           C  
ATOM    280  HD2 PRO A  17      -4.351  -4.313   6.616  1.00 83.75           H  
ATOM    281  HD3 PRO A  17      -2.665  -4.393   6.006  1.00 83.75           H  
ATOM    282  N   PHE A  18      -1.427  -7.852   5.027  1.00 85.81           N  
ATOM    283  H   PHE A  18      -1.168  -6.938   5.371  1.00 85.81           H  
ATOM    284  CA  PHE A  18      -0.377  -8.877   4.953  1.00 85.81           C  
ATOM    285  HA  PHE A  18      -0.290  -9.209   3.918  1.00 85.81           H  
ATOM    286  C   PHE A  18      -0.703 -10.121   5.805  1.00 85.81           C  
ATOM    287  CB  PHE A  18       0.956  -8.233   5.361  1.00 85.81           C  
ATOM    288  HB2 PHE A  18       1.110  -7.332   4.768  1.00 85.81           H  
ATOM    289  HB3 PHE A  18       0.908  -7.928   6.406  1.00 85.81           H  
ATOM    290  O   PHE A  18      -0.747 -11.243   5.299  1.00 85.81           O  
ATOM    291  CG  PHE A  18       2.153  -9.139   5.160  1.00 85.81           C  
ATOM    292  CD1 PHE A  18       2.658  -9.898   6.233  1.00 85.81           C  
ATOM    293  HD1 PHE A  18       2.194  -9.831   7.206  1.00 85.81           H  
ATOM    294  CD2 PHE A  18       2.755  -9.233   3.892  1.00 85.81           C  
ATOM    295  HD2 PHE A  18       2.377  -8.648   3.067  1.00 85.81           H  
ATOM    296  CE1 PHE A  18       3.765 -10.744   6.038  1.00 85.81           C  
ATOM    297  HE1 PHE A  18       4.157 -11.321   6.862  1.00 85.81           H  
ATOM    298  CE2 PHE A  18       3.858 -10.083   3.696  1.00 85.81           C  
ATOM    299  HE2 PHE A  18       4.324 -10.147   2.724  1.00 85.81           H  
ATOM    300  CZ  PHE A  18       4.364 -10.836   4.770  1.00 85.81           C  
ATOM    301  HZ  PHE A  18       5.217 -11.482   4.619  1.00 85.81           H  
ATOM    302  N   VAL A  19      -1.045  -9.938   7.087  1.00 87.41           N  
ATOM    303  H   VAL A  19      -1.027  -8.998   7.456  1.00 87.41           H  
ATOM    304  CA  VAL A  19      -1.468 -11.041   7.976  1.00 87.41           C  
ATOM    305  HA  VAL A  19      -0.730 -11.840   7.905  1.00 87.41           H  
ATOM    306  C   VAL A  19      -2.810 -11.641   7.532  1.00 87.41           C  
ATOM    307  CB  VAL A  19      -1.507 -10.564   9.445  1.00 87.41           C  
ATOM    308  HB  VAL A  19      -2.156  -9.692   9.518  1.00 87.41           H  
ATOM    309  O   VAL A  19      -3.062 -12.826   7.739  1.00 87.41           O  
ATOM    310  CG1 VAL A  19      -2.031 -11.628  10.420  1.00 87.41           C  
ATOM    311 HG11 VAL A  19      -1.442 -12.540  10.326  1.00 87.41           H  
ATOM    312 HG12 VAL A  19      -3.077 -11.855  10.214  1.00 87.41           H  
ATOM    313 HG13 VAL A  19      -1.957 -11.257  11.443  1.00 87.41           H  
ATOM    314  CG2 VAL A  19      -0.096 -10.189   9.926  1.00 87.41           C  
ATOM    315 HG21 VAL A  19       0.544 -11.071   9.943  1.00 87.41           H  
ATOM    316 HG22 VAL A  19      -0.147  -9.761  10.927  1.00 87.41           H  
ATOM    317 HG23 VAL A  19       0.357  -9.447   9.269  1.00 87.41           H  
ATOM    318  N   ARG A  20      -3.671 -10.863   6.866  1.00 88.42           N  
ATOM    319  H   ARG A  20      -3.410  -9.895   6.746  1.00 88.42           H  
ATOM    320  CA  ARG A  20      -4.954 -11.311   6.306  1.00 88.42           C  
ATOM    321  HA  ARG A  20      -5.479 -11.883   7.071  1.00 88.42           H  
ATOM    322  C   ARG A  20      -4.759 -12.247   5.115  1.00 88.42           C  
ATOM    323  CB  ARG A  20      -5.793 -10.080   5.935  1.00 88.42           C  
ATOM    324  HB2 ARG A  20      -5.729  -9.366   6.756  1.00 88.42           H  
ATOM    325  HB3 ARG A  20      -5.377  -9.616   5.041  1.00 88.42           H  
ATOM    326  O   ARG A  20      -5.568 -13.157   4.959  1.00 88.42           O  
ATOM    327  CG  ARG A  20      -7.278 -10.382   5.685  1.00 88.42           C  
ATOM    328  HG2 ARG A  20      -7.375 -11.155   4.922  1.00 88.42           H  
ATOM    329  HG3 ARG A  20      -7.732 -10.744   6.607  1.00 88.42           H  
ATOM    330  CD  ARG A  20      -8.025  -9.126   5.204  1.00 88.42           C  
ATOM    331  HD2 ARG A  20      -9.079  -9.375   5.086  1.00 88.42           H  
ATOM    332  HD3 ARG A  20      -7.623  -8.833   4.234  1.00 88.42           H  
ATOM    333  NE  ARG A  20      -7.890  -7.996   6.145  1.00 88.42           N  
ATOM    334  HE  ARG A  20      -7.306  -8.126   6.958  1.00 88.42           H  
ATOM    335  NH1 ARG A  20      -9.149  -6.418   5.028  1.00 88.42           N  
ATOM    336 HH11 ARG A  20      -9.508  -5.475   4.987  1.00 88.42           H  
ATOM    337 HH12 ARG A  20      -9.372  -7.081   4.300  1.00 88.42           H  
ATOM    338  NH2 ARG A  20      -8.141  -5.907   6.957  1.00 88.42           N  
ATOM    339 HH21 ARG A  20      -8.532  -4.976   6.942  1.00 88.42           H  
ATOM    340 HH22 ARG A  20      -7.592  -6.192   7.755  1.00 88.42           H  
ATOM    341  CZ  ARG A  20      -8.399  -6.783   6.032  1.00 88.42           C  
ATOM    342  N   VAL A  21      -3.703 -12.074   4.314  1.00 88.43           N  
ATOM    343  H   VAL A  21      -3.105 -11.275   4.467  1.00 88.43           H  
ATOM    344  CA  VAL A  21      -3.309 -13.065   3.295  1.00 88.43           C  
ATOM    345  HA  VAL A  21      -4.169 -13.270   2.656  1.00 88.43           H  
ATOM    346  C   VAL A  21      -2.954 -14.380   3.979  1.00 88.43           C  
ATOM    347  CB  VAL A  21      -2.167 -12.561   2.388  1.00 88.43           C  
ATOM    348  HB  VAL A  21      -1.339 -12.205   3.000  1.00 88.43           H  
ATOM    349  O   VAL A  21      -3.589 -15.386   3.679  1.00 88.43           O  
ATOM    350  CG1 VAL A  21      -1.639 -13.644   1.439  1.00 88.43           C  
ATOM    351 HG11 VAL A  21      -2.450 -14.049   0.834  1.00 88.43           H  
ATOM    352 HG12 VAL A  21      -0.883 -13.217   0.780  1.00 88.43           H  
ATOM    353 HG13 VAL A  21      -1.166 -14.449   2.002  1.00 88.43           H  
ATOM    354  CG2 VAL A  21      -2.674 -11.414   1.512  1.00 88.43           C  
ATOM    355 HG21 VAL A  21      -1.850 -11.018   0.918  1.00 88.43           H  
ATOM    356 HG22 VAL A  21      -3.060 -10.609   2.137  1.00 88.43           H  
ATOM    357 HG23 VAL A  21      -3.461 -11.761   0.843  1.00 88.43           H  
ATOM    358  N   PHE A  22      -2.049 -14.369   4.963  1.00 89.34           N  
ATOM    359  H   PHE A  22      -1.564 -13.508   5.172  1.00 89.34           H  
ATOM    360  CA  PHE A  22      -1.708 -15.578   5.725  1.00 89.34           C  
ATOM    361  HA  PHE A  22      -1.281 -16.313   5.042  1.00 89.34           H  
ATOM    362  C   PHE A  22      -2.940 -16.236   6.375  1.00 89.34           C  
ATOM    363  CB  PHE A  22      -0.644 -15.235   6.777  1.00 89.34           C  
ATOM    364  HB2 PHE A  22      -1.010 -14.434   7.419  1.00 89.34           H  
ATOM    365  HB3 PHE A  22       0.249 -14.869   6.270  1.00 89.34           H  
ATOM    366  O   PHE A  22      -3.108 -17.449   6.302  1.00 89.34           O  
ATOM    367  CG  PHE A  22      -0.267 -16.423   7.641  1.00 89.34           C  
ATOM    368  CD1 PHE A  22      -0.915 -16.636   8.874  1.00 89.34           C  
ATOM    369  HD1 PHE A  22      -1.659 -15.934   9.222  1.00 89.34           H  
ATOM    370  CD2 PHE A  22       0.686 -17.352   7.183  1.00 89.34           C  
ATOM    371  HD2 PHE A  22       1.175 -17.205   6.231  1.00 89.34           H  
ATOM    372  CE1 PHE A  22      -0.616 -17.776   9.641  1.00 89.34           C  
ATOM    373  HE1 PHE A  22      -1.123 -17.949  10.579  1.00 89.34           H  
ATOM    374  CE2 PHE A  22       0.990 -18.488   7.954  1.00 89.34           C  
ATOM    375  HE2 PHE A  22       1.714 -19.204   7.595  1.00 89.34           H  
ATOM    376  CZ  PHE A  22       0.337 -18.702   9.181  1.00 89.34           C  
ATOM    377  HZ  PHE A  22       0.562 -19.582   9.764  1.00 89.34           H  
ATOM    378  N   TRP A  23      -3.852 -15.450   6.956  1.00 89.37           N  
ATOM    379  H   TRP A  23      -3.643 -14.466   7.046  1.00 89.37           H  
ATOM    380  CA  TRP A  23      -5.074 -15.975   7.573  1.00 89.37           C  
ATOM    381  HA  TRP A  23      -4.792 -16.766   8.268  1.00 89.37           H  
ATOM    382  C   TRP A  23      -6.033 -16.612   6.557  1.00 89.37           C  
ATOM    383  CB  TRP A  23      -5.763 -14.863   8.367  1.00 89.37           C  
ATOM    384  HB2 TRP A  23      -5.031 -14.406   9.033  1.00 89.37           H  
ATOM    385  HB3 TRP A  23      -6.110 -14.095   7.676  1.00 89.37           H  
ATOM    386  O   TRP A  23      -6.548 -17.699   6.813  1.00 89.37           O  
ATOM    387  CG  TRP A  23      -6.914 -15.321   9.208  1.00 89.37           C  
ATOM    388  CD1 TRP A  23      -8.208 -14.963   9.041  1.00 89.37           C  
ATOM    389  HD1 TRP A  23      -8.577 -14.309   8.265  1.00 89.37           H  
ATOM    390  CD2 TRP A  23      -6.898 -16.239  10.348  1.00 89.37           C  
ATOM    391  CE2 TRP A  23      -8.228 -16.348  10.852  1.00 89.37           C  
ATOM    392  CE3 TRP A  23      -5.897 -16.979  11.020  1.00 89.37           C  
ATOM    393  HE3 TRP A  23      -4.878 -16.934  10.664  1.00 89.37           H  
ATOM    394  NE1 TRP A  23      -8.985 -15.558  10.015  1.00 89.37           N  
ATOM    395  HE1 TRP A  23      -9.987 -15.445  10.072  1.00 89.37           H  
ATOM    396  CH2 TRP A  23      -7.533 -17.850  12.615  1.00 89.37           C  
ATOM    397  HH2 TRP A  23      -7.768 -18.470  13.468  1.00 89.37           H  
ATOM    398  CZ2 TRP A  23      -8.547 -17.118  11.977  1.00 89.37           C  
ATOM    399  HZ2 TRP A  23      -9.563 -17.136  12.344  1.00 89.37           H  
ATOM    400  CZ3 TRP A  23      -6.212 -17.780  12.136  1.00 89.37           C  
ATOM    401  HZ3 TRP A  23      -5.438 -18.350  12.629  1.00 89.37           H  
ATOM    402  N   LYS A  24      -6.224 -15.995   5.380  1.00 89.70           N  
ATOM    403  H   LYS A  24      -5.756 -15.113   5.226  1.00 89.70           H  
ATOM    404  CA  LYS A  24      -6.969 -16.598   4.258  1.00 89.70           C  
ATOM    405  HA  LYS A  24      -7.974 -16.861   4.586  1.00 89.70           H  
ATOM    406  C   LYS A  24      -6.327 -17.913   3.802  1.00 89.70           C  
ATOM    407  CB  LYS A  24      -7.067 -15.609   3.083  1.00 89.70           C  
ATOM    408  HB2 LYS A  24      -7.357 -16.163   2.190  1.00 89.70           H  
ATOM    409  HB3 LYS A  24      -6.090 -15.163   2.897  1.00 89.70           H  
ATOM    410  O   LYS A  24      -7.047 -18.882   3.572  1.00 89.70           O  
ATOM    411  CG  LYS A  24      -8.110 -14.502   3.314  1.00 89.70           C  
ATOM    412  HG2 LYS A  24      -9.092 -14.962   3.420  1.00 89.70           H  
ATOM    413  HG3 LYS A  24      -7.886 -13.956   4.231  1.00 89.70           H  
ATOM    414  CD  LYS A  24      -8.132 -13.528   2.125  1.00 89.70           C  
ATOM    415  HD2 LYS A  24      -8.311 -14.098   1.214  1.00 89.70           H  
ATOM    416  HD3 LYS A  24      -7.164 -13.032   2.049  1.00 89.70           H  
ATOM    417  CE  LYS A  24      -9.243 -12.484   2.301  1.00 89.70           C  
ATOM    418  HE2 LYS A  24      -8.996 -11.852   3.154  1.00 89.70           H  
ATOM    419  HE3 LYS A  24     -10.167 -13.009   2.544  1.00 89.70           H  
ATOM    420  NZ  LYS A  24      -9.439 -11.664   1.074  1.00 89.70           N  
ATOM    421  HZ1 LYS A  24      -9.688 -12.256   0.294  1.00 89.70           H  
ATOM    422  HZ2 LYS A  24      -8.598 -11.161   0.827  1.00 89.70           H  
ATOM    423  HZ3 LYS A  24     -10.192 -11.002   1.194  1.00 89.70           H  
ATOM    424  N   TRP A  25      -4.996 -17.960   3.735  1.00 92.69           N  
ATOM    425  H   TRP A  25      -4.473 -17.113   3.910  1.00 92.69           H  
ATOM    426  CA  TRP A  25      -4.243 -19.179   3.430  1.00 92.69           C  
ATOM    427  HA  TRP A  25      -4.659 -19.606   2.518  1.00 92.69           H  
ATOM    428  C   TRP A  25      -4.379 -20.260   4.520  1.00 92.69           C  
ATOM    429  CB  TRP A  25      -2.779 -18.822   3.132  1.00 92.69           C  
ATOM    430  HB2 TRP A  25      -2.162 -19.692   3.359  1.00 92.69           H  
ATOM    431  HB3 TRP A  25      -2.445 -18.015   3.784  1.00 92.69           H  
ATOM    432  O   TRP A  25      -4.417 -21.451   4.230  1.00 92.69           O  
ATOM    433  CG  TRP A  25      -2.512 -18.455   1.702  1.00 92.69           C  
ATOM    434  CD1 TRP A  25      -2.619 -17.230   1.137  1.00 92.69           C  
ATOM    435  HD1 TRP A  25      -2.903 -16.331   1.663  1.00 92.69           H  
ATOM    436  CD2 TRP A  25      -2.102 -19.342   0.619  1.00 92.69           C  
ATOM    437  CE2 TRP A  25      -2.035 -18.596  -0.593  1.00 92.69           C  
ATOM    438  CE3 TRP A  25      -1.765 -20.706   0.550  1.00 92.69           C  
ATOM    439  HE3 TRP A  25      -1.764 -21.295   1.455  1.00 92.69           H  
ATOM    440  NE1 TRP A  25      -2.324 -17.305  -0.211  1.00 92.69           N  
ATOM    441  HE1 TRP A  25      -2.294 -16.511  -0.834  1.00 92.69           H  
ATOM    442  CH2 TRP A  25      -1.404 -20.552  -1.861  1.00 92.69           C  
ATOM    443  HH2 TRP A  25      -1.123 -21.019  -2.793  1.00 92.69           H  
ATOM    444  CZ2 TRP A  25      -1.705 -19.181  -1.823  1.00 92.69           C  
ATOM    445  HZ2 TRP A  25      -1.646 -18.594  -2.727  1.00 92.69           H  
ATOM    446  CZ3 TRP A  25      -1.417 -21.304  -0.673  1.00 92.69           C  
ATOM    447  HZ3 TRP A  25      -1.136 -22.347  -0.696  1.00 92.69           H  
ATOM    448  N   HIS A  26      -4.531 -19.879   5.789  1.00 92.20           N  
ATOM    449  H   HIS A  26      -4.395 -18.906   6.024  1.00 92.20           H  
ATOM    450  CA  HIS A  26      -4.772 -20.850   6.857  1.00 92.20           C  
ATOM    451  HA  HIS A  26      -4.096 -21.690   6.696  1.00 92.20           H  
ATOM    452  C   HIS A  26      -6.202 -21.420   6.828  1.00 92.20           C  
ATOM    453  CB  HIS A  26      -4.419 -20.226   8.210  1.00 92.20           C  
ATOM    454  HB2 HIS A  26      -3.411 -19.815   8.161  1.00 92.20           H  
ATOM    455  HB3 HIS A  26      -5.110 -19.410   8.423  1.00 92.20           H  
ATOM    456  O   HIS A  26      -6.372 -22.632   6.931  1.00 92.20           O  
ATOM    457  CG  HIS A  26      -4.467 -21.223   9.340  1.00 92.20           C  
ATOM    458  CD2 HIS A  26      -4.910 -20.986  10.611  1.00 92.20           C  
ATOM    459  HD2 HIS A  26      -5.282 -20.044  10.986  1.00 92.20           H  
ATOM    460  ND1 HIS A  26      -4.121 -22.556   9.279  1.00 92.20           N  
ATOM    461  HD1 HIS A  26      -3.864 -23.065   8.445  1.00 92.20           H  
ATOM    462  CE1 HIS A  26      -4.356 -23.106  10.482  1.00 92.20           C  
ATOM    463  HE1 HIS A  26      -4.227 -24.149  10.728  1.00 92.20           H  
ATOM    464  NE2 HIS A  26      -4.834 -22.182  11.328  1.00 92.20           N  
ATOM    465  N   LEU A  27      -7.215 -20.566   6.635  1.00 93.56           N  
ATOM    466  H   LEU A  27      -6.982 -19.585   6.569  1.00 93.56           H  
ATOM    467  CA  LEU A  27      -8.639 -20.936   6.547  1.00 93.56           C  
ATOM    468  HA  LEU A  27      -8.975 -21.370   7.489  1.00 93.56           H  
ATOM    469  C   LEU A  27      -8.943 -21.953   5.444  1.00 93.56           C  
ATOM    470  CB  LEU A  27      -9.436 -19.660   6.234  1.00 93.56           C  
ATOM    471  HB2 LEU A  27     -10.387 -19.926   5.771  1.00 93.56           H  
ATOM    472  HB3 LEU A  27      -8.880 -19.076   5.500  1.00 93.56           H  
ATOM    473  O   LEU A  27      -9.815 -22.806   5.592  1.00 93.56           O  
ATOM    474  CG  LEU A  27      -9.724 -18.802   7.471  1.00 93.56           C  
ATOM    475  HG  LEU A  27      -8.884 -18.831   8.165  1.00 93.56           H  
ATOM    476  CD1 LEU A  27      -9.950 -17.362   7.026  1.00 93.56           C  
ATOM    477 HD11 LEU A  27      -9.037 -16.966   6.583  1.00 93.56           H  
ATOM    478 HD12 LEU A  27     -10.757 -17.333   6.293  1.00 93.56           H  
ATOM    479 HD13 LEU A  27     -10.200 -16.751   7.894  1.00 93.56           H  
ATOM    480  CD2 LEU A  27     -10.996 -19.283   8.170  1.00 93.56           C  
ATOM    481 HD21 LEU A  27     -11.859 -19.176   7.513  1.00 93.56           H  
ATOM    482 HD22 LEU A  27     -11.161 -18.708   9.081  1.00 93.56           H  
ATOM    483 HD23 LEU A  27     -10.890 -20.335   8.435  1.00 93.56           H  
ATOM    484  N   THR A  28      -8.253 -21.824   4.313  1.00 95.13           N  
ATOM    485  H   THR A  28      -7.568 -21.084   4.258  1.00 95.13           H  
ATOM    486  CA  THR A  28      -8.519 -22.620   3.115  1.00 95.13           C  
ATOM    487  HA  THR A  28      -9.597 -22.749   3.017  1.00 95.13           H  
ATOM    488  C   THR A  28      -7.939 -24.037   3.205  1.00 95.13           C  
ATOM    489  CB  THR A  28      -8.037 -21.825   1.901  1.00 95.13           C  
ATOM    490  HB  THR A  28      -7.136 -21.287   2.195  1.00 95.13           H  
ATOM    491  O   THR A  28      -8.459 -24.920   2.527  1.00 95.13           O  
ATOM    492  CG2 THR A  28      -9.040 -20.771   1.443  1.00 95.13           C  
ATOM    493 HG21 THR A  28      -9.966 -21.253   1.128  1.00 95.13           H  
ATOM    494 HG22 THR A  28      -8.621 -20.212   0.607  1.00 95.13           H  
ATOM    495 HG23 THR A  28      -9.249 -20.082   2.262  1.00 95.13           H  
ATOM    496  OG1 THR A  28      -7.765 -22.621   0.779  1.00 95.13           O  
ATOM    497  HG1 THR A  28      -8.032 -23.526   0.956  1.00 95.13           H  
ATOM    498  N   ASN A  29      -6.963 -24.307   4.081  1.00 96.76           N  
ATOM    499  H   ASN A  29      -6.583 -23.548   4.629  1.00 96.76           H  
ATOM    500  CA  ASN A  29      -6.644 -25.676   4.501  1.00 96.76           C  
ATOM    501  HA  ASN A  29      -6.837 -26.354   3.671  1.00 96.76           H  
ATOM    502  C   ASN A  29      -7.582 -26.082   5.650  1.00 96.76           C  
ATOM    503  CB  ASN A  29      -5.149 -25.796   4.837  1.00 96.76           C  
ATOM    504  HB2 ASN A  29      -4.577 -25.427   3.986  1.00 96.76           H  
ATOM    505  HB3 ASN A  29      -4.913 -25.177   5.702  1.00 96.76           H  
ATOM    506  O   ASN A  29      -7.222 -26.030   6.828  1.00 96.76           O  
ATOM    507  CG  ASN A  29      -4.723 -27.232   5.128  1.00 96.76           C  
ATOM    508  ND2 ASN A  29      -3.489 -27.565   4.834  1.00 96.76           N  
ATOM    509 HD21 ASN A  29      -2.894 -26.909   4.349  1.00 96.76           H  
ATOM    510 HD22 ASN A  29      -3.241 -28.537   4.950  1.00 96.76           H  
ATOM    511  OD1 ASN A  29      -5.460 -28.075   5.625  1.00 96.76           O  
ATOM    512  N   SER A  30      -8.807 -26.475   5.294  1.00 96.63           N  
ATOM    513  H   SER A  30      -9.027 -26.486   4.308  1.00 96.63           H  
ATOM    514  CA  SER A  30      -9.903 -26.734   6.238  1.00 96.63           C  
ATOM    515  HA  SER A  30     -10.167 -25.793   6.720  1.00 96.63           H  
ATOM    516  C   SER A  30      -9.548 -27.732   7.348  1.00 96.63           C  
ATOM    517  CB  SER A  30     -11.130 -27.230   5.467  1.00 96.63           C  
ATOM    518  HB2 SER A  30     -11.939 -27.445   6.166  1.00 96.63           H  
ATOM    519  HB3 SER A  30     -11.456 -26.449   4.780  1.00 96.63           H  
ATOM    520  O   SER A  30      -9.893 -27.501   8.504  1.00 96.63           O  
ATOM    521  OG  SER A  30     -10.809 -28.398   4.730  1.00 96.63           O  
ATOM    522  HG  SER A  30     -11.531 -28.594   4.127  1.00 96.63           H  
ATOM    523  N   LYS A  31      -8.802 -28.800   7.035  1.00 97.12           N  
ATOM    524  H   LYS A  31      -8.575 -28.921   6.058  1.00 97.12           H  
ATOM    525  CA  LYS A  31      -8.376 -29.816   8.012  1.00 97.12           C  
ATOM    526  HA  LYS A  31      -9.249 -30.128   8.585  1.00 97.12           H  
ATOM    527  C   LYS A  31      -7.371 -29.264   9.027  1.00 97.12           C  
ATOM    528  CB  LYS A  31      -7.816 -31.028   7.257  1.00 97.12           C  
ATOM    529  HB2 LYS A  31      -6.928 -30.728   6.701  1.00 97.12           H  
ATOM    530  HB3 LYS A  31      -8.568 -31.372   6.546  1.00 97.12           H  
ATOM    531  O   LYS A  31      -7.517 -29.503  10.224  1.00 97.12           O  
ATOM    532  CG  LYS A  31      -7.461 -32.186   8.203  1.00 97.12           C  
ATOM    533  HG2 LYS A  31      -8.352 -32.483   8.757  1.00 97.12           H  
ATOM    534  HG3 LYS A  31      -6.692 -31.870   8.908  1.00 97.12           H  
ATOM    535  CD  LYS A  31      -6.936 -33.378   7.400  1.00 97.12           C  
ATOM    536  HD2 LYS A  31      -7.698 -33.688   6.685  1.00 97.12           H  
ATOM    537  HD3 LYS A  31      -6.040 -33.075   6.858  1.00 97.12           H  
ATOM    538  CE  LYS A  31      -6.607 -34.539   8.341  1.00 97.12           C  
ATOM    539  HE2 LYS A  31      -5.862 -34.201   9.061  1.00 97.12           H  
ATOM    540  HE3 LYS A  31      -7.511 -34.802   8.890  1.00 97.12           H  
ATOM    541  NZ  LYS A  31      -6.106 -35.709   7.578  1.00 97.12           N  
ATOM    542  HZ1 LYS A  31      -5.903 -36.482   8.196  1.00 97.12           H  
ATOM    543  HZ2 LYS A  31      -5.268 -35.463   7.071  1.00 97.12           H  
ATOM    544  HZ3 LYS A  31      -6.801 -36.005   6.908  1.00 97.12           H  
ATOM    545  N   ALA A  32      -6.360 -28.521   8.572  1.00 96.62           N  
ATOM    546  H   ALA A  32      -6.301 -28.322   7.583  1.00 96.62           H  
ATOM    547  CA  ALA A  32      -5.412 -27.870   9.478  1.00 96.62           C  
ATOM    548  HA  ALA A  32      -5.021 -28.611  10.175  1.00 96.62           H  
ATOM    549  C   ALA A  32      -6.097 -26.768  10.305  1.00 96.62           C  
ATOM    550  CB  ALA A  32      -4.243 -27.315   8.657  1.00 96.62           C  
ATOM    551  HB1 ALA A  32      -3.501 -26.882   9.327  1.00 96.62           H  
ATOM    552  HB2 ALA A  32      -4.602 -26.542   7.976  1.00 96.62           H  
ATOM    553  HB3 ALA A  32      -3.779 -28.116   8.082  1.00 96.62           H  
ATOM    554  O   ALA A  32      -5.776 -26.583  11.479  1.00 96.62           O  
ATOM    555  N   TYR A  33      -7.070 -26.072   9.712  1.00 96.47           N  
ATOM    556  H   TYR A  33      -7.242 -26.228   8.729  1.00 96.47           H  
ATOM    557  CA  TYR A  33      -7.859 -25.039  10.374  1.00 96.47           C  
ATOM    558  HA  TYR A  33      -7.171 -24.333  10.841  1.00 96.47           H  
ATOM    559  C   TYR A  33      -8.771 -25.595  11.476  1.00 96.47           C  
ATOM    560  CB  TYR A  33      -8.683 -24.291   9.323  1.00 96.47           C  
ATOM    561  HB2 TYR A  33      -8.054 -24.053   8.466  1.00 96.47           H  
ATOM    562  HB3 TYR A  33      -9.507 -24.913   8.973  1.00 96.47           H  
ATOM    563  O   TYR A  33      -8.815 -25.053  12.580  1.00 96.47           O  
ATOM    564  CG  TYR A  33      -9.216 -23.001   9.887  1.00 96.47           C  
ATOM    565  CD1 TYR A  33     -10.554 -22.880  10.310  1.00 96.47           C  
ATOM    566  HD1 TYR A  33     -11.241 -23.704  10.185  1.00 96.47           H  
ATOM    567  CD2 TYR A  33      -8.308 -21.946  10.068  1.00 96.47           C  
ATOM    568  HD2 TYR A  33      -7.284 -22.063   9.744  1.00 96.47           H  
ATOM    569  CE1 TYR A  33     -10.979 -21.688  10.927  1.00 96.47           C  
ATOM    570  HE1 TYR A  33     -11.994 -21.568  11.276  1.00 96.47           H  
ATOM    571  CE2 TYR A  33      -8.726 -20.757  10.677  1.00 96.47           C  
ATOM    572  HE2 TYR A  33      -8.025 -19.947  10.811  1.00 96.47           H  
ATOM    573  OH  TYR A  33     -10.429 -19.474  11.691  1.00 96.47           O  
ATOM    574  HH  TYR A  33      -9.692 -18.859  11.682  1.00 96.47           H  
ATOM    575  CZ  TYR A  33     -10.059 -20.636  11.113  1.00 96.47           C  
ATOM    576  N   GLU A  34      -9.460 -26.707  11.215  1.00 96.84           N  
ATOM    577  H   GLU A  34      -9.442 -27.072  10.273  1.00 96.84           H  
ATOM    578  CA  GLU A  34     -10.267 -27.428  12.204  1.00 96.84           C  
ATOM    579  HA  GLU A  34     -11.027 -26.760  12.608  1.00 96.84           H  
ATOM    580  C   GLU A  34      -9.398 -27.917  13.372  1.00 96.84           C  
ATOM    581  CB  GLU A  34     -10.968 -28.605  11.505  1.00 96.84           C  
ATOM    582  HB2 GLU A  34     -11.585 -28.221  10.692  1.00 96.84           H  
ATOM    583  HB3 GLU A  34     -10.205 -29.260  11.085  1.00 96.84           H  
ATOM    584  O   GLU A  34      -9.739 -27.702  14.536  1.00 96.84           O  
ATOM    585  CG  GLU A  34     -11.860 -29.402  12.468  1.00 96.84           C  
ATOM    586  HG2 GLU A  34     -12.647 -28.743  12.837  1.00 96.84           H  
ATOM    587  HG3 GLU A  34     -11.267 -29.728  13.322  1.00 96.84           H  
ATOM    588  CD  GLU A  34     -12.474 -30.655  11.830  1.00 96.84           C  
ATOM    589  OE1 GLU A  34     -13.579 -31.029  12.279  1.00 96.84           O  
ATOM    590  OE2 GLU A  34     -11.805 -31.271  10.968  1.00 96.84           O  
ATOM    591  N   GLN A  35      -8.235 -28.510  13.081  1.00 97.53           N  
ATOM    592  H   GLN A  35      -8.012 -28.670  12.109  1.00 97.53           H  
ATOM    593  CA  GLN A  35      -7.273 -28.926  14.106  1.00 97.53           C  
ATOM    594  HA  GLN A  35      -7.765 -29.620  14.787  1.00 97.53           H  
ATOM    595  C   GLN A  35      -6.788 -27.743  14.955  1.00 97.53           C  
ATOM    596  CB  GLN A  35      -6.090 -29.645  13.444  1.00 97.53           C  
ATOM    597  HB2 GLN A  35      -5.285 -29.752  14.172  1.00 97.53           H  
ATOM    598  HB3 GLN A  35      -5.722 -29.050  12.608  1.00 97.53           H  
ATOM    599  O   GLN A  35      -6.768 -27.845  16.182  1.00 97.53           O  
ATOM    600  CG  GLN A  35      -6.487 -31.046  12.955  1.00 97.53           C  
ATOM    601  HG2 GLN A  35      -6.784 -31.644  13.816  1.00 97.53           H  
ATOM    602  HG3 GLN A  35      -7.343 -30.984  12.283  1.00 97.53           H  
ATOM    603  CD  GLN A  35      -5.358 -31.771  12.228  1.00 97.53           C  
ATOM    604  NE2 GLN A  35      -5.496 -33.058  11.997  1.00 97.53           N  
ATOM    605 HE21 GLN A  35      -6.319 -33.537  12.333  1.00 97.53           H  
ATOM    606 HE22 GLN A  35      -4.667 -33.513  11.643  1.00 97.53           H  
ATOM    607  OE1 GLN A  35      -4.321 -31.238  11.875  1.00 97.53           O  
ATOM    608  N   PHE A  36      -6.468 -26.605  14.333  1.00 95.76           N  
ATOM    609  H   PHE A  36      -6.479 -26.584  13.324  1.00 95.76           H  
ATOM    610  CA  PHE A  36      -6.124 -25.373  15.044  1.00 95.76           C  
ATOM    611  HA  PHE A  36      -5.275 -25.571  15.698  1.00 95.76           H  
ATOM    612  C   PHE A  36      -7.274 -24.885  15.943  1.00 95.76           C  
ATOM    613  CB  PHE A  36      -5.698 -24.312  14.020  1.00 95.76           C  
ATOM    614  HB2 PHE A  36      -4.774 -24.633  13.540  1.00 95.76           H  
ATOM    615  HB3 PHE A  36      -6.456 -24.233  13.240  1.00 95.76           H  
ATOM    616  O   PHE A  36      -7.051 -24.616  17.124  1.00 95.76           O  
ATOM    617  CG  PHE A  36      -5.486 -22.941  14.626  1.00 95.76           C  
ATOM    618  CD1 PHE A  36      -6.486 -21.958  14.508  1.00 95.76           C  
ATOM    619  HD1 PHE A  36      -7.389 -22.172  13.956  1.00 95.76           H  
ATOM    620  CD2 PHE A  36      -4.311 -22.663  15.349  1.00 95.76           C  
ATOM    621  HD2 PHE A  36      -3.546 -23.420  15.443  1.00 95.76           H  
ATOM    622  CE1 PHE A  36      -6.311 -20.704  15.116  1.00 95.76           C  
ATOM    623  HE1 PHE A  36      -7.092 -19.961  15.037  1.00 95.76           H  
ATOM    624  CE2 PHE A  36      -4.135 -21.405  15.952  1.00 95.76           C  
ATOM    625  HE2 PHE A  36      -3.232 -21.198  16.507  1.00 95.76           H  
ATOM    626  CZ  PHE A  36      -5.137 -20.426  15.837  1.00 95.76           C  
ATOM    627  HZ  PHE A  36      -5.006 -19.462  16.306  1.00 95.76           H  
ATOM    628  N   CYS A  37      -8.509 -24.851  15.431  1.00 95.37           N  
ATOM    629  H   CYS A  37      -8.623 -25.085  14.455  1.00 95.37           H  
ATOM    630  CA  CYS A  37      -9.708 -24.480  16.191  1.00 95.37           C  
ATOM    631  HA  CYS A  37      -9.595 -23.465  16.572  1.00 95.37           H  
ATOM    632  C   CYS A  37      -9.952 -25.403  17.401  1.00 95.37           C  
ATOM    633  CB  CYS A  37     -10.915 -24.469  15.250  1.00 95.37           C  
ATOM    634  HB2 CYS A  37     -11.821 -24.363  15.847  1.00 95.37           H  
ATOM    635  HB3 CYS A  37     -10.971 -25.403  14.690  1.00 95.37           H  
ATOM    636  O   CYS A  37     -10.305 -24.934  18.485  1.00 95.37           O  
ATOM    637  SG  CYS A  37     -10.777 -23.057  14.114  1.00 95.37           S  
ATOM    638  HG  CYS A  37      -9.864 -23.599  13.303  1.00 95.37           H  
ATOM    639  N   ASN A  38      -9.704 -26.706  17.244  1.00 96.41           N  
ATOM    640  H   ASN A  38      -9.478 -27.035  16.317  1.00 96.41           H  
ATOM    641  CA  ASN A  38      -9.793 -27.685  18.328  1.00 96.41           C  
ATOM    642  HA  ASN A  38     -10.752 -27.562  18.832  1.00 96.41           H  
ATOM    643  C   ASN A  38      -8.714 -27.468  19.404  1.00 96.41           C  
ATOM    644  CB  ASN A  38      -9.737 -29.100  17.721  1.00 96.41           C  
ATOM    645  HB2 ASN A  38      -9.584 -29.826  18.519  1.00 96.41           H  
ATOM    646  HB3 ASN A  38      -8.898 -29.172  17.029  1.00 96.41           H  
ATOM    647  O   ASN A  38      -9.012 -27.593  20.590  1.00 96.41           O  
ATOM    648  CG  ASN A  38     -11.025 -29.484  17.009  1.00 96.41           C  
ATOM    649  ND2 ASN A  38     -10.955 -30.308  15.991  1.00 96.41           N  
ATOM    650 HD21 ASN A  38     -11.821 -30.470  15.497  1.00 96.41           H  
ATOM    651 HD22 ASN A  38     -10.063 -30.545  15.581  1.00 96.41           H  
ATOM    652  OD1 ASN A  38     -12.112 -29.083  17.384  1.00 96.41           O  
ATOM    653  N   ILE A  39      -7.489 -27.083  19.020  1.00 95.97           N  
ATOM    654  H   ILE A  39      -7.303 -27.015  18.029  1.00 95.97           H  
ATOM    655  CA  ILE A  39      -6.399 -26.763  19.961  1.00 95.97           C  
ATOM    656  HA  ILE A  39      -6.312 -27.580  20.678  1.00 95.97           H  
ATOM    657  C   ILE A  39      -6.716 -25.502  20.781  1.00 95.97           C  
ATOM    658  CB  ILE A  39      -5.052 -26.646  19.204  1.00 95.97           C  
ATOM    659  HB  ILE A  39      -5.193 -25.982  18.351  1.00 95.97           H  
ATOM    660  O   ILE A  39      -6.474 -25.482  21.986  1.00 95.97           O  
ATOM    661  CG1 ILE A  39      -4.607 -28.034  18.687  1.00 95.97           C  
ATOM    662 HG12 ILE A  39      -5.463 -28.566  18.271  1.00 95.97           H  
ATOM    663 HG13 ILE A  39      -4.232 -28.630  19.519  1.00 95.97           H  
ATOM    664  CG2 ILE A  39      -3.939 -26.050  20.091  1.00 95.97           C  
ATOM    665 HG21 ILE A  39      -4.182 -25.024  20.369  1.00 95.97           H  
ATOM    666 HG22 ILE A  39      -2.992 -26.022  19.553  1.00 95.97           H  
ATOM    667 HG23 ILE A  39      -3.822 -26.646  20.996  1.00 95.97           H  
ATOM    668  CD1 ILE A  39      -3.534 -27.967  17.591  1.00 95.97           C  
ATOM    669 HD11 ILE A  39      -3.882 -27.343  16.768  1.00 95.97           H  
ATOM    670 HD12 ILE A  39      -2.601 -27.565  17.986  1.00 95.97           H  
ATOM    671 HD13 ILE A  39      -3.345 -28.972  17.214  1.00 95.97           H  
ATOM    672  N   ILE A  40      -7.281 -24.459  20.161  1.00 93.79           N  
ATOM    673  H   ILE A  40      -7.420 -24.515  19.162  1.00 93.79           H  
ATOM    674  CA  ILE A  40      -7.652 -23.215  20.867  1.00 93.79           C  
ATOM    675  HA  ILE A  40      -6.909 -23.051  21.647  1.00 93.79           H  
ATOM    676  C   ILE A  40      -8.998 -23.313  21.612  1.00 93.79           C  
ATOM    677  CB  ILE A  40      -7.579 -21.983  19.935  1.00 93.79           C  
ATOM    678  HB  ILE A  40      -7.734 -21.096  20.549  1.00 93.79           H  
ATOM    679  O   ILE A  40      -9.366 -22.397  22.347  1.00 93.79           O  
ATOM    680  CG1 ILE A  40      -8.686 -22.017  18.867  1.00 93.79           C  
ATOM    681 HG12 ILE A  40      -8.499 -22.868  18.212  1.00 93.79           H  
ATOM    682 HG13 ILE A  40      -9.653 -22.161  19.350  1.00 93.79           H  
ATOM    683  CG2 ILE A  40      -6.174 -21.883  19.305  1.00 93.79           C  
ATOM    684 HG21 ILE A  40      -5.415 -21.897  20.087  1.00 93.79           H  
ATOM    685 HG22 ILE A  40      -6.076 -20.961  18.732  1.00 93.79           H  
ATOM    686 HG23 ILE A  40      -5.998 -22.716  18.625  1.00 93.79           H  
ATOM    687  CD1 ILE A  40      -8.792 -20.752  18.013  1.00 93.79           C  
ATOM    688 HD11 ILE A  40      -8.978 -19.892  18.656  1.00 93.79           H  
ATOM    689 HD12 ILE A  40      -9.620 -20.862  17.313  1.00 93.79           H  
ATOM    690 HD13 ILE A  40      -7.877 -20.597  17.441  1.00 93.79           H  
ATOM    691  N   GLY A  41      -9.731 -24.419  21.440  1.00 94.37           N  
ATOM    692  H   GLY A  41      -9.372 -25.119  20.807  1.00 94.37           H  
ATOM    693  CA  GLY A  41     -10.976 -24.731  22.149  1.00 94.37           C  
ATOM    694  HA2 GLY A  41     -11.119 -25.811  22.120  1.00 94.37           H  
ATOM    695  HA3 GLY A  41     -10.875 -24.428  23.191  1.00 94.37           H  
ATOM    696  C   GLY A  41     -12.246 -24.081  21.586  1.00 94.37           C  
ATOM    697  O   GLY A  41     -13.295 -24.157  22.228  1.00 94.37           O  
ATOM    698  N   PHE A  42     -12.181 -23.427  20.423  1.00 93.07           N  
ATOM    699  H   PHE A  42     -11.305 -23.439  19.920  1.00 93.07           H  
ATOM    700  CA  PHE A  42     -13.347 -22.890  19.717  1.00 93.07           C  
ATOM    701  HA  PHE A  42     -14.126 -23.652  19.728  1.00 93.07           H  
ATOM    702  C   PHE A  42     -13.037 -22.570  18.252  1.00 93.07           C  
ATOM    703  CB  PHE A  42     -13.891 -21.633  20.418  1.00 93.07           C  
ATOM    704  HB2 PHE A  42     -14.748 -21.264  19.855  1.00 93.07           H  
ATOM    705  HB3 PHE A  42     -14.259 -21.921  21.403  1.00 93.07           H  
ATOM    706  O   PHE A  42     -11.916 -22.222  17.891  1.00 93.07           O  
ATOM    707  CG  PHE A  42     -12.898 -20.502  20.593  1.00 93.07           C  
ATOM    708  CD1 PHE A  42     -12.085 -20.458  21.740  1.00 93.07           C  
ATOM    709  HD1 PHE A  42     -12.140 -21.243  22.478  1.00 93.07           H  
ATOM    710  CD2 PHE A  42     -12.781 -19.501  19.610  1.00 93.07           C  
ATOM    711  HD2 PHE A  42     -13.386 -19.541  18.716  1.00 93.07           H  
ATOM    712  CE1 PHE A  42     -11.155 -19.420  21.903  1.00 93.07           C  
ATOM    713  HE1 PHE A  42     -10.506 -19.411  22.766  1.00 93.07           H  
ATOM    714  CE2 PHE A  42     -11.860 -18.456  19.779  1.00 93.07           C  
ATOM    715  HE2 PHE A  42     -11.767 -17.688  19.026  1.00 93.07           H  
ATOM    716  CZ  PHE A  42     -11.049 -18.423  20.922  1.00 93.07           C  
ATOM    717  HZ  PHE A  42     -10.321 -17.634  21.037  1.00 93.07           H  
ATOM    718  N   PHE A  43     -14.070 -22.623  17.411  1.00 94.74           N  
ATOM    719  H   PHE A  43     -14.977 -22.903  17.756  1.00 94.74           H  
ATOM    720  CA  PHE A  43     -13.979 -22.185  16.023  1.00 94.74           C  
ATOM    721  HA  PHE A  43     -13.050 -22.571  15.603  1.00 94.74           H  
ATOM    722  C   PHE A  43     -13.935 -20.653  15.934  1.00 94.74           C  
ATOM    723  CB  PHE A  43     -15.141 -22.791  15.226  1.00 94.74           C  
ATOM    724  HB2 PHE A  43     -15.324 -23.805  15.580  1.00 94.74           H  
ATOM    725  HB3 PHE A  43     -16.048 -22.214  15.406  1.00 94.74           H  
ATOM    726  O   PHE A  43     -14.706 -19.967  16.611  1.00 94.74           O  
ATOM    727  CG  PHE A  43     -14.875 -22.869  13.738  1.00 94.74           C  
ATOM    728  CD1 PHE A  43     -15.273 -21.823  12.886  1.00 94.74           C  
ATOM    729  HD1 PHE A  43     -15.767 -20.952  13.291  1.00 94.74           H  
ATOM    730  CD2 PHE A  43     -14.216 -23.994  13.205  1.00 94.74           C  
ATOM    731  HD2 PHE A  43     -13.901 -24.799  13.853  1.00 94.74           H  
ATOM    732  CE1 PHE A  43     -15.016 -21.905  11.506  1.00 94.74           C  
ATOM    733  HE1 PHE A  43     -15.300 -21.091  10.854  1.00 94.74           H  
ATOM    734  CE2 PHE A  43     -13.964 -24.078  11.825  1.00 94.74           C  
ATOM    735  HE2 PHE A  43     -13.459 -24.942  11.419  1.00 94.74           H  
ATOM    736  CZ  PHE A  43     -14.368 -23.034  10.974  1.00 94.74           C  
ATOM    737  HZ  PHE A  43     -14.164 -23.093   9.915  1.00 94.74           H  
ATOM    738  N   ILE A  44     -13.046 -20.119  15.094  1.00 92.91           N  
ATOM    739  H   ILE A  44     -12.462 -20.742  14.556  1.00 92.91           H  
ATOM    740  CA  ILE A  44     -13.046 -18.704  14.712  1.00 92.91           C  
ATOM    741  HA  ILE A  44     -13.659 -18.133  15.409  1.00 92.91           H  
ATOM    742  C   ILE A  44     -13.704 -18.621  13.336  1.00 92.91           C  
ATOM    743  CB  ILE A  44     -11.620 -18.100  14.743  1.00 92.91           C  
ATOM    744  HB  ILE A  44     -10.976 -18.695  14.095  1.00 92.91           H  
ATOM    745  O   ILE A  44     -13.191 -19.143  12.354  1.00 92.91           O  
ATOM    746  CG1 ILE A  44     -11.031 -18.131  16.172  1.00 92.91           C  
ATOM    747 HG12 ILE A  44     -11.189 -19.115  16.613  1.00 92.91           H  
ATOM    748 HG13 ILE A  44     -11.559 -17.400  16.785  1.00 92.91           H  
ATOM    749  CG2 ILE A  44     -11.648 -16.645  14.229  1.00 92.91           C  
ATOM    750 HG21 ILE A  44     -12.333 -16.046  14.830  1.00 92.91           H  
ATOM    751 HG22 ILE A  44     -10.655 -16.197  14.262  1.00 92.91           H  
ATOM    752 HG23 ILE A  44     -11.982 -16.622  13.192  1.00 92.91           H  
ATOM    753  CD1 ILE A  44      -9.524 -17.841  16.234  1.00 92.91           C  
ATOM    754 HD11 ILE A  44      -8.985 -18.579  15.639  1.00 92.91           H  
ATOM    755 HD12 ILE A  44      -9.302 -16.841  15.862  1.00 92.91           H  
ATOM    756 HD13 ILE A  44      -9.189 -17.903  17.269  1.00 92.91           H  
ATOM    757  N   HIS A  45     -14.856 -17.970  13.246  1.00 91.30           N  
ATOM    758  H   HIS A  45     -15.246 -17.533  14.068  1.00 91.30           H  
ATOM    759  CA  HIS A  45     -15.448 -17.653  11.954  1.00 91.30           C  
ATOM    760  HA  HIS A  45     -15.353 -18.525  11.307  1.00 91.30           H  
ATOM    761  C   HIS A  45     -14.666 -16.505  11.306  1.00 91.30           C  
ATOM    762  CB  HIS A  45     -16.944 -17.362  12.119  1.00 91.30           C  
ATOM    763  HB2 HIS A  45     -17.365 -17.100  11.148  1.00 91.30           H  
ATOM    764  HB3 HIS A  45     -17.077 -16.510  12.785  1.00 91.30           H  
ATOM    765  O   HIS A  45     -14.178 -15.605  11.991  1.00 91.30           O  
ATOM    766  CG  HIS A  45     -17.694 -18.554  12.667  1.00 91.30           C  
ATOM    767  CD2 HIS A  45     -18.006 -18.788  13.980  1.00 91.30           C  
ATOM    768  HD2 HIS A  45     -17.784 -18.133  14.809  1.00 91.30           H  
ATOM    769  ND1 HIS A  45     -18.105 -19.657  11.953  1.00 91.30           N  
ATOM    770  HD1 HIS A  45     -18.012 -19.794  10.957  1.00 91.30           H  
ATOM    771  CE1 HIS A  45     -18.653 -20.531  12.814  1.00 91.30           C  
ATOM    772  HE1 HIS A  45     -19.060 -21.495  12.545  1.00 91.30           H  
ATOM    773  NE2 HIS A  45     -18.619 -20.043  14.064  1.00 91.30           N  
ATOM    774  N   HIS A  46     -14.549 -16.538   9.980  1.00 85.78           N  
ATOM    775  H   HIS A  46     -14.976 -17.302   9.475  1.00 85.78           H  
ATOM    776  CA  HIS A  46     -14.048 -15.426   9.179  1.00 85.78           C  
ATOM    777  HA  HIS A  46     -13.739 -14.608   9.829  1.00 85.78           H  
ATOM    778  C   HIS A  46     -15.174 -14.923   8.285  1.00 85.78           C  
ATOM    779  CB  HIS A  46     -12.835 -15.862   8.350  1.00 85.78           C  
ATOM    780  HB2 HIS A  46     -13.098 -16.748   7.772  1.00 85.78           H  
ATOM    781  HB3 HIS A  46     -12.034 -16.129   9.040  1.00 85.78           H  
ATOM    782  O   HIS A  46     -15.820 -15.724   7.609  1.00 85.78           O  
ATOM    783  CG  HIS A  46     -12.332 -14.793   7.401  1.00 85.78           C  
ATOM    784  CD2 HIS A  46     -12.088 -14.927   6.058  1.00 85.78           C  
ATOM    785  HD2 HIS A  46     -12.211 -15.834   5.484  1.00 85.78           H  
ATOM    786  ND1 HIS A  46     -12.120 -13.469   7.708  1.00 85.78           N  
ATOM    787  HD1 HIS A  46     -12.401 -12.997   8.556  1.00 85.78           H  
ATOM    788  CE1 HIS A  46     -11.769 -12.829   6.585  1.00 85.78           C  
ATOM    789  HE1 HIS A  46     -11.632 -11.760   6.518  1.00 85.78           H  
ATOM    790  NE2 HIS A  46     -11.702 -13.679   5.546  1.00 85.78           N  
ATOM    791  N   THR A  47     -15.372 -13.608   8.255  1.00 82.96           N  
ATOM    792  H   THR A  47     -14.771 -13.013   8.807  1.00 82.96           H  
ATOM    793  CA  THR A  47     -16.325 -12.971   7.345  1.00 82.96           C  
ATOM    794  HA  THR A  47     -17.063 -13.705   7.019  1.00 82.96           H  
ATOM    795  C   THR A  47     -15.558 -12.433   6.135  1.00 82.96           C  
ATOM    796  CB  THR A  47     -17.124 -11.880   8.067  1.00 82.96           C  
ATOM    797  HB  THR A  47     -16.452 -11.127   8.480  1.00 82.96           H  
ATOM    798  O   THR A  47     -14.760 -11.503   6.295  1.00 82.96           O  
ATOM    799  CG2 THR A  47     -18.142 -11.214   7.141  1.00 82.96           C  
ATOM    800 HG21 THR A  47     -17.633 -10.668   6.347  1.00 82.96           H  
ATOM    801 HG22 THR A  47     -18.798 -11.966   6.704  1.00 82.96           H  
ATOM    802 HG23 THR A  47     -18.744 -10.509   7.715  1.00 82.96           H  
ATOM    803  OG1 THR A  47     -17.869 -12.476   9.105  1.00 82.96           O  
ATOM    804  HG1 THR A  47     -17.466 -12.264   9.951  1.00 82.96           H  
ATOM    805  N   PRO A  48     -15.753 -12.984   4.919  1.00 77.62           N  
ATOM    806  CA  PRO A  48     -15.054 -12.508   3.732  1.00 77.62           C  
ATOM    807  HA  PRO A  48     -13.982 -12.570   3.919  1.00 77.62           H  
ATOM    808  C   PRO A  48     -15.441 -11.062   3.411  1.00 77.62           C  
ATOM    809  CB  PRO A  48     -15.412 -13.481   2.597  1.00 77.62           C  
ATOM    810  HB2 PRO A  48     -14.558 -13.672   1.948  1.00 77.62           H  
ATOM    811  HB3 PRO A  48     -16.253 -13.109   2.011  1.00 77.62           H  
ATOM    812  O   PRO A  48     -16.540 -10.783   2.939  1.00 77.62           O  
ATOM    813  CG  PRO A  48     -15.849 -14.743   3.334  1.00 77.62           C  
ATOM    814  HG2 PRO A  48     -14.973 -15.328   3.616  1.00 77.62           H  
ATOM    815  HG3 PRO A  48     -16.541 -15.343   2.743  1.00 77.62           H  
ATOM    816  CD  PRO A  48     -16.514 -14.180   4.587  1.00 77.62           C  
ATOM    817  HD2 PRO A  48     -17.546 -13.905   4.370  1.00 77.62           H  
ATOM    818  HD3 PRO A  48     -16.481 -14.928   5.379  1.00 77.62           H  
ATOM    819  N   ILE A  49     -14.513 -10.133   3.635  1.00 71.06           N  
ATOM    820  H   ILE A  49     -13.687 -10.403   4.149  1.00 71.06           H  
ATOM    821  CA  ILE A  49     -14.650  -8.754   3.164  1.00 71.06           C  
ATOM    822  HA  ILE A  49     -15.678  -8.426   3.322  1.00 71.06           H  
ATOM    823  C   ILE A  49     -14.365  -8.768   1.659  1.00 71.06           C  
ATOM    824  CB  ILE A  49     -13.719  -7.785   3.931  1.00 71.06           C  
ATOM    825  HB  ILE A  49     -12.688  -8.023   3.669  1.00 71.06           H  
ATOM    826  O   ILE A  49     -13.207  -8.909   1.251  1.00 71.06           O  
ATOM    827  CG1 ILE A  49     -13.862  -7.924   5.465  1.00 71.06           C  
ATOM    828 HG12 ILE A  49     -13.756  -8.970   5.752  1.00 71.06           H  
ATOM    829 HG13 ILE A  49     -14.852  -7.590   5.776  1.00 71.06           H  
ATOM    830  CG2 ILE A  49     -14.011  -6.337   3.492  1.00 71.06           C  
ATOM    831 HG21 ILE A  49     -13.321  -5.640   3.967  1.00 71.06           H  
ATOM    832 HG22 ILE A  49     -15.032  -6.060   3.756  1.00 71.06           H  
ATOM    833 HG23 ILE A  49     -13.894  -6.232   2.413  1.00 71.06           H  
ATOM    834  CD1 ILE A  49     -12.792  -7.151   6.245  1.00 71.06           C  
ATOM    835 HD11 ILE A  49     -12.981  -6.079   6.195  1.00 71.06           H  
ATOM    836 HD12 ILE A  49     -12.811  -7.474   7.286  1.00 71.06           H  
ATOM    837 HD13 ILE A  49     -11.805  -7.370   5.837  1.00 71.06           H  
ATOM    838  N   THR A  50     -15.417  -8.673   0.847  1.00 68.33           N  
ATOM    839  H   THR A  50     -16.341  -8.641   1.253  1.00 68.33           H  
ATOM    840  CA  THR A  50     -15.318  -8.380  -0.589  1.00 68.33           C  
ATOM    841  HA  THR A  50     -14.467  -8.915  -1.010  1.00 68.33           H  
ATOM    842  C   THR A  50     -15.080  -6.887  -0.797  1.00 68.33           C  
ATOM    843  CB  THR A  50     -16.586  -8.809  -1.350  1.00 68.33           C  
ATOM    844  HB  THR A  50     -16.469  -8.560  -2.405  1.00 68.33           H  
ATOM    845  O   THR A  50     -15.395  -6.078   0.076  1.00 68.33           O  
ATOM    846  CG2 THR A  50     -16.851 -10.310  -1.230  1.00 68.33           C  
ATOM    847 HG21 THR A  50     -17.051 -10.577  -0.192  1.00 68.33           H  
ATOM    848 HG22 THR A  50     -17.718 -10.573  -1.835  1.00 68.33           H  
ATOM    849 HG23 THR A  50     -15.985 -10.867  -1.587  1.00 68.33           H  
ATOM    850  OG1 THR A  50     -17.720  -8.144  -0.847  1.00 68.33           O  
ATOM    851  HG1 THR A  50     -18.091  -7.580  -1.529  1.00 68.33           H  
ATOM    852  N   ASP A  51     -14.573  -6.494  -1.965  1.00 65.31           N  
ATOM    853  H   ASP A  51     -14.218  -7.178  -2.618  1.00 65.31           H  
ATOM    854  CA  ASP A  51     -14.274  -5.083  -2.252  1.00 65.31           C  
ATOM    855  HA  ASP A  51     -13.555  -4.725  -1.516  1.00 65.31           H  
ATOM    856  C   ASP A  51     -15.531  -4.196  -2.137  1.00 65.31           C  
ATOM    857  CB  ASP A  51     -13.614  -4.978  -3.636  1.00 65.31           C  
ATOM    858  HB2 ASP A  51     -14.347  -5.245  -4.398  1.00 65.31           H  
ATOM    859  HB3 ASP A  51     -13.309  -3.945  -3.805  1.00 65.31           H  
ATOM    860  O   ASP A  51     -15.482  -3.120  -1.548  1.00 65.31           O  
ATOM    861  CG  ASP A  51     -12.385  -5.889  -3.764  1.00 65.31           C  
ATOM    862  OD1 ASP A  51     -11.593  -5.954  -2.796  1.00 65.31           O  
ATOM    863  OD2 ASP A  51     -12.302  -6.595  -4.790  1.00 65.31           O  
ATOM    864  N   SER A  52     -16.692  -4.708  -2.567  1.00 61.28           N  
ATOM    865  H   SER A  52     -16.668  -5.615  -3.012  1.00 61.28           H  
ATOM    866  CA  SER A  52     -18.005  -4.062  -2.399  1.00 61.28           C  
ATOM    867  HA  SER A  52     -17.974  -3.079  -2.868  1.00 61.28           H  
ATOM    868  C   SER A  52     -18.428  -3.855  -0.938  1.00 61.28           C  
ATOM    869  CB  SER A  52     -19.081  -4.902  -3.096  1.00 61.28           C  
ATOM    870  HB2 SER A  52     -18.884  -4.915  -4.168  1.00 61.28           H  
ATOM    871  HB3 SER A  52     -20.054  -4.438  -2.930  1.00 61.28           H  
ATOM    872  O   SER A  52     -19.116  -2.887  -0.626  1.00 61.28           O  
ATOM    873  OG  SER A  52     -19.102  -6.240  -2.607  1.00 61.28           O  
ATOM    874  HG  SER A  52     -19.955  -6.615  -2.839  1.00 61.28           H  
ATOM    875  N   VAL A  53     -18.024  -4.751  -0.035  1.00 61.64           N  
ATOM    876  H   VAL A  53     -17.420  -5.497  -0.349  1.00 61.64           H  
ATOM    877  CA  VAL A  53     -18.270  -4.637   1.411  1.00 61.64           C  
ATOM    878  HA  VAL A  53     -19.255  -4.198   1.574  1.00 61.64           H  
ATOM    879  C   VAL A  53     -17.255  -3.678   2.037  1.00 61.64           C  
ATOM    880  CB  VAL A  53     -18.261  -6.040   2.058  1.00 61.64           C  
ATOM    881  HB  VAL A  53     -17.356  -6.564   1.749  1.00 61.64           H  
ATOM    882  O   VAL A  53     -17.610  -2.946   2.956  1.00 61.64           O  
ATOM    883  CG1 VAL A  53     -18.303  -6.061   3.591  1.00 61.64           C  
ATOM    884 HG11 VAL A  53     -18.187  -7.086   3.942  1.00 61.64           H  
ATOM    885 HG12 VAL A  53     -17.497  -5.460   4.011  1.00 61.64           H  
ATOM    886 HG13 VAL A  53     -19.263  -5.685   3.946  1.00 61.64           H  
ATOM    887  CG2 VAL A  53     -19.483  -6.844   1.588  1.00 61.64           C  
ATOM    888 HG21 VAL A  53     -19.416  -7.867   1.958  1.00 61.64           H  
ATOM    889 HG22 VAL A  53     -19.529  -6.873   0.500  1.00 61.64           H  
ATOM    890 HG23 VAL A  53     -20.400  -6.386   1.960  1.00 61.64           H  
ATOM    891  N   TYR A  54     -16.024  -3.603   1.515  1.00 67.06           N  
ATOM    892  H   TYR A  54     -15.783  -4.211   0.745  1.00 67.06           H  
ATOM    893  CA  TYR A  54     -15.046  -2.606   1.961  1.00 67.06           C  
ATOM    894  HA  TYR A  54     -14.927  -2.720   3.038  1.00 67.06           H  
ATOM    895  C   TYR A  54     -15.548  -1.179   1.713  1.00 67.06           C  
ATOM    896  CB  TYR A  54     -13.674  -2.834   1.303  1.00 67.06           C  
ATOM    897  HB2 TYR A  54     -13.667  -2.396   0.305  1.00 67.06           H  
ATOM    898  HB3 TYR A  54     -13.515  -3.906   1.187  1.00 67.06           H  
ATOM    899  O   TYR A  54     -15.415  -0.334   2.590  1.00 67.06           O  
ATOM    900  CG  TYR A  54     -12.518  -2.255   2.109  1.00 67.06           C  
ATOM    901  CD1 TYR A  54     -12.353  -0.859   2.244  1.00 67.06           C  
ATOM    902  HD1 TYR A  54     -13.021  -0.182   1.731  1.00 67.06           H  
ATOM    903  CD2 TYR A  54     -11.630  -3.123   2.773  1.00 67.06           C  
ATOM    904  HD2 TYR A  54     -11.736  -4.190   2.645  1.00 67.06           H  
ATOM    905  CE1 TYR A  54     -11.367  -0.333   3.104  1.00 67.06           C  
ATOM    906  HE1 TYR A  54     -11.290   0.734   3.256  1.00 67.06           H  
ATOM    907  CE2 TYR A  54     -10.619  -2.600   3.604  1.00 67.06           C  
ATOM    908  HE2 TYR A  54      -9.932  -3.251   4.123  1.00 67.06           H  
ATOM    909  OH  TYR A  54      -9.597  -0.741   4.697  1.00 67.06           O  
ATOM    910  HH  TYR A  54      -9.709   0.191   4.899  1.00 67.06           H  
ATOM    911  CZ  TYR A  54     -10.511  -1.207   3.804  1.00 67.06           C  
ATOM    912  N   GLU A  55     -16.158  -0.913   0.553  1.00 67.02           N  
ATOM    913  H   GLU A  55     -16.182  -1.636  -0.152  1.00 67.02           H  
ATOM    914  CA  GLU A  55     -16.730   0.402   0.228  1.00 67.02           C  
ATOM    915  HA  GLU A  55     -15.944   1.156   0.243  1.00 67.02           H  
ATOM    916  C   GLU A  55     -17.804   0.851   1.231  1.00 67.02           C  
ATOM    917  CB  GLU A  55     -17.359   0.368  -1.176  1.00 67.02           C  
ATOM    918  HB2 GLU A  55     -17.814   1.343  -1.349  1.00 67.02           H  
ATOM    919  HB3 GLU A  55     -18.164  -0.367  -1.199  1.00 67.02           H  
ATOM    920  O   GLU A  55     -17.807   2.001   1.670  1.00 67.02           O  
ATOM    921  CG  GLU A  55     -16.370   0.046  -2.312  1.00 67.02           C  
ATOM    922  HG2 GLU A  55     -16.494  -0.997  -2.601  1.00 67.02           H  
ATOM    923  HG3 GLU A  55     -15.351   0.178  -1.947  1.00 67.02           H  
ATOM    924  CD  GLU A  55     -16.576   0.930  -3.551  1.00 67.02           C  
ATOM    925  OE1 GLU A  55     -15.546   1.434  -4.054  1.00 67.02           O  
ATOM    926  OE2 GLU A  55     -17.736   1.229  -3.907  1.00 67.02           O  
ATOM    927  N   LEU A  56     -18.705  -0.064   1.604  1.00 67.63           N  
ATOM    928  H   LEU A  56     -18.627  -0.988   1.205  1.00 67.63           H  
ATOM    929  CA  LEU A  56     -19.831   0.217   2.499  1.00 67.63           C  
ATOM    930  HA  LEU A  56     -20.263   1.182   2.232  1.00 67.63           H  
ATOM    931  C   LEU A  56     -19.410   0.336   3.967  1.00 67.63           C  
ATOM    932  CB  LEU A  56     -20.894  -0.883   2.328  1.00 67.63           C  
ATOM    933  HB2 LEU A  56     -21.655  -0.753   3.097  1.00 67.63           H  
ATOM    934  HB3 LEU A  56     -20.419  -1.850   2.494  1.00 67.63           H  
ATOM    935  O   LEU A  56     -19.943   1.185   4.673  1.00 67.63           O  
ATOM    936  CG  LEU A  56     -21.584  -0.892   0.952  1.00 67.63           C  
ATOM    937  HG  LEU A  56     -20.836  -0.951   0.161  1.00 67.63           H  
ATOM    938  CD1 LEU A  56     -22.492  -2.118   0.848  1.00 67.63           C  
ATOM    939 HD11 LEU A  56     -22.972  -2.139  -0.130  1.00 67.63           H  
ATOM    940 HD12 LEU A  56     -21.890  -3.020   0.960  1.00 67.63           H  
ATOM    941 HD13 LEU A  56     -23.251  -2.090   1.630  1.00 67.63           H  
ATOM    942  CD2 LEU A  56     -22.443   0.355   0.720  1.00 67.63           C  
ATOM    943 HD21 LEU A  56     -23.166   0.466   1.529  1.00 67.63           H  
ATOM    944 HD22 LEU A  56     -22.969   0.268  -0.231  1.00 67.63           H  
ATOM    945 HD23 LEU A  56     -21.807   1.239   0.679  1.00 67.63           H  
ATOM    946  N   TYR A  57     -18.453  -0.487   4.405  1.00 69.88           N  
ATOM    947  H   TYR A  57     -18.074  -1.158   3.752  1.00 69.88           H  
ATOM    948  CA  TYR A  57     -18.022  -0.589   5.803  1.00 69.88           C  
ATOM    949  HA  TYR A  57     -18.690   0.022   6.409  1.00 69.88           H  
ATOM    950  C   TYR A  57     -16.612  -0.031   6.042  1.00 69.88           C  
ATOM    951  CB  TYR A  57     -18.179  -2.035   6.292  1.00 69.88           C  
ATOM    952  HB2 TYR A  57     -17.811  -2.107   7.315  1.00 69.88           H  
ATOM    953  HB3 TYR A  57     -17.564  -2.693   5.677  1.00 69.88           H  
ATOM    954  O   TYR A  57     -15.904  -0.466   6.952  1.00 69.88           O  
ATOM    955  CG  TYR A  57     -19.613  -2.522   6.292  1.00 69.88           C  
ATOM    956  CD1 TYR A  57     -20.475  -2.151   7.340  1.00 69.88           C  
ATOM    957  HD1 TYR A  57     -20.124  -1.491   8.119  1.00 69.88           H  
ATOM    958  CD2 TYR A  57     -20.091  -3.322   5.239  1.00 69.88           C  
ATOM    959  HD2 TYR A  57     -19.437  -3.557   4.413  1.00 69.88           H  
ATOM    960  CE1 TYR A  57     -21.806  -2.609   7.353  1.00 69.88           C  
ATOM    961  HE1 TYR A  57     -22.463  -2.306   8.155  1.00 69.88           H  
ATOM    962  CE2 TYR A  57     -21.418  -3.788   5.247  1.00 69.88           C  
ATOM    963  HE2 TYR A  57     -21.796  -4.402   4.442  1.00 69.88           H  
ATOM    964  OH  TYR A  57     -23.558  -3.883   6.317  1.00 69.88           O  
ATOM    965  HH  TYR A  57     -24.031  -3.543   7.079  1.00 69.88           H  
ATOM    966  CZ  TYR A  57     -22.275  -3.436   6.309  1.00 69.88           C  
ATOM    967  N   ALA A  58     -16.156   0.908   5.206  1.00 72.84           N  
ATOM    968  H   ALA A  58     -16.732   1.159   4.416  1.00 72.84           H  
ATOM    969  CA  ALA A  58     -14.803   1.457   5.293  1.00 72.84           C  
ATOM    970  HA  ALA A  58     -14.090   0.651   5.120  1.00 72.84           H  
ATOM    971  C   ALA A  58     -14.510   2.051   6.683  1.00 72.84           C  
ATOM    972  CB  ALA A  58     -14.621   2.512   4.193  1.00 72.84           C  
ATOM    973  HB1 ALA A  58     -14.774   2.063   3.212  1.00 72.84           H  
ATOM    974  HB2 ALA A  58     -13.610   2.915   4.244  1.00 72.84           H  
ATOM    975  HB3 ALA A  58     -15.340   3.320   4.328  1.00 72.84           H  
ATOM    976  O   ALA A  58     -13.421   1.849   7.212  1.00 72.84           O  
ATOM    977  N   ARG A  59     -15.493   2.726   7.301  1.00 78.67           N  
ATOM    978  H   ARG A  59     -16.407   2.716   6.872  1.00 78.67           H  
ATOM    979  CA  ARG A  59     -15.356   3.319   8.642  1.00 78.67           C  
ATOM    980  HA  ARG A  59     -14.428   3.889   8.678  1.00 78.67           H  
ATOM    981  C   ARG A  59     -15.218   2.241   9.716  1.00 78.67           C  
ATOM    982  CB  ARG A  59     -16.540   4.266   8.924  1.00 78.67           C  
ATOM    983  HB2 ARG A  59     -16.561   5.044   8.160  1.00 78.67           H  
ATOM    984  HB3 ARG A  59     -17.474   3.706   8.874  1.00 78.67           H  
ATOM    985  O   ARG A  59     -14.293   2.302  10.514  1.00 78.67           O  
ATOM    986  CG  ARG A  59     -16.423   4.926  10.310  1.00 78.67           C  
ATOM    987  HG2 ARG A  59     -15.462   5.434  10.387  1.00 78.67           H  
ATOM    988  HG3 ARG A  59     -16.468   4.151  11.074  1.00 78.67           H  
ATOM    989  CD  ARG A  59     -17.545   5.935  10.593  1.00 78.67           C  
ATOM    990  HD2 ARG A  59     -18.503   5.418  10.528  1.00 78.67           H  
ATOM    991  HD3 ARG A  59     -17.512   6.724   9.841  1.00 78.67           H  
ATOM    992  NE  ARG A  59     -17.392   6.511  11.944  1.00 78.67           N  
ATOM    993  HE  ARG A  59     -16.865   5.945  12.593  1.00 78.67           H  
ATOM    994  NH1 ARG A  59     -18.774   8.358  11.769  1.00 78.67           N  
ATOM    995 HH11 ARG A  59     -19.163   7.985  10.914  1.00 78.67           H  
ATOM    996 HH12 ARG A  59     -19.214   9.120  12.263  1.00 78.67           H  
ATOM    997  NH2 ARG A  59     -17.666   8.005  13.646  1.00 78.67           N  
ATOM    998 HH21 ARG A  59     -18.129   8.806  14.051  1.00 78.67           H  
ATOM    999 HH22 ARG A  59     -17.119   7.390  14.230  1.00 78.67           H  
ATOM   1000  CZ  ARG A  59     -17.938   7.613  12.438  1.00 78.67           C  
ATOM   1001  N   GLU A  60     -16.085   1.238   9.715  1.00 77.28           N  
ATOM   1002  H   GLU A  60     -16.841   1.262   9.045  1.00 77.28           H  
ATOM   1003  CA  GLU A  60     -16.084   0.135  10.677  1.00 77.28           C  
ATOM   1004  HA  GLU A  60     -16.097   0.540  11.689  1.00 77.28           H  
ATOM   1005  C   GLU A  60     -14.826  -0.732  10.530  1.00 77.28           C  
ATOM   1006  CB  GLU A  60     -17.336  -0.742  10.478  1.00 77.28           C  
ATOM   1007  HB2 GLU A  60     -17.265  -1.567  11.187  1.00 77.28           H  
ATOM   1008  HB3 GLU A  60     -17.331  -1.178   9.479  1.00 77.28           H  
ATOM   1009  O   GLU A  60     -14.271  -1.219  11.517  1.00 77.28           O  
ATOM   1010  CG  GLU A  60     -18.683  -0.038  10.734  1.00 77.28           C  
ATOM   1011  HG2 GLU A  60     -18.585   0.596  11.615  1.00 77.28           H  
ATOM   1012  HG3 GLU A  60     -19.410  -0.814  10.970  1.00 77.28           H  
ATOM   1013  CD  GLU A  60     -19.239   0.792   9.559  1.00 77.28           C  
ATOM   1014  OE1 GLU A  60     -20.415   1.197   9.659  1.00 77.28           O  
ATOM   1015  OE2 GLU A  60     -18.508   1.021   8.566  1.00 77.28           O  
ATOM   1016  N   ILE A  61     -14.334  -0.904   9.299  1.00 77.96           N  
ATOM   1017  H   ILE A  61     -14.851  -0.505   8.529  1.00 77.96           H  
ATOM   1018  CA  ILE A  61     -13.061  -1.572   9.021  1.00 77.96           C  
ATOM   1019  HA  ILE A  61     -13.048  -2.511   9.575  1.00 77.96           H  
ATOM   1020  C   ILE A  61     -11.893  -0.740   9.558  1.00 77.96           C  
ATOM   1021  CB  ILE A  61     -12.925  -1.901   7.518  1.00 77.96           C  
ATOM   1022  HB  ILE A  61     -13.108  -0.992   6.943  1.00 77.96           H  
ATOM   1023  O   ILE A  61     -11.059  -1.307  10.261  1.00 77.96           O  
ATOM   1024  CG1 ILE A  61     -13.957  -2.978   7.106  1.00 77.96           C  
ATOM   1025 HG12 ILE A  61     -14.926  -2.760   7.555  1.00 77.96           H  
ATOM   1026 HG13 ILE A  61     -13.635  -3.951   7.478  1.00 77.96           H  
ATOM   1027  CG2 ILE A  61     -11.502  -2.402   7.203  1.00 77.96           C  
ATOM   1028 HG21 ILE A  61     -11.214  -3.195   7.893  1.00 77.96           H  
ATOM   1029 HG22 ILE A  61     -11.447  -2.763   6.176  1.00 77.96           H  
ATOM   1030 HG23 ILE A  61     -10.807  -1.568   7.290  1.00 77.96           H  
ATOM   1031  CD1 ILE A  61     -14.167  -3.075   5.592  1.00 77.96           C  
ATOM   1032 HD11 ILE A  61     -14.989  -3.761   5.384  1.00 77.96           H  
ATOM   1033 HD12 ILE A  61     -13.268  -3.446   5.100  1.00 77.96           H  
ATOM   1034 HD13 ILE A  61     -14.420  -2.093   5.192  1.00 77.96           H  
ATOM   1035  N   ASP A  62     -11.843   0.567   9.285  1.00 81.15           N  
ATOM   1036  H   ASP A  62     -12.539   0.967   8.672  1.00 81.15           H  
ATOM   1037  CA  ASP A  62     -10.805   1.473   9.794  1.00 81.15           C  
ATOM   1038  HA  ASP A  62      -9.829   1.097   9.485  1.00 81.15           H  
ATOM   1039  C   ASP A  62     -10.805   1.505  11.338  1.00 81.15           C  
ATOM   1040  CB  ASP A  62     -10.972   2.889   9.194  1.00 81.15           C  
ATOM   1041  HB2 ASP A  62     -12.006   3.212   9.317  1.00 81.15           H  
ATOM   1042  HB3 ASP A  62     -10.349   3.571   9.773  1.00 81.15           H  
ATOM   1043  O   ASP A  62      -9.763   1.305  11.960  1.00 81.15           O  
ATOM   1044  CG  ASP A  62     -10.565   3.047   7.712  1.00 81.15           C  
ATOM   1045  OD1 ASP A  62      -9.992   2.087   7.136  1.00 81.15           O  
ATOM   1046  OD2 ASP A  62     -10.771   4.169   7.174  1.00 81.15           O  
ATOM   1047  N   GLU A  63     -11.970   1.634  11.981  1.00 84.40           N  
ATOM   1048  H   GLU A  63     -12.797   1.809  11.428  1.00 84.40           H  
ATOM   1049  CA  GLU A  63     -12.114   1.597  13.444  1.00 84.40           C  
ATOM   1050  HA  GLU A  63     -11.477   2.365  13.884  1.00 84.40           H  
ATOM   1051  C   GLU A  63     -11.672   0.249  14.043  1.00 84.40           C  
ATOM   1052  CB  GLU A  63     -13.573   1.891  13.836  1.00 84.40           C  
ATOM   1053  HB2 GLU A  63     -13.699   1.626  14.886  1.00 84.40           H  
ATOM   1054  HB3 GLU A  63     -14.237   1.261  13.245  1.00 84.40           H  
ATOM   1055  O   GLU A  63     -10.986   0.213  15.066  1.00 84.40           O  
ATOM   1056  CG  GLU A  63     -13.968   3.372  13.663  1.00 84.40           C  
ATOM   1057  HG2 GLU A  63     -13.335   3.973  14.317  1.00 84.40           H  
ATOM   1058  HG3 GLU A  63     -13.770   3.686  12.638  1.00 84.40           H  
ATOM   1059  CD  GLU A  63     -15.444   3.649  14.008  1.00 84.40           C  
ATOM   1060  OE1 GLU A  63     -15.953   4.724  13.589  1.00 84.40           O  
ATOM   1061  OE2 GLU A  63     -16.036   2.802  14.720  1.00 84.40           O  
ATOM   1062  N   ARG A  64     -12.006  -0.880  13.402  1.00 86.53           N  
ATOM   1063  H   ARG A  64     -12.602  -0.797  12.591  1.00 86.53           H  
ATOM   1064  CA  ARG A  64     -11.559  -2.221  13.828  1.00 86.53           C  
ATOM   1065  HA  ARG A  64     -11.717  -2.314  14.902  1.00 86.53           H  
ATOM   1066  C   ARG A  64     -10.058  -2.435  13.588  1.00 86.53           C  
ATOM   1067  CB  ARG A  64     -12.435  -3.262  13.115  1.00 86.53           C  
ATOM   1068  HB2 ARG A  64     -13.481  -2.989  13.253  1.00 86.53           H  
ATOM   1069  HB3 ARG A  64     -12.203  -3.214  12.051  1.00 86.53           H  
ATOM   1070  O   ARG A  64      -9.413  -3.152  14.355  1.00 86.53           O  
ATOM   1071  CG  ARG A  64     -12.262  -4.699  13.641  1.00 86.53           C  
ATOM   1072  HG2 ARG A  64     -12.514  -4.710  14.702  1.00 86.53           H  
ATOM   1073  HG3 ARG A  64     -11.222  -5.007  13.534  1.00 86.53           H  
ATOM   1074  CD  ARG A  64     -13.168  -5.716  12.923  1.00 86.53           C  
ATOM   1075  HD2 ARG A  64     -12.875  -6.724  13.216  1.00 86.53           H  
ATOM   1076  HD3 ARG A  64     -14.196  -5.551  13.247  1.00 86.53           H  
ATOM   1077  NE  ARG A  64     -13.098  -5.559  11.459  1.00 86.53           N  
ATOM   1078  HE  ARG A  64     -12.745  -4.668  11.139  1.00 86.53           H  
ATOM   1079  NH1 ARG A  64     -14.173  -7.486  10.761  1.00 86.53           N  
ATOM   1080 HH11 ARG A  64     -14.573  -8.055  10.029  1.00 86.53           H  
ATOM   1081 HH12 ARG A  64     -14.271  -7.852  11.697  1.00 86.53           H  
ATOM   1082  NH2 ARG A  64     -13.620  -5.929   9.297  1.00 86.53           N  
ATOM   1083 HH21 ARG A  64     -13.330  -4.984   9.088  1.00 86.53           H  
ATOM   1084 HH22 ARG A  64     -14.125  -6.470   8.609  1.00 86.53           H  
ATOM   1085  CZ  ARG A  64     -13.624  -6.333  10.532  1.00 86.53           C  
ATOM   1086  N   ASN A  65      -9.480  -1.810  12.560  1.00 87.57           N  
ATOM   1087  H   ASN A  65     -10.070  -1.258  11.954  1.00 87.57           H  
ATOM   1088  CA  ASN A  65      -8.035  -1.797  12.324  1.00 87.57           C  
ATOM   1089  HA  ASN A  65      -7.656  -2.818  12.355  1.00 87.57           H  
ATOM   1090  C   ASN A  65      -7.319  -1.014  13.443  1.00 87.57           C  
ATOM   1091  CB  ASN A  65      -7.727  -1.209  10.934  1.00 87.57           C  
ATOM   1092  HB2 ASN A  65      -8.143  -0.203  10.868  1.00 87.57           H  
ATOM   1093  HB3 ASN A  65      -6.647  -1.107  10.831  1.00 87.57           H  
ATOM   1094  O   ASN A  65      -6.399  -1.558  14.054  1.00 87.57           O  
ATOM   1095  CG  ASN A  65      -8.229  -2.009   9.737  1.00 87.57           C  
ATOM   1096  ND2 ASN A  65      -8.325  -1.360   8.598  1.00 87.57           N  
ATOM   1097 HD21 ASN A  65      -8.794  -1.806   7.823  1.00 87.57           H  
ATOM   1098 HD22 ASN A  65      -8.205  -0.357   8.586  1.00 87.57           H  
ATOM   1099  OD1 ASN A  65      -8.475  -3.214   9.769  1.00 87.57           O  
ATOM   1100  N   ILE A  66      -7.791   0.195  13.781  1.00 86.25           N  
ATOM   1101  H   ILE A  66      -8.547   0.578  13.232  1.00 86.25           H  
ATOM   1102  CA  ILE A  66      -7.262   1.030  14.880  1.00 86.25           C  
ATOM   1103  HA  ILE A  66      -6.212   1.246  14.680  1.00 86.25           H  
ATOM   1104  C   ILE A  66      -7.307   0.265  16.210  1.00 86.25           C  
ATOM   1105  CB  ILE A  66      -8.016   2.382  14.953  1.00 86.25           C  
ATOM   1106  HB  ILE A  66      -9.087   2.180  14.963  1.00 86.25           H  
ATOM   1107  O   ILE A  66      -6.258   0.052  16.820  1.00 86.25           O  
ATOM   1108  CG1 ILE A  66      -7.684   3.249  13.714  1.00 86.25           C  
ATOM   1109 HG12 ILE A  66      -6.670   3.639  13.805  1.00 86.25           H  
ATOM   1110 HG13 ILE A  66      -7.714   2.635  12.814  1.00 86.25           H  
ATOM   1111  CG2 ILE A  66      -7.661   3.158  16.237  1.00 86.25           C  
ATOM   1112 HG21 ILE A  66      -6.587   3.330  16.300  1.00 86.25           H  
ATOM   1113 HG22 ILE A  66      -8.170   4.122  16.262  1.00 86.25           H  
ATOM   1114 HG23 ILE A  66      -7.981   2.618  17.128  1.00 86.25           H  
ATOM   1115  CD1 ILE A  66      -8.652   4.420  13.497  1.00 86.25           C  
ATOM   1116 HD11 ILE A  66      -8.404   4.922  12.562  1.00 86.25           H  
ATOM   1117 HD12 ILE A  66      -8.573   5.143  14.309  1.00 86.25           H  
ATOM   1118 HD13 ILE A  66      -9.676   4.050  13.436  1.00 86.25           H  
ATOM   1119  N   LYS A  67      -8.474  -0.280  16.587  1.00 88.75           N  
ATOM   1120  H   LYS A  67      -9.295  -0.039  16.050  1.00 88.75           H  
ATOM   1121  CA  LYS A  67      -8.646  -1.116  17.794  1.00 88.75           C  
ATOM   1122  HA  LYS A  67      -8.427  -0.510  18.674  1.00 88.75           H  
ATOM   1123  C   LYS A  67      -7.685  -2.311  17.835  1.00 88.75           C  
ATOM   1124  CB  LYS A  67     -10.105  -1.610  17.866  1.00 88.75           C  
ATOM   1125  HB2 LYS A  67     -10.383  -2.032  16.900  1.00 88.75           H  
ATOM   1126  HB3 LYS A  67     -10.184  -2.398  18.615  1.00 88.75           H  
ATOM   1127  O   LYS A  67      -7.277  -2.749  18.909  1.00 88.75           O  
ATOM   1128  CG  LYS A  67     -11.084  -0.487  18.249  1.00 88.75           C  
ATOM   1129  HG2 LYS A  67     -10.849   0.411  17.678  1.00 88.75           H  
ATOM   1130  HG3 LYS A  67     -10.959  -0.253  19.306  1.00 88.75           H  
ATOM   1131  CD  LYS A  67     -12.550  -0.867  17.976  1.00 88.75           C  
ATOM   1132  HD2 LYS A  67     -12.834  -1.723  18.589  1.00 88.75           H  
ATOM   1133  HD3 LYS A  67     -12.653  -1.127  16.922  1.00 88.75           H  
ATOM   1134  CE  LYS A  67     -13.446   0.341  18.295  1.00 88.75           C  
ATOM   1135  HE2 LYS A  67     -12.983   1.224  17.857  1.00 88.75           H  
ATOM   1136  HE3 LYS A  67     -13.465   0.491  19.375  1.00 88.75           H  
ATOM   1137  NZ  LYS A  67     -14.828   0.206  17.759  1.00 88.75           N  
ATOM   1138  HZ1 LYS A  67     -15.366   1.036  17.965  1.00 88.75           H  
ATOM   1139  HZ2 LYS A  67     -14.816   0.140  16.751  1.00 88.75           H  
ATOM   1140  HZ3 LYS A  67     -15.307  -0.596  18.144  1.00 88.75           H  
ATOM   1141  N   THR A  68      -7.294  -2.849  16.676  1.00 91.08           N  
ATOM   1142  H   THR A  68      -7.616  -2.412  15.824  1.00 91.08           H  
ATOM   1143  CA  THR A  68      -6.319  -3.949  16.604  1.00 91.08           C  
ATOM   1144  HA  THR A  68      -6.529  -4.638  17.423  1.00 91.08           H  
ATOM   1145  C   THR A  68      -4.881  -3.472  16.792  1.00 91.08           C  
ATOM   1146  CB  THR A  68      -6.435  -4.744  15.300  1.00 91.08           C  
ATOM   1147  HB  THR A  68      -6.121  -4.136  14.451  1.00 91.08           H  
ATOM   1148  O   THR A  68      -4.109  -4.161  17.452  1.00 91.08           O  
ATOM   1149  CG2 THR A  68      -5.586  -6.018  15.364  1.00 91.08           C  
ATOM   1150 HG21 THR A  68      -4.531  -5.762  15.272  1.00 91.08           H  
ATOM   1151 HG22 THR A  68      -5.853  -6.694  14.551  1.00 91.08           H  
ATOM   1152 HG23 THR A  68      -5.751  -6.528  16.313  1.00 91.08           H  
ATOM   1153  OG1 THR A  68      -7.771  -5.142  15.113  1.00 91.08           O  
ATOM   1154  HG1 THR A  68      -8.290  -4.344  14.983  1.00 91.08           H  
ATOM   1155  N   ILE A  69      -4.516  -2.303  16.257  1.00 88.96           N  
ATOM   1156  H   ILE A  69      -5.209  -1.773  15.749  1.00 88.96           H  
ATOM   1157  CA  ILE A  69      -3.204  -1.673  16.484  1.00 88.96           C  
ATOM   1158  HA  ILE A  69      -2.417  -2.381  16.226  1.00 88.96           H  
ATOM   1159  C   ILE A  69      -3.038  -1.335  17.970  1.00 88.96           C  
ATOM   1160  CB  ILE A  69      -3.054  -0.417  15.588  1.00 88.96           C  
ATOM   1161  HB  ILE A  69      -3.934   0.210  15.729  1.00 88.96           H  
ATOM   1162  O   ILE A  69      -2.026  -1.691  18.569  1.00 88.96           O  
ATOM   1163  CG1 ILE A  69      -2.981  -0.828  14.100  1.00 88.96           C  
ATOM   1164 HG12 ILE A  69      -3.824  -1.476  13.863  1.00 88.96           H  
ATOM   1165 HG13 ILE A  69      -2.065  -1.392  13.920  1.00 88.96           H  
ATOM   1166  CG2 ILE A  69      -1.821   0.437  15.950  1.00 88.96           C  
ATOM   1167 HG21 ILE A  69      -0.909  -0.107  15.705  1.00 88.96           H  
ATOM   1168 HG22 ILE A  69      -1.842   1.370  15.388  1.00 88.96           H  
ATOM   1169 HG23 ILE A  69      -1.830   0.700  17.008  1.00 88.96           H  
ATOM   1170  CD1 ILE A  69      -3.034   0.361  13.132  1.00 88.96           C  
ATOM   1171 HD11 ILE A  69      -3.880   1.002  13.377  1.00 88.96           H  
ATOM   1172 HD12 ILE A  69      -3.160  -0.001  12.111  1.00 88.96           H  
ATOM   1173 HD13 ILE A  69      -2.110   0.938  13.179  1.00 88.96           H  
ATOM   1174  N   GLU A  70      -4.034  -0.692  18.579  1.00 89.21           N  
ATOM   1175  H   GLU A  70      -4.836  -0.410  18.033  1.00 89.21           H  
ATOM   1176  CA  GLU A  70      -4.038  -0.362  20.009  1.00 89.21           C  
ATOM   1177  HA  GLU A  70      -3.196   0.289  20.244  1.00 89.21           H  
ATOM   1178  C   GLU A  70      -3.893  -1.621  20.867  1.00 89.21           C  
ATOM   1179  CB  GLU A  70      -5.338   0.371  20.359  1.00 89.21           C  
ATOM   1180  HB2 GLU A  70      -6.177  -0.232  20.013  1.00 89.21           H  
ATOM   1181  HB3 GLU A  70      -5.406   0.481  21.441  1.00 89.21           H  
ATOM   1182  O   GLU A  70      -2.994  -1.703  21.705  1.00 89.21           O  
ATOM   1183  CG  GLU A  70      -5.386   1.765  19.717  1.00 89.21           C  
ATOM   1184  HG2 GLU A  70      -5.205   1.686  18.645  1.00 89.21           H  
ATOM   1185  HG3 GLU A  70      -4.579   2.364  20.141  1.00 89.21           H  
ATOM   1186  CD  GLU A  70      -6.731   2.470  19.935  1.00 89.21           C  
ATOM   1187  OE1 GLU A  70      -6.714   3.717  19.900  1.00 89.21           O  
ATOM   1188  OE2 GLU A  70      -7.755   1.763  20.085  1.00 89.21           O  
ATOM   1189  N   PHE A  71      -4.694  -2.653  20.586  1.00 89.99           N  
ATOM   1190  H   PHE A  71      -5.440  -2.523  19.917  1.00 89.99           H  
ATOM   1191  CA  PHE A  71      -4.622  -3.907  21.327  1.00 89.99           C  
ATOM   1192  HA  PHE A  71      -4.660  -3.651  22.386  1.00 89.99           H  
ATOM   1193  C   PHE A  71      -3.316  -4.684  21.104  1.00 89.99           C  
ATOM   1194  CB  PHE A  71      -5.834  -4.772  20.971  1.00 89.99           C  
ATOM   1195  HB2 PHE A  71      -6.742  -4.195  21.146  1.00 89.99           H  
ATOM   1196  HB3 PHE A  71      -5.791  -5.027  19.912  1.00 89.99           H  
ATOM   1197  O   PHE A  71      -2.845  -5.375  22.008  1.00 89.99           O  
ATOM   1198  CG  PHE A  71      -5.916  -6.035  21.800  1.00 89.99           C  
ATOM   1199  CD1 PHE A  71      -6.053  -7.297  21.195  1.00 89.99           C  
ATOM   1200  HD1 PHE A  71      -6.105  -7.370  20.119  1.00 89.99           H  
ATOM   1201  CD2 PHE A  71      -5.833  -5.940  23.198  1.00 89.99           C  
ATOM   1202  HD2 PHE A  71      -5.689  -4.975  23.662  1.00 89.99           H  
ATOM   1203  CE1 PHE A  71      -6.128  -8.447  22.003  1.00 89.99           C  
ATOM   1204  HE1 PHE A  71      -6.277  -9.417  21.552  1.00 89.99           H  
ATOM   1205  CE2 PHE A  71      -5.900  -7.082  24.005  1.00 89.99           C  
ATOM   1206  HE2 PHE A  71      -5.780  -6.989  25.074  1.00 89.99           H  
ATOM   1207  CZ  PHE A  71      -6.061  -8.337  23.404  1.00 89.99           C  
ATOM   1208  HZ  PHE A  71      -6.103  -9.209  24.039  1.00 89.99           H  
ATOM   1209  N   TYR A  72      -2.696  -4.576  19.925  1.00 90.24           N  
ATOM   1210  H   TYR A  72      -3.129  -4.039  19.187  1.00 90.24           H  
ATOM   1211  CA  TYR A  72      -1.374  -5.156  19.700  1.00 90.24           C  
ATOM   1212  HA  TYR A  72      -1.405  -6.201  20.007  1.00 90.24           H  
ATOM   1213  C   TYR A  72      -0.322  -4.456  20.570  1.00 90.24           C  
ATOM   1214  CB  TYR A  72      -1.006  -5.119  18.210  1.00 90.24           C  
ATOM   1215  HB2 TYR A  72      -0.836  -4.087  17.903  1.00 90.24           H  
ATOM   1216  HB3 TYR A  72      -1.852  -5.492  17.632  1.00 90.24           H  
ATOM   1217  O   TYR A  72       0.475  -5.147  21.203  1.00 90.24           O  
ATOM   1218  CG  TYR A  72       0.219  -5.950  17.859  1.00 90.24           C  
ATOM   1219  CD1 TYR A  72       1.500  -5.559  18.295  1.00 90.24           C  
ATOM   1220  HD1 TYR A  72       1.634  -4.662  18.881  1.00 90.24           H  
ATOM   1221  CD2 TYR A  72       0.080  -7.134  17.110  1.00 90.24           C  
ATOM   1222  HD2 TYR A  72      -0.896  -7.432  16.755  1.00 90.24           H  
ATOM   1223  CE1 TYR A  72       2.633  -6.324  17.970  1.00 90.24           C  
ATOM   1224  HE1 TYR A  72       3.607  -6.013  18.318  1.00 90.24           H  
ATOM   1225  CE2 TYR A  72       1.209  -7.919  16.807  1.00 90.24           C  
ATOM   1226  HE2 TYR A  72       1.109  -8.836  16.246  1.00 90.24           H  
ATOM   1227  OH  TYR A  72       3.587  -8.238  16.896  1.00 90.24           O  
ATOM   1228  HH  TYR A  72       4.365  -7.874  17.325  1.00 90.24           H  
ATOM   1229  CZ  TYR A  72       2.491  -7.505  17.219  1.00 90.24           C  
ATOM   1230  N   LYS A  73      -0.336  -3.115  20.649  1.00 89.46           N  
ATOM   1231  H   LYS A  73      -1.044  -2.614  20.132  1.00 89.46           H  
ATOM   1232  CA  LYS A  73       0.565  -2.352  21.537  1.00 89.46           C  
ATOM   1233  HA  LYS A  73       1.601  -2.595  21.302  1.00 89.46           H  
ATOM   1234  C   LYS A  73       0.367  -2.748  23.001  1.00 89.46           C  
ATOM   1235  CB  LYS A  73       0.366  -0.834  21.375  1.00 89.46           C  
ATOM   1236  HB2 LYS A  73       0.948  -0.322  22.142  1.00 89.46           H  
ATOM   1237  HB3 LYS A  73      -0.685  -0.586  21.525  1.00 89.46           H  
ATOM   1238  O   LYS A  73       1.349  -2.994  23.688  1.00 89.46           O  
ATOM   1239  CG  LYS A  73       0.823  -0.322  20.005  1.00 89.46           C  
ATOM   1240  HG2 LYS A  73       1.891  -0.504  19.887  1.00 89.46           H  
ATOM   1241  HG3 LYS A  73       0.281  -0.869  19.233  1.00 89.46           H  
ATOM   1242  CD  LYS A  73       0.531   1.173  19.828  1.00 89.46           C  
ATOM   1243  HD2 LYS A  73      -0.533   1.347  19.988  1.00 89.46           H  
ATOM   1244  HD3 LYS A  73       1.104   1.740  20.561  1.00 89.46           H  
ATOM   1245  CE  LYS A  73       0.915   1.598  18.407  1.00 89.46           C  
ATOM   1246  HE2 LYS A  73       1.980   1.412  18.265  1.00 89.46           H  
ATOM   1247  HE3 LYS A  73       0.370   0.968  17.704  1.00 89.46           H  
ATOM   1248  NZ  LYS A  73       0.600   3.023  18.147  1.00 89.46           N  
ATOM   1249  HZ1 LYS A  73      -0.393   3.185  18.225  1.00 89.46           H  
ATOM   1250  HZ2 LYS A  73       0.894   3.279  17.215  1.00 89.46           H  
ATOM   1251  HZ3 LYS A  73       1.070   3.618  18.815  1.00 89.46           H  
ATOM   1252  N   GLU A  74      -0.884  -2.889  23.444  1.00 89.51           N  
ATOM   1253  H   GLU A  74      -1.637  -2.612  22.830  1.00 89.51           H  
ATOM   1254  CA  GLU A  74      -1.232  -3.359  24.795  1.00 89.51           C  
ATOM   1255  HA  GLU A  74      -0.806  -2.677  25.530  1.00 89.51           H  
ATOM   1256  C   GLU A  74      -0.665  -4.764  25.091  1.00 89.51           C  
ATOM   1257  CB  GLU A  74      -2.770  -3.337  24.936  1.00 89.51           C  
ATOM   1258  HB2 GLU A  74      -3.185  -4.130  24.314  1.00 89.51           H  
ATOM   1259  HB3 GLU A  74      -3.145  -2.383  24.565  1.00 89.51           H  
ATOM   1260  O   GLU A  74      -0.177  -5.015  26.189  1.00 89.51           O  
ATOM   1261  CG  GLU A  74      -3.274  -3.520  26.379  1.00 89.51           C  
ATOM   1262  HG2 GLU A  74      -2.962  -2.657  26.968  1.00 89.51           H  
ATOM   1263  HG3 GLU A  74      -2.801  -4.405  26.803  1.00 89.51           H  
ATOM   1264  CD  GLU A  74      -4.806  -3.693  26.494  1.00 89.51           C  
ATOM   1265  OE1 GLU A  74      -5.274  -4.018  27.606  1.00 89.51           O  
ATOM   1266  OE2 GLU A  74      -5.534  -3.587  25.476  1.00 89.51           O  
ATOM   1267  N   CYS A  75      -0.691  -5.681  24.114  1.00 88.30           N  
ATOM   1268  H   CYS A  75      -1.126  -5.423  23.240  1.00 88.30           H  
ATOM   1269  CA  CYS A  75      -0.253  -7.071  24.301  1.00 88.30           C  
ATOM   1270  HA  CYS A  75      -0.509  -7.393  25.310  1.00 88.30           H  
ATOM   1271  C   CYS A  75       1.256  -7.316  24.132  1.00 88.30           C  
ATOM   1272  CB  CYS A  75      -0.984  -7.963  23.291  1.00 88.30           C  
ATOM   1273  HB2 CYS A  75      -0.852  -7.551  22.290  1.00 88.30           H  
ATOM   1274  HB3 CYS A  75      -0.540  -8.958  23.323  1.00 88.30           H  
ATOM   1275  O   CYS A  75       1.773  -8.274  24.706  1.00 88.30           O  
ATOM   1276  SG  CYS A  75      -2.747  -8.094  23.671  1.00 88.30           S  
ATOM   1277  HG  CYS A  75      -3.024  -6.803  23.468  1.00 88.30           H  
ATOM   1278  N   PHE A  76       1.933  -6.550  23.273  1.00 87.31           N  
ATOM   1279  H   PHE A  76       1.427  -5.813  22.802  1.00 87.31           H  
ATOM   1280  CA  PHE A  76       3.277  -6.887  22.775  1.00 87.31           C  
ATOM   1281  HA  PHE A  76       3.711  -7.659  23.410  1.00 87.31           H  
ATOM   1282  C   PHE A  76       4.279  -5.724  22.810  1.00 87.31           C  
ATOM   1283  CB  PHE A  76       3.160  -7.455  21.349  1.00 87.31           C  
ATOM   1284  HB2 PHE A  76       2.772  -6.668  20.703  1.00 87.31           H  
ATOM   1285  HB3 PHE A  76       4.157  -7.708  20.987  1.00 87.31           H  
ATOM   1286  O   PHE A  76       5.428  -5.928  22.420  1.00 87.31           O  
ATOM   1287  CG  PHE A  76       2.293  -8.694  21.212  1.00 87.31           C  
ATOM   1288  CD1 PHE A  76       2.720  -9.918  21.757  1.00 87.31           C  
ATOM   1289  HD1 PHE A  76       3.661  -9.969  22.284  1.00 87.31           H  
ATOM   1290  CD2 PHE A  76       1.058  -8.625  20.541  1.00 87.31           C  
ATOM   1291  HD2 PHE A  76       0.730  -7.684  20.125  1.00 87.31           H  
ATOM   1292  CE1 PHE A  76       1.916 -11.066  21.637  1.00 87.31           C  
ATOM   1293  HE1 PHE A  76       2.250 -11.997  22.071  1.00 87.31           H  
ATOM   1294  CE2 PHE A  76       0.251  -9.771  20.420  1.00 87.31           C  
ATOM   1295  HE2 PHE A  76      -0.693  -9.694  19.902  1.00 87.31           H  
ATOM   1296  CZ  PHE A  76       0.680 -10.994  20.969  1.00 87.31           C  
ATOM   1297  HZ  PHE A  76       0.069 -11.880  20.884  1.00 87.31           H  
ATOM   1298  N   SER A  77       3.867  -4.536  23.267  1.00 80.03           N  
ATOM   1299  H   SER A  77       2.926  -4.471  23.628  1.00 80.03           H  
ATOM   1300  CA  SER A  77       4.636  -3.278  23.303  1.00 80.03           C  
ATOM   1301  HA  SER A  77       3.980  -2.523  23.736  1.00 80.03           H  
ATOM   1302  C   SER A  77       5.049  -2.738  21.926  1.00 80.03           C  
ATOM   1303  CB  SER A  77       5.841  -3.385  24.251  1.00 80.03           C  
ATOM   1304  HB2 SER A  77       6.306  -2.404  24.347  1.00 80.03           H  
ATOM   1305  HB3 SER A  77       6.576  -4.075  23.835  1.00 80.03           H  
ATOM   1306  O   SER A  77       4.595  -1.666  21.521  1.00 80.03           O  
ATOM   1307  OG  SER A  77       5.441  -3.845  25.531  1.00 80.03           O  
ATOM   1308  HG  SER A  77       6.233  -3.971  26.060  1.00 80.03           H  
ATOM   1309  N   ASP A  78       5.856  -3.489  21.177  1.00 83.79           N  
ATOM   1310  H   ASP A  78       6.120  -4.393  21.543  1.00 83.79           H  
ATOM   1311  CA  ASP A  78       6.487  -3.052  19.933  1.00 83.79           C  
ATOM   1312  HA  ASP A  78       6.459  -1.963  19.891  1.00 83.79           H  
ATOM   1313  C   ASP A  78       5.759  -3.588  18.693  1.00 83.79           C  
ATOM   1314  CB  ASP A  78       7.969  -3.458  19.925  1.00 83.79           C  
ATOM   1315  HB2 ASP A  78       8.048  -4.534  20.084  1.00 83.79           H  
ATOM   1316  HB3 ASP A  78       8.387  -3.231  18.945  1.00 83.79           H  
ATOM   1317  O   ASP A  78       5.732  -4.789  18.410  1.00 83.79           O  
ATOM   1318  CG  ASP A  78       8.796  -2.715  20.978  1.00 83.79           C  
ATOM   1319  OD1 ASP A  78       8.533  -1.507  21.173  1.00 83.79           O  
ATOM   1320  OD2 ASP A  78       9.703  -3.357  21.551  1.00 83.79           O  
ATOM   1321  N   ILE A  79       5.195  -2.678  17.893  1.00 82.39           N  
ATOM   1322  H   ILE A  79       5.270  -1.708  18.162  1.00 82.39           H  
ATOM   1323  CA  ILE A  79       4.651  -3.016  16.573  1.00 82.39           C  
ATOM   1324  HA  ILE A  79       4.265  -4.035  16.614  1.00 82.39           H  
ATOM   1325  C   ILE A  79       5.767  -3.006  15.531  1.00 82.39           C  
ATOM   1326  CB  ILE A  79       3.466  -2.104  16.180  1.00 82.39           C  
ATOM   1327  HB  ILE A  79       3.722  -1.062  16.375  1.00 82.39           H  
ATOM   1328  O   ILE A  79       6.332  -1.960  15.213  1.00 82.39           O  
ATOM   1329  CG1 ILE A  79       2.253  -2.513  17.033  1.00 82.39           C  
ATOM   1330 HG12 ILE A  79       2.062  -3.571  16.851  1.00 82.39           H  
ATOM   1331 HG13 ILE A  79       2.484  -2.370  18.089  1.00 82.39           H  
ATOM   1332  CG2 ILE A  79       3.111  -2.259  14.689  1.00 82.39           C  
ATOM   1333 HG21 ILE A  79       3.943  -1.944  14.059  1.00 82.39           H  
ATOM   1334 HG22 ILE A  79       2.274  -1.616  14.414  1.00 82.39           H  
ATOM   1335 HG23 ILE A  79       2.859  -3.300  14.486  1.00 82.39           H  
ATOM   1336  CD1 ILE A  79       0.957  -1.773  16.715  1.00 82.39           C  
ATOM   1337 HD11 ILE A  79       0.584  -2.052  15.729  1.00 82.39           H  
ATOM   1338 HD12 ILE A  79       0.197  -2.068  17.438  1.00 82.39           H  
ATOM   1339 HD13 ILE A  79       1.128  -0.698  16.761  1.00 82.39           H  
ATOM   1340  N   ASN A  80       5.994  -4.158  14.898  1.00 86.09           N  
ATOM   1341  H   ASN A  80       5.545  -4.995  15.242  1.00 86.09           H  
ATOM   1342  CA  ASN A  80       6.723  -4.198  13.638  1.00 86.09           C  
ATOM   1343  HA  ASN A  80       7.567  -3.512  13.711  1.00 86.09           H  
ATOM   1344  C   ASN A  80       5.822  -3.700  12.494  1.00 86.09           C  
ATOM   1345  CB  ASN A  80       7.306  -5.597  13.387  1.00 86.09           C  
ATOM   1346  HB2 ASN A  80       6.504  -6.324  13.263  1.00 86.09           H  
ATOM   1347  HB3 ASN A  80       7.927  -5.889  14.235  1.00 86.09           H  
ATOM   1348  O   ASN A  80       5.065  -4.472  11.893  1.00 86.09           O  
ATOM   1349  CG  ASN A  80       8.170  -5.596  12.137  1.00 86.09           C  
ATOM   1350  ND2 ASN A  80       8.785  -6.704  11.804  1.00 86.09           N  
ATOM   1351 HD21 ASN A  80       9.300  -6.668  10.936  1.00 86.09           H  
ATOM   1352 HD22 ASN A  80       8.708  -7.536  12.371  1.00 86.09           H  
ATOM   1353  OD1 ASN A  80       8.305  -4.601  11.445  1.00 86.09           O  
ATOM   1354  N   TYR A  81       5.917  -2.404  12.196  1.00 83.91           N  
ATOM   1355  H   TYR A  81       6.487  -1.824  12.795  1.00 83.91           H  
ATOM   1356  CA  TYR A  81       5.118  -1.752  11.159  1.00 83.91           C  
ATOM   1357  HA  TYR A  81       4.069  -1.972  11.355  1.00 83.91           H  
ATOM   1358  C   TYR A  81       5.399  -2.262   9.738  1.00 83.91           C  
ATOM   1359  CB  TYR A  81       5.288  -0.226  11.235  1.00 83.91           C  
ATOM   1360  HB2 TYR A  81       6.347   0.020  11.158  1.00 83.91           H  
ATOM   1361  HB3 TYR A  81       4.792   0.222  10.374  1.00 83.91           H  
ATOM   1362  O   TYR A  81       4.548  -2.045   8.890  1.00 83.91           O  
ATOM   1363  CG  TYR A  81       4.705   0.412  12.485  1.00 83.91           C  
ATOM   1364  CD1 TYR A  81       3.320   0.665  12.573  1.00 83.91           C  
ATOM   1365  HD1 TYR A  81       2.671   0.397  11.752  1.00 83.91           H  
ATOM   1366  CD2 TYR A  81       5.546   0.751  13.561  1.00 83.91           C  
ATOM   1367  HD2 TYR A  81       6.606   0.548  13.509  1.00 83.91           H  
ATOM   1368  CE1 TYR A  81       2.779   1.256  13.735  1.00 83.91           C  
ATOM   1369  HE1 TYR A  81       1.719   1.447  13.808  1.00 83.91           H  
ATOM   1370  CE2 TYR A  81       5.011   1.337  14.723  1.00 83.91           C  
ATOM   1371  HE2 TYR A  81       5.668   1.575  15.546  1.00 83.91           H  
ATOM   1372  OH  TYR A  81       3.125   2.156  15.948  1.00 83.91           O  
ATOM   1373  HH  TYR A  81       3.854   2.334  16.546  1.00 83.91           H  
ATOM   1374  CZ  TYR A  81       3.626   1.592  14.814  1.00 83.91           C  
ATOM   1375  N   SER A  82       6.496  -2.981   9.452  1.00 83.40           N  
ATOM   1376  H   SER A  82       7.164  -3.207  10.176  1.00 83.40           H  
ATOM   1377  CA  SER A  82       6.682  -3.589   8.117  1.00 83.40           C  
ATOM   1378  HA  SER A  82       6.415  -2.845   7.366  1.00 83.40           H  
ATOM   1379  C   SER A  82       5.770  -4.797   7.869  1.00 83.40           C  
ATOM   1380  CB  SER A  82       8.145  -3.964   7.866  1.00 83.40           C  
ATOM   1381  HB2 SER A  82       8.267  -4.201   6.809  1.00 83.40           H  
ATOM   1382  HB3 SER A  82       8.778  -3.109   8.103  1.00 83.40           H  
ATOM   1383  O   SER A  82       5.512  -5.150   6.724  1.00 83.40           O  
ATOM   1384  OG  SER A  82       8.553  -5.082   8.631  1.00 83.40           O  
ATOM   1385  HG  SER A  82       9.503  -5.168   8.528  1.00 83.40           H  
ATOM   1386  N   ILE A  83       5.248  -5.412   8.938  1.00 82.61           N  
ATOM   1387  H   ILE A  83       5.535  -5.069   9.843  1.00 82.61           H  
ATOM   1388  CA  ILE A  83       4.293  -6.531   8.881  1.00 82.61           C  
ATOM   1389  HA  ILE A  83       4.276  -6.948   7.874  1.00 82.61           H  
ATOM   1390  C   ILE A  83       2.877  -6.030   9.187  1.00 82.61           C  
ATOM   1391  CB  ILE A  83       4.735  -7.648   9.859  1.00 82.61           C  
ATOM   1392  HB  ILE A  83       4.800  -7.220  10.859  1.00 82.61           H  
ATOM   1393  O   ILE A  83       1.918  -6.367   8.494  1.00 82.61           O  
ATOM   1394  CG1 ILE A  83       6.135  -8.184   9.470  1.00 82.61           C  
ATOM   1395 HG12 ILE A  83       6.093  -8.612   8.468  1.00 82.61           H  
ATOM   1396 HG13 ILE A  83       6.846  -7.358   9.450  1.00 82.61           H  
ATOM   1397  CG2 ILE A  83       3.706  -8.795   9.899  1.00 82.61           C  
ATOM   1398 HG21 ILE A  83       3.649  -9.271   8.920  1.00 82.61           H  
ATOM   1399 HG22 ILE A  83       2.720  -8.424  10.180  1.00 82.61           H  
ATOM   1400 HG23 ILE A  83       3.991  -9.537  10.645  1.00 82.61           H  
ATOM   1401  CD1 ILE A  83       6.702  -9.234  10.434  1.00 82.61           C  
ATOM   1402 HD11 ILE A  83       6.656  -8.862  11.458  1.00 82.61           H  
ATOM   1403 HD12 ILE A  83       7.742  -9.432  10.175  1.00 82.61           H  
ATOM   1404 HD13 ILE A  83       6.145 -10.167  10.356  1.00 82.61           H  
ATOM   1405  N   TRP A  84       2.736  -5.202  10.223  1.00 82.99           N  
ATOM   1406  H   TRP A  84       3.565  -4.950  10.742  1.00 82.99           H  
ATOM   1407  CA  TRP A  84       1.452  -4.695  10.714  1.00 82.99           C  
ATOM   1408  HA  TRP A  84       0.671  -5.383  10.390  1.00 82.99           H  
ATOM   1409  C   TRP A  84       1.058  -3.343  10.100  1.00 82.99           C  
ATOM   1410  CB  TRP A  84       1.436  -4.744  12.244  1.00 82.99           C  
ATOM   1411  HB2 TRP A  84       2.299  -4.187  12.609  1.00 82.99           H  
ATOM   1412  HB3 TRP A  84       0.535  -4.257  12.617  1.00 82.99           H  
ATOM   1413  O   TRP A  84       0.360  -2.549  10.730  1.00 82.99           O  
ATOM   1414  CG  TRP A  84       1.462  -6.135  12.806  1.00 82.99           C  
ATOM   1415  CD1 TRP A  84       2.569  -6.803  13.201  1.00 82.99           C  
ATOM   1416  HD1 TRP A  84       3.569  -6.396  13.176  1.00 82.99           H  
ATOM   1417  CD2 TRP A  84       0.344  -7.056  13.014  1.00 82.99           C  
ATOM   1418  CE2 TRP A  84       0.862  -8.287  13.516  1.00 82.99           C  
ATOM   1419  CE3 TRP A  84      -1.055  -6.977  12.827  1.00 82.99           C  
ATOM   1420  HE3 TRP A  84      -1.477  -6.054  12.457  1.00 82.99           H  
ATOM   1421  NE1 TRP A  84       2.220  -8.068  13.632  1.00 82.99           N  
ATOM   1422  HE1 TRP A  84       2.881  -8.709  14.048  1.00 82.99           H  
ATOM   1423  CH2 TRP A  84      -1.350  -9.276  13.604  1.00 82.99           C  
ATOM   1424  HH2 TRP A  84      -1.995 -10.115  13.816  1.00 82.99           H  
ATOM   1425  CZ2 TRP A  84       0.038  -9.387  13.804  1.00 82.99           C  
ATOM   1426  HZ2 TRP A  84       0.473 -10.304  14.174  1.00 82.99           H  
ATOM   1427  CZ3 TRP A  84      -1.894  -8.071  13.122  1.00 82.99           C  
ATOM   1428  HZ3 TRP A  84      -2.960  -7.979  12.977  1.00 82.99           H  
ATOM   1429  N   ASN A  85       1.467  -3.084   8.854  1.00 81.13           N  
ATOM   1430  H   ASN A  85       2.056  -3.755   8.380  1.00 81.13           H  
ATOM   1431  CA  ASN A  85       0.952  -1.958   8.081  1.00 81.13           C  
ATOM   1432  HA  ASN A  85       0.902  -1.095   8.745  1.00 81.13           H  
ATOM   1433  C   ASN A  85      -0.467  -2.273   7.580  1.00 81.13           C  
ATOM   1434  CB  ASN A  85       1.903  -1.604   6.918  1.00 81.13           C  
ATOM   1435  HB2 ASN A  85       1.822  -2.346   6.124  1.00 81.13           H  
ATOM   1436  HB3 ASN A  85       2.940  -1.598   7.253  1.00 81.13           H  
ATOM   1437  O   ASN A  85      -0.679  -3.266   6.883  1.00 81.13           O  
ATOM   1438  CG  ASN A  85       1.619  -0.219   6.365  1.00 81.13           C  
ATOM   1439  ND2 ASN A  85       2.440   0.320   5.498  1.00 81.13           N  
ATOM   1440 HD21 ASN A  85       2.186   1.206   5.086  1.00 81.13           H  
ATOM   1441 HD22 ASN A  85       3.136  -0.228   5.014  1.00 81.13           H  
ATOM   1442  OD1 ASN A  85       0.632   0.405   6.720  1.00 81.13           O  
ATOM   1443  N   PHE A  86      -1.447  -1.429   7.909  1.00 75.45           N  
ATOM   1444  H   PHE A  86      -1.216  -0.617   8.463  1.00 75.45           H  
ATOM   1445  CA  PHE A  86      -2.817  -1.569   7.403  1.00 75.45           C  
ATOM   1446  HA  PHE A  86      -3.011  -2.629   7.239  1.00 75.45           H  
ATOM   1447  C   PHE A  86      -3.034  -0.907   6.032  1.00 75.45           C  
ATOM   1448  CB  PHE A  86      -3.823  -1.121   8.470  1.00 75.45           C  
ATOM   1449  HB2 PHE A  86      -4.780  -0.921   7.989  1.00 75.45           H  
ATOM   1450  HB3 PHE A  86      -3.490  -0.186   8.923  1.00 75.45           H  
ATOM   1451  O   PHE A  86      -4.012  -1.232   5.361  1.00 75.45           O  
ATOM   1452  CG  PHE A  86      -4.044  -2.166   9.553  1.00 75.45           C  
ATOM   1453  CD1 PHE A  86      -5.164  -3.016   9.491  1.00 75.45           C  
ATOM   1454  HD1 PHE A  86      -5.860  -2.926   8.670  1.00 75.45           H  
ATOM   1455  CD2 PHE A  86      -3.131  -2.306  10.615  1.00 75.45           C  
ATOM   1456  HD2 PHE A  86      -2.255  -1.676  10.664  1.00 75.45           H  
ATOM   1457  CE1 PHE A  86      -5.402  -3.955  10.513  1.00 75.45           C  
ATOM   1458  HE1 PHE A  86      -6.281  -4.582  10.484  1.00 75.45           H  
ATOM   1459  CE2 PHE A  86      -3.359  -3.255  11.628  1.00 75.45           C  
ATOM   1460  HE2 PHE A  86      -2.660  -3.343  12.446  1.00 75.45           H  
ATOM   1461  CZ  PHE A  86      -4.503  -4.070  11.586  1.00 75.45           C  
ATOM   1462  HZ  PHE A  86      -4.694  -4.781  12.376  1.00 75.45           H  
ATOM   1463  N   TYR A  87      -2.103  -0.057   5.587  1.00 68.73           N  
ATOM   1464  H   TYR A  87      -1.315   0.152   6.183  1.00 68.73           H  
ATOM   1465  CA  TYR A  87      -2.200   0.708   4.341  1.00 68.73           C  
ATOM   1466  HA  TYR A  87      -3.252   0.900   4.130  1.00 68.73           H  
ATOM   1467  C   TYR A  87      -1.630  -0.047   3.102  1.00 68.73           C  
ATOM   1468  CB  TYR A  87      -1.527   2.081   4.586  1.00 68.73           C  
ATOM   1469  HB2 TYR A  87      -0.461   1.924   4.750  1.00 68.73           H  
ATOM   1470  HB3 TYR A  87      -1.618   2.668   3.672  1.00 68.73           H  
ATOM   1471  O   TYR A  87      -2.020   0.232   1.971  1.00 68.73           O  
ATOM   1472  CG  TYR A  87      -2.089   2.921   5.745  1.00 68.73           C  
ATOM   1473  CD1 TYR A  87      -3.224   3.732   5.540  1.00 68.73           C  
ATOM   1474  HD1 TYR A  87      -3.689   3.780   4.567  1.00 68.73           H  
ATOM   1475  CD2 TYR A  87      -1.458   2.955   7.011  1.00 68.73           C  
ATOM   1476  HD2 TYR A  87      -0.563   2.373   7.179  1.00 68.73           H  
ATOM   1477  CE1 TYR A  87      -3.729   4.540   6.582  1.00 68.73           C  
ATOM   1478  HE1 TYR A  87      -4.573   5.188   6.398  1.00 68.73           H  
ATOM   1479  CE2 TYR A  87      -1.959   3.764   8.057  1.00 68.73           C  
ATOM   1480  HE2 TYR A  87      -1.476   3.787   9.023  1.00 68.73           H  
ATOM   1481  OH  TYR A  87      -3.585   5.381   8.830  1.00 68.73           O  
ATOM   1482  HH  TYR A  87      -3.030   5.488   9.605  1.00 68.73           H  
ATOM   1483  CZ  TYR A  87      -3.102   4.567   7.846  1.00 68.73           C  
ATOM   1484  N   ASP A  88      -0.755  -1.047   3.287  1.00 56.21           N  
ATOM   1485  H   ASP A  88      -0.538  -1.280   4.245  1.00 56.21           H  
ATOM   1486  CA  ASP A  88       0.266  -1.455   2.284  1.00 56.21           C  
ATOM   1487  HA  ASP A  88       0.431  -0.584   1.650  1.00 56.21           H  
ATOM   1488  C   ASP A  88      -0.073  -2.603   1.305  1.00 56.21           C  
ATOM   1489  CB  ASP A  88       1.586  -1.768   3.014  1.00 56.21           C  
ATOM   1490  HB2 ASP A  88       1.453  -1.540   4.071  1.00 56.21           H  
ATOM   1491  HB3 ASP A  88       1.807  -2.835   2.986  1.00 56.21           H  
ATOM   1492  O   ASP A  88       0.817  -3.256   0.764  1.00 56.21           O  
ATOM   1493  CG  ASP A  88       2.798  -0.988   2.492  1.00 56.21           C  
ATOM   1494  OD1 ASP A  88       2.760  -0.498   1.343  1.00 56.21           O  
ATOM   1495  OD2 ASP A  88       3.726  -0.833   3.319  1.00 56.21           O  
ATOM   1496  N   MET A  89      -1.350  -2.918   1.079  1.00 46.58           N  
ATOM   1497  H   MET A  89      -2.050  -2.353   1.537  1.00 46.58           H  
ATOM   1498  CA  MET A  89      -1.715  -3.995   0.127  1.00 46.58           C  
ATOM   1499  HA  MET A  89      -0.866  -4.201  -0.524  1.00 46.58           H  
ATOM   1500  C   MET A  89      -2.870  -3.643  -0.808  1.00 46.58           C  
ATOM   1501  CB  MET A  89      -2.020  -5.272   0.907  1.00 46.58           C  
ATOM   1502  HB2 MET A  89      -1.333  -5.343   1.750  1.00 46.58           H  
ATOM   1503  HB3 MET A  89      -3.047  -5.196   1.265  1.00 46.58           H  
ATOM   1504  O   MET A  89      -2.987  -4.217  -1.886  1.00 46.58           O  
ATOM   1505  CG  MET A  89      -1.868  -6.555   0.090  1.00 46.58           C  
ATOM   1506  HG2 MET A  89      -2.439  -6.482  -0.836  1.00 46.58           H  
ATOM   1507  HG3 MET A  89      -0.816  -6.672  -0.168  1.00 46.58           H  
ATOM   1508  SD  MET A  89      -2.408  -8.027   0.997  1.00 46.58           S  
ATOM   1509  CE  MET A  89      -4.178  -8.009   0.612  1.00 46.58           C  
ATOM   1510  HE1 MET A  89      -4.610  -7.046   0.883  1.00 46.58           H  
ATOM   1511  HE2 MET A  89      -4.676  -8.805   1.166  1.00 46.58           H  
ATOM   1512  HE3 MET A  89      -4.316  -8.169  -0.457  1.00 46.58           H  
ATOM   1513  N   PHE A  90      -3.698  -2.668  -0.435  1.00 47.80           N  
ATOM   1514  H   PHE A  90      -3.517  -2.192   0.438  1.00 47.80           H  
ATOM   1515  CA  PHE A  90      -4.711  -2.083  -1.312  1.00 47.80           C  
ATOM   1516  HA  PHE A  90      -4.846  -2.710  -2.193  1.00 47.80           H  
ATOM   1517  C   PHE A  90      -4.201  -0.731  -1.804  1.00 47.80           C  
ATOM   1518  CB  PHE A  90      -6.059  -2.022  -0.587  1.00 47.80           C  
ATOM   1519  HB2 PHE A  90      -6.794  -1.564  -1.250  1.00 47.80           H  
ATOM   1520  HB3 PHE A  90      -5.967  -1.387   0.293  1.00 47.80           H  
ATOM   1521  O   PHE A  90      -4.740   0.312  -1.440  1.00 47.80           O  
ATOM   1522  CG  PHE A  90      -6.571  -3.388  -0.177  1.00 47.80           C  
ATOM   1523  CD1 PHE A  90      -7.057  -4.278  -1.152  1.00 47.80           C  
ATOM   1524  HD1 PHE A  90      -7.086  -3.984  -2.191  1.00 47.80           H  
ATOM   1525  CD2 PHE A  90      -6.546  -3.776   1.176  1.00 47.80           C  
ATOM   1526  HD2 PHE A  90      -6.171  -3.093   1.925  1.00 47.80           H  
ATOM   1527  CE1 PHE A  90      -7.531  -5.546  -0.776  1.00 47.80           C  
ATOM   1528  HE1 PHE A  90      -7.935  -6.208  -1.527  1.00 47.80           H  
ATOM   1529  CE2 PHE A  90      -7.013  -5.047   1.553  1.00 47.80           C  
ATOM   1530  HE2 PHE A  90      -6.997  -5.337   2.593  1.00 47.80           H  
ATOM   1531  CZ  PHE A  90      -7.510  -5.931   0.576  1.00 47.80           C  
ATOM   1532  HZ  PHE A  90      -7.888  -6.902   0.859  1.00 47.80           H  
ATOM   1533  N   GLY A  91      -3.112  -0.787  -2.580  1.00 40.41           N  
ATOM   1534  H   GLY A  91      -2.770  -1.708  -2.813  1.00 40.41           H  
ATOM   1535  CA  GLY A  91      -2.256   0.342  -2.943  1.00 40.41           C  
ATOM   1536  HA2 GLY A  91      -1.720   0.098  -3.859  1.00 40.41           H  
ATOM   1537  HA3 GLY A  91      -1.515   0.489  -2.157  1.00 40.41           H  
ATOM   1538  C   GLY A  91      -2.995   1.660  -3.178  1.00 40.41           C  
ATOM   1539  O   GLY A  91      -3.568   1.892  -4.242  1.00 40.41           O  
ATOM   1540  N   ASP A  92      -2.918   2.526  -2.170  1.00 46.74           N  
ATOM   1541  H   ASP A  92      -2.537   2.174  -1.303  1.00 46.74           H  
ATOM   1542  CA  ASP A  92      -3.011   3.981  -2.265  1.00 46.74           C  
ATOM   1543  HA  ASP A  92      -3.040   4.321  -1.230  1.00 46.74           H  
ATOM   1544  C   ASP A  92      -4.278   4.589  -2.915  1.00 46.74           C  
ATOM   1545  CB  ASP A  92      -1.684   4.482  -2.880  1.00 46.74           C  
ATOM   1546  HB2 ASP A  92      -0.881   3.792  -2.621  1.00 46.74           H  
ATOM   1547  HB3 ASP A  92      -1.773   4.489  -3.966  1.00 46.74           H  
ATOM   1548  O   ASP A  92      -4.263   5.750  -3.311  1.00 46.74           O  
ATOM   1549  CG  ASP A  92      -1.256   5.859  -2.384  1.00 46.74           C  
ATOM   1550  OD1 ASP A  92      -1.797   6.313  -1.355  1.00 46.74           O  
ATOM   1551  OD2 ASP A  92      -0.380   6.463  -3.038  1.00 46.74           O  
ATOM   1552  N   ASN A  93      -5.392   3.848  -3.055  1.00 43.70           N  
ATOM   1553  H   ASN A  93      -5.321   2.869  -2.819  1.00 43.70           H  
ATOM   1554  CA  ASN A  93      -6.593   4.374  -3.738  1.00 43.70           C  
ATOM   1555  HA  ASN A  93      -6.568   5.462  -3.673  1.00 43.70           H  
ATOM   1556  C   ASN A  93      -7.974   4.021  -3.152  1.00 43.70           C  
ATOM   1557  CB  ASN A  93      -6.523   4.025  -5.236  1.00 43.70           C  
ATOM   1558  HB2 ASN A  93      -7.525   4.033  -5.664  1.00 43.70           H  
ATOM   1559  HB3 ASN A  93      -6.103   3.028  -5.373  1.00 43.70           H  
ATOM   1560  O   ASN A  93      -8.909   4.793  -3.383  1.00 43.70           O  
ATOM   1561  CG  ASN A  93      -5.716   5.053  -6.009  1.00 43.70           C  
ATOM   1562  ND2 ASN A  93      -4.611   4.660  -6.593  1.00 43.70           N  
ATOM   1563 HD21 ASN A  93      -4.023   5.404  -6.942  1.00 43.70           H  
ATOM   1564 HD22 ASN A  93      -4.232   3.756  -6.348  1.00 43.70           H  
ATOM   1565  OD1 ASN A  93      -6.083   6.213  -6.117  1.00 43.70           O  
ATOM   1566  N   SER A  94      -8.158   2.939  -2.382  1.00 44.80           N  
ATOM   1567  H   SER A  94      -7.380   2.339  -2.149  1.00 44.80           H  
ATOM   1568  CA  SER A  94      -9.512   2.570  -1.907  1.00 44.80           C  
ATOM   1569  HA  SER A  94     -10.171   2.529  -2.775  1.00 44.80           H  
ATOM   1570  C   SER A  94     -10.109   3.627  -0.962  1.00 44.80           C  
ATOM   1571  CB  SER A  94      -9.535   1.172  -1.277  1.00 44.80           C  
ATOM   1572  HB2 SER A  94     -10.558   0.920  -0.998  1.00 44.80           H  
ATOM   1573  HB3 SER A  94      -9.179   0.441  -2.003  1.00 44.80           H  
ATOM   1574  O   SER A  94     -11.230   4.092  -1.173  1.00 44.80           O  
ATOM   1575  OG  SER A  94      -8.712   1.133  -0.129  1.00 44.80           O  
ATOM   1576  HG  SER A  94      -8.770   0.260   0.267  1.00 44.80           H  
ATOM   1577  N   LEU A  95      -9.335   4.117   0.013  1.00 38.57           N  
ATOM   1578  H   LEU A  95      -8.460   3.645   0.190  1.00 38.57           H  
ATOM   1579  CA  LEU A  95      -9.779   5.176   0.932  1.00 38.57           C  
ATOM   1580  HA  LEU A  95     -10.831   5.007   1.158  1.00 38.57           H  
ATOM   1581  C   LEU A  95      -9.722   6.592   0.326  1.00 38.57           C  
ATOM   1582  CB  LEU A  95      -8.985   5.075   2.249  1.00 38.57           C  
ATOM   1583  HB2 LEU A  95      -9.163   5.973   2.839  1.00 38.57           H  
ATOM   1584  HB3 LEU A  95      -7.920   5.043   2.016  1.00 38.57           H  
ATOM   1585  O   LEU A  95     -10.495   7.464   0.745  1.00 38.57           O  
ATOM   1586  CG  LEU A  95      -9.352   3.850   3.114  1.00 38.57           C  
ATOM   1587  HG  LEU A  95      -9.239   2.939   2.526  1.00 38.57           H  
ATOM   1588  CD1 LEU A  95      -8.407   3.772   4.309  1.00 38.57           C  
ATOM   1589 HD11 LEU A  95      -7.373   3.702   3.972  1.00 38.57           H  
ATOM   1590 HD12 LEU A  95      -8.637   2.888   4.904  1.00 38.57           H  
ATOM   1591 HD13 LEU A  95      -8.520   4.644   4.952  1.00 38.57           H  
ATOM   1592  CD2 LEU A  95     -10.787   3.925   3.646  1.00 38.57           C  
ATOM   1593 HD21 LEU A  95     -10.948   4.858   4.187  1.00 38.57           H  
ATOM   1594 HD22 LEU A  95     -10.950   3.111   4.352  1.00 38.57           H  
ATOM   1595 HD23 LEU A  95     -11.510   3.820   2.837  1.00 38.57           H  
ATOM   1596  N   LYS A  96      -8.872   6.835  -0.686  1.00 46.00           N  
ATOM   1597  H   LYS A  96      -8.272   6.081  -0.989  1.00 46.00           H  
ATOM   1598  CA  LYS A  96      -8.807   8.132  -1.392  1.00 46.00           C  
ATOM   1599  HA  LYS A  96      -8.821   8.924  -0.644  1.00 46.00           H  
ATOM   1600  C   LYS A  96     -10.040   8.379  -2.266  1.00 46.00           C  
ATOM   1601  CB  LYS A  96      -7.496   8.272  -2.196  1.00 46.00           C  
ATOM   1602  HB2 LYS A  96      -7.556   9.177  -2.802  1.00 46.00           H  
ATOM   1603  HB3 LYS A  96      -7.372   7.421  -2.865  1.00 46.00           H  
ATOM   1604  O   LYS A  96     -10.492   9.524  -2.357  1.00 46.00           O  
ATOM   1605  CG  LYS A  96      -6.276   8.392  -1.266  1.00 46.00           C  
ATOM   1606  HG2 LYS A  96      -6.481   9.153  -0.512  1.00 46.00           H  
ATOM   1607  HG3 LYS A  96      -6.126   7.439  -0.758  1.00 46.00           H  
ATOM   1608  CD  LYS A  96      -4.977   8.776  -1.994  1.00 46.00           C  
ATOM   1609  HD2 LYS A  96      -4.745   8.030  -2.754  1.00 46.00           H  
ATOM   1610  HD3 LYS A  96      -5.085   9.747  -2.478  1.00 46.00           H  
ATOM   1611  CE  LYS A  96      -3.847   8.844  -0.960  1.00 46.00           C  
ATOM   1612  HE2 LYS A  96      -3.971   9.736  -0.346  1.00 46.00           H  
ATOM   1613  HE3 LYS A  96      -3.907   7.976  -0.304  1.00 46.00           H  
ATOM   1614  NZ  LYS A  96      -2.499   8.857  -1.557  1.00 46.00           N  
ATOM   1615  HZ1 LYS A  96      -2.172   7.931  -1.793  1.00 46.00           H  
ATOM   1616  HZ2 LYS A  96      -2.326   9.510  -2.307  1.00 46.00           H  
ATOM   1617  HZ3 LYS A  96      -1.841   9.194  -0.868  1.00 46.00           H  
ATOM   1618  N   ASN A  97     -10.629   7.331  -2.845  1.00 37.28           N  
ATOM   1619  H   ASN A  97     -10.179   6.429  -2.780  1.00 37.28           H  
ATOM   1620  CA  ASN A  97     -11.819   7.463  -3.689  1.00 37.28           C  
ATOM   1621  HA  ASN A  97     -11.725   8.384  -4.265  1.00 37.28           H  
ATOM   1622  C   ASN A  97     -13.118   7.651  -2.885  1.00 37.28           C  
ATOM   1623  CB  ASN A  97     -11.849   6.303  -4.698  1.00 37.28           C  
ATOM   1624  HB2 ASN A  97     -11.674   5.357  -4.185  1.00 37.28           H  
ATOM   1625  HB3 ASN A  97     -12.829   6.258  -5.172  1.00 37.28           H  
ATOM   1626  O   ASN A  97     -13.912   8.524  -3.239  1.00 37.28           O  
ATOM   1627  CG  ASN A  97     -10.816   6.490  -5.804  1.00 37.28           C  
ATOM   1628  ND2 ASN A  97     -10.427   5.433  -6.474  1.00 37.28           N  
ATOM   1629 HD21 ASN A  97      -9.698   5.578  -7.158  1.00 37.28           H  
ATOM   1630 HD22 ASN A  97     -10.765   4.516  -6.222  1.00 37.28           H  
ATOM   1631  OD1 ASN A  97     -10.366   7.589  -6.096  1.00 37.28           O  
ATOM   1632  N   HIS A  98     -13.313   6.971  -1.747  1.00 39.63           N  
ATOM   1633  H   HIS A  98     -12.679   6.222  -1.509  1.00 39.63           H  
ATOM   1634  CA  HIS A  98     -14.531   7.168  -0.932  1.00 39.63           C  
ATOM   1635  HA  HIS A  98     -15.396   7.077  -1.588  1.00 39.63           H  
ATOM   1636  C   HIS A  98     -14.651   8.565  -0.323  1.00 39.63           C  
ATOM   1637  CB  HIS A  98     -14.659   6.067   0.130  1.00 39.63           C  
ATOM   1638  HB2 HIS A  98     -13.682   5.788   0.528  1.00 39.63           H  
ATOM   1639  HB3 HIS A  98     -15.290   6.412   0.949  1.00 39.63           H  
ATOM   1640  O   HIS A  98     -15.718   9.181  -0.371  1.00 39.63           O  
ATOM   1641  CG  HIS A  98     -15.332   4.885  -0.495  1.00 39.63           C  
ATOM   1642  CD2 HIS A  98     -14.687   3.826  -1.057  1.00 39.63           C  
ATOM   1643  HD2 HIS A  98     -13.628   3.615  -1.021  1.00 39.63           H  
ATOM   1644  ND1 HIS A  98     -16.661   4.895  -0.915  1.00 39.63           N  
ATOM   1645  HD1 HIS A  98     -16.798   3.817  -1.702  1.00 39.63           H  
ATOM   1646  CE1 HIS A  98     -17.700   3.538  -2.226  1.00 39.63           C  
ATOM   1647  HE1 HIS A  98     -15.622   3.182  -1.827  1.00 39.63           H  
ATOM   1648  NE2 HIS A  98     -15.443   2.466  -2.516  1.00 39.63           N  
ATOM   1649  N   LYS A  99     -13.542   9.137   0.163  1.00 40.66           N  
ATOM   1650  H   LYS A  99     -12.693   8.590   0.170  1.00 40.66           H  
ATOM   1651  CA  LYS A  99     -13.528  10.511   0.703  1.00 40.66           C  
ATOM   1652  HA  LYS A  99     -14.407  10.629   1.336  1.00 40.66           H  
ATOM   1653  C   LYS A  99     -13.697  11.593  -0.381  1.00 40.66           C  
ATOM   1654  CB  LYS A  99     -12.281  10.701   1.594  1.00 40.66           C  
ATOM   1655  HB2 LYS A  99     -11.408  10.305   1.075  1.00 40.66           H  
ATOM   1656  HB3 LYS A  99     -12.118  11.763   1.779  1.00 40.66           H  
ATOM   1657  O   LYS A  99     -14.059  12.720  -0.040  1.00 40.66           O  
ATOM   1658  CG  LYS A  99     -12.461   9.986   2.953  1.00 40.66           C  
ATOM   1659  HG2 LYS A  99     -12.920   9.013   2.780  1.00 40.66           H  
ATOM   1660  HG3 LYS A  99     -13.141  10.571   3.573  1.00 40.66           H  
ATOM   1661  CD  LYS A  99     -11.147   9.744   3.723  1.00 40.66           C  
ATOM   1662  HD2 LYS A  99     -10.486   9.166   3.077  1.00 40.66           H  
ATOM   1663  HD3 LYS A  99     -10.664  10.692   3.958  1.00 40.66           H  
ATOM   1664  CE  LYS A  99     -11.421   8.942   5.018  1.00 40.66           C  
ATOM   1665  HE2 LYS A  99     -11.666   9.627   5.830  1.00 40.66           H  
ATOM   1666  HE3 LYS A  99     -12.302   8.325   4.845  1.00 40.66           H  
ATOM   1667  NZ  LYS A  99     -10.303   8.029   5.414  1.00 40.66           N  
ATOM   1668  HZ1 LYS A  99      -9.426   8.494   5.601  1.00 40.66           H  
ATOM   1669  HZ2 LYS A  99     -10.539   7.464   6.217  1.00 40.66           H  
ATOM   1670  HZ3 LYS A  99     -10.118   7.349   4.690  1.00 40.66           H  
ATOM   1671  N   LYS A 100     -13.503  11.266  -1.669  1.00 43.42           N  
ATOM   1672  H   LYS A 100     -13.201  10.324  -1.870  1.00 43.42           H  
ATOM   1673  CA  LYS A 100     -13.863  12.135  -2.808  1.00 43.42           C  
ATOM   1674  HA  LYS A 100     -13.803  13.177  -2.494  1.00 43.42           H  
ATOM   1675  C   LYS A 100     -15.321  11.944  -3.242  1.00 43.42           C  
ATOM   1676  CB  LYS A 100     -12.877  11.938  -3.974  1.00 43.42           C  
ATOM   1677  HB2 LYS A 100     -12.701  10.874  -4.135  1.00 43.42           H  
ATOM   1678  HB3 LYS A 100     -13.315  12.352  -4.882  1.00 43.42           H  
ATOM   1679  O   LYS A 100     -16.028  12.938  -3.392  1.00 43.42           O  
ATOM   1680  CG  LYS A 100     -11.545  12.660  -3.705  1.00 43.42           C  
ATOM   1681  HG2 LYS A 100     -11.113  12.288  -2.776  1.00 43.42           H  
ATOM   1682  HG3 LYS A 100     -11.736  13.728  -3.597  1.00 43.42           H  
ATOM   1683  CD  LYS A 100     -10.537  12.444  -4.843  1.00 43.42           C  
ATOM   1684  HD2 LYS A 100     -10.320  11.378  -4.915  1.00 43.42           H  
ATOM   1685  HD3 LYS A 100     -10.972  12.781  -5.784  1.00 43.42           H  
ATOM   1686  CE  LYS A 100      -9.240  13.218  -4.561  1.00 43.42           C  
ATOM   1687  HE2 LYS A 100      -8.894  12.947  -3.564  1.00 43.42           H  
ATOM   1688  HE3 LYS A 100      -9.459  14.286  -4.563  1.00 43.42           H  
ATOM   1689  NZ  LYS A 100      -8.182  12.903  -5.556  1.00 43.42           N  
ATOM   1690  HZ1 LYS A 100      -7.982  11.913  -5.548  1.00 43.42           H  
ATOM   1691  HZ2 LYS A 100      -8.473  13.154  -6.490  1.00 43.42           H  
ATOM   1692  HZ3 LYS A 100      -7.324  13.389  -5.339  1.00 43.42           H  
ATOM   1693  N   ASN A 101     -15.805  10.707  -3.353  1.00 35.76           N  
ATOM   1694  H   ASN A 101     -15.171   9.929  -3.247  1.00 35.76           H  
ATOM   1695  CA  ASN A 101     -17.167  10.430  -3.824  1.00 35.76           C  
ATOM   1696  HA  ASN A 101     -17.338  11.015  -4.728  1.00 35.76           H  
ATOM   1697  C   ASN A 101     -18.255  10.893  -2.836  1.00 35.76           C  
ATOM   1698  CB  ASN A 101     -17.273   8.942  -4.209  1.00 35.76           C  
ATOM   1699  HB2 ASN A 101     -16.879   8.318  -3.407  1.00 35.76           H  
ATOM   1700  HB3 ASN A 101     -18.322   8.685  -4.353  1.00 35.76           H  
ATOM   1701  O   ASN A 101     -19.255  11.468  -3.267  1.00 35.76           O  
ATOM   1702  CG  ASN A 101     -16.543   8.618  -5.508  1.00 35.76           C  
ATOM   1703  ND2 ASN A 101     -16.457   7.360  -5.868  1.00 35.76           N  
ATOM   1704 HD21 ASN A 101     -16.821   6.623  -5.281  1.00 35.76           H  
ATOM   1705 HD22 ASN A 101     -15.973   7.164  -6.732  1.00 35.76           H  
ATOM   1706  OD1 ASN A 101     -16.064   9.484  -6.224  1.00 35.76           O  
ATOM   1707  N   ASN A 102     -18.033  10.786  -1.519  1.00 36.17           N  
ATOM   1708  H   ASN A 102     -17.238  10.253  -1.198  1.00 36.17           H  
ATOM   1709  CA  ASN A 102     -18.978  11.323  -0.526  1.00 36.17           C  
ATOM   1710  HA  ASN A 102     -19.986  11.132  -0.892  1.00 36.17           H  
ATOM   1711  C   ASN A 102     -18.943  12.857  -0.372  1.00 36.17           C  
ATOM   1712  CB  ASN A 102     -18.831  10.567   0.813  1.00 36.17           C  
ATOM   1713  HB2 ASN A 102     -17.780  10.373   1.026  1.00 36.17           H  
ATOM   1714  HB3 ASN A 102     -19.236  11.180   1.618  1.00 36.17           H  
ATOM   1715  O   ASN A 102     -19.820  13.415   0.282  1.00 36.17           O  
ATOM   1716  CG  ASN A 102     -19.606   9.256   0.834  1.00 36.17           C  
ATOM   1717  ND2 ASN A 102     -19.469   8.472   1.876  1.00 36.17           N  
ATOM   1718 HD21 ASN A 102     -18.849   8.701   2.640  1.00 36.17           H  
ATOM   1719 HD22 ASN A 102     -19.965   7.593   1.836  1.00 36.17           H  
ATOM   1720  OD1 ASN A 102     -20.360   8.928  -0.066  1.00 36.17           O  
ATOM   1721  N   LYS A 103     -18.003  13.571  -1.012  1.00 38.97           N  
ATOM   1722  H   LYS A 103     -17.326  13.073  -1.572  1.00 38.97           H  
ATOM   1723  CA  LYS A 103     -18.010  15.048  -1.077  1.00 38.97           C  
ATOM   1724  HA  LYS A 103     -18.578  15.425  -0.226  1.00 38.97           H  
ATOM   1725  C   LYS A 103     -18.775  15.623  -2.277  1.00 38.97           C  
ATOM   1726  CB  LYS A 103     -16.578  15.605  -0.958  1.00 38.97           C  
ATOM   1727  HB2 LYS A 103     -16.530  16.583  -1.436  1.00 38.97           H  
ATOM   1728  HB3 LYS A 103     -15.873  14.946  -1.465  1.00 38.97           H  
ATOM   1729  O   LYS A 103     -18.859  16.840  -2.399  1.00 38.97           O  
ATOM   1730  CG  LYS A 103     -16.182  15.778   0.516  1.00 38.97           C  
ATOM   1731  HG2 LYS A 103     -16.125  14.801   0.996  1.00 38.97           H  
ATOM   1732  HG3 LYS A 103     -16.945  16.373   1.018  1.00 38.97           H  
ATOM   1733  CD  LYS A 103     -14.835  16.498   0.648  1.00 38.97           C  
ATOM   1734  HD2 LYS A 103     -14.049  15.857   0.248  1.00 38.97           H  
ATOM   1735  HD3 LYS A 103     -14.871  17.425   0.076  1.00 38.97           H  
ATOM   1736  CE  LYS A 103     -14.560  16.818   2.121  1.00 38.97           C  
ATOM   1737  HE2 LYS A 103     -14.502  15.880   2.673  1.00 38.97           H  
ATOM   1738  HE3 LYS A 103     -15.407  17.382   2.512  1.00 38.97           H  
ATOM   1739  NZ  LYS A 103     -13.309  17.600   2.288  1.00 38.97           N  
ATOM   1740  HZ1 LYS A 103     -12.517  17.082   1.933  1.00 38.97           H  
ATOM   1741  HZ2 LYS A 103     -13.372  18.472   1.782  1.00 38.97           H  
ATOM   1742  HZ3 LYS A 103     -13.146  17.812   3.262  1.00 38.97           H  
ATOM   1743  N   LEU A 104     -19.360  14.782  -3.136  1.00 36.98           N  
ATOM   1744  H   LEU A 104     -19.226  13.791  -2.991  1.00 36.98           H  
ATOM   1745  CA  LEU A 104     -20.075  15.203  -4.352  1.00 36.98           C  
ATOM   1746  HA  LEU A 104     -19.942  16.278  -4.472  1.00 36.98           H  
ATOM   1747  C   LEU A 104     -21.608  15.039  -4.295  1.00 36.98           C  
ATOM   1748  CB  LEU A 104     -19.421  14.517  -5.573  1.00 36.98           C  
ATOM   1749  HB2 LEU A 104     -19.104  13.515  -5.287  1.00 36.98           H  
ATOM   1750  HB3 LEU A 104     -20.145  14.407  -6.381  1.00 36.98           H  
ATOM   1751  O   LEU A 104     -22.269  15.220  -5.315  1.00 36.98           O  
ATOM   1752  CG  LEU A 104     -18.217  15.311  -6.115  1.00 36.98           C  
ATOM   1753  HG  LEU A 104     -17.598  15.650  -5.284  1.00 36.98           H  
ATOM   1754  CD1 LEU A 104     -17.360  14.424  -7.016  1.00 36.98           C  
ATOM   1755 HD11 LEU A 104     -17.952  14.057  -7.854  1.00 36.98           H  
ATOM   1756 HD12 LEU A 104     -16.986  13.576  -6.443  1.00 36.98           H  
ATOM   1757 HD13 LEU A 104     -16.509  14.992  -7.394  1.00 36.98           H  
ATOM   1758  CD2 LEU A 104     -18.665  16.524  -6.939  1.00 36.98           C  
ATOM   1759 HD21 LEU A 104     -19.283  16.202  -7.777  1.00 36.98           H  
ATOM   1760 HD22 LEU A 104     -19.239  17.213  -6.320  1.00 36.98           H  
ATOM   1761 HD23 LEU A 104     -17.791  17.053  -7.320  1.00 36.98           H  
ATOM   1762  N   LYS A 105     -22.198  14.727  -3.129  1.00 35.96           N  
ATOM   1763  H   LYS A 105     -21.604  14.563  -2.328  1.00 35.96           H  
ATOM   1764  CA  LYS A 105     -23.662  14.543  -2.981  1.00 35.96           C  
ATOM   1765  HA  LYS A 105     -24.121  14.776  -3.942  1.00 35.96           H  
ATOM   1766  C   LYS A 105     -24.400  15.533  -2.072  1.00 35.96           C  
ATOM   1767  CB  LYS A 105     -23.998  13.068  -2.688  1.00 35.96           C  
ATOM   1768  HB2 LYS A 105     -23.230  12.620  -2.058  1.00 35.96           H  
ATOM   1769  HB3 LYS A 105     -24.949  13.003  -2.160  1.00 35.96           H  
ATOM   1770  O   LYS A 105     -25.615  15.424  -1.947  1.00 35.96           O  
ATOM   1771  CG  LYS A 105     -24.132  12.290  -4.008  1.00 35.96           C  
ATOM   1772  HG2 LYS A 105     -23.164  12.256  -4.510  1.00 35.96           H  
ATOM   1773  HG3 LYS A 105     -24.843  12.804  -4.654  1.00 35.96           H  
ATOM   1774  CD  LYS A 105     -24.638  10.863  -3.774  1.00 35.96           C  
ATOM   1775  HD2 LYS A 105     -25.570  10.901  -3.211  1.00 35.96           H  
ATOM   1776  HD3 LYS A 105     -23.894  10.313  -3.198  1.00 35.96           H  
ATOM   1777  CE  LYS A 105     -24.880  10.173  -5.122  1.00 35.96           C  
ATOM   1778  HE2 LYS A 105     -23.946  10.179  -5.684  1.00 35.96           H  
ATOM   1779  HE3 LYS A 105     -25.613  10.752  -5.683  1.00 35.96           H  
ATOM   1780  NZ  LYS A 105     -25.356   8.779  -4.936  1.00 35.96           N  
ATOM   1781  HZ1 LYS A 105     -24.675   8.242  -4.419  1.00 35.96           H  
ATOM   1782  HZ2 LYS A 105     -25.505   8.327  -5.827  1.00 35.96           H  
ATOM   1783  HZ3 LYS A 105     -26.223   8.765  -4.417  1.00 35.96           H  
ATOM   1784  N   THR A 106     -23.728  16.544  -1.521  1.00 32.18           N  
ATOM   1785  H   THR A 106     -22.723  16.573  -1.620  1.00 32.18           H  
ATOM   1786  CA  THR A 106     -24.381  17.636  -0.774  1.00 32.18           C  
ATOM   1787  HA  THR A 106     -25.444  17.660  -1.015  1.00 32.18           H  
ATOM   1788  C   THR A 106     -23.811  18.996  -1.176  1.00 32.18           C  
ATOM   1789  CB  THR A 106     -24.289  17.440   0.751  1.00 32.18           C  
ATOM   1790  HB  THR A 106     -24.717  18.313   1.243  1.00 32.18           H  
ATOM   1791  O   THR A 106     -22.837  19.454  -0.581  1.00 32.18           O  
ATOM   1792  CG2 THR A 106     -25.041  16.201   1.236  1.00 32.18           C  
ATOM   1793 HG21 THR A 106     -25.018  16.172   2.326  1.00 32.18           H  
ATOM   1794 HG22 THR A 106     -24.572  15.296   0.850  1.00 32.18           H  
ATOM   1795 HG23 THR A 106     -26.079  16.244   0.906  1.00 32.18           H  
ATOM   1796  OG1 THR A 106     -22.943  17.310   1.142  1.00 32.18           O  
ATOM   1797  HG1 THR A 106     -22.527  18.139   0.891  1.00 32.18           H  
ATOM   1798  N   ASN A 107     -24.385  19.586  -2.233  1.00 29.64           N  
ATOM   1799  H   ASN A 107     -24.975  18.980  -2.784  1.00 29.64           H  
ATOM   1800  CA  ASN A 107     -24.688  21.023  -2.391  1.00 29.64           C  
ATOM   1801  HA  ASN A 107     -25.585  21.240  -1.811  1.00 29.64           H  
ATOM   1802  C   ASN A 107     -25.083  21.334  -3.848  1.00 29.64           C  
ATOM   1803  CB  ASN A 107     -23.576  21.966  -1.872  1.00 29.64           C  
ATOM   1804  HB2 ASN A 107     -22.591  21.565  -2.113  1.00 29.64           H  
ATOM   1805  HB3 ASN A 107     -23.671  22.937  -2.358  1.00 29.64           H  
ATOM   1806  O   ASN A 107     -24.351  21.979  -4.596  1.00 29.64           O  
ATOM   1807  CG  ASN A 107     -23.685  22.233  -0.375  1.00 29.64           C  
ATOM   1808  ND2 ASN A 107     -22.783  23.006   0.179  1.00 29.64           N  
ATOM   1809 HD21 ASN A 107     -22.042  23.409  -0.376  1.00 29.64           H  
ATOM   1810 HD22 ASN A 107     -22.908  23.182   1.166  1.00 29.64           H  
ATOM   1811  OD1 ASN A 107     -24.586  21.785   0.315  1.00 29.64           O  
ATOM   1812  N   ASN A 108     -26.288  20.902  -4.232  1.00 29.46           N  
ATOM   1813  H   ASN A 108     -26.821  20.388  -3.544  1.00 29.46           H  
ATOM   1814  CA  ASN A 108     -27.093  21.713  -5.148  1.00 29.46           C  
ATOM   1815  HA  ASN A 108     -26.457  22.126  -5.930  1.00 29.46           H  
ATOM   1816  C   ASN A 108     -27.675  22.896  -4.351  1.00 29.46           C  
ATOM   1817  CB  ASN A 108     -28.207  20.857  -5.791  1.00 29.46           C  
ATOM   1818  HB2 ASN A 108     -29.052  21.500  -6.035  1.00 29.46           H  
ATOM   1819  HB3 ASN A 108     -28.561  20.111  -5.080  1.00 29.46           H  
ATOM   1820  O   ASN A 108     -27.901  22.759  -3.150  1.00 29.46           O  
ATOM   1821  CG  ASN A 108     -27.802  20.173  -7.088  1.00 29.46           C  
ATOM   1822  ND2 ASN A 108     -28.593  19.240  -7.562  1.00 29.46           N  
ATOM   1823 HD21 ASN A 108     -29.449  18.997  -7.085  1.00 29.46           H  
ATOM   1824 HD22 ASN A 108     -28.313  18.836  -8.445  1.00 29.46           H  
ATOM   1825  OD1 ASN A 108     -26.809  20.481  -7.719  1.00 29.46           O  
ATOM   1826  N   ASN A 109     -27.973  23.999  -5.046  1.00 28.57           N  
ATOM   1827  H   ASN A 109     -27.815  23.947  -6.042  1.00 28.57           H  
ATOM   1828  CA  ASN A 109     -28.539  25.266  -4.547  1.00 28.57           C  
ATOM   1829  HA  ASN A 109     -28.897  25.797  -5.429  1.00 28.57           H  
ATOM   1830  C   ASN A 109     -27.543  26.229  -3.865  1.00 28.57           C  
ATOM   1831  CB  ASN A 109     -29.802  25.040  -3.683  1.00 28.57           C  
ATOM   1832  HB2 ASN A 109     -29.518  24.598  -2.728  1.00 28.57           H  
ATOM   1833  HB3 ASN A 109     -30.249  26.009  -3.461  1.00 28.57           H  
ATOM   1834  O   ASN A 109     -27.391  26.231  -2.647  1.00 28.57           O  
ATOM   1835  CG  ASN A 109     -30.874  24.177  -4.319  1.00 28.57           C  
ATOM   1836  ND2 ASN A 109     -31.851  23.763  -3.549  1.00 28.57           N  
ATOM   1837 HD21 ASN A 109     -32.573  23.209  -3.987  1.00 28.57           H  
ATOM   1838 HD22 ASN A 109     -31.857  24.007  -2.569  1.00 28.57           H  
ATOM   1839  OD1 ASN A 109     -30.868  23.870  -5.501  1.00 28.57           O  
ATOM   1840  N   ASN A 110     -26.951  27.144  -4.646  1.00 30.00           N  
ATOM   1841  H   ASN A 110     -26.674  26.819  -5.562  1.00 30.00           H  
ATOM   1842  CA  ASN A 110     -27.387  28.555  -4.659  1.00 30.00           C  
ATOM   1843  HA  ASN A 110     -28.414  28.583  -5.024  1.00 30.00           H  
ATOM   1844  C   ASN A 110     -26.568  29.426  -5.638  1.00 30.00           C  
ATOM   1845  CB  ASN A 110     -27.347  29.181  -3.243  1.00 30.00           C  
ATOM   1846  HB2 ASN A 110     -26.528  28.749  -2.669  1.00 30.00           H  
ATOM   1847  HB3 ASN A 110     -27.166  30.254  -3.319  1.00 30.00           H  
ATOM   1848  O   ASN A 110     -25.358  29.273  -5.729  1.00 30.00           O  
ATOM   1849  CG  ASN A 110     -28.657  29.016  -2.485  1.00 30.00           C  
ATOM   1850  ND2 ASN A 110     -28.654  29.217  -1.189  1.00 30.00           N  
ATOM   1851 HD21 ASN A 110     -29.532  29.060  -0.716  1.00 30.00           H  
ATOM   1852 HD22 ASN A 110     -27.782  29.354  -0.699  1.00 30.00           H  
ATOM   1853  OD1 ASN A 110     -29.706  28.741  -3.045  1.00 30.00           O  
ATOM   1854  N   ASN A 111     -27.261  30.373  -6.291  1.00 30.27           N  
ATOM   1855  H   ASN A 111     -28.251  30.384  -6.094  1.00 30.27           H  
ATOM   1856  CA  ASN A 111     -26.784  31.635  -6.900  1.00 30.27           C  
ATOM   1857  HA  ASN A 111     -27.613  32.027  -7.489  1.00 30.27           H  
ATOM   1858  C   ASN A 111     -25.571  31.534  -7.860  1.00 30.27           C  
ATOM   1859  CB  ASN A 111     -26.561  32.639  -5.750  1.00 30.27           C  
ATOM   1860  HB2 ASN A 111     -25.694  32.321  -5.171  1.00 30.27           H  
ATOM   1861  HB3 ASN A 111     -26.351  33.625  -6.164  1.00 30.27           H  
ATOM   1862  O   ASN A 111     -24.439  31.341  -7.444  1.00 30.27           O  
ATOM   1863  CG  ASN A 111     -27.758  32.757  -4.813  1.00 30.27           C  
ATOM   1864  ND2 ASN A 111     -27.564  33.264  -3.620  1.00 30.27           N  
ATOM   1865 HD21 ASN A 111     -28.381  33.339  -3.031  1.00 30.27           H  
ATOM   1866 HD22 ASN A 111     -26.654  33.605  -3.345  1.00 30.27           H  
ATOM   1867  OD1 ASN A 111     -28.874  32.370  -5.119  1.00 30.27           O  
ATOM   1868  N   ASN A 112     -25.681  31.703  -9.181  1.00 27.86           N  
ATOM   1869  H   ASN A 112     -24.880  31.307  -9.652  1.00 27.86           H  
ATOM   1870  CA  ASN A 112     -26.341  32.778  -9.938  1.00 27.86           C  
ATOM   1871  HA  ASN A 112     -25.837  32.754 -10.904  1.00 27.86           H  
ATOM   1872  C   ASN A 112     -26.076  34.203  -9.410  1.00 27.86           C  
ATOM   1873  CB  ASN A 112     -27.829  32.509 -10.257  1.00 27.86           C  
ATOM   1874  HB2 ASN A 112     -28.448  32.721  -9.385  1.00 27.86           H  
ATOM   1875  HB3 ASN A 112     -27.966  31.466 -10.540  1.00 27.86           H  
ATOM   1876  O   ASN A 112     -26.965  34.808  -8.816  1.00 27.86           O  
ATOM   1877  CG  ASN A 112     -28.298  33.379 -11.422  1.00 27.86           C  
ATOM   1878  ND2 ASN A 112     -29.575  33.658 -11.531  1.00 27.86           N  
ATOM   1879 HD21 ASN A 112     -30.234  33.349 -10.830  1.00 27.86           H  
ATOM   1880 HD22 ASN A 112     -29.837  34.252 -12.304  1.00 27.86           H  
ATOM   1881  OD1 ASN A 112     -27.524  33.805 -12.263  1.00 27.86           O  
ATOM   1882  N   SER A 113     -24.866  34.728  -9.643  1.00 30.75           N  
ATOM   1883  H   SER A 113     -24.139  34.074  -9.895  1.00 30.75           H  
ATOM   1884  CA  SER A 113     -24.605  36.134 -10.027  1.00 30.75           C  
ATOM   1885  HA  SER A 113     -25.097  36.338 -10.979  1.00 30.75           H  
ATOM   1886  C   SER A 113     -23.104  36.395 -10.204  1.00 30.75           C  
ATOM   1887  CB  SER A 113     -25.126  37.162  -9.006  1.00 30.75           C  
ATOM   1888  HB2 SER A 113     -24.621  38.116  -9.157  1.00 30.75           H  
ATOM   1889  HB3 SER A 113     -24.934  36.817  -7.990  1.00 30.75           H  
ATOM   1890  O   SER A 113     -22.412  36.693  -9.236  1.00 30.75           O  
ATOM   1891  OG  SER A 113     -26.506  37.368  -9.209  1.00 30.75           O  
ATOM   1892  HG  SER A 113     -26.935  36.537  -8.992  1.00 30.75           H  
ATOM   1893  N   ASN A 114     -22.604  36.343 -11.442  1.00 34.63           N  
ATOM   1894  H   ASN A 114     -23.178  35.936 -12.166  1.00 34.63           H  
ATOM   1895  CA  ASN A 114     -21.624  37.336 -11.899  1.00 34.63           C  
ATOM   1896  HA  ASN A 114     -22.016  38.302 -11.579  1.00 34.63           H  
ATOM   1897  C   ASN A 114     -21.572  37.373 -13.431  1.00 34.63           C  
ATOM   1898  CB  ASN A 114     -20.223  37.138 -11.269  1.00 34.63           C  
ATOM   1899  HB2 ASN A 114     -19.497  36.874 -12.038  1.00 34.63           H  
ATOM   1900  HB3 ASN A 114     -20.243  36.321 -10.547  1.00 34.63           H  
ATOM   1901  O   ASN A 114     -21.121  36.434 -14.086  1.00 34.63           O  
ATOM   1902  CG  ASN A 114     -19.723  38.391 -10.557  1.00 34.63           C  
ATOM   1903  ND2 ASN A 114     -18.638  38.294  -9.827  1.00 34.63           N  
ATOM   1904 HD21 ASN A 114     -18.178  37.403  -9.707  1.00 34.63           H  
ATOM   1905 HD22 ASN A 114     -18.357  39.141  -9.354  1.00 34.63           H  
ATOM   1906  OD1 ASN A 114     -20.274  39.475 -10.641  1.00 34.63           O  
ATOM   1907  N   SER A 115     -22.086  38.460 -13.993  1.00 29.41           N  
ATOM   1908  H   SER A 115     -22.375  39.221 -13.395  1.00 29.41           H  
ATOM   1909  CA  SER A 115     -22.054  38.767 -15.419  1.00 29.41           C  
ATOM   1910  HA  SER A 115     -22.063  37.838 -15.988  1.00 29.41           H  
ATOM   1911  C   SER A 115     -20.782  39.540 -15.795  1.00 29.41           C  
ATOM   1912  CB  SER A 115     -23.319  39.564 -15.777  1.00 29.41           C  
ATOM   1913  HB2 SER A 115     -24.185  38.909 -15.683  1.00 29.41           H  
ATOM   1914  HB3 SER A 115     -23.260  39.918 -16.806  1.00 29.41           H  
ATOM   1915  O   SER A 115     -20.088  40.080 -14.940  1.00 29.41           O  
ATOM   1916  OG  SER A 115     -23.483  40.664 -14.900  1.00 29.41           O  
ATOM   1917  HG  SER A 115     -24.302  41.118 -15.112  1.00 29.41           H  
ATOM   1918  N   ASN A 116     -20.551  39.656 -17.107  1.00 32.66           N  
ATOM   1919  H   ASN A 116     -21.207  39.181 -17.712  1.00 32.66           H  
ATOM   1920  CA  ASN A 116     -19.613  40.570 -17.773  1.00 32.66           C  
ATOM   1921  HA  ASN A 116     -19.914  40.564 -18.820  1.00 32.66           H  
ATOM   1922  C   ASN A 116     -18.121  40.197 -17.792  1.00 32.66           C  
ATOM   1923  CB  ASN A 116     -19.844  42.024 -17.314  1.00 32.66           C  
ATOM   1924  HB2 ASN A 116     -19.201  42.690 -17.890  1.00 32.66           H  
ATOM   1925  HB3 ASN A 116     -19.562  42.130 -16.267  1.00 32.66           H  
ATOM   1926  O   ASN A 116     -17.322  40.671 -16.991  1.00 32.66           O  
ATOM   1927  CG  ASN A 116     -21.272  42.487 -17.503  1.00 32.66           C  
ATOM   1928  ND2 ASN A 116     -21.716  43.439 -16.720  1.00 32.66           N  
ATOM   1929 HD21 ASN A 116     -21.146  43.763 -15.952  1.00 32.66           H  
ATOM   1930 HD22 ASN A 116     -22.679  43.718 -16.841  1.00 32.66           H  
ATOM   1931  OD1 ASN A 116     -21.997  42.014 -18.364  1.00 32.66           O  
ATOM   1932  N   LEU A 117     -17.723  39.550 -18.893  1.00 38.54           N  
ATOM   1933  H   LEU A 117     -18.419  39.013 -19.391  1.00 38.54           H  
ATOM   1934  CA  LEU A 117     -16.597  40.032 -19.704  1.00 38.54           C  
ATOM   1935  HA  LEU A 117     -16.600  41.121 -19.644  1.00 38.54           H  
ATOM   1936  C   LEU A 117     -16.833  39.688 -21.187  1.00 38.54           C  
ATOM   1937  CB  LEU A 117     -15.249  39.543 -19.126  1.00 38.54           C  
ATOM   1938  HB2 LEU A 117     -14.653  39.056 -19.898  1.00 38.54           H  
ATOM   1939  HB3 LEU A 117     -15.443  38.799 -18.354  1.00 38.54           H  
ATOM   1940  O   LEU A 117     -16.577  38.582 -21.651  1.00 38.54           O  
ATOM   1941  CG  LEU A 117     -14.440  40.710 -18.513  1.00 38.54           C  
ATOM   1942  HG  LEU A 117     -15.113  41.432 -18.050  1.00 38.54           H  
ATOM   1943  CD1 LEU A 117     -13.489  40.215 -17.428  1.00 38.54           C  
ATOM   1944 HD11 LEU A 117     -14.067  39.751 -16.629  1.00 38.54           H  
ATOM   1945 HD12 LEU A 117     -12.793  39.485 -17.842  1.00 38.54           H  
ATOM   1946 HD13 LEU A 117     -12.934  41.055 -17.010  1.00 38.54           H  
ATOM   1947  CD2 LEU A 117     -13.625  41.442 -19.583  1.00 38.54           C  
ATOM   1948 HD21 LEU A 117     -14.289  41.826 -20.357  1.00 38.54           H  
ATOM   1949 HD22 LEU A 117     -13.095  42.279 -19.127  1.00 38.54           H  
ATOM   1950 HD23 LEU A 117     -12.901  40.761 -20.031  1.00 38.54           H  
ATOM   1951  N   ILE A 118     -17.373  40.667 -21.919  1.00 28.01           N  
ATOM   1952  H   ILE A 118     -17.538  41.550 -21.458  1.00 28.01           H  
ATOM   1953  CA  ILE A 118     -17.585  40.659 -23.374  1.00 28.01           C  
ATOM   1954  HA  ILE A 118     -17.292  39.696 -23.794  1.00 28.01           H  
ATOM   1955  C   ILE A 118     -16.707  41.759 -23.976  1.00 28.01           C  
ATOM   1956  CB  ILE A 118     -19.078  40.933 -23.713  1.00 28.01           C  
ATOM   1957  HB  ILE A 118     -19.391  41.814 -23.153  1.00 28.01           H  
ATOM   1958  O   ILE A 118     -16.809  42.896 -23.527  1.00 28.01           O  
ATOM   1959  CG1 ILE A 118     -19.976  39.751 -23.282  1.00 28.01           C  
ATOM   1960 HG12 ILE A 118     -19.742  38.875 -23.886  1.00 28.01           H  
ATOM   1961 HG13 ILE A 118     -19.761  39.506 -22.242  1.00 28.01           H  
ATOM   1962  CG2 ILE A 118     -19.282  41.246 -25.213  1.00 28.01           C  
ATOM   1963 HG21 ILE A 118     -18.744  42.150 -25.497  1.00 28.01           H  
ATOM   1964 HG22 ILE A 118     -18.944  40.406 -25.820  1.00 28.01           H  
ATOM   1965 HG23 ILE A 118     -20.335  41.435 -25.422  1.00 28.01           H  
ATOM   1966  CD1 ILE A 118     -21.483  40.040 -23.377  1.00 28.01           C  
ATOM   1967 HD11 ILE A 118     -21.799  40.109 -24.418  1.00 28.01           H  
ATOM   1968 HD12 ILE A 118     -22.032  39.223 -22.909  1.00 28.01           H  
ATOM   1969 HD13 ILE A 118     -21.720  40.967 -22.857  1.00 28.01           H  
ATOM   1970  N   ASN A 119     -15.914  41.439 -25.007  1.00 37.83           N  
ATOM   1971  H   ASN A 119     -15.713  40.456 -25.123  1.00 37.83           H  
ATOM   1972  CA  ASN A 119     -15.552  42.289 -26.164  1.00 37.83           C  
ATOM   1973  HA  ASN A 119     -16.462  42.507 -26.721  1.00 37.83           H  
ATOM   1974  C   ASN A 119     -14.630  41.461 -27.101  1.00 37.83           C  
ATOM   1975  CB  ASN A 119     -14.910  43.619 -25.704  1.00 37.83           C  
ATOM   1976  HB2 ASN A 119     -14.190  43.963 -26.447  1.00 37.83           H  
ATOM   1977  HB3 ASN A 119     -14.357  43.454 -24.780  1.00 37.83           H  
ATOM   1978  O   ASN A 119     -13.722  40.798 -26.616  1.00 37.83           O  
ATOM   1979  CG  ASN A 119     -15.937  44.736 -25.504  1.00 37.83           C  
ATOM   1980  ND2 ASN A 119     -15.722  45.607 -24.546  1.00 37.83           N  
ATOM   1981 HD21 ASN A 119     -16.465  46.260 -24.341  1.00 37.83           H  
ATOM   1982 HD22 ASN A 119     -14.975  45.437 -23.888  1.00 37.83           H  
ATOM   1983  OD1 ASN A 119     -16.919  44.871 -26.229  1.00 37.83           O  
ATOM   1984  N   LYS A 120     -14.984  41.249 -28.384  1.00 30.07           N  
ATOM   1985  H   LYS A 120     -14.893  40.260 -28.564  1.00 30.07           H  
ATOM   1986  CA  LYS A 120     -14.561  42.022 -29.590  1.00 30.07           C  
ATOM   1987  HA  LYS A 120     -15.027  41.548 -30.454  1.00 30.07           H  
ATOM   1988  C   LYS A 120     -13.033  41.971 -29.847  1.00 30.07           C  
ATOM   1989  CB  LYS A 120     -15.070  43.476 -29.541  1.00 30.07           C  
ATOM   1990  HB2 LYS A 120     -14.680  43.954 -28.641  1.00 30.07           H  
ATOM   1991  HB3 LYS A 120     -14.660  44.026 -30.388  1.00 30.07           H  
ATOM   1992  O   LYS A 120     -12.273  42.179 -28.918  1.00 30.07           O  
ATOM   1993  CG  LYS A 120     -16.601  43.612 -29.571  1.00 30.07           C  
ATOM   1994  HG2 LYS A 120     -16.988  43.204 -30.504  1.00 30.07           H  
ATOM   1995  HG3 LYS A 120     -17.034  43.053 -28.741  1.00 30.07           H  
ATOM   1996  CD  LYS A 120     -17.008  45.088 -29.449  1.00 30.07           C  
ATOM   1997  HD2 LYS A 120     -16.766  45.612 -30.374  1.00 30.07           H  
ATOM   1998  HD3 LYS A 120     -16.442  45.545 -28.637  1.00 30.07           H  
ATOM   1999  CE  LYS A 120     -18.508  45.208 -29.151  1.00 30.07           C  
ATOM   2000  HE2 LYS A 120     -19.074  44.929 -30.039  1.00 30.07           H  
ATOM   2001  HE3 LYS A 120     -18.750  44.503 -28.356  1.00 30.07           H  
ATOM   2002  NZ  LYS A 120     -18.859  46.577 -28.703  1.00 30.07           N  
ATOM   2003  HZ1 LYS A 120     -18.612  47.264 -29.400  1.00 30.07           H  
ATOM   2004  HZ2 LYS A 120     -19.848  46.646 -28.507  1.00 30.07           H  
ATOM   2005  HZ3 LYS A 120     -18.359  46.780 -27.850  1.00 30.07           H  
ATOM   2006  N   SER A 121     -12.502  41.765 -31.060  1.00 30.24           N  
ATOM   2007  H   SER A 121     -11.492  41.772 -31.046  1.00 30.24           H  
ATOM   2008  CA  SER A 121     -13.088  41.634 -32.413  1.00 30.24           C  
ATOM   2009  HA  SER A 121     -13.930  40.942 -32.396  1.00 30.24           H  
ATOM   2010  C   SER A 121     -12.049  41.127 -33.439  1.00 30.24           C  
ATOM   2011  CB  SER A 121     -13.553  43.009 -32.923  1.00 30.24           C  
ATOM   2012  HB2 SER A 121     -13.732  42.969 -33.998  1.00 30.24           H  
ATOM   2013  HB3 SER A 121     -14.494  43.270 -32.440  1.00 30.24           H  
ATOM   2014  O   SER A 121     -10.857  41.288 -33.214  1.00 30.24           O  
ATOM   2015  OG  SER A 121     -12.604  44.020 -32.648  1.00 30.24           O  
ATOM   2016  HG  SER A 121     -11.747  43.770 -33.001  1.00 30.24           H  
ATOM   2017  N   HIS A 122     -12.528  40.591 -34.571  1.00 29.49           N  
ATOM   2018  H   HIS A 122     -13.522  40.411 -34.586  1.00 29.49           H  
ATOM   2019  CA  HIS A 122     -11.905  40.487 -35.910  1.00 29.49           C  
ATOM   2020  HA  HIS A 122     -12.054  39.466 -36.263  1.00 29.49           H  
ATOM   2021  C   HIS A 122     -10.410  40.829 -36.108  1.00 29.49           C  
ATOM   2022  CB  HIS A 122     -12.685  41.428 -36.851  1.00 29.49           C  
ATOM   2023  HB2 HIS A 122     -12.245  41.376 -37.847  1.00 29.49           H  
ATOM   2024  HB3 HIS A 122     -12.580  42.455 -36.502  1.00 29.49           H  
ATOM   2025  O   HIS A 122     -10.008  41.972 -35.900  1.00 29.49           O  
ATOM   2026  CG  HIS A 122     -14.151  41.110 -36.976  1.00 29.49           C  
ATOM   2027  CD2 HIS A 122     -14.722  40.304 -37.922  1.00 29.49           C  
ATOM   2028  HD2 HIS A 122     -14.205  39.776 -38.709  1.00 29.49           H  
ATOM   2029  ND1 HIS A 122     -15.169  41.602 -36.188  1.00 29.49           N  
ATOM   2030  HD1 HIS A 122     -15.097  42.372 -35.538  1.00 29.49           H  
ATOM   2031  CE1 HIS A 122     -16.325  41.085 -36.640  1.00 29.49           C  
ATOM   2032  HE1 HIS A 122     -17.309  41.324 -36.266  1.00 29.49           H  
ATOM   2033  NE2 HIS A 122     -16.096  40.283 -37.687  1.00 29.49           N  
ATOM   2034  N   ASN A 123      -9.665  39.933 -36.776  1.00 38.89           N  
ATOM   2035  H   ASN A 123      -9.989  38.979 -36.847  1.00 38.89           H  
ATOM   2036  CA  ASN A 123      -8.770  40.376 -37.855  1.00 38.89           C  
ATOM   2037  HA  ASN A 123      -9.304  41.191 -38.344  1.00 38.89           H  
ATOM   2038  C   ASN A 123      -8.547  39.309 -38.952  1.00 38.89           C  
ATOM   2039  CB  ASN A 123      -7.444  40.942 -37.298  1.00 38.89           C  
ATOM   2040  HB2 ASN A 123      -7.560  41.203 -36.246  1.00 38.89           H  
ATOM   2041  HB3 ASN A 123      -6.652  40.197 -37.375  1.00 38.89           H  
ATOM   2042  O   ASN A 123      -8.648  38.109 -38.699  1.00 38.89           O  
ATOM   2043  CG  ASN A 123      -7.022  42.205 -38.036  1.00 38.89           C  
ATOM   2044  ND2 ASN A 123      -6.042  42.919 -37.537  1.00 38.89           N  
ATOM   2045 HD21 ASN A 123      -5.601  42.656 -36.667  1.00 38.89           H  
ATOM   2046 HD22 ASN A 123      -5.794  43.747 -38.059  1.00 38.89           H  
ATOM   2047  OD1 ASN A 123      -7.561  42.567 -39.068  1.00 38.89           O  
ATOM   2048  N   HIS A 124      -8.273  39.762 -40.177  1.00 28.17           N  
ATOM   2049  H   HIS A 124      -8.096  40.753 -40.266  1.00 28.17           H  
ATOM   2050  CA  HIS A 124      -8.086  38.957 -41.395  1.00 28.17           C  
ATOM   2051  HA  HIS A 124      -8.297  37.909 -41.181  1.00 28.17           H  
ATOM   2052  C   HIS A 124      -6.628  39.035 -41.907  1.00 28.17           C  
ATOM   2053  CB  HIS A 124      -9.062  39.469 -42.485  1.00 28.17           C  
ATOM   2054  HB2 HIS A 124      -9.354  40.494 -42.257  1.00 28.17           H  
ATOM   2055  HB3 HIS A 124      -8.529  39.521 -43.434  1.00 28.17           H  
ATOM   2056  O   HIS A 124      -5.930  39.998 -41.623  1.00 28.17           O  
ATOM   2057  CG  HIS A 124     -10.321  38.667 -42.741  1.00 28.17           C  
ATOM   2058  CD2 HIS A 124     -11.169  38.852 -43.803  1.00 28.17           C  
ATOM   2059  HD2 HIS A 124     -11.064  39.594 -44.580  1.00 28.17           H  
ATOM   2060  ND1 HIS A 124     -10.833  37.621 -42.000  1.00 28.17           N  
ATOM   2061  HD1 HIS A 124     -10.473  37.276 -41.121  1.00 28.17           H  
ATOM   2062  CE1 HIS A 124     -11.950  37.184 -42.610  1.00 28.17           C  
ATOM   2063  HE1 HIS A 124     -12.581  36.380 -42.261  1.00 28.17           H  
ATOM   2064  NE2 HIS A 124     -12.185  37.899 -43.719  1.00 28.17           N  
ATOM   2065  N   HIS A 125      -6.226  38.040 -42.713  1.00 27.86           N  
ATOM   2066  H   HIS A 125      -6.860  37.257 -42.780  1.00 27.86           H  
ATOM   2067  CA  HIS A 125      -5.231  38.094 -43.807  1.00 27.86           C  
ATOM   2068  HA  HIS A 125      -4.943  37.062 -44.005  1.00 27.86           H  
ATOM   2069  C   HIS A 125      -3.893  38.869 -43.648  1.00 27.86           C  
ATOM   2070  CB  HIS A 125      -5.957  38.579 -45.075  1.00 27.86           C  
ATOM   2071  HB2 HIS A 125      -6.501  39.500 -44.862  1.00 27.86           H  
ATOM   2072  HB3 HIS A 125      -5.213  38.819 -45.835  1.00 27.86           H  
ATOM   2073  O   HIS A 125      -3.861  40.091 -43.726  1.00 27.86           O  
ATOM   2074  CG  HIS A 125      -6.895  37.556 -45.666  1.00 27.86           C  
ATOM   2075  CD2 HIS A 125      -6.596  36.715 -46.704  1.00 27.86           C  
ATOM   2076  HD2 HIS A 125      -5.660  36.675 -47.241  1.00 27.86           H  
ATOM   2077  ND1 HIS A 125      -8.197  37.289 -45.292  1.00 27.86           N  
ATOM   2078  HD1 HIS A 125      -8.759  37.810 -44.634  1.00 27.86           H  
ATOM   2079  CE1 HIS A 125      -8.662  36.309 -46.086  1.00 27.86           C  
ATOM   2080  HE1 HIS A 125      -9.666  35.910 -46.059  1.00 27.86           H  
ATOM   2081  NE2 HIS A 125      -7.715  35.918 -46.950  1.00 27.86           N  
ATOM   2082  N   ASN A 126      -2.771  38.127 -43.612  1.00 32.53           N  
ATOM   2083  H   ASN A 126      -2.887  37.188 -43.258  1.00 32.53           H  
ATOM   2084  CA  ASN A 126      -1.510  38.315 -44.384  1.00 32.53           C  
ATOM   2085  HA  ASN A 126      -1.742  38.157 -45.437  1.00 32.53           H  
ATOM   2086  C   ASN A 126      -0.511  37.208 -43.943  1.00 32.53           C  
ATOM   2087  CB  ASN A 126      -0.918  39.731 -44.202  1.00 32.53           C  
ATOM   2088  HB2 ASN A 126      -1.142  40.100 -43.201  1.00 32.53           H  
ATOM   2089  HB3 ASN A 126       0.165  39.693 -44.314  1.00 32.53           H  
ATOM   2090  O   ASN A 126      -0.455  36.904 -42.759  1.00 32.53           O  
ATOM   2091  CG  ASN A 126      -1.429  40.722 -45.245  1.00 32.53           C  
ATOM   2092  ND2 ASN A 126      -1.381  42.003 -44.966  1.00 32.53           N  
ATOM   2093 HD21 ASN A 126      -1.132  42.312 -44.037  1.00 32.53           H  
ATOM   2094 HD22 ASN A 126      -1.776  42.616 -45.664  1.00 32.53           H  
ATOM   2095  OD1 ASN A 126      -1.836  40.363 -46.338  1.00 32.53           O  
ATOM   2096  N   HIS A 127       0.224  36.440 -44.763  1.00 26.12           N  
ATOM   2097  H   HIS A 127       0.517  35.610 -44.269  1.00 26.12           H  
ATOM   2098  CA  HIS A 127       1.076  36.726 -45.935  1.00 26.12           C  
ATOM   2099  HA  HIS A 127       1.562  35.774 -46.150  1.00 26.12           H  
ATOM   2100  C   HIS A 127       2.271  37.667 -45.665  1.00 26.12           C  
ATOM   2101  CB  HIS A 127       0.294  37.046 -47.234  1.00 26.12           C  
ATOM   2102  HB2 HIS A 127      -0.719  37.379 -47.010  1.00 26.12           H  
ATOM   2103  HB3 HIS A 127       0.773  37.862 -47.775  1.00 26.12           H  
ATOM   2104  O   HIS A 127       2.215  38.827 -46.055  1.00 26.12           O  
ATOM   2105  CG  HIS A 127       0.203  35.882 -48.189  1.00 26.12           C  
ATOM   2106  CD2 HIS A 127       1.049  35.608 -49.233  1.00 26.12           C  
ATOM   2107  HD2 HIS A 127       1.919  36.181 -49.518  1.00 26.12           H  
ATOM   2108  ND1 HIS A 127      -0.781  34.921 -48.205  1.00 26.12           N  
ATOM   2109  HD1 HIS A 127      -1.597  34.889 -47.610  1.00 26.12           H  
ATOM   2110  CE1 HIS A 127      -0.534  34.087 -49.229  1.00 26.12           C  
ATOM   2111  HE1 HIS A 127      -1.149  33.246 -49.512  1.00 26.12           H  
ATOM   2112  NE2 HIS A 127       0.580  34.459 -49.875  1.00 26.12           N  
ATOM   2113  N   HIS A 128       3.374  37.157 -45.083  1.00 27.79           N  
ATOM   2114  H   HIS A 128       3.245  36.344 -44.498  1.00 27.79           H  
ATOM   2115  CA  HIS A 128       4.737  37.258 -45.664  1.00 27.79           C  
ATOM   2116  HA  HIS A 128       4.705  36.710 -46.606  1.00 27.79           H  
ATOM   2117  C   HIS A 128       5.841  36.564 -44.838  1.00 27.79           C  
ATOM   2118  CB  HIS A 128       5.178  38.703 -45.995  1.00 27.79           C  
ATOM   2119  HB2 HIS A 128       6.184  38.889 -45.619  1.00 27.79           H  
ATOM   2120  HB3 HIS A 128       4.534  39.440 -45.516  1.00 27.79           H  
ATOM   2121  O   HIS A 128       5.690  36.291 -43.649  1.00 27.79           O  
ATOM   2122  CG  HIS A 128       5.189  38.908 -47.491  1.00 27.79           C  
ATOM   2123  CD2 HIS A 128       6.289  39.046 -48.293  1.00 27.79           C  
ATOM   2124  HD2 HIS A 128       7.316  39.097 -47.963  1.00 27.79           H  
ATOM   2125  ND1 HIS A 128       4.092  38.841 -48.318  1.00 27.79           N  
ATOM   2126  HD1 HIS A 128       3.134  38.883 -48.001  1.00 27.79           H  
ATOM   2127  CE1 HIS A 128       4.519  38.927 -49.590  1.00 27.79           C  
ATOM   2128  HE1 HIS A 128       3.884  38.947 -50.463  1.00 27.79           H  
ATOM   2129  NE2 HIS A 128       5.855  39.046 -49.621  1.00 27.79           N  
ATOM   2130  N   HIS A 129       6.969  36.282 -45.499  1.00 26.54           N  
ATOM   2131  H   HIS A 129       7.013  36.548 -46.472  1.00 26.54           H  
ATOM   2132  CA  HIS A 129       8.215  35.797 -44.895  1.00 26.54           C  
ATOM   2133  HA  HIS A 129       8.031  34.845 -44.398  1.00 26.54           H  
ATOM   2134  C   HIS A 129       8.813  36.796 -43.884  1.00 26.54           C  
ATOM   2135  CB  HIS A 129       9.257  35.615 -46.018  1.00 26.54           C  
ATOM   2136  HB2 HIS A 129      10.187  35.255 -45.576  1.00 26.54           H  
ATOM   2137  HB3 HIS A 129       9.470  36.588 -46.460  1.00 26.54           H  
ATOM   2138  O   HIS A 129       8.782  37.992 -44.144  1.00 26.54           O  
ATOM   2139  CG  HIS A 129       8.881  34.665 -47.127  1.00 26.54           C  
ATOM   2140  CD2 HIS A 129       8.693  34.983 -48.447  1.00 26.54           C  
ATOM   2141  HD2 HIS A 129       8.746  35.971 -48.882  1.00 26.54           H  
ATOM   2142  ND1 HIS A 129       8.773  33.295 -47.022  1.00 26.54           N  
ATOM   2143  HD1 HIS A 129       8.854  32.746 -46.179  1.00 26.54           H  
ATOM   2144  CE1 HIS A 129       8.521  32.803 -48.247  1.00 26.54           C  
ATOM   2145  HE1 HIS A 129       8.375  31.759 -48.485  1.00 26.54           H  
ATOM   2146  NE2 HIS A 129       8.463  33.794 -49.144  1.00 26.54           N  
ATOM   2147  N   HIS A 130       9.494  36.316 -42.832  1.00 27.15           N  
ATOM   2148  H   HIS A 130       9.169  35.441 -42.446  1.00 27.15           H  
ATOM   2149  CA  HIS A 130      10.944  36.539 -42.675  1.00 27.15           C  
ATOM   2150  HA  HIS A 130      11.397  36.160 -43.591  1.00 27.15           H  
ATOM   2151  C   HIS A 130      11.578  35.712 -41.536  1.00 27.15           C  
ATOM   2152  CB  HIS A 130      11.353  38.028 -42.574  1.00 27.15           C  
ATOM   2153  HB2 HIS A 130      12.036  38.174 -41.737  1.00 27.15           H  
ATOM   2154  HB3 HIS A 130      10.484  38.657 -42.380  1.00 27.15           H  
ATOM   2155  O   HIS A 130      10.944  35.297 -40.571  1.00 27.15           O  
ATOM   2156  CG  HIS A 130      12.053  38.488 -43.838  1.00 27.15           C  
ATOM   2157  CD2 HIS A 130      11.484  39.118 -44.915  1.00 27.15           C  
ATOM   2158  HD2 HIS A 130      10.456  39.438 -45.005  1.00 27.15           H  
ATOM   2159  ND1 HIS A 130      13.383  38.288 -44.150  1.00 27.15           N  
ATOM   2160  HD1 HIS A 130      14.116  38.069 -43.490  1.00 27.15           H  
ATOM   2161  CE1 HIS A 130      13.596  38.769 -45.389  1.00 27.15           C  
ATOM   2162  HE1 HIS A 130      14.554  38.822 -45.884  1.00 27.15           H  
ATOM   2163  NE2 HIS A 130      12.466  39.270 -45.897  1.00 27.15           N  
ATOM   2164  N   ARG A 131      12.875  35.458 -41.714  1.00 29.20           N  
ATOM   2165  H   ARG A 131      13.285  35.931 -42.506  1.00 29.20           H  
ATOM   2166  CA  ARG A 131      13.809  34.679 -40.885  1.00 29.20           C  
ATOM   2167  HA  ARG A 131      13.291  33.861 -40.384  1.00 29.20           H  
ATOM   2168  C   ARG A 131      14.465  35.576 -39.834  1.00 29.20           C  
ATOM   2169  CB  ARG A 131      14.849  34.145 -41.904  1.00 29.20           C  
ATOM   2170  HB2 ARG A 131      14.408  33.292 -42.419  1.00 29.20           H  
ATOM   2171  HB3 ARG A 131      14.985  34.924 -42.654  1.00 29.20           H  
ATOM   2172  O   ARG A 131      15.126  36.517 -40.250  1.00 29.20           O  
ATOM   2173  CG  ARG A 131      16.272  33.760 -41.448  1.00 29.20           C  
ATOM   2174  HG2 ARG A 131      16.244  32.822 -40.894  1.00 29.20           H  
ATOM   2175  HG3 ARG A 131      16.711  34.542 -40.828  1.00 29.20           H  
ATOM   2176  CD  ARG A 131      17.121  33.611 -42.727  1.00 29.20           C  
ATOM   2177  HD2 ARG A 131      17.097  34.556 -43.270  1.00 29.20           H  
ATOM   2178  HD3 ARG A 131      16.662  32.844 -43.351  1.00 29.20           H  
ATOM   2179  NE  ARG A 131      18.532  33.257 -42.478  1.00 29.20           N  
ATOM   2180  HE  ARG A 131      18.867  33.346 -41.529  1.00 29.20           H  
ATOM   2181  NH1 ARG A 131      19.090  32.866 -44.678  1.00 29.20           N  
ATOM   2182 HH11 ARG A 131      19.774  32.630 -45.383  1.00 29.20           H  
ATOM   2183 HH12 ARG A 131      18.154  33.121 -44.962  1.00 29.20           H  
ATOM   2184  NH2 ARG A 131      20.640  32.629 -43.105  1.00 29.20           N  
ATOM   2185 HH21 ARG A 131      20.968  32.735 -42.156  1.00 29.20           H  
ATOM   2186 HH22 ARG A 131      21.295  32.404 -43.840  1.00 29.20           H  
ATOM   2187  CZ  ARG A 131      19.408  32.920 -43.414  1.00 29.20           C  
ATOM   2188  N   GLU A 132      14.431  35.224 -38.541  1.00 31.86           N  
ATOM   2189  H   GLU A 132      13.768  34.529 -38.228  1.00 31.86           H  
ATOM   2190  CA  GLU A 132      15.449  35.689 -37.575  1.00 31.86           C  
ATOM   2191  HA  GLU A 132      16.407  35.537 -38.072  1.00 31.86           H  
ATOM   2192  C   GLU A 132      15.543  34.874 -36.261  1.00 31.86           C  
ATOM   2193  CB  GLU A 132      15.318  37.201 -37.288  1.00 31.86           C  
ATOM   2194  HB2 GLU A 132      14.515  37.635 -37.883  1.00 31.86           H  
ATOM   2195  HB3 GLU A 132      15.090  37.366 -36.235  1.00 31.86           H  
ATOM   2196  O   GLU A 132      14.580  34.268 -35.798  1.00 31.86           O  
ATOM   2197  CG  GLU A 132      16.647  37.890 -37.650  1.00 31.86           C  
ATOM   2198  HG2 GLU A 132      17.407  37.569 -36.937  1.00 31.86           H  
ATOM   2199  HG3 GLU A 132      16.970  37.556 -38.636  1.00 31.86           H  
ATOM   2200  CD  GLU A 132      16.554  39.418 -37.650  1.00 31.86           C  
ATOM   2201  OE1 GLU A 132      17.167  40.016 -38.561  1.00 31.86           O  
ATOM   2202  OE2 GLU A 132      15.920  39.957 -36.714  1.00 31.86           O  
ATOM   2203  N   LYS A 133      16.750  34.849 -35.676  1.00 36.87           N  
ATOM   2204  H   LYS A 133      17.413  35.512 -36.052  1.00 36.87           H  
ATOM   2205  CA  LYS A 133      17.123  34.235 -34.377  1.00 36.87           C  
ATOM   2206  HA  LYS A 133      16.390  33.481 -34.090  1.00 36.87           H  
ATOM   2207  C   LYS A 133      17.174  35.337 -33.285  1.00 36.87           C  
ATOM   2208  CB  LYS A 133      18.533  33.611 -34.528  1.00 36.87           C  
ATOM   2209  HB2 LYS A 133      18.858  33.247 -33.553  1.00 36.87           H  
ATOM   2210  HB3 LYS A 133      19.217  34.411 -34.811  1.00 36.87           H  
ATOM   2211  O   LYS A 133      17.175  36.509 -33.636  1.00 36.87           O  
ATOM   2212  CG  LYS A 133      18.706  32.452 -35.531  1.00 36.87           C  
ATOM   2213  HG2 LYS A 133      18.378  32.766 -36.522  1.00 36.87           H  
ATOM   2214  HG3 LYS A 133      18.107  31.602 -35.207  1.00 36.87           H  
ATOM   2215  CD  LYS A 133      20.196  32.051 -35.591  1.00 36.87           C  
ATOM   2216  HD2 LYS A 133      20.531  31.804 -34.584  1.00 36.87           H  
ATOM   2217  HD3 LYS A 133      20.773  32.906 -35.945  1.00 36.87           H  
ATOM   2218  CE  LYS A 133      20.459  30.849 -36.511  1.00 36.87           C  
ATOM   2219  HE2 LYS A 133      19.873  30.004 -36.151  1.00 36.87           H  
ATOM   2220  HE3 LYS A 133      20.107  31.094 -37.512  1.00 36.87           H  
ATOM   2221  NZ  LYS A 133      21.904  30.489 -36.547  1.00 36.87           N  
ATOM   2222  HZ1 LYS A 133      22.233  30.245 -35.623  1.00 36.87           H  
ATOM   2223  HZ2 LYS A 133      22.463  31.261 -36.883  1.00 36.87           H  
ATOM   2224  HZ3 LYS A 133      22.062  29.694 -37.148  1.00 36.87           H  
ATOM   2225  N   PRO A 134      17.413  35.053 -31.988  1.00 44.97           N  
ATOM   2226  CA  PRO A 134      16.860  34.017 -31.124  1.00 44.97           C  
ATOM   2227  HA  PRO A 134      16.149  33.395 -31.668  1.00 44.97           H  
ATOM   2228  C   PRO A 134      16.143  34.642 -29.892  1.00 44.97           C  
ATOM   2229  CB  PRO A 134      18.090  33.191 -30.723  1.00 44.97           C  
ATOM   2230  HB2 PRO A 134      18.351  32.506 -31.530  1.00 44.97           H  
ATOM   2231  HB3 PRO A 134      17.948  32.620 -29.806  1.00 44.97           H  
ATOM   2232  O   PRO A 134      16.407  34.255 -28.756  1.00 44.97           O  
ATOM   2233  CG  PRO A 134      19.181  34.260 -30.574  1.00 44.97           C  
ATOM   2234  HG2 PRO A 134      20.139  33.890 -30.940  1.00 44.97           H  
ATOM   2235  HG3 PRO A 134      19.269  34.560 -29.530  1.00 44.97           H  
ATOM   2236  CD  PRO A 134      18.690  35.453 -31.408  1.00 44.97           C  
ATOM   2237  HD2 PRO A 134      19.416  35.686 -32.187  1.00 44.97           H  
ATOM   2238  HD3 PRO A 134      18.551  36.325 -30.769  1.00 44.97           H  
ATOM   2239  N   LYS A 135      15.214  35.597 -30.076  1.00 47.23           N  
ATOM   2240  H   LYS A 135      15.063  35.936 -31.016  1.00 47.23           H  
ATOM   2241  CA  LYS A 135      14.467  36.251 -28.964  1.00 47.23           C  
ATOM   2242  HA  LYS A 135      15.185  36.546 -28.199  1.00 47.23           H  
ATOM   2243  C   LYS A 135      13.468  35.340 -28.217  1.00 47.23           C  
ATOM   2244  CB  LYS A 135      13.772  37.533 -29.469  1.00 47.23           C  
ATOM   2245  HB2 LYS A 135      13.104  37.903 -28.690  1.00 47.23           H  
ATOM   2246  HB3 LYS A 135      13.174  37.307 -30.352  1.00 47.23           H  
ATOM   2247  O   LYS A 135      12.822  35.758 -27.260  1.00 47.23           O  
ATOM   2248  CG  LYS A 135      14.778  38.651 -29.789  1.00 47.23           C  
ATOM   2249  HG2 LYS A 135      15.427  38.334 -30.605  1.00 47.23           H  
ATOM   2250  HG3 LYS A 135      15.392  38.832 -28.906  1.00 47.23           H  
ATOM   2251  CD  LYS A 135      14.079  39.962 -30.183  1.00 47.23           C  
ATOM   2252  HD2 LYS A 135      13.398  40.262 -29.386  1.00 47.23           H  
ATOM   2253  HD3 LYS A 135      13.517  39.807 -31.103  1.00 47.23           H  
ATOM   2254  CE  LYS A 135      15.135  41.058 -30.393  1.00 47.23           C  
ATOM   2255  HE2 LYS A 135      15.676  41.199 -29.458  1.00 47.23           H  
ATOM   2256  HE3 LYS A 135      15.851  40.710 -31.138  1.00 47.23           H  
ATOM   2257  NZ  LYS A 135      14.541  42.347 -30.834  1.00 47.23           N  
ATOM   2258  HZ1 LYS A 135      15.267  43.039 -30.954  1.00 47.23           H  
ATOM   2259  HZ2 LYS A 135      13.887  42.698 -30.149  1.00 47.23           H  
ATOM   2260  HZ3 LYS A 135      14.075  42.241 -31.724  1.00 47.23           H  
ATOM   2261  N   GLN A 136      13.313  34.091 -28.650  1.00 51.26           N  
ATOM   2262  H   GLN A 136      13.879  33.795 -29.432  1.00 51.26           H  
ATOM   2263  CA  GLN A 136      12.296  33.166 -28.140  1.00 51.26           C  
ATOM   2264  HA  GLN A 136      11.358  33.713 -28.049  1.00 51.26           H  
ATOM   2265  C   GLN A 136      12.634  32.619 -26.740  1.00 51.26           C  
ATOM   2266  CB  GLN A 136      12.112  32.075 -29.206  1.00 51.26           C  
ATOM   2267  HB2 GLN A 136      12.178  32.559 -30.181  1.00 51.26           H  
ATOM   2268  HB3 GLN A 136      12.919  31.345 -29.138  1.00 51.26           H  
ATOM   2269  O   GLN A 136      11.746  32.505 -25.900  1.00 51.26           O  
ATOM   2270  CG  GLN A 136      10.756  31.354 -29.147  1.00 51.26           C  
ATOM   2271  HG2 GLN A 136       9.962  32.086 -28.999  1.00 51.26           H  
ATOM   2272  HG3 GLN A 136      10.747  30.663 -28.304  1.00 51.26           H  
ATOM   2273  CD  GLN A 136      10.455  30.586 -30.437  1.00 51.26           C  
ATOM   2274  NE2 GLN A 136       9.303  29.965 -30.548  1.00 51.26           N  
ATOM   2275 HE21 GLN A 136       8.689  29.872 -29.752  1.00 51.26           H  
ATOM   2276 HE22 GLN A 136       9.170  29.438 -31.399  1.00 51.26           H  
ATOM   2277  OE1 GLN A 136      11.232  30.549 -31.377  1.00 51.26           O  
ATOM   2278  N   LYS A 137      13.925  32.389 -26.454  1.00 51.05           N  
ATOM   2279  H   LYS A 137      14.604  32.568 -27.179  1.00 51.05           H  
ATOM   2280  CA  LYS A 137      14.402  31.828 -25.174  1.00 51.05           C  
ATOM   2281  HA  LYS A 137      13.759  30.984 -24.926  1.00 51.05           H  
ATOM   2282  C   LYS A 137      14.288  32.804 -23.993  1.00 51.05           C  
ATOM   2283  CB  LYS A 137      15.849  31.329 -25.361  1.00 51.05           C  
ATOM   2284  HB2 LYS A 137      16.027  31.124 -26.417  1.00 51.05           H  
ATOM   2285  HB3 LYS A 137      16.553  32.097 -25.041  1.00 51.05           H  
ATOM   2286  O   LYS A 137      14.246  32.385 -22.841  1.00 51.05           O  
ATOM   2287  CG  LYS A 137      16.097  30.028 -24.587  1.00 51.05           C  
ATOM   2288  HG2 LYS A 137      15.372  29.286 -24.921  1.00 51.05           H  
ATOM   2289  HG3 LYS A 137      15.949  30.201 -23.521  1.00 51.05           H  
ATOM   2290  CD  LYS A 137      17.512  29.481 -24.824  1.00 51.05           C  
ATOM   2291  HD2 LYS A 137      18.238  30.141 -24.349  1.00 51.05           H  
ATOM   2292  HD3 LYS A 137      17.707  29.439 -25.896  1.00 51.05           H  
ATOM   2293  CE  LYS A 137      17.604  28.067 -24.234  1.00 51.05           C  
ATOM   2294  HE2 LYS A 137      17.365  28.116 -23.172  1.00 51.05           H  
ATOM   2295  HE3 LYS A 137      16.838  27.451 -24.705  1.00 51.05           H  
ATOM   2296  NZ  LYS A 137      18.942  27.453 -24.435  1.00 51.05           N  
ATOM   2297  HZ1 LYS A 137      19.662  28.000 -23.984  1.00 51.05           H  
ATOM   2298  HZ2 LYS A 137      18.954  26.522 -24.043  1.00 51.05           H  
ATOM   2299  HZ3 LYS A 137      19.151  27.378 -25.420  1.00 51.05           H  
ATOM   2300  N   GLU A 138      14.247  34.103 -24.279  1.00 59.12           N  
ATOM   2301  H   GLU A 138      14.306  34.382 -25.248  1.00 59.12           H  
ATOM   2302  CA  GLU A 138      14.053  35.157 -23.278  1.00 59.12           C  
ATOM   2303  HA  GLU A 138      14.572  34.881 -22.360  1.00 59.12           H  
ATOM   2304  C   GLU A 138      12.566  35.307 -22.925  1.00 59.12           C  
ATOM   2305  CB  GLU A 138      14.698  36.441 -23.813  1.00 59.12           C  
ATOM   2306  HB2 GLU A 138      15.690  36.181 -24.183  1.00 59.12           H  
ATOM   2307  HB3 GLU A 138      14.111  36.822 -24.649  1.00 59.12           H  
ATOM   2308  O   GLU A 138      12.215  35.275 -21.748  1.00 59.12           O  
ATOM   2309  CG  GLU A 138      14.862  37.531 -22.748  1.00 59.12           C  
ATOM   2310  HG2 GLU A 138      13.887  37.965 -22.526  1.00 59.12           H  
ATOM   2311  HG3 GLU A 138      15.248  37.072 -21.838  1.00 59.12           H  
ATOM   2312  CD  GLU A 138      15.833  38.623 -23.224  1.00 59.12           C  
ATOM   2313  OE1 GLU A 138      16.597  39.116 -22.367  1.00 59.12           O  
ATOM   2314  OE2 GLU A 138      15.847  38.897 -24.449  1.00 59.12           O  
ATOM   2315  N   LYS A 139      11.679  35.298 -23.934  1.00 63.14           N  
ATOM   2316  H   LYS A 139      12.036  35.328 -24.878  1.00 63.14           H  
ATOM   2317  CA  LYS A 139      10.218  35.258 -23.730  1.00 63.14           C  
ATOM   2318  HA  LYS A 139       9.940  36.095 -23.090  1.00 63.14           H  
ATOM   2319  C   LYS A 139       9.734  34.010 -22.986  1.00 63.14           C  
ATOM   2320  CB  LYS A 139       9.480  35.382 -25.072  1.00 63.14           C  
ATOM   2321  HB2 LYS A 139       9.940  34.733 -25.817  1.00 63.14           H  
ATOM   2322  HB3 LYS A 139       8.449  35.059 -24.924  1.00 63.14           H  
ATOM   2323  O   LYS A 139       8.750  34.095 -22.258  1.00 63.14           O  
ATOM   2324  CG  LYS A 139       9.456  36.833 -25.570  1.00 63.14           C  
ATOM   2325  HG2 LYS A 139      10.462  37.140 -25.855  1.00 63.14           H  
ATOM   2326  HG3 LYS A 139       9.111  37.474 -24.759  1.00 63.14           H  
ATOM   2327  CD  LYS A 139       8.505  36.997 -26.765  1.00 63.14           C  
ATOM   2328  HD2 LYS A 139       7.530  36.589 -26.501  1.00 63.14           H  
ATOM   2329  HD3 LYS A 139       8.906  36.463 -27.626  1.00 63.14           H  
ATOM   2330  CE  LYS A 139       8.363  38.491 -27.077  1.00 63.14           C  
ATOM   2331  HE2 LYS A 139       9.334  38.876 -27.387  1.00 63.14           H  
ATOM   2332  HE3 LYS A 139       8.095  39.005 -26.154  1.00 63.14           H  
ATOM   2333  NZ  LYS A 139       7.336  38.757 -28.116  1.00 63.14           N  
ATOM   2334  HZ1 LYS A 139       6.431  38.438 -27.799  1.00 63.14           H  
ATOM   2335  HZ2 LYS A 139       7.569  38.299 -28.985  1.00 63.14           H  
ATOM   2336  HZ3 LYS A 139       7.265  39.751 -28.279  1.00 63.14           H  
ATOM   2337  N   GLU A 140      10.383  32.856 -23.151  1.00 66.02           N  
ATOM   2338  H   GLU A 140      11.113  32.797 -23.847  1.00 66.02           H  
ATOM   2339  CA  GLU A 140      10.060  31.667 -22.346  1.00 66.02           C  
ATOM   2340  HA  GLU A 140       8.981  31.516 -22.353  1.00 66.02           H  
ATOM   2341  C   GLU A 140      10.434  31.853 -20.872  1.00 66.02           C  
ATOM   2342  CB  GLU A 140      10.710  30.406 -22.930  1.00 66.02           C  
ATOM   2343  HB2 GLU A 140      10.717  29.625 -22.170  1.00 66.02           H  
ATOM   2344  HB3 GLU A 140      11.738  30.624 -23.220  1.00 66.02           H  
ATOM   2345  O   GLU A 140       9.590  31.615 -20.012  1.00 66.02           O  
ATOM   2346  CG  GLU A 140       9.902  29.900 -24.132  1.00 66.02           C  
ATOM   2347  HG2 GLU A 140       9.897  30.664 -24.909  1.00 66.02           H  
ATOM   2348  HG3 GLU A 140       8.870  29.745 -23.816  1.00 66.02           H  
ATOM   2349  CD  GLU A 140      10.462  28.596 -24.714  1.00 66.02           C  
ATOM   2350  OE1 GLU A 140       9.625  27.764 -25.129  1.00 66.02           O  
ATOM   2351  OE2 GLU A 140      11.708  28.479 -24.806  1.00 66.02           O  
ATOM   2352  N   LYS A 141      11.635  32.370 -20.572  1.00 68.77           N  
ATOM   2353  H   LYS A 141      12.272  32.576 -21.329  1.00 68.77           H  
ATOM   2354  CA  LYS A 141      12.042  32.687 -19.191  1.00 68.77           C  
ATOM   2355  HA  LYS A 141      11.926  31.795 -18.575  1.00 68.77           H  
ATOM   2356  C   LYS A 141      11.164  33.754 -18.536  1.00 68.77           C  
ATOM   2357  CB  LYS A 141      13.504  33.147 -19.158  1.00 68.77           C  
ATOM   2358  HB2 LYS A 141      13.695  33.855 -19.965  1.00 68.77           H  
ATOM   2359  HB3 LYS A 141      13.677  33.656 -18.210  1.00 68.77           H  
ATOM   2360  O   LYS A 141      10.926  33.694 -17.333  1.00 68.77           O  
ATOM   2361  CG  LYS A 141      14.475  31.966 -19.251  1.00 68.77           C  
ATOM   2362  HG2 LYS A 141      14.212  31.232 -18.489  1.00 68.77           H  
ATOM   2363  HG3 LYS A 141      14.404  31.497 -20.233  1.00 68.77           H  
ATOM   2364  CD  LYS A 141      15.906  32.454 -19.004  1.00 68.77           C  
ATOM   2365  HD2 LYS A 141      15.926  33.027 -18.077  1.00 68.77           H  
ATOM   2366  HD3 LYS A 141      16.220  33.091 -19.830  1.00 68.77           H  
ATOM   2367  CE  LYS A 141      16.840  31.251 -18.871  1.00 68.77           C  
ATOM   2368  HE2 LYS A 141      16.909  30.754 -19.838  1.00 68.77           H  
ATOM   2369  HE3 LYS A 141      16.389  30.549 -18.169  1.00 68.77           H  
ATOM   2370  NZ  LYS A 141      18.180  31.663 -18.382  1.00 68.77           N  
ATOM   2371  HZ1 LYS A 141      18.783  30.859 -18.282  1.00 68.77           H  
ATOM   2372  HZ2 LYS A 141      18.091  32.093 -17.472  1.00 68.77           H  
ATOM   2373  HZ3 LYS A 141      18.602  32.329 -19.012  1.00 68.77           H  
ATOM   2374  N   GLU A 142      10.694  34.735 -19.301  1.00 72.76           N  
ATOM   2375  H   GLU A 142      11.015  34.798 -20.256  1.00 72.76           H  
ATOM   2376  CA  GLU A 142       9.779  35.762 -18.800  1.00 72.76           C  
ATOM   2377  HA  GLU A 142      10.185  36.173 -17.876  1.00 72.76           H  
ATOM   2378  C   GLU A 142       8.404  35.165 -18.453  1.00 72.76           C  
ATOM   2379  CB  GLU A 142       9.710  36.898 -19.826  1.00 72.76           C  
ATOM   2380  HB2 GLU A 142      10.729  37.176 -20.097  1.00 72.76           H  
ATOM   2381  HB3 GLU A 142       9.196  36.547 -20.721  1.00 72.76           H  
ATOM   2382  O   GLU A 142       7.918  35.367 -17.342  1.00 72.76           O  
ATOM   2383  CG  GLU A 142       9.007  38.142 -19.271  1.00 72.76           C  
ATOM   2384  HG2 GLU A 142       9.445  38.383 -18.302  1.00 72.76           H  
ATOM   2385  HG3 GLU A 142       7.951  37.918 -19.123  1.00 72.76           H  
ATOM   2386  CD  GLU A 142       9.152  39.348 -20.213  1.00 72.76           C  
ATOM   2387  OE1 GLU A 142       9.219  40.477 -19.680  1.00 72.76           O  
ATOM   2388  OE2 GLU A 142       9.208  39.131 -21.449  1.00 72.76           O  
ATOM   2389  N   LYS A 143       7.841  34.323 -19.333  1.00 73.34           N  
ATOM   2390  H   LYS A 143       8.300  34.194 -20.223  1.00 73.34           H  
ATOM   2391  CA  LYS A 143       6.598  33.575 -19.064  1.00 73.34           C  
ATOM   2392  HA  LYS A 143       5.815  34.279 -18.781  1.00 73.34           H  
ATOM   2393  C   LYS A 143       6.715  32.588 -17.902  1.00 73.34           C  
ATOM   2394  CB  LYS A 143       6.172  32.809 -20.321  1.00 73.34           C  
ATOM   2395  HB2 LYS A 143       5.432  32.061 -20.037  1.00 73.34           H  
ATOM   2396  HB3 LYS A 143       7.033  32.296 -20.749  1.00 73.34           H  
ATOM   2397  O   LYS A 143       5.736  32.358 -17.198  1.00 73.34           O  
ATOM   2398  CG  LYS A 143       5.538  33.735 -21.361  1.00 73.34           C  
ATOM   2399  HG2 LYS A 143       4.670  34.222 -20.918  1.00 73.34           H  
ATOM   2400  HG3 LYS A 143       6.248  34.501 -21.673  1.00 73.34           H  
ATOM   2401  CD  LYS A 143       5.096  32.912 -22.572  1.00 73.34           C  
ATOM   2402  HD2 LYS A 143       4.435  32.114 -22.233  1.00 73.34           H  
ATOM   2403  HD3 LYS A 143       5.971  32.480 -23.057  1.00 73.34           H  
ATOM   2404  CE  LYS A 143       4.346  33.823 -23.543  1.00 73.34           C  
ATOM   2405  HE2 LYS A 143       3.599  34.379 -22.977  1.00 73.34           H  
ATOM   2406  HE3 LYS A 143       5.051  34.545 -23.954  1.00 73.34           H  
ATOM   2407  NZ  LYS A 143       3.691  33.037 -24.616  1.00 73.34           N  
ATOM   2408  HZ1 LYS A 143       3.023  32.399 -24.207  1.00 73.34           H  
ATOM   2409  HZ2 LYS A 143       4.377  32.503 -25.131  1.00 73.34           H  
ATOM   2410  HZ3 LYS A 143       3.193  33.651 -25.244  1.00 73.34           H  
ATOM   2411  N   GLU A 144       7.878  31.974 -17.709  1.00 74.51           N  
ATOM   2412  H   GLU A 144       8.615  32.112 -18.386  1.00 74.51           H  
ATOM   2413  CA  GLU A 144       8.129  31.081 -16.575  1.00 74.51           C  
ATOM   2414  HA  GLU A 144       7.319  30.353 -16.515  1.00 74.51           H  
ATOM   2415  C   GLU A 144       8.123  31.860 -15.252  1.00 74.51           C  
ATOM   2416  CB  GLU A 144       9.431  30.310 -16.830  1.00 74.51           C  
ATOM   2417  HB2 GLU A 144       9.367  29.858 -17.820  1.00 74.51           H  
ATOM   2418  HB3 GLU A 144      10.272  31.003 -16.818  1.00 74.51           H  
ATOM   2419  O   GLU A 144       7.388  31.493 -14.335  1.00 74.51           O  
ATOM   2420  CG  GLU A 144       9.667  29.191 -15.808  1.00 74.51           C  
ATOM   2421  HG2 GLU A 144       9.890  29.635 -14.838  1.00 74.51           H  
ATOM   2422  HG3 GLU A 144       8.749  28.611 -15.715  1.00 74.51           H  
ATOM   2423  CD  GLU A 144      10.818  28.260 -16.226  1.00 74.51           C  
ATOM   2424  OE1 GLU A 144      10.737  27.062 -15.875  1.00 74.51           O  
ATOM   2425  OE2 GLU A 144      11.753  28.736 -16.918  1.00 74.51           O  
ATOM   2426  N   LYS A 145       8.814  33.009 -15.197  1.00 77.57           N  
ATOM   2427  H   LYS A 145       9.382  33.254 -15.996  1.00 77.57           H  
ATOM   2428  CA  LYS A 145       8.775  33.933 -14.049  1.00 77.57           C  
ATOM   2429  HA  LYS A 145       9.056  33.390 -13.147  1.00 77.57           H  
ATOM   2430  C   LYS A 145       7.384  34.512 -13.782  1.00 77.57           C  
ATOM   2431  CB  LYS A 145       9.757  35.087 -14.281  1.00 77.57           C  
ATOM   2432  HB2 LYS A 145       9.540  35.876 -13.561  1.00 77.57           H  
ATOM   2433  HB3 LYS A 145       9.617  35.491 -15.283  1.00 77.57           H  
ATOM   2434  O   LYS A 145       7.035  34.752 -12.629  1.00 77.57           O  
ATOM   2435  CG  LYS A 145      11.214  34.656 -14.091  1.00 77.57           C  
ATOM   2436  HG2 LYS A 145      11.349  34.297 -13.071  1.00 77.57           H  
ATOM   2437  HG3 LYS A 145      11.467  33.852 -14.783  1.00 77.57           H  
ATOM   2438  CD  LYS A 145      12.130  35.858 -14.336  1.00 77.57           C  
ATOM   2439  HD2 LYS A 145      12.035  36.177 -15.374  1.00 77.57           H  
ATOM   2440  HD3 LYS A 145      11.826  36.672 -13.678  1.00 77.57           H  
ATOM   2441  CE  LYS A 145      13.578  35.470 -14.036  1.00 77.57           C  
ATOM   2442  HE2 LYS A 145      13.613  35.027 -13.041  1.00 77.57           H  
ATOM   2443  HE3 LYS A 145      13.884  34.705 -14.749  1.00 77.57           H  
ATOM   2444  NZ  LYS A 145      14.470  36.653 -14.105  1.00 77.57           N  
ATOM   2445  HZ1 LYS A 145      14.428  37.074 -15.022  1.00 77.57           H  
ATOM   2446  HZ2 LYS A 145      15.423  36.391 -13.898  1.00 77.57           H  
ATOM   2447  HZ3 LYS A 145      14.179  37.341 -13.425  1.00 77.57           H  
ATOM   2448  N   GLU A 146       6.591  34.767 -14.819  1.00 78.63           N  
ATOM   2449  H   GLU A 146       6.969  34.669 -15.750  1.00 78.63           H  
ATOM   2450  CA  GLU A 146       5.211  35.241 -14.667  1.00 78.63           C  
ATOM   2451  HA  GLU A 146       5.208  36.094 -13.988  1.00 78.63           H  
ATOM   2452  C   GLU A 146       4.319  34.164 -14.028  1.00 78.63           C  
ATOM   2453  CB  GLU A 146       4.691  35.725 -16.028  1.00 78.63           C  
ATOM   2454  HB2 GLU A 146       5.418  36.422 -16.445  1.00 78.63           H  
ATOM   2455  HB3 GLU A 146       4.596  34.874 -16.702  1.00 78.63           H  
ATOM   2456  O   GLU A 146       3.640  34.442 -13.040  1.00 78.63           O  
ATOM   2457  CG  GLU A 146       3.343  36.448 -15.909  1.00 78.63           C  
ATOM   2458  HG2 GLU A 146       3.430  37.214 -15.139  1.00 78.63           H  
ATOM   2459  HG3 GLU A 146       2.582  35.734 -15.594  1.00 78.63           H  
ATOM   2460  CD  GLU A 146       2.907  37.102 -17.232  1.00 78.63           C  
ATOM   2461  OE1 GLU A 146       2.186  38.121 -17.147  1.00 78.63           O  
ATOM   2462  OE2 GLU A 146       3.296  36.589 -18.310  1.00 78.63           O  
ATOM   2463  N   LYS A 147       4.413  32.911 -14.497  1.00 79.16           N  
ATOM   2464  H   LYS A 147       5.002  32.754 -15.302  1.00 79.16           H  
ATOM   2465  CA  LYS A 147       3.722  31.759 -13.889  1.00 79.16           C  
ATOM   2466  HA  LYS A 147       2.655  31.972 -13.833  1.00 79.16           H  
ATOM   2467  C   LYS A 147       4.175  31.469 -12.458  1.00 79.16           C  
ATOM   2468  CB  LYS A 147       3.954  30.508 -14.742  1.00 79.16           C  
ATOM   2469  HB2 LYS A 147       3.645  29.634 -14.168  1.00 79.16           H  
ATOM   2470  HB3 LYS A 147       5.016  30.412 -14.966  1.00 79.16           H  
ATOM   2471  O   LYS A 147       3.371  31.026 -11.642  1.00 79.16           O  
ATOM   2472  CG  LYS A 147       3.144  30.536 -16.039  1.00 79.16           C  
ATOM   2473  HG2 LYS A 147       3.399  31.417 -16.629  1.00 79.16           H  
ATOM   2474  HG3 LYS A 147       2.082  30.570 -15.798  1.00 79.16           H  
ATOM   2475  CD  LYS A 147       3.450  29.270 -16.841  1.00 79.16           C  
ATOM   2476  HD2 LYS A 147       4.509  29.255 -17.098  1.00 79.16           H  
ATOM   2477  HD3 LYS A 147       3.212  28.399 -16.231  1.00 79.16           H  
ATOM   2478  CE  LYS A 147       2.604  29.258 -18.112  1.00 79.16           C  
ATOM   2479  HE2 LYS A 147       2.903  30.104 -18.730  1.00 79.16           H  
ATOM   2480  HE3 LYS A 147       1.561  29.404 -17.832  1.00 79.16           H  
ATOM   2481  NZ  LYS A 147       2.773  27.978 -18.841  1.00 79.16           N  
ATOM   2482  HZ1 LYS A 147       2.455  27.213 -18.264  1.00 79.16           H  
ATOM   2483  HZ2 LYS A 147       3.747  27.831 -19.064  1.00 79.16           H  
ATOM   2484  HZ3 LYS A 147       2.229  27.983 -19.693  1.00 79.16           H  
ATOM   2485  N   GLU A 148       5.451  31.681 -12.145  1.00 80.49           N  
ATOM   2486  H   GLU A 148       6.094  31.933 -12.881  1.00 80.49           H  
ATOM   2487  CA  GLU A 148       5.970  31.530 -10.783  1.00 80.49           C  
ATOM   2488  HA  GLU A 148       5.670  30.555 -10.399  1.00 80.49           H  
ATOM   2489  C   GLU A 148       5.364  32.583  -9.840  1.00 80.49           C  
ATOM   2490  CB  GLU A 148       7.503  31.563 -10.828  1.00 80.49           C  
ATOM   2491  HB2 GLU A 148       7.838  30.849 -11.581  1.00 80.49           H  
ATOM   2492  HB3 GLU A 148       7.836  32.560 -11.119  1.00 80.49           H  
ATOM   2493  O   GLU A 148       4.817  32.224  -8.798  1.00 80.49           O  
ATOM   2494  CG  GLU A 148       8.132  31.177  -9.484  1.00 80.49           C  
ATOM   2495  HG2 GLU A 148       7.681  30.243  -9.148  1.00 80.49           H  
ATOM   2496  HG3 GLU A 148       7.902  31.949  -8.749  1.00 80.49           H  
ATOM   2497  CD  GLU A 148       9.657  31.001  -9.580  1.00 80.49           C  
ATOM   2498  OE1 GLU A 148      10.185  30.211  -8.767  1.00 80.49           O  
ATOM   2499  OE2 GLU A 148      10.279  31.639 -10.465  1.00 80.49           O  
ATOM   2500  N   LYS A 149       5.328  33.856 -10.262  1.00 83.42           N  
ATOM   2501  H   LYS A 149       5.789  34.073 -11.134  1.00 83.42           H  
ATOM   2502  CA  LYS A 149       4.652  34.944  -9.529  1.00 83.42           C  
ATOM   2503  HA  LYS A 149       5.055  34.993  -8.518  1.00 83.42           H  
ATOM   2504  C   LYS A 149       3.144  34.731  -9.380  1.00 83.42           C  
ATOM   2505  CB  LYS A 149       4.897  36.276 -10.246  1.00 83.42           C  
ATOM   2506  HB2 LYS A 149       4.687  36.159 -11.309  1.00 83.42           H  
ATOM   2507  HB3 LYS A 149       4.211  37.021  -9.843  1.00 83.42           H  
ATOM   2508  O   LYS A 149       2.566  35.142  -8.377  1.00 83.42           O  
ATOM   2509  CG  LYS A 149       6.326  36.790 -10.050  1.00 83.42           C  
ATOM   2510  HG2 LYS A 149       7.048  36.042 -10.380  1.00 83.42           H  
ATOM   2511  HG3 LYS A 149       6.491  36.993  -8.992  1.00 83.42           H  
ATOM   2512  CD  LYS A 149       6.512  38.077 -10.857  1.00 83.42           C  
ATOM   2513  HD2 LYS A 149       6.377  37.856 -11.916  1.00 83.42           H  
ATOM   2514  HD3 LYS A 149       5.767  38.806 -10.539  1.00 83.42           H  
ATOM   2515  CE  LYS A 149       7.915  38.633 -10.617  1.00 83.42           C  
ATOM   2516  HE2 LYS A 149       8.639  37.898 -10.969  1.00 83.42           H  
ATOM   2517  HE3 LYS A 149       8.059  38.750  -9.543  1.00 83.42           H  
ATOM   2518  NZ  LYS A 149       8.097  39.931 -11.310  1.00 83.42           N  
ATOM   2519  HZ1 LYS A 149       7.953  39.819 -12.304  1.00 83.42           H  
ATOM   2520  HZ2 LYS A 149       7.428  40.604 -10.963  1.00 83.42           H  
ATOM   2521  HZ3 LYS A 149       9.026  40.291 -11.146  1.00 83.42           H  
ATOM   2522  N   GLU A 150       2.486  34.126 -10.366  1.00 79.52           N  
ATOM   2523  H   GLU A 150       2.983  33.918 -11.220  1.00 79.52           H  
ATOM   2524  CA  GLU A 150       1.060  33.791 -10.281  1.00 79.52           C  
ATOM   2525  HA  GLU A 150       0.513  34.677  -9.956  1.00 79.52           H  
ATOM   2526  C   GLU A 150       0.806  32.704  -9.224  1.00 79.52           C  
ATOM   2527  CB  GLU A 150       0.541  33.410 -11.674  1.00 79.52           C  
ATOM   2528  HB2 GLU A 150       1.008  32.478 -11.993  1.00 79.52           H  
ATOM   2529  HB3 GLU A 150       0.821  34.198 -12.373  1.00 79.52           H  
ATOM   2530  O   GLU A 150      -0.036  32.893  -8.345  1.00 79.52           O  
ATOM   2531  CG  GLU A 150      -0.986  33.261 -11.695  1.00 79.52           C  
ATOM   2532  HG2 GLU A 150      -1.269  32.405 -11.082  1.00 79.52           H  
ATOM   2533  HG3 GLU A 150      -1.425  34.154 -11.251  1.00 79.52           H  
ATOM   2534  CD  GLU A 150      -1.547  33.072 -13.115  1.00 79.52           C  
ATOM   2535  OE1 GLU A 150      -2.718  33.465 -13.315  1.00 79.52           O  
ATOM   2536  OE2 GLU A 150      -0.811  32.547 -13.986  1.00 79.52           O  
ATOM   2537  N   LYS A 151       1.611  31.631  -9.222  1.00 83.12           N  
ATOM   2538  H   LYS A 151       2.289  31.552  -9.967  1.00 83.12           H  
ATOM   2539  CA  LYS A 151       1.575  30.584  -8.184  1.00 83.12           C  
ATOM   2540  HA  LYS A 151       0.568  30.172  -8.126  1.00 83.12           H  
ATOM   2541  C   LYS A 151       1.905  31.114  -6.787  1.00 83.12           C  
ATOM   2542  CB  LYS A 151       2.569  29.473  -8.538  1.00 83.12           C  
ATOM   2543  HB2 LYS A 151       2.707  28.838  -7.663  1.00 83.12           H  
ATOM   2544  HB3 LYS A 151       3.532  29.918  -8.790  1.00 83.12           H  
ATOM   2545  O   LYS A 151       1.344  30.635  -5.805  1.00 83.12           O  
ATOM   2546  CG  LYS A 151       2.085  28.593  -9.693  1.00 83.12           C  
ATOM   2547  HG2 LYS A 151       1.865  29.201 -10.570  1.00 83.12           H  
ATOM   2548  HG3 LYS A 151       1.179  28.069  -9.389  1.00 83.12           H  
ATOM   2549  CD  LYS A 151       3.181  27.578 -10.030  1.00 83.12           C  
ATOM   2550  HD2 LYS A 151       3.425  27.009  -9.133  1.00 83.12           H  
ATOM   2551  HD3 LYS A 151       4.068  28.113 -10.370  1.00 83.12           H  
ATOM   2552  CE  LYS A 151       2.699  26.628 -11.125  1.00 83.12           C  
ATOM   2553  HE2 LYS A 151       1.761  26.177 -10.800  1.00 83.12           H  
ATOM   2554  HE3 LYS A 151       2.494  27.213 -12.021  1.00 83.12           H  
ATOM   2555  NZ  LYS A 151       3.715  25.581 -11.394  1.00 83.12           N  
ATOM   2556  HZ1 LYS A 151       3.396  24.952 -12.117  1.00 83.12           H  
ATOM   2557  HZ2 LYS A 151       4.585  26.005 -11.681  1.00 83.12           H  
ATOM   2558  HZ3 LYS A 151       3.887  25.043 -10.557  1.00 83.12           H  
ATOM   2559  N   GLU A 152       2.817  32.076  -6.675  1.00 81.93           N  
ATOM   2560  H   GLU A 152       3.331  32.353  -7.500  1.00 81.93           H  
ATOM   2561  CA  GLU A 152       3.147  32.714  -5.397  1.00 81.93           C  
ATOM   2562  HA  GLU A 152       3.360  31.937  -4.663  1.00 81.93           H  
ATOM   2563  C   GLU A 152       1.958  33.523  -4.855  1.00 81.93           C  
ATOM   2564  CB  GLU A 152       4.420  33.553  -5.570  1.00 81.93           C  
ATOM   2565  HB2 GLU A 152       5.184  32.928  -6.031  1.00 81.93           H  
ATOM   2566  HB3 GLU A 152       4.213  34.397  -6.228  1.00 81.93           H  
ATOM   2567  O   GLU A 152       1.560  33.326  -3.706  1.00 81.93           O  
ATOM   2568  CG  GLU A 152       4.958  34.061  -4.226  1.00 81.93           C  
ATOM   2569  HG2 GLU A 152       5.028  33.215  -3.542  1.00 81.93           H  
ATOM   2570  HG3 GLU A 152       4.250  34.777  -3.807  1.00 81.93           H  
ATOM   2571  CD  GLU A 152       6.337  34.727  -4.356  1.00 81.93           C  
ATOM   2572  OE1 GLU A 152       7.080  34.683  -3.350  1.00 81.93           O  
ATOM   2573  OE2 GLU A 152       6.640  35.264  -5.450  1.00 81.93           O  
ATOM   2574  N   LYS A 153       1.301  34.324  -5.706  1.00 84.68           N  
ATOM   2575  H   LYS A 153       1.682  34.430  -6.636  1.00 84.68           H  
ATOM   2576  CA  LYS A 153       0.061  35.046  -5.363  1.00 84.68           C  
ATOM   2577  HA  LYS A 153       0.240  35.657  -4.478  1.00 84.68           H  
ATOM   2578  C   LYS A 153      -1.104  34.118  -5.016  1.00 84.68           C  
ATOM   2579  CB  LYS A 153      -0.350  35.943  -6.534  1.00 84.68           C  
ATOM   2580  HB2 LYS A 153      -1.377  36.275  -6.382  1.00 84.68           H  
ATOM   2581  HB3 LYS A 153      -0.310  35.369  -7.460  1.00 84.68           H  
ATOM   2582  O   LYS A 153      -1.939  34.472  -4.186  1.00 84.68           O  
ATOM   2583  CG  LYS A 153       0.539  37.184  -6.652  1.00 84.68           C  
ATOM   2584  HG2 LYS A 153       0.390  37.815  -5.775  1.00 84.68           H  
ATOM   2585  HG3 LYS A 153       1.589  36.896  -6.703  1.00 84.68           H  
ATOM   2586  CD  LYS A 153       0.157  37.956  -7.916  1.00 84.68           C  
ATOM   2587  HD2 LYS A 153       0.345  37.327  -8.785  1.00 84.68           H  
ATOM   2588  HD3 LYS A 153      -0.902  38.211  -7.874  1.00 84.68           H  
ATOM   2589  CE  LYS A 153       0.994  39.230  -8.006  1.00 84.68           C  
ATOM   2590  HE2 LYS A 153       0.837  39.811  -7.097  1.00 84.68           H  
ATOM   2591  HE3 LYS A 153       2.046  38.946  -8.039  1.00 84.68           H  
ATOM   2592  NZ  LYS A 153       0.624  40.022  -9.204  1.00 84.68           N  
ATOM   2593  HZ1 LYS A 153       1.167  40.873  -9.244  1.00 84.68           H  
ATOM   2594  HZ2 LYS A 153      -0.356  40.265  -9.170  1.00 84.68           H  
ATOM   2595  HZ3 LYS A 153       0.791  39.482 -10.040  1.00 84.68           H  
ATOM   2596  N   GLU A 154      -1.202  32.952  -5.650  1.00 81.03           N  
ATOM   2597  H   GLU A 154      -0.561  32.758  -6.407  1.00 81.03           H  
ATOM   2598  CA  GLU A 154      -2.221  31.952  -5.315  1.00 81.03           C  
ATOM   2599  HA  GLU A 154      -3.192  32.446  -5.278  1.00 81.03           H  
ATOM   2600  C   GLU A 154      -1.978  31.358  -3.918  1.00 81.03           C  
ATOM   2601  CB  GLU A 154      -2.285  30.890  -6.422  1.00 81.03           C  
ATOM   2602  HB2 GLU A 154      -2.391  31.399  -7.380  1.00 81.03           H  
ATOM   2603  HB3 GLU A 154      -1.361  30.313  -6.430  1.00 81.03           H  
ATOM   2604  O   GLU A 154      -2.890  31.355  -3.091  1.00 81.03           O  
ATOM   2605  CG  GLU A 154      -3.485  29.951  -6.234  1.00 81.03           C  
ATOM   2606  HG2 GLU A 154      -3.330  29.351  -5.337  1.00 81.03           H  
ATOM   2607  HG3 GLU A 154      -4.377  30.560  -6.082  1.00 81.03           H  
ATOM   2608  CD  GLU A 154      -3.711  29.017  -7.434  1.00 81.03           C  
ATOM   2609  OE1 GLU A 154      -4.883  28.617  -7.623  1.00 81.03           O  
ATOM   2610  OE2 GLU A 154      -2.729  28.719  -8.154  1.00 81.03           O  
ATOM   2611  N   LYS A 155      -0.729  30.982  -3.604  1.00 84.60           N  
ATOM   2612  H   LYS A 155      -0.030  31.024  -4.332  1.00 84.60           H  
ATOM   2613  CA  LYS A 155      -0.322  30.533  -2.259  1.00 84.60           C  
ATOM   2614  HA  LYS A 155      -0.945  29.689  -1.962  1.00 84.60           H  
ATOM   2615  C   LYS A 155      -0.515  31.608  -1.187  1.00 84.60           C  
ATOM   2616  CB  LYS A 155       1.150  30.105  -2.279  1.00 84.60           C  
ATOM   2617  HB2 LYS A 155       1.495  29.994  -1.252  1.00 84.60           H  
ATOM   2618  HB3 LYS A 155       1.746  30.883  -2.757  1.00 84.60           H  
ATOM   2619  O   LYS A 155      -0.856  31.283  -0.052  1.00 84.60           O  
ATOM   2620  CG  LYS A 155       1.367  28.770  -3.000  1.00 84.60           C  
ATOM   2621  HG2 LYS A 155       0.856  27.980  -2.451  1.00 84.60           H  
ATOM   2622  HG3 LYS A 155       0.959  28.814  -4.010  1.00 84.60           H  
ATOM   2623  CD  LYS A 155       2.867  28.468  -3.065  1.00 84.60           C  
ATOM   2624  HD2 LYS A 155       3.268  28.445  -2.052  1.00 84.60           H  
ATOM   2625  HD3 LYS A 155       3.364  29.254  -3.633  1.00 84.60           H  
ATOM   2626  CE  LYS A 155       3.094  27.117  -3.742  1.00 84.60           C  
ATOM   2627  HE2 LYS A 155       2.703  27.174  -4.758  1.00 84.60           H  
ATOM   2628  HE3 LYS A 155       2.519  26.361  -3.208  1.00 84.60           H  
ATOM   2629  NZ  LYS A 155       4.535  26.761  -3.752  1.00 84.60           N  
ATOM   2630  HZ1 LYS A 155       4.676  25.869  -4.203  1.00 84.60           H  
ATOM   2631  HZ2 LYS A 155       5.066  27.467  -4.242  1.00 84.60           H  
ATOM   2632  HZ3 LYS A 155       4.884  26.698  -2.806  1.00 84.60           H  
ATOM   2633  N   GLU A 156      -0.291  32.878  -1.514  1.00 83.72           N  
ATOM   2634  H   GLU A 156       0.099  33.079  -2.424  1.00 83.72           H  
ATOM   2635  CA  GLU A 156      -0.528  33.992  -0.590  1.00 83.72           C  
ATOM   2636  HA  GLU A 156      -0.028  33.774   0.354  1.00 83.72           H  
ATOM   2637  C   GLU A 156      -2.024  34.149  -0.274  1.00 83.72           C  
ATOM   2638  CB  GLU A 156       0.101  35.269  -1.165  1.00 83.72           C  
ATOM   2639  HB2 GLU A 156      -0.439  35.567  -2.064  1.00 83.72           H  
ATOM   2640  HB3 GLU A 156       1.136  35.053  -1.433  1.00 83.72           H  
ATOM   2641  O   GLU A 156      -2.399  34.195   0.898  1.00 83.72           O  
ATOM   2642  CG  GLU A 156       0.093  36.416  -0.146  1.00 83.72           C  
ATOM   2643  HG2 GLU A 156       0.524  36.051   0.786  1.00 83.72           H  
ATOM   2644  HG3 GLU A 156      -0.939  36.709   0.051  1.00 83.72           H  
ATOM   2645  CD  GLU A 156       0.884  37.644  -0.627  1.00 83.72           C  
ATOM   2646  OE1 GLU A 156       1.383  38.372   0.260  1.00 83.72           O  
ATOM   2647  OE2 GLU A 156       0.984  37.844  -1.861  1.00 83.72           O  
ATOM   2648  N   LYS A 157      -2.893  34.096  -1.294  1.00 84.80           N  
ATOM   2649  H   LYS A 157      -2.513  34.049  -2.229  1.00 84.80           H  
ATOM   2650  CA  LYS A 157      -4.358  34.093  -1.122  1.00 84.80           C  
ATOM   2651  HA  LYS A 157      -4.649  34.965  -0.537  1.00 84.80           H  
ATOM   2652  C   LYS A 157      -4.875  32.871  -0.362  1.00 84.80           C  
ATOM   2653  CB  LYS A 157      -5.036  34.144  -2.495  1.00 84.80           C  
ATOM   2654  HB2 LYS A 157      -4.586  33.394  -3.146  1.00 84.80           H  
ATOM   2655  HB3 LYS A 157      -6.092  33.904  -2.376  1.00 84.80           H  
ATOM   2656  O   LYS A 157      -5.871  32.973   0.351  1.00 84.80           O  
ATOM   2657  CG  LYS A 157      -4.933  35.528  -3.143  1.00 84.80           C  
ATOM   2658  HG2 LYS A 157      -3.893  35.853  -3.180  1.00 84.80           H  
ATOM   2659  HG3 LYS A 157      -5.504  36.244  -2.553  1.00 84.80           H  
ATOM   2660  CD  LYS A 157      -5.498  35.456  -4.562  1.00 84.80           C  
ATOM   2661  HD2 LYS A 157      -4.908  34.746  -5.142  1.00 84.80           H  
ATOM   2662  HD3 LYS A 157      -6.534  35.117  -4.519  1.00 84.80           H  
ATOM   2663  CE  LYS A 157      -5.428  36.836  -5.211  1.00 84.80           C  
ATOM   2664  HE2 LYS A 157      -5.984  37.539  -4.591  1.00 84.80           H  
ATOM   2665  HE3 LYS A 157      -4.385  37.154  -5.219  1.00 84.80           H  
ATOM   2666  NZ  LYS A 157      -5.977  36.799  -6.588  1.00 84.80           N  
ATOM   2667  HZ1 LYS A 157      -6.944  36.508  -6.570  1.00 84.80           H  
ATOM   2668  HZ2 LYS A 157      -5.455  36.140  -7.148  1.00 84.80           H  
ATOM   2669  HZ3 LYS A 157      -5.919  37.713  -7.014  1.00 84.80           H  
ATOM   2670  N   GLU A 158      -4.245  31.709  -0.520  1.00 83.95           N  
ATOM   2671  H   GLU A 158      -3.506  31.648  -1.205  1.00 83.95           H  
ATOM   2672  CA  GLU A 158      -4.599  30.510   0.246  1.00 83.95           C  
ATOM   2673  HA  GLU A 158      -5.679  30.372   0.192  1.00 83.95           H  
ATOM   2674  C   GLU A 158      -4.254  30.680   1.733  1.00 83.95           C  
ATOM   2675  CB  GLU A 158      -3.948  29.276  -0.395  1.00 83.95           C  
ATOM   2676  HB2 GLU A 158      -2.864  29.337  -0.295  1.00 83.95           H  
ATOM   2677  HB3 GLU A 158      -4.204  29.267  -1.455  1.00 83.95           H  
ATOM   2678  O   GLU A 158      -5.124  30.483   2.583  1.00 83.95           O  
ATOM   2679  CG  GLU A 158      -4.460  27.976   0.243  1.00 83.95           C  
ATOM   2680  HG2 GLU A 158      -5.547  28.030   0.307  1.00 83.95           H  
ATOM   2681  HG3 GLU A 158      -4.066  27.898   1.256  1.00 83.95           H  
ATOM   2682  CD  GLU A 158      -4.066  26.725  -0.558  1.00 83.95           C  
ATOM   2683  OE1 GLU A 158      -4.866  25.761  -0.520  1.00 83.95           O  
ATOM   2684  OE2 GLU A 158      -2.999  26.749  -1.214  1.00 83.95           O  
ATOM   2685  N   LYS A 159      -3.049  31.179   2.046  1.00 85.44           N  
ATOM   2686  H   LYS A 159      -2.393  31.323   1.292  1.00 85.44           H  
ATOM   2687  CA  LYS A 159      -2.639  31.536   3.417  1.00 85.44           C  
ATOM   2688  HA  LYS A 159      -2.738  30.660   4.058  1.00 85.44           H  
ATOM   2689  C   LYS A 159      -3.514  32.626   4.041  1.00 85.44           C  
ATOM   2690  CB  LYS A 159      -1.180  32.007   3.412  1.00 85.44           C  
ATOM   2691  HB2 LYS A 159      -0.961  32.480   4.370  1.00 85.44           H  
ATOM   2692  HB3 LYS A 159      -1.042  32.750   2.627  1.00 85.44           H  
ATOM   2693  O   LYS A 159      -3.750  32.607   5.247  1.00 85.44           O  
ATOM   2694  CG  LYS A 159      -0.192  30.853   3.214  1.00 85.44           C  
ATOM   2695  HG2 LYS A 159      -0.432  30.298   2.308  1.00 85.44           H  
ATOM   2696  HG3 LYS A 159      -0.258  30.177   4.067  1.00 85.44           H  
ATOM   2697  CD  LYS A 159       1.229  31.414   3.109  1.00 85.44           C  
ATOM   2698  HD2 LYS A 159       1.455  31.986   4.009  1.00 85.44           H  
ATOM   2699  HD3 LYS A 159       1.289  32.068   2.239  1.00 85.44           H  
ATOM   2700  CE  LYS A 159       2.225  30.264   2.962  1.00 85.44           C  
ATOM   2701  HE2 LYS A 159       1.983  29.717   2.051  1.00 85.44           H  
ATOM   2702  HE3 LYS A 159       2.090  29.582   3.802  1.00 85.44           H  
ATOM   2703  NZ  LYS A 159       3.620  30.768   2.920  1.00 85.44           N  
ATOM   2704  HZ1 LYS A 159       3.737  31.404   2.144  1.00 85.44           H  
ATOM   2705  HZ2 LYS A 159       3.837  31.262   3.774  1.00 85.44           H  
ATOM   2706  HZ3 LYS A 159       4.268  30.000   2.821  1.00 85.44           H  
ATOM   2707  N   GLU A 160      -3.989  33.591   3.256  1.00 85.38           N  
ATOM   2708  H   GLU A 160      -3.667  33.633   2.299  1.00 85.38           H  
ATOM   2709  CA  GLU A 160      -4.908  34.628   3.737  1.00 85.38           C  
ATOM   2710  HA  GLU A 160      -4.492  35.065   4.645  1.00 85.38           H  
ATOM   2711  C   GLU A 160      -6.275  34.035   4.119  1.00 85.38           C  
ATOM   2712  CB  GLU A 160      -5.010  35.745   2.690  1.00 85.38           C  
ATOM   2713  HB2 GLU A 160      -5.508  35.363   1.799  1.00 85.38           H  
ATOM   2714  HB3 GLU A 160      -4.001  36.060   2.421  1.00 85.38           H  
ATOM   2715  O   GLU A 160      -6.757  34.274   5.226  1.00 85.38           O  
ATOM   2716  CG  GLU A 160      -5.771  36.962   3.233  1.00 85.38           C  
ATOM   2717  HG2 GLU A 160      -5.326  37.247   4.187  1.00 85.38           H  
ATOM   2718  HG3 GLU A 160      -6.808  36.681   3.415  1.00 85.38           H  
ATOM   2719  CD  GLU A 160      -5.736  38.165   2.277  1.00 85.38           C  
ATOM   2720  OE1 GLU A 160      -5.844  39.298   2.797  1.00 85.38           O  
ATOM   2721  OE2 GLU A 160      -5.606  37.948   1.048  1.00 85.38           O  
ATOM   2722  N   LYS A 161      -6.842  33.165   3.270  1.00 85.06           N  
ATOM   2723  H   LYS A 161      -6.382  33.008   2.385  1.00 85.06           H  
ATOM   2724  CA  LYS A 161      -8.082  32.420   3.567  1.00 85.06           C  
ATOM   2725  HA  LYS A 161      -8.871  33.127   3.825  1.00 85.06           H  
ATOM   2726  C   LYS A 161      -7.944  31.471   4.758  1.00 85.06           C  
ATOM   2727  CB  LYS A 161      -8.498  31.607   2.338  1.00 85.06           C  
ATOM   2728  HB2 LYS A 161      -7.638  31.045   1.974  1.00 85.06           H  
ATOM   2729  HB3 LYS A 161      -9.271  30.896   2.630  1.00 85.06           H  
ATOM   2730  O   LYS A 161      -8.918  31.233   5.470  1.00 85.06           O  
ATOM   2731  CG  LYS A 161      -9.059  32.487   1.218  1.00 85.06           C  
ATOM   2732  HG2 LYS A 161      -8.359  33.288   0.979  1.00 85.06           H  
ATOM   2733  HG3 LYS A 161     -10.000  32.929   1.544  1.00 85.06           H  
ATOM   2734  CD  LYS A 161      -9.291  31.623  -0.022  1.00 85.06           C  
ATOM   2735  HD2 LYS A 161      -9.997  30.829   0.220  1.00 85.06           H  
ATOM   2736  HD3 LYS A 161      -8.341  31.185  -0.330  1.00 85.06           H  
ATOM   2737  CE  LYS A 161      -9.846  32.489  -1.151  1.00 85.06           C  
ATOM   2738  HE2 LYS A 161      -9.134  33.292  -1.342  1.00 85.06           H  
ATOM   2739  HE3 LYS A 161     -10.777  32.945  -0.814  1.00 85.06           H  
ATOM   2740  NZ  LYS A 161     -10.063  31.680  -2.374  1.00 85.06           N  
ATOM   2741  HZ1 LYS A 161     -10.416  32.261  -3.122  1.00 85.06           H  
ATOM   2742  HZ2 LYS A 161     -10.727  30.941  -2.192  1.00 85.06           H  
ATOM   2743  HZ3 LYS A 161      -9.192  31.263  -2.668  1.00 85.06           H  
ATOM   2744  N   GLU A 162      -6.766  30.892   4.968  1.00 85.95           N  
ATOM   2745  H   GLU A 162      -6.035  31.024   4.283  1.00 85.95           H  
ATOM   2746  CA  GLU A 162      -6.486  30.054   6.135  1.00 85.95           C  
ATOM   2747  HA  GLU A 162      -7.285  29.320   6.241  1.00 85.95           H  
ATOM   2748  C   GLU A 162      -6.477  30.886   7.426  1.00 85.95           C  
ATOM   2749  CB  GLU A 162      -5.181  29.288   5.898  1.00 85.95           C  
ATOM   2750  HB2 GLU A 162      -5.262  28.764   4.946  1.00 85.95           H  
ATOM   2751  HB3 GLU A 162      -4.349  29.990   5.844  1.00 85.95           H  
ATOM   2752  O   GLU A 162      -7.201  30.556   8.366  1.00 85.95           O  
ATOM   2753  CG  GLU A 162      -4.921  28.258   7.002  1.00 85.95           C  
ATOM   2754  HG2 GLU A 162      -4.685  28.779   7.930  1.00 85.95           H  
ATOM   2755  HG3 GLU A 162      -5.834  27.682   7.158  1.00 85.95           H  
ATOM   2756  CD  GLU A 162      -3.773  27.307   6.640  1.00 85.95           C  
ATOM   2757  OE1 GLU A 162      -3.866  26.136   7.068  1.00 85.95           O  
ATOM   2758  OE2 GLU A 162      -2.842  27.747   5.924  1.00 85.95           O  
ATOM   2759  N   LYS A 163      -5.781  32.033   7.429  1.00 86.79           N  
ATOM   2760  H   LYS A 163      -5.213  32.237   6.619  1.00 86.79           H  
ATOM   2761  CA  LYS A 163      -5.803  33.003   8.540  1.00 86.79           C  
ATOM   2762  HA  LYS A 163      -5.478  32.505   9.453  1.00 86.79           H  
ATOM   2763  C   LYS A 163      -7.200  33.559   8.824  1.00 86.79           C  
ATOM   2764  CB  LYS A 163      -4.855  34.166   8.224  1.00 86.79           C  
ATOM   2765  HB2 LYS A 163      -5.049  34.978   8.924  1.00 86.79           H  
ATOM   2766  HB3 LYS A 163      -5.056  34.530   7.216  1.00 86.79           H  
ATOM   2767  O   LYS A 163      -7.524  33.839   9.975  1.00 86.79           O  
ATOM   2768  CG  LYS A 163      -3.379  33.772   8.350  1.00 86.79           C  
ATOM   2769  HG2 LYS A 163      -3.170  32.886   7.751  1.00 86.79           H  
ATOM   2770  HG3 LYS A 163      -3.156  33.549   9.393  1.00 86.79           H  
ATOM   2771  CD  LYS A 163      -2.503  34.932   7.868  1.00 86.79           C  
ATOM   2772  HD2 LYS A 163      -2.727  35.819   8.461  1.00 86.79           H  
ATOM   2773  HD3 LYS A 163      -2.725  35.131   6.820  1.00 86.79           H  
ATOM   2774  CE  LYS A 163      -1.029  34.563   8.023  1.00 86.79           C  
ATOM   2775  HE2 LYS A 163      -0.842  34.313   9.067  1.00 86.79           H  
ATOM   2776  HE3 LYS A 163      -0.838  33.668   7.431  1.00 86.79           H  
ATOM   2777  NZ  LYS A 163      -0.153  35.678   7.586  1.00 86.79           N  
ATOM   2778  HZ1 LYS A 163       0.819  35.423   7.687  1.00 86.79           H  
ATOM   2779  HZ2 LYS A 163      -0.335  35.903   6.619  1.00 86.79           H  
ATOM   2780  HZ3 LYS A 163      -0.330  36.501   8.145  1.00 86.79           H  
ATOM   2781  N   GLU A 164      -8.032  33.748   7.801  1.00 85.40           N  
ATOM   2782  H   GLU A 164      -7.678  33.620   6.864  1.00 85.40           H  
ATOM   2783  CA  GLU A 164      -9.421  34.187   7.978  1.00 85.40           C  
ATOM   2784  HA  GLU A 164      -9.428  35.066   8.622  1.00 85.40           H  
ATOM   2785  C   GLU A 164     -10.267  33.115   8.687  1.00 85.40           C  
ATOM   2786  CB  GLU A 164     -10.001  34.602   6.619  1.00 85.40           C  
ATOM   2787  HB2 GLU A 164     -10.087  33.725   5.978  1.00 85.40           H  
ATOM   2788  HB3 GLU A 164      -9.318  35.313   6.154  1.00 85.40           H  
ATOM   2789  O   GLU A 164     -10.925  33.415   9.684  1.00 85.40           O  
ATOM   2790  CG  GLU A 164     -11.374  35.273   6.772  1.00 85.40           C  
ATOM   2791  HG2 GLU A 164     -12.087  34.541   7.152  1.00 85.40           H  
ATOM   2792  HG3 GLU A 164     -11.285  36.071   7.508  1.00 85.40           H  
ATOM   2793  CD  GLU A 164     -11.907  35.854   5.453  1.00 85.40           C  
ATOM   2794  OE1 GLU A 164     -12.706  36.814   5.546  1.00 85.40           O  
ATOM   2795  OE2 GLU A 164     -11.523  35.342   4.374  1.00 85.40           O  
ATOM   2796  N   LYS A 165     -10.161  31.848   8.261  1.00 87.02           N  
ATOM   2797  H   LYS A 165      -9.588  31.674   7.447  1.00 87.02           H  
ATOM   2798  CA  LYS A 165     -10.807  30.704   8.933  1.00 87.02           C  
ATOM   2799  HA  LYS A 165     -11.878  30.888   9.008  1.00 87.02           H  
ATOM   2800  C   LYS A 165     -10.300  30.486  10.358  1.00 87.02           C  
ATOM   2801  CB  LYS A 165     -10.556  29.427   8.128  1.00 87.02           C  
ATOM   2802  HB2 LYS A 165     -10.848  28.566   8.729  1.00 87.02           H  
ATOM   2803  HB3 LYS A 165      -9.490  29.347   7.914  1.00 87.02           H  
ATOM   2804  O   LYS A 165     -11.062  30.056  11.221  1.00 87.02           O  
ATOM   2805  CG  LYS A 165     -11.355  29.389   6.823  1.00 87.02           C  
ATOM   2806  HG2 LYS A 165     -12.415  29.273   7.048  1.00 87.02           H  
ATOM   2807  HG3 LYS A 165     -11.212  30.313   6.262  1.00 87.02           H  
ATOM   2808  CD  LYS A 165     -10.860  28.206   5.991  1.00 87.02           C  
ATOM   2809  HD2 LYS A 165      -9.796  28.340   5.795  1.00 87.02           H  
ATOM   2810  HD3 LYS A 165     -11.011  27.282   6.549  1.00 87.02           H  
ATOM   2811  CE  LYS A 165     -11.616  28.149   4.669  1.00 87.02           C  
ATOM   2812  HE2 LYS A 165     -11.519  29.119   4.182  1.00 87.02           H  
ATOM   2813  HE3 LYS A 165     -12.673  27.982   4.876  1.00 87.02           H  
ATOM   2814  NZ  LYS A 165     -11.060  27.077   3.810  1.00 87.02           N  
ATOM   2815  HZ1 LYS A 165     -10.082  27.259   3.637  1.00 87.02           H  
ATOM   2816  HZ2 LYS A 165     -11.132  26.183   4.276  1.00 87.02           H  
ATOM   2817  HZ3 LYS A 165     -11.547  27.040   2.926  1.00 87.02           H  
ATOM   2818  N   GLU A 166      -9.022  30.746  10.620  1.00 87.29           N  
ATOM   2819  H   GLU A 166      -8.409  30.984   9.853  1.00 87.29           H  
ATOM   2820  CA  GLU A 166      -8.461  30.667  11.969  1.00 87.29           C  
ATOM   2821  HA  GLU A 166      -8.731  29.702  12.400  1.00 87.29           H  
ATOM   2822  C   GLU A 166      -9.059  31.744  12.885  1.00 87.29           C  
ATOM   2823  CB  GLU A 166      -6.932  30.726  11.892  1.00 87.29           C  
ATOM   2824  HB2 GLU A 166      -6.590  29.970  11.185  1.00 87.29           H  
ATOM   2825  HB3 GLU A 166      -6.621  31.709  11.538  1.00 87.29           H  
ATOM   2826  O   GLU A 166      -9.553  31.413  13.963  1.00 87.29           O  
ATOM   2827  CG  GLU A 166      -6.303  30.439  13.261  1.00 87.29           C  
ATOM   2828  HG2 GLU A 166      -6.551  31.250  13.945  1.00 87.29           H  
ATOM   2829  HG3 GLU A 166      -6.740  29.521  13.654  1.00 87.29           H  
ATOM   2830  CD  GLU A 166      -4.778  30.287  13.191  1.00 87.29           C  
ATOM   2831  OE1 GLU A 166      -4.257  29.553  14.061  1.00 87.29           O  
ATOM   2832  OE2 GLU A 166      -4.161  30.890  12.282  1.00 87.29           O  
ATOM   2833  N   LYS A 167      -9.143  32.997  12.415  1.00 88.29           N  
ATOM   2834  H   LYS A 167      -8.713  33.191  11.521  1.00 88.29           H  
ATOM   2835  CA  LYS A 167      -9.827  34.096  13.124  1.00 88.29           C  
ATOM   2836  HA  LYS A 167      -9.380  34.215  14.110  1.00 88.29           H  
ATOM   2837  C   LYS A 167     -11.317  33.827  13.352  1.00 88.29           C  
ATOM   2838  CB  LYS A 167      -9.669  35.398  12.330  1.00 88.29           C  
ATOM   2839  HB2 LYS A 167      -9.930  35.217  11.288  1.00 88.29           H  
ATOM   2840  HB3 LYS A 167     -10.361  36.140  12.730  1.00 88.29           H  
ATOM   2841  O   LYS A 167     -11.867  34.255  14.363  1.00 88.29           O  
ATOM   2842  CG  LYS A 167      -8.253  35.976  12.418  1.00 88.29           C  
ATOM   2843  HG2 LYS A 167      -7.517  35.219  12.147  1.00 88.29           H  
ATOM   2844  HG3 LYS A 167      -8.060  36.299  13.441  1.00 88.29           H  
ATOM   2845  CD  LYS A 167      -8.137  37.169  11.466  1.00 88.29           C  
ATOM   2846  HD2 LYS A 167      -8.330  36.828  10.448  1.00 88.29           H  
ATOM   2847  HD3 LYS A 167      -8.875  37.921  11.743  1.00 88.29           H  
ATOM   2848  CE  LYS A 167      -6.732  37.764  11.549  1.00 88.29           C  
ATOM   2849  HE2 LYS A 167      -6.540  38.057  12.581  1.00 88.29           H  
ATOM   2850  HE3 LYS A 167      -6.017  36.983  11.289  1.00 88.29           H  
ATOM   2851  NZ  LYS A 167      -6.594  38.926  10.637  1.00 88.29           N  
ATOM   2852  HZ1 LYS A 167      -7.254  39.647  10.887  1.00 88.29           H  
ATOM   2853  HZ2 LYS A 167      -6.776  38.641   9.685  1.00 88.29           H  
ATOM   2854  HZ3 LYS A 167      -5.660  39.307  10.691  1.00 88.29           H  
ATOM   2855  N   GLU A 168     -11.991  33.142  12.431  1.00 87.74           N  
ATOM   2856  H   GLU A 168     -11.525  32.913  11.565  1.00 87.74           H  
ATOM   2857  CA  GLU A 168     -13.389  32.732  12.611  1.00 87.74           C  
ATOM   2858  HA  GLU A 168     -13.968  33.600  12.924  1.00 87.74           H  
ATOM   2859  C   GLU A 168     -13.526  31.684  13.731  1.00 87.74           C  
ATOM   2860  CB  GLU A 168     -13.957  32.256  11.266  1.00 87.74           C  
ATOM   2861  HB2 GLU A 168     -13.460  31.333  10.968  1.00 87.74           H  
ATOM   2862  HB3 GLU A 168     -13.757  33.021  10.516  1.00 87.74           H  
ATOM   2863  O   GLU A 168     -14.315  31.878  14.658  1.00 87.74           O  
ATOM   2864  CG  GLU A 168     -15.474  32.029  11.338  1.00 87.74           C  
ATOM   2865  HG2 GLU A 168     -15.936  32.929  11.745  1.00 87.74           H  
ATOM   2866  HG3 GLU A 168     -15.678  31.206  12.023  1.00 87.74           H  
ATOM   2867  CD  GLU A 168     -16.098  31.712   9.969  1.00 87.74           C  
ATOM   2868  OE1 GLU A 168     -17.308  31.998   9.824  1.00 87.74           O  
ATOM   2869  OE2 GLU A 168     -15.375  31.192   9.086  1.00 87.74           O  
ATOM   2870  N   LYS A 169     -12.678  30.644  13.725  1.00 90.97           N  
ATOM   2871  H   LYS A 169     -12.053  30.558  12.936  1.00 90.97           H  
ATOM   2872  CA  LYS A 169     -12.595  29.639  14.806  1.00 90.97           C  
ATOM   2873  HA  LYS A 169     -13.576  29.188  14.952  1.00 90.97           H  
ATOM   2874  C   LYS A 169     -12.182  30.232  16.157  1.00 90.97           C  
ATOM   2875  CB  LYS A 169     -11.576  28.557  14.428  1.00 90.97           C  
ATOM   2876  HB2 LYS A 169     -10.645  29.039  14.131  1.00 90.97           H  
ATOM   2877  HB3 LYS A 169     -11.373  27.950  15.310  1.00 90.97           H  
ATOM   2878  O   LYS A 169     -12.526  29.680  17.200  1.00 90.97           O  
ATOM   2879  CG  LYS A 169     -12.042  27.614  13.312  1.00 90.97           C  
ATOM   2880  HG2 LYS A 169     -12.891  27.028  13.664  1.00 90.97           H  
ATOM   2881  HG3 LYS A 169     -12.343  28.181  12.432  1.00 90.97           H  
ATOM   2882  CD  LYS A 169     -10.876  26.682  12.956  1.00 90.97           C  
ATOM   2883  HD2 LYS A 169     -10.040  27.288  12.605  1.00 90.97           H  
ATOM   2884  HD3 LYS A 169     -10.571  26.139  13.850  1.00 90.97           H  
ATOM   2885  CE  LYS A 169     -11.267  25.685  11.865  1.00 90.97           C  
ATOM   2886  HE2 LYS A 169     -11.568  26.248  10.982  1.00 90.97           H  
ATOM   2887  HE3 LYS A 169     -12.129  25.115  12.211  1.00 90.97           H  
ATOM   2888  NZ  LYS A 169     -10.131  24.779  11.549  1.00 90.97           N  
ATOM   2889  HZ1 LYS A 169      -9.851  24.260  12.369  1.00 90.97           H  
ATOM   2890  HZ2 LYS A 169      -9.332  25.312  11.237  1.00 90.97           H  
ATOM   2891  HZ3 LYS A 169     -10.377  24.119  10.826  1.00 90.97           H  
ATOM   2892  N   GLU A 170     -11.391  31.301  16.168  1.00 88.05           N  
ATOM   2893  H   GLU A 170     -11.009  31.623  15.290  1.00 88.05           H  
ATOM   2894  CA  GLU A 170     -11.015  32.011  17.394  1.00 88.05           C  
ATOM   2895  HA  GLU A 170     -10.715  31.283  18.147  1.00 88.05           H  
ATOM   2896  C   GLU A 170     -12.210  32.779  17.975  1.00 88.05           C  
ATOM   2897  CB  GLU A 170      -9.803  32.910  17.116  1.00 88.05           C  
ATOM   2898  HB2 GLU A 170      -9.018  32.301  16.667  1.00 88.05           H  
ATOM   2899  HB3 GLU A 170     -10.086  33.694  16.414  1.00 88.05           H  
ATOM   2900  O   GLU A 170     -12.527  32.604  19.151  1.00 88.05           O  
ATOM   2901  CG  GLU A 170      -9.261  33.538  18.406  1.00 88.05           C  
ATOM   2902  HG2 GLU A 170     -10.002  34.231  18.805  1.00 88.05           H  
ATOM   2903  HG3 GLU A 170      -9.112  32.744  19.138  1.00 88.05           H  
ATOM   2904  CD  GLU A 170      -7.936  34.285  18.191  1.00 88.05           C  
ATOM   2905  OE1 GLU A 170      -7.166  34.354  19.176  1.00 88.05           O  
ATOM   2906  OE2 GLU A 170      -7.706  34.774  17.060  1.00 88.05           O  
ATOM   2907  N   LYS A 171     -12.955  33.519  17.140  1.00 90.02           N  
ATOM   2908  H   LYS A 171     -12.635  33.612  16.186  1.00 90.02           H  
ATOM   2909  CA  LYS A 171     -14.207  34.192  17.537  1.00 90.02           C  
ATOM   2910  HA  LYS A 171     -14.000  34.872  18.364  1.00 90.02           H  
ATOM   2911  C   LYS A 171     -15.281  33.220  18.030  1.00 90.02           C  
ATOM   2912  CB  LYS A 171     -14.767  34.980  16.348  1.00 90.02           C  
ATOM   2913  HB2 LYS A 171     -14.791  34.332  15.472  1.00 90.02           H  
ATOM   2914  HB3 LYS A 171     -15.790  35.282  16.575  1.00 90.02           H  
ATOM   2915  O   LYS A 171     -16.066  33.572  18.908  1.00 90.02           O  
ATOM   2916  CG  LYS A 171     -13.959  36.244  16.037  1.00 90.02           C  
ATOM   2917  HG2 LYS A 171     -14.082  36.960  16.849  1.00 90.02           H  
ATOM   2918  HG3 LYS A 171     -12.900  36.004  15.940  1.00 90.02           H  
ATOM   2919  CD  LYS A 171     -14.469  36.848  14.726  1.00 90.02           C  
ATOM   2920  HD2 LYS A 171     -14.344  36.115  13.929  1.00 90.02           H  
ATOM   2921  HD3 LYS A 171     -15.527  37.091  14.831  1.00 90.02           H  
ATOM   2922  CE  LYS A 171     -13.677  38.109  14.388  1.00 90.02           C  
ATOM   2923  HE2 LYS A 171     -13.793  38.823  15.203  1.00 90.02           H  
ATOM   2924  HE3 LYS A 171     -12.622  37.840  14.329  1.00 90.02           H  
ATOM   2925  NZ  LYS A 171     -14.139  38.692  13.105  1.00 90.02           N  
ATOM   2926  HZ1 LYS A 171     -15.117  38.940  13.163  1.00 90.02           H  
ATOM   2927  HZ2 LYS A 171     -14.026  38.020  12.360  1.00 90.02           H  
ATOM   2928  HZ3 LYS A 171     -13.606  39.520  12.880  1.00 90.02           H  
ATOM   2929  N   GLU A 172     -15.354  32.016  17.467  1.00 89.81           N  
ATOM   2930  H   GLU A 172     -14.767  31.821  16.668  1.00 89.81           H  
ATOM   2931  CA  GLU A 172     -16.270  30.975  17.947  1.00 89.81           C  
ATOM   2932  HA  GLU A 172     -17.269  31.403  18.037  1.00 89.81           H  
ATOM   2933  C   GLU A 172     -15.875  30.485  19.350  1.00 89.81           C  
ATOM   2934  CB  GLU A 172     -16.341  29.842  16.914  1.00 89.81           C  
ATOM   2935  HB2 GLU A 172     -15.378  29.335  16.863  1.00 89.81           H  
ATOM   2936  HB3 GLU A 172     -16.559  30.279  15.939  1.00 89.81           H  
ATOM   2937  O   GLU A 172     -16.712  30.477  20.254  1.00 89.81           O  
ATOM   2938  CG  GLU A 172     -17.448  28.834  17.256  1.00 89.81           C  
ATOM   2939  HG2 GLU A 172     -18.371  29.386  17.435  1.00 89.81           H  
ATOM   2940  HG3 GLU A 172     -17.182  28.313  18.176  1.00 89.81           H  
ATOM   2941  CD  GLU A 172     -17.683  27.803  16.141  1.00 89.81           C  
ATOM   2942  OE1 GLU A 172     -18.832  27.311  16.062  1.00 89.81           O  
ATOM   2943  OE2 GLU A 172     -16.731  27.520  15.376  1.00 89.81           O  
ATOM   2944  N   ARG A 173     -14.582  30.200  19.570  1.00 93.04           N  
ATOM   2945  H   ARG A 173     -13.949  30.252  18.785  1.00 93.04           H  
ATOM   2946  CA  ARG A 173     -14.040  29.841  20.893  1.00 93.04           C  
ATOM   2947  HA  ARG A 173     -14.618  29.009  21.292  1.00 93.04           H  
ATOM   2948  C   ARG A 173     -14.186  30.963  21.925  1.00 93.04           C  
ATOM   2949  CB  ARG A 173     -12.568  29.414  20.752  1.00 93.04           C  
ATOM   2950  HB2 ARG A 173     -12.114  29.408  21.742  1.00 93.04           H  
ATOM   2951  HB3 ARG A 173     -12.027  30.125  20.128  1.00 93.04           H  
ATOM   2952  O   ARG A 173     -14.387  30.682  23.103  1.00 93.04           O  
ATOM   2953  CG  ARG A 173     -12.458  28.000  20.162  1.00 93.04           C  
ATOM   2954  HG2 ARG A 173     -12.897  27.963  19.165  1.00 93.04           H  
ATOM   2955  HG3 ARG A 173     -13.035  27.330  20.799  1.00 93.04           H  
ATOM   2956  CD  ARG A 173     -11.012  27.480  20.129  1.00 93.04           C  
ATOM   2957  HD2 ARG A 173     -10.424  27.983  20.897  1.00 93.04           H  
ATOM   2958  HD3 ARG A 173     -11.051  26.418  20.373  1.00 93.04           H  
ATOM   2959  NE  ARG A 173     -10.366  27.636  18.811  1.00 93.04           N  
ATOM   2960  HE  ARG A 173     -10.855  28.217  18.145  1.00 93.04           H  
ATOM   2961  NH1 ARG A 173      -8.540  26.303  19.248  1.00 93.04           N  
ATOM   2962 HH11 ARG A 173      -8.919  26.100  20.162  1.00 93.04           H  
ATOM   2963 HH12 ARG A 173      -7.653  25.915  18.961  1.00 93.04           H  
ATOM   2964  NH2 ARG A 173      -8.722  27.287  17.260  1.00 93.04           N  
ATOM   2965 HH21 ARG A 173      -7.793  26.959  17.036  1.00 93.04           H  
ATOM   2966 HH22 ARG A 173      -9.144  27.990  16.671  1.00 93.04           H  
ATOM   2967  CZ  ARG A 173      -9.222  27.075  18.445  1.00 93.04           C  
ATOM   2968  N   GLU A 174     -14.102  32.227  21.519  1.00 89.45           N  
ATOM   2969  H   GLU A 174     -13.823  32.406  20.565  1.00 89.45           H  
ATOM   2970  CA  GLU A 174     -14.336  33.367  22.413  1.00 89.45           C  
ATOM   2971  HA  GLU A 174     -13.732  33.229  23.310  1.00 89.45           H  
ATOM   2972  C   GLU A 174     -15.800  33.438  22.877  1.00 89.45           C  
ATOM   2973  CB  GLU A 174     -13.863  34.659  21.732  1.00 89.45           C  
ATOM   2974  HB2 GLU A 174     -12.831  34.522  21.409  1.00 89.45           H  
ATOM   2975  HB3 GLU A 174     -14.483  34.859  20.858  1.00 89.45           H  
ATOM   2976  O   GLU A 174     -16.052  33.547  24.078  1.00 89.45           O  
ATOM   2977  CG  GLU A 174     -13.923  35.851  22.698  1.00 89.45           C  
ATOM   2978  HG2 GLU A 174     -13.431  35.565  23.627  1.00 89.45           H  
ATOM   2979  HG3 GLU A 174     -14.965  36.076  22.924  1.00 89.45           H  
ATOM   2980  CD  GLU A 174     -13.248  37.112  22.137  1.00 89.45           C  
ATOM   2981  OE1 GLU A 174     -12.733  37.887  22.976  1.00 89.45           O  
ATOM   2982  OE2 GLU A 174     -13.251  37.289  20.896  1.00 89.45           O  
ATOM   2983  N   LYS A 175     -16.764  33.263  21.960  1.00 91.52           N  
ATOM   2984  H   LYS A 175     -16.480  33.168  20.995  1.00 91.52           H  
ATOM   2985  CA  LYS A 175     -18.200  33.177  22.292  1.00 91.52           C  
ATOM   2986  HA  LYS A 175     -18.497  34.073  22.837  1.00 91.52           H  
ATOM   2987  C   LYS A 175     -18.531  31.989  23.197  1.00 91.52           C  
ATOM   2988  CB  LYS A 175     -19.024  33.061  21.005  1.00 91.52           C  
ATOM   2989  HB2 LYS A 175     -18.611  32.262  20.390  1.00 91.52           H  
ATOM   2990  HB3 LYS A 175     -20.048  32.793  21.266  1.00 91.52           H  
ATOM   2991  O   LYS A 175     -19.415  32.090  24.043  1.00 91.52           O  
ATOM   2992  CG  LYS A 175     -19.062  34.366  20.204  1.00 91.52           C  
ATOM   2993  HG2 LYS A 175     -19.626  35.115  20.760  1.00 91.52           H  
ATOM   2994  HG3 LYS A 175     -18.051  34.740  20.040  1.00 91.52           H  
ATOM   2995  CD  LYS A 175     -19.735  34.101  18.856  1.00 91.52           C  
ATOM   2996  HD2 LYS A 175     -20.753  33.751  19.027  1.00 91.52           H  
ATOM   2997  HD3 LYS A 175     -19.172  33.332  18.326  1.00 91.52           H  
ATOM   2998  CE  LYS A 175     -19.756  35.382  18.025  1.00 91.52           C  
ATOM   2999  HE2 LYS A 175     -18.728  35.723  17.904  1.00 91.52           H  
ATOM   3000  HE3 LYS A 175     -20.298  36.148  18.580  1.00 91.52           H  
ATOM   3001  NZ  LYS A 175     -20.385  35.140  16.704  1.00 91.52           N  
ATOM   3002  HZ1 LYS A 175     -21.338  34.826  16.823  1.00 91.52           H  
ATOM   3003  HZ2 LYS A 175     -20.386  35.986  16.152  1.00 91.52           H  
ATOM   3004  HZ3 LYS A 175     -19.874  34.426  16.206  1.00 91.52           H  
ATOM   3005  N   GLU A 176     -17.848  30.859  23.026  1.00 89.71           N  
ATOM   3006  H   GLU A 176     -17.200  30.801  22.254  1.00 89.71           H  
ATOM   3007  CA  GLU A 176     -18.013  29.690  23.896  1.00 89.71           C  
ATOM   3008  HA  GLU A 176     -19.074  29.448  23.960  1.00 89.71           H  
ATOM   3009  C   GLU A 176     -17.542  29.986  25.331  1.00 89.71           C  
ATOM   3010  CB  GLU A 176     -17.303  28.491  23.254  1.00 89.71           C  
ATOM   3011  HB2 GLU A 176     -17.651  28.406  22.225  1.00 89.71           H  
ATOM   3012  HB3 GLU A 176     -16.228  28.670  23.241  1.00 89.71           H  
ATOM   3013  O   GLU A 176     -18.304  29.781  26.277  1.00 89.71           O  
ATOM   3014  CG  GLU A 176     -17.595  27.167  23.972  1.00 89.71           C  
ATOM   3015  HG2 GLU A 176     -18.670  27.096  24.141  1.00 89.71           H  
ATOM   3016  HG3 GLU A 176     -17.095  27.166  24.941  1.00 89.71           H  
ATOM   3017  CD  GLU A 176     -17.126  25.960  23.141  1.00 89.71           C  
ATOM   3018  OE1 GLU A 176     -17.868  24.951  23.119  1.00 89.71           O  
ATOM   3019  OE2 GLU A 176     -16.057  26.071  22.493  1.00 89.71           O  
ATOM   3020  N   ARG A 177     -16.359  30.600  25.491  1.00 93.31           N  
ATOM   3021  H   ARG A 177     -15.795  30.750  24.666  1.00 93.31           H  
ATOM   3022  CA  ARG A 177     -15.858  31.071  26.798  1.00 93.31           C  
ATOM   3023  HA  ARG A 177     -15.830  30.231  27.493  1.00 93.31           H  
ATOM   3024  C   ARG A 177     -16.762  32.129  27.434  1.00 93.31           C  
ATOM   3025  CB  ARG A 177     -14.449  31.658  26.646  1.00 93.31           C  
ATOM   3026  HB2 ARG A 177     -14.161  32.122  27.590  1.00 93.31           H  
ATOM   3027  HB3 ARG A 177     -14.479  32.436  25.883  1.00 93.31           H  
ATOM   3028  O   ARG A 177     -16.871  32.185  28.655  1.00 93.31           O  
ATOM   3029  CG  ARG A 177     -13.379  30.623  26.280  1.00 93.31           C  
ATOM   3030  HG2 ARG A 177     -13.688  30.061  25.398  1.00 93.31           H  
ATOM   3031  HG3 ARG A 177     -13.241  29.923  27.104  1.00 93.31           H  
ATOM   3032  CD  ARG A 177     -12.067  31.364  25.993  1.00 93.31           C  
ATOM   3033  HD2 ARG A 177     -11.650  31.715  26.937  1.00 93.31           H  
ATOM   3034  HD3 ARG A 177     -12.285  32.222  25.357  1.00 93.31           H  
ATOM   3035  NE  ARG A 177     -11.093  30.511  25.294  1.00 93.31           N  
ATOM   3036  HE  ARG A 177     -11.418  29.587  25.047  1.00 93.31           H  
ATOM   3037  NH1 ARG A 177      -9.378  32.039  25.186  1.00 93.31           N  
ATOM   3038 HH11 ARG A 177      -9.956  32.703  25.680  1.00 93.31           H  
ATOM   3039 HH12 ARG A 177      -8.486  32.325  24.807  1.00 93.31           H  
ATOM   3040  NH2 ARG A 177      -9.155  30.067  24.183  1.00 93.31           N  
ATOM   3041 HH21 ARG A 177      -8.241  30.361  23.868  1.00 93.31           H  
ATOM   3042 HH22 ARG A 177      -9.498  29.139  23.982  1.00 93.31           H  
ATOM   3043  CZ  ARG A 177      -9.886  30.874  24.896  1.00 93.31           C  
ATOM   3044  N   GLU A 178     -17.395  32.993  26.643  1.00 90.90           N  
ATOM   3045  H   GLU A 178     -17.196  32.976  25.653  1.00 90.90           H  
ATOM   3046  CA  GLU A 178     -18.347  33.983  27.159  1.00 90.90           C  
ATOM   3047  HA  GLU A 178     -17.869  34.524  27.976  1.00 90.90           H  
ATOM   3048  C   GLU A 178     -19.595  33.311  27.753  1.00 90.90           C  
ATOM   3049  CB  GLU A 178     -18.677  35.005  26.062  1.00 90.90           C  
ATOM   3050  HB2 GLU A 178     -17.742  35.417  25.685  1.00 90.90           H  
ATOM   3051  HB3 GLU A 178     -19.198  34.509  25.243  1.00 90.90           H  
ATOM   3052  O   GLU A 178     -19.947  33.593  28.900  1.00 90.90           O  
ATOM   3053  CG  GLU A 178     -19.539  36.155  26.602  1.00 90.90           C  
ATOM   3054  HG2 GLU A 178     -20.535  35.778  26.835  1.00 90.90           H  
ATOM   3055  HG3 GLU A 178     -19.089  36.517  27.526  1.00 90.90           H  
ATOM   3056  CD  GLU A 178     -19.655  37.318  25.605  1.00 90.90           C  
ATOM   3057  OE1 GLU A 178     -19.674  38.473  26.090  1.00 90.90           O  
ATOM   3058  OE2 GLU A 178     -19.696  37.051  24.380  1.00 90.90           O  
ATOM   3059  N   ARG A 179     -20.185  32.339  27.041  1.00 92.12           N  
ATOM   3060  H   ARG A 179     -19.818  32.150  26.119  1.00 92.12           H  
ATOM   3061  CA  ARG A 179     -21.302  31.517  27.547  1.00 92.12           C  
ATOM   3062  HA  ARG A 179     -22.136  32.166  27.816  1.00 92.12           H  
ATOM   3063  C   ARG A 179     -20.927  30.738  28.808  1.00 92.12           C  
ATOM   3064  CB  ARG A 179     -21.745  30.516  26.473  1.00 92.12           C  
ATOM   3065  HB2 ARG A 179     -20.876  29.942  26.154  1.00 92.12           H  
ATOM   3066  HB3 ARG A 179     -22.460  29.821  26.913  1.00 92.12           H  
ATOM   3067  O   ARG A 179     -21.748  30.600  29.712  1.00 92.12           O  
ATOM   3068  CG  ARG A 179     -22.404  31.168  25.252  1.00 92.12           C  
ATOM   3069  HG2 ARG A 179     -21.802  32.001  24.891  1.00 92.12           H  
ATOM   3070  HG3 ARG A 179     -23.392  31.539  25.524  1.00 92.12           H  
ATOM   3071  CD  ARG A 179     -22.517  30.103  24.158  1.00 92.12           C  
ATOM   3072  HD2 ARG A 179     -21.518  29.717  23.954  1.00 92.12           H  
ATOM   3073  HD3 ARG A 179     -23.143  29.288  24.522  1.00 92.12           H  
ATOM   3074  NE  ARG A 179     -23.086  30.647  22.915  1.00 92.12           N  
ATOM   3075  HE  ARG A 179     -23.406  31.604  22.953  1.00 92.12           H  
ATOM   3076  NH1 ARG A 179     -22.749  28.773  21.627  1.00 92.12           N  
ATOM   3077 HH11 ARG A 179     -22.761  28.303  20.733  1.00 92.12           H  
ATOM   3078 HH12 ARG A 179     -22.307  28.322  22.415  1.00 92.12           H  
ATOM   3079  NH2 ARG A 179     -23.685  30.582  20.720  1.00 92.12           N  
ATOM   3080 HH21 ARG A 179     -23.771  30.063  19.858  1.00 92.12           H  
ATOM   3081 HH22 ARG A 179     -24.068  31.513  20.811  1.00 92.12           H  
ATOM   3082  CZ  ARG A 179     -23.170  30.001  21.766  1.00 92.12           C  
ATOM   3083  N   GLU A 180     -19.701  30.227  28.887  1.00 90.45           N  
ATOM   3084  H   GLU A 180     -19.099  30.292  28.079  1.00 90.45           H  
ATOM   3085  CA  GLU A 180     -19.204  29.536  30.079  1.00 90.45           C  
ATOM   3086  HA  GLU A 180     -19.902  28.738  30.335  1.00 90.45           H  
ATOM   3087  C   GLU A 180     -19.136  30.476  31.295  1.00 90.45           C  
ATOM   3088  CB  GLU A 180     -17.856  28.884  29.754  1.00 90.45           C  
ATOM   3089  HB2 GLU A 180     -17.113  29.661  29.575  1.00 90.45           H  
ATOM   3090  HB3 GLU A 180     -17.969  28.289  28.848  1.00 90.45           H  
ATOM   3091  O   GLU A 180     -19.677  30.147  32.352  1.00 90.45           O  
ATOM   3092  CG  GLU A 180     -17.384  27.966  30.887  1.00 90.45           C  
ATOM   3093  HG2 GLU A 180     -17.178  28.567  31.773  1.00 90.45           H  
ATOM   3094  HG3 GLU A 180     -18.190  27.272  31.128  1.00 90.45           H  
ATOM   3095  CD  GLU A 180     -16.124  27.177  30.506  1.00 90.45           C  
ATOM   3096  OE1 GLU A 180     -15.985  26.055  31.040  1.00 90.45           O  
ATOM   3097  OE2 GLU A 180     -15.322  27.698  29.693  1.00 90.45           O  
ATOM   3098  N   ARG A 181     -18.603  31.696  31.128  1.00 92.04           N  
ATOM   3099  H   ARG A 181     -18.190  31.906  30.231  1.00 92.04           H  
ATOM   3100  CA  ARG A 181     -18.609  32.729  32.184  1.00 92.04           C  
ATOM   3101  HA  ARG A 181     -18.123  32.324  33.072  1.00 92.04           H  
ATOM   3102  C   ARG A 181     -20.022  33.139  32.607  1.00 92.04           C  
ATOM   3103  CB  ARG A 181     -17.862  33.982  31.715  1.00 92.04           C  
ATOM   3104  HB2 ARG A 181     -18.311  34.313  30.778  1.00 92.04           H  
ATOM   3105  HB3 ARG A 181     -18.010  34.770  32.453  1.00 92.04           H  
ATOM   3106  O   ARG A 181     -20.227  33.478  33.771  1.00 92.04           O  
ATOM   3107  CG  ARG A 181     -16.352  33.796  31.521  1.00 92.04           C  
ATOM   3108  HG2 ARG A 181     -16.157  32.940  30.876  1.00 92.04           H  
ATOM   3109  HG3 ARG A 181     -15.868  33.626  32.483  1.00 92.04           H  
ATOM   3110  CD  ARG A 181     -15.812  35.079  30.875  1.00 92.04           C  
ATOM   3111  HD2 ARG A 181     -15.780  35.868  31.626  1.00 92.04           H  
ATOM   3112  HD3 ARG A 181     -16.499  35.375  30.082  1.00 92.04           H  
ATOM   3113  NE  ARG A 181     -14.478  34.897  30.280  1.00 92.04           N  
ATOM   3114  HE  ARG A 181     -14.018  34.021  30.479  1.00 92.04           H  
ATOM   3115  NH1 ARG A 181     -14.452  36.855  29.066  1.00 92.04           N  
ATOM   3116 HH11 ARG A 181     -14.051  37.411  28.324  1.00 92.04           H  
ATOM   3117 HH12 ARG A 181     -15.383  37.066  29.395  1.00 92.04           H  
ATOM   3118  NH2 ARG A 181     -12.766  35.419  28.869  1.00 92.04           N  
ATOM   3119 HH21 ARG A 181     -12.305  34.559  29.127  1.00 92.04           H  
ATOM   3120 HH22 ARG A 181     -12.361  36.042  28.185  1.00 92.04           H  
ATOM   3121  CZ  ARG A 181     -13.908  35.721  29.416  1.00 92.04           C  
ATOM   3122  N   GLU A 182     -20.997  33.153  31.697  1.00 89.65           N  
ATOM   3123  H   GLU A 182     -20.767  32.959  30.733  1.00 89.65           H  
ATOM   3124  CA  GLU A 182     -22.400  33.394  32.067  1.00 89.65           C  
ATOM   3125  HA  GLU A 182     -22.448  34.277  32.705  1.00 89.65           H  
ATOM   3126  C   GLU A 182     -22.974  32.247  32.906  1.00 89.65           C  
ATOM   3127  CB  GLU A 182     -23.280  33.667  30.841  1.00 89.65           C  
ATOM   3128  HB2 GLU A 182     -24.319  33.658  31.170  1.00 89.65           H  
ATOM   3129  HB3 GLU A 182     -23.146  32.883  30.096  1.00 89.65           H  
ATOM   3130  O   GLU A 182     -23.552  32.510  33.962  1.00 89.65           O  
ATOM   3131  CG  GLU A 182     -22.986  35.040  30.224  1.00 89.65           C  
ATOM   3132  HG2 GLU A 182     -22.059  34.996  29.653  1.00 89.65           H  
ATOM   3133  HG3 GLU A 182     -22.845  35.763  31.027  1.00 89.65           H  
ATOM   3134  CD  GLU A 182     -24.136  35.503  29.322  1.00 89.65           C  
ATOM   3135  OE1 GLU A 182     -24.580  36.656  29.535  1.00 89.65           O  
ATOM   3136  OE2 GLU A 182     -24.575  34.697  28.470  1.00 89.65           O  
ATOM   3137  N   ARG A 183     -22.729  30.989  32.513  1.00 91.84           N  
ATOM   3138  H   ARG A 183     -22.239  30.860  31.639  1.00 91.84           H  
ATOM   3139  CA  ARG A 183     -23.110  29.798  33.295  1.00 91.84           C  
ATOM   3140  HA  ARG A 183     -24.188  29.809  33.455  1.00 91.84           H  
ATOM   3141  C   ARG A 183     -22.467  29.791  34.686  1.00 91.84           C  
ATOM   3142  CB  ARG A 183     -22.720  28.520  32.532  1.00 91.84           C  
ATOM   3143  HB2 ARG A 183     -21.666  28.583  32.259  1.00 91.84           H  
ATOM   3144  HB3 ARG A 183     -22.836  27.667  33.200  1.00 91.84           H  
ATOM   3145  O   ARG A 183     -23.114  29.396  35.653  1.00 91.84           O  
ATOM   3146  CG  ARG A 183     -23.553  28.246  31.269  1.00 91.84           C  
ATOM   3147  HG2 ARG A 183     -23.627  29.144  30.655  1.00 91.84           H  
ATOM   3148  HG3 ARG A 183     -24.557  27.938  31.562  1.00 91.84           H  
ATOM   3149  CD  ARG A 183     -22.872  27.128  30.462  1.00 91.84           C  
ATOM   3150  HD2 ARG A 183     -22.712  26.273  31.119  1.00 91.84           H  
ATOM   3151  HD3 ARG A 183     -21.903  27.490  30.120  1.00 91.84           H  
ATOM   3152  NE  ARG A 183     -23.666  26.694  29.296  1.00 91.84           N  
ATOM   3153  HE  ARG A 183     -24.527  27.193  29.121  1.00 91.84           H  
ATOM   3154  NH1 ARG A 183     -22.294  24.962  28.623  1.00 91.84           N  
ATOM   3155 HH11 ARG A 183     -22.128  24.147  28.050  1.00 91.84           H  
ATOM   3156 HH12 ARG A 183     -21.595  25.220  29.304  1.00 91.84           H  
ATOM   3157  NH2 ARG A 183     -24.220  25.305  27.571  1.00 91.84           N  
ATOM   3158 HH21 ARG A 183     -24.035  24.450  27.065  1.00 91.84           H  
ATOM   3159 HH22 ARG A 183     -25.140  25.718  27.520  1.00 91.84           H  
ATOM   3160  CZ  ARG A 183     -23.387  25.666  28.505  1.00 91.84           C  
ATOM   3161  N   GLU A 184     -21.214  30.229  34.823  1.00 88.88           N  
ATOM   3162  H   GLU A 184     -20.685  30.443  33.990  1.00 88.88           H  
ATOM   3163  CA  GLU A 184     -20.571  30.377  36.137  1.00 88.88           C  
ATOM   3164  HA  GLU A 184     -20.693  29.450  36.697  1.00 88.88           H  
ATOM   3165  C   GLU A 184     -21.221  31.473  36.987  1.00 88.88           C  
ATOM   3166  CB  GLU A 184     -19.069  30.646  36.006  1.00 88.88           C  
ATOM   3167  HB2 GLU A 184     -18.894  31.460  35.302  1.00 88.88           H  
ATOM   3168  HB3 GLU A 184     -18.704  30.955  36.986  1.00 88.88           H  
ATOM   3169  O   GLU A 184     -21.554  31.217  38.144  1.00 88.88           O  
ATOM   3170  CG  GLU A 184     -18.288  29.399  35.580  1.00 88.88           C  
ATOM   3171  HG2 GLU A 184     -18.406  29.237  34.508  1.00 88.88           H  
ATOM   3172  HG3 GLU A 184     -18.697  28.531  36.097  1.00 88.88           H  
ATOM   3173  CD  GLU A 184     -16.804  29.553  35.934  1.00 88.88           C  
ATOM   3174  OE1 GLU A 184     -16.286  28.620  36.589  1.00 88.88           O  
ATOM   3175  OE2 GLU A 184     -16.237  30.623  35.612  1.00 88.88           O  
ATOM   3176  N   LYS A 185     -21.489  32.657  36.418  1.00 88.70           N  
ATOM   3177  H   LYS A 185     -21.186  32.801  35.465  1.00 88.70           H  
ATOM   3178  CA  LYS A 185     -22.215  33.738  37.113  1.00 88.70           C  
ATOM   3179  HA  LYS A 185     -21.681  33.997  38.026  1.00 88.70           H  
ATOM   3180  C   LYS A 185     -23.624  33.316  37.532  1.00 88.70           C  
ATOM   3181  CB  LYS A 185     -22.314  34.968  36.204  1.00 88.70           C  
ATOM   3182  HB2 LYS A 185     -23.045  35.659  36.623  1.00 88.70           H  
ATOM   3183  HB3 LYS A 185     -22.674  34.650  35.225  1.00 88.70           H  
ATOM   3184  O   LYS A 185     -24.119  33.777  38.558  1.00 88.70           O  
ATOM   3185  CG  LYS A 185     -20.986  35.719  36.053  1.00 88.70           C  
ATOM   3186  HG2 LYS A 185     -20.184  35.024  35.805  1.00 88.70           H  
ATOM   3187  HG3 LYS A 185     -20.740  36.217  36.991  1.00 88.70           H  
ATOM   3188  CD  LYS A 185     -21.135  36.753  34.932  1.00 88.70           C  
ATOM   3189  HD2 LYS A 185     -21.426  36.234  34.019  1.00 88.70           H  
ATOM   3190  HD3 LYS A 185     -21.913  37.467  35.200  1.00 88.70           H  
ATOM   3191  CE  LYS A 185     -19.817  37.486  34.686  1.00 88.70           C  
ATOM   3192  HE2 LYS A 185     -19.547  38.041  35.585  1.00 88.70           H  
ATOM   3193  HE3 LYS A 185     -19.044  36.739  34.509  1.00 88.70           H  
ATOM   3194  NZ  LYS A 185     -19.936  38.391  33.515  1.00 88.70           N  
ATOM   3195  HZ1 LYS A 185     -19.060  38.857  33.329  1.00 88.70           H  
ATOM   3196  HZ2 LYS A 185     -20.193  37.860  32.695  1.00 88.70           H  
ATOM   3197  HZ3 LYS A 185     -20.654  39.085  33.666  1.00 88.70           H  
ATOM   3198  N   GLU A 186     -24.293  32.474  36.750  1.00 87.30           N  
ATOM   3199  H   GLU A 186     -23.883  32.210  35.866  1.00 87.30           H  
ATOM   3200  CA  GLU A 186     -25.602  31.924  37.104  1.00 87.30           C  
ATOM   3201  HA  GLU A 186     -26.236  32.739  37.451  1.00 87.30           H  
ATOM   3202  C   GLU A 186     -25.501  30.927  38.266  1.00 87.30           C  
ATOM   3203  CB  GLU A 186     -26.268  31.334  35.858  1.00 87.30           C  
ATOM   3204  HB2 GLU A 186     -26.276  32.099  35.082  1.00 87.30           H  
ATOM   3205  HB3 GLU A 186     -25.698  30.475  35.503  1.00 87.30           H  
ATOM   3206  O   GLU A 186     -26.202  31.098  39.263  1.00 87.30           O  
ATOM   3207  CG  GLU A 186     -27.713  30.918  36.157  1.00 87.30           C  
ATOM   3208  HG2 GLU A 186     -27.707  30.023  36.780  1.00 87.30           H  
ATOM   3209  HG3 GLU A 186     -28.193  31.718  36.721  1.00 87.30           H  
ATOM   3210  CD  GLU A 186     -28.515  30.651  34.878  1.00 87.30           C  
ATOM   3211  OE1 GLU A 186     -29.718  30.996  34.895  1.00 87.30           O  
ATOM   3212  OE2 GLU A 186     -27.913  30.150  33.902  1.00 87.30           O  
ATOM   3213  N   LYS A 187     -24.550  29.983  38.217  1.00 87.56           N  
ATOM   3214  H   LYS A 187     -24.014  29.900  37.365  1.00 87.56           H  
ATOM   3215  CA  LYS A 187     -24.238  29.078  39.342  1.00 87.56           C  
ATOM   3216  HA  LYS A 187     -25.130  28.504  39.595  1.00 87.56           H  
ATOM   3217  C   LYS A 187     -23.830  29.837  40.608  1.00 87.56           C  
ATOM   3218  CB  LYS A 187     -23.110  28.117  38.937  1.00 87.56           C  
ATOM   3219  HB2 LYS A 187     -22.288  28.699  38.519  1.00 87.56           H  
ATOM   3220  HB3 LYS A 187     -22.743  27.610  39.829  1.00 87.56           H  
ATOM   3221  O   LYS A 187     -24.159  29.411  41.712  1.00 87.56           O  
ATOM   3222  CG  LYS A 187     -23.550  27.045  37.929  1.00 87.56           C  
ATOM   3223  HG2 LYS A 187     -24.082  27.507  37.098  1.00 87.56           H  
ATOM   3224  HG3 LYS A 187     -24.222  26.342  38.421  1.00 87.56           H  
ATOM   3225  CD  LYS A 187     -22.318  26.302  37.393  1.00 87.56           C  
ATOM   3226  HD2 LYS A 187     -21.643  27.029  36.942  1.00 87.56           H  
ATOM   3227  HD3 LYS A 187     -21.807  25.806  38.219  1.00 87.56           H  
ATOM   3228  CE  LYS A 187     -22.720  25.270  36.335  1.00 87.56           C  
ATOM   3229  HE2 LYS A 187     -23.367  24.524  36.798  1.00 87.56           H  
ATOM   3230  HE3 LYS A 187     -23.302  25.782  35.569  1.00 87.56           H  
ATOM   3231  NZ  LYS A 187     -21.527  24.627  35.723  1.00 87.56           N  
ATOM   3232  HZ1 LYS A 187     -20.980  24.134  36.414  1.00 87.56           H  
ATOM   3233  HZ2 LYS A 187     -21.800  23.975  35.001  1.00 87.56           H  
ATOM   3234  HZ3 LYS A 187     -20.932  25.323  35.297  1.00 87.56           H  
ATOM   3235  N   GLU A 188     -23.115  30.954  40.485  1.00 85.22           N  
ATOM   3236  H   GLU A 188     -22.771  31.200  39.568  1.00 85.22           H  
ATOM   3237  CA  GLU A 188     -22.753  31.803  41.623  1.00 85.22           C  
ATOM   3238  HA  GLU A 188     -22.359  31.167  42.416  1.00 85.22           H  
ATOM   3239  C   GLU A 188     -23.979  32.526  42.200  1.00 85.22           C  
ATOM   3240  CB  GLU A 188     -21.639  32.778  41.220  1.00 85.22           C  
ATOM   3241  HB2 GLU A 188     -22.032  33.498  40.502  1.00 85.22           H  
ATOM   3242  HB3 GLU A 188     -20.828  32.217  40.755  1.00 85.22           H  
ATOM   3243  O   GLU A 188     -24.195  32.481  43.410  1.00 85.22           O  
ATOM   3244  CG  GLU A 188     -21.088  33.509  42.454  1.00 85.22           C  
ATOM   3245  HG2 GLU A 188     -21.890  34.088  42.910  1.00 85.22           H  
ATOM   3246  HG3 GLU A 188     -20.759  32.763  43.177  1.00 85.22           H  
ATOM   3247  CD  GLU A 188     -19.925  34.458  42.134  1.00 85.22           C  
ATOM   3248  OE1 GLU A 188     -19.164  34.746  43.085  1.00 85.22           O  
ATOM   3249  OE2 GLU A 188     -19.834  34.918  40.973  1.00 85.22           O  
ATOM   3250  N   LYS A 189     -24.846  33.103  41.356  1.00 82.69           N  
ATOM   3251  H   LYS A 189     -24.617  33.104  40.372  1.00 82.69           H  
ATOM   3252  CA  LYS A 189     -26.141  33.663  41.789  1.00 82.69           C  
ATOM   3253  HA  LYS A 189     -25.963  34.445  42.527  1.00 82.69           H  
ATOM   3254  C   LYS A 189     -27.022  32.614  42.469  1.00 82.69           C  
ATOM   3255  CB  LYS A 189     -26.896  34.248  40.588  1.00 82.69           C  
ATOM   3256  HB2 LYS A 189     -27.938  34.401  40.867  1.00 82.69           H  
ATOM   3257  HB3 LYS A 189     -26.874  33.523  39.774  1.00 82.69           H  
ATOM   3258  O   LYS A 189     -27.680  32.932  43.457  1.00 82.69           O  
ATOM   3259  CG  LYS A 189     -26.336  35.591  40.103  1.00 82.69           C  
ATOM   3260  HG2 LYS A 189     -25.254  35.533  39.989  1.00 82.69           H  
ATOM   3261  HG3 LYS A 189     -26.570  36.368  40.830  1.00 82.69           H  
ATOM   3262  CD  LYS A 189     -26.980  35.927  38.751  1.00 82.69           C  
ATOM   3263  HD2 LYS A 189     -28.060  36.001  38.877  1.00 82.69           H  
ATOM   3264  HD3 LYS A 189     -26.761  35.117  38.055  1.00 82.69           H  
ATOM   3265  CE  LYS A 189     -26.433  37.234  38.177  1.00 82.69           C  
ATOM   3266  HE2 LYS A 189     -25.347  37.153  38.125  1.00 82.69           H  
ATOM   3267  HE3 LYS A 189     -26.679  38.050  38.857  1.00 82.69           H  
ATOM   3268  NZ  LYS A 189     -26.995  37.484  36.825  1.00 82.69           N  
ATOM   3269  HZ1 LYS A 189     -26.759  36.721  36.207  1.00 82.69           H  
ATOM   3270  HZ2 LYS A 189     -26.626  38.335  36.426  1.00 82.69           H  
ATOM   3271  HZ3 LYS A 189     -28.002  37.545  36.857  1.00 82.69           H  
ATOM   3272  N   GLU A 190     -27.042  31.384  41.964  1.00 78.12           N  
ATOM   3273  H   GLU A 190     -26.545  31.212  41.101  1.00 78.12           H  
ATOM   3274  CA  GLU A 190     -27.787  30.273  42.558  1.00 78.12           C  
ATOM   3275  HA  GLU A 190     -28.813  30.598  42.734  1.00 78.12           H  
ATOM   3276  C   GLU A 190     -27.203  29.874  43.920  1.00 78.12           C  
ATOM   3277  CB  GLU A 190     -27.837  29.102  41.568  1.00 78.12           C  
ATOM   3278  HB2 GLU A 190     -26.844  28.660  41.483  1.00 78.12           H  
ATOM   3279  HB3 GLU A 190     -28.139  29.479  40.591  1.00 78.12           H  
ATOM   3280  O   GLU A 190     -27.945  29.813  44.897  1.00 78.12           O  
ATOM   3281  CG  GLU A 190     -28.853  28.040  42.009  1.00 78.12           C  
ATOM   3282  HG2 GLU A 190     -28.549  27.630  42.972  1.00 78.12           H  
ATOM   3283  HG3 GLU A 190     -29.823  28.520  42.138  1.00 78.12           H  
ATOM   3284  CD  GLU A 190     -28.962  26.900  40.987  1.00 78.12           C  
ATOM   3285  OE1 GLU A 190     -30.110  26.529  40.661  1.00 78.12           O  
ATOM   3286  OE2 GLU A 190     -27.893  26.413  40.548  1.00 78.12           O  
ATOM   3287  N   LYS A 191     -25.874  29.738  44.042  1.00 80.21           N  
ATOM   3288  H   LYS A 191     -25.319  29.780  43.199  1.00 80.21           H  
ATOM   3289  CA  LYS A 191     -25.191  29.531  45.334  1.00 80.21           C  
ATOM   3290  HA  LYS A 191     -25.571  28.618  45.792  1.00 80.21           H  
ATOM   3291  C   LYS A 191     -25.467  30.655  46.332  1.00 80.21           C  
ATOM   3292  CB  LYS A 191     -23.676  29.402  45.124  1.00 80.21           C  
ATOM   3293  HB2 LYS A 191     -23.174  29.545  46.081  1.00 80.21           H  
ATOM   3294  HB3 LYS A 191     -23.339  30.188  44.447  1.00 80.21           H  
ATOM   3295  O   LYS A 191     -25.699  30.369  47.504  1.00 80.21           O  
ATOM   3296  CG  LYS A 191     -23.268  28.030  44.577  1.00 80.21           C  
ATOM   3297  HG2 LYS A 191     -23.483  27.266  45.323  1.00 80.21           H  
ATOM   3298  HG3 LYS A 191     -23.830  27.801  43.671  1.00 80.21           H  
ATOM   3299  CD  LYS A 191     -21.768  28.035  44.262  1.00 80.21           C  
ATOM   3300  HD2 LYS A 191     -21.566  28.815  43.527  1.00 80.21           H  
ATOM   3301  HD3 LYS A 191     -21.211  28.251  45.174  1.00 80.21           H  
ATOM   3302  CE  LYS A 191     -21.335  26.681  43.698  1.00 80.21           C  
ATOM   3303  HE2 LYS A 191     -21.929  26.477  42.808  1.00 80.21           H  
ATOM   3304  HE3 LYS A 191     -21.559  25.907  44.433  1.00 80.21           H  
ATOM   3305  NZ  LYS A 191     -19.888  26.680  43.365  1.00 80.21           N  
ATOM   3306  HZ1 LYS A 191     -19.687  27.395  42.681  1.00 80.21           H  
ATOM   3307  HZ2 LYS A 191     -19.609  25.788  42.983  1.00 80.21           H  
ATOM   3308  HZ3 LYS A 191     -19.333  26.868  44.188  1.00 80.21           H  
ATOM   3309  N   ILE A 192     -25.470  31.916  45.890  1.00 76.15           N  
ATOM   3310  H   ILE A 192     -25.208  32.080  44.929  1.00 76.15           H  
ATOM   3311  CA  ILE A 192     -25.802  33.064  46.743  1.00 76.15           C  
ATOM   3312  HA  ILE A 192     -25.191  33.007  47.644  1.00 76.15           H  
ATOM   3313  C   ILE A 192     -27.258  32.964  47.211  1.00 76.15           C  
ATOM   3314  CB  ILE A 192     -25.467  34.403  46.044  1.00 76.15           C  
ATOM   3315  HB  ILE A 192     -25.897  34.391  45.043  1.00 76.15           H  
ATOM   3316  O   ILE A 192     -27.484  33.036  48.413  1.00 76.15           O  
ATOM   3317  CG1 ILE A 192     -23.931  34.566  45.936  1.00 76.15           C  
ATOM   3318 HG12 ILE A 192     -23.516  34.774  46.922  1.00 76.15           H  
ATOM   3319 HG13 ILE A 192     -23.484  33.634  45.589  1.00 76.15           H  
ATOM   3320  CG2 ILE A 192     -26.058  35.601  46.815  1.00 76.15           C  
ATOM   3321 HG21 ILE A 192     -25.686  35.610  47.840  1.00 76.15           H  
ATOM   3322 HG22 ILE A 192     -25.791  36.540  46.330  1.00 76.15           H  
ATOM   3323 HG23 ILE A 192     -27.146  35.546  46.838  1.00 76.15           H  
ATOM   3324  CD1 ILE A 192     -23.489  35.671  44.967  1.00 76.15           C  
ATOM   3325 HD11 ILE A 192     -23.792  36.652  45.332  1.00 76.15           H  
ATOM   3326 HD12 ILE A 192     -22.402  35.656  44.879  1.00 76.15           H  
ATOM   3327 HD13 ILE A 192     -23.923  35.495  43.982  1.00 76.15           H  
ATOM   3328  N   LYS A 193     -28.226  32.695  46.321  1.00 75.07           N  
ATOM   3329  H   LYS A 193     -27.970  32.617  45.347  1.00 75.07           H  
ATOM   3330  CA  LYS A 193     -29.631  32.450  46.709  1.00 75.07           C  
ATOM   3331  HA  LYS A 193     -30.029  33.335  47.205  1.00 75.07           H  
ATOM   3332  C   LYS A 193     -29.760  31.305  47.715  1.00 75.07           C  
ATOM   3333  CB  LYS A 193     -30.489  32.118  45.479  1.00 75.07           C  
ATOM   3334  HB2 LYS A 193     -31.421  31.670  45.825  1.00 75.07           H  
ATOM   3335  HB3 LYS A 193     -29.973  31.376  44.871  1.00 75.07           H  
ATOM   3336  O   LYS A 193     -30.444  31.459  48.724  1.00 75.07           O  
ATOM   3337  CG  LYS A 193     -30.851  33.329  44.610  1.00 75.07           C  
ATOM   3338  HG2 LYS A 193     -29.950  33.844  44.276  1.00 75.07           H  
ATOM   3339  HG3 LYS A 193     -31.465  34.019  45.187  1.00 75.07           H  
ATOM   3340  CD  LYS A 193     -31.640  32.817  43.398  1.00 75.07           C  
ATOM   3341  HD2 LYS A 193     -31.003  32.144  42.823  1.00 75.07           H  
ATOM   3342  HD3 LYS A 193     -32.504  32.255  43.755  1.00 75.07           H  
ATOM   3343  CE  LYS A 193     -32.122  33.952  42.494  1.00 75.07           C  
ATOM   3344  HE2 LYS A 193     -32.729  34.635  43.088  1.00 75.07           H  
ATOM   3345  HE3 LYS A 193     -31.252  34.497  42.126  1.00 75.07           H  
ATOM   3346  NZ  LYS A 193     -32.915  33.406  41.362  1.00 75.07           N  
ATOM   3347  HZ1 LYS A 193     -32.358  32.762  40.818  1.00 75.07           H  
ATOM   3348  HZ2 LYS A 193     -33.710  32.889  41.709  1.00 75.07           H  
ATOM   3349  HZ3 LYS A 193     -33.249  34.139  40.753  1.00 75.07           H  
ATOM   3350  N   HIS A 194     -29.089  30.180  47.469  1.00 66.93           N  
ATOM   3351  H   HIS A 194     -28.584  30.104  46.597  1.00 66.93           H  
ATOM   3352  CA  HIS A 194     -29.133  29.014  48.352  1.00 66.93           C  
ATOM   3353  HA  HIS A 194     -30.181  28.752  48.501  1.00 66.93           H  
ATOM   3354  C   HIS A 194     -28.541  29.320  49.730  1.00 66.93           C  
ATOM   3355  CB  HIS A 194     -28.416  27.820  47.699  1.00 66.93           C  
ATOM   3356  HB2 HIS A 194     -28.147  28.053  46.668  1.00 66.93           H  
ATOM   3357  HB3 HIS A 194     -27.492  27.595  48.231  1.00 66.93           H  
ATOM   3358  O   HIS A 194     -29.097  28.901  50.744  1.00 66.93           O  
ATOM   3359  CG  HIS A 194     -29.279  26.590  47.681  1.00 66.93           C  
ATOM   3360  CD2 HIS A 194     -29.670  25.894  46.569  1.00 66.93           C  
ATOM   3361  HD2 HIS A 194     -29.393  26.109  45.547  1.00 66.93           H  
ATOM   3362  ND1 HIS A 194     -29.893  26.007  48.768  1.00 66.93           N  
ATOM   3363  HD1 HIS A 194     -29.840  26.324  49.726  1.00 66.93           H  
ATOM   3364  CE1 HIS A 194     -30.636  24.980  48.319  1.00 66.93           C  
ATOM   3365  HE1 HIS A 194     -31.252  24.336  48.928  1.00 66.93           H  
ATOM   3366  NE2 HIS A 194     -30.524  24.874  46.988  1.00 66.93           N  
ATOM   3367  N   LYS A 195     -27.455  30.103  49.774  1.00 69.48           N  
ATOM   3368  H   LYS A 195     -27.029  30.376  48.900  1.00 69.48           H  
ATOM   3369  CA  LYS A 195     -26.858  30.584  51.018  1.00 69.48           C  
ATOM   3370  HA  LYS A 195     -26.742  29.733  51.689  1.00 69.48           H  
ATOM   3371  C   LYS A 195     -27.777  31.565  51.749  1.00 69.48           C  
ATOM   3372  CB  LYS A 195     -25.463  31.158  50.732  1.00 69.48           C  
ATOM   3373  HB2 LYS A 195     -24.858  30.394  50.244  1.00 69.48           H  
ATOM   3374  HB3 LYS A 195     -25.537  32.028  50.079  1.00 69.48           H  
ATOM   3375  O   LYS A 195     -27.993  31.387  52.938  1.00 69.48           O  
ATOM   3376  CG  LYS A 195     -24.809  31.556  52.056  1.00 69.48           C  
ATOM   3377  HG2 LYS A 195     -24.891  30.726  52.758  1.00 69.48           H  
ATOM   3378  HG3 LYS A 195     -25.346  32.413  52.463  1.00 69.48           H  
ATOM   3379  CD  LYS A 195     -23.338  31.936  51.916  1.00 69.48           C  
ATOM   3380  HD2 LYS A 195     -22.772  31.089  51.528  1.00 69.48           H  
ATOM   3381  HD3 LYS A 195     -23.243  32.795  51.252  1.00 69.48           H  
ATOM   3382  CE  LYS A 195     -22.875  32.291  53.331  1.00 69.48           C  
ATOM   3383  HE2 LYS A 195     -23.525  33.075  53.719  1.00 69.48           H  
ATOM   3384  HE3 LYS A 195     -23.033  31.427  53.977  1.00 69.48           H  
ATOM   3385  NZ  LYS A 195     -21.459  32.719  53.362  1.00 69.48           N  
ATOM   3386  HZ1 LYS A 195     -21.217  32.959  54.313  1.00 69.48           H  
ATOM   3387  HZ2 LYS A 195     -21.339  33.538  52.783  1.00 69.48           H  
ATOM   3388  HZ3 LYS A 195     -20.859  31.973  53.040  1.00 69.48           H  
ATOM   3389  N   THR A 196     -28.395  32.528  51.058  1.00 67.84           N  
ATOM   3390  H   THR A 196     -28.172  32.648  50.081  1.00 67.84           H  
ATOM   3391  CA  THR A 196     -29.372  33.446  51.675  1.00 67.84           C  
ATOM   3392  HA  THR A 196     -28.890  33.940  52.519  1.00 67.84           H  
ATOM   3393  C   THR A 196     -30.584  32.695  52.240  1.00 67.84           C  
ATOM   3394  CB  THR A 196     -29.843  34.525  50.683  1.00 67.84           C  
ATOM   3395  HB  THR A 196     -30.507  34.077  49.944  1.00 67.84           H  
ATOM   3396  O   THR A 196     -31.066  33.042  53.313  1.00 67.84           O  
ATOM   3397  CG2 THR A 196     -30.560  35.681  51.377  1.00 67.84           C  
ATOM   3398 HG21 THR A 196     -31.478  35.322  51.842  1.00 67.84           H  
ATOM   3399 HG22 THR A 196     -29.921  36.115  52.146  1.00 67.84           H  
ATOM   3400 HG23 THR A 196     -30.818  36.446  50.644  1.00 67.84           H  
ATOM   3401  OG1 THR A 196     -28.756  35.116  50.010  1.00 67.84           O  
ATOM   3402  HG1 THR A 196     -28.087  35.314  50.670  1.00 67.84           H  
ATOM   3403  N   HIS A 197     -31.048  31.627  51.580  1.00 53.22           N  
ATOM   3404  H   HIS A 197     -30.670  31.409  50.669  1.00 53.22           H  
ATOM   3405  CA  HIS A 197     -32.096  30.761  52.132  1.00 53.22           C  
ATOM   3406  HA  HIS A 197     -32.898  31.396  52.508  1.00 53.22           H  
ATOM   3407  C   HIS A 197     -31.632  29.933  53.340  1.00 53.22           C  
ATOM   3408  CB  HIS A 197     -32.686  29.866  51.032  1.00 53.22           C  
ATOM   3409  HB2 HIS A 197     -33.101  28.969  51.491  1.00 53.22           H  
ATOM   3410  HB3 HIS A 197     -31.904  29.551  50.341  1.00 53.22           H  
ATOM   3411  O   HIS A 197     -32.412  29.763  54.272  1.00 53.22           O  
ATOM   3412  CG  HIS A 197     -33.807  30.537  50.281  1.00 53.22           C  
ATOM   3413  CD2 HIS A 197     -33.823  30.890  48.959  1.00 53.22           C  
ATOM   3414  HD2 HIS A 197     -33.015  30.744  48.257  1.00 53.22           H  
ATOM   3415  ND1 HIS A 197     -35.031  30.885  50.808  1.00 53.22           N  
ATOM   3416  HD1 HIS A 197     -35.359  30.669  51.738  1.00 53.22           H  
ATOM   3417  CE1 HIS A 197     -35.764  31.438  49.827  1.00 53.22           C  
ATOM   3418  HE1 HIS A 197     -36.784  31.777  49.932  1.00 53.22           H  
ATOM   3419  NE2 HIS A 197     -35.065  31.474  48.680  1.00 53.22           N  
ATOM   3420  N   GLN A 198     -30.386  29.446  53.370  1.00 52.43           N  
ATOM   3421  H   GLN A 198     -29.783  29.589  52.573  1.00 52.43           H  
ATOM   3422  CA  GLN A 198     -29.851  28.726  54.536  1.00 52.43           C  
ATOM   3423  HA  GLN A 198     -30.599  28.010  54.877  1.00 52.43           H  
ATOM   3424  C   GLN A 198     -29.572  29.644  55.733  1.00 52.43           C  
ATOM   3425  CB  GLN A 198     -28.581  27.953  54.154  1.00 52.43           C  
ATOM   3426  HB2 GLN A 198     -27.922  28.586  53.560  1.00 52.43           H  
ATOM   3427  HB3 GLN A 198     -28.056  27.673  55.067  1.00 52.43           H  
ATOM   3428  O   GLN A 198     -29.835  29.249  56.869  1.00 52.43           O  
ATOM   3429  CG  GLN A 198     -28.915  26.666  53.386  1.00 52.43           C  
ATOM   3430  HG2 GLN A 198     -29.612  26.073  53.978  1.00 52.43           H  
ATOM   3431  HG3 GLN A 198     -29.402  26.915  52.443  1.00 52.43           H  
ATOM   3432  CD  GLN A 198     -27.691  25.803  53.091  1.00 52.43           C  
ATOM   3433  NE2 GLN A 198     -27.887  24.605  52.587  1.00 52.43           N  
ATOM   3434 HE21 GLN A 198     -27.059  24.055  52.408  1.00 52.43           H  
ATOM   3435 HE22 GLN A 198     -28.820  24.254  52.429  1.00 52.43           H  
ATOM   3436  OE1 GLN A 198     -26.544  26.163  53.306  1.00 52.43           O  
ATOM   3437  N   ASP A 199     -29.081  30.860  55.496  1.00 51.81           N  
ATOM   3438  H   ASP A 199     -28.812  31.101  54.553  1.00 51.81           H  
ATOM   3439  CA  ASP A 199     -28.808  31.834  56.556  1.00 51.81           C  
ATOM   3440  HA  ASP A 199     -28.284  31.326  57.366  1.00 51.81           H  
ATOM   3441  C   ASP A 199     -30.125  32.366  57.172  1.00 51.81           C  
ATOM   3442  CB  ASP A 199     -27.859  32.934  56.022  1.00 51.81           C  
ATOM   3443  HB2 ASP A 199     -28.291  33.368  55.120  1.00 51.81           H  
ATOM   3444  HB3 ASP A 199     -27.797  33.723  56.772  1.00 51.81           H  
ATOM   3445  O   ASP A 199     -30.195  32.559  58.382  1.00 51.81           O  
ATOM   3446  CG  ASP A 199     -26.415  32.454  55.723  1.00 51.81           C  
ATOM   3447  OD1 ASP A 199     -25.967  31.439  56.310  1.00 51.81           O  
ATOM   3448  OD2 ASP A 199     -25.713  33.119  54.917  1.00 51.81           O  
ATOM   3449  N   ASN A 200     -31.217  32.460  56.396  1.00 50.51           N  
ATOM   3450  H   ASN A 200     -31.104  32.323  55.401  1.00 50.51           H  
ATOM   3451  CA  ASN A 200     -32.558  32.799  56.906  1.00 50.51           C  
ATOM   3452  HA  ASN A 200     -32.464  33.656  57.572  1.00 50.51           H  
ATOM   3453  C   ASN A 200     -33.236  31.693  57.749  1.00 50.51           C  
ATOM   3454  CB  ASN A 200     -33.463  33.192  55.721  1.00 50.51           C  
ATOM   3455  HB2 ASN A 200     -34.504  33.154  56.043  1.00 50.51           H  
ATOM   3456  HB3 ASN A 200     -33.338  32.470  54.914  1.00 50.51           H  
ATOM   3457  O   ASN A 200     -34.273  31.955  58.356  1.00 50.51           O  
ATOM   3458  CG  ASN A 200     -33.231  34.596  55.189  1.00 50.51           C  
ATOM   3459  ND2 ASN A 200     -33.800  34.910  54.049  1.00 50.51           N  
ATOM   3460 HD21 ASN A 200     -34.326  34.215  53.540  1.00 50.51           H  
ATOM   3461 HD22 ASN A 200     -33.636  35.855  53.731  1.00 50.51           H  
ATOM   3462  OD1 ASN A 200     -32.594  35.452  55.775  1.00 50.51           O  
ATOM   3463  N   HIS A 201     -32.694  30.469  57.796  1.00 47.87           N  
ATOM   3464  H   HIS A 201     -31.837  30.308  57.287  1.00 47.87           H  
ATOM   3465  CA  HIS A 201     -33.292  29.334  58.519  1.00 47.87           C  
ATOM   3466  HA  HIS A 201     -34.300  29.617  58.824  1.00 47.87           H  
ATOM   3467  C   HIS A 201     -32.602  28.985  59.851  1.00 47.87           C  
ATOM   3468  CB  HIS A 201     -33.444  28.126  57.572  1.00 47.87           C  
ATOM   3469  HB2 HIS A 201     -32.647  28.136  56.828  1.00 47.87           H  
ATOM   3470  HB3 HIS A 201     -33.351  27.194  58.130  1.00 47.87           H  
ATOM   3471  O   HIS A 201     -32.922  27.956  60.442  1.00 47.87           O  
ATOM   3472  CG  HIS A 201     -34.786  28.090  56.885  1.00 47.87           C  
ATOM   3473  CD2 HIS A 201     -35.024  28.124  55.538  1.00 47.87           C  
ATOM   3474  HD2 HIS A 201     -34.273  28.184  54.765  1.00 47.87           H  
ATOM   3475  ND1 HIS A 201     -36.011  27.995  57.508  1.00 47.87           N  
ATOM   3476  HD1 HIS A 201     -36.166  27.924  58.504  1.00 47.87           H  
ATOM   3477  CE1 HIS A 201     -36.961  27.986  56.559  1.00 47.87           C  
ATOM   3478  HE1 HIS A 201     -38.022  27.915  56.748  1.00 47.87           H  
ATOM   3479  NE2 HIS A 201     -36.408  28.064  55.337  1.00 47.87           N  
ATOM   3480  N   LYS A 202     -31.669  29.811  60.348  1.00 42.93           N  
ATOM   3481  H   LYS A 202     -31.430  30.640  59.822  1.00 42.93           H  
ATOM   3482  CA  LYS A 202     -30.928  29.520  61.594  1.00 42.93           C  
ATOM   3483  HA  LYS A 202     -31.091  28.475  61.855  1.00 42.93           H  
ATOM   3484  C   LYS A 202     -31.407  30.235  62.860  1.00 42.93           C  
ATOM   3485  CB  LYS A 202     -29.423  29.693  61.359  1.00 42.93           C  
ATOM   3486  HB2 LYS A 202     -28.914  29.791  62.318  1.00 42.93           H  
ATOM   3487  HB3 LYS A 202     -29.232  30.590  60.770  1.00 42.93           H  
ATOM   3488  O   LYS A 202     -31.027  29.797  63.941  1.00 42.93           O  
ATOM   3489  CG  LYS A 202     -28.892  28.445  60.645  1.00 42.93           C  
ATOM   3490  HG2 LYS A 202     -29.381  28.341  59.677  1.00 42.93           H  
ATOM   3491  HG3 LYS A 202     -29.113  27.565  61.250  1.00 42.93           H  
ATOM   3492  CD  LYS A 202     -27.384  28.534  60.438  1.00 42.93           C  
ATOM   3493  HD2 LYS A 202     -26.891  28.696  61.397  1.00 42.93           H  
ATOM   3494  HD3 LYS A 202     -27.173  29.371  59.773  1.00 42.93           H  
ATOM   3495  CE  LYS A 202     -26.910  27.223  59.814  1.00 42.93           C  
ATOM   3496  HE2 LYS A 202     -27.528  27.023  58.939  1.00 42.93           H  
ATOM   3497  HE3 LYS A 202     -27.064  26.416  60.531  1.00 42.93           H  
ATOM   3498  NZ  LYS A 202     -25.489  27.325  59.420  1.00 42.93           N  
ATOM   3499  HZ1 LYS A 202     -25.390  28.082  58.758  1.00 42.93           H  
ATOM   3500  HZ2 LYS A 202     -25.180  26.468  58.983  1.00 42.93           H  
ATOM   3501  HZ3 LYS A 202     -24.919  27.530  60.228  1.00 42.93           H  
ATOM   3502  N   ASP A 203     -32.280  31.236  62.744  1.00 40.63           N  
ATOM   3503  H   ASP A 203     -32.519  31.549  61.814  1.00 40.63           H  
ATOM   3504  CA  ASP A 203     -32.676  32.088  63.880  1.00 40.63           C  
ATOM   3505  HA  ASP A 203     -32.037  31.846  64.729  1.00 40.63           H  
ATOM   3506  C   ASP A 203     -34.105  31.839  64.415  1.00 40.63           C  
ATOM   3507  CB  ASP A 203     -32.388  33.565  63.546  1.00 40.63           C  
ATOM   3508  HB2 ASP A 203     -32.860  34.202  64.294  1.00 40.63           H  
ATOM   3509  HB3 ASP A 203     -32.830  33.805  62.580  1.00 40.63           H  
ATOM   3510  O   ASP A 203     -34.596  32.610  65.234  1.00 40.63           O  
ATOM   3511  CG  ASP A 203     -30.891  33.924  63.534  1.00 40.63           C  
ATOM   3512  OD1 ASP A 203     -30.062  33.107  63.996  1.00 40.63           O  
ATOM   3513  OD2 ASP A 203     -30.584  35.043  63.067  1.00 40.63           O  
ATOM   3514  N   ASN A 204     -34.773  30.750  64.012  1.00 39.94           N  
ATOM   3515  H   ASN A 204     -34.326  30.135  63.348  1.00 39.94           H  
ATOM   3516  CA  ASN A 204     -36.035  30.301  64.620  1.00 39.94           C  
ATOM   3517  HA  ASN A 204     -36.086  30.668  65.645  1.00 39.94           H  
ATOM   3518  C   ASN A 204     -36.092  28.767  64.710  1.00 39.94           C  
ATOM   3519  CB  ASN A 204     -37.244  30.869  63.840  1.00 39.94           C  
ATOM   3520  HB2 ASN A 204     -36.939  31.135  62.828  1.00 39.94           H  
ATOM   3521  HB3 ASN A 204     -38.012  30.100  63.757  1.00 39.94           H  
ATOM   3522  O   ASN A 204     -36.451  28.105  63.743  1.00 39.94           O  
ATOM   3523  CG  ASN A 204     -37.925  32.061  64.495  1.00 39.94           C  
ATOM   3524  ND2 ASN A 204     -38.754  32.757  63.752  1.00 39.94           N  
ATOM   3525 HD21 ASN A 204     -38.906  32.492  62.789  1.00 39.94           H  
ATOM   3526 HD22 ASN A 204     -39.209  33.529  64.217  1.00 39.94           H  
ATOM   3527  OD1 ASN A 204     -37.798  32.369  65.668  1.00 39.94           O  
ATOM   3528  N   ASP A 205     -35.684  28.228  65.863  1.00 36.96           N  
ATOM   3529  H   ASP A 205     -35.092  28.834  66.413  1.00 36.96           H  
ATOM   3530  CA  ASP A 205     -36.460  27.255  66.663  1.00 36.96           C  
ATOM   3531  HA  ASP A 205     -37.316  27.795  67.066  1.00 36.96           H  
ATOM   3532  C   ASP A 205     -35.666  26.846  67.918  1.00 36.96           C  
ATOM   3533  CB  ASP A 205     -37.013  26.054  65.859  1.00 36.96           C  
ATOM   3534  HB2 ASP A 205     -37.133  25.201  66.528  1.00 36.96           H  
ATOM   3535  HB3 ASP A 205     -36.306  25.765  65.081  1.00 36.96           H  
ATOM   3536  O   ASP A 205     -35.246  25.709  68.132  1.00 36.96           O  
ATOM   3537  CG  ASP A 205     -38.407  26.328  65.257  1.00 36.96           C  
ATOM   3538  OD1 ASP A 205     -39.073  27.293  65.709  1.00 36.96           O  
ATOM   3539  OD2 ASP A 205     -38.838  25.518  64.407  1.00 36.96           O  
ATOM   3540  N   GLY A 206     -35.443  27.839  68.783  1.00 32.46           N  
ATOM   3541  H   GLY A 206     -35.822  28.746  68.549  1.00 32.46           H  
ATOM   3542  CA  GLY A 206     -34.762  27.698  70.070  1.00 32.46           C  
ATOM   3543  HA2 GLY A 206     -34.187  28.603  70.265  1.00 32.46           H  
ATOM   3544  HA3 GLY A 206     -34.065  26.862  70.019  1.00 32.46           H  
ATOM   3545  C   GLY A 206     -35.701  27.459  71.257  1.00 32.46           C  
ATOM   3546  O   GLY A 206     -35.469  28.046  72.310  1.00 32.46           O  
ATOM   3547  N   MET A 207     -36.761  26.651  71.121  1.00 32.57           N  
ATOM   3548  H   MET A 207     -36.922  26.224  70.219  1.00 32.57           H  
ATOM   3549  CA  MET A 207     -37.617  26.251  72.254  1.00 32.57           C  
ATOM   3550  HA  MET A 207     -37.003  26.202  73.153  1.00 32.57           H  
ATOM   3551  C   MET A 207     -38.270  24.869  72.080  1.00 32.57           C  
ATOM   3552  CB  MET A 207     -38.745  27.278  72.515  1.00 32.57           C  
ATOM   3553  HB2 MET A 207     -39.480  26.806  73.166  1.00 32.57           H  
ATOM   3554  HB3 MET A 207     -39.245  27.533  71.580  1.00 32.57           H  
ATOM   3555  O   MET A 207     -39.342  24.762  71.497  1.00 32.57           O  
ATOM   3556  CG  MET A 207     -38.303  28.562  73.223  1.00 32.57           C  
ATOM   3557  HG2 MET A 207     -37.543  28.315  73.964  1.00 32.57           H  
ATOM   3558  HG3 MET A 207     -37.861  29.234  72.487  1.00 32.57           H  
ATOM   3559  SD  MET A 207     -39.658  29.415  74.079  1.00 32.57           S  
ATOM   3560  CE  MET A 207     -38.780  30.905  74.612  1.00 32.57           C  
ATOM   3561  HE1 MET A 207     -39.463  31.552  75.163  1.00 32.57           H  
ATOM   3562  HE2 MET A 207     -37.943  30.628  75.254  1.00 32.57           H  
ATOM   3563  HE3 MET A 207     -38.404  31.438  73.739  1.00 32.57           H  
ATOM   3564  N   GLN A 208     -37.725  23.845  72.744  1.00 33.60           N  
ATOM   3565  H   GLN A 208     -36.723  23.874  72.871  1.00 33.60           H  
ATOM   3566  CA  GLN A 208     -38.453  23.165  73.829  1.00 33.60           C  
ATOM   3567  HA  GLN A 208     -38.782  23.952  74.509  1.00 33.60           H  
ATOM   3568  C   GLN A 208     -37.528  22.257  74.653  1.00 33.60           C  
ATOM   3569  CB  GLN A 208     -39.711  22.402  73.354  1.00 33.60           C  
ATOM   3570  HB2 GLN A 208     -39.693  22.265  72.273  1.00 33.60           H  
ATOM   3571  HB3 GLN A 208     -39.747  21.416  73.819  1.00 33.60           H  
ATOM   3572  O   GLN A 208     -36.702  21.514  74.129  1.00 33.60           O  
ATOM   3573  CG  GLN A 208     -40.970  23.186  73.777  1.00 33.60           C  
ATOM   3574  HG2 GLN A 208     -41.000  23.247  74.865  1.00 33.60           H  
ATOM   3575  HG3 GLN A 208     -40.918  24.204  73.389  1.00 33.60           H  
ATOM   3576  CD  GLN A 208     -42.289  22.581  73.308  1.00 33.60           C  
ATOM   3577  NE2 GLN A 208     -43.400  23.228  73.584  1.00 33.60           N  
ATOM   3578 HE21 GLN A 208     -44.236  22.814  73.198  1.00 33.60           H  
ATOM   3579 HE22 GLN A 208     -43.371  24.155  73.985  1.00 33.60           H  
ATOM   3580  OE1 GLN A 208     -42.372  21.518  72.724  1.00 33.60           O  
ATOM   3581  N   ILE A 209     -37.664  22.353  75.977  1.00 29.74           N  
ATOM   3582  H   ILE A 209     -38.423  22.917  76.332  1.00 29.74           H  
ATOM   3583  CA  ILE A 209     -36.880  21.598  76.960  1.00 29.74           C  
ATOM   3584  HA  ILE A 209     -35.903  21.374  76.533  1.00 29.74           H  
ATOM   3585  C   ILE A 209     -37.587  20.264  77.230  1.00 29.74           C  
ATOM   3586  CB  ILE A 209     -36.661  22.464  78.224  1.00 29.74           C  
ATOM   3587  HB  ILE A 209     -37.629  22.851  78.544  1.00 29.74           H  
ATOM   3588  O   ILE A 209     -38.806  20.223  77.388  1.00 29.74           O  
ATOM   3589  CG1 ILE A 209     -35.739  23.659  77.870  1.00 29.74           C  
ATOM   3590 HG12 ILE A 209     -36.127  24.169  76.987  1.00 29.74           H  
ATOM   3591 HG13 ILE A 209     -34.744  23.288  77.625  1.00 29.74           H  
ATOM   3592  CG2 ILE A 209     -36.073  21.650  79.391  1.00 29.74           C  
ATOM   3593 HG21 ILE A 209     -35.959  22.279  80.274  1.00 29.74           H  
ATOM   3594 HG22 ILE A 209     -36.744  20.835  79.664  1.00 29.74           H  
ATOM   3595 HG23 ILE A 209     -35.101  21.241  79.114  1.00 29.74           H  
ATOM   3596  CD1 ILE A 209     -35.616  24.719  78.971  1.00 29.74           C  
ATOM   3597 HD11 ILE A 209     -36.607  25.058  79.274  1.00 29.74           H  
ATOM   3598 HD12 ILE A 209     -35.087  24.316  79.834  1.00 29.74           H  
ATOM   3599 HD13 ILE A 209     -35.053  25.570  78.588  1.00 29.74           H  
ATOM   3600  N   GLY A 210     -36.820  19.172  77.254  1.00 28.12           N  
ATOM   3601  H   GLY A 210     -35.827  19.287  77.113  1.00 28.12           H  
ATOM   3602  CA  GLY A 210     -37.362  17.812  77.278  1.00 28.12           C  
ATOM   3603  HA2 GLY A 210     -38.138  17.738  76.517  1.00 28.12           H  
ATOM   3604  HA3 GLY A 210     -36.572  17.110  77.011  1.00 28.12           H  
ATOM   3605  C   GLY A 210     -37.966  17.364  78.613  1.00 28.12           C  
ATOM   3606  O   GLY A 210     -37.758  17.972  79.665  1.00 28.12           O  
ATOM   3607  N   SER A 211     -38.676  16.231  78.577  1.00 27.38           N  
ATOM   3608  H   SER A 211     -38.868  15.792  77.688  1.00 27.38           H  
ATOM   3609  CA  SER A 211     -39.102  15.523  79.784  1.00 27.38           C  
ATOM   3610  HA  SER A 211     -38.277  15.567  80.495  1.00 27.38           H  
ATOM   3611  C   SER A 211     -39.441  14.040  79.540  1.00 27.38           C  
ATOM   3612  CB  SER A 211     -40.307  16.248  80.403  1.00 27.38           C  
ATOM   3613  HB2 SER A 211     -41.237  15.769  80.095  1.00 27.38           H  
ATOM   3614  HB3 SER A 211     -40.336  17.286  80.072  1.00 27.38           H  
ATOM   3615  O   SER A 211     -40.050  13.701  78.535  1.00 27.38           O  
ATOM   3616  OG  SER A 211     -40.172  16.237  81.812  1.00 27.38           O  
ATOM   3617  HG  SER A 211     -39.732  17.058  82.047  1.00 27.38           H  
ATOM   3618  N   VAL A 212     -39.124  13.207  80.543  1.00 28.08           N  
ATOM   3619  H   VAL A 212     -38.616  13.651  81.294  1.00 28.08           H  
ATOM   3620  CA  VAL A 212     -39.706  11.876  80.865  1.00 28.08           C  
ATOM   3621  HA  VAL A 212     -39.372  11.711  81.889  1.00 28.08           H  
ATOM   3622  C   VAL A 212     -39.246  10.593  80.113  1.00 28.08           C  
ATOM   3623  CB  VAL A 212     -41.247  11.955  81.015  1.00 28.08           C  
ATOM   3624  HB  VAL A 212     -41.712  12.103  80.040  1.00 28.08           H  
ATOM   3625  O   VAL A 212     -39.847  10.181  79.135  1.00 28.08           O  
ATOM   3626  CG1 VAL A 212     -41.836  10.693  81.656  1.00 28.08           C  
ATOM   3627 HG11 VAL A 212     -42.918  10.793  81.735  1.00 28.08           H  
ATOM   3628 HG12 VAL A 212     -41.647   9.829  81.019  1.00 28.08           H  
ATOM   3629 HG13 VAL A 212     -41.413  10.535  82.648  1.00 28.08           H  
ATOM   3630  CG2 VAL A 212     -41.675  13.098  81.952  1.00 28.08           C  
ATOM   3631 HG21 VAL A 212     -41.127  13.059  82.893  1.00 28.08           H  
ATOM   3632 HG22 VAL A 212     -42.745  13.041  82.150  1.00 28.08           H  
ATOM   3633 HG23 VAL A 212     -41.502  14.058  81.466  1.00 28.08           H  
ATOM   3634  N   LYS A 213     -38.268   9.903  80.742  1.00 28.67           N  
ATOM   3635  H   LYS A 213     -37.628  10.515  81.228  1.00 28.67           H  
ATOM   3636  CA  LYS A 213     -38.242   8.497  81.273  1.00 28.67           C  
ATOM   3637  HA  LYS A 213     -37.210   8.344  81.587  1.00 28.67           H  
ATOM   3638  C   LYS A 213     -38.542   7.234  80.412  1.00 28.67           C  
ATOM   3639  CB  LYS A 213     -39.112   8.405  82.548  1.00 28.67           C  
ATOM   3640  HB2 LYS A 213     -39.070   7.388  82.939  1.00 28.67           H  
ATOM   3641  HB3 LYS A 213     -40.150   8.584  82.268  1.00 28.67           H  
ATOM   3642  O   LYS A 213     -39.332   7.242  79.484  1.00 28.67           O  
ATOM   3643  CG  LYS A 213     -38.711   9.340  83.698  1.00 28.67           C  
ATOM   3644  HG2 LYS A 213     -37.698   9.101  84.022  1.00 28.67           H  
ATOM   3645  HG3 LYS A 213     -38.736  10.380  83.371  1.00 28.67           H  
ATOM   3646  CD  LYS A 213     -39.679   9.166  84.876  1.00 28.67           C  
ATOM   3647  HD2 LYS A 213     -40.701   9.310  84.525  1.00 28.67           H  
ATOM   3648  HD3 LYS A 213     -39.585   8.153  85.267  1.00 28.67           H  
ATOM   3649  CE  LYS A 213     -39.371  10.182  85.981  1.00 28.67           C  
ATOM   3650  HE2 LYS A 213     -39.409  11.183  85.551  1.00 28.67           H  
ATOM   3651  HE3 LYS A 213     -38.357  10.008  86.341  1.00 28.67           H  
ATOM   3652  NZ  LYS A 213     -40.342  10.072  87.099  1.00 28.67           N  
ATOM   3653  HZ1 LYS A 213     -40.133  10.747  87.821  1.00 28.67           H  
ATOM   3654  HZ2 LYS A 213     -40.308   9.148  87.504  1.00 28.67           H  
ATOM   3655  HZ3 LYS A 213     -41.282  10.236  86.767  1.00 28.67           H  
ATOM   3656  N   SER A 214     -38.008   6.119  80.954  1.00 31.12           N  
ATOM   3657  H   SER A 214     -37.394   6.285  81.738  1.00 31.12           H  
ATOM   3658  CA  SER A 214     -38.290   4.679  80.709  1.00 31.12           C  
ATOM   3659  HA  SER A 214     -37.920   4.161  81.594  1.00 31.12           H  
ATOM   3660  C   SER A 214     -37.572   4.064  79.495  1.00 31.12           C  
ATOM   3661  CB  SER A 214     -39.795   4.395  80.706  1.00 31.12           C  
ATOM   3662  HB2 SER A 214     -39.954   3.317  80.684  1.00 31.12           H  
ATOM   3663  HB3 SER A 214     -40.247   4.831  79.815  1.00 31.12           H  
ATOM   3664  O   SER A 214     -37.721   4.571  78.394  1.00 31.12           O  
ATOM   3665  OG  SER A 214     -40.408   4.941  81.869  1.00 31.12           O  
ATOM   3666  HG  SER A 214     -41.341   4.723  81.808  1.00 31.12           H  
ATOM   3667  N   VAL A 215     -36.695   3.045  79.568  1.00 25.57           N  
ATOM   3668  H   VAL A 215     -36.273   2.919  78.659  1.00 25.57           H  
ATOM   3669  CA  VAL A 215     -36.423   1.908  80.496  1.00 25.57           C  
ATOM   3670  HA  VAL A 215     -35.456   1.542  80.151  1.00 25.57           H  
ATOM   3671  C   VAL A 215     -37.368   0.697  80.337  1.00 25.57           C  
ATOM   3672  CB  VAL A 215     -36.138   2.266  81.980  1.00 25.57           C  
ATOM   3673  HB  VAL A 215     -37.059   2.577  82.473  1.00 25.57           H  
ATOM   3674  O   VAL A 215     -38.552   0.799  80.624  1.00 25.57           O  
ATOM   3675  CG1 VAL A 215     -35.597   1.073  82.775  1.00 25.57           C  
ATOM   3676 HG11 VAL A 215     -35.354   1.373  83.794  1.00 25.57           H  
ATOM   3677 HG12 VAL A 215     -34.703   0.663  82.306  1.00 25.57           H  
ATOM   3678 HG13 VAL A 215     -36.360   0.299  82.847  1.00 25.57           H  
ATOM   3679  CG2 VAL A 215     -35.090   3.383  82.109  1.00 25.57           C  
ATOM   3680 HG21 VAL A 215     -35.436   4.290  81.612  1.00 25.57           H  
ATOM   3681 HG22 VAL A 215     -34.920   3.609  83.162  1.00 25.57           H  
ATOM   3682 HG23 VAL A 215     -34.151   3.065  81.657  1.00 25.57           H  
ATOM   3683  N   GLU A 216     -36.755  -0.438  79.949  1.00 29.21           N  
ATOM   3684  H   GLU A 216     -35.776  -0.321  79.730  1.00 29.21           H  
ATOM   3685  CA  GLU A 216     -37.165  -1.862  80.062  1.00 29.21           C  
ATOM   3686  HA  GLU A 216     -36.308  -2.419  79.685  1.00 29.21           H  
ATOM   3687  C   GLU A 216     -38.351  -2.452  79.256  1.00 29.21           C  
ATOM   3688  CB  GLU A 216     -37.249  -2.272  81.543  1.00 29.21           C  
ATOM   3689  HB2 GLU A 216     -37.782  -3.220  81.626  1.00 29.21           H  
ATOM   3690  HB3 GLU A 216     -37.804  -1.516  82.099  1.00 29.21           H  
ATOM   3691  O   GLU A 216     -39.520  -2.221  79.542  1.00 29.21           O  
ATOM   3692  CG  GLU A 216     -35.847  -2.462  82.144  1.00 29.21           C  
ATOM   3693  HG2 GLU A 216     -35.424  -3.386  81.750  1.00 29.21           H  
ATOM   3694  HG3 GLU A 216     -35.201  -1.648  81.814  1.00 29.21           H  
ATOM   3695  CD  GLU A 216     -35.850  -2.513  83.678  1.00 29.21           C  
ATOM   3696  OE1 GLU A 216     -34.805  -2.134  84.252  1.00 29.21           O  
ATOM   3697  OE2 GLU A 216     -36.876  -2.930  84.259  1.00 29.21           O  
ATOM   3698  N   SER A 217     -38.024  -3.355  78.313  1.00 33.57           N  
ATOM   3699  H   SER A 217     -37.114  -3.222  77.897  1.00 33.57           H  
ATOM   3700  CA  SER A 217     -38.563  -4.733  78.095  1.00 33.57           C  
ATOM   3701  HA  SER A 217     -38.079  -5.362  78.842  1.00 33.57           H  
ATOM   3702  C   SER A 217     -38.148  -5.207  76.678  1.00 33.57           C  
ATOM   3703  CB  SER A 217     -40.079  -4.881  78.298  1.00 33.57           C  
ATOM   3704  HB2 SER A 217     -40.415  -5.822  77.862  1.00 33.57           H  
ATOM   3705  HB3 SER A 217     -40.286  -4.907  79.368  1.00 33.57           H  
ATOM   3706  O   SER A 217     -38.194  -4.420  75.744  1.00 33.57           O  
ATOM   3707  OG  SER A 217     -40.804  -3.814  77.739  1.00 33.57           O  
ATOM   3708  HG  SER A 217     -40.544  -3.035  78.236  1.00 33.57           H  
ATOM   3709  N   ASN A 218     -37.511  -6.353  76.403  1.00 27.53           N  
ATOM   3710  H   ASN A 218     -37.049  -6.230  75.514  1.00 27.53           H  
ATOM   3711  CA  ASN A 218     -37.706  -7.782  76.709  1.00 27.53           C  
ATOM   3712  HA  ASN A 218     -36.778  -8.209  76.331  1.00 27.53           H  
ATOM   3713  C   ASN A 218     -38.794  -8.515  75.873  1.00 27.53           C  
ATOM   3714  CB  ASN A 218     -37.705  -8.134  78.223  1.00 27.53           C  
ATOM   3715  HB2 ASN A 218     -37.513  -7.247  78.827  1.00 27.53           H  
ATOM   3716  HB3 ASN A 218     -38.683  -8.524  78.506  1.00 27.53           H  
ATOM   3717  O   ASN A 218     -39.959  -8.530  76.244  1.00 27.53           O  
ATOM   3718  CG  ASN A 218     -36.634  -9.125  78.660  1.00 27.53           C  
ATOM   3719  ND2 ASN A 218     -36.746  -9.661  79.851  1.00 27.53           N  
ATOM   3720 HD21 ASN A 218     -37.519  -9.418  80.455  1.00 27.53           H  
ATOM   3721 HD22 ASN A 218     -35.992 -10.266  80.140  1.00 27.53           H  
ATOM   3722  OD1 ASN A 218     -35.658  -9.394  77.982  1.00 27.53           O  
ATOM   3723  N   VAL A 219     -38.317  -9.263  74.859  1.00 29.40           N  
ATOM   3724  H   VAL A 219     -37.384  -9.021  74.559  1.00 29.40           H  
ATOM   3725  CA  VAL A 219     -38.734 -10.641  74.487  1.00 29.40           C  
ATOM   3726  HA  VAL A 219     -37.943 -10.976  73.816  1.00 29.40           H  
ATOM   3727  C   VAL A 219     -40.028 -10.897  73.664  1.00 29.40           C  
ATOM   3728  CB  VAL A 219     -38.596 -11.557  75.734  1.00 29.40           C  
ATOM   3729  HB  VAL A 219     -39.081 -11.083  76.586  1.00 29.40           H  
ATOM   3730  O   VAL A 219     -41.109 -10.412  73.961  1.00 29.40           O  
ATOM   3731  CG1 VAL A 219     -39.191 -12.958  75.610  1.00 29.40           C  
ATOM   3732 HG11 VAL A 219     -38.760 -13.484  74.758  1.00 29.40           H  
ATOM   3733 HG12 VAL A 219     -38.991 -13.528  76.518  1.00 29.40           H  
ATOM   3734 HG13 VAL A 219     -40.272 -12.873  75.505  1.00 29.40           H  
ATOM   3735  CG2 VAL A 219     -37.112 -11.759  76.074  1.00 29.40           C  
ATOM   3736 HG21 VAL A 219     -36.624 -12.362  75.307  1.00 29.40           H  
ATOM   3737 HG22 VAL A 219     -36.597 -10.801  76.139  1.00 29.40           H  
ATOM   3738 HG23 VAL A 219     -37.018 -12.261  77.036  1.00 29.40           H  
ATOM   3739  N   ASN A 220     -39.870 -11.838  72.712  1.00 30.07           N  
ATOM   3740  H   ASN A 220     -38.915 -12.148  72.596  1.00 30.07           H  
ATOM   3741  CA  ASN A 220     -40.843 -12.619  71.917  1.00 30.07           C  
ATOM   3742  HA  ASN A 220     -40.227 -13.422  71.511  1.00 30.07           H  
ATOM   3743  C   ASN A 220     -41.484 -12.020  70.646  1.00 30.07           C  
ATOM   3744  CB  ASN A 220     -41.870 -13.339  72.812  1.00 30.07           C  
ATOM   3745  HB2 ASN A 220     -42.323 -12.626  73.500  1.00 30.07           H  
ATOM   3746  HB3 ASN A 220     -42.670 -13.742  72.190  1.00 30.07           H  
ATOM   3747  O   ASN A 220     -42.172 -11.008  70.660  1.00 30.07           O  
ATOM   3748  CG  ASN A 220     -41.280 -14.502  73.585  1.00 30.07           C  
ATOM   3749  ND2 ASN A 220     -41.933 -14.931  74.638  1.00 30.07           N  
ATOM   3750 HD21 ASN A 220     -41.519 -15.702  75.141  1.00 30.07           H  
ATOM   3751 HD22 ASN A 220     -42.777 -14.462  74.935  1.00 30.07           H  
ATOM   3752  OD1 ASN A 220     -40.243 -15.054  73.253  1.00 30.07           O  
ATOM   3753  N   GLY A 221     -41.334 -12.776  69.548  1.00 32.67           N  
ATOM   3754  H   GLY A 221     -40.758 -13.601  69.629  1.00 32.67           H  
ATOM   3755  CA  GLY A 221     -41.941 -12.528  68.238  1.00 32.67           C  
ATOM   3756  HA2 GLY A 221     -41.500 -11.636  67.794  1.00 32.67           H  
ATOM   3757  HA3 GLY A 221     -43.011 -12.358  68.361  1.00 32.67           H  
ATOM   3758  C   GLY A 221     -41.735 -13.711  67.283  1.00 32.67           C  
ATOM   3759  O   GLY A 221     -40.943 -13.637  66.349  1.00 32.67           O  
ATOM   3760  N   SER A 222     -42.417 -14.829  67.540  1.00 29.36           N  
ATOM   3761  H   SER A 222     -43.050 -14.837  68.327  1.00 29.36           H  
ATOM   3762  CA  SER A 222     -42.501 -15.975  66.624  1.00 29.36           C  
ATOM   3763  HA  SER A 222     -41.543 -16.125  66.127  1.00 29.36           H  
ATOM   3764  C   SER A 222     -43.588 -15.740  65.569  1.00 29.36           C  
ATOM   3765  CB  SER A 222     -42.843 -17.237  67.427  1.00 29.36           C  
ATOM   3766  HB2 SER A 222     -42.028 -17.463  68.114  1.00 29.36           H  
ATOM   3767  HB3 SER A 222     -42.979 -18.082  66.753  1.00 29.36           H  
ATOM   3768  O   SER A 222     -44.735 -15.499  65.944  1.00 29.36           O  
ATOM   3769  OG  SER A 222     -44.028 -17.013  68.170  1.00 29.36           O  
ATOM   3770  HG  SER A 222     -44.654 -16.582  67.583  1.00 29.36           H  
ATOM   3771  N   GLY A 223     -43.262 -15.869  64.281  1.00 32.34           N  
ATOM   3772  H   GLY A 223     -42.301 -16.056  64.031  1.00 32.34           H  
ATOM   3773  CA  GLY A 223     -44.225 -15.822  63.173  1.00 32.34           C  
ATOM   3774  HA2 GLY A 223     -44.141 -14.872  62.645  1.00 32.34           H  
ATOM   3775  HA3 GLY A 223     -45.243 -15.906  63.554  1.00 32.34           H  
ATOM   3776  C   GLY A 223     -43.971 -16.954  62.179  1.00 32.34           C  
ATOM   3777  O   GLY A 223     -42.819 -17.240  61.854  1.00 32.34           O  
ATOM   3778  N   SER A 224     -45.037 -17.627  61.752  1.00 28.35           N  
ATOM   3779  H   SER A 224     -45.959 -17.321  62.030  1.00 28.35           H  
ATOM   3780  CA  SER A 224     -45.014 -18.846  60.941  1.00 28.35           C  
ATOM   3781  HA  SER A 224     -43.996 -19.234  60.906  1.00 28.35           H  
ATOM   3782  C   SER A 224     -45.458 -18.614  59.486  1.00 28.35           C  
ATOM   3783  CB  SER A 224     -45.893 -19.901  61.639  1.00 28.35           C  
ATOM   3784  HB2 SER A 224     -45.953 -20.808  61.037  1.00 28.35           H  
ATOM   3785  HB3 SER A 224     -45.430 -20.157  62.592  1.00 28.35           H  
ATOM   3786  O   SER A 224     -45.944 -17.545  59.135  1.00 28.35           O  
ATOM   3787  OG  SER A 224     -47.194 -19.409  61.894  1.00 28.35           O  
ATOM   3788  HG  SER A 224     -47.766 -19.729  61.193  1.00 28.35           H  
ATOM   3789  N   ASP A 225     -45.324 -19.677  58.683  1.00 29.69           N  
ATOM   3790  H   ASP A 225     -44.918 -20.494  59.117  1.00 29.69           H  
ATOM   3791  CA  ASP A 225     -46.055 -19.959  57.435  1.00 29.69           C  
ATOM   3792  HA  ASP A 225     -45.804 -20.995  57.204  1.00 29.69           H  
ATOM   3793  C   ASP A 225     -45.713 -19.173  56.149  1.00 29.69           C  
ATOM   3794  CB  ASP A 225     -47.571 -19.990  57.709  1.00 29.69           C  
ATOM   3795  HB2 ASP A 225     -48.083 -20.366  56.824  1.00 29.69           H  
ATOM   3796  HB3 ASP A 225     -47.932 -18.981  57.909  1.00 29.69           H  
ATOM   3797  O   ASP A 225     -45.972 -17.983  56.014  1.00 29.69           O  
ATOM   3798  CG  ASP A 225     -47.894 -20.905  58.891  1.00 29.69           C  
ATOM   3799  OD1 ASP A 225     -47.446 -22.073  58.833  1.00 29.69           O  
ATOM   3800  OD2 ASP A 225     -48.505 -20.428  59.873  1.00 29.69           O  
ATOM   3801  N   ILE A 226     -45.266 -19.903  55.112  1.00 35.67           N  
ATOM   3802  H   ILE A 226     -44.619 -20.635  55.367  1.00 35.67           H  
ATOM   3803  CA  ILE A 226     -46.103 -20.272  53.943  1.00 35.67           C  
ATOM   3804  HA  ILE A 226     -46.962 -20.814  54.337  1.00 35.67           H  
ATOM   3805  C   ILE A 226     -45.362 -21.280  53.030  1.00 35.67           C  
ATOM   3806  CB  ILE A 226     -46.657 -19.027  53.187  1.00 35.67           C  
ATOM   3807  HB  ILE A 226     -45.969 -18.196  53.344  1.00 35.67           H  
ATOM   3808  O   ILE A 226     -44.140 -21.279  52.907  1.00 35.67           O  
ATOM   3809  CG1 ILE A 226     -48.048 -18.664  53.774  1.00 35.67           C  
ATOM   3810 HG12 ILE A 226     -48.051 -18.801  54.855  1.00 35.67           H  
ATOM   3811 HG13 ILE A 226     -48.803 -19.340  53.371  1.00 35.67           H  
ATOM   3812  CG2 ILE A 226     -46.817 -19.212  51.663  1.00 35.67           C  
ATOM   3813 HG21 ILE A 226     -45.853 -19.440  51.207  1.00 35.67           H  
ATOM   3814 HG22 ILE A 226     -47.169 -18.284  51.212  1.00 35.67           H  
ATOM   3815 HG23 ILE A 226     -47.530 -20.004  51.435  1.00 35.67           H  
ATOM   3816  CD1 ILE A 226     -48.481 -17.218  53.507  1.00 35.67           C  
ATOM   3817 HD11 ILE A 226     -49.429 -17.028  54.011  1.00 35.67           H  
ATOM   3818 HD12 ILE A 226     -48.613 -17.045  52.439  1.00 35.67           H  
ATOM   3819 HD13 ILE A 226     -47.731 -16.531  53.898  1.00 35.67           H  
ATOM   3820  N   ASN A 227     -46.125 -22.192  52.413  1.00 28.64           N  
ATOM   3821  H   ASN A 227     -47.124 -22.067  52.491  1.00 28.64           H  
ATOM   3822  CA  ASN A 227     -45.643 -23.330  51.616  1.00 28.64           C  
ATOM   3823  HA  ASN A 227     -44.763 -23.742  52.111  1.00 28.64           H  
ATOM   3824  C   ASN A 227     -45.225 -22.984  50.170  1.00 28.64           C  
ATOM   3825  CB  ASN A 227     -46.751 -24.403  51.582  1.00 28.64           C  
ATOM   3826  HB2 ASN A 227     -46.681 -24.972  50.656  1.00 28.64           H  
ATOM   3827  HB3 ASN A 227     -47.736 -23.936  51.597  1.00 28.64           H  
ATOM   3828  O   ASN A 227     -45.856 -22.160  49.516  1.00 28.64           O  
ATOM   3829  CG  ASN A 227     -46.622 -25.408  52.704  1.00 28.64           C  
ATOM   3830  ND2 ASN A 227     -47.572 -25.478  53.606  1.00 28.64           N  
ATOM   3831 HD21 ASN A 227     -47.410 -26.110  54.377  1.00 28.64           H  
ATOM   3832 HD22 ASN A 227     -48.341 -24.824  53.612  1.00 28.64           H  
ATOM   3833  OD1 ASN A 227     -45.668 -26.163  52.755  1.00 28.64           O  
ATOM   3834  N   GLY A 228     -44.253 -23.740  49.629  1.00 32.09           N  
ATOM   3835  H   GLY A 228     -43.771 -24.379  50.244  1.00 32.09           H  
ATOM   3836  CA  GLY A 228     -43.698 -23.551  48.277  1.00 32.09           C  
ATOM   3837  HA2 GLY A 228     -44.447 -23.072  47.646  1.00 32.09           H  
ATOM   3838  HA3 GLY A 228     -42.850 -22.868  48.345  1.00 32.09           H  
ATOM   3839  C   GLY A 228     -43.222 -24.823  47.545  1.00 32.09           C  
ATOM   3840  O   GLY A 228     -42.103 -24.860  47.062  1.00 32.09           O  
ATOM   3841  N   SER A 229     -44.085 -25.842  47.432  1.00 27.61           N  
ATOM   3842  H   SER A 229     -44.946 -25.716  47.945  1.00 27.61           H  
ATOM   3843  CA  SER A 229     -44.088 -26.919  46.408  1.00 27.61           C  
ATOM   3844  HA  SER A 229     -44.898 -27.578  46.718  1.00 27.61           H  
ATOM   3845  C   SER A 229     -42.858 -27.842  46.157  1.00 27.61           C  
ATOM   3846  CB  SER A 229     -44.549 -26.328  45.069  1.00 27.61           C  
ATOM   3847  HB2 SER A 229     -43.708 -25.847  44.571  1.00 27.61           H  
ATOM   3848  HB3 SER A 229     -45.316 -25.576  45.255  1.00 27.61           H  
ATOM   3849  O   SER A 229     -41.834 -27.455  45.613  1.00 27.61           O  
ATOM   3850  OG  SER A 229     -45.106 -27.332  44.232  1.00 27.61           O  
ATOM   3851  HG  SER A 229     -45.481 -26.872  43.478  1.00 27.61           H  
ATOM   3852  N   SER A 230     -43.132 -29.153  46.288  1.00 29.38           N  
ATOM   3853  H   SER A 230     -43.980 -29.346  46.801  1.00 29.38           H  
ATOM   3854  CA  SER A 230     -42.646 -30.270  45.437  1.00 29.38           C  
ATOM   3855  HA  SER A 230     -43.338 -31.083  45.655  1.00 29.38           H  
ATOM   3856  C   SER A 230     -41.239 -30.898  45.587  1.00 29.38           C  
ATOM   3857  CB  SER A 230     -42.888 -29.962  43.950  1.00 29.38           C  
ATOM   3858  HB2 SER A 230     -42.434 -29.010  43.674  1.00 29.38           H  
ATOM   3859  HB3 SER A 230     -42.428 -30.743  43.344  1.00 29.38           H  
ATOM   3860  O   SER A 230     -40.275 -30.420  45.010  1.00 29.38           O  
ATOM   3861  OG  SER A 230     -44.276 -29.947  43.676  1.00 29.38           O  
ATOM   3862  HG  SER A 230     -44.589 -29.067  43.896  1.00 29.38           H  
ATOM   3863  N   LYS A 231     -41.258 -32.171  46.051  1.00 31.69           N  
ATOM   3864  H   LYS A 231     -42.054 -32.381  46.636  1.00 31.69           H  
ATOM   3865  CA  LYS A 231     -40.483 -33.351  45.546  1.00 31.69           C  
ATOM   3866  HA  LYS A 231     -40.852 -34.230  46.074  1.00 31.69           H  
ATOM   3867  C   LYS A 231     -38.942 -33.358  45.751  1.00 31.69           C  
ATOM   3868  CB  LYS A 231     -40.807 -33.524  44.039  1.00 31.69           C  
ATOM   3869  HB2 LYS A 231     -40.529 -32.602  43.529  1.00 31.69           H  
ATOM   3870  HB3 LYS A 231     -40.175 -34.299  43.605  1.00 31.69           H  
ATOM   3871  O   LYS A 231     -38.274 -32.376  45.507  1.00 31.69           O  
ATOM   3872  CG  LYS A 231     -42.278 -33.850  43.707  1.00 31.69           C  
ATOM   3873  HG2 LYS A 231     -42.933 -33.135  44.204  1.00 31.69           H  
ATOM   3874  HG3 LYS A 231     -42.520 -34.852  44.060  1.00 31.69           H  
ATOM   3875  CD  LYS A 231     -42.518 -33.758  42.188  1.00 31.69           C  
ATOM   3876  HD2 LYS A 231     -41.941 -34.530  41.680  1.00 31.69           H  
ATOM   3877  HD3 LYS A 231     -42.166 -32.785  41.846  1.00 31.69           H  
ATOM   3878  CE  LYS A 231     -44.008 -33.892  41.836  1.00 31.69           C  
ATOM   3879  HE2 LYS A 231     -44.342 -34.906  42.056  1.00 31.69           H  
ATOM   3880  HE3 LYS A 231     -44.569 -33.208  42.473  1.00 31.69           H  
ATOM   3881  NZ  LYS A 231     -44.270 -33.552  40.411  1.00 31.69           N  
ATOM   3882  HZ1 LYS A 231     -43.757 -34.148  39.778  1.00 31.69           H  
ATOM   3883  HZ2 LYS A 231     -43.997 -32.597  40.228  1.00 31.69           H  
ATOM   3884  HZ3 LYS A 231     -45.255 -33.620  40.197  1.00 31.69           H  
ATOM   3885  N   LYS A 232     -38.266 -34.481  46.054  1.00 29.92           N  
ATOM   3886  H   LYS A 232     -37.272 -34.328  45.959  1.00 29.92           H  
ATOM   3887  CA  LYS A 232     -38.641 -35.810  46.601  1.00 29.92           C  
ATOM   3888  HA  LYS A 232     -39.268 -35.672  47.483  1.00 29.92           H  
ATOM   3889  C   LYS A 232     -37.336 -36.552  46.999  1.00 29.92           C  
ATOM   3890  CB  LYS A 232     -39.363 -36.672  45.527  1.00 29.92           C  
ATOM   3891  HB2 LYS A 232     -38.655 -37.378  45.093  1.00 29.92           H  
ATOM   3892  HB3 LYS A 232     -39.684 -36.036  44.702  1.00 29.92           H  
ATOM   3893  O   LYS A 232     -36.424 -36.592  46.190  1.00 29.92           O  
ATOM   3894  CG  LYS A 232     -40.598 -37.453  46.015  1.00 29.92           C  
ATOM   3895  HG2 LYS A 232     -40.321 -38.090  46.856  1.00 29.92           H  
ATOM   3896  HG3 LYS A 232     -41.359 -36.747  46.347  1.00 29.92           H  
ATOM   3897  CD  LYS A 232     -41.168 -38.324  44.876  1.00 29.92           C  
ATOM   3898  HD2 LYS A 232     -40.397 -39.018  44.541  1.00 29.92           H  
ATOM   3899  HD3 LYS A 232     -41.431 -37.672  44.043  1.00 29.92           H  
ATOM   3900  CE  LYS A 232     -42.412 -39.116  45.312  1.00 29.92           C  
ATOM   3901  HE2 LYS A 232     -42.130 -39.794  46.118  1.00 29.92           H  
ATOM   3902  HE3 LYS A 232     -43.144 -38.415  45.714  1.00 29.92           H  
ATOM   3903  NZ  LYS A 232     -43.015 -39.881  44.184  1.00 29.92           N  
ATOM   3904  HZ1 LYS A 232     -43.304 -39.259  43.443  1.00 29.92           H  
ATOM   3905  HZ2 LYS A 232     -42.359 -40.542  43.794  1.00 29.92           H  
ATOM   3906  HZ3 LYS A 232     -43.835 -40.386  44.488  1.00 29.92           H  
ATOM   3907  N   ARG A 233     -37.348 -37.260  48.140  1.00 29.48           N  
ATOM   3908  H   ARG A 233     -38.092 -37.022  48.780  1.00 29.48           H  
ATOM   3909  CA  ARG A 233     -36.532 -38.458  48.498  1.00 29.48           C  
ATOM   3910  HA  ARG A 233     -36.873 -38.756  49.489  1.00 29.48           H  
ATOM   3911  C   ARG A 233     -34.993 -38.376  48.646  1.00 29.48           C  
ATOM   3912  CB  ARG A 233     -36.888 -39.630  47.565  1.00 29.48           C  
ATOM   3913  HB2 ARG A 233     -36.149 -40.423  47.674  1.00 29.48           H  
ATOM   3914  HB3 ARG A 233     -36.871 -39.297  46.527  1.00 29.48           H  
ATOM   3915  O   ARG A 233     -34.254 -38.160  47.698  1.00 29.48           O  
ATOM   3916  CG  ARG A 233     -38.260 -40.207  47.925  1.00 29.48           C  
ATOM   3917  HG2 ARG A 233     -38.188 -40.701  48.895  1.00 29.48           H  
ATOM   3918  HG3 ARG A 233     -38.992 -39.404  48.004  1.00 29.48           H  
ATOM   3919  CD  ARG A 233     -38.739 -41.218  46.884  1.00 29.48           C  
ATOM   3920  HD2 ARG A 233     -38.794 -40.728  45.911  1.00 29.48           H  
ATOM   3921  HD3 ARG A 233     -38.011 -42.028  46.829  1.00 29.48           H  
ATOM   3922  NE  ARG A 233     -40.061 -41.756  47.262  1.00 29.48           N  
ATOM   3923  HE  ARG A 233     -40.399 -41.505  48.180  1.00 29.48           H  
ATOM   3924  NH1 ARG A 233     -40.320 -43.202  45.497  1.00 29.48           N  
ATOM   3925 HH11 ARG A 233     -40.764 -44.024  45.113  1.00 29.48           H  
ATOM   3926 HH12 ARG A 233     -39.382 -42.986  45.191  1.00 29.48           H  
ATOM   3927  NH2 ARG A 233     -41.859 -43.142  47.113  1.00 29.48           N  
ATOM   3928 HH21 ARG A 233     -42.301 -43.946  46.691  1.00 29.48           H  
ATOM   3929 HH22 ARG A 233     -42.145 -42.892  48.049  1.00 29.48           H  
ATOM   3930  CZ  ARG A 233     -40.735 -42.697  46.626  1.00 29.48           C  
ATOM   3931  N   LYS A 234     -34.557 -38.789  49.846  1.00 27.99           N  
ATOM   3932  H   LYS A 234     -35.273 -38.921  50.547  1.00 27.99           H  
ATOM   3933  CA  LYS A 234     -33.274 -39.452  50.152  1.00 27.99           C  
ATOM   3934  HA  LYS A 234     -32.437 -38.817  49.860  1.00 27.99           H  
ATOM   3935  C   LYS A 234     -33.139 -40.818  49.441  1.00 27.99           C  
ATOM   3936  CB  LYS A 234     -33.225 -39.771  51.666  1.00 27.99           C  
ATOM   3937  HB2 LYS A 234     -32.363 -40.413  51.846  1.00 27.99           H  
ATOM   3938  HB3 LYS A 234     -34.111 -40.352  51.919  1.00 27.99           H  
ATOM   3939  O   LYS A 234     -34.130 -41.543  49.365  1.00 27.99           O  
ATOM   3940  CG  LYS A 234     -33.119 -38.590  52.646  1.00 27.99           C  
ATOM   3941  HG2 LYS A 234     -32.149 -38.110  52.517  1.00 27.99           H  
ATOM   3942  HG3 LYS A 234     -33.907 -37.863  52.446  1.00 27.99           H  
ATOM   3943  CD  LYS A 234     -33.260 -39.111  54.092  1.00 27.99           C  
ATOM   3944  HD2 LYS A 234     -34.288 -39.433  54.254  1.00 27.99           H  
ATOM   3945  HD3 LYS A 234     -32.604 -39.972  54.220  1.00 27.99           H  
ATOM   3946  CE  LYS A 234     -32.878 -38.051  55.135  1.00 27.99           C  
ATOM   3947  HE2 LYS A 234     -31.846 -37.750  54.955  1.00 27.99           H  
ATOM   3948  HE3 LYS A 234     -33.508 -37.173  54.993  1.00 27.99           H  
ATOM   3949  NZ  LYS A 234     -33.016 -38.562  56.526  1.00 27.99           N  
ATOM   3950  HZ1 LYS A 234     -32.429 -39.372  56.667  1.00 27.99           H  
ATOM   3951  HZ2 LYS A 234     -33.970 -38.820  56.733  1.00 27.99           H  
ATOM   3952  HZ3 LYS A 234     -32.726 -37.861  57.193  1.00 27.99           H  
ATOM   3953  N   ALA A 235     -31.906 -41.180  49.082  1.00 34.71           N  
ATOM   3954  H   ALA A 235     -31.218 -40.444  49.011  1.00 34.71           H  
ATOM   3955  CA  ALA A 235     -31.306 -42.528  49.024  1.00 34.71           C  
ATOM   3956  HA  ALA A 235     -31.616 -43.115  49.888  1.00 34.71           H  
ATOM   3957  C   ALA A 235     -29.769 -42.294  49.064  1.00 34.71           C  
ATOM   3958  CB  ALA A 235     -31.753 -43.244  47.743  1.00 34.71           C  
ATOM   3959  HB1 ALA A 235     -31.479 -42.651  46.870  1.00 34.71           H  
ATOM   3960  HB2 ALA A 235     -31.256 -44.212  47.675  1.00 34.71           H  
ATOM   3961  HB3 ALA A 235     -32.832 -43.399  47.756  1.00 34.71           H  
ATOM   3962  O   ALA A 235     -29.310 -41.407  48.351  1.00 34.71           O  
ATOM   3963  N   VAL A 236     -28.998 -42.747  50.063  1.00 29.24           N  
ATOM   3964  H   VAL A 236     -28.218 -42.114  50.170  1.00 29.24           H  
ATOM   3965  CA  VAL A 236     -28.550 -44.123  50.397  1.00 29.24           C  
ATOM   3966  HA  VAL A 236     -28.089 -44.046  51.381  1.00 29.24           H  
ATOM   3967  C   VAL A 236     -27.420 -44.622  49.474  1.00 29.24           C  
ATOM   3968  CB  VAL A 236     -29.677 -45.157  50.613  1.00 29.24           C  
ATOM   3969  HB  VAL A 236     -30.326 -45.177  49.738  1.00 29.24           H  
ATOM   3970  O   VAL A 236     -27.659 -44.895  48.307  1.00 29.24           O  
ATOM   3971  CG1 VAL A 236     -29.146 -46.574  50.863  1.00 29.24           C  
ATOM   3972 HG11 VAL A 236     -28.599 -46.938  49.994  1.00 29.24           H  
ATOM   3973 HG12 VAL A 236     -28.481 -46.589  51.727  1.00 29.24           H  
ATOM   3974 HG13 VAL A 236     -29.972 -47.260  51.048  1.00 29.24           H  
ATOM   3975  CG2 VAL A 236     -30.511 -44.789  51.853  1.00 29.24           C  
ATOM   3976 HG21 VAL A 236     -29.899 -44.899  52.749  1.00 29.24           H  
ATOM   3977 HG22 VAL A 236     -30.867 -43.761  51.799  1.00 29.24           H  
ATOM   3978 HG23 VAL A 236     -31.363 -45.464  51.930  1.00 29.24           H  
ATOM   3979  N   GLU A 237     -26.219 -44.644  50.069  1.00 27.70           N  
ATOM   3980  H   GLU A 237     -26.230 -44.188  50.970  1.00 27.70           H  
ATOM   3981  CA  GLU A 237     -25.088 -45.607  50.036  1.00 27.70           C  
ATOM   3982  HA  GLU A 237     -24.220 -45.004  50.301  1.00 27.70           H  
ATOM   3983  C   GLU A 237     -24.620 -46.355  48.758  1.00 27.70           C  
ATOM   3984  CB  GLU A 237     -25.258 -46.582  51.224  1.00 27.70           C  
ATOM   3985  HB2 GLU A 237     -24.496 -47.360  51.180  1.00 27.70           H  
ATOM   3986  HB3 GLU A 237     -26.236 -47.056  51.147  1.00 27.70           H  
ATOM   3987  O   GLU A 237     -25.399 -46.851  47.955  1.00 27.70           O  
ATOM   3988  CG  GLU A 237     -25.113 -45.837  52.572  1.00 27.70           C  
ATOM   3989  HG2 GLU A 237     -25.666 -44.898  52.533  1.00 27.70           H  
ATOM   3990  HG3 GLU A 237     -24.063 -45.576  52.705  1.00 27.70           H  
ATOM   3991  CD  GLU A 237     -25.626 -46.600  53.804  1.00 27.70           C  
ATOM   3992  OE1 GLU A 237     -25.101 -46.309  54.903  1.00 27.70           O  
ATOM   3993  OE2 GLU A 237     -26.654 -47.304  53.680  1.00 27.70           O  
ATOM   3994  N   ASP A 238     -23.283 -46.504  48.723  1.00 30.19           N  
ATOM   3995  H   ASP A 238     -22.810 -46.079  49.509  1.00 30.19           H  
ATOM   3996  CA  ASP A 238     -22.422 -47.547  48.129  1.00 30.19           C  
ATOM   3997  HA  ASP A 238     -21.424 -47.206  48.404  1.00 30.19           H  
ATOM   3998  C   ASP A 238     -22.257 -47.772  46.607  1.00 30.19           C  
ATOM   3999  CB  ASP A 238     -22.599 -48.867  48.903  1.00 30.19           C  
ATOM   4000  HB2 ASP A 238     -22.020 -49.647  48.407  1.00 30.19           H  
ATOM   4001  HB3 ASP A 238     -23.647 -49.163  48.881  1.00 30.19           H  
ATOM   4002  O   ASP A 238     -23.186 -47.744  45.806  1.00 30.19           O  
ATOM   4003  CG  ASP A 238     -22.112 -48.777  50.356  1.00 30.19           C  
ATOM   4004  OD1 ASP A 238     -21.405 -47.790  50.678  1.00 30.19           O  
ATOM   4005  OD2 ASP A 238     -22.411 -49.721  51.116  1.00 30.19           O  
ATOM   4006  N   GLY A 239     -21.002 -48.097  46.237  1.00 29.81           N  
ATOM   4007  H   GLY A 239     -20.312 -48.098  46.975  1.00 29.81           H  
ATOM   4008  CA  GLY A 239     -20.617 -48.737  44.967  1.00 29.81           C  
ATOM   4009  HA2 GLY A 239     -20.271 -49.749  45.176  1.00 29.81           H  
ATOM   4010  HA3 GLY A 239     -21.503 -48.841  44.340  1.00 29.81           H  
ATOM   4011  C   GLY A 239     -19.558 -47.998  44.121  1.00 29.81           C  
ATOM   4012  O   GLY A 239     -19.882 -46.993  43.487  1.00 29.81           O  
ATOM   4013  N   PRO A 240     -18.304 -48.494  44.033  1.00 37.17           N  
ATOM   4014  CA  PRO A 240     -17.297 -47.992  43.098  1.00 37.17           C  
ATOM   4015  HA  PRO A 240     -17.538 -46.986  42.754  1.00 37.17           H  
ATOM   4016  C   PRO A 240     -17.126 -48.918  41.882  1.00 37.17           C  
ATOM   4017  CB  PRO A 240     -16.017 -47.949  43.937  1.00 37.17           C  
ATOM   4018  HB2 PRO A 240     -16.010 -47.037  44.534  1.00 37.17           H  
ATOM   4019  HB3 PRO A 240     -15.118 -48.007  43.323  1.00 37.17           H  
ATOM   4020  O   PRO A 240     -16.716 -50.061  42.043  1.00 37.17           O  
ATOM   4021  CG  PRO A 240     -16.153 -49.164  44.866  1.00 37.17           C  
ATOM   4022  HG2 PRO A 240     -15.709 -48.961  45.841  1.00 37.17           H  
ATOM   4023  HG3 PRO A 240     -15.680 -50.037  44.418  1.00 37.17           H  
ATOM   4024  CD  PRO A 240     -17.667 -49.399  44.984  1.00 37.17           C  
ATOM   4025  HD2 PRO A 240     -17.996 -49.172  45.998  1.00 37.17           H  
ATOM   4026  HD3 PRO A 240     -17.905 -50.433  44.736  1.00 37.17           H  
ATOM   4027  N   GLU A 241     -17.318 -48.416  40.657  1.00 31.71           N  
ATOM   4028  H   GLU A 241     -17.711 -47.493  40.543  1.00 31.71           H  
ATOM   4029  CA  GLU A 241     -16.755 -49.075  39.467  1.00 31.71           C  
ATOM   4030  HA  GLU A 241     -15.743 -49.368  39.747  1.00 31.71           H  
ATOM   4031  C   GLU A 241     -16.571 -48.131  38.262  1.00 31.71           C  
ATOM   4032  CB  GLU A 241     -17.517 -50.373  39.108  1.00 31.71           C  
ATOM   4033  HB2 GLU A 241     -18.240 -50.612  39.888  1.00 31.71           H  
ATOM   4034  HB3 GLU A 241     -18.059 -50.244  38.171  1.00 31.71           H  
ATOM   4035  O   GLU A 241     -16.996 -46.973  38.251  1.00 31.71           O  
ATOM   4036  CG  GLU A 241     -16.515 -51.541  38.987  1.00 31.71           C  
ATOM   4037  HG2 GLU A 241     -15.857 -51.536  39.856  1.00 31.71           H  
ATOM   4038  HG3 GLU A 241     -15.894 -51.374  38.107  1.00 31.71           H  
ATOM   4039  CD  GLU A 241     -17.178 -52.922  38.888  1.00 31.71           C  
ATOM   4040  OE1 GLU A 241     -16.535 -53.896  39.340  1.00 31.71           O  
ATOM   4041  OE2 GLU A 241     -18.287 -52.997  38.312  1.00 31.71           O  
ATOM   4042  N   SER A 242     -15.819 -48.613  37.275  1.00 27.21           N  
ATOM   4043  H   SER A 242     -15.605 -49.599  37.306  1.00 27.21           H  
ATOM   4044  CA  SER A 242     -15.205 -47.853  36.184  1.00 27.21           C  
ATOM   4045  HA  SER A 242     -14.652 -47.012  36.605  1.00 27.21           H  
ATOM   4046  C   SER A 242     -16.170 -47.328  35.112  1.00 27.21           C  
ATOM   4047  CB  SER A 242     -14.218 -48.798  35.485  1.00 27.21           C  
ATOM   4048  HB2 SER A 242     -13.787 -48.304  34.614  1.00 27.21           H  
ATOM   4049  HB3 SER A 242     -13.413 -49.057  36.172  1.00 27.21           H  
ATOM   4050  O   SER A 242     -16.917 -48.117  34.540  1.00 27.21           O  
ATOM   4051  OG  SER A 242     -14.879 -49.983  35.078  1.00 27.21           O  
ATOM   4052  HG  SER A 242     -15.767 -49.760  34.791  1.00 27.21           H  
ATOM   4053  N   ASN A 243     -15.983 -46.078  34.660  1.00 30.57           N  
ATOM   4054  H   ASN A 243     -15.631 -45.405  35.326  1.00 30.57           H  
ATOM   4055  CA  ASN A 243     -15.517 -45.843  33.280  1.00 30.57           C  
ATOM   4056  HA  ASN A 243     -14.672 -46.519  33.142  1.00 30.57           H  
ATOM   4057  C   ASN A 243     -14.944 -44.425  33.050  1.00 30.57           C  
ATOM   4058  CB  ASN A 243     -16.575 -46.202  32.209  1.00 30.57           C  
ATOM   4059  HB2 ASN A 243     -16.991 -45.297  31.764  1.00 30.57           H  
ATOM   4060  HB3 ASN A 243     -17.412 -46.751  32.638  1.00 30.57           H  
ATOM   4061  O   ASN A 243     -15.047 -43.539  33.899  1.00 30.57           O  
ATOM   4062  CG  ASN A 243     -15.942 -47.041  31.107  1.00 30.57           C  
ATOM   4063  ND2 ASN A 243     -16.628 -48.031  30.591  1.00 30.57           N  
ATOM   4064 HD21 ASN A 243     -17.523 -48.285  30.983  1.00 30.57           H  
ATOM   4065 HD22 ASN A 243     -16.158 -48.596  29.899  1.00 30.57           H  
ATOM   4066  OD1 ASN A 243     -14.807 -46.817  30.714  1.00 30.57           O  
ATOM   4067  N   GLN A 244     -14.282 -44.248  31.906  1.00 29.48           N  
ATOM   4068  H   GLN A 244     -14.298 -45.022  31.257  1.00 29.48           H  
ATOM   4069  CA  GLN A 244     -13.477 -43.083  31.525  1.00 29.48           C  
ATOM   4070  HA  GLN A 244     -12.890 -42.772  32.389  1.00 29.48           H  
ATOM   4071  C   GLN A 244     -14.313 -41.855  31.081  1.00 29.48           C  
ATOM   4072  CB  GLN A 244     -12.500 -43.551  30.424  1.00 29.48           C  
ATOM   4073  HB2 GLN A 244     -13.082 -43.968  29.603  1.00 29.48           H  
ATOM   4074  HB3 GLN A 244     -11.938 -42.699  30.040  1.00 29.48           H  
ATOM   4075  O   GLN A 244     -15.529 -41.919  30.939  1.00 29.48           O  
ATOM   4076  CG  GLN A 244     -11.491 -44.606  30.928  1.00 29.48           C  
ATOM   4077  HG2 GLN A 244     -10.818 -44.137  31.646  1.00 29.48           H  
ATOM   4078  HG3 GLN A 244     -12.011 -45.418  31.438  1.00 29.48           H  
ATOM   4079  CD  GLN A 244     -10.667 -45.238  29.807  1.00 29.48           C  
ATOM   4080  NE2 GLN A 244      -9.512 -45.793  30.103  1.00 29.48           N  
ATOM   4081 HE21 GLN A 244      -9.037 -46.230  29.327  1.00 29.48           H  
ATOM   4082 HE22 GLN A 244      -9.184 -45.857  31.056  1.00 29.48           H  
ATOM   4083  OE1 GLN A 244     -11.034 -45.256  28.648  1.00 29.48           O  
ATOM   4084  N   ASN A 245     -13.623 -40.732  30.825  1.00 31.46           N  
ATOM   4085  H   ASN A 245     -12.618 -40.819  30.865  1.00 31.46           H  
ATOM   4086  CA  ASN A 245     -14.136 -39.450  30.301  1.00 31.46           C  
ATOM   4087  HA  ASN A 245     -13.249 -38.832  30.162  1.00 31.46           H  
ATOM   4088  C   ASN A 245     -15.007 -38.580  31.234  1.00 31.46           C  
ATOM   4089  CB  ASN A 245     -14.713 -39.632  28.880  1.00 31.46           C  
ATOM   4090  HB2 ASN A 245     -15.161 -38.695  28.548  1.00 31.46           H  
ATOM   4091  HB3 ASN A 245     -15.495 -40.390  28.885  1.00 31.46           H  
ATOM   4092  O   ASN A 245     -16.163 -38.273  30.949  1.00 31.46           O  
ATOM   4093  CG  ASN A 245     -13.651 -40.000  27.861  1.00 31.46           C  
ATOM   4094  ND2 ASN A 245     -14.044 -40.447  26.694  1.00 31.46           N  
ATOM   4095 HD21 ASN A 245     -15.023 -40.603  26.503  1.00 31.46           H  
ATOM   4096 HD22 ASN A 245     -13.314 -40.714  26.048  1.00 31.46           H  
ATOM   4097  OD1 ASN A 245     -12.461 -39.864  28.091  1.00 31.46           O  
ATOM   4098  N   LYS A 246     -14.381 -38.015  32.279  1.00 30.74           N  
ATOM   4099  H   LYS A 246     -13.439 -38.323  32.476  1.00 30.74           H  
ATOM   4100  CA  LYS A 246     -14.841 -36.761  32.910  1.00 30.74           C  
ATOM   4101  HA  LYS A 246     -15.884 -36.589  32.645  1.00 30.74           H  
ATOM   4102  C   LYS A 246     -14.015 -35.562  32.409  1.00 30.74           C  
ATOM   4103  CB  LYS A 246     -14.777 -36.857  34.448  1.00 30.74           C  
ATOM   4104  HB2 LYS A 246     -14.846 -35.851  34.862  1.00 30.74           H  
ATOM   4105  HB3 LYS A 246     -13.820 -37.283  34.749  1.00 30.74           H  
ATOM   4106  O   LYS A 246     -12.882 -35.403  32.867  1.00 30.74           O  
ATOM   4107  CG  LYS A 246     -15.925 -37.690  35.036  1.00 30.74           C  
ATOM   4108  HG2 LYS A 246     -16.875 -37.252  34.728  1.00 30.74           H  
ATOM   4109  HG3 LYS A 246     -15.868 -38.706  34.647  1.00 30.74           H  
ATOM   4110  CD  LYS A 246     -15.865 -37.731  36.572  1.00 30.74           C  
ATOM   4111  HD2 LYS A 246     -15.906 -36.716  36.967  1.00 30.74           H  
ATOM   4112  HD3 LYS A 246     -14.928 -38.198  36.875  1.00 30.74           H  
ATOM   4113  CE  LYS A 246     -17.050 -38.547  37.110  1.00 30.74           C  
ATOM   4114  HE2 LYS A 246     -17.053 -39.514  36.608  1.00 30.74           H  
ATOM   4115  HE3 LYS A 246     -17.976 -38.039  36.842  1.00 30.74           H  
ATOM   4116  NZ  LYS A 246     -16.982 -38.752  38.581  1.00 30.74           N  
ATOM   4117  HZ1 LYS A 246     -16.147 -39.262  38.829  1.00 30.74           H  
ATOM   4118  HZ2 LYS A 246     -16.994 -37.874  39.080  1.00 30.74           H  
ATOM   4119  HZ3 LYS A 246     -17.768 -39.306  38.891  1.00 30.74           H  
ATOM   4120  N   PRO A 247     -14.559 -34.649  31.577  1.00 33.20           N  
ATOM   4121  CA  PRO A 247     -13.948 -33.343  31.311  1.00 33.20           C  
ATOM   4122  HA  PRO A 247     -12.876 -33.456  31.148  1.00 33.20           H  
ATOM   4123  C   PRO A 247     -14.161 -32.408  32.521  1.00 33.20           C  
ATOM   4124  CB  PRO A 247     -14.594 -32.864  30.005  1.00 33.20           C  
ATOM   4125  HB2 PRO A 247     -14.064 -33.303  29.160  1.00 33.20           H  
ATOM   4126  HB3 PRO A 247     -14.610 -31.778  29.912  1.00 33.20           H  
ATOM   4127  O   PRO A 247     -14.906 -31.431  32.467  1.00 33.20           O  
ATOM   4128  CG  PRO A 247     -16.001 -33.457  30.081  1.00 33.20           C  
ATOM   4129  HG2 PRO A 247     -16.430 -33.605  29.090  1.00 33.20           H  
ATOM   4130  HG3 PRO A 247     -16.640 -32.809  30.679  1.00 33.20           H  
ATOM   4131  CD  PRO A 247     -15.793 -34.788  30.811  1.00 33.20           C  
ATOM   4132  HD2 PRO A 247     -15.678 -35.591  30.083  1.00 33.20           H  
ATOM   4133  HD3 PRO A 247     -16.649 -34.990  31.455  1.00 33.20           H  
ATOM   4134  N   GLY A 248     -13.556 -32.764  33.661  1.00 32.16           N  
ATOM   4135  H   GLY A 248     -12.994 -33.603  33.632  1.00 32.16           H  
ATOM   4136  CA  GLY A 248     -13.857 -32.179  34.974  1.00 32.16           C  
ATOM   4137  HA2 GLY A 248     -14.834 -31.697  34.948  1.00 32.16           H  
ATOM   4138  HA3 GLY A 248     -13.911 -32.989  35.701  1.00 32.16           H  
ATOM   4139  C   GLY A 248     -12.848 -31.159  35.509  1.00 32.16           C  
ATOM   4140  O   GLY A 248     -13.179 -30.430  36.438  1.00 32.16           O  
ATOM   4141  N   ILE A 249     -11.634 -31.086  34.952  1.00 33.34           N  
ATOM   4142  H   ILE A 249     -11.414 -31.723  34.199  1.00 33.34           H  
ATOM   4143  CA  ILE A 249     -10.534 -30.309  35.560  1.00 33.34           C  
ATOM   4144  HA  ILE A 249     -10.737 -30.213  36.627  1.00 33.34           H  
ATOM   4145  C   ILE A 249     -10.480 -28.854  35.053  1.00 33.34           C  
ATOM   4146  CB  ILE A 249      -9.205 -31.103  35.458  1.00 33.34           C  
ATOM   4147  HB  ILE A 249      -9.039 -31.378  34.416  1.00 33.34           H  
ATOM   4148  O   ILE A 249     -10.194 -27.948  35.830  1.00 33.34           O  
ATOM   4149  CG1 ILE A 249      -9.338 -32.395  36.309  1.00 33.34           C  
ATOM   4150 HG12 ILE A 249     -10.181 -32.982  35.943  1.00 33.34           H  
ATOM   4151 HG13 ILE A 249      -9.549 -32.122  37.343  1.00 33.34           H  
ATOM   4152  CG2 ILE A 249      -8.000 -30.268  35.928  1.00 33.34           C  
ATOM   4153 HG21 ILE A 249      -8.124 -29.977  36.971  1.00 33.34           H  
ATOM   4154 HG22 ILE A 249      -7.075 -30.835  35.822  1.00 33.34           H  
ATOM   4155 HG23 ILE A 249      -7.892 -29.370  35.320  1.00 33.34           H  
ATOM   4156  CD1 ILE A 249      -8.119 -33.325  36.301  1.00 33.34           C  
ATOM   4157 HD11 ILE A 249      -8.369 -34.252  36.816  1.00 33.34           H  
ATOM   4158 HD12 ILE A 249      -7.834 -33.556  35.274  1.00 33.34           H  
ATOM   4159 HD13 ILE A 249      -7.279 -32.861  36.819  1.00 33.34           H  
ATOM   4160  N   ILE A 250     -10.855 -28.578  33.798  1.00 29.75           N  
ATOM   4161  H   ILE A 250     -11.084 -29.346  33.182  1.00 29.75           H  
ATOM   4162  CA  ILE A 250     -10.756 -27.215  33.233  1.00 29.75           C  
ATOM   4163  HA  ILE A 250      -9.814 -26.785  33.575  1.00 29.75           H  
ATOM   4164  C   ILE A 250     -11.849 -26.268  33.777  1.00 29.75           C  
ATOM   4165  CB  ILE A 250     -10.666 -27.278  31.685  1.00 29.75           C  
ATOM   4166  HB  ILE A 250     -11.543 -27.801  31.305  1.00 29.75           H  
ATOM   4167  O   ILE A 250     -11.611 -25.071  33.933  1.00 29.75           O  
ATOM   4168  CG1 ILE A 250      -9.394 -28.071  31.284  1.00 29.75           C  
ATOM   4169 HG12 ILE A 250      -9.442 -29.072  31.712  1.00 29.75           H  
ATOM   4170 HG13 ILE A 250      -8.516 -27.575  31.697  1.00 29.75           H  
ATOM   4171  CG2 ILE A 250     -10.641 -25.869  31.063  1.00 29.75           C  
ATOM   4172 HG21 ILE A 250      -9.779 -25.310  31.429  1.00 29.75           H  
ATOM   4173 HG22 ILE A 250     -10.590 -25.928  29.976  1.00 29.75           H  
ATOM   4174 HG23 ILE A 250     -11.550 -25.321  31.309  1.00 29.75           H  
ATOM   4175  CD1 ILE A 250      -9.180 -28.250  29.776  1.00 29.75           C  
ATOM   4176 HD11 ILE A 250     -10.080 -28.660  29.317  1.00 29.75           H  
ATOM   4177 HD12 ILE A 250      -8.352 -28.941  29.610  1.00 29.75           H  
ATOM   4178 HD13 ILE A 250      -8.928 -27.299  29.308  1.00 29.75           H  
ATOM   4179  N   LYS A 251     -13.020 -26.782  34.188  1.00 34.82           N  
ATOM   4180  H   LYS A 251     -13.154 -27.780  34.110  1.00 34.82           H  
ATOM   4181  CA  LYS A 251     -14.108 -25.947  34.745  1.00 34.82           C  
ATOM   4182  HA  LYS A 251     -14.167 -25.048  34.131  1.00 34.82           H  
ATOM   4183  C   LYS A 251     -13.848 -25.368  36.146  1.00 34.82           C  
ATOM   4184  CB  LYS A 251     -15.474 -26.661  34.654  1.00 34.82           C  
ATOM   4185  HB2 LYS A 251     -15.356 -27.732  34.820  1.00 34.82           H  
ATOM   4186  HB3 LYS A 251     -16.135 -26.272  35.428  1.00 34.82           H  
ATOM   4187  O   LYS A 251     -14.654 -24.558  36.591  1.00 34.82           O  
ATOM   4188  CG  LYS A 251     -16.140 -26.399  33.293  1.00 34.82           C  
ATOM   4189  HG2 LYS A 251     -15.583 -26.914  32.511  1.00 34.82           H  
ATOM   4190  HG3 LYS A 251     -16.117 -25.328  33.089  1.00 34.82           H  
ATOM   4191  CD  LYS A 251     -17.606 -26.857  33.271  1.00 34.82           C  
ATOM   4192  HD2 LYS A 251     -18.138 -26.382  34.095  1.00 34.82           H  
ATOM   4193  HD3 LYS A 251     -17.647 -27.940  33.392  1.00 34.82           H  
ATOM   4194  CE  LYS A 251     -18.254 -26.448  31.941  1.00 34.82           C  
ATOM   4195  HE2 LYS A 251     -18.116 -25.375  31.808  1.00 34.82           H  
ATOM   4196  HE3 LYS A 251     -17.729 -26.951  31.129  1.00 34.82           H  
ATOM   4197  NZ  LYS A 251     -19.702 -26.777  31.900  1.00 34.82           N  
ATOM   4198  HZ1 LYS A 251     -20.195 -26.297  32.638  1.00 34.82           H  
ATOM   4199  HZ2 LYS A 251     -20.104 -26.490  31.019  1.00 34.82           H  
ATOM   4200  HZ3 LYS A 251     -19.846 -27.771  32.006  1.00 34.82           H  
ATOM   4201  N   LYS A 252     -12.743 -25.716  36.821  1.00 34.63           N  
ATOM   4202  H   LYS A 252     -12.124 -26.396  36.404  1.00 34.63           H  
ATOM   4203  CA  LYS A 252     -12.320 -25.051  38.072  1.00 34.63           C  
ATOM   4204  HA  LYS A 252     -13.141 -24.424  38.420  1.00 34.63           H  
ATOM   4205  C   LYS A 252     -11.194 -24.022  37.911  1.00 34.63           C  
ATOM   4206  CB  LYS A 252     -12.038 -26.081  39.187  1.00 34.63           C  
ATOM   4207  HB2 LYS A 252     -11.201 -25.735  39.794  1.00 34.63           H  
ATOM   4208  HB3 LYS A 252     -11.765 -27.045  38.758  1.00 34.63           H  
ATOM   4209  O   LYS A 252     -10.927 -23.309  38.867  1.00 34.63           O  
ATOM   4210  CG  LYS A 252     -13.266 -26.231  40.103  1.00 34.63           C  
ATOM   4211  HG2 LYS A 252     -13.582 -25.241  40.430  1.00 34.63           H  
ATOM   4212  HG3 LYS A 252     -14.081 -26.691  39.543  1.00 34.63           H  
ATOM   4213  CD  LYS A 252     -12.961 -27.069  41.352  1.00 34.63           C  
ATOM   4214  HD2 LYS A 252     -12.093 -26.644  41.856  1.00 34.63           H  
ATOM   4215  HD3 LYS A 252     -12.737 -28.094  41.058  1.00 34.63           H  
ATOM   4216  CE  LYS A 252     -14.167 -27.037  42.303  1.00 34.63           C  
ATOM   4217  HE2 LYS A 252     -15.013 -27.518  41.812  1.00 34.63           H  
ATOM   4218  HE3 LYS A 252     -14.434 -25.995  42.477  1.00 34.63           H  
ATOM   4219  NZ  LYS A 252     -13.870 -27.699  43.599  1.00 34.63           N  
ATOM   4220  HZ1 LYS A 252     -14.669 -27.650  44.215  1.00 34.63           H  
ATOM   4221  HZ2 LYS A 252     -13.100 -27.235  44.058  1.00 34.63           H  
ATOM   4222  HZ3 LYS A 252     -13.622 -28.669  43.463  1.00 34.63           H  
ATOM   4223  N   ALA A 253     -10.584 -23.892  36.729  1.00 33.86           N  
ATOM   4224  H   ALA A 253     -10.841 -24.507  35.970  1.00 33.86           H  
ATOM   4225  CA  ALA A 253      -9.541 -22.888  36.477  1.00 33.86           C  
ATOM   4226  HA  ALA A 253      -9.059 -22.626  37.419  1.00 33.86           H  
ATOM   4227  C   ALA A 253     -10.078 -21.568  35.882  1.00 33.86           C  
ATOM   4228  CB  ALA A 253      -8.471 -23.529  35.586  1.00 33.86           C  
ATOM   4229  HB1 ALA A 253      -8.069 -24.420  36.068  1.00 33.86           H  
ATOM   4230  HB2 ALA A 253      -8.899 -23.798  34.620  1.00 33.86           H  
ATOM   4231  HB3 ALA A 253      -7.660 -22.819  35.428  1.00 33.86           H  
ATOM   4232  O   ALA A 253      -9.450 -20.528  36.035  1.00 33.86           O  
ATOM   4233  N   ILE A 254     -11.252 -21.586  35.237  1.00 36.41           N  
ATOM   4234  H   ILE A 254     -11.707 -22.480  35.119  1.00 36.41           H  
ATOM   4235  CA  ILE A 254     -11.828 -20.419  34.530  1.00 36.41           C  
ATOM   4236  HA  ILE A 254     -11.000 -19.806  34.173  1.00 36.41           H  
ATOM   4237  C   ILE A 254     -12.621 -19.477  35.474  1.00 36.41           C  
ATOM   4238  CB  ILE A 254     -12.588 -20.910  33.259  1.00 36.41           C  
ATOM   4239  HB  ILE A 254     -13.342 -21.632  33.571  1.00 36.41           H  
ATOM   4240  O   ILE A 254     -13.125 -18.447  35.046  1.00 36.41           O  
ATOM   4241  CG1 ILE A 254     -11.587 -21.626  32.312  1.00 36.41           C  
ATOM   4242 HG12 ILE A 254     -11.089 -22.432  32.851  1.00 36.41           H  
ATOM   4243 HG13 ILE A 254     -10.819 -20.917  32.001  1.00 36.41           H  
ATOM   4244  CG2 ILE A 254     -13.308 -19.790  32.481  1.00 36.41           C  
ATOM   4245 HG21 ILE A 254     -13.754 -20.161  31.558  1.00 36.41           H  
ATOM   4246 HG22 ILE A 254     -12.610 -18.985  32.249  1.00 36.41           H  
ATOM   4247 HG23 ILE A 254     -14.132 -19.386  33.069  1.00 36.41           H  
ATOM   4248  CD1 ILE A 254     -12.195 -22.263  31.054  1.00 36.41           C  
ATOM   4249 HD11 ILE A 254     -11.438 -22.877  30.565  1.00 36.41           H  
ATOM   4250 HD12 ILE A 254     -13.041 -22.894  31.328  1.00 36.41           H  
ATOM   4251 HD13 ILE A 254     -12.514 -21.498  30.347  1.00 36.41           H  
ATOM   4252  N   LEU A 255     -12.714 -19.782  36.775  1.00 35.17           N  
ATOM   4253  H   LEU A 255     -12.217 -20.594  37.114  1.00 35.17           H  
ATOM   4254  CA  LEU A 255     -13.450 -18.960  37.756  1.00 35.17           C  
ATOM   4255  HA  LEU A 255     -14.084 -18.272  37.197  1.00 35.17           H  
ATOM   4256  C   LEU A 255     -12.583 -17.998  38.590  1.00 35.17           C  
ATOM   4257  CB  LEU A 255     -14.387 -19.855  38.594  1.00 35.17           C  
ATOM   4258  HB2 LEU A 255     -14.535 -19.419  39.582  1.00 35.17           H  
ATOM   4259  HB3 LEU A 255     -13.918 -20.828  38.737  1.00 35.17           H  
ATOM   4260  O   LEU A 255     -13.114 -17.316  39.461  1.00 35.17           O  
ATOM   4261  CG  LEU A 255     -15.770 -20.027  37.934  1.00 35.17           C  
ATOM   4262  HG  LEU A 255     -15.641 -20.288  36.884  1.00 35.17           H  
ATOM   4263  CD1 LEU A 255     -16.538 -21.162  38.614  1.00 35.17           C  
ATOM   4264 HD11 LEU A 255     -15.979 -22.092  38.515  1.00 35.17           H  
ATOM   4265 HD12 LEU A 255     -16.677 -20.931  39.670  1.00 35.17           H  
ATOM   4266 HD13 LEU A 255     -17.512 -21.282  38.140  1.00 35.17           H  
ATOM   4267  CD2 LEU A 255     -16.629 -18.762  38.037  1.00 35.17           C  
ATOM   4268 HD21 LEU A 255     -17.613 -18.941  37.605  1.00 35.17           H  
ATOM   4269 HD22 LEU A 255     -16.743 -18.469  39.081  1.00 35.17           H  
ATOM   4270 HD23 LEU A 255     -16.167 -17.937  37.494  1.00 35.17           H  
ATOM   4271  N   ASN A 256     -11.288 -17.861  38.288  1.00 38.49           N  
ATOM   4272  H   ASN A 256     -10.908 -18.409  37.529  1.00 38.49           H  
ATOM   4273  CA  ASN A 256     -10.399 -16.905  38.965  1.00 38.49           C  
ATOM   4274  HA  ASN A 256     -10.822 -16.688  39.946  1.00 38.49           H  
ATOM   4275  C   ASN A 256     -10.341 -15.525  38.276  1.00 38.49           C  
ATOM   4276  CB  ASN A 256      -9.024 -17.552  39.227  1.00 38.49           C  
ATOM   4277  HB2 ASN A 256      -8.667 -18.053  38.328  1.00 38.49           H  
ATOM   4278  HB3 ASN A 256      -8.305 -16.775  39.487  1.00 38.49           H  
ATOM   4279  O   ASN A 256      -9.300 -14.871  38.286  1.00 38.49           O  
ATOM   4280  CG  ASN A 256      -9.030 -18.532  40.388  1.00 38.49           C  
ATOM   4281  ND2 ASN A 256      -7.873 -19.011  40.779  1.00 38.49           N  
ATOM   4282 HD21 ASN A 256      -7.019 -18.682  40.352  1.00 38.49           H  
ATOM   4283 HD22 ASN A 256      -7.896 -19.603  41.597  1.00 38.49           H  
ATOM   4284  OD1 ASN A 256     -10.041 -18.886  40.969  1.00 38.49           O  
ATOM   4285  N   ASN A 257     -11.461 -15.052  37.714  1.00 45.94           N  
ATOM   4286  H   ASN A 257     -12.295 -15.621  37.731  1.00 45.94           H  
ATOM   4287  CA  ASN A 257     -11.543 -13.687  37.179  1.00 45.94           C  
ATOM   4288  HA  ASN A 257     -10.717 -13.537  36.485  1.00 45.94           H  
ATOM   4289  C   ASN A 257     -11.356 -12.615  38.265  1.00 45.94           C  
ATOM   4290  CB  ASN A 257     -12.856 -13.471  36.407  1.00 45.94           C  
ATOM   4291  HB2 ASN A 257     -13.036 -12.398  36.336  1.00 45.94           H  
ATOM   4292  HB3 ASN A 257     -13.693 -13.909  36.949  1.00 45.94           H  
ATOM   4293  O   ASN A 257     -10.834 -11.559  37.934  1.00 45.94           O  
ATOM   4294  CG  ASN A 257     -12.829 -14.005  34.985  1.00 45.94           C  
ATOM   4295  ND2 ASN A 257     -13.900 -13.811  34.254  1.00 45.94           N  
ATOM   4296 HD21 ASN A 257     -13.829 -14.096  33.288  1.00 45.94           H  
ATOM   4297 HD22 ASN A 257     -14.627 -13.204  34.605  1.00 45.94           H  
ATOM   4298  OD1 ASN A 257     -11.878 -14.597  34.502  1.00 45.94           O  
ATOM   4299  N   SER A 258     -11.652 -12.898  39.547  1.00 56.21           N  
ATOM   4300  H   SER A 258     -12.087 -13.781  39.772  1.00 56.21           H  
ATOM   4301  CA  SER A 258     -11.400 -11.925  40.628  1.00 56.21           C  
ATOM   4302  HA  SER A 258     -11.986 -11.035  40.398  1.00 56.21           H  
ATOM   4303  C   SER A 258      -9.942 -11.471  40.657  1.00 56.21           C  
ATOM   4304  CB  SER A 258     -11.870 -12.417  42.011  1.00 56.21           C  
ATOM   4305  HB2 SER A 258     -12.666 -11.758  42.357  1.00 56.21           H  
ATOM   4306  HB3 SER A 258     -12.287 -13.420  41.916  1.00 56.21           H  
ATOM   4307  O   SER A 258      -9.705 -10.284  40.776  1.00 56.21           O  
ATOM   4308  OG  SER A 258     -10.852 -12.444  43.001  1.00 56.21           O  
ATOM   4309  HG  SER A 258     -10.521 -11.558  43.168  1.00 56.21           H  
ATOM   4310  N   ALA A 259      -8.963 -12.357  40.438  1.00 56.26           N  
ATOM   4311  H   ALA A 259      -9.198 -13.327  40.284  1.00 56.26           H  
ATOM   4312  CA  ALA A 259      -7.559 -11.949  40.431  1.00 56.26           C  
ATOM   4313  HA  ALA A 259      -7.354 -11.413  41.357  1.00 56.26           H  
ATOM   4314  C   ALA A 259      -7.222 -10.990  39.272  1.00 56.26           C  
ATOM   4315  CB  ALA A 259      -6.684 -13.208  40.395  1.00 56.26           C  
ATOM   4316  HB1 ALA A 259      -6.903 -13.832  41.262  1.00 56.26           H  
ATOM   4317  HB2 ALA A 259      -5.635 -12.916  40.424  1.00 56.26           H  
ATOM   4318  HB3 ALA A 259      -6.877 -13.769  39.481  1.00 56.26           H  
ATOM   4319  O   ALA A 259      -6.350 -10.141  39.420  1.00 56.26           O  
ATOM   4320  N   LEU A 260      -7.907 -11.099  38.126  1.00 52.68           N  
ATOM   4321  H   LEU A 260      -8.701 -11.724  38.105  1.00 52.68           H  
ATOM   4322  CA  LEU A 260      -7.752 -10.150  37.020  1.00 52.68           C  
ATOM   4323  HA  LEU A 260      -6.703  -9.860  36.952  1.00 52.68           H  
ATOM   4324  C   LEU A 260      -8.513  -8.849  37.279  1.00 52.68           C  
ATOM   4325  CB  LEU A 260      -8.179 -10.794  35.689  1.00 52.68           C  
ATOM   4326  HB2 LEU A 260      -8.355 -10.002  34.961  1.00 52.68           H  
ATOM   4327  HB3 LEU A 260      -9.125 -11.315  35.838  1.00 52.68           H  
ATOM   4328  O   LEU A 260      -7.959  -7.787  37.014  1.00 52.68           O  
ATOM   4329  CG  LEU A 260      -7.139 -11.764  35.105  1.00 52.68           C  
ATOM   4330  HG  LEU A 260      -6.872 -12.511  35.852  1.00 52.68           H  
ATOM   4331  CD1 LEU A 260      -7.734 -12.484  33.893  1.00 52.68           C  
ATOM   4332 HD11 LEU A 260      -7.011 -13.193  33.491  1.00 52.68           H  
ATOM   4333 HD12 LEU A 260      -8.003 -11.758  33.125  1.00 52.68           H  
ATOM   4334 HD13 LEU A 260      -8.628 -13.028  34.198  1.00 52.68           H  
ATOM   4335  CD2 LEU A 260      -5.867 -11.047  34.635  1.00 52.68           C  
ATOM   4336 HD21 LEU A 260      -5.197 -11.758  34.150  1.00 52.68           H  
ATOM   4337 HD22 LEU A 260      -6.122 -10.253  33.933  1.00 52.68           H  
ATOM   4338 HD23 LEU A 260      -5.341 -10.614  35.486  1.00 52.68           H  
ATOM   4339  N   ASP A 261      -9.724  -8.912  37.834  1.00 74.65           N  
ATOM   4340  H   ASP A 261     -10.142  -9.818  37.994  1.00 74.65           H  
ATOM   4341  CA  ASP A 261     -10.497  -7.728  38.224  1.00 74.65           C  
ATOM   4342  HA  ASP A 261     -10.591  -7.069  37.361  1.00 74.65           H  
ATOM   4343  C   ASP A 261      -9.775  -6.935  39.332  1.00 74.65           C  
ATOM   4344  CB  ASP A 261     -11.915  -8.143  38.661  1.00 74.65           C  
ATOM   4345  HB2 ASP A 261     -12.428  -7.262  39.047  1.00 74.65           H  
ATOM   4346  HB3 ASP A 261     -11.840  -8.865  39.473  1.00 74.65           H  
ATOM   4347  O   ASP A 261      -9.696  -5.711  39.260  1.00 74.65           O  
ATOM   4348  CG  ASP A 261     -12.773  -8.730  37.527  1.00 74.65           C  
ATOM   4349  OD1 ASP A 261     -12.637  -8.261  36.374  1.00 74.65           O  
ATOM   4350  OD2 ASP A 261     -13.587  -9.639  37.821  1.00 74.65           O  
ATOM   4351  N   ASP A 262      -9.157  -7.622  40.298  1.00 79.06           N  
ATOM   4352  H   ASP A 262      -9.316  -8.619  40.333  1.00 79.06           H  
ATOM   4353  CA  ASP A 262      -8.330  -7.041  41.359  1.00 79.06           C  
ATOM   4354  HA  ASP A 262      -8.894  -6.243  41.841  1.00 79.06           H  
ATOM   4355  C   ASP A 262      -7.047  -6.408  40.787  1.00 79.06           C  
ATOM   4356  CB  ASP A 262      -8.003  -8.105  42.432  1.00 79.06           C  
ATOM   4357  HB2 ASP A 262      -7.257  -7.689  43.108  1.00 79.06           H  
ATOM   4358  HB3 ASP A 262      -7.556  -8.974  41.948  1.00 79.06           H  
ATOM   4359  O   ASP A 262      -6.695  -5.297  41.180  1.00 79.06           O  
ATOM   4360  CG  ASP A 262      -9.211  -8.543  43.285  1.00 79.06           C  
ATOM   4361  OD1 ASP A 262     -10.033  -7.661  43.631  1.00 79.06           O  
ATOM   4362  OD2 ASP A 262      -9.286  -9.748  43.642  1.00 79.06           O  
ATOM   4363  N   ILE A 263      -6.387  -7.034  39.798  1.00 75.87           N  
ATOM   4364  H   ILE A 263      -6.705  -7.953  39.525  1.00 75.87           H  
ATOM   4365  CA  ILE A 263      -5.252  -6.424  39.076  1.00 75.87           C  
ATOM   4366  HA  ILE A 263      -4.536  -6.062  39.815  1.00 75.87           H  
ATOM   4367  C   ILE A 263      -5.705  -5.193  38.277  1.00 75.87           C  
ATOM   4368  CB  ILE A 263      -4.528  -7.462  38.180  1.00 75.87           C  
ATOM   4369  HB  ILE A 263      -5.281  -8.015  37.619  1.00 75.87           H  
ATOM   4370  O   ILE A 263      -5.043  -4.157  38.334  1.00 75.87           O  
ATOM   4371  CG1 ILE A 263      -3.721  -8.451  39.053  1.00 75.87           C  
ATOM   4372 HG12 ILE A 263      -4.320  -8.752  39.912  1.00 75.87           H  
ATOM   4373 HG13 ILE A 263      -2.835  -7.951  39.445  1.00 75.87           H  
ATOM   4374  CG2 ILE A 263      -3.571  -6.792  37.168  1.00 75.87           C  
ATOM   4375 HG21 ILE A 263      -3.040  -7.545  36.585  1.00 75.87           H  
ATOM   4376 HG22 ILE A 263      -2.852  -6.167  37.697  1.00 75.87           H  
ATOM   4377 HG23 ILE A 263      -4.134  -6.180  36.463  1.00 75.87           H  
ATOM   4378  CD1 ILE A 263      -3.291  -9.724  38.308  1.00 75.87           C  
ATOM   4379 HD11 ILE A 263      -2.543  -9.494  37.549  1.00 75.87           H  
ATOM   4380 HD12 ILE A 263      -2.856 -10.425  39.021  1.00 75.87           H  
ATOM   4381 HD13 ILE A 263      -4.155 -10.193  37.836  1.00 75.87           H  
ATOM   4382  N   PHE A 264      -6.826  -5.258  37.552  1.00 78.83           N  
ATOM   4383  H   PHE A 264      -7.337  -6.129  37.529  1.00 78.83           H  
ATOM   4384  CA  PHE A 264      -7.370  -4.107  36.820  1.00 78.83           C  
ATOM   4385  HA  PHE A 264      -6.599  -3.721  36.153  1.00 78.83           H  
ATOM   4386  C   PHE A 264      -7.740  -2.961  37.766  1.00 78.83           C  
ATOM   4387  CB  PHE A 264      -8.588  -4.525  35.976  1.00 78.83           C  
ATOM   4388  HB2 PHE A 264      -9.106  -5.358  36.451  1.00 78.83           H  
ATOM   4389  HB3 PHE A 264      -9.294  -3.696  35.940  1.00 78.83           H  
ATOM   4390  O   PHE A 264      -7.489  -1.795  37.452  1.00 78.83           O  
ATOM   4391  CG  PHE A 264      -8.240  -4.872  34.541  1.00 78.83           C  
ATOM   4392  CD1 PHE A 264      -7.870  -3.844  33.652  1.00 78.83           C  
ATOM   4393  HD1 PHE A 264      -7.840  -2.820  33.995  1.00 78.83           H  
ATOM   4394  CD2 PHE A 264      -8.284  -6.203  34.086  1.00 78.83           C  
ATOM   4395  HD2 PHE A 264      -8.591  -6.992  34.756  1.00 78.83           H  
ATOM   4396  CE1 PHE A 264      -7.529  -4.146  32.323  1.00 78.83           C  
ATOM   4397  HE1 PHE A 264      -7.233  -3.359  31.645  1.00 78.83           H  
ATOM   4398  CE2 PHE A 264      -7.937  -6.507  32.758  1.00 78.83           C  
ATOM   4399  HE2 PHE A 264      -7.966  -7.531  32.417  1.00 78.83           H  
ATOM   4400  CZ  PHE A 264      -7.555  -5.479  31.876  1.00 78.83           C  
ATOM   4401  HZ  PHE A 264      -7.280  -5.709  30.858  1.00 78.83           H  
ATOM   4402  N   LYS A 265      -8.289  -3.283  38.939  1.00 85.24           N  
ATOM   4403  H   LYS A 265      -8.514  -4.254  39.105  1.00 85.24           H  
ATOM   4404  CA  LYS A 265      -8.626  -2.313  39.977  1.00 85.24           C  
ATOM   4405  HA  LYS A 265      -9.167  -1.491  39.510  1.00 85.24           H  
ATOM   4406  C   LYS A 265      -7.377  -1.705  40.615  1.00 85.24           C  
ATOM   4407  CB  LYS A 265      -9.554  -2.989  40.989  1.00 85.24           C  
ATOM   4408  HB2 LYS A 265      -8.992  -3.716  41.576  1.00 85.24           H  
ATOM   4409  HB3 LYS A 265     -10.348  -3.509  40.454  1.00 85.24           H  
ATOM   4410  O   LYS A 265      -7.306  -0.481  40.692  1.00 85.24           O  
ATOM   4411  CG  LYS A 265     -10.200  -1.954  41.909  1.00 85.24           C  
ATOM   4412  HG2 LYS A 265     -10.783  -1.250  41.315  1.00 85.24           H  
ATOM   4413  HG3 LYS A 265      -9.426  -1.410  42.452  1.00 85.24           H  
ATOM   4414  CD  LYS A 265     -11.111  -2.661  42.907  1.00 85.24           C  
ATOM   4415  HD2 LYS A 265     -10.516  -3.366  43.487  1.00 85.24           H  
ATOM   4416  HD3 LYS A 265     -11.897  -3.201  42.377  1.00 85.24           H  
ATOM   4417  CE  LYS A 265     -11.717  -1.607  43.829  1.00 85.24           C  
ATOM   4418  HE2 LYS A 265     -12.386  -0.968  43.252  1.00 85.24           H  
ATOM   4419  HE3 LYS A 265     -10.908  -0.983  44.209  1.00 85.24           H  
ATOM   4420  NZ  LYS A 265     -12.427  -2.256  44.950  1.00 85.24           N  
ATOM   4421  HZ1 LYS A 265     -12.801  -1.553  45.572  1.00 85.24           H  
ATOM   4422  HZ2 LYS A 265     -11.766  -2.821  45.463  1.00 85.24           H  
ATOM   4423  HZ3 LYS A 265     -13.163  -2.854  44.603  1.00 85.24           H  
ATOM   4424  N   GLU A 266      -6.367  -2.505  40.973  1.00 86.99           N  
ATOM   4425  H   GLU A 266      -6.495  -3.505  40.912  1.00 86.99           H  
ATOM   4426  CA  GLU A 266      -5.082  -1.993  41.475  1.00 86.99           C  
ATOM   4427  HA  GLU A 266      -5.280  -1.400  42.368  1.00 86.99           H  
ATOM   4428  C   GLU A 266      -4.430  -1.071  40.437  1.00 86.99           C  
ATOM   4429  CB  GLU A 266      -4.100  -3.127  41.856  1.00 86.99           C  
ATOM   4430  HB2 GLU A 266      -3.723  -3.592  40.945  1.00 86.99           H  
ATOM   4431  HB3 GLU A 266      -4.621  -3.884  42.443  1.00 86.99           H  
ATOM   4432  O   GLU A 266      -4.020   0.034  40.778  1.00 86.99           O  
ATOM   4433  CG  GLU A 266      -2.919  -2.578  42.694  1.00 86.99           C  
ATOM   4434  HG2 GLU A 266      -3.247  -2.474  43.728  1.00 86.99           H  
ATOM   4435  HG3 GLU A 266      -2.666  -1.576  42.346  1.00 86.99           H  
ATOM   4436  CD  GLU A 266      -1.628  -3.417  42.649  1.00 86.99           C  
ATOM   4437  OE1 GLU A 266      -0.531  -2.785  42.585  1.00 86.99           O  
ATOM   4438  OE2 GLU A 266      -1.715  -4.662  42.665  1.00 86.99           O  
ATOM   4439  N   GLN A 267      -4.380  -1.473  39.162  1.00 79.63           N  
ATOM   4440  H   GLN A 267      -4.737  -2.390  38.934  1.00 79.63           H  
ATOM   4441  CA  GLN A 267      -3.803  -0.653  38.092  1.00 79.63           C  
ATOM   4442  HA  GLN A 267      -2.790  -0.373  38.381  1.00 79.63           H  
ATOM   4443  C   GLN A 267      -4.571   0.661  37.892  1.00 79.63           C  
ATOM   4444  CB  GLN A 267      -3.732  -1.455  36.782  1.00 79.63           C  
ATOM   4445  HB2 GLN A 267      -3.483  -0.781  35.962  1.00 79.63           H  
ATOM   4446  HB3 GLN A 267      -4.712  -1.884  36.574  1.00 79.63           H  
ATOM   4447  O   GLN A 267      -3.940   1.710  37.754  1.00 79.63           O  
ATOM   4448  CG  GLN A 267      -2.687  -2.584  36.821  1.00 79.63           C  
ATOM   4449  HG2 GLN A 267      -2.864  -3.221  37.688  1.00 79.63           H  
ATOM   4450  HG3 GLN A 267      -2.809  -3.199  35.929  1.00 79.63           H  
ATOM   4451  CD  GLN A 267      -1.236  -2.117  36.879  1.00 79.63           C  
ATOM   4452  NE2 GLN A 267      -0.312  -3.018  37.128  1.00 79.63           N  
ATOM   4453 HE21 GLN A 267       0.646  -2.701  37.073  1.00 79.63           H  
ATOM   4454 HE22 GLN A 267      -0.578  -3.978  37.293  1.00 79.63           H  
ATOM   4455  OE1 GLN A 267      -0.882  -0.962  36.706  1.00 79.63           O  
ATOM   4456  N   ASN A 268      -5.908   0.649  37.944  1.00 86.38           N  
ATOM   4457  H   ASN A 268      -6.385  -0.236  38.043  1.00 86.38           H  
ATOM   4458  CA  ASN A 268      -6.702   1.879  37.887  1.00 86.38           C  
ATOM   4459  HA  ASN A 268      -6.358   2.461  37.033  1.00 86.38           H  
ATOM   4460  C   ASN A 268      -6.465   2.782  39.107  1.00 86.38           C  
ATOM   4461  CB  ASN A 268      -8.196   1.551  37.699  1.00 86.38           C  
ATOM   4462  HB2 ASN A 268      -8.794   2.285  38.240  1.00 86.38           H  
ATOM   4463  HB3 ASN A 268      -8.422   0.573  38.125  1.00 86.38           H  
ATOM   4464  O   ASN A 268      -6.214   3.971  38.921  1.00 86.38           O  
ATOM   4465  CG  ASN A 268      -8.658   1.603  36.251  1.00 86.38           C  
ATOM   4466  ND2 ASN A 268      -9.802   1.031  35.960  1.00 86.38           N  
ATOM   4467 HD21 ASN A 268     -10.296   0.503  36.665  1.00 86.38           H  
ATOM   4468 HD22 ASN A 268     -10.090   1.059  34.993  1.00 86.38           H  
ATOM   4469  OD1 ASN A 268      -8.048   2.197  35.373  1.00 86.38           O  
ATOM   4470  N   GLU A 269      -6.460   2.247  40.332  1.00 88.18           N  
ATOM   4471  H   GLU A 269      -6.680   1.267  40.436  1.00 88.18           H  
ATOM   4472  CA  GLU A 269      -6.159   3.024  41.547  1.00 88.18           C  
ATOM   4473  HA  GLU A 269      -6.849   3.865  41.617  1.00 88.18           H  
ATOM   4474  C   GLU A 269      -4.733   3.601  41.526  1.00 88.18           C  
ATOM   4475  CB  GLU A 269      -6.324   2.144  42.799  1.00 88.18           C  
ATOM   4476  HB2 GLU A 269      -5.792   1.203  42.656  1.00 88.18           H  
ATOM   4477  HB3 GLU A 269      -5.862   2.672  43.633  1.00 88.18           H  
ATOM   4478  O   GLU A 269      -4.498   4.730  41.962  1.00 88.18           O  
ATOM   4479  CG  GLU A 269      -7.791   1.858  43.168  1.00 88.18           C  
ATOM   4480  HG2 GLU A 269      -8.302   2.811  43.307  1.00 88.18           H  
ATOM   4481  HG3 GLU A 269      -8.277   1.338  42.342  1.00 88.18           H  
ATOM   4482  CD  GLU A 269      -7.933   1.027  44.459  1.00 88.18           C  
ATOM   4483  OE1 GLU A 269      -9.018   0.420  44.647  1.00 88.18           O  
ATOM   4484  OE2 GLU A 269      -6.977   1.045  45.276  1.00 88.18           O  
ATOM   4485  N   LYS A 270      -3.766   2.849  40.987  1.00 86.97           N  
ATOM   4486  H   LYS A 270      -4.020   1.914  40.702  1.00 86.97           H  
ATOM   4487  CA  LYS A 270      -2.370   3.275  40.809  1.00 86.97           C  
ATOM   4488  HA  LYS A 270      -2.007   3.677  41.755  1.00 86.97           H  
ATOM   4489  C   LYS A 270      -2.272   4.398  39.776  1.00 86.97           C  
ATOM   4490  CB  LYS A 270      -1.548   2.032  40.439  1.00 86.97           C  
ATOM   4491  HB2 LYS A 270      -1.679   1.798  39.383  1.00 86.97           H  
ATOM   4492  HB3 LYS A 270      -1.959   1.208  41.023  1.00 86.97           H  
ATOM   4493  O   LYS A 270      -1.613   5.401  40.041  1.00 86.97           O  
ATOM   4494  CG  LYS A 270      -0.055   2.060  40.791  1.00 86.97           C  
ATOM   4495  HG2 LYS A 270       0.049   2.296  41.850  1.00 86.97           H  
ATOM   4496  HG3 LYS A 270       0.467   2.811  40.197  1.00 86.97           H  
ATOM   4497  CD  LYS A 270       0.516   0.654  40.507  1.00 86.97           C  
ATOM   4498  HD2 LYS A 270      -0.283  -0.081  40.607  1.00 86.97           H  
ATOM   4499  HD3 LYS A 270       0.865   0.604  39.476  1.00 86.97           H  
ATOM   4500  CE  LYS A 270       1.637   0.238  41.466  1.00 86.97           C  
ATOM   4501  HE2 LYS A 270       2.591   0.601  41.084  1.00 86.97           H  
ATOM   4502  HE3 LYS A 270       1.453   0.702  42.435  1.00 86.97           H  
ATOM   4503  NZ  LYS A 270       1.646  -1.244  41.634  1.00 86.97           N  
ATOM   4504  HZ1 LYS A 270       2.353  -1.561  42.282  1.00 86.97           H  
ATOM   4505  HZ2 LYS A 270       0.773  -1.592  42.005  1.00 86.97           H  
ATOM   4506  HZ3 LYS A 270       1.751  -1.725  40.753  1.00 86.97           H  
ATOM   4507  N   ARG A 271      -2.999   4.288  38.658  1.00 80.65           N  
ATOM   4508  H   ARG A 271      -3.501   3.423  38.515  1.00 80.65           H  
ATOM   4509  CA  ARG A 271      -3.094   5.331  37.624  1.00 80.65           C  
ATOM   4510  HA  ARG A 271      -2.080   5.632  37.361  1.00 80.65           H  
ATOM   4511  C   ARG A 271      -3.800   6.587  38.138  1.00 80.65           C  
ATOM   4512  CB  ARG A 271      -3.782   4.748  36.376  1.00 80.65           C  
ATOM   4513  HB2 ARG A 271      -3.440   3.724  36.227  1.00 80.65           H  
ATOM   4514  HB3 ARG A 271      -4.863   4.734  36.517  1.00 80.65           H  
ATOM   4515  O   ARG A 271      -3.365   7.692  37.837  1.00 80.65           O  
ATOM   4516  CG  ARG A 271      -3.415   5.540  35.113  1.00 80.65           C  
ATOM   4517  HG2 ARG A 271      -2.333   5.493  34.988  1.00 80.65           H  
ATOM   4518  HG3 ARG A 271      -3.698   6.586  35.226  1.00 80.65           H  
ATOM   4519  CD  ARG A 271      -4.066   4.960  33.849  1.00 80.65           C  
ATOM   4520  HD2 ARG A 271      -3.448   5.262  33.003  1.00 80.65           H  
ATOM   4521  HD3 ARG A 271      -4.062   3.872  33.901  1.00 80.65           H  
ATOM   4522  NE  ARG A 271      -5.447   5.454  33.664  1.00 80.65           N  
ATOM   4523  HE  ARG A 271      -6.018   5.509  34.495  1.00 80.65           H  
ATOM   4524  NH1 ARG A 271      -5.415   5.690  31.373  1.00 80.65           N  
ATOM   4525 HH11 ARG A 271      -5.872   5.975  30.519  1.00 80.65           H  
ATOM   4526 HH12 ARG A 271      -4.515   5.231  31.347  1.00 80.65           H  
ATOM   4527  NH2 ARG A 271      -7.194   6.371  32.524  1.00 80.65           N  
ATOM   4528 HH21 ARG A 271      -7.699   6.479  33.392  1.00 80.65           H  
ATOM   4529 HH22 ARG A 271      -7.623   6.662  31.657  1.00 80.65           H  
ATOM   4530  CZ  ARG A 271      -6.008   5.833  32.527  1.00 80.65           C  
ATOM   4531  N   GLU A 272      -4.846   6.445  38.950  1.00 84.74           N  
ATOM   4532  H   GLU A 272      -5.202   5.513  39.113  1.00 84.74           H  
ATOM   4533  CA  GLU A 272      -5.563   7.575  39.551  1.00 84.74           C  
ATOM   4534  HA  GLU A 272      -5.793   8.292  38.763  1.00 84.74           H  
ATOM   4535  C   GLU A 272      -4.706   8.309  40.598  1.00 84.74           C  
ATOM   4536  CB  GLU A 272      -6.888   7.090  40.161  1.00 84.74           C  
ATOM   4537  HB2 GLU A 272      -7.313   6.296  39.546  1.00 84.74           H  
ATOM   4538  HB3 GLU A 272      -6.691   6.696  41.158  1.00 84.74           H  
ATOM   4539  O   GLU A 272      -4.675   9.540  40.615  1.00 84.74           O  
ATOM   4540  CG  GLU A 272      -7.912   8.235  40.223  1.00 84.74           C  
ATOM   4541  HG2 GLU A 272      -8.315   8.404  39.224  1.00 84.74           H  
ATOM   4542  HG3 GLU A 272      -7.398   9.146  40.529  1.00 84.74           H  
ATOM   4543  CD  GLU A 272      -9.057   7.984  41.213  1.00 84.74           C  
ATOM   4544  OE1 GLU A 272      -9.656   8.999  41.641  1.00 84.74           O  
ATOM   4545  OE2 GLU A 272      -9.240   6.840  41.670  1.00 84.74           O  
ATOM   4546  N   LYS A 273      -3.941   7.573  41.420  1.00 86.74           N  
ATOM   4547  H   LYS A 273      -4.048   6.569  41.393  1.00 86.74           H  
ATOM   4548  CA  LYS A 273      -2.919   8.153  42.311  1.00 86.74           C  
ATOM   4549  HA  LYS A 273      -3.384   8.898  42.956  1.00 86.74           H  
ATOM   4550  C   LYS A 273      -1.852   8.905  41.518  1.00 86.74           C  
ATOM   4551  CB  LYS A 273      -2.282   7.058  43.184  1.00 86.74           C  
ATOM   4552  HB2 LYS A 273      -2.056   6.189  42.565  1.00 86.74           H  
ATOM   4553  HB3 LYS A 273      -1.347   7.429  43.604  1.00 86.74           H  
ATOM   4554  O   LYS A 273      -1.553  10.044  41.858  1.00 86.74           O  
ATOM   4555  CG  LYS A 273      -3.205   6.654  44.343  1.00 86.74           C  
ATOM   4556  HG2 LYS A 273      -4.210   6.473  43.961  1.00 86.74           H  
ATOM   4557  HG3 LYS A 273      -3.253   7.472  45.062  1.00 86.74           H  
ATOM   4558  CD  LYS A 273      -2.708   5.382  45.041  1.00 86.74           C  
ATOM   4559  HD2 LYS A 273      -2.671   4.581  44.303  1.00 86.74           H  
ATOM   4560  HD3 LYS A 273      -1.711   5.545  45.450  1.00 86.74           H  
ATOM   4561  CE  LYS A 273      -3.688   5.004  46.160  1.00 86.74           C  
ATOM   4562  HE2 LYS A 273      -4.700   5.123  45.774  1.00 86.74           H  
ATOM   4563  HE3 LYS A 273      -3.563   5.700  46.990  1.00 86.74           H  
ATOM   4564  NZ  LYS A 273      -3.512   3.601  46.615  1.00 86.74           N  
ATOM   4565  HZ1 LYS A 273      -3.698   2.967  45.850  1.00 86.74           H  
ATOM   4566  HZ2 LYS A 273      -4.189   3.369  47.328  1.00 86.74           H  
ATOM   4567  HZ3 LYS A 273      -2.580   3.433  46.963  1.00 86.74           H  
ATOM   4568  N   GLN A 274      -1.347   8.317  40.433  1.00 80.68           N  
ATOM   4569  H   GLN A 274      -1.615   7.364  40.234  1.00 80.68           H  
ATOM   4570  CA  GLN A 274      -0.333   8.943  39.584  1.00 80.68           C  
ATOM   4571  HA  GLN A 274       0.495   9.245  40.226  1.00 80.68           H  
ATOM   4572  C   GLN A 274      -0.860  10.212  38.887  1.00 80.68           C  
ATOM   4573  CB  GLN A 274       0.182   7.890  38.590  1.00 80.68           C  
ATOM   4574  HB2 GLN A 274       0.221   6.922  39.089  1.00 80.68           H  
ATOM   4575  HB3 GLN A 274      -0.500   7.813  37.743  1.00 80.68           H  
ATOM   4576  O   GLN A 274      -0.148  11.210  38.818  1.00 80.68           O  
ATOM   4577  CG  GLN A 274       1.604   8.189  38.103  1.00 80.68           C  
ATOM   4578  HG2 GLN A 274       2.252   8.324  38.969  1.00 80.68           H  
ATOM   4579  HG3 GLN A 274       1.610   9.112  37.522  1.00 80.68           H  
ATOM   4580  CD  GLN A 274       2.163   7.059  37.241  1.00 80.68           C  
ATOM   4581  NE2 GLN A 274       3.461   6.849  37.245  1.00 80.68           N  
ATOM   4582 HE21 GLN A 274       3.792   6.101  36.653  1.00 80.68           H  
ATOM   4583 HE22 GLN A 274       4.065   7.421  37.818  1.00 80.68           H  
ATOM   4584  OE1 GLN A 274       1.459   6.344  36.546  1.00 80.68           O  
ATOM   4585  N   MET A 275      -2.126  10.234  38.447  1.00 72.97           N  
ATOM   4586  H   MET A 275      -2.660   9.377  38.470  1.00 72.97           H  
ATOM   4587  CA  MET A 275      -2.762  11.456  37.931  1.00 72.97           C  
ATOM   4588  HA  MET A 275      -2.121  11.880  37.158  1.00 72.97           H  
ATOM   4589  C   MET A 275      -2.908  12.537  39.010  1.00 72.97           C  
ATOM   4590  CB  MET A 275      -4.131  11.159  37.304  1.00 72.97           C  
ATOM   4591  HB2 MET A 275      -4.646  12.104  37.135  1.00 72.97           H  
ATOM   4592  HB3 MET A 275      -4.727  10.560  37.993  1.00 72.97           H  
ATOM   4593  O   MET A 275      -2.580  13.688  38.741  1.00 72.97           O  
ATOM   4594  CG  MET A 275      -4.014  10.443  35.953  1.00 72.97           C  
ATOM   4595  HG2 MET A 275      -3.642   9.432  36.114  1.00 72.97           H  
ATOM   4596  HG3 MET A 275      -3.279  10.972  35.346  1.00 72.97           H  
ATOM   4597  SD  MET A 275      -5.552  10.352  34.987  1.00 72.97           S  
ATOM   4598  CE  MET A 275      -6.682   9.579  36.176  1.00 72.97           C  
ATOM   4599  HE1 MET A 275      -7.645   9.404  35.698  1.00 72.97           H  
ATOM   4600  HE2 MET A 275      -6.830  10.239  37.030  1.00 72.97           H  
ATOM   4601  HE3 MET A 275      -6.265   8.630  36.514  1.00 72.97           H  
ATOM   4602  N   LYS A 276      -3.333  12.189  40.234  1.00 80.30           N  
ATOM   4603  H   LYS A 276      -3.602  11.229  40.392  1.00 80.30           H  
ATOM   4604  CA  LYS A 276      -3.427  13.148  41.356  1.00 80.30           C  
ATOM   4605  HA  LYS A 276      -3.992  14.020  41.027  1.00 80.30           H  
ATOM   4606  C   LYS A 276      -2.057  13.686  41.781  1.00 80.30           C  
ATOM   4607  CB  LYS A 276      -4.163  12.499  42.541  1.00 80.30           C  
ATOM   4608  HB2 LYS A 276      -3.737  11.515  42.738  1.00 80.30           H  
ATOM   4609  HB3 LYS A 276      -4.034  13.118  43.429  1.00 80.30           H  
ATOM   4610  O   LYS A 276      -1.945  14.852  42.150  1.00 80.30           O  
ATOM   4611  CG  LYS A 276      -5.666  12.375  42.248  1.00 80.30           C  
ATOM   4612  HG2 LYS A 276      -5.803  11.893  41.280  1.00 80.30           H  
ATOM   4613  HG3 LYS A 276      -6.101  13.374  42.193  1.00 80.30           H  
ATOM   4614  CD  LYS A 276      -6.413  11.554  43.308  1.00 80.30           C  
ATOM   4615  HD2 LYS A 276      -6.383  12.065  44.270  1.00 80.30           H  
ATOM   4616  HD3 LYS A 276      -5.938  10.577  43.391  1.00 80.30           H  
ATOM   4617  CE  LYS A 276      -7.860  11.384  42.830  1.00 80.30           C  
ATOM   4618  HE2 LYS A 276      -7.828  11.057  41.791  1.00 80.30           H  
ATOM   4619  HE3 LYS A 276      -8.373  12.345  42.848  1.00 80.30           H  
ATOM   4620  NZ  LYS A 276      -8.613  10.368  43.601  1.00 80.30           N  
ATOM   4621  HZ1 LYS A 276      -9.366  10.034  43.016  1.00 80.30           H  
ATOM   4622  HZ2 LYS A 276      -8.069   9.525  43.726  1.00 80.30           H  
ATOM   4623  HZ3 LYS A 276      -8.984  10.711  44.475  1.00 80.30           H  
ATOM   4624  N   GLU A 277      -1.011  12.867  41.694  1.00 78.94           N  
ATOM   4625  H   GLU A 277      -1.183  11.899  41.464  1.00 78.94           H  
ATOM   4626  CA  GLU A 277       0.374  13.278  41.935  1.00 78.94           C  
ATOM   4627  HA  GLU A 277       0.422  13.818  42.881  1.00 78.94           H  
ATOM   4628  C   GLU A 277       0.878  14.238  40.844  1.00 78.94           C  
ATOM   4629  CB  GLU A 277       1.236  12.015  42.071  1.00 78.94           C  
ATOM   4630  HB2 GLU A 277       1.262  11.491  41.115  1.00 78.94           H  
ATOM   4631  HB3 GLU A 277       0.769  11.364  42.810  1.00 78.94           H  
ATOM   4632  O   GLU A 277       1.419  15.294  41.166  1.00 78.94           O  
ATOM   4633  CG  GLU A 277       2.668  12.310  42.533  1.00 78.94           C  
ATOM   4634  HG2 GLU A 277       3.193  12.848  41.743  1.00 78.94           H  
ATOM   4635  HG3 GLU A 277       2.623  12.953  43.412  1.00 78.94           H  
ATOM   4636  CD  GLU A 277       3.444  11.026  42.875  1.00 78.94           C  
ATOM   4637  OE1 GLU A 277       4.360  11.125  43.721  1.00 78.94           O  
ATOM   4638  OE2 GLU A 277       3.126   9.963  42.291  1.00 78.94           O  
ATOM   4639  N   ILE A 278       0.611  13.952  39.564  1.00 71.67           N  
ATOM   4640  H   ILE A 278       0.184  13.060  39.355  1.00 71.67           H  
ATOM   4641  CA  ILE A 278       0.894  14.870  38.446  1.00 71.67           C  
ATOM   4642  HA  ILE A 278       1.951  15.134  38.475  1.00 71.67           H  
ATOM   4643  C   ILE A 278       0.111  16.186  38.598  1.00 71.67           C  
ATOM   4644  CB  ILE A 278       0.612  14.170  37.093  1.00 71.67           C  
ATOM   4645  HB  ILE A 278      -0.381  13.723  37.139  1.00 71.67           H  
ATOM   4646  O   ILE A 278       0.674  17.260  38.398  1.00 71.67           O  
ATOM   4647  CG1 ILE A 278       1.652  13.052  36.840  1.00 71.67           C  
ATOM   4648 HG12 ILE A 278       1.818  12.486  37.756  1.00 71.67           H  
ATOM   4649 HG13 ILE A 278       2.607  13.499  36.562  1.00 71.67           H  
ATOM   4650  CG2 ILE A 278       0.634  15.167  35.915  1.00 71.67           C  
ATOM   4651 HG21 ILE A 278       1.585  15.698  35.892  1.00 71.67           H  
ATOM   4652 HG22 ILE A 278      -0.177  15.888  36.017  1.00 71.67           H  
ATOM   4653 HG23 ILE A 278       0.487  14.647  34.968  1.00 71.67           H  
ATOM   4654  CD1 ILE A 278       1.232  12.051  35.754  1.00 71.67           C  
ATOM   4655 HD11 ILE A 278       0.257  11.627  35.997  1.00 71.67           H  
ATOM   4656 HD12 ILE A 278       1.964  11.244  35.709  1.00 71.67           H  
ATOM   4657 HD13 ILE A 278       1.187  12.534  34.778  1.00 71.67           H  
ATOM   4658  N   GLU A 279      -1.164  16.135  38.990  1.00 73.93           N  
ATOM   4659  H   GLU A 279      -1.599  15.230  39.098  1.00 73.93           H  
ATOM   4660  CA  GLU A 279      -1.991  17.331  39.179  1.00 73.93           C  
ATOM   4661  HA  GLU A 279      -1.920  17.934  38.273  1.00 73.93           H  
ATOM   4662  C   GLU A 279      -1.495  18.201  40.348  1.00 73.93           C  
ATOM   4663  CB  GLU A 279      -3.462  16.927  39.369  1.00 73.93           C  
ATOM   4664  HB2 GLU A 279      -3.704  16.091  38.712  1.00 73.93           H  
ATOM   4665  HB3 GLU A 279      -3.617  16.618  40.403  1.00 73.93           H  
ATOM   4666  O   GLU A 279      -1.418  19.425  40.217  1.00 73.93           O  
ATOM   4667  CG  GLU A 279      -4.398  18.092  39.016  1.00 73.93           C  
ATOM   4668  HG2 GLU A 279      -3.986  19.014  39.424  1.00 73.93           H  
ATOM   4669  HG3 GLU A 279      -4.438  18.201  37.932  1.00 73.93           H  
ATOM   4670  CD  GLU A 279      -5.814  17.910  39.575  1.00 73.93           C  
ATOM   4671  OE1 GLU A 279      -6.382  18.950  39.989  1.00 73.93           O  
ATOM   4672  OE2 GLU A 279      -6.302  16.766  39.667  1.00 73.93           O  
ATOM   4673  N   ASN A 280      -1.081  17.589  41.464  1.00 70.60           N  
ATOM   4674  H   ASN A 280      -1.191  16.587  41.535  1.00 70.60           H  
ATOM   4675  CA  ASN A 280      -0.449  18.309  42.572  1.00 70.60           C  
ATOM   4676  HA  ASN A 280      -1.065  19.174  42.817  1.00 70.60           H  
ATOM   4677  C   ASN A 280       0.922  18.878  42.185  1.00 70.60           C  
ATOM   4678  CB  ASN A 280      -0.352  17.405  43.814  1.00 70.60           C  
ATOM   4679  HB2 ASN A 280       0.523  17.698  44.395  1.00 70.60           H  
ATOM   4680  HB3 ASN A 280      -0.211  16.367  43.513  1.00 70.60           H  
ATOM   4681  O   ASN A 280       1.200  20.032  42.503  1.00 70.60           O  
ATOM   4682  CG  ASN A 280      -1.548  17.511  44.746  1.00 70.60           C  
ATOM   4683  ND2 ASN A 280      -1.573  16.704  45.780  1.00 70.60           N  
ATOM   4684 HD21 ASN A 280      -2.371  16.788  46.394  1.00 70.60           H  
ATOM   4685 HD22 ASN A 280      -0.845  16.013  45.896  1.00 70.60           H  
ATOM   4686  OD1 ASN A 280      -2.441  18.334  44.614  1.00 70.60           O  
ATOM   4687  N   ASN A 281       1.753  18.132  41.454  1.00 58.69           N  
ATOM   4688  H   ASN A 281       1.501  17.174  41.257  1.00 58.69           H  
ATOM   4689  CA  ASN A 281       3.047  18.627  40.977  1.00 58.69           C  
ATOM   4690  HA  ASN A 281       3.609  19.009  41.828  1.00 58.69           H  
ATOM   4691  C   ASN A 281       2.875  19.813  40.009  1.00 58.69           C  
ATOM   4692  CB  ASN A 281       3.834  17.454  40.366  1.00 58.69           C  
ATOM   4693  HB2 ASN A 281       4.712  17.842  39.850  1.00 58.69           H  
ATOM   4694  HB3 ASN A 281       3.211  16.932  39.639  1.00 58.69           H  
ATOM   4695  O   ASN A 281       3.604  20.800  40.108  1.00 58.69           O  
ATOM   4696  CG  ASN A 281       4.325  16.465  41.417  1.00 58.69           C  
ATOM   4697  ND2 ASN A 281       4.662  15.259  41.027  1.00 58.69           N  
ATOM   4698 HD21 ASN A 281       4.488  14.958  40.079  1.00 58.69           H  
ATOM   4699 HD22 ASN A 281       4.904  14.612  41.765  1.00 58.69           H  
ATOM   4700  OD1 ASN A 281       4.444  16.768  42.592  1.00 58.69           O  
ATOM   4701  N   ASN A 282       1.850  19.790  39.152  1.00 55.02           N  
ATOM   4702  H   ASN A 282       1.317  18.936  39.071  1.00 55.02           H  
ATOM   4703  CA  ASN A 282       1.495  20.921  38.289  1.00 55.02           C  
ATOM   4704  HA  ASN A 282       2.397  21.274  37.789  1.00 55.02           H  
ATOM   4705  C   ASN A 282       0.948  22.126  39.081  1.00 55.02           C  
ATOM   4706  CB  ASN A 282       0.507  20.431  37.216  1.00 55.02           C  
ATOM   4707  HB2 ASN A 282      -0.311  19.889  37.690  1.00 55.02           H  
ATOM   4708  HB3 ASN A 282       0.091  21.294  36.696  1.00 55.02           H  
ATOM   4709  O   ASN A 282       1.245  23.270  38.738  1.00 55.02           O  
ATOM   4710  CG  ASN A 282       1.158  19.544  36.164  1.00 55.02           C  
ATOM   4711  ND2 ASN A 282       0.373  18.820  35.402  1.00 55.02           N  
ATOM   4712 HD21 ASN A 282      -0.623  18.798  35.565  1.00 55.02           H  
ATOM   4713 HD22 ASN A 282       0.841  18.228  34.730  1.00 55.02           H  
ATOM   4714  OD1 ASN A 282       2.362  19.513  35.975  1.00 55.02           O  
ATOM   4715  N   LYS A 283       0.203  21.900  40.174  1.00 52.87           N  
ATOM   4716  H   LYS A 283      -0.060  20.947  40.377  1.00 52.87           H  
ATOM   4717  CA  LYS A 283      -0.236  22.970  41.093  1.00 52.87           C  
ATOM   4718  HA  LYS A 283      -0.634  23.796  40.504  1.00 52.87           H  
ATOM   4719  C   LYS A 283       0.919  23.581  41.894  1.00 52.87           C  
ATOM   4720  CB  LYS A 283      -1.350  22.442  42.014  1.00 52.87           C  
ATOM   4721  HB2 LYS A 283      -1.110  21.429  42.337  1.00 52.87           H  
ATOM   4722  HB3 LYS A 283      -1.423  23.074  42.899  1.00 52.87           H  
ATOM   4723  O   LYS A 283       0.894  24.781  42.152  1.00 52.87           O  
ATOM   4724  CG  LYS A 283      -2.706  22.463  41.294  1.00 52.87           C  
ATOM   4725  HG2 LYS A 283      -2.597  22.038  40.296  1.00 52.87           H  
ATOM   4726  HG3 LYS A 283      -3.030  23.499  41.193  1.00 52.87           H  
ATOM   4727  CD  LYS A 283      -3.776  21.660  42.043  1.00 52.87           C  
ATOM   4728  HD2 LYS A 283      -3.514  20.603  41.990  1.00 52.87           H  
ATOM   4729  HD3 LYS A 283      -3.814  21.968  43.088  1.00 52.87           H  
ATOM   4730  CE  LYS A 283      -5.137  21.900  41.378  1.00 52.87           C  
ATOM   4731  HE2 LYS A 283      -5.003  21.876  40.297  1.00 52.87           H  
ATOM   4732  HE3 LYS A 283      -5.492  22.893  41.654  1.00 52.87           H  
ATOM   4733  NZ  LYS A 283      -6.130  20.866  41.750  1.00 52.87           N  
ATOM   4734  HZ1 LYS A 283      -6.143  20.659  42.739  1.00 52.87           H  
ATOM   4735  HZ2 LYS A 283      -5.937  20.010  41.251  1.00 52.87           H  
ATOM   4736  HZ3 LYS A 283      -7.054  21.087  41.407  1.00 52.87           H  
ATOM   4737  N   ILE A 284       1.936  22.797  42.251  1.00 49.02           N  
ATOM   4738  H   ILE A 284       1.852  21.807  42.066  1.00 49.02           H  
ATOM   4739  CA  ILE A 284       3.139  23.280  42.950  1.00 49.02           C  
ATOM   4740  HA  ILE A 284       2.832  23.985  43.722  1.00 49.02           H  
ATOM   4741  C   ILE A 284       4.050  24.069  41.993  1.00 49.02           C  
ATOM   4742  CB  ILE A 284       3.845  22.095  43.655  1.00 49.02           C  
ATOM   4743  HB  ILE A 284       3.969  21.287  42.933  1.00 49.02           H  
ATOM   4744  O   ILE A 284       4.531  25.143  42.355  1.00 49.02           O  
ATOM   4745  CG1 ILE A 284       2.969  21.593  44.831  1.00 49.02           C  
ATOM   4746 HG12 ILE A 284       2.999  22.322  45.642  1.00 49.02           H  
ATOM   4747 HG13 ILE A 284       1.931  21.510  44.511  1.00 49.02           H  
ATOM   4748  CG2 ILE A 284       5.240  22.489  44.178  1.00 49.02           C  
ATOM   4749 HG21 ILE A 284       5.163  23.334  44.862  1.00 49.02           H  
ATOM   4750 HG22 ILE A 284       5.892  22.759  43.347  1.00 49.02           H  
ATOM   4751 HG23 ILE A 284       5.707  21.648  44.690  1.00 49.02           H  
ATOM   4752  CD1 ILE A 284       3.380  20.220  45.381  1.00 49.02           C  
ATOM   4753 HD11 ILE A 284       4.364  20.270  45.848  1.00 49.02           H  
ATOM   4754 HD12 ILE A 284       2.656  19.902  46.130  1.00 49.02           H  
ATOM   4755 HD13 ILE A 284       3.396  19.488  44.573  1.00 49.02           H  
ATOM   4756  N   ASN A 285       4.231  23.602  40.753  1.00 42.60           N  
ATOM   4757  H   ASN A 285       3.853  22.694  40.523  1.00 42.60           H  
ATOM   4758  CA  ASN A 285       5.128  24.241  39.782  1.00 42.60           C  
ATOM   4759  HA  ASN A 285       6.069  24.461  40.286  1.00 42.60           H  
ATOM   4760  C   ASN A 285       4.640  25.604  39.250  1.00 42.60           C  
ATOM   4761  CB  ASN A 285       5.423  23.246  38.644  1.00 42.60           C  
ATOM   4762  HB2 ASN A 285       5.855  23.787  37.803  1.00 42.60           H  
ATOM   4763  HB3 ASN A 285       4.496  22.782  38.306  1.00 42.60           H  
ATOM   4764  O   ASN A 285       5.457  26.379  38.761  1.00 42.60           O  
ATOM   4765  CG  ASN A 285       6.422  22.168  39.037  1.00 42.60           C  
ATOM   4766  ND2 ASN A 285       6.565  21.143  38.230  1.00 42.60           N  
ATOM   4767 HD21 ASN A 285       7.228  20.440  38.523  1.00 42.60           H  
ATOM   4768 HD22 ASN A 285       5.976  21.050  37.415  1.00 42.60           H  
ATOM   4769  OD1 ASN A 285       7.113  22.234  40.040  1.00 42.60           O  
ATOM   4770  N   ASN A 286       3.354  25.946  39.387  1.00 38.88           N  
ATOM   4771  H   ASN A 286       2.714  25.260  39.761  1.00 38.88           H  
ATOM   4772  CA  ASN A 286       2.817  27.231  38.913  1.00 38.88           C  
ATOM   4773  HA  ASN A 286       3.394  27.533  38.039  1.00 38.88           H  
ATOM   4774  C   ASN A 286       2.991  28.419  39.883  1.00 38.88           C  
ATOM   4775  CB  ASN A 286       1.354  27.040  38.464  1.00 38.88           C  
ATOM   4776  HB2 ASN A 286       0.813  27.978  38.589  1.00 38.88           H  
ATOM   4777  HB3 ASN A 286       0.865  26.289  39.084  1.00 38.88           H  
ATOM   4778  O   ASN A 286       2.645  29.540  39.518  1.00 38.88           O  
ATOM   4779  CG  ASN A 286       1.219  26.651  37.000  1.00 38.88           C  
ATOM   4780  ND2 ASN A 286       0.011  26.438  36.538  1.00 38.88           N  
ATOM   4781 HD21 ASN A 286      -0.789  26.502  37.151  1.00 38.88           H  
ATOM   4782 HD22 ASN A 286      -0.040  26.177  35.563  1.00 38.88           H  
ATOM   4783  OD1 ASN A 286       2.161  26.560  36.233  1.00 38.88           O  
ATOM   4784  N   ASN A 287       3.543  28.218  41.085  1.00 38.73           N  
ATOM   4785  H   ASN A 287       3.822  27.279  41.331  1.00 38.73           H  
ATOM   4786  CA  ASN A 287       3.672  29.278  42.099  1.00 38.73           C  
ATOM   4787  HA  ASN A 287       3.130  30.157  41.753  1.00 38.73           H  
ATOM   4788  C   ASN A 287       5.104  29.816  42.295  1.00 38.73           C  
ATOM   4789  CB  ASN A 287       2.988  28.811  43.405  1.00 38.73           C  
ATOM   4790  HB2 ASN A 287       3.432  29.315  44.264  1.00 38.73           H  
ATOM   4791  HB3 ASN A 287       3.139  27.740  43.539  1.00 38.73           H  
ATOM   4792  O   ASN A 287       5.376  30.432  43.325  1.00 38.73           O  
ATOM   4793  CG  ASN A 287       1.501  29.121  43.459  1.00 38.73           C  
ATOM   4794  ND2 ASN A 287       0.824  28.657  44.482  1.00 38.73           N  
ATOM   4795 HD21 ASN A 287      -0.165  28.863  44.477  1.00 38.73           H  
ATOM   4796 HD22 ASN A 287       1.274  28.060  45.161  1.00 38.73           H  
ATOM   4797  OD1 ASN A 287       0.916  29.800  42.635  1.00 38.73           O  
ATOM   4798  N   ASN A 288       6.037  29.598  41.354  1.00 30.13           N  
ATOM   4799  H   ASN A 288       5.790  29.077  40.525  1.00 30.13           H  
ATOM   4800  CA  ASN A 288       7.442  29.964  41.590  1.00 30.13           C  
ATOM   4801  HA  ASN A 288       7.429  30.824  42.259  1.00 30.13           H  
ATOM   4802  C   ASN A 288       8.245  30.472  40.370  1.00 30.13           C  
ATOM   4803  CB  ASN A 288       8.123  28.804  42.352  1.00 30.13           C  
ATOM   4804  HB2 ASN A 288       8.536  28.084  41.646  1.00 30.13           H  
ATOM   4805  HB3 ASN A 288       7.388  28.281  42.964  1.00 30.13           H  
ATOM   4806  O   ASN A 288       9.323  29.957  40.076  1.00 30.13           O  
ATOM   4807  CG  ASN A 288       9.211  29.274  43.305  1.00 30.13           C  
ATOM   4808  ND2 ASN A 288       9.983  28.359  43.840  1.00 30.13           N  
ATOM   4809 HD21 ASN A 288       9.871  27.389  43.582  1.00 30.13           H  
ATOM   4810 HD22 ASN A 288      10.697  28.693  44.472  1.00 30.13           H  
ATOM   4811  OD1 ASN A 288       9.368  30.442  43.622  1.00 30.13           O  
ATOM   4812  N   THR A 289       7.783  31.525  39.677  1.00 29.13           N  
ATOM   4813  H   THR A 289       6.843  31.850  39.852  1.00 29.13           H  
ATOM   4814  CA  THR A 289       8.689  32.428  38.921  1.00 29.13           C  
ATOM   4815  HA  THR A 289       9.601  32.532  39.508  1.00 29.13           H  
ATOM   4816  C   THR A 289       8.092  33.834  38.725  1.00 29.13           C  
ATOM   4817  CB  THR A 289       9.097  31.886  37.527  1.00 29.13           C  
ATOM   4818  HB  THR A 289       8.382  32.223  36.776  1.00 29.13           H  
ATOM   4819  O   THR A 289       6.999  33.949  38.192  1.00 29.13           O  
ATOM   4820  CG2 THR A 289      10.494  32.375  37.146  1.00 29.13           C  
ATOM   4821 HG21 THR A 289      10.509  33.464  37.097  1.00 29.13           H  
ATOM   4822 HG22 THR A 289      10.755  31.980  36.164  1.00 29.13           H  
ATOM   4823 HG23 THR A 289      11.228  32.031  37.875  1.00 29.13           H  
ATOM   4824  OG1 THR A 289       9.172  30.485  37.453  1.00 29.13           O  
ATOM   4825  HG1 THR A 289       9.345  30.156  38.338  1.00 29.13           H  
ATOM   4826  N   ASN A 290       8.850  34.883  39.093  1.00 30.02           N  
ATOM   4827  H   ASN A 290       9.753  34.653  39.484  1.00 30.02           H  
ATOM   4828  CA  ASN A 290       8.658  36.329  38.814  1.00 30.02           C  
ATOM   4829  HA  ASN A 290       9.411  36.850  39.405  1.00 30.02           H  
ATOM   4830  C   ASN A 290       7.286  36.961  39.187  1.00 30.02           C  
ATOM   4831  CB  ASN A 290       9.016  36.593  37.339  1.00 30.02           C  
ATOM   4832  HB2 ASN A 290       8.894  37.655  37.124  1.00 30.02           H  
ATOM   4833  HB3 ASN A 290       8.324  36.039  36.705  1.00 30.02           H  
ATOM   4834  O   ASN A 290       6.265  36.663  38.589  1.00 30.02           O  
ATOM   4835  CG  ASN A 290      10.439  36.207  36.978  1.00 30.02           C  
ATOM   4836  ND2 ASN A 290      10.734  36.067  35.707  1.00 30.02           N  
ATOM   4837 HD21 ASN A 290      11.673  35.760  35.500  1.00 30.02           H  
ATOM   4838 HD22 ASN A 290      10.015  36.161  35.003  1.00 30.02           H  
ATOM   4839  OD1 ASN A 290      11.304  36.013  37.816  1.00 30.02           O  
ATOM   4840  N   ASN A 291       7.162  37.941  40.090  1.00 28.36           N  
ATOM   4841  H   ASN A 291       6.194  38.164  40.271  1.00 28.36           H  
ATOM   4842  CA  ASN A 291       8.148  38.838  40.703  1.00 28.36           C  
ATOM   4843  HA  ASN A 291       7.564  39.649  41.139  1.00 28.36           H  
ATOM   4844  C   ASN A 291       9.054  39.588  39.707  1.00 28.36           C  
ATOM   4845  CB  ASN A 291       8.891  38.154  41.881  1.00 28.36           C  
ATOM   4846  HB2 ASN A 291       9.902  38.553  41.961  1.00 28.36           H  
ATOM   4847  HB3 ASN A 291       8.974  37.082  41.704  1.00 28.36           H  
ATOM   4848  O   ASN A 291      10.246  39.309  39.619  1.00 28.36           O  
ATOM   4849  CG  ASN A 291       8.238  38.381  43.237  1.00 28.36           C  
ATOM   4850  ND2 ASN A 291       8.763  37.779  44.278  1.00 28.36           N  
ATOM   4851 HD21 ASN A 291       8.290  37.923  45.158  1.00 28.36           H  
ATOM   4852 HD22 ASN A 291       9.541  37.144  44.169  1.00 28.36           H  
ATOM   4853  OD1 ASN A 291       7.279  39.115  43.399  1.00 28.36           O  
ATOM   4854  N   ASN A 292       8.513  40.605  39.019  1.00 30.93           N  
ATOM   4855  H   ASN A 292       7.510  40.721  39.013  1.00 30.93           H  
ATOM   4856  CA  ASN A 292       9.323  41.777  38.664  1.00 30.93           C  
ATOM   4857  HA  ASN A 292       9.992  41.921  39.512  1.00 30.93           H  
ATOM   4858  C   ASN A 292       8.513  43.090  38.513  1.00 30.93           C  
ATOM   4859  CB  ASN A 292      10.205  41.489  37.428  1.00 30.93           C  
ATOM   4860  HB2 ASN A 292      10.251  40.416  37.239  1.00 30.93           H  
ATOM   4861  HB3 ASN A 292       9.780  41.964  36.544  1.00 30.93           H  
ATOM   4862  O   ASN A 292       7.633  43.194  37.669  1.00 30.93           O  
ATOM   4863  CG  ASN A 292      11.630  41.988  37.614  1.00 30.93           C  
ATOM   4864  ND2 ASN A 292      12.555  41.524  36.809  1.00 30.93           N  
ATOM   4865 HD21 ASN A 292      13.501  41.835  36.974  1.00 30.93           H  
ATOM   4866 HD22 ASN A 292      12.318  40.835  36.109  1.00 30.93           H  
ATOM   4867  OD1 ASN A 292      11.928  42.819  38.461  1.00 30.93           O  
ATOM   4868  N   SER A 293       8.857  44.055  39.374  1.00 27.54           N  
ATOM   4869  H   SER A 293       9.517  43.739  40.070  1.00 27.54           H  
ATOM   4870  CA  SER A 293       8.829  45.530  39.247  1.00 27.54           C  
ATOM   4871  HA  SER A 293       8.708  45.895  40.267  1.00 27.54           H  
ATOM   4872  C   SER A 293       7.745  46.289  38.431  1.00 27.54           C  
ATOM   4873  CB  SER A 293      10.239  45.991  38.835  1.00 27.54           C  
ATOM   4874  HB2 SER A 293      10.944  45.691  39.610  1.00 27.54           H  
ATOM   4875  HB3 SER A 293      10.259  47.079  38.777  1.00 27.54           H  
ATOM   4876  O   SER A 293       7.743  46.280  37.208  1.00 27.54           O  
ATOM   4877  OG  SER A 293      10.689  45.441  37.611  1.00 27.54           O  
ATOM   4878  HG  SER A 293      11.215  44.659  37.795  1.00 27.54           H  
ATOM   4879  N   PHE A 294       6.920  47.092  39.134  1.00 27.00           N  
ATOM   4880  H   PHE A 294       6.655  46.704  40.028  1.00 27.00           H  
ATOM   4881  CA  PHE A 294       6.835  48.585  39.117  1.00 27.00           C  
ATOM   4882  HA  PHE A 294       7.661  48.969  39.716  1.00 27.00           H  
ATOM   4883  C   PHE A 294       5.521  49.028  39.818  1.00 27.00           C  
ATOM   4884  CB  PHE A 294       6.959  49.235  37.716  1.00 27.00           C  
ATOM   4885  HB2 PHE A 294       6.768  48.512  36.923  1.00 27.00           H  
ATOM   4886  HB3 PHE A 294       6.184  49.994  37.613  1.00 27.00           H  
ATOM   4887  O   PHE A 294       4.429  48.737  39.352  1.00 27.00           O  
ATOM   4888  CG  PHE A 294       8.305  49.922  37.490  1.00 27.00           C  
ATOM   4889  CD1 PHE A 294       8.418  51.321  37.631  1.00 27.00           C  
ATOM   4890  HD1 PHE A 294       7.539  51.914  37.835  1.00 27.00           H  
ATOM   4891  CD2 PHE A 294       9.456  49.175  37.172  1.00 27.00           C  
ATOM   4892  HD2 PHE A 294       9.381  48.112  36.997  1.00 27.00           H  
ATOM   4893  CE1 PHE A 294       9.668  51.955  37.505  1.00 27.00           C  
ATOM   4894  HE1 PHE A 294       9.743  53.026  37.615  1.00 27.00           H  
ATOM   4895  CE2 PHE A 294      10.709  49.805  37.054  1.00 27.00           C  
ATOM   4896  HE2 PHE A 294      11.582  49.218  36.808  1.00 27.00           H  
ATOM   4897  CZ  PHE A 294      10.818  51.195  37.228  1.00 27.00           C  
ATOM   4898  HZ  PHE A 294      11.777  51.679  37.125  1.00 27.00           H  
ATOM   4899  N   ILE A 295       5.559  49.502  41.070  1.00 26.46           N  
ATOM   4900  H   ILE A 295       4.819  49.056  41.593  1.00 26.46           H  
ATOM   4901  CA  ILE A 295       5.688  50.918  41.495  1.00 26.46           C  
ATOM   4902  HA  ILE A 295       5.721  50.875  42.584  1.00 26.46           H  
ATOM   4903  C   ILE A 295       4.456  51.805  41.178  1.00 26.46           C  
ATOM   4904  CB  ILE A 295       7.047  51.559  41.105  1.00 26.46           C  
ATOM   4905  HB  ILE A 295       7.197  51.416  40.035  1.00 26.46           H  
ATOM   4906  O   ILE A 295       4.230  52.209  40.047  1.00 26.46           O  
ATOM   4907  CG1 ILE A 295       8.197  50.868  41.879  1.00 26.46           C  
ATOM   4908 HG12 ILE A 295       8.146  49.791  41.715  1.00 26.46           H  
ATOM   4909 HG13 ILE A 295       8.067  51.041  42.947  1.00 26.46           H  
ATOM   4910  CG2 ILE A 295       7.088  53.075  41.391  1.00 26.46           C  
ATOM   4911 HG21 ILE A 295       8.034  53.498  41.053  1.00 26.46           H  
ATOM   4912 HG22 ILE A 295       6.309  53.593  40.831  1.00 26.46           H  
ATOM   4913 HG23 ILE A 295       6.972  53.259  42.459  1.00 26.46           H  
ATOM   4914  CD1 ILE A 295       9.607  51.325  41.482  1.00 26.46           C  
ATOM   4915 HD11 ILE A 295       9.733  51.249  40.402  1.00 26.46           H  
ATOM   4916 HD12 ILE A 295      10.341  50.682  41.967  1.00 26.46           H  
ATOM   4917 HD13 ILE A 295       9.788  52.351  41.803  1.00 26.46           H  
ATOM   4918  N   ASN A 296       3.757  52.183  42.260  1.00 27.27           N  
ATOM   4919  H   ASN A 296       4.030  51.718  43.114  1.00 27.27           H  
ATOM   4920  CA  ASN A 296       2.962  53.402  42.504  1.00 27.27           C  
ATOM   4921  HA  ASN A 296       2.374  53.202  43.400  1.00 27.27           H  
ATOM   4922  C   ASN A 296       1.957  53.913  41.444  1.00 27.27           C  
ATOM   4923  CB  ASN A 296       3.937  54.546  42.868  1.00 27.27           C  
ATOM   4924  HB2 ASN A 296       3.366  55.447  43.094  1.00 27.27           H  
ATOM   4925  HB3 ASN A 296       4.566  54.762  42.004  1.00 27.27           H  
ATOM   4926  O   ASN A 296       2.345  54.596  40.501  1.00 27.27           O  
ATOM   4927  CG  ASN A 296       4.825  54.275  44.064  1.00 27.27           C  
ATOM   4928  ND2 ASN A 296       5.854  55.066  44.252  1.00 27.27           N  
ATOM   4929 HD21 ASN A 296       6.053  55.812  43.600  1.00 27.27           H  
ATOM   4930 HD22 ASN A 296       6.439  54.865  45.050  1.00 27.27           H  
ATOM   4931  OD1 ASN A 296       4.608  53.366  44.846  1.00 27.27           O  
ATOM   4932  N   SER A 297       0.660  53.932  41.793  1.00 27.71           N  
ATOM   4933  H   SER A 297       0.286  53.062  42.143  1.00 27.71           H  
ATOM   4934  CA  SER A 297       0.016  55.139  42.379  1.00 27.71           C  
ATOM   4935  HA  SER A 297       0.454  55.309  43.362  1.00 27.71           H  
ATOM   4936  C   SER A 297      -1.501  54.997  42.574  1.00 27.71           C  
ATOM   4937  CB  SER A 297       0.238  56.414  41.550  1.00 27.71           C  
ATOM   4938  HB2 SER A 297       0.062  56.214  40.493  1.00 27.71           H
[truncated: 1,069,857 more chars]
