# Supplementary material for: A glutamine-based single α-helix scaffold to target globular proteins
Source: Nat Commun. 2022 Nov 18;13:7073. doi: 10.1038/s41467-022-34793-6 (PMC9674830; doi:10.1038/s41467-022-34793-6)
Supplement: Supplementary file 7 — Supplementary Data 4 [file 41467_2022_34793_MOESM7_ESM.zip › ColabFold_p37n/p37n_no_MSAs/F1REA1.pdb]

ATOM      1  N   MET A   1      25.303  -0.233 -44.448  1.00 56.08           N  
ATOM      2  H   MET A   1      26.291  -0.428 -44.375  1.00 56.08           H  
ATOM      3  H2  MET A   1      25.109   0.690 -44.085  1.00 56.08           H  
ATOM      4  H3  MET A   1      25.056  -0.243 -45.427  1.00 56.08           H  
ATOM      5  CA  MET A   1      24.504  -1.257 -43.729  1.00 56.08           C  
ATOM      6  HA  MET A   1      23.454  -1.014 -43.889  1.00 56.08           H  
ATOM      7  C   MET A   1      24.707  -1.245 -42.204  1.00 56.08           C  
ATOM      8  CB  MET A   1      24.725  -2.657 -44.320  1.00 56.08           C  
ATOM      9  HB2 MET A   1      25.558  -3.147 -43.816  1.00 56.08           H  
ATOM     10  HB3 MET A   1      24.979  -2.570 -45.377  1.00 56.08           H  
ATOM     11  O   MET A   1      23.719  -1.271 -41.484  1.00 56.08           O  
ATOM     12  CG  MET A   1      23.462  -3.520 -44.187  1.00 56.08           C  
ATOM     13  HG2 MET A   1      23.718  -4.445 -43.670  1.00 56.08           H  
ATOM     14  HG3 MET A   1      22.722  -3.000 -43.579  1.00 56.08           H  
ATOM     15  SD  MET A   1      22.695  -3.945 -45.771  1.00 56.08           S  
ATOM     16  CE  MET A   1      23.796  -5.282 -46.322  1.00 56.08           C  
ATOM     17  HE1 MET A   1      23.780  -6.096 -45.597  1.00 56.08           H  
ATOM     18  HE2 MET A   1      23.448  -5.660 -47.284  1.00 56.08           H  
ATOM     19  HE3 MET A   1      24.814  -4.910 -46.434  1.00 56.08           H  
ATOM     20  N   ASN A   2      25.942  -1.170 -41.684  1.00 58.54           N  
ATOM     21  H   ASN A   2      26.745  -1.257 -42.291  1.00 58.54           H  
ATOM     22  CA  ASN A   2      26.219  -1.396 -40.248  1.00 58.54           C  
ATOM     23  HA  ASN A   2      25.790  -2.359 -39.973  1.00 58.54           H  
ATOM     24  C   ASN A   2      25.591  -0.383 -39.265  1.00 58.54           C  
ATOM     25  CB  ASN A   2      27.747  -1.504 -40.058  1.00 58.54           C  
ATOM     26  HB2 ASN A   2      27.970  -1.600 -38.996  1.00 58.54           H  
ATOM     27  HB3 ASN A   2      28.237  -0.602 -40.426  1.00 58.54           H  
ATOM     28  O   ASN A   2      25.169  -0.785 -38.185  1.00 58.54           O  
ATOM     29  CG  ASN A   2      28.329  -2.727 -40.751  1.00 58.54           C  
ATOM     30  ND2 ASN A   2      29.610  -2.749 -41.023  1.00 58.54           N  
ATOM     31 HD21 ASN A   2      29.969  -3.590 -41.451  1.00 58.54           H  
ATOM     32 HD22 ASN A   2      30.239  -2.041 -40.671  1.00 58.54           H  
ATOM     33  OD1 ASN A   2      27.619  -3.651 -41.105  1.00 58.54           O  
ATOM     34  N   VAL A   3      25.455   0.898 -39.635  1.00 56.48           N  
ATOM     35  H   VAL A   3      25.881   1.198 -40.500  1.00 56.48           H  
ATOM     36  CA  VAL A   3      24.893   1.938 -38.743  1.00 56.48           C  
ATOM     37  HA  VAL A   3      25.475   1.951 -37.821  1.00 56.48           H  
ATOM     38  C   VAL A   3      23.441   1.639 -38.341  1.00 56.48           C  
ATOM     39  CB  VAL A   3      25.005   3.338 -39.388  1.00 56.48           C  
ATOM     40  HB  VAL A   3      24.433   3.344 -40.315  1.00 56.48           H  
ATOM     41  O   VAL A   3      23.084   1.786 -37.176  1.00 56.48           O  
ATOM     42  CG1 VAL A   3      24.465   4.446 -38.475  1.00 56.48           C  
ATOM     43 HG11 VAL A   3      23.397   4.316 -38.305  1.00 56.48           H  
ATOM     44 HG12 VAL A   3      24.987   4.429 -37.519  1.00 56.48           H  
ATOM     45 HG13 VAL A   3      24.618   5.419 -38.943  1.00 56.48           H  
ATOM     46  CG2 VAL A   3      26.465   3.679 -39.719  1.00 56.48           C  
ATOM     47 HG21 VAL A   3      27.071   3.645 -38.814  1.00 56.48           H  
ATOM     48 HG22 VAL A   3      26.877   2.985 -40.452  1.00 56.48           H  
ATOM     49 HG23 VAL A   3      26.525   4.683 -40.138  1.00 56.48           H  
ATOM     50  N   PHE A   4      22.610   1.149 -39.269  1.00 57.71           N  
ATOM     51  H   PHE A   4      22.956   0.993 -40.205  1.00 57.71           H  
ATOM     52  CA  PHE A   4      21.230   0.753 -38.960  1.00 57.71           C  
ATOM     53  HA  PHE A   4      20.731   1.575 -38.447  1.00 57.71           H  
ATOM     54  C   PHE A   4      21.173  -0.442 -38.001  1.00 57.71           C  
ATOM     55  CB  PHE A   4      20.459   0.464 -40.257  1.00 57.71           C  
ATOM     56  HB2 PHE A   4      21.112  -0.018 -40.984  1.00 57.71           H  
ATOM     57  HB3 PHE A   4      19.655  -0.238 -40.036  1.00 57.71           H  
ATOM     58  O   PHE A   4      20.388  -0.420 -37.057  1.00 57.71           O  
ATOM     59  CG  PHE A   4      19.826   1.701 -40.863  1.00 57.71           C  
ATOM     60  CD1 PHE A   4      18.545   2.103 -40.436  1.00 57.71           C  
ATOM     61  HD1 PHE A   4      18.013   1.525 -39.694  1.00 57.71           H  
ATOM     62  CD2 PHE A   4      20.502   2.455 -41.842  1.00 57.71           C  
ATOM     63  HD2 PHE A   4      21.481   2.152 -42.183  1.00 57.71           H  
ATOM     64  CE1 PHE A   4      17.941   3.246 -40.987  1.00 57.71           C  
ATOM     65  HE1 PHE A   4      16.949   3.538 -40.675  1.00 57.71           H  
ATOM     66  CE2 PHE A   4      19.897   3.600 -42.393  1.00 57.71           C  
ATOM     67  HE2 PHE A   4      20.404   4.173 -43.155  1.00 57.71           H  
ATOM     68  CZ  PHE A   4      18.616   3.994 -41.967  1.00 57.71           C  
ATOM     69  HZ  PHE A   4      18.143   4.861 -42.403  1.00 57.71           H  
ATOM     70  N   LYS A   5      22.051  -1.440 -38.182  1.00 61.31           N  
ATOM     71  H   LYS A   5      22.688  -1.373 -38.963  1.00 61.31           H  
ATOM     72  CA  LYS A   5      22.156  -2.605 -37.288  1.00 61.31           C  
ATOM     73  HA  LYS A   5      21.176  -3.077 -37.217  1.00 61.31           H  
ATOM     74  C   LYS A   5      22.532  -2.188 -35.860  1.00 61.31           C  
ATOM     75  CB  LYS A   5      23.151  -3.615 -37.893  1.00 61.31           C  
ATOM     76  HB2 LYS A   5      24.150  -3.179 -37.910  1.00 61.31           H  
ATOM     77  HB3 LYS A   5      22.851  -3.826 -38.920  1.00 61.31           H  
ATOM     78  O   LYS A   5      21.899  -2.632 -34.908  1.00 61.31           O  
ATOM     79  CG  LYS A   5      23.198  -4.940 -37.116  1.00 61.31           C  
ATOM     80  HG2 LYS A   5      22.195  -5.367 -37.076  1.00 61.31           H  
ATOM     81  HG3 LYS A   5      23.537  -4.749 -36.097  1.00 61.31           H  
ATOM     82  CD  LYS A   5      24.150  -5.950 -37.775  1.00 61.31           C  
ATOM     83  HD2 LYS A   5      25.149  -5.517 -37.831  1.00 61.31           H  
ATOM     84  HD3 LYS A   5      23.798  -6.174 -38.782  1.00 61.31           H  
ATOM     85  CE  LYS A   5      24.191  -7.237 -36.938  1.00 61.31           C  
ATOM     86  HE2 LYS A   5      24.514  -6.983 -35.929  1.00 61.31           H  
ATOM     87  HE3 LYS A   5      23.179  -7.635 -36.864  1.00 61.31           H  
ATOM     88  NZ  LYS A   5      25.099  -8.263 -37.517  1.00 61.31           N  
ATOM     89  HZ1 LYS A   5      25.108  -9.086 -36.932  1.00 61.31           H  
ATOM     90  HZ2 LYS A   5      24.793  -8.540 -38.439  1.00 61.31           H  
ATOM     91  HZ3 LYS A   5      26.046  -7.915 -37.572  1.00 61.31           H  
ATOM     92  N   MET A   6      23.510  -1.292 -35.721  1.00 67.25           N  
ATOM     93  H   MET A   6      23.994  -0.985 -36.552  1.00 67.25           H  
ATOM     94  CA  MET A   6      23.991  -0.813 -34.420  1.00 67.25           C  
ATOM     95  HA  MET A   6      24.192  -1.683 -33.794  1.00 67.25           H  
ATOM     96  C   MET A   6      22.940   0.041 -33.691  1.00 67.25           C  
ATOM     97  CB  MET A   6      25.313  -0.064 -34.647  1.00 67.25           C  
ATOM     98  HB2 MET A   6      25.116   0.951 -34.992  1.00 67.25           H  
ATOM     99  HB3 MET A   6      25.876  -0.581 -35.423  1.00 67.25           H  
ATOM    100  O   MET A   6      22.723  -0.142 -32.495  1.00 67.25           O  
ATOM    101  CG  MET A   6      26.203  -0.025 -33.404  1.00 67.25           C  
ATOM    102  HG2 MET A   6      25.749   0.613 -32.646  1.00 67.25           H  
ATOM    103  HG3 MET A   6      26.293  -1.035 -33.002  1.00 67.25           H  
ATOM    104  SD  MET A   6      27.866   0.584 -33.791  1.00 67.25           S  
ATOM    105  CE  MET A   6      28.705   0.263 -32.215  1.00 67.25           C  
ATOM    106  HE1 MET A   6      28.675  -0.803 -31.989  1.00 67.25           H  
ATOM    107  HE2 MET A   6      28.214   0.818 -31.416  1.00 67.25           H  
ATOM    108  HE3 MET A   6      29.745   0.585 -32.285  1.00 67.25           H  
ATOM    109  N   LYS A   7      22.217   0.908 -34.418  1.00 69.28           N  
ATOM    110  H   LYS A   7      22.457   1.032 -35.392  1.00 69.28           H  
ATOM    111  CA  LYS A   7      21.097   1.687 -33.861  1.00 69.28           C  
ATOM    112  HA  LYS A   7      21.431   2.161 -32.937  1.00 69.28           H  
ATOM    113  C   LYS A   7      19.924   0.794 -33.448  1.00 69.28           C  
ATOM    114  CB  LYS A   7      20.655   2.788 -34.840  1.00 69.28           C  
ATOM    115  HB2 LYS A   7      20.469   2.352 -35.821  1.00 69.28           H  
ATOM    116  HB3 LYS A   7      19.725   3.223 -34.473  1.00 69.28           H  
ATOM    117  O   LYS A   7      19.417   0.963 -32.347  1.00 69.28           O  
ATOM    118  CG  LYS A   7      21.715   3.899 -34.951  1.00 69.28           C  
ATOM    119  HG2 LYS A   7      21.895   4.325 -33.964  1.00 69.28           H  
ATOM    120  HG3 LYS A   7      22.655   3.468 -35.297  1.00 69.28           H  
ATOM    121  CD  LYS A   7      21.324   5.030 -35.917  1.00 69.28           C  
ATOM    122  HD2 LYS A   7      22.205   5.651 -36.078  1.00 69.28           H  
ATOM    123  HD3 LYS A   7      21.020   4.602 -36.872  1.00 69.28           H  
ATOM    124  CE  LYS A   7      20.197   5.898 -35.336  1.00 69.28           C  
ATOM    125  HE2 LYS A   7      19.302   5.286 -35.226  1.00 69.28           H  
ATOM    126  HE3 LYS A   7      20.495   6.223 -34.339  1.00 69.28           H  
ATOM    127  NZ  LYS A   7      19.907   7.085 -36.183  1.00 69.28           N  
ATOM    128  HZ1 LYS A   7      19.168   7.636 -35.769  1.00 69.28           H  
ATOM    129  HZ2 LYS A   7      19.611   6.807 -37.108  1.00 69.28           H  
ATOM    130  HZ3 LYS A   7      20.722   7.675 -36.262  1.00 69.28           H  
ATOM    131  N   PHE A   8      19.536  -0.184 -34.272  1.00 74.97           N  
ATOM    132  H   PHE A   8      19.984  -0.273 -35.172  1.00 74.97           H  
ATOM    133  CA  PHE A   8      18.458  -1.121 -33.936  1.00 74.97           C  
ATOM    134  HA  PHE A   8      17.556  -0.551 -33.713  1.00 74.97           H  
ATOM    135  C   PHE A   8      18.784  -1.951 -32.687  1.00 74.97           C  
ATOM    136  CB  PHE A   8      18.171  -2.021 -35.146  1.00 74.97           C  
ATOM    137  HB2 PHE A   8      19.047  -2.635 -35.356  1.00 74.97           H  
ATOM    138  HB3 PHE A   8      17.994  -1.391 -36.018  1.00 74.97           H  
ATOM    139  O   PHE A   8      17.944  -2.081 -31.802  1.00 74.97           O  
ATOM    140  CG  PHE A   8      16.963  -2.919 -34.960  1.00 74.97           C  
ATOM    141  CD1 PHE A   8      17.120  -4.250 -34.524  1.00 74.97           C  
ATOM    142  HD1 PHE A   8      18.105  -4.643 -34.317  1.00 74.97           H  
ATOM    143  CD2 PHE A   8      15.672  -2.413 -35.205  1.00 74.97           C  
ATOM    144  HD2 PHE A   8      15.540  -1.392 -35.530  1.00 74.97           H  
ATOM    145  CE1 PHE A   8      15.991  -5.069 -34.338  1.00 74.97           C  
ATOM    146  HE1 PHE A   8      16.109  -6.085 -33.992  1.00 74.97           H  
ATOM    147  CE2 PHE A   8      14.544  -3.233 -35.020  1.00 74.97           C  
ATOM    148  HE2 PHE A   8      13.554  -2.844 -35.204  1.00 74.97           H  
ATOM    149  CZ  PHE A   8      14.704  -4.561 -34.588  1.00 74.97           C  
ATOM    150  HZ  PHE A   8      13.838  -5.189 -34.439  1.00 74.97           H  
ATOM    151  N   GLN A   9      20.022  -2.442 -32.565  1.00 77.49           N  
ATOM    152  H   GLN A   9      20.668  -2.333 -33.334  1.00 77.49           H  
ATOM    153  CA  GLN A   9      20.480  -3.168 -31.378  1.00 77.49           C  
ATOM    154  HA  GLN A   9      19.792  -3.993 -31.195  1.00 77.49           H  
ATOM    155  C   GLN A   9      20.473  -2.287 -30.116  1.00 77.49           C  
ATOM    156  CB  GLN A   9      21.868  -3.756 -31.676  1.00 77.49           C  
ATOM    157  HB2 GLN A   9      21.785  -4.376 -32.569  1.00 77.49           H  
ATOM    158  HB3 GLN A   9      22.572  -2.949 -31.881  1.00 77.49           H  
ATOM    159  O   GLN A   9      20.035  -2.746 -29.063  1.00 77.49           O  
ATOM    160  CG  GLN A   9      22.414  -4.617 -30.525  1.00 77.49           C  
ATOM    161  HG2 GLN A   9      21.670  -5.362 -30.244  1.00 77.49           H  
ATOM    162  HG3 GLN A   9      22.604  -3.981 -29.660  1.00 77.49           H  
ATOM    163  CD  GLN A   9      23.706  -5.347 -30.889  1.00 77.49           C  
ATOM    164  NE2 GLN A   9      24.460  -5.797 -29.910  1.00 77.49           N  
ATOM    165 HE21 GLN A   9      25.303  -6.287 -30.175  1.00 77.49           H  
ATOM    166 HE22 GLN A   9      24.186  -5.679 -28.946  1.00 77.49           H  
ATOM    167  OE1 GLN A   9      24.061  -5.537 -32.043  1.00 77.49           O  
ATOM    168  N   ALA A  10      20.893  -1.020 -30.213  1.00 81.07           N  
ATOM    169  H   ALA A  10      21.280  -0.696 -31.087  1.00 81.07           H  
ATOM    170  CA  ALA A  10      20.823  -0.077 -29.096  1.00 81.07           C  
ATOM    171  HA  ALA A  10      21.311  -0.525 -28.231  1.00 81.07           H  
ATOM    172  C   ALA A  10      19.369   0.234 -28.687  1.00 81.07           C  
ATOM    173  CB  ALA A  10      21.596   1.192 -29.476  1.00 81.07           C  
ATOM    174  HB1 ALA A  10      21.592   1.886 -28.635  1.00 81.07           H  
ATOM    175  HB2 ALA A  10      22.628   0.938 -29.719  1.00 81.07           H  
ATOM    176  HB3 ALA A  10      21.132   1.672 -30.337  1.00 81.07           H  
ATOM    177  O   ALA A  10      19.049   0.201 -27.500  1.00 81.07           O  
ATOM    178  N   THR A  11      18.473   0.470 -29.653  1.00 82.05           N  
ATOM    179  H   THR A  11      18.794   0.535 -30.608  1.00 82.05           H  
ATOM    180  CA  THR A  11      17.041   0.697 -29.395  1.00 82.05           C  
ATOM    181  HA  THR A  11      16.940   1.513 -28.679  1.00 82.05           H  
ATOM    182  C   THR A  11      16.376  -0.528 -28.769  1.00 82.05           C  
ATOM    183  CB  THR A  11      16.308   1.094 -30.687  1.00 82.05           C  
ATOM    184  HB  THR A  11      16.414   0.298 -31.424  1.00 82.05           H  
ATOM    185  O   THR A  11      15.655  -0.379 -27.788  1.00 82.05           O  
ATOM    186  CG2 THR A  11      14.824   1.391 -30.475  1.00 82.05           C  
ATOM    187 HG21 THR A  11      14.391   1.772 -31.399  1.00 82.05           H  
ATOM    188 HG22 THR A  11      14.295   0.478 -30.202  1.00 82.05           H  
ATOM    189 HG23 THR A  11      14.694   2.126 -29.681  1.00 82.05           H  
ATOM    190  OG1 THR A  11      16.864   2.279 -31.211  1.00 82.05           O  
ATOM    191  HG1 THR A  11      16.660   2.983 -30.591  1.00 82.05           H  
ATOM    192  N   PHE A  12      16.645  -1.734 -29.278  1.00 84.53           N  
ATOM    193  H   PHE A  12      17.225  -1.803 -30.102  1.00 84.53           H  
ATOM    194  CA  PHE A  12      16.101  -2.971 -28.714  1.00 84.53           C  
ATOM    195  HA  PHE A  12      15.019  -2.867 -28.627  1.00 84.53           H  
ATOM    196  C   PHE A  12      16.639  -3.241 -27.301  1.00 84.53           C  
ATOM    197  CB  PHE A  12      16.392  -4.140 -29.664  1.00 84.53           C  
ATOM    198  HB2 PHE A  12      16.045  -3.877 -30.663  1.00 84.53           H  
ATOM    199  HB3 PHE A  12      17.468  -4.301 -29.721  1.00 84.53           H  
ATOM    200  O   PHE A  12      15.867  -3.599 -26.419  1.00 84.53           O  
ATOM    201  CG  PHE A  12      15.709  -5.428 -29.247  1.00 84.53           C  
ATOM    202  CD1 PHE A  12      16.405  -6.392 -28.492  1.00 84.53           C  
ATOM    203  HD1 PHE A  12      17.434  -6.224 -28.211  1.00 84.53           H  
ATOM    204  CD2 PHE A  12      14.358  -5.645 -29.581  1.00 84.53           C  
ATOM    205  HD2 PHE A  12      13.815  -4.903 -30.147  1.00 84.53           H  
ATOM    206  CE1 PHE A  12      15.753  -7.568 -28.076  1.00 84.53           C  
ATOM    207  HE1 PHE A  12      16.281  -8.299 -27.483  1.00 84.53           H  
ATOM    208  CE2 PHE A  12      13.707  -6.819 -29.164  1.00 84.53           C  
ATOM    209  HE2 PHE A  12      12.668  -6.979 -29.411  1.00 84.53           H  
ATOM    210  CZ  PHE A  12      14.404  -7.781 -28.412  1.00 84.53           C  
ATOM    211  HZ  PHE A  12      13.901  -8.677 -28.081  1.00 84.53           H  
ATOM    212  N   SER A  13      17.931  -2.995 -27.058  1.00 84.54           N  
ATOM    213  H   SER A  13      18.525  -2.726 -27.829  1.00 84.54           H  
ATOM    214  CA  SER A  13      18.533  -3.102 -25.721  1.00 84.54           C  
ATOM    215  HA  SER A  13      18.373  -4.111 -25.342  1.00 84.54           H  
ATOM    216  C   SER A  13      17.894  -2.127 -24.725  1.00 84.54           C  
ATOM    217  CB  SER A  13      20.042  -2.860 -25.813  1.00 84.54           C  
ATOM    218  HB2 SER A  13      20.469  -3.527 -26.562  1.00 84.54           H  
ATOM    219  HB3 SER A  13      20.232  -1.827 -26.106  1.00 84.54           H  
ATOM    220  O   SER A  13      17.511  -2.528 -23.631  1.00 84.54           O  
ATOM    221  OG  SER A  13      20.651  -3.122 -24.568  1.00 84.54           O  
ATOM    222  HG  SER A  13      21.573  -2.856 -24.589  1.00 84.54           H  
ATOM    223  N   MET A  14      17.684  -0.866 -25.120  1.00 86.32           N  
ATOM    224  H   MET A  14      18.019  -0.576 -26.028  1.00 86.32           H  
ATOM    225  CA  MET A  14      17.012   0.126 -24.272  1.00 86.32           C  
ATOM    226  HA  MET A  14      17.478   0.109 -23.286  1.00 86.32           H  
ATOM    227  C   MET A  14      15.534  -0.201 -24.040  1.00 86.32           C  
ATOM    228  CB  MET A  14      17.181   1.532 -24.868  1.00 86.32           C  
ATOM    229  HB2 MET A  14      16.956   1.510 -25.934  1.00 86.32           H  
ATOM    230  HB3 MET A  14      16.487   2.219 -24.382  1.00 86.32           H  
ATOM    231  O   MET A  14      15.052  -0.035 -22.924  1.00 86.32           O  
ATOM    232  CG  MET A  14      18.606   2.052 -24.648  1.00 86.32           C  
ATOM    233  HG2 MET A  14      19.314   1.323 -25.043  1.00 86.32           H  
ATOM    234  HG3 MET A  14      18.730   2.982 -25.202  1.00 86.32           H  
ATOM    235  SD  MET A  14      18.995   2.367 -22.904  1.00 86.32           S  
ATOM    236  CE  MET A  14      20.796   2.519 -22.990  1.00 86.32           C  
ATOM    237  HE1 MET A  14      21.188   2.720 -21.993  1.00 86.32           H  
ATOM    238  HE2 MET A  14      21.064   3.341 -23.654  1.00 86.32           H  
ATOM    239  HE3 MET A  14      21.225   1.589 -23.363  1.00 86.32           H  
ATOM    240  N   ALA A  15      14.823  -0.718 -25.045  1.00 84.78           N  
ATOM    241  H   ALA A  15      15.254  -0.805 -25.955  1.00 84.78           H  
ATOM    242  CA  ALA A  15      13.444  -1.178 -24.887  1.00 84.78           C  
ATOM    243  HA  ALA A  15      12.861  -0.380 -24.428  1.00 84.78           H  
ATOM    244  C   ALA A  15      13.345  -2.406 -23.963  1.00 84.78           C  
ATOM    245  CB  ALA A  15      12.860  -1.464 -26.276  1.00 84.78           C  
ATOM    246  HB1 ALA A  15      12.909  -0.565 -26.890  1.00 84.78           H  
ATOM    247  HB2 ALA A  15      11.819  -1.768 -26.175  1.00 84.78           H  
ATOM    248  HB3 ALA A  15      13.420  -2.264 -26.760  1.00 84.78           H  
ATOM    249  O   ALA A  15      12.444  -2.465 -23.131  1.00 84.78           O  
ATOM    250  N   ALA A  16      14.283  -3.354 -24.061  1.00 83.99           N  
ATOM    251  H   ALA A  16      14.974  -3.277 -24.793  1.00 83.99           H  
ATOM    252  CA  ALA A  16      14.350  -4.522 -23.186  1.00 83.99           C  
ATOM    253  HA  ALA A  16      13.372  -5.005 -23.171  1.00 83.99           H  
ATOM    254  C   ALA A  16      14.691  -4.134 -21.738  1.00 83.99           C  
ATOM    255  CB  ALA A  16      15.365  -5.513 -23.768  1.00 83.99           C  
ATOM    256  HB1 ALA A  16      15.405  -6.404 -23.141  1.00 83.99           H  
ATOM    257  HB2 ALA A  16      16.356  -5.059 -23.807  1.00 83.99           H  
ATOM    258  HB3 ALA A  16      15.064  -5.801 -24.775  1.00 83.99           H  
ATOM    259  O   ALA A  16      14.010  -4.574 -20.815  1.00 83.99           O  
ATOM    260  N   LEU A  17      15.684  -3.261 -21.533  1.00 82.29           N  
ATOM    261  H   LEU A  17      16.225  -2.952 -22.328  1.00 82.29           H  
ATOM    262  CA  LEU A  17      16.024  -2.725 -20.212  1.00 82.29           C  
ATOM    263  HA  LEU A  17      16.224  -3.556 -19.535  1.00 82.29           H  
ATOM    264  C   LEU A  17      14.849  -1.954 -19.606  1.00 82.29           C  
ATOM    265  CB  LEU A  17      17.274  -1.833 -20.312  1.00 82.29           C  
ATOM    266  HB2 LEU A  17      17.140  -1.139 -21.143  1.00 82.29           H  
ATOM    267  HB3 LEU A  17      17.358  -1.240 -19.401  1.00 82.29           H  
ATOM    268  O   LEU A  17      14.474  -2.231 -18.472  1.00 82.29           O  
ATOM    269  CG  LEU A  17      18.588  -2.612 -20.505  1.00 82.29           C  
ATOM    270  HG  LEU A  17      18.481  -3.329 -21.318  1.00 82.29           H  
ATOM    271  CD1 LEU A  17      19.713  -1.639 -20.860  1.00 82.29           C  
ATOM    272 HD11 LEU A  17      19.463  -1.119 -21.785  1.00 82.29           H  
ATOM    273 HD12 LEU A  17      19.846  -0.911 -20.059  1.00 82.29           H  
ATOM    274 HD13 LEU A  17      20.641  -2.191 -21.010  1.00 82.29           H  
ATOM    275  CD2 LEU A  17      18.996  -3.369 -19.238  1.00 82.29           C  
ATOM    276 HD21 LEU A  17      19.957  -3.859 -19.396  1.00 82.29           H  
ATOM    277 HD22 LEU A  17      19.078  -2.680 -18.397  1.00 82.29           H  
ATOM    278 HD23 LEU A  17      18.259  -4.137 -19.002  1.00 82.29           H  
ATOM    279  N   LEU A  18      14.213  -1.057 -20.369  1.00 82.44           N  
ATOM    280  H   LEU A  18      14.571  -0.860 -21.292  1.00 82.44           H  
ATOM    281  CA  LEU A  18      13.030  -0.329 -19.911  1.00 82.44           C  
ATOM    282  HA  LEU A  18      13.301   0.199 -18.998  1.00 82.44           H  
ATOM    283  C   LEU A  18      11.887  -1.289 -19.563  1.00 82.44           C  
ATOM    284  CB  LEU A  18      12.615   0.699 -20.979  1.00 82.44           C  
ATOM    285  HB2 LEU A  18      13.468   1.345 -21.190  1.00 82.44           H  
ATOM    286  HB3 LEU A  18      12.361   0.166 -21.895  1.00 82.44           H  
ATOM    287  O   LEU A  18      11.288  -1.139 -18.505  1.00 82.44           O  
ATOM    288  CG  LEU A  18      11.419   1.583 -20.575  1.00 82.44           C  
ATOM    289  HG  LEU A  18      10.551   0.956 -20.372  1.00 82.44           H  
ATOM    290  CD1 LEU A  18      11.716   2.441 -19.342  1.00 82.44           C  
ATOM    291 HD11 LEU A  18      12.617   3.033 -19.501  1.00 82.44           H  
ATOM    292 HD12 LEU A  18      10.875   3.107 -19.148  1.00 82.44           H  
ATOM    293 HD13 LEU A  18      11.846   1.804 -18.468  1.00 82.44           H  
ATOM    294  CD2 LEU A  18      11.070   2.519 -21.733  1.00 82.44           C  
ATOM    295 HD21 LEU A  18      10.827   1.931 -22.618  1.00 82.44           H  
ATOM    296 HD22 LEU A  18      11.912   3.175 -21.952  1.00 82.44           H  
ATOM    297 HD23 LEU A  18      10.202   3.122 -21.466  1.00 82.44           H  
ATOM    298  N   SER A  19      11.634  -2.304 -20.396  1.00 81.07           N  
ATOM    299  H   SER A  19      12.160  -2.360 -21.256  1.00 81.07           H  
ATOM    300  CA  SER A  19      10.620  -3.331 -20.140  1.00 81.07           C  
ATOM    301  HA  SER A  19       9.654  -2.834 -20.049  1.00 81.07           H  
ATOM    302  C   SER A  19      10.886  -4.082 -18.834  1.00 81.07           C  
ATOM    303  CB  SER A  19      10.539  -4.303 -21.320  1.00 81.07           C  
ATOM    304  HB2 SER A  19      10.312  -3.745 -22.227  1.00 81.07           H  
ATOM    305  HB3 SER A  19      11.496  -4.809 -21.449  1.00 81.07           H  
ATOM    306  O   SER A  19       9.966  -4.214 -18.032  1.00 81.07           O  
ATOM    307  OG  SER A  19       9.527  -5.269 -21.111  1.00 81.07           O  
ATOM    308  HG  SER A  19       8.726  -4.830 -20.817  1.00 81.07           H  
ATOM    309  N   ILE A  20      12.134  -4.483 -18.564  1.00 78.65           N  
ATOM    310  H   ILE A  20      12.842  -4.339 -19.269  1.00 78.65           H  
ATOM    311  CA  ILE A  20      12.533  -5.131 -17.304  1.00 78.65           C  
ATOM    312  HA  ILE A  20      11.859  -5.966 -17.116  1.00 78.65           H  
ATOM    313  C   ILE A  20      12.380  -4.163 -16.120  1.00 78.65           C  
ATOM    314  CB  ILE A  20      13.968  -5.698 -17.428  1.00 78.65           C  
ATOM    315  HB  ILE A  20      14.625  -4.898 -17.770  1.00 78.65           H  
ATOM    316  O   ILE A  20      11.829  -4.550 -15.094  1.00 78.65           O  
ATOM    317  CG1 ILE A  20      14.007  -6.854 -18.458  1.00 78.65           C  
ATOM    318 HG12 ILE A  20      13.404  -6.600 -19.330  1.00 78.65           H  
ATOM    319 HG13 ILE A  20      13.573  -7.751 -18.018  1.00 78.65           H  
ATOM    320  CG2 ILE A  20      14.493  -6.209 -16.072  1.00 78.65           C  
ATOM    321 HG21 ILE A  20      13.815  -6.959 -15.665  1.00 78.65           H  
ATOM    322 HG22 ILE A  20      15.486  -6.645 -16.183  1.00 78.65           H  
ATOM    323 HG23 ILE A  20      14.578  -5.386 -15.362  1.00 78.65           H  
ATOM    324  CD1 ILE A  20      15.421  -7.172 -18.966  1.00 78.65           C  
ATOM    325 HD11 ILE A  20      15.880  -6.272 -19.375  1.00 78.65           H  
ATOM    326 HD12 ILE A  20      16.042  -7.562 -18.159  1.00 78.65           H  
ATOM    327 HD13 ILE A  20      15.359  -7.924 -19.752  1.00 78.65           H  
ATOM    328  N   CYS A  21      12.779  -2.896 -16.264  1.00 70.51           N  
ATOM    329  H   CYS A  21      13.260  -2.634 -17.113  1.00 70.51           H  
ATOM    330  CA  CYS A  21      12.601  -1.871 -15.232  1.00 70.51           C  
ATOM    331  HA  CYS A  21      13.035  -2.235 -14.300  1.00 70.51           H  
ATOM    332  C   CYS A  21      11.121  -1.572 -14.931  1.00 70.51           C  
ATOM    333  CB  CYS A  21      13.342  -0.594 -15.652  1.00 70.51           C  
ATOM    334  HB2 CYS A  21      13.087   0.210 -14.960  1.00 70.51           H  
ATOM    335  HB3 CYS A  21      13.031  -0.302 -16.655  1.00 70.51           H  
ATOM    336  O   CYS A  21      10.782  -1.341 -13.775  1.00 70.51           O  
ATOM    337  SG  CYS A  21      15.141  -0.850 -15.616  1.00 70.51           S  
ATOM    338  HG  CYS A  21      15.232  -1.209 -14.333  1.00 70.51           H  
ATOM    339  N   THR A  22      10.232  -1.614 -15.929  1.00 67.91           N  
ATOM    340  H   THR A  22      10.581  -1.699 -16.873  1.00 67.91           H  
ATOM    341  CA  THR A  22       8.772  -1.479 -15.737  1.00 67.91           C  
ATOM    342  HA  THR A  22       8.588  -0.766 -14.934  1.00 67.91           H  
ATOM    343  C   THR A  22       8.086  -2.779 -15.312  1.00 67.91           C  
ATOM    344  CB  THR A  22       8.075  -0.946 -16.998  1.00 67.91           C  
ATOM    345  HB  THR A  22       6.999  -0.945 -16.825  1.00 67.91           H  
ATOM    346  O   THR A  22       6.976  -2.742 -14.794  1.00 67.91           O  
ATOM    347  CG2 THR A  22       8.497   0.487 -17.327  1.00 67.91           C  
ATOM    348 HG21 THR A  22       8.240   1.143 -16.495  1.00 67.91           H  
ATOM    349 HG22 THR A  22       7.970   0.820 -18.220  1.00 67.91           H  
ATOM    350 HG23 THR A  22       9.571   0.539 -17.507  1.00 67.91           H  
ATOM    351  OG1 THR A  22       8.342  -1.745 -18.132  1.00 67.91           O  
ATOM    352  HG1 THR A  22       8.727  -2.578 -17.851  1.00 67.91           H  
ATOM    353  N   CYS A  23       8.740  -3.924 -15.525  1.00 61.01           N  
ATOM    354  H   CYS A  23       9.620  -3.884 -16.019  1.00 61.01           H  
ATOM    355  CA  CYS A  23       8.319  -5.240 -15.049  1.00 61.01           C  
ATOM    356  HA  CYS A  23       7.236  -5.230 -14.923  1.00 61.01           H  
ATOM    357  C   CYS A  23       8.915  -5.569 -13.671  1.00 61.01           C  
ATOM    358  CB  CYS A  23       8.662  -6.294 -16.111  1.00 61.01           C  
ATOM    359  HB2 CYS A  23       9.739  -6.465 -16.117  1.00 61.01           H  
ATOM    360  HB3 CYS A  23       8.356  -5.936 -17.094  1.00 61.01           H  
ATOM    361  O   CYS A  23       8.656  -6.647 -13.137  1.00 61.01           O  
ATOM    362  SG  CYS A  23       7.790  -7.852 -15.771  1.00 61.01           S  
ATOM    363  HG  CYS A  23       8.136  -7.915 -14.482  1.00 61.01           H  
ATOM    364  N   ALA A  24       9.660  -4.642 -13.054  1.00 57.29           N  
ATOM    365  H   ALA A  24       9.897  -3.797 -13.555  1.00 57.29           H  
ATOM    366  CA  ALA A  24       9.753  -4.611 -11.607  1.00 57.29           C  
ATOM    367  HA  ALA A  24      10.245  -5.522 -11.265  1.00 57.29           H  
ATOM    368  C   ALA A  24       8.307  -4.533 -11.102  1.00 57.29           C  
ATOM    369  CB  ALA A  24      10.583  -3.401 -11.159  1.00 57.29           C  
ATOM    370  HB1 ALA A  24      10.663  -3.396 -10.071  1.00 57.29           H  
ATOM    371  HB2 ALA A  24      11.581  -3.455 -11.593  1.00 57.29           H  
ATOM    372  HB3 ALA A  24      10.102  -2.476 -11.479  1.00 57.29           H  
ATOM    373  O   ALA A  24       7.637  -3.534 -11.386  1.00 57.29           O  
ATOM    374  N   PRO A  25       7.777  -5.578 -10.435  1.00 55.80           N  
ATOM    375  CA  PRO A  25       6.435  -5.493  -9.907  1.00 55.80           C  
ATOM    376  HA  PRO A  25       5.717  -5.395 -10.721  1.00 55.80           H  
ATOM    377  C   PRO A  25       6.398  -4.257  -9.028  1.00 55.80           C  
ATOM    378  CB  PRO A  25       6.178  -6.791  -9.134  1.00 55.80           C  
ATOM    379  HB2 PRO A  25       5.654  -7.496  -9.780  1.00 55.80           H  
ATOM    380  HB3 PRO A  25       5.611  -6.624  -8.218  1.00 55.80           H  
ATOM    381  O   PRO A  25       7.240  -4.093  -8.138  1.00 55.80           O  
ATOM    382  CG  PRO A  25       7.581  -7.322  -8.843  1.00 55.80           C  
ATOM    383  HG2 PRO A  25       7.968  -6.865  -7.931  1.00 55.80           H  
ATOM    384  HG3 PRO A  25       7.601  -8.409  -8.768  1.00 55.80           H  
ATOM    385  CD  PRO A  25       8.415  -6.815 -10.013  1.00 55.80           C  
ATOM    386  HD2 PRO A  25       8.385  -7.543 -10.823  1.00 55.80           H  
ATOM    387  HD3 PRO A  25       9.442  -6.653  -9.685  1.00 55.80           H  
ATOM    388  N   ILE A  26       5.393  -3.412  -9.254  1.00 58.35           N  
ATOM    389  H   ILE A  26       4.813  -3.554 -10.068  1.00 58.35           H  
ATOM    390  CA  ILE A  26       4.949  -2.488  -8.226  1.00 58.35           C  
ATOM    391  HA  ILE A  26       5.831  -2.010  -7.800  1.00 58.35           H  
ATOM    392  C   ILE A  26       4.323  -3.382  -7.149  1.00 58.35           C  
ATOM    393  CB  ILE A  26       4.015  -1.365  -8.753  1.00 58.35           C  
ATOM    394  HB  ILE A  26       3.008  -1.765  -8.867  1.00 58.35           H  
ATOM    395  O   ILE A  26       3.106  -3.439  -6.984  1.00 58.35           O  
ATOM    396  CG1 ILE A  26       4.448  -0.805 -10.129  1.00 58.35           C  
ATOM    397 HG12 ILE A  26       5.452  -0.385 -10.054  1.00 58.35           H  
ATOM    398 HG13 ILE A  26       4.476  -1.617 -10.855  1.00 58.35           H  
ATOM    399  CG2 ILE A  26       3.989  -0.230  -7.708  1.00 58.35           C  
ATOM    400 HG21 ILE A  26       3.203   0.487  -7.947  1.00 58.35           H  
ATOM    401 HG22 ILE A  26       3.782  -0.635  -6.717  1.00 58.35           H  
ATOM    402 HG23 ILE A  26       4.952   0.280  -7.683  1.00 58.35           H  
ATOM    403  CD1 ILE A  26       3.500   0.262 -10.695  1.00 58.35           C  
ATOM    404 HD11 ILE A  26       3.551   1.175 -10.102  1.00 58.35           H  
ATOM    405 HD12 ILE A  26       2.477  -0.115 -10.704  1.00 58.35           H  
ATOM    406 HD13 ILE A  26       3.798   0.499 -11.716  1.00 58.35           H  
ATOM    407  N   TYR A  27       5.183  -4.074  -6.388  1.00 45.75           N  
ATOM    408  H   TYR A  27       6.144  -4.076  -6.697  1.00 45.75           H  
ATOM    409  CA  TYR A  27       4.993  -4.217  -4.962  1.00 45.75           C  
ATOM    410  HA  TYR A  27       4.072  -4.762  -4.751  1.00 45.75           H  
ATOM    411  C   TYR A  27       4.856  -2.787  -4.472  1.00 45.75           C  
ATOM    412  CB  TYR A  27       6.180  -4.921  -4.277  1.00 45.75           C  
ATOM    413  HB2 TYR A  27       7.114  -4.508  -4.660  1.00 45.75           H  
ATOM    414  HB3 TYR A  27       6.145  -4.691  -3.212  1.00 45.75           H  
ATOM    415  O   TYR A  27       5.814  -2.157  -4.035  1.00 45.75           O  
ATOM    416  CG  TYR A  27       6.202  -6.431  -4.399  1.00 45.75           C  
ATOM    417  CD1 TYR A  27       5.357  -7.218  -3.592  1.00 45.75           C  
ATOM    418  HD1 TYR A  27       4.681  -6.743  -2.896  1.00 45.75           H  
ATOM    419  CD2 TYR A  27       7.099  -7.048  -5.286  1.00 45.75           C  
ATOM    420  HD2 TYR A  27       7.780  -6.435  -5.859  1.00 45.75           H  
ATOM    421  CE1 TYR A  27       5.388  -8.623  -3.696  1.00 45.75           C  
ATOM    422  HE1 TYR A  27       4.734  -9.223  -3.080  1.00 45.75           H  
ATOM    423  CE2 TYR A  27       7.123  -8.451  -5.407  1.00 45.75           C  
ATOM    424  HE2 TYR A  27       7.806  -8.936  -6.089  1.00 45.75           H  
ATOM    425  OH  TYR A  27       6.290 -10.594  -4.732  1.00 45.75           O  
ATOM    426  HH  TYR A  27       5.663 -11.016  -4.140  1.00 45.75           H  
ATOM    427  CZ  TYR A  27       6.264  -9.241  -4.615  1.00 45.75           C  
ATOM    428  N   GLN A  28       3.628  -2.278  -4.568  1.00 48.50           N  
ATOM    429  H   GLN A  28       2.970  -2.808  -5.122  1.00 48.50           H  
ATOM    430  CA  GLN A  28       3.074  -1.487  -3.507  1.00 48.50           C  
ATOM    431  HA  GLN A  28       3.537  -0.501  -3.470  1.00 48.50           H  
ATOM    432  C   GLN A  28       3.406  -2.315  -2.275  1.00 48.50           C  
ATOM    433  CB  GLN A  28       1.548  -1.367  -3.681  1.00 48.50           C  
ATOM    434  HB2 GLN A  28       1.114  -2.365  -3.732  1.00 48.50           H  
ATOM    435  HB3 GLN A  28       1.130  -0.858  -2.813  1.00 48.50           H  
ATOM    436  O   GLN A  28       2.839  -3.402  -2.106  1.00 48.50           O  
ATOM    437  CG  GLN A  28       1.149  -0.595  -4.947  1.00 48.50           C  
ATOM    438  HG2 GLN A  28       1.480   0.440  -4.857  1.00 48.50           H  
ATOM    439  HG3 GLN A  28       1.629  -1.036  -5.820  1.00 48.50           H  
ATOM    440  CD  GLN A  28      -0.355  -0.644  -5.186  1.00 48.50           C  
ATOM    441  NE2 GLN A  28      -1.030   0.482  -5.275  1.00 48.50           N  
ATOM    442 HE21 GLN A  28      -0.568   1.377  -5.210  1.00 48.50           H  
ATOM    443 HE22 GLN A  28      -2.019   0.377  -5.451  1.00 48.50           H  
ATOM    444  OE1 GLN A  28      -0.964  -1.690  -5.295  1.00 48.50           O  
ATOM    445  N   PRO A  29       4.318  -1.855  -1.411  1.00 49.80           N  
ATOM    446  CA  PRO A  29       4.187  -2.259  -0.054  1.00 49.80           C  
ATOM    447  HA  PRO A  29       4.107  -3.342   0.036  1.00 49.80           H  
ATOM    448  C   PRO A  29       2.866  -1.584   0.336  1.00 49.80           C  
ATOM    449  CB  PRO A  29       5.455  -1.776   0.663  1.00 49.80           C  
ATOM    450  HB2 PRO A  29       6.071  -2.624   0.961  1.00 49.80           H  
ATOM    451  HB3 PRO A  29       5.202  -1.181   1.541  1.00 49.80           H  
ATOM    452  O   PRO A  29       2.825  -0.448   0.806  1.00 49.80           O  
ATOM    453  CG  PRO A  29       6.202  -0.920  -0.363  1.00 49.80           C  
ATOM    454  HG2 PRO A  29       6.558   0.015   0.070  1.00 49.80           H  
ATOM    455  HG3 PRO A  29       7.032  -1.490  -0.782  1.00 49.80           H  
ATOM    456  CD  PRO A  29       5.162  -0.670  -1.450  1.00 49.80           C  
ATOM    457  HD2 PRO A  29       4.569   0.208  -1.194  1.00 49.80           H  
ATOM    458  HD3 PRO A  29       5.650  -0.507  -2.411  1.00 49.80           H  
ATOM    459  N   GLN A  30       1.784  -2.358   0.246  1.00 47.64           N  
ATOM    460  H   GLN A  30       1.867  -3.144  -0.384  1.00 47.64           H  
ATOM    461  CA  GLN A  30       1.096  -2.666   1.482  1.00 47.64           C  
ATOM    462  HA  GLN A  30       0.633  -1.766   1.886  1.00 47.64           H  
ATOM    463  C   GLN A  30       2.192  -3.123   2.457  1.00 47.64           C  
ATOM    464  CB  GLN A  30       0.004  -3.726   1.241  1.00 47.64           C  
ATOM    465  HB2 GLN A  30      -0.351  -4.090   2.205  1.00 47.64           H  
ATOM    466  HB3 GLN A  30       0.430  -4.565   0.690  1.00 47.64           H  
ATOM    467  O   GLN A  30       2.424  -4.312   2.663  1.00 47.64           O  
ATOM    468  CG  GLN A  30      -1.196  -3.150   0.467  1.00 47.64           C  
ATOM    469  HG2 GLN A  30      -0.858  -2.750  -0.489  1.00 47.64           H  
ATOM    470  HG3 GLN A  30      -1.627  -2.332   1.045  1.00 47.64           H  
ATOM    471  CD  GLN A  30      -2.291  -4.179   0.185  1.00 47.64           C  
ATOM    472  NE2 GLN A  30      -3.485  -3.751  -0.161  1.00 47.64           N  
ATOM    473 HE21 GLN A  30      -4.160  -4.475  -0.361  1.00 47.64           H  
ATOM    474 HE22 GLN A  30      -3.677  -2.766  -0.273  1.00 47.64           H  
ATOM    475  OE1 GLN A  30      -2.110  -5.380   0.257  1.00 47.64           O  
ATOM    476  N   VAL A  31       2.906  -2.131   3.023  1.00 47.72           N  
ATOM    477  H   VAL A  31       2.748  -1.205   2.651  1.00 47.72           H  
ATOM    478  CA  VAL A  31       3.371  -2.187   4.393  1.00 47.72           C  
ATOM    479  HA  VAL A  31       4.141  -2.949   4.518  1.00 47.72           H  
ATOM    480  C   VAL A  31       2.097  -2.583   5.078  1.00 47.72           C  
ATOM    481  CB  VAL A  31       3.850  -0.823   4.939  1.00 47.72           C  
ATOM    482  HB  VAL A  31       3.046  -0.090   4.876  1.00 47.72           H  
ATOM    483  O   VAL A  31       1.159  -1.781   5.138  1.00 47.72           O  
ATOM    484  CG1 VAL A  31       4.268  -0.955   6.410  1.00 47.72           C  
ATOM    485 HG11 VAL A  31       3.423  -1.281   7.017  1.00 47.72           H  
ATOM    486 HG12 VAL A  31       5.078  -1.677   6.508  1.00 47.72           H  
ATOM    487 HG13 VAL A  31       4.600   0.011   6.790  1.00 47.72           H  
ATOM    488  CG2 VAL A  31       5.038  -0.265   4.153  1.00 47.72           C  
ATOM    489 HG21 VAL A  31       5.800  -1.032   4.021  1.00 47.72           H  
ATOM    490 HG22 VAL A  31       5.470   0.586   4.680  1.00 47.72           H  
ATOM    491 HG23 VAL A  31       4.687   0.094   3.185  1.00 47.72           H  
ATOM    492  N   GLY A  32       2.006  -3.867   5.414  1.00 43.70           N  
ATOM    493  H   GLY A  32       2.752  -4.503   5.170  1.00 43.70           H  
ATOM    494  CA  GLY A  32       0.868  -4.351   6.140  1.00 43.70           C  
ATOM    495  HA2 GLY A  32      -0.031  -4.299   5.525  1.00 43.70           H  
ATOM    496  HA3 GLY A  32       1.032  -5.369   6.492  1.00 43.70           H  
ATOM    497  C   GLY A  32       0.776  -3.412   7.320  1.00 43.70           C  
ATOM    498  O   GLY A  32       1.687  -3.369   8.149  1.00 43.70           O  
ATOM    499  N   LEU A  33      -0.317  -2.657   7.391  1.00 47.88           N  
ATOM    500  H   LEU A  33      -0.935  -2.634   6.593  1.00 47.88           H  
ATOM    501  CA  LEU A  33      -0.852  -2.277   8.676  1.00 47.88           C  
ATOM    502  HA  LEU A  33      -0.062  -1.871   9.308  1.00 47.88           H  
ATOM    503  C   LEU A  33      -1.291  -3.605   9.284  1.00 47.88           C  
ATOM    504  CB  LEU A  33      -1.966  -1.229   8.515  1.00 47.88           C  
ATOM    505  HB2 LEU A  33      -2.698  -1.604   7.799  1.00 47.88           H  
ATOM    506  HB3 LEU A  33      -2.471  -1.105   9.473  1.00 47.88           H  
ATOM    507  O   LEU A  33      -2.465  -3.967   9.276  1.00 47.88           O  
ATOM    508  CG  LEU A  33      -1.454   0.147   8.044  1.00 47.88           C  
ATOM    509  HG  LEU A  33      -0.884   0.030   7.122  1.00 47.88           H  
ATOM    510  CD1 LEU A  33      -2.643   1.062   7.753  1.00 47.88           C  
ATOM    511 HD11 LEU A  33      -2.288   2.024   7.383  1.00 47.88           H  
ATOM    512 HD12 LEU A  33      -3.277   0.608   6.991  1.00 47.88           H  
ATOM    513 HD13 LEU A  33      -3.228   1.216   8.660  1.00 47.88           H  
ATOM    514  CD2 LEU A  33      -0.574   0.842   9.089  1.00 47.88           C  
ATOM    515 HD21 LEU A  33       0.346   0.278   9.237  1.00 47.88           H  
ATOM    516 HD22 LEU A  33      -1.108   0.922  10.036  1.00 47.88           H  
ATOM    517 HD23 LEU A  33      -0.307   1.840   8.739  1.00 47.88           H  
ATOM    518  N   ILE A  34      -0.287  -4.369   9.731  1.00 45.85           N  
ATOM    519  H   ILE A  34       0.648  -4.015   9.591  1.00 45.85           H  
ATOM    520  CA  ILE A  34      -0.439  -5.428  10.694  1.00 45.85           C  
ATOM    521  HA  ILE A  34      -1.180  -6.146  10.344  1.00 45.85           H  
ATOM    522  C   ILE A  34      -0.974  -4.651  11.878  1.00 45.85           C  
ATOM    523  CB  ILE A  34       0.894  -6.158  11.005  1.00 45.85           C  
ATOM    524  HB  ILE A  34       1.570  -5.467  11.510  1.00 45.85           H  
ATOM    525  O   ILE A  34      -0.223  -4.011  12.613  1.00 45.85           O  
ATOM    526  CG1 ILE A  34       1.608  -6.655   9.726  1.00 45.85           C  
ATOM    527 HG12 ILE A  34       0.936  -7.295   9.155  1.00 45.85           H  
ATOM    528 HG13 ILE A  34       1.860  -5.794   9.108  1.00 45.85           H  
ATOM    529  CG2 ILE A  34       0.597  -7.333  11.955  1.00 45.85           C  
ATOM    530 HG21 ILE A  34       1.524  -7.805  12.280  1.00 45.85           H  
ATOM    531 HG22 ILE A  34      -0.026  -8.076  11.455  1.00 45.85           H  
ATOM    532 HG23 ILE A  34       0.083  -6.983  12.850  1.00 45.85           H  
ATOM    533  CD1 ILE A  34       2.915  -7.415   9.995  1.00 45.85           C  
ATOM    534 HD11 ILE A  34       2.698  -8.416  10.370  1.00 45.85           H  
ATOM    535 HD12 ILE A  34       3.518  -6.873  10.724  1.00 45.85           H  
ATOM    536 HD13 ILE A  34       3.479  -7.505   9.067  1.00 45.85           H  
ATOM    537  N   ALA A  35      -2.297  -4.647  11.999  1.00 49.48           N  
ATOM    538  H   ALA A  35      -2.841  -5.031  11.239  1.00 49.48           H  
ATOM    539  CA  ALA A  35      -3.003  -4.215  13.182  1.00 49.48           C  
ATOM    540  HA  ALA A  35      -2.590  -3.265  13.521  1.00 49.48           H  
ATOM    541  C   ALA A  35      -2.736  -5.257  14.278  1.00 49.48           C  
ATOM    542  CB  ALA A  35      -4.481  -4.004  12.828  1.00 49.48           C  
ATOM    543  HB1 ALA A  35      -4.570  -3.253  12.043  1.00 49.48           H  
ATOM    544  HB2 ALA A  35      -5.020  -3.661  13.711  1.00 49.48           H  
ATOM    545  HB3 ALA A  35      -4.922  -4.940  12.486  1.00 49.48           H  
ATOM    546  O   ALA A  35      -3.645  -5.908  14.788  1.00 49.48           O  
ATOM    547  N   SER A  36      -1.453  -5.443  14.600  1.00 38.96           N  
ATOM    548  H   SER A  36      -0.775  -4.860  14.131  1.00 38.96           H  
ATOM    549  CA  SER A  36      -1.039  -6.042  15.848  1.00 38.96           C  
ATOM    550  HA  SER A  36      -1.485  -7.032  15.937  1.00 38.96           H  
ATOM    551  C   SER A  36      -1.574  -5.120  16.926  1.00 38.96           C  
ATOM    552  CB  SER A  36       0.487  -6.160  15.948  1.00 38.96           C  
ATOM    553  HB2 SER A  36       0.890  -6.433  14.973  1.00 38.96           H  
ATOM    554  HB3 SER A  36       0.931  -5.215  16.261  1.00 38.96           H  
ATOM    555  O   SER A  36      -1.398  -3.902  16.863  1.00 38.96           O  
ATOM    556  OG  SER A  36       0.807  -7.191  16.860  1.00 38.96           O  
ATOM    557  HG  SER A  36       0.962  -6.839  17.740  1.00 38.96           H  
ATOM    558  N   ASN A  37      -2.244  -5.695  17.915  1.00 54.58           N  
ATOM    559  H   ASN A  37      -2.351  -6.699  17.897  1.00 54.58           H  
ATOM    560  CA  ASN A  37      -2.663  -4.982  19.113  1.00 54.58           C  
ATOM    561  HA  ASN A  37      -3.020  -3.992  18.829  1.00 54.58           H  
ATOM    562  C   ASN A  37      -1.430  -4.785  20.021  1.00 54.58           C  
ATOM    563  CB  ASN A  37      -3.829  -5.770  19.727  1.00 54.58           C  
ATOM    564  HB2 ASN A  37      -4.546  -6.035  18.950  1.00 54.58           H  
ATOM    565  HB3 ASN A  37      -3.455  -6.688  20.180  1.00 54.58           H  
ATOM    566  O   ASN A  37      -1.336  -5.325  21.117  1.00 54.58           O  
ATOM    567  CG  ASN A  37      -4.556  -4.975  20.789  1.00 54.58           C  
ATOM    568  ND2 ASN A  37      -5.444  -4.091  20.398  1.00 54.58           N  
ATOM    569 HD21 ASN A  37      -5.904  -3.580  21.139  1.00 54.58           H  
ATOM    570 HD22 ASN A  37      -5.633  -3.944  19.416  1.00 54.58           H  
ATOM    571  OD1 ASN A  37      -4.358  -5.130  21.976  1.00 54.58           O  
ATOM    572  N   SER A  38      -0.405  -4.131  19.477  1.00 46.25           N  
ATOM    573  H   SER A  38      -0.543  -3.731  18.560  1.00 46.25           H  
ATOM    574  CA  SER A  38       0.957  -4.050  20.009  1.00 46.25           C  
ATOM    575  HA  SER A  38       0.933  -4.049  21.099  1.00 46.25           H  
ATOM    576  C   SER A  38       1.528  -2.725  19.514  1.00 46.25           C  
ATOM    577  CB  SER A  38       1.815  -5.237  19.536  1.00 46.25           C  
ATOM    578  HB2 SER A  38       2.179  -5.049  18.526  1.00 46.25           H  
ATOM    579  HB3 SER A  38       2.672  -5.356  20.199  1.00 46.25           H  
ATOM    580  O   SER A  38       1.498  -2.438  18.317  1.00 46.25           O  
ATOM    581  OG  SER A  38       1.063  -6.443  19.539  1.00 46.25           O  
ATOM    582  HG  SER A  38       0.619  -6.492  20.388  1.00 46.25           H  
ATOM    583  N   ASN A  39       1.927  -1.857  20.440  1.00 51.44           N  
ATOM    584  H   ASN A  39       2.168  -2.225  21.349  1.00 51.44           H  
ATOM    585  CA  ASN A  39       2.041  -0.415  20.217  1.00 51.44           C  
ATOM    586  HA  ASN A  39       1.274  -0.142  19.492  1.00 51.44           H  
ATOM    587  C   ASN A  39       3.386   0.003  19.579  1.00 51.44           C  
ATOM    588  CB  ASN A  39       1.708   0.290  21.545  1.00 51.44           C  
ATOM    589  HB2 ASN A  39       2.588   0.259  22.188  1.00 51.44           H  
ATOM    590  HB3 ASN A  39       0.898  -0.240  22.046  1.00 51.44           H  
ATOM    591  O   ASN A  39       3.868   1.117  19.783  1.00 51.44           O  
ATOM    592  CG  ASN A  39       1.251   1.730  21.384  1.00 51.44           C  
ATOM    593  ND2 ASN A  39       1.310   2.502  22.445  1.00 51.44           N  
ATOM    594 HD21 ASN A  39       1.718   2.158  23.302  1.00 51.44           H  
ATOM    595 HD22 ASN A  39       0.991   3.451  22.314  1.00 51.44           H  
ATOM    596  OD1 ASN A  39       0.774   2.175  20.355  1.00 51.44           O  
ATOM    597  N   GLU A  40       4.006  -0.894  18.811  1.00 48.50           N  
ATOM    598  H   GLU A  40       3.563  -1.797  18.720  1.00 48.50           H  
ATOM    599  CA  GLU A  40       5.299  -0.711  18.147  1.00 48.50           C  
ATOM    600  HA  GLU A  40       5.738   0.218  18.508  1.00 48.50           H  
ATOM    601  C   GLU A  40       5.149  -0.523  16.629  1.00 48.50           C  
ATOM    602  CB  GLU A  40       6.313  -1.805  18.540  1.00 48.50           C  
ATOM    603  HB2 GLU A  40       6.802  -1.487  19.461  1.00 48.50           H  
ATOM    604  HB3 GLU A  40       7.098  -1.834  17.785  1.00 48.50           H  
ATOM    605  O   GLU A  40       5.444  -1.400  15.814  1.00 48.50           O  
ATOM    606  CG  GLU A  40       5.763  -3.230  18.732  1.00 48.50           C  
ATOM    607  HG2 GLU A  40       4.870  -3.377  18.124  1.00 48.50           H  
ATOM    608  HG3 GLU A  40       6.514  -3.937  18.380  1.00 48.50           H  
ATOM    609  CD  GLU A  40       5.480  -3.515  20.214  1.00 48.50           C  
ATOM    610  OE1 GLU A  40       4.284  -3.615  20.575  1.00 48.50           O  
ATOM    611  OE2 GLU A  40       6.464  -3.604  20.981  1.00 48.50           O  
ATOM    612  N   ILE A  41       4.745   0.686  16.227  1.00 50.76           N  
ATOM    613  H   ILE A  41       4.477   1.354  16.936  1.00 50.76           H  
ATOM    614  CA  ILE A  41       4.841   1.117  14.828  1.00 50.76           C  
ATOM    615  HA  ILE A  41       4.442   0.321  14.198  1.00 50.76           H  
ATOM    616  C   ILE A  41       6.324   1.309  14.482  1.00 50.76           C  
ATOM    617  CB  ILE A  41       4.018   2.398  14.547  1.00 50.76           C  
ATOM    618  HB  ILE A  41       4.465   3.226  15.097  1.00 50.76           H  
ATOM    619  O   ILE A  41       6.892   2.382  14.709  1.00 50.76           O  
ATOM    620  CG1 ILE A  41       2.550   2.254  15.008  1.00 50.76           C  
ATOM    621 HG12 ILE A  41       2.527   1.995  16.066  1.00 50.76           H  
ATOM    622 HG13 ILE A  41       2.069   1.446  14.456  1.00 50.76           H  
ATOM    623  CG2 ILE A  41       4.065   2.720  13.037  1.00 50.76           C  
ATOM    624 HG21 ILE A  41       5.089   2.700  12.662  1.00 50.76           H  
ATOM    625 HG22 ILE A  41       3.486   1.978  12.487  1.00 50.76           H  
ATOM    626 HG23 ILE A  41       3.650   3.710  12.849  1.00 50.76           H  
ATOM    627  CD1 ILE A  41       1.721   3.535  14.846  1.00 50.76           C  
ATOM    628 HD11 ILE A  41       2.226   4.370  15.333  1.00 50.76           H  
ATOM    629 HD12 ILE A  41       1.565   3.761  13.791  1.00 50.76           H  
ATOM    630 HD13 ILE A  41       0.747   3.391  15.313  1.00 50.76           H  
ATOM    631  N   LEU A  42       6.948   0.292  13.882  1.00 49.50           N  
ATOM    632  H   LEU A  42       6.475  -0.600  13.864  1.00 49.50           H  
ATOM    633  CA  LEU A  42       8.306   0.389  13.345  1.00 49.50           C  
ATOM    634  HA  LEU A  42       8.902   0.896  14.104  1.00 49.50           H  
ATOM    635  C   LEU A  42       8.320   1.287  12.090  1.00 49.50           C  
ATOM    636  CB  LEU A  42       8.917  -1.018  13.133  1.00 49.50           C  
ATOM    637  HB2 LEU A  42       8.307  -1.773  13.628  1.00 49.50           H  
ATOM    638  HB3 LEU A  42       8.921  -1.268  12.072  1.00 49.50           H  
ATOM    639  O   LEU A  42       8.330   0.827  10.946  1.00 49.50           O  
ATOM    640  CG  LEU A  42      10.354  -1.099  13.690  1.00 49.50           C  
ATOM    641  HG  LEU A  42      10.842  -0.131  13.578  1.00 49.50           H  
ATOM    642  CD1 LEU A  42      10.328  -1.482  15.171  1.00 49.50           C  
ATOM    643 HD11 LEU A  42       9.734  -0.762  15.733  1.00 49.50           H  
ATOM    644 HD12 LEU A  42      11.343  -1.489  15.570  1.00 49.50           H  
ATOM    645 HD13 LEU A  42       9.890  -2.472  15.299  1.00 49.50           H  
ATOM    646  CD2 LEU A  42      11.197  -2.127  12.938  1.00 49.50           C  
ATOM    647 HD21 LEU A  42      11.264  -1.849  11.886  1.00 49.50           H  
ATOM    648 HD22 LEU A  42      12.202  -2.158  13.359  1.00 49.50           H  
ATOM    649 HD23 LEU A  42      10.742  -3.113  13.022  1.00 49.50           H  
ATOM    650  N   ARG A  43       8.292   2.609  12.298  1.00 53.43           N  
ATOM    651  H   ARG A  43       8.177   2.913  13.254  1.00 53.43           H  
ATOM    652  CA  ARG A  43       8.421   3.604  11.224  1.00 53.43           C  
ATOM    653  HA  ARG A  43       7.760   3.317  10.406  1.00 53.43           H  
ATOM    654  C   ARG A  43       9.847   3.580  10.679  1.00 53.43           C  
ATOM    655  CB  ARG A  43       8.030   5.019  11.695  1.00 53.43           C  
ATOM    656  HB2 ARG A  43       8.210   5.711  10.872  1.00 53.43           H  
ATOM    657  HB3 ARG A  43       8.668   5.313  12.529  1.00 53.43           H  
ATOM    658  O   ARG A  43      10.707   4.322  11.154  1.00 53.43           O  
ATOM    659  CG  ARG A  43       6.563   5.139  12.132  1.00 53.43           C  
ATOM    660  HG2 ARG A  43       6.432   4.568  13.051  1.00 53.43           H  
ATOM    661  HG3 ARG A  43       5.910   4.722  11.365  1.00 53.43           H  
ATOM    662  CD  ARG A  43       6.158   6.593  12.417  1.00 53.43           C  
ATOM    663  HD2 ARG A  43       5.215   6.579  12.964  1.00 53.43           H  
ATOM    664  HD3 ARG A  43       6.917   7.045  13.057  1.00 53.43           H  
ATOM    665  NE  ARG A  43       5.980   7.384  11.180  1.00 53.43           N  
ATOM    666  HE  ARG A  43       5.875   6.860  10.323  1.00 53.43           H  
ATOM    667  NH1 ARG A  43       6.020   9.477  12.129  1.00 53.43           N  
ATOM    668 HH11 ARG A  43       5.954  10.481  12.040  1.00 53.43           H  
ATOM    669 HH12 ARG A  43       6.148   9.055  13.038  1.00 53.43           H  
ATOM    670  NH2 ARG A  43       5.687   9.273   9.937  1.00 53.43           N  
ATOM    671 HH21 ARG A  43       5.609   8.716   9.098  1.00 53.43           H  
ATOM    672 HH22 ARG A  43       5.653  10.280   9.868  1.00 53.43           H  
ATOM    673  CZ  ARG A  43       5.898   8.701  11.089  1.00 53.43           C  
ATOM    674  N   LEU A  44      10.070   2.777   9.639  1.00 47.81           N  
ATOM    675  H   LEU A  44       9.357   2.096   9.420  1.00 47.81           H  
ATOM    676  CA  LEU A  44      11.238   2.876   8.764  1.00 47.81           C  
ATOM    677  HA  LEU A  44      12.140   2.883   9.375  1.00 47.81           H  
ATOM    678  C   LEU A  44      11.196   4.222   8.014  1.00 47.81           C  
ATOM    679  CB  LEU A  44      11.292   1.655   7.823  1.00 47.81           C  
ATOM    680  HB2 LEU A  44      10.322   1.555   7.334  1.00 47.81           H  
ATOM    681  HB3 LEU A  44      12.033   1.842   7.046  1.00 47.81           H  
ATOM    682  O   LEU A  44      10.759   4.320   6.868  1.00 47.81           O  
ATOM    683  CG  LEU A  44      11.647   0.326   8.523  1.00 47.81           C  
ATOM    684  HG  LEU A  44      11.004   0.187   9.392  1.00 47.81           H  
ATOM    685  CD1 LEU A  44      11.417  -0.844   7.567  1.00 47.81           C  
ATOM    686 HD11 LEU A  44      11.651  -1.782   8.070  1.00 47.81           H  
ATOM    687 HD12 LEU A  44      10.371  -0.869   7.262  1.00 47.81           H  
ATOM    688 HD13 LEU A  44      12.049  -0.740   6.685  1.00 47.81           H  
ATOM    689  CD2 LEU A  44      13.110   0.283   8.973  1.00 47.81           C  
ATOM    690 HD21 LEU A  44      13.772   0.447   8.123  1.00 47.81           H  
ATOM    691 HD22 LEU A  44      13.328  -0.690   9.412  1.00 47.81           H  
ATOM    692 HD23 LEU A  44      13.296   1.044   9.731  1.00 47.81           H  
ATOM    693  N   ASN A  45      11.610   5.286   8.704  1.00 49.81           N  
ATOM    694  H   ASN A  45      11.878   5.132   9.666  1.00 49.81           H  
ATOM    695  CA  ASN A  45      11.874   6.590   8.107  1.00 49.81           C  
ATOM    696  HA  ASN A  45      10.974   6.971   7.626  1.00 49.81           H  
ATOM    697  C   ASN A  45      12.971   6.431   7.049  1.00 49.81           C  
ATOM    698  CB  ASN A  45      12.345   7.582   9.191  1.00 49.81           C  
ATOM    699  HB2 ASN A  45      12.976   7.077   9.922  1.00 49.81           H  
ATOM    700  HB3 ASN A  45      12.957   8.353   8.722  1.00 49.81           H  
ATOM    701  O   ASN A  45      14.063   5.975   7.379  1.00 49.81           O  
ATOM    702  CG  ASN A  45      11.213   8.307   9.882  1.00 49.81           C  
ATOM    703  ND2 ASN A  45      10.814   7.879  11.057  1.00 49.81           N  
ATOM    704 HD21 ASN A  45      11.243   7.065  11.473  1.00 49.81           H  
ATOM    705 HD22 ASN A  45      10.129   8.446  11.535  1.00 49.81           H  
ATOM    706  OD1 ASN A  45      10.657   9.262   9.369  1.00 49.81           O  
ATOM    707  N   GLY A  46      12.711   6.853   5.808  1.00 50.94           N  
ATOM    708  H   GLY A  46      11.792   7.215   5.596  1.00 50.94           H  
ATOM    709  CA  GLY A  46      13.798   7.064   4.848  1.00 50.94           C  
ATOM    710  HA2 GLY A  46      14.594   6.346   5.046  1.00 50.94           H  
ATOM    711  HA3 GLY A  46      14.215   8.058   5.010  1.00 50.94           H  
ATOM    712  C   GLY A  46      13.479   6.934   3.361  1.00 50.94           C  
ATOM    713  O   GLY A  46      14.240   7.487   2.578  1.00 50.94           O  
ATOM    714  N   LEU A  47      12.403   6.248   2.939  1.00 50.24           N  
ATOM    715  H   LEU A  47      11.846   5.748   3.617  1.00 50.24           H  
ATOM    716  CA  LEU A  47      12.215   5.959   1.502  1.00 50.24           C  
ATOM    717  HA  LEU A  47      12.733   6.750   0.960  1.00 50.24           H  
ATOM    718  C   LEU A  47      10.778   6.059   0.951  1.00 50.24           C  
ATOM    719  CB  LEU A  47      12.918   4.633   1.127  1.00 50.24           C  
ATOM    720  HB2 LEU A  47      13.642   4.355   1.892  1.00 50.24           H  
ATOM    721  HB3 LEU A  47      12.178   3.833   1.086  1.00 50.24           H  
ATOM    722  O   LEU A  47      10.397   5.321   0.044  1.00 50.24           O  
ATOM    723  CG  LEU A  47      13.648   4.761  -0.229  1.00 50.24           C  
ATOM    724  HG  LEU A  47      13.157   5.511  -0.848  1.00 50.24           H  
ATOM    725  CD1 LEU A  47      15.110   5.168  -0.021  1.00 50.24           C  
ATOM    726 HD11 LEU A  47      15.156   6.119   0.510  1.00 50.24           H  
ATOM    727 HD12 LEU A  47      15.637   4.409   0.558  1.00 50.24           H  
ATOM    728 HD13 LEU A  47      15.600   5.286  -0.987  1.00 50.24           H  
ATOM    729  CD2 LEU A  47      13.626   3.448  -1.004  1.00 50.24           C  
ATOM    730 HD21 LEU A  47      14.145   3.570  -1.955  1.00 50.24           H  
ATOM    731 HD22 LEU A  47      14.112   2.662  -0.425  1.00 50.24           H  
ATOM    732 HD23 LEU A  47      12.593   3.162  -1.203  1.00 50.24           H  
ATOM    733  N   THR A  48       9.972   7.010   1.428  1.00 47.42           N  
ATOM    734  H   THR A  48      10.297   7.608   2.174  1.00 47.42           H  
ATOM    735  CA  THR A  48       8.755   7.409   0.699  1.00 47.42           C  
ATOM    736  HA  THR A  48       8.319   6.534   0.215  1.00 47.42           H  
ATOM    737  C   THR A  48       9.122   8.404  -0.401  1.00 47.42           C  
ATOM    738  CB  THR A  48       7.667   7.978   1.621  1.00 47.42           C  
ATOM    739  HB  THR A  48       6.847   8.356   1.010  1.00 47.42           H  
ATOM    740  O   THR A  48       9.147   9.613  -0.162  1.00 47.42           O  
ATOM    741  CG2 THR A  48       7.112   6.916   2.568  1.00 47.42           C  
ATOM    742 HG21 THR A  48       6.316   7.352   3.171  1.00 47.42           H  
ATOM    743 HG22 THR A  48       7.899   6.550   3.227  1.00 47.42           H  
ATOM    744 HG23 THR A  48       6.704   6.084   1.994  1.00 47.42           H  
ATOM    745  OG1 THR A  48       8.178   9.030   2.404  1.00 47.42           O  
ATOM    746  HG1 THR A  48       8.515   9.688   1.791  1.00 47.42           H  
ATOM    747  N   LEU A  49       9.391   7.908  -1.614  1.00 46.32           N  
ATOM    748  H   LEU A  49       9.431   6.903  -1.709  1.00 46.32           H  
ATOM    749  CA  LEU A  49       9.663   8.717  -2.812  1.00 46.32           C  
ATOM    750  HA  LEU A  49      10.341   9.515  -2.508  1.00 46.32           H  
ATOM    751  C   LEU A  49       8.383   9.404  -3.348  1.00 46.32           C  
ATOM    752  CB  LEU A  49      10.395   7.848  -3.861  1.00 46.32           C  
ATOM    753  HB2 LEU A  49       9.672   7.154  -4.289  1.00 46.32           H  
ATOM    754  HB3 LEU A  49      11.161   7.255  -3.362  1.00 46.32           H  
ATOM    755  O   LEU A  49       8.046   9.318  -4.523  1.00 46.32           O  
ATOM    756  CG  LEU A  49      11.068   8.639  -5.007  1.00 46.32           C  
ATOM    757  HG  LEU A  49      10.370   9.357  -5.438  1.00 46.32           H  
ATOM    758  CD1 LEU A  49      12.307   9.403  -4.532  1.00 46.32           C  
ATOM    759 HD11 LEU A  49      13.029   8.713  -4.094  1.00 46.32           H  
ATOM    760 HD12 LEU A  49      12.031  10.156  -3.794  1.00 46.32           H  
ATOM    761 HD13 LEU A  49      12.770   9.909  -5.379  1.00 46.32           H  
ATOM    762  CD2 LEU A  49      11.502   7.681  -6.116  1.00 46.32           C  
ATOM    763 HD21 LEU A  49      12.218   6.956  -5.729  1.00 46.32           H  
ATOM    764 HD22 LEU A  49      10.631   7.156  -6.507  1.00 46.32           H  
ATOM    765 HD23 LEU A  49      11.961   8.243  -6.930  1.00 46.32           H  
ATOM    766  N   ALA A  50       7.667  10.129  -2.488  1.00 47.69           N  
ATOM    767  H   ALA A  50       8.012  10.190  -1.540  1.00 47.69           H  
ATOM    768  CA  ALA A  50       6.499  10.946  -2.832  1.00 47.69           C  
ATOM    769  HA  ALA A  50       5.906  10.404  -3.569  1.00 47.69           H  
ATOM    770  C   ALA A  50       6.893  12.295  -3.486  1.00 47.69           C  
ATOM    771  CB  ALA A  50       5.646  11.105  -1.565  1.00 47.69           C  
ATOM    772  HB1 ALA A  50       4.729  11.643  -1.807  1.00 47.69           H  
ATOM    773  HB2 ALA A  50       6.197  11.668  -0.813  1.00 47.69           H  
ATOM    774  HB3 ALA A  50       5.382  10.125  -1.167  1.00 47.69           H  
ATOM    775  O   ALA A  50       6.185  13.289  -3.358  1.00 47.69           O  
ATOM    776  N   GLY A  51       8.066  12.340  -4.131  1.00 46.13           N  
ATOM    777  H   GLY A  51       8.537  11.458  -4.272  1.00 46.13           H  
ATOM    778  CA  GLY A  51       8.782  13.562  -4.519  1.00 46.13           C  
ATOM    779  HA2 GLY A  51       8.252  14.434  -4.135  1.00 46.13           H  
ATOM    780  HA3 GLY A  51       9.770  13.547  -4.059  1.00 46.13           H  
ATOM    781  C   GLY A  51       8.975  13.770  -6.023  1.00 46.13           C  
ATOM    782  O   GLY A  51       9.682  14.695  -6.406  1.00 46.13           O  
ATOM    783  N   MET A  52       8.367  12.946  -6.882  1.00 39.06           N  
ATOM    784  H   MET A  52       7.808  12.191  -6.512  1.00 39.06           H  
ATOM    785  CA  MET A  52       8.309  13.197  -8.329  1.00 39.06           C  
ATOM    786  HA  MET A  52       8.773  14.157  -8.553  1.00 39.06           H  
ATOM    787  C   MET A  52       6.854  13.323  -8.772  1.00 39.06           C  
ATOM    788  CB  MET A  52       9.090  12.141  -9.124  1.00 39.06           C  
ATOM    789  HB2 MET A  52       8.783  11.137  -8.831  1.00 39.06           H  
ATOM    790  HB3 MET A  52       8.870  12.276 -10.183  1.00 39.06           H  
ATOM    791  O   MET A  52       6.208  12.351  -9.155  1.00 39.06           O  
ATOM    792  CG  MET A  52      10.600  12.310  -8.911  1.00 39.06           C  
ATOM    793  HG2 MET A  52      10.842  11.980  -7.900  1.00 39.06           H  
ATOM    794  HG3 MET A  52      10.859  13.366  -8.986  1.00 39.06           H  
ATOM    795  SD  MET A  52      11.647  11.392 -10.074  1.00 39.06           S  
ATOM    796  CE  MET A  52      11.466  12.412 -11.564  1.00 39.06           C  
ATOM    797  HE1 MET A  52      12.090  12.002 -12.358  1.00 39.06           H  
ATOM    798  HE2 MET A  52      11.781  13.433 -11.350  1.00 39.06           H  
ATOM    799  HE3 MET A  52      10.426  12.412 -11.892  1.00 39.06           H  
ATOM    800  N   GLY A  53       6.327  14.542  -8.677  1.00 49.75           N  
ATOM    801  H   GLY A  53       6.912  15.301  -8.357  1.00 49.75           H  
ATOM    802  CA  GLY A  53       4.981  14.853  -9.139  1.00 49.75           C  
ATOM    803  HA2 GLY A  53       4.665  15.809  -8.721  1.00 49.75           H  
ATOM    804  HA3 GLY A  53       4.289  14.085  -8.792  1.00 49.75           H  
ATOM    805  C   GLY A  53       4.915  14.953 -10.661  1.00 49.75           C  
ATOM    806  O   GLY A  53       5.564  15.814 -11.246  1.00 49.75           O  
ATOM    807  N   LEU A  54       4.062  14.135 -11.281  1.00 39.85           N  
ATOM    808  H   LEU A  54       3.669  13.371 -10.750  1.00 39.85           H  
ATOM    809  CA  LEU A  54       3.462  14.407 -12.587  1.00 39.85           C  
ATOM    810  HA  LEU A  54       3.455  15.484 -12.755  1.00 39.85           H  
ATOM    811  C   LEU A  54       1.998  13.941 -12.583  1.00 39.85           C  
ATOM    812  CB  LEU A  54       4.252  13.739 -13.734  1.00 39.85           C  
ATOM    813  HB2 LEU A  54       4.463  12.707 -13.456  1.00 39.85           H  
ATOM    814  HB3 LEU A  54       3.606  13.712 -14.612  1.00 39.85           H  
ATOM    815  O   LEU A  54       1.712  12.752 -12.675  1.00 39.85           O  
ATOM    816  CG  LEU A  54       5.569  14.425 -14.152  1.00 39.85           C  
ATOM    817  HG  LEU A  54       6.279  14.394 -13.325  1.00 39.85           H  
ATOM    818  CD1 LEU A  54       6.178  13.663 -15.331  1.00 39.85           C  
ATOM    819 HD11 LEU A  54       7.135  14.108 -15.601  1.00 39.85           H  
ATOM    820 HD12 LEU A  54       5.507  13.695 -16.190  1.00 39.85           H  
ATOM    821 HD13 LEU A  54       6.347  12.625 -15.045  1.00 39.85           H  
ATOM    822  CD2 LEU A  54       5.376  15.877 -14.606  1.00 39.85           C  
ATOM    823 HD21 LEU A  54       5.083  16.500 -13.761  1.00 39.85           H  
ATOM    824 HD22 LEU A  54       6.319  16.268 -14.989  1.00 39.85           H  
ATOM    825 HD23 LEU A  54       4.618  15.932 -15.388  1.00 39.85           H  
ATOM    826  N   GLY A  55       1.084  14.911 -12.528  1.00 37.85           N  
ATOM    827  H   GLY A  55       1.418  15.856 -12.400  1.00 37.85           H  
ATOM    828  CA  GLY A  55      -0.344  14.728 -12.798  1.00 37.85           C  
ATOM    829  HA2 GLY A  55      -0.472  13.915 -13.512  1.00 37.85           H  
ATOM    830  HA3 GLY A  55      -0.696  15.638 -13.284  1.00 37.85           H  
ATOM    831  C   GLY A  55      -1.227  14.405 -11.579  1.00 37.85           C  
ATOM    832  O   GLY A  55      -0.841  13.616 -10.716  1.00 37.85           O  
ATOM    833  N   PRO A  56      -2.450  14.969 -11.507  1.00 41.39           N  
ATOM    834  CA  PRO A  56      -3.481  14.469 -10.611  1.00 41.39           C  
ATOM    835  HA  PRO A  56      -3.089  14.326  -9.605  1.00 41.39           H  
ATOM    836  C   PRO A  56      -3.982  13.131 -11.164  1.00 41.39           C  
ATOM    837  CB  PRO A  56      -4.562  15.555 -10.592  1.00 41.39           C  
ATOM    838  HB2 PRO A  56      -4.305  16.304  -9.843  1.00 41.39           H  
ATOM    839  HB3 PRO A  56      -5.554  15.148 -10.393  1.00 41.39           H  
ATOM    840  O   PRO A  56      -4.777  13.091 -12.104  1.00 41.39           O  
ATOM    841  CG  PRO A  56      -4.469  16.180 -11.985  1.00 41.39           C  
ATOM    842  HG2 PRO A  56      -5.086  15.620 -12.687  1.00 41.39           H  
ATOM    843  HG3 PRO A  56      -4.770  17.227 -11.974  1.00 41.39           H  
ATOM    844  CD  PRO A  56      -2.992  16.024 -12.357  1.00 41.39           C  
ATOM    845  HD2 PRO A  56      -2.465  16.956 -12.156  1.00 41.39           H  
ATOM    846  HD3 PRO A  56      -2.908  15.763 -13.412  1.00 41.39           H  
ATOM    847  N   ALA A  57      -3.506  12.024 -10.596  1.00 41.01           N  
ATOM    848  H   ALA A  57      -2.783  12.100  -9.895  1.00 41.01           H  
ATOM    849  CA  ALA A  57      -4.045  10.710 -10.914  1.00 41.01           C  
ATOM    850  HA  ALA A  57      -3.962  10.546 -11.988  1.00 41.01           H  
ATOM    851  C   ALA A  57      -5.531  10.674 -10.521  1.00 41.01           C  
ATOM    852  CB  ALA A  57      -3.213   9.634 -10.202  1.00 41.01           C  
ATOM    853  HB1 ALA A  57      -3.259   9.778  -9.123  1.00 41.01           H  
ATOM    854  HB2 ALA A  57      -2.175   9.692 -10.530  1.00 41.01           H  
ATOM    855  HB3 ALA A  57      -3.608   8.648 -10.446  1.00 41.01           H  
ATOM    856  O   ALA A  57      -5.868  10.648  -9.337  1.00 41.01           O  
ATOM    857  N   GLN A  58      -6.420  10.674 -11.520  1.00 47.63           N  
ATOM    858  H   GLN A  58      -6.075  10.802 -12.460  1.00 47.63           H  
ATOM    859  CA  GLN A  58      -7.855  10.445 -11.345  1.00 47.63           C  
ATOM    860  HA  GLN A  58      -8.210  11.053 -10.513  1.00 47.63           H  
ATOM    861  C   GLN A  58      -8.113   8.977 -10.968  1.00 47.63           C  
ATOM    862  CB  GLN A  58      -8.641  10.847 -12.607  1.00 47.63           C  
ATOM    863  HB2 GLN A  58      -9.656  10.464 -12.505  1.00 47.63           H  
ATOM    864  HB3 GLN A  58      -8.189  10.378 -13.481  1.00 47.63           H  
ATOM    865  O   GLN A  58      -8.639   8.192 -11.751  1.00 47.63           O  
ATOM    866  CG  GLN A  58      -8.750  12.361 -12.839  1.00 47.63           C  
ATOM    867  HG2 GLN A  58      -9.109  12.837 -11.927  1.00 47.63           H  
ATOM    868  HG3 GLN A  58      -7.768  12.768 -13.080  1.00 47.63           H  
ATOM    869  CD  GLN A  58      -9.721  12.696 -13.973  1.00 47.63           C  
ATOM    870  NE2 GLN A  58     -10.138  13.936 -14.100  1.00 47.63           N  
ATOM    871 HE21 GLN A  58      -9.822  14.658 -13.469  1.00 47.63           H  
ATOM    872 HE22 GLN A  58     -10.783  14.101 -14.860  1.00 47.63           H  
ATOM    873  OE1 GLN A  58     -10.136  11.870 -14.765  1.00 47.63           O  
ATOM    874  N   GLY A  59      -7.728   8.598  -9.752  1.00 41.43           N  
ATOM    875  H   GLY A  59      -7.235   9.276  -9.188  1.00 41.43           H  
ATOM    876  CA  GLY A  59      -8.220   7.401  -9.088  1.00 41.43           C  
ATOM    877  HA2 GLY A  59      -7.427   6.966  -8.481  1.00 41.43           H  
ATOM    878  HA3 GLY A  59      -8.559   6.658  -9.809  1.00 41.43           H  
ATOM    879  C   GLY A  59      -9.364   7.810  -8.173  1.00 41.43           C  
ATOM    880  O   GLY A  59      -9.120   8.425  -7.136  1.00 41.43           O  
ATOM    881  N   SER A  60     -10.609   7.490  -8.533  1.00 40.86           N  
ATOM    882  H   SER A  60     -10.769   6.990  -9.396  1.00 40.86           H  
ATOM    883  CA  SER A  60     -11.716   7.603  -7.578  1.00 40.86           C  
ATOM    884  HA  SER A  60     -11.827   8.651  -7.300  1.00 40.86           H  
ATOM    885  C   SER A  60     -11.392   6.759  -6.338  1.00 40.86           C  
ATOM    886  CB  SER A  60     -13.028   7.105  -8.191  1.00 40.86           C  
ATOM    887  HB2 SER A  60     -13.821   7.161  -7.444  1.00 40.86           H  
ATOM    888  HB3 SER A  60     -13.299   7.735  -9.038  1.00 40.86           H  
ATOM    889  O   SER A  60     -10.944   5.620  -6.514  1.00 40.86           O  
ATOM    890  OG  SER A  60     -12.889   5.765  -8.625  1.00 40.86           O  
ATOM    891  HG  SER A  60     -12.391   5.281  -7.962  1.00 40.86           H  
ATOM    892  N   PRO A  61     -11.634   7.240  -5.106  1.00 47.70           N  
ATOM    893  CA  PRO A  61     -11.458   6.404  -3.927  1.00 47.70           C  
ATOM    894  HA  PRO A  61     -10.419   6.084  -3.844  1.00 47.70           H  
ATOM    895  C   PRO A  61     -12.362   5.174  -4.060  1.00 47.70           C  
ATOM    896  CB  PRO A  61     -11.813   7.294  -2.730  1.00 47.70           C  
ATOM    897  HB2 PRO A  61     -10.912   7.793  -2.373  1.00 47.70           H  
ATOM    898  HB3 PRO A  61     -12.279   6.734  -1.919  1.00 47.70           H  
ATOM    899  O   PRO A  61     -13.582   5.294  -4.117  1.00 47.70           O  
ATOM    900  CG  PRO A  61     -12.764   8.335  -3.323  1.00 47.70           C  
ATOM    901  HG2 PRO A  61     -12.743   9.269  -2.763  1.00 47.70           H  
ATOM    902  HG3 PRO A  61     -13.777   7.932  -3.353  1.00 47.70           H  
ATOM    903  CD  PRO A  61     -12.239   8.514  -4.748  1.00 47.70           C  
ATOM    904  HD2 PRO A  61     -11.478   9.294  -4.769  1.00 47.70           H  
ATOM    905  HD3 PRO A  61     -13.063   8.768  -5.415  1.00 47.70           H  
ATOM    906  N   PHE A  62     -11.762   3.980  -4.101  1.00 55.70           N  
ATOM    907  H   PHE A  62     -10.753   3.953  -4.137  1.00 55.70           H  
ATOM    908  CA  PHE A  62     -12.488   2.704  -4.222  1.00 55.70           C  
ATOM    909  HA  PHE A  62     -13.264   2.844  -4.974  1.00 55.70           H  
ATOM    910  C   PHE A  62     -13.220   2.308  -2.922  1.00 55.70           C  
ATOM    911  CB  PHE A  62     -11.535   1.613  -4.737  1.00 55.70           C  
ATOM    912  HB2 PHE A  62     -10.736   2.077  -5.315  1.00 55.70           H  
ATOM    913  HB3 PHE A  62     -11.069   1.106  -3.893  1.00 55.70           H  
ATOM    914  O   PHE A  62     -13.733   1.203  -2.781  1.00 55.70           O  
ATOM    915  CG  PHE A  62     -12.212   0.596  -5.638  1.00 55.70           C  
ATOM    916  CD1 PHE A  62     -12.735  -0.600  -5.110  1.00 55.70           C  
ATOM    917  HD1 PHE A  62     -12.661  -0.802  -4.052  1.00 55.70           H  
ATOM    918  CD2 PHE A  62     -12.331   0.858  -7.017  1.00 55.70           C  
ATOM    919  HD2 PHE A  62     -11.940   1.776  -7.429  1.00 55.70           H  
ATOM    920  CE1 PHE A  62     -13.370  -1.528  -5.955  1.00 55.70           C  
ATOM    921  HE1 PHE A  62     -13.776  -2.440  -5.544  1.00 55.70           H  
ATOM    922  CE2 PHE A  62     -12.962  -0.072  -7.863  1.00 55.70           C  
ATOM    923  HE2 PHE A  62     -13.052   0.133  -8.920  1.00 55.70           H  
ATOM    924  CZ  PHE A  62     -13.481  -1.266  -7.332  1.00 55.70           C  
ATOM    925  HZ  PHE A  62     -13.969  -1.979  -7.980  1.00 55.70           H  
ATOM    926  N   PHE A  63     -13.276   3.235  -1.968  1.00 54.20           N  
ATOM    927  H   PHE A  63     -12.914   4.149  -2.199  1.00 54.20           H  
ATOM    928  CA  PHE A  63     -14.044   3.152  -0.745  1.00 54.20           C  
ATOM    929  HA  PHE A  63     -14.651   2.247  -0.751  1.00 54.20           H  
ATOM    930  C   PHE A  63     -14.968   4.363  -0.694  1.00 54.20           C  
ATOM    931  CB  PHE A  63     -13.094   3.089   0.458  1.00 54.20           C  
ATOM    932  HB2 PHE A  63     -12.483   3.991   0.485  1.00 54.20           H  
ATOM    933  HB3 PHE A  63     -13.686   3.062   1.372  1.00 54.20           H  
ATOM    934  O   PHE A  63     -14.514   5.508  -0.753  1.00 54.20           O  
ATOM    935  CG  PHE A  63     -12.195   1.869   0.423  1.00 54.20           C  
ATOM    936  CD1 PHE A  63     -12.714   0.611   0.780  1.00 54.20           C  
ATOM    937  HD1 PHE A  63     -13.738   0.521   1.112  1.00 54.20           H  
ATOM    938  CD2 PHE A  63     -10.865   1.974  -0.030  1.00 54.20           C  
ATOM    939  HD2 PHE A  63     -10.467   2.936  -0.316  1.00 54.20           H  
ATOM    940  CE1 PHE A  63     -11.910  -0.538   0.682  1.00 54.20           C  
ATOM    941  HE1 PHE A  63     -12.314  -1.504   0.948  1.00 54.20           H  
ATOM    942  CE2 PHE A  63     -10.061   0.824  -0.128  1.00 54.20           C  
ATOM    943  HE2 PHE A  63      -9.043   0.904  -0.481  1.00 54.20           H  
ATOM    944  CZ  PHE A  63     -10.585  -0.432   0.226  1.00 54.20           C  
ATOM    945  HZ  PHE A  63      -9.970  -1.316   0.145  1.00 54.20           H  
ATOM    946  N   SER A  64     -16.270   4.106  -0.569  1.00 42.82           N  
ATOM    947  H   SER A  64     -16.587   3.148  -0.583  1.00 42.82           H  
ATOM    948  CA  SER A  64     -17.242   5.132  -0.196  1.00 42.82           C  
ATOM    949  HA  SER A  64     -17.338   5.839  -1.020  1.00 42.82           H  
ATOM    950  C   SER A  64     -16.760   5.850   1.074  1.00 42.82           C  
ATOM    951  CB  SER A  64     -18.597   4.481   0.090  1.00 42.82           C  
ATOM    952  HB2 SER A  64     -18.508   3.881   0.996  1.00 42.82           H  
ATOM    953  HB3 SER A  64     -19.355   5.249   0.248  1.00 42.82           H  
ATOM    954  O   SER A  64     -16.197   5.183   1.947  1.00 42.82           O  
ATOM    955  OG  SER A  64     -18.987   3.625  -0.967  1.00 42.82           O  
ATOM    956  HG  SER A  64     -19.099   4.137  -1.772  1.00 42.82           H  
ATOM    957  N   PRO A  65     -16.985   7.168   1.228  1.00 46.50           N  
ATOM    958  CA  PRO A  65     -16.542   7.932   2.394  1.00 46.50           C  
ATOM    959  HA  PRO A  65     -15.518   7.649   2.642  1.00 46.50           H  
ATOM    960  C   PRO A  65     -17.413   7.640   3.630  1.00 46.50           C  
ATOM    961  CB  PRO A  65     -16.545   9.395   1.937  1.00 46.50           C  
ATOM    962  HB2 PRO A  65     -15.615   9.612   1.412  1.00 46.50           H  
ATOM    963  HB3 PRO A  65     -16.684  10.103   2.754  1.00 46.50           H  
ATOM    964  O   PRO A  65     -18.008   8.535   4.230  1.00 46.50           O  
ATOM    965  CG  PRO A  65     -17.704   9.425   0.943  1.00 46.50           C  
ATOM    966  HG2 PRO A  65     -18.650   9.491   1.481  1.00 46.50           H  
ATOM    967  HG3 PRO A  65     -17.608  10.246   0.232  1.00 46.50           H  
ATOM    968  CD  PRO A  65     -17.596   8.063   0.255  1.00 46.50           C  
ATOM    969  HD2 PRO A  65     -18.584   7.713  -0.044  1.00 46.50           H  
ATOM    970  HD3 PRO A  65     -16.945   8.146  -0.616  1.00 46.50           H  
ATOM    971  N   PHE A  66     -17.484   6.372   4.033  1.00 48.23           N  
ATOM    972  H   PHE A  66     -16.968   5.679   3.509  1.00 48.23           H  
ATOM    973  CA  PHE A  66     -18.031   5.970   5.315  1.00 48.23           C  
ATOM    974  HA  PHE A  66     -18.933   6.554   5.498  1.00 48.23           H  
ATOM    975  C   PHE A  66     -17.031   6.317   6.417  1.00 48.23           C  
ATOM    976  CB  PHE A  66     -18.448   4.493   5.316  1.00 48.23           C  
ATOM    977  HB2 PHE A  66     -18.676   4.198   6.340  1.00 48.23           H  
ATOM    978  HB3 PHE A  66     -17.611   3.883   4.977  1.00 48.23           H  
ATOM    979  O   PHE A  66     -16.199   5.513   6.822  1.00 48.23           O  
ATOM    980  CG  PHE A  66     -19.677   4.209   4.472  1.00 48.23           C  
ATOM    981  CD1 PHE A  66     -20.921   4.773   4.819  1.00 48.23           C  
ATOM    982  HD1 PHE A  66     -21.008   5.396   5.697  1.00 48.23           H  
ATOM    983  CD2 PHE A  66     -19.582   3.379   3.341  1.00 48.23           C  
ATOM    984  HD2 PHE A  66     -18.637   2.926   3.082  1.00 48.23           H  
ATOM    985  CE1 PHE A  66     -22.056   4.528   4.025  1.00 48.23           C  
ATOM    986  HE1 PHE A  66     -23.008   4.962   4.294  1.00 48.23           H  
ATOM    987  CE2 PHE A  66     -20.716   3.135   2.545  1.00 48.23           C  
ATOM    988  HE2 PHE A  66     -20.639   2.499   1.675  1.00 48.23           H  
ATOM    989  CZ  PHE A  66     -21.952   3.713   2.885  1.00 48.23           C  
ATOM    990  HZ  PHE A  66     -22.824   3.520   2.276  1.00 48.23           H  
ATOM    991  N   LEU A  67     -17.181   7.541   6.919  1.00 51.82           N  
ATOM    992  H   LEU A  67     -17.746   8.171   6.367  1.00 51.82           H  
ATOM    993  CA  LEU A  67     -17.094   7.821   8.348  1.00 51.82           C  
ATOM    994  HA  LEU A  67     -17.129   8.904   8.461  1.00 51.82           H  
ATOM    995  C   LEU A  67     -15.787   7.393   9.040  1.00 51.82           C  
ATOM    996  CB  LEU A  67     -18.349   7.247   9.049  1.00 51.82           C  
ATOM    997  HB2 LEU A  67     -18.332   7.554  10.095  1.00 51.82           H  
ATOM    998  HB3 LEU A  67     -18.276   6.160   9.030  1.00 51.82           H  
ATOM    999  O   LEU A  67     -15.826   6.813  10.124  1.00 51.82           O  
ATOM   1000  CG  LEU A  67     -19.710   7.649   8.453  1.00 51.82           C  
ATOM   1001  HG  LEU A  67     -19.763   7.353   7.405  1.00 51.82           H  
ATOM   1002  CD1 LEU A  67     -20.828   6.917   9.191  1.00 51.82           C  
ATOM   1003 HD11 LEU A  67     -20.684   5.840   9.103  1.00 51.82           H  
ATOM   1004 HD12 LEU A  67     -20.825   7.192  10.246  1.00 51.82           H  
ATOM   1005 HD13 LEU A  67     -21.792   7.177   8.755  1.00 51.82           H  
ATOM   1006  CD2 LEU A  67     -19.960   9.155   8.545  1.00 51.82           C  
ATOM   1007 HD21 LEU A  67     -20.952   9.386   8.159  1.00 51.82           H  
ATOM   1008 HD22 LEU A  67     -19.895   9.482   9.583  1.00 51.82           H  
ATOM   1009 HD23 LEU A  67     -19.226   9.695   7.946  1.00 51.82           H  
ATOM   1010  N   ILE A  68     -14.631   7.833   8.527  1.00 52.19           N  
ATOM   1011  H   ILE A  68     -14.637   8.246   7.606  1.00 52.19           H  
ATOM   1012  CA  ILE A  68     -13.513   8.142   9.436  1.00 52.19           C  
ATOM   1013  HA  ILE A  68     -13.462   7.356  10.189  1.00 52.19           H  
ATOM   1014  C   ILE A  68     -13.882   9.435  10.175  1.00 52.19           C  
ATOM   1015  CB  ILE A  68     -12.121   8.167   8.760  1.00 52.19           C  
ATOM   1016  HB  ILE A  68     -12.090   8.984   8.039  1.00 52.19           H  
ATOM   1017  O   ILE A  68     -13.356  10.518   9.916  1.00 52.19           O  
ATOM   1018  CG1 ILE A  68     -11.863   6.833   8.020  1.00 52.19           C  
ATOM   1019 HG12 ILE A  68     -11.895   6.009   8.732  1.00 52.19           H  
ATOM   1020 HG13 ILE A  68     -12.655   6.673   7.288  1.00 52.19           H  
ATOM   1021  CG2 ILE A  68     -11.027   8.390   9.831  1.00 52.19           C  
ATOM   1022 HG21 ILE A  68     -10.047   8.467   9.361  1.00 52.19           H  
ATOM   1023 HG22 ILE A  68     -11.195   9.319  10.375  1.00 52.19           H  
ATOM   1024 HG23 ILE A  68     -11.023   7.562  10.540  1.00 52.19           H  
ATOM   1025  CD1 ILE A  68     -10.533   6.777   7.257  1.00 52.19           C  
ATOM   1026 HD11 ILE A  68     -10.442   7.644   6.602  1.00 52.19           H  
ATOM   1027 HD12 ILE A  68      -9.692   6.748   7.950  1.00 52.19           H  
ATOM   1028 HD13 ILE A  68     -10.508   5.871   6.650  1.00 52.19           H  
ATOM   1029  N   GLN A  69     -14.835   9.316  11.101  1.00 45.31           N  
ATOM   1030  H   GLN A  69     -15.241   8.399  11.222  1.00 45.31           H  
ATOM   1031  CA  GLN A  69     -14.924  10.240  12.216  1.00 45.31           C  
ATOM   1032  HA  GLN A  69     -15.019  11.261  11.846  1.00 45.31           H  
ATOM   1033  C   GLN A  69     -13.601  10.080  12.965  1.00 45.31           C  
ATOM   1034  CB  GLN A  69     -16.144   9.890  13.091  1.00 45.31           C  
ATOM   1035  HB2 GLN A  69     -17.041   9.900  12.471  1.00 45.31           H  
ATOM   1036  HB3 GLN A  69     -16.021   8.885  13.496  1.00 45.31           H  
ATOM   1037  O   GLN A  69     -13.345   9.024  13.542  1.00 45.31           O  
ATOM   1038  CG  GLN A  69     -16.335  10.880  14.253  1.00 45.31           C  
ATOM   1039  HG2 GLN A  69     -16.612  11.856  13.855  1.00 45.31           H  
ATOM   1040  HG3 GLN A  69     -15.399  10.986  14.801  1.00 45.31           H  
ATOM   1041  CD  GLN A  69     -17.401  10.417  15.243  1.00 45.31           C  
ATOM   1042  NE2 GLN A  69     -18.670  10.464  14.895  1.00 45.31           N  
ATOM   1043 HE21 GLN A  69     -18.951  10.790  13.981  1.00 45.31           H  
ATOM   1044 HE22 GLN A  69     -19.323  10.136  15.592  1.00 45.31           H  
ATOM   1045  OE1 GLN A  69     -17.116  10.009  16.354  1.00 45.31           O  
ATOM   1046  N   GLN A  70     -12.745  11.104  12.934  1.00 48.73           N  
ATOM   1047  H   GLN A  70     -12.967  11.917  12.378  1.00 48.73           H  
ATOM   1048  CA  GLN A  70     -11.650  11.185  13.893  1.00 48.73           C  
ATOM   1049  HA  GLN A  70     -11.021  10.298  13.815  1.00 48.73           H  
ATOM   1050  C   GLN A  70     -12.287  11.209  15.278  1.00 48.73           C  
ATOM   1051  CB  GLN A  70     -10.791  12.436  13.664  1.00 48.73           C  
ATOM   1052  HB2 GLN A  70     -10.216  12.631  14.569  1.00 48.73           H  
ATOM   1053  HB3 GLN A  70     -11.434  13.295  13.476  1.00 48.73           H  
ATOM   1054  O   GLN A  70     -12.850  12.222  15.691  1.00 48.73           O  
ATOM   1055  CG  GLN A  70      -9.797  12.263  12.508  1.00 48.73           C  
ATOM   1056  HG2 GLN A  70     -10.337  12.090  11.577  1.00 48.73           H  
ATOM   1057  HG3 GLN A  70      -9.168  11.395  12.709  1.00 48.73           H  
ATOM   1058  CD  GLN A  70      -8.901  13.486  12.335  1.00 48.73           C  
ATOM   1059  NE2 GLN A  70      -7.775  13.352  11.670  1.00 48.73           N  
ATOM   1060 HE21 GLN A  70      -7.505  12.460  11.278  1.00 48.73           H  
ATOM   1061 HE22 GLN A  70      -7.223  14.193  11.580  1.00 48.73           H  
ATOM   1062  OE1 GLN A  70      -9.179  14.585  12.777  1.00 48.73           O  
ATOM   1063  N   GLN A  71     -12.260  10.065  15.954  1.00 48.90           N  
ATOM   1064  H   GLN A  71     -11.913   9.235  15.495  1.00 48.90           H  
ATOM   1065  CA  GLN A  71     -12.783   9.938  17.298  1.00 48.90           C  
ATOM   1066  HA  GLN A  71     -13.822  10.265  17.286  1.00 48.90           H  
ATOM   1067  C   GLN A  71     -11.928  10.856  18.186  1.00 48.90           C  
ATOM   1068  CB  GLN A  71     -12.743   8.451  17.686  1.00 48.90           C  
ATOM   1069  HB2 GLN A  71     -11.713   8.129  17.839  1.00 48.90           H  
ATOM   1070  HB3 GLN A  71     -13.157   7.880  16.855  1.00 48.90           H  
ATOM   1071  O   GLN A  71     -10.717  10.626  18.283  1.00 48.90           O  
ATOM   1072  CG  GLN A  71     -13.570   8.122  18.936  1.00 48.90           C  
ATOM   1073  HG2 GLN A  71     -14.561   8.564  18.836  1.00 48.90           H  
ATOM   1074  HG3 GLN A  71     -13.081   8.550  19.810  1.00 48.90           H  
ATOM   1075  CD  GLN A  71     -13.737   6.613  19.139  1.00 48.90           C  
ATOM   1076  NE2 GLN A  71     -14.582   6.180  20.048  1.00 48.90           N  
ATOM   1077 HE21 GLN A  71     -14.668   5.176  20.117  1.00 48.90           H  
ATOM   1078 HE22 GLN A  71     -15.124   6.812  20.619  1.00 48.90           H  
ATOM   1079  OE1 GLN A  71     -13.122   5.784  18.494  1.00 48.90           O  
ATOM   1080  N   PRO A  72     -12.493  11.920  18.793  1.00 49.14           N  
ATOM   1081  CA  PRO A  72     -11.734  12.719  19.744  1.00 49.14           C  
ATOM   1082  HA  PRO A  72     -10.871  13.157  19.244  1.00 49.14           H  
ATOM   1083  C   PRO A  72     -11.272  11.789  20.875  1.00 49.14           C  
ATOM   1084  CB  PRO A  72     -12.679  13.826  20.215  1.00 49.14           C  
ATOM   1085  HB2 PRO A  72     -12.572  14.693  19.562  1.00 49.14           H  
ATOM   1086  HB3 PRO A  72     -12.503  14.106  21.254  1.00 49.14           H  
ATOM   1087  O   PRO A  72     -12.006  10.850  21.207  1.00 49.14           O  
ATOM   1088  CG  PRO A  72     -14.067  13.215  20.019  1.00 49.14           C  
ATOM   1089  HG2 PRO A  72     -14.318  12.594  20.879  1.00 49.14           H  
ATOM   1090  HG3 PRO A  72     -14.828  13.979  19.863  1.00 49.14           H  
ATOM   1091  CD  PRO A  72     -13.892  12.329  18.787  1.00 49.14           C  
ATOM   1092  HD2 PRO A  72     -14.101  12.905  17.885  1.00 49.14           H  
ATOM   1093  HD3 PRO A  72     -14.567  11.475  18.855  1.00 49.14           H  
ATOM   1094  N   PRO A  73     -10.067  12.000  21.439  1.00 44.48           N  
ATOM   1095  CA  PRO A  73      -9.451  11.058  22.366  1.00 44.48           C  
ATOM   1096  HA  PRO A  73      -9.200  10.141  21.832  1.00 44.48           H  
ATOM   1097  C   PRO A  73     -10.417  10.727  23.502  1.00 44.48           C  
ATOM   1098  CB  PRO A  73      -8.155  11.722  22.850  1.00 44.48           C  
ATOM   1099  HB2 PRO A  73      -7.318  11.351  22.257  1.00 44.48           H  
ATOM   1100  HB3 PRO A  73      -7.970  11.548  23.910  1.00 44.48           H  
ATOM   1101  O   PRO A  73     -10.798  11.594  24.290  1.00 44.48           O  
ATOM   1102  CG  PRO A  73      -8.367  13.206  22.550  1.00 44.48           C  
ATOM   1103  HG2 PRO A  73      -8.924  13.669  23.364  1.00 44.48           H  
ATOM   1104  HG3 PRO A  73      -7.423  13.726  22.383  1.00 44.48           H  
ATOM   1105  CD  PRO A  73      -9.227  13.175  21.289  1.00 44.48           C  
ATOM   1106  HD2 PRO A  73      -8.596  13.060  20.408  1.00 44.48           H  
ATOM   1107  HD3 PRO A  73      -9.819  14.088  21.218  1.00 44.48           H  
ATOM   1108  N   GLN A  74     -10.846   9.465  23.544  1.00 53.11           N  
ATOM   1109  H   GLN A  74     -10.526   8.824  22.833  1.00 53.11           H  
ATOM   1110  CA  GLN A  74     -11.841   8.990  24.495  1.00 53.11           C  
ATOM   1111  HA  GLN A  74     -12.670   9.698  24.530  1.00 53.11           H  
ATOM   1112  C   GLN A  74     -11.205   8.936  25.882  1.00 53.11           C  
ATOM   1113  CB  GLN A  74     -12.399   7.621  24.063  1.00 53.11           C  
ATOM   1114  HB2 GLN A  74     -13.031   7.229  24.860  1.00 53.11           H  
ATOM   1115  HB3 GLN A  74     -11.565   6.930  23.938  1.00 53.11           H  
ATOM   1116  O   GLN A  74     -10.638   7.922  26.288  1.00 53.11           O  
ATOM   1117  CG  GLN A  74     -13.191   7.666  22.744  1.00 53.11           C  
ATOM   1118  HG2 GLN A  74     -12.865   6.830  22.125  1.00 53.11           H  
ATOM   1119  HG3 GLN A  74     -12.960   8.581  22.198  1.00 53.11           H  
ATOM   1120  CD  GLN A  74     -14.704   7.543  22.908  1.00 53.11           C  
ATOM   1121  NE2 GLN A  74     -15.482   8.340  22.205  1.00 53.11           N  
ATOM   1122 HE21 GLN A  74     -15.085   9.111  21.688  1.00 53.11           H  
ATOM   1123 HE22 GLN A  74     -16.471   8.250  22.387  1.00 53.11           H  
ATOM   1124  OE1 GLN A  74     -15.230   6.696  23.603  1.00 53.11           O  
ATOM   1125  N   VAL A  75     -11.326  10.033  26.629  1.00 57.30           N  
ATOM   1126  H   VAL A  75     -11.663  10.874  26.184  1.00 57.30           H  
ATOM   1127  CA  VAL A  75     -11.260   9.984  28.089  1.00 57.30           C  
ATOM   1128  HA  VAL A  75     -10.354   9.451  28.378  1.00 57.30           H  
ATOM   1129  C   VAL A  75     -12.445   9.147  28.563  1.00 57.30           C  
ATOM   1130  CB  VAL A  75     -11.194  11.382  28.739  1.00 57.30           C  
ATOM   1131  HB  VAL A  75     -11.400  11.272  29.804  1.00 57.30           H  
ATOM   1132  O   VAL A  75     -13.573   9.625  28.676  1.00 57.30           O  
ATOM   1133  CG1 VAL A  75      -9.772  11.937  28.597  1.00 57.30           C  
ATOM   1134 HG11 VAL A  75      -9.058  11.256  29.061  1.00 57.30           H  
ATOM   1135 HG12 VAL A  75      -9.702  12.904  29.095  1.00 57.30           H  
ATOM   1136 HG13 VAL A  75      -9.518  12.058  27.544  1.00 57.30           H  
ATOM   1137  CG2 VAL A  75     -12.164  12.424  28.161  1.00 57.30           C  
ATOM   1138 HG21 VAL A  75     -11.927  12.635  27.118  1.00 57.30           H  
ATOM   1139 HG22 VAL A  75     -12.085  13.349  28.732  1.00 57.30           H  
ATOM   1140 HG23 VAL A  75     -13.192  12.067  28.230  1.00 57.30           H  
ATOM   1141  N   LEU A  76     -12.184   7.852  28.741  1.00 54.46           N  
ATOM   1142  H   LEU A  76     -11.259   7.535  28.488  1.00 54.46           H  
ATOM   1143  CA  LEU A  76     -13.162   6.830  29.085  1.00 54.46           C  
ATOM   1144  HA  LEU A  76     -14.006   6.926  28.401  1.00 54.46           H  
ATOM   1145  C   LEU A  76     -13.672   7.068  30.514  1.00 54.46           C  
ATOM   1146  CB  LEU A  76     -12.499   5.456  28.861  1.00 54.46           C  
ATOM   1147  HB2 LEU A  76     -12.052   5.447  27.867  1.00 54.46           H  
ATOM   1148  HB3 LEU A  76     -11.693   5.339  29.586  1.00 54.46           H  
ATOM   1149  O   LEU A  76     -13.156   6.521  31.486  1.00 54.46           O  
ATOM   1150  CG  LEU A  76     -13.438   4.241  28.971  1.00 54.46           C  
ATOM   1151  HG  LEU A  76     -13.902   4.219  29.957  1.00 54.46           H  
ATOM   1152  CD1 LEU A  76     -14.530   4.248  27.898  1.00 54.46           C  
ATOM   1153 HD11 LEU A  76     -14.088   4.330  26.906  1.00 54.46           H  
ATOM   1154 HD12 LEU A  76     -15.108   3.325  27.958  1.00 54.46           H  
ATOM   1155 HD13 LEU A  76     -15.212   5.082  28.061  1.00 54.46           H  
ATOM   1156  CD2 LEU A  76     -12.618   2.965  28.775  1.00 54.46           C  
ATOM   1157 HD21 LEU A  76     -12.190   2.943  27.773  1.00 54.46           H  
ATOM   1158 HD22 LEU A  76     -13.258   2.094  28.912  1.00 54.46           H  
ATOM   1159 HD23 LEU A  76     -11.810   2.931  29.507  1.00 54.46           H  
ATOM   1160  N   ASN A  77     -14.662   7.949  30.641  1.00 52.90           N  
ATOM   1161  H   ASN A  77     -14.938   8.464  29.817  1.00 52.90           H  
ATOM   1162  CA  ASN A  77     -15.288   8.277  31.912  1.00 52.90           C  
ATOM   1163  HA  ASN A  77     -14.510   8.388  32.668  1.00 52.90           H  
ATOM   1164  C   ASN A  77     -16.203   7.122  32.340  1.00 52.90           C  
ATOM   1165  CB  ASN A  77     -16.024   9.622  31.787  1.00 52.90           C  
ATOM   1166  HB2 ASN A  77     -16.842   9.524  31.072  1.00 52.90           H  
ATOM   1167  HB3 ASN A  77     -15.331  10.380  31.423  1.00 52.90           H  
ATOM   1168  O   ASN A  77     -17.344   7.021  31.887  1.00 52.90           O  
ATOM   1169  CG  ASN A  77     -16.589  10.098  33.115  1.00 52.90           C  
ATOM   1170  ND2 ASN A  77     -17.368  11.154  33.109  1.00 52.90           N  
ATOM   1171 HD21 ASN A  77     -17.678  11.480  34.013  1.00 52.90           H  
ATOM   1172 HD22 ASN A  77     -17.590  11.619  32.240  1.00 52.90           H  
ATOM   1173  OD1 ASN A  77     -16.328   9.563  34.177  1.00 52.90           O  
ATOM   1174  N   PHE A  78     -15.693   6.252  33.212  1.00 52.06           N  
ATOM   1175  H   PHE A  78     -14.719   6.355  33.455  1.00 52.06           H  
ATOM   1176  CA  PHE A  78     -16.429   5.139  33.815  1.00 52.06           C  
ATOM   1177  HA  PHE A  78     -16.976   4.619  33.028  1.00 52.06           H  
ATOM   1178  C   PHE A  78     -17.471   5.625  34.840  1.00 52.06           C  
ATOM   1179  CB  PHE A  78     -15.441   4.144  34.442  1.00 52.06           C  
ATOM   1180  HB2 PHE A  78     -14.782   4.679  35.127  1.00 52.06           H  
ATOM   1181  HB3 PHE A  78     -16.003   3.426  35.039  1.00 52.06           H  
ATOM   1182  O   PHE A  78     -17.377   5.327  36.030  1.00 52.06           O  
ATOM   1183  CG  PHE A  78     -14.610   3.342  33.464  1.00 52.06           C  
ATOM   1184  CD1 PHE A  78     -15.151   2.182  32.878  1.00 52.06           C  
ATOM   1185  HD1 PHE A  78     -16.173   1.899  33.083  1.00 52.06           H  
ATOM   1186  CD2 PHE A  78     -13.276   3.704  33.199  1.00 52.06           C  
ATOM   1187  HD2 PHE A  78     -12.857   4.599  33.636  1.00 52.06           H  
ATOM   1188  CE1 PHE A  78     -14.354   1.372  32.051  1.00 52.06           C  
ATOM   1189  HE1 PHE A  78     -14.766   0.476  31.611  1.00 52.06           H  
ATOM   1190  CE2 PHE A  78     -12.478   2.892  32.376  1.00 52.06           C  
ATOM   1191  HE2 PHE A  78     -11.453   3.168  32.180  1.00 52.06           H  
ATOM   1192  CZ  PHE A  78     -13.013   1.719  31.814  1.00 52.06           C  
ATOM   1193  HZ  PHE A  78     -12.396   1.089  31.190  1.00 52.06           H  
ATOM   1194  N   ASN A  79     -18.484   6.361  34.382  1.00 46.93           N  
ATOM   1195  H   ASN A  79     -18.479   6.616  33.405  1.00 46.93           H  
ATOM   1196  CA  ASN A  79     -19.635   6.739  35.195  1.00 46.93           C  
ATOM   1197  HA  ASN A  79     -19.499   6.334  36.197  1.00 46.93           H  
ATOM   1198  C   ASN A  79     -20.916   6.137  34.578  1.00 46.93           C  
ATOM   1199  CB  ASN A  79     -19.665   8.270  35.348  1.00 46.93           C  
ATOM   1200  HB2 ASN A  79     -18.657   8.630  35.552  1.00 46.93           H  
ATOM   1201  HB3 ASN A  79     -20.017   8.729  34.424  1.00 46.93           H  
ATOM   1202  O   ASN A  79     -21.352   6.602  33.522  1.00 46.93           O  
ATOM   1203  CG  ASN A  79     -20.544   8.703  36.507  1.00 46.93           C  
ATOM   1204  ND2 ASN A  79     -20.790   9.983  36.653  1.00 46.93           N  
ATOM   1205 HD21 ASN A  79     -20.381  10.660  36.026  1.00 46.93           H  
ATOM   1206 HD22 ASN A  79     -21.369  10.231  37.442  1.00 46.93           H  
ATOM   1207  OD1 ASN A  79     -21.024   7.916  37.302  1.00 46.93           O  
ATOM   1208  N   PRO A  80     -21.531   5.100  35.183  1.00 51.91           N  
ATOM   1209  CA  PRO A  80     -22.545   4.252  34.537  1.00 51.91           C  
ATOM   1210  HA  PRO A  80     -22.234   4.045  33.513  1.00 51.91           H  
ATOM   1211  C   PRO A  80     -23.953   4.884  34.457  1.00 51.91           C  
ATOM   1212  CB  PRO A  80     -22.504   2.939  35.335  1.00 51.91           C  
ATOM   1213  HB2 PRO A  80     -23.440   2.381  35.305  1.00 51.91           H  
ATOM   1214  HB3 PRO A  80     -21.691   2.315  34.963  1.00 51.91           H  
ATOM   1215  O   PRO A  80     -24.953   4.172  34.465  1.00 51.91           O  
ATOM   1216  CG  PRO A  80     -22.170   3.414  36.747  1.00 51.91           C  
ATOM   1217  HG2 PRO A  80     -23.065   3.817  37.222  1.00 51.91           H  
ATOM   1218  HG3 PRO A  80     -21.733   2.620  37.352  1.00 51.91           H  
ATOM   1219  CD  PRO A  80     -21.174   4.540  36.482  1.00 51.91           C  
ATOM   1220  HD2 PRO A  80     -21.242   5.290  37.270  1.00 51.91           H  
ATOM   1221  HD3 PRO A  80     -20.164   4.132  36.439  1.00 51.91           H  
ATOM   1222  N   GLY A  81     -24.052   6.218  34.425  1.00 55.78           N  
ATOM   1223  H   GLY A  81     -23.191   6.740  34.338  1.00 55.78           H  
ATOM   1224  CA  GLY A  81     -25.297   6.950  34.687  1.00 55.78           C  
ATOM   1225  HA2 GLY A  81     -25.101   7.667  35.483  1.00 55.78           H  
ATOM   1226  HA3 GLY A  81     -26.059   6.264  35.058  1.00 55.78           H  
ATOM   1227  C   GLY A  81     -25.916   7.731  33.524  1.00 55.78           C  
ATOM   1228  O   GLY A  81     -27.023   8.231  33.692  1.00 55.78           O  
ATOM   1229  N   LEU A  82     -25.244   7.890  32.375  1.00 51.24           N  
ATOM   1230  H   LEU A  82     -24.356   7.424  32.258  1.00 51.24           H  
ATOM   1231  CA  LEU A  82     -25.694   8.821  31.325  1.00 51.24           C  
ATOM   1232  HA  LEU A  82     -26.723   9.118  31.527  1.00 51.24           H  
ATOM   1233  C   LEU A  82     -25.724   8.183  29.931  1.00 51.24           C  
ATOM   1234  CB  LEU A  82     -24.840  10.105  31.368  1.00 51.24           C  
ATOM   1235  HB2 LEU A  82     -25.084  10.714  30.497  1.00 51.24           H  
ATOM   1236  HB3 LEU A  82     -23.790   9.824  31.291  1.00 51.24           H  
ATOM   1237  O   LEU A  82     -24.692   7.968  29.298  1.00 51.24           O  
ATOM   1238  CG  LEU A  82     -25.042  10.963  32.636  1.00 51.24           C  
ATOM   1239  HG  LEU A  82     -24.837  10.363  33.522  1.00 51.24           H  
ATOM   1240  CD1 LEU A  82     -24.060  12.135  32.630  1.00 51.24           C  
ATOM   1241 HD11 LEU A  82     -24.263  12.788  31.781  1.00 51.24           H  
ATOM   1242 HD12 LEU A  82     -24.163  12.704  33.554  1.00 51.24           H  
ATOM   1243 HD13 LEU A  82     -23.040  11.760  32.560  1.00 51.24           H  
ATOM   1244  CD2 LEU A  82     -26.454  11.549  32.742  1.00 51.24           C  
ATOM   1245 HD21 LEU A  82     -26.696  12.115  31.842  1.00 51.24           H  
ATOM   1246 HD22 LEU A  82     -27.186  10.753  32.877  1.00 51.24           H  
ATOM   1247 HD23 LEU A  82     -26.518  12.206  33.609  1.00 51.24           H  
ATOM   1248  N   GLN A  83     -26.939   7.934  29.434  1.00 49.85           N  
ATOM   1249  H   GLN A  83     -27.740   8.164  30.005  1.00 49.85           H  
ATOM   1250  CA  GLN A  83     -27.191   7.583  28.037  1.00 49.85           C  
ATOM   1251  HA  GLN A  83     -26.540   6.756  27.750  1.00 49.85           H  
ATOM   1252  C   GLN A  83     -26.871   8.793  27.143  1.00 49.85           C  
ATOM   1253  CB  GLN A  83     -28.655   7.140  27.863  1.00 49.85           C  
ATOM   1254  HB2 GLN A  83     -29.314   7.922  28.239  1.00 49.85           H  
ATOM   1255  HB3 GLN A  83     -28.853   7.010  26.799  1.00 49.85           H  
ATOM   1256  O   GLN A  83     -27.546   9.819  27.209  1.00 49.85           O  
ATOM   1257  CG  GLN A  83     -28.976   5.816  28.581  1.00 49.85           C  
ATOM   1258  HG2 GLN A  83     -28.767   5.915  29.647  1.00 49.85           H  
ATOM   1259  HG3 GLN A  83     -28.335   5.031  28.180  1.00 49.85           H  
ATOM   1260  CD  GLN A  83     -30.434   5.382  28.423  1.00 49.85           C  
ATOM   1261  NE2 GLN A  83     -30.793   4.205  28.887  1.00 49.85           N  
ATOM   1262 HE21 GLN A  83     -30.134   3.602  29.357  1.00 49.85           H  
ATOM   1263 HE22 GLN A  83     -31.766   3.968  28.755  1.00 49.85           H  
ATOM   1264  OE1 GLN A  83     -31.282   6.073  27.892  1.00 49.85           O  
ATOM   1265  N   GLY A  84     -25.820   8.683  26.326  1.00 48.85           N  
ATOM   1266  H   GLY A  84     -25.282   7.829  26.358  1.00 48.85           H  
ATOM   1267  CA  GLY A  84     -25.429   9.713  25.358  1.00 48.85           C  
ATOM   1268  HA2 GLY A  84     -25.626  10.684  25.812  1.00 48.85           H  
ATOM   1269  HA3 GLY A  84     -24.361   9.640  25.156  1.00 48.85           H  
ATOM   1270  C   GLY A  84     -26.191   9.611  24.023  1.00 48.85           C  
ATOM   1271  O   GLY A  84     -26.690   8.535  23.692  1.00 48.85           O  
ATOM   1272  N   PRO A  85     -26.256  10.685  23.206  1.00 56.32           N  
ATOM   1273  CA  PRO A  85     -27.282  10.846  22.159  1.00 56.32           C  
ATOM   1274  HA  PRO A  85     -28.241  10.564  22.594  1.00 56.32           H  
ATOM   1275  C   PRO A  85     -27.108  10.018  20.868  1.00 56.32           C  
ATOM   1276  CB  PRO A  85     -27.321  12.353  21.843  1.00 56.32           C  
ATOM   1277  HB2 PRO A  85     -26.743  12.564  20.944  1.00 56.32           H  
ATOM   1278  HB3 PRO A  85     -28.344  12.710  21.724  1.00 56.32           H  
ATOM   1279  O   PRO A  85     -27.705  10.352  19.849  1.00 56.32           O  
ATOM   1280  CG  PRO A  85     -26.630  13.013  23.032  1.00 56.32           C  
ATOM   1281  HG2 PRO A  85     -27.338  13.142  23.850  1.00 56.32           H  
ATOM   1282  HG3 PRO A  85     -26.171  13.963  22.760  1.00 56.32           H  
ATOM   1283  CD  PRO A  85     -25.590  11.966  23.407  1.00 56.32           C  
ATOM   1284  HD2 PRO A  85     -25.258  12.135  24.432  1.00 56.32           H  
ATOM   1285  HD3 PRO A  85     -24.738  12.038  22.730  1.00 56.32           H  
ATOM   1286  N   PHE A  86     -26.265   8.982  20.868  1.00 51.90           N  
ATOM   1287  H   PHE A  86     -25.902   8.680  21.761  1.00 51.90           H  
ATOM   1288  CA  PHE A  86     -25.794   8.300  19.651  1.00 51.90           C  
ATOM   1289  HA  PHE A  86     -26.136   8.873  18.789  1.00 51.90           H  
ATOM   1290  C   PHE A  86     -26.388   6.901  19.415  1.00 51.90           C  
ATOM   1291  CB  PHE A  86     -24.258   8.332  19.607  1.00 51.90           C  
ATOM   1292  HB2 PHE A  86     -23.901   7.664  18.823  1.00 51.90           H  
ATOM   1293  HB3 PHE A  86     -23.858   7.966  20.552  1.00 51.90           H  
ATOM   1294  O   PHE A  86     -25.891   6.160  18.569  1.00 51.90           O  
ATOM   1295  CG  PHE A  86     -23.707   9.711  19.303  1.00 51.90           C  
ATOM   1296  CD1 PHE A  86     -23.745  10.197  17.981  1.00 51.90           C  
ATOM   1297  HD1 PHE A  86     -24.161   9.586  17.194  1.00 51.90           H  
ATOM   1298  CD2 PHE A  86     -23.176  10.515  20.328  1.00 51.90           C  
ATOM   1299  HD2 PHE A  86     -23.148  10.148  21.344  1.00 51.90           H  
ATOM   1300  CE1 PHE A  86     -23.251  11.480  17.685  1.00 51.90           C  
ATOM   1301  HE1 PHE A  86     -23.289  11.853  16.672  1.00 51.90           H  
ATOM   1302  CE2 PHE A  86     -22.681  11.798  20.032  1.00 51.90           C  
ATOM   1303  HE2 PHE A  86     -22.272  12.415  20.818  1.00 51.90           H  
ATOM   1304  CZ  PHE A  86     -22.718  12.280  18.711  1.00 51.90           C  
ATOM   1305  HZ  PHE A  86     -22.342  13.267  18.485  1.00 51.90           H  
ATOM   1306  N   LEU A  87     -27.462   6.536  20.120  1.00 53.42           N  
ATOM   1307  H   LEU A  87     -27.867   7.207  20.757  1.00 53.42           H  
ATOM   1308  CA  LEU A  87     -28.248   5.343  19.794  1.00 53.42           C  
ATOM   1309  HA  LEU A  87     -27.618   4.657  19.229  1.00 53.42           H  
ATOM   1310  C   LEU A  87     -29.441   5.737  18.903  1.00 53.42           C  
ATOM   1311  CB  LEU A  87     -28.677   4.610  21.076  1.00 53.42           C  
ATOM   1312  HB2 LEU A  87     -29.285   5.284  21.679  1.00 53.42           H  
ATOM   1313  HB3 LEU A  87     -29.302   3.763  20.791  1.00 53.42           H  
ATOM   1314  O   LEU A  87     -30.199   6.631  19.284  1.00 53.42           O  
ATOM   1315  CG  LEU A  87     -27.504   4.092  21.932  1.00 53.42           C  
ATOM   1316  HG  LEU A  87     -26.916   4.937  22.291  1.00 53.42           H  
ATOM   1317  CD1 LEU A  87     -28.051   3.343  23.147  1.00 53.42           C  
ATOM   1318 HD11 LEU A  87     -28.697   4.006  23.723  1.00 53.42           H  
ATOM   1319 HD12 LEU A  87     -28.625   2.474  22.826  1.00 53.42           H  
ATOM   1320 HD13 LEU A  87     -27.228   3.019  23.784  1.00 53.42           H  
ATOM   1321  CD2 LEU A  87     -26.577   3.138  21.171  1.00 53.42           C  
ATOM   1322 HD21 LEU A  87     -25.834   2.724  21.853  1.00 53.42           H  
ATOM   1323 HD22 LEU A  87     -27.155   2.325  20.732  1.00 53.42           H  
ATOM   1324 HD23 LEU A  87     -26.047   3.677  20.386  1.00 53.42           H  
ATOM   1325  N   PRO A  88     -29.627   5.112  17.723  1.00 44.10           N  
ATOM   1326  CA  PRO A  88     -30.734   5.447  16.834  1.00 44.10           C  
ATOM   1327  HA  PRO A  88     -30.704   6.517  16.628  1.00 44.10           H  
ATOM   1328  C   PRO A  88     -32.082   5.067  17.478  1.00 44.10           C  
ATOM   1329  CB  PRO A  88     -30.468   4.682  15.533  1.00 44.10           C  
ATOM   1330  HB2 PRO A  88     -29.864   5.298  14.869  1.00 44.10           H  
ATOM   1331  HB3 PRO A  88     -31.390   4.378  15.036  1.00 44.10           H  
ATOM   1332  O   PRO A  88     -32.198   3.975  18.040  1.00 44.10           O  
ATOM   1333  CG  PRO A  88     -29.647   3.476  15.993  1.00 44.10           C  
ATOM   1334  HG2 PRO A  88     -30.315   2.696  16.358  1.00 44.10           H  
ATOM   1335  HG3 PRO A  88     -29.009   3.092  15.197  1.00 44.10           H  
ATOM   1336  CD  PRO A  88     -28.829   4.034  17.156  1.00 44.10           C  
ATOM   1337  HD2 PRO A  88     -27.885   4.437  16.788  1.00 44.10           H  
ATOM   1338  HD3 PRO A  88     -28.646   3.248  17.888  1.00 44.10           H  
ATOM   1339  N   PRO A  89     -33.115   5.927  17.402  1.00 50.16           N  
ATOM   1340  CA  PRO A  89     -34.398   5.659  18.039  1.00 50.16           C  
ATOM   1341  HA  PRO A  89     -34.238   5.384  19.081  1.00 50.16           H  
ATOM   1342  C   PRO A  89     -35.141   4.518  17.332  1.00 50.16           C  
ATOM   1343  CB  PRO A  89     -35.165   6.986  17.993  1.00 50.16           C  
ATOM   1344  HB2 PRO A  89     -36.241   6.840  17.899  1.00 50.16           H  
ATOM   1345  HB3 PRO A  89     -34.939   7.563  18.890  1.00 50.16           H  
ATOM   1346  O   PRO A  89     -35.508   4.622  16.161  1.00 50.16           O  
ATOM   1347  CG  PRO A  89     -34.579   7.698  16.774  1.00 50.16           C  
ATOM   1348  HG2 PRO A  89     -34.663   8.782  16.859  1.00 50.16           H  
ATOM   1349  HG3 PRO A  89     -35.074   7.346  15.869  1.00 50.16           H  
ATOM   1350  CD  PRO A  89     -33.120   7.241  16.774  1.00 50.16           C  
ATOM   1351  HD2 PRO A  89     -32.742   7.195  15.753  1.00 50.16           H  
ATOM   1352  HD3 PRO A  89     -32.520   7.926  17.371  1.00 50.16           H  
ATOM   1353  N   GLN A  90     -35.404   3.435  18.064  1.00 51.39           N  
ATOM   1354  H   GLN A  90     -35.032   3.382  19.001  1.00 51.39           H  
ATOM   1355  CA  GLN A  90     -36.249   2.340  17.595  1.00 51.39           C  
ATOM   1356  HA  GLN A  90     -35.953   2.086  16.577  1.00 51.39           H  
ATOM   1357  C   GLN A  90     -37.718   2.791  17.582  1.00 51.39           C  
ATOM   1358  CB  GLN A  90     -36.017   1.102  18.477  1.00 51.39           C  
ATOM   1359  HB2 GLN A  90     -36.366   1.306  19.490  1.00 51.39           H  
ATOM   1360  HB3 GLN A  90     -34.950   0.887  18.518  1.00 51.39           H  
ATOM   1361  O   GLN A  90     -38.351   2.930  18.628  1.00 51.39           O  
ATOM   1362  CG  GLN A  90     -36.747  -0.133  17.929  1.00 51.39           C  
ATOM   1363  HG2 GLN A  90     -36.335  -0.402  16.956  1.00 51.39           H  
ATOM   1364  HG3 GLN A  90     -37.805   0.096  17.800  1.00 51.39           H  
ATOM   1365  CD  GLN A  90     -36.614  -1.330  18.862  1.00 51.39           C  
ATOM   1366  NE2 GLN A  90     -37.708  -1.888  19.333  1.00 51.39           N  
ATOM   1367 HE21 GLN A  90     -38.619  -1.507  19.122  1.00 51.39           H  
ATOM   1368 HE22 GLN A  90     -37.572  -2.666  19.963  1.00 51.39           H  
ATOM   1369  OE1 GLN A  90     -35.530  -1.782  19.190  1.00 51.39           O  
ATOM   1370  N   ILE A  91     -38.270   3.020  16.390  1.00 46.91           N  
ATOM   1371  H   ILE A  91     -37.683   2.957  15.571  1.00 46.91           H  
ATOM   1372  CA  ILE A  91     -39.677   3.399  16.213  1.00 46.91           C  
ATOM   1373  HA  ILE A  91     -39.947   4.115  16.990  1.00 46.91           H  
ATOM   1374  C   ILE A  91     -40.557   2.153  16.384  1.00 46.91           C  
ATOM   1375  CB  ILE A  91     -39.892   4.090  14.844  1.00 46.91           C  
ATOM   1376  HB  ILE A  91     -39.566   3.402  14.063  1.00 46.91           H  
ATOM   1377  O   ILE A  91     -40.628   1.309  15.493  1.00 46.91           O  
ATOM   1378  CG1 ILE A  91     -39.062   5.392  14.732  1.00 46.91           C  
ATOM   1379 HG12 ILE A  91     -39.532   6.176  15.326  1.00 46.91           H  
ATOM   1380 HG13 ILE A  91     -38.060   5.235  15.131  1.00 46.91           H  
ATOM   1381  CG2 ILE A  91     -41.385   4.407  14.620  1.00 46.91           C  
ATOM   1382 HG21 ILE A  91     -41.526   4.926  13.671  1.00 46.91           H  
ATOM   1383 HG22 ILE A  91     -41.766   5.032  15.428  1.00 46.91           H  
ATOM   1384 HG23 ILE A  91     -41.967   3.487  14.574  1.00 46.91           H  
ATOM   1385  CD1 ILE A  91     -38.896   5.884  13.288  1.00 46.91           C  
ATOM   1386 HD11 ILE A  91     -39.848   6.229  12.884  1.00 46.91           H  
ATOM   1387 HD12 ILE A  91     -38.506   5.077  12.667  1.00 46.91           H  
ATOM   1388 HD13 ILE A  91     -38.187   6.712  13.271  1.00 46.91           H  
ATOM   1389  N   ASN A  92     -41.259   2.058  17.515  1.00 44.61           N  
ATOM   1390  H   ASN A  92     -41.097   2.749  18.233  1.00 44.61           H  
ATOM   1391  CA  ASN A  92     -42.331   1.084  17.727  1.00 44.61           C  
ATOM   1392  HA  ASN A  92     -42.122   0.195  17.131  1.00 44.61           H  
ATOM   1393  C   ASN A  92     -43.683   1.690  17.276  1.00 44.61           C  
ATOM   1394  CB  ASN A  92     -42.356   0.656  19.209  1.00 44.61           C  
ATOM   1395  HB2 ASN A  92     -41.910   1.424  19.841  1.00 44.61           H  
ATOM   1396  HB3 ASN A  92     -43.394   0.546  19.523  1.00 44.61           H  
ATOM   1397  O   ASN A  92     -44.116   2.684  17.863  1.00 44.61           O  
ATOM   1398  CG  ASN A  92     -41.641  -0.662  19.463  1.00 44.61           C  
ATOM   1399  ND2 ASN A  92     -42.284  -1.581  20.148  1.00 44.61           N  
ATOM   1400 HD21 ASN A  92     -43.210  -1.400  20.510  1.00 44.61           H  
ATOM   1401 HD22 ASN A  92     -41.793  -2.448  20.309  1.00 44.61           H  
ATOM   1402  OD1 ASN A  92     -40.516  -0.904  19.055  1.00 44.61           O  
ATOM   1403  N   PRO A  93     -44.380   1.123  16.271  1.00 44.65           N  
ATOM   1404  CA  PRO A  93     -45.641   1.675  15.777  1.00 44.65           C  
ATOM   1405  HA  PRO A  93     -45.614   2.763  15.827  1.00 44.65           H  
ATOM   1406  C   PRO A  93     -46.861   1.194  16.588  1.00 44.65           C  
ATOM   1407  CB  PRO A  93     -45.687   1.275  14.298  1.00 44.65           C  
ATOM   1408  HB2 PRO A  93     -46.705   1.202  13.914  1.00 44.65           H  
ATOM   1409  HB3 PRO A  93     -45.115   1.995  13.712  1.00 44.65           H  
ATOM   1410  O   PRO A  93     -47.515   0.218  16.231  1.00 44.65           O  
ATOM   1411  CG  PRO A  93     -44.969  -0.074  14.282  1.00 44.65           C  
ATOM   1412  HG2 PRO A  93     -45.665  -0.866  14.558  1.00 44.65           H  
ATOM   1413  HG3 PRO A  93     -44.522  -0.281  13.310  1.00 44.65           H  
ATOM   1414  CD  PRO A  93     -43.906   0.078  15.372  1.00 44.65           C  
ATOM   1415  HD2 PRO A  93     -42.967   0.389  14.914  1.00 44.65           H  
ATOM   1416  HD3 PRO A  93     -43.772  -0.866  15.900  1.00 44.65           H  
ATOM   1417  N   ALA A  94     -47.189   1.928  17.653  1.00 46.62           N  
ATOM   1418  H   ALA A  94     -46.509   2.603  17.973  1.00 46.62           H  
ATOM   1419  CA  ALA A  94     -48.522   2.012  18.266  1.00 46.62           C  
ATOM   1420  HA  ALA A  94     -49.282   1.967  17.487  1.00 46.62           H  
ATOM   1421  C   ALA A  94     -48.604   3.378  18.988  1.00 46.62           C  
ATOM   1422  CB  ALA A  94     -48.724   0.832  19.229  1.00 46.62           C  
ATOM   1423  HB1 ALA A  94     -49.698   0.919  19.711  1.00 46.62           H  
ATOM   1424  HB2 ALA A  94     -48.684  -0.109  18.679  1.00 46.62           H  
ATOM   1425  HB3 ALA A  94     -47.948   0.837  19.994  1.00 46.62           H  
ATOM   1426  O   ALA A  94     -47.792   3.653  19.864  1.00 46.62           O  
ATOM   1427  N   GLN A  95     -49.391   4.362  18.528  1.00 45.44           N  
ATOM   1428  H   GLN A  95     -48.905   5.243  18.621  1.00 45.44           H  
ATOM   1429  CA  GLN A  95     -50.822   4.520  18.862  1.00 45.44           C  
ATOM   1430  HA  GLN A  95     -51.130   5.516  18.543  1.00 45.44           H  
ATOM   1431  C   GLN A  95     -51.043   4.445  20.395  1.00 45.44           C  
ATOM   1432  CB  GLN A  95     -51.680   3.500  18.078  1.00 45.44           C  
ATOM   1433  HB2 GLN A  95     -52.718   3.578  18.402  1.00 45.44           H  
ATOM   1434  HB3 GLN A  95     -51.355   2.487  18.315  1.00 45.44           H  
ATOM   1435  O   GLN A  95     -50.827   3.386  20.966  1.00 45.44           O  
ATOM   1436  CG  GLN A  95     -51.653   3.703  16.554  1.00 45.44           C  
ATOM   1437  HG2 GLN A  95     -51.918   4.735  16.324  1.00 45.44           H  
ATOM   1438  HG3 GLN A  95     -50.651   3.511  16.172  1.00 45.44           H  
ATOM   1439  CD  GLN A  95     -52.630   2.762  15.852  1.00 45.44           C  
ATOM   1440  NE2 GLN A  95     -53.725   3.253  15.310  1.00 45.44           N  
ATOM   1441 HE21 GLN A  95     -54.331   2.570  14.879  1.00 45.44           H  
ATOM   1442 HE22 GLN A  95     -53.934   4.240  15.343  1.00 45.44           H  
ATOM   1443  OE1 GLN A  95     -52.447   1.563  15.791  1.00 45.44           O  
ATOM   1444  N   ILE A  96     -51.493   5.470  21.141  1.00 40.45           N  
ATOM   1445  H   ILE A  96     -51.449   5.266  22.129  1.00 40.45           H  
ATOM   1446  CA  ILE A  96     -52.193   6.746  20.843  1.00 40.45           C  
ATOM   1447  HA  ILE A  96     -51.869   7.155  19.886  1.00 40.45           H  
ATOM   1448  C   ILE A  96     -51.895   7.749  21.998  1.00 40.45           C  
ATOM   1449  CB  ILE A  96     -53.734   6.493  20.839  1.00 40.45           C  
ATOM   1450  HB  ILE A  96     -54.023   6.200  21.848  1.00 40.45           H  
ATOM   1451  O   ILE A  96     -51.814   7.294  23.137  1.00 40.45           O  
ATOM   1452  CG1 ILE A  96     -54.154   5.337  19.900  1.00 40.45           C  
ATOM   1453 HG12 ILE A  96     -53.663   4.424  20.236  1.00 40.45           H  
ATOM   1454 HG13 ILE A  96     -53.835   5.566  18.883  1.00 40.45           H  
ATOM   1455  CG2 ILE A  96     -54.529   7.765  20.489  1.00 40.45           C  
ATOM   1456 HG21 ILE A  96     -55.601   7.582  20.567  1.00 40.45           H  
ATOM   1457 HG22 ILE A  96     -54.295   8.097  19.478  1.00 40.45           H  
ATOM   1458 HG23 ILE A  96     -54.316   8.568  21.195  1.00 40.45           H  
ATOM   1459  CD1 ILE A  96     -55.648   4.994  19.883  1.00 40.45           C  
ATOM   1460 HD11 ILE A  96     -55.795   4.064  19.334  1.00 40.45           H  
ATOM   1461 HD12 ILE A  96     -56.217   5.779  19.384  1.00 40.45           H  
ATOM   1462 HD13 ILE A  96     -56.011   4.865  20.902  1.00 40.45           H  
ATOM   1463  N   PRO A  97     -51.791   9.080  21.785  1.00 50.95           N  
ATOM   1464  CA  PRO A  97     -51.708  10.061  22.877  1.00 50.95           C  
ATOM   1465  HA  PRO A  97     -51.182   9.640  23.734  1.00 50.95           H  
ATOM   1466  C   PRO A  97     -53.089  10.573  23.348  1.00 50.95           C  
ATOM   1467  CB  PRO A  97     -50.872  11.203  22.296  1.00 50.95           C  
ATOM   1468  HB2 PRO A  97     -51.069  12.155  22.789  1.00 50.95           H  
ATOM   1469  HB3 PRO A  97     -49.814  10.951  22.366  1.00 50.95           H  
ATOM   1470  O   PRO A  97     -53.952  10.881  22.524  1.00 50.95           O  
ATOM   1471  CG  PRO A  97     -51.299  11.221  20.826  1.00 50.95           C  
ATOM   1472  HG2 PRO A  97     -50.510  11.617  20.186  1.00 50.95           H  
ATOM   1473  HG3 PRO A  97     -52.207  11.813  20.712  1.00 50.95           H  
ATOM   1474  CD  PRO A  97     -51.598   9.751  20.505  1.00 50.95           C  
ATOM   1475  HD2 PRO A  97     -50.745   9.310  19.990  1.00 50.95           H  
ATOM   1476  HD3 PRO A  97     -52.491   9.679  19.884  1.00 50.95           H  
ATOM   1477  N   PRO A  98     -53.268  10.761  24.665  1.00 44.80           N  
ATOM   1478  CA  PRO A  98     -53.879  11.990  25.193  1.00 44.80           C  
ATOM   1479  HA  PRO A  98     -53.956  12.719  24.386  1.00 44.80           H  
ATOM   1480  C   PRO A  98     -53.017  12.594  26.330  1.00 44.80           C  
ATOM   1481  CB  PRO A  98     -55.281  11.587  25.665  1.00 44.80           C  
ATOM   1482  HB2 PRO A  98     -56.020  11.866  24.913  1.00 44.80           H  
ATOM   1483  HB3 PRO A  98     -55.525  12.054  26.620  1.00 44.80           H  
ATOM   1484  O   PRO A  98     -52.504  11.862  27.165  1.00 44.80           O  
ATOM   1485  CG  PRO A  98     -55.240  10.061  25.805  1.00 44.80           C  
ATOM   1486  HG2 PRO A  98     -55.480   9.751  26.822  1.00 44.80           H  
ATOM   1487  HG3 PRO A  98     -55.936   9.611  25.098  1.00 44.80           H  
ATOM   1488  CD  PRO A  98     -53.808   9.658  25.444  1.00 44.80           C  
ATOM   1489  HD2 PRO A  98     -53.219   9.531  26.352  1.00 44.80           H  
ATOM   1490  HD3 PRO A  98     -53.808   8.727  24.878  1.00 44.80           H  
ATOM   1491  N   LEU A  99     -52.650  13.881  26.316  1.00 40.71           N  
ATOM   1492  H   LEU A  99     -51.777  13.947  26.819  1.00 40.71           H  
ATOM   1493  CA  LEU A  99     -53.458  15.097  26.557  1.00 40.71           C  
ATOM   1494  HA  LEU A  99     -52.976  15.889  25.985  1.00 40.71           H  
ATOM   1495  C   LEU A  99     -53.419  15.518  28.048  1.00 40.71           C  
ATOM   1496  CB  LEU A  99     -54.916  14.988  26.037  1.00 40.71           C  
ATOM   1497  HB2 LEU A  99     -54.959  14.383  25.132  1.00 40.71           H  
ATOM   1498  HB3 LEU A  99     -55.515  14.489  26.798  1.00 40.71           H  
ATOM   1499  O   LEU A  99     -53.924  14.780  28.882  1.00 40.71           O  
ATOM   1500  CG  LEU A  99     -55.557  16.342  25.687  1.00 40.71           C  
ATOM   1501  HG  LEU A  99     -55.167  17.114  26.350  1.00 40.71           H  
ATOM   1502  CD1 LEU A  99     -55.237  16.716  24.236  1.00 40.71           C  
ATOM   1503 HD11 LEU A  99     -55.688  15.997  23.553  1.00 40.71           H  
ATOM   1504 HD12 LEU A  99     -54.158  16.729  24.083  1.00 40.71           H  
ATOM   1505 HD13 LEU A  99     -55.633  17.708  24.020  1.00 40.71           H  
ATOM   1506  CD2 LEU A  99     -57.077  16.304  25.832  1.00 40.71           C  
ATOM   1507 HD21 LEU A  99     -57.336  16.085  26.867  1.00 40.71           H  
ATOM   1508 HD22 LEU A  99     -57.502  17.272  25.568  1.00 40.71           H  
ATOM   1509 HD23 LEU A  99     -57.498  15.530  25.190  1.00 40.71           H  
ATOM   1510  N   GLN A 100     -52.925  16.743  28.327  1.00 44.28           N  
ATOM   1511  H   GLN A 100     -52.479  17.231  27.564  1.00 44.28           H  
ATOM   1512  CA  GLN A 100     -53.038  17.495  29.608  1.00 44.28           C  
ATOM   1513  HA  GLN A 100     -52.568  18.465  29.443  1.00 44.28           H  
ATOM   1514  C   GLN A 100     -52.274  16.891  30.826  1.00 44.28           C  
ATOM   1515  CB  GLN A 100     -54.541  17.771  29.854  1.00 44.28           C  
ATOM   1516  HB2 GLN A 100     -54.693  18.151  30.864  1.00 44.28           H  
ATOM   1517  HB3 GLN A 100     -55.096  16.835  29.790  1.00 44.28           H  
ATOM   1518  O   GLN A 100     -52.078  15.689  30.899  1.00 44.28           O  
ATOM   1519  CG  GLN A 100     -55.106  18.792  28.839  1.00 44.28           C  
ATOM   1520  HG2 GLN A 100     -54.632  18.661  27.866  1.00 44.28           H  
ATOM   1521  HG3 GLN A 100     -54.853  19.797  29.177  1.00 44.28           H  
ATOM   1522  CD  GLN A 100     -56.617  18.722  28.614  1.00 44.28           C  
ATOM   1523  NE2 GLN A 100     -57.189  19.691  27.933  1.00 44.28           N  
ATOM   1524 HE21 GLN A 100     -56.658  20.479  27.590  1.00 44.28           H  
ATOM   1525 HE22 GLN A 100     -58.187  19.592  27.813  1.00 44.28           H  
ATOM   1526  OE1 GLN A 100     -57.322  17.808  28.992  1.00 44.28           O  
ATOM   1527  N   GLN A 101     -51.749  17.637  31.812  1.00 36.46           N  
ATOM   1528  H   GLN A 101     -51.251  17.082  32.494  1.00 36.46           H  
ATOM   1529  CA  GLN A 101     -51.779  19.074  32.142  1.00 36.46           C  
ATOM   1530  HA  GLN A 101     -51.745  19.672  31.231  1.00 36.46           H  
ATOM   1531  C   GLN A 101     -50.554  19.442  33.024  1.00 36.46           C  
ATOM   1532  CB  GLN A 101     -53.072  19.363  32.943  1.00 36.46           C  
ATOM   1533  HB2 GLN A 101     -52.825  19.708  33.947  1.00 36.46           H  
ATOM   1534  HB3 GLN A 101     -53.608  18.423  33.071  1.00 36.46           H  
ATOM   1535  O   GLN A 101     -50.095  18.625  33.815  1.00 36.46           O  
ATOM   1536  CG  GLN A 101     -54.013  20.397  32.300  1.00 36.46           C  
ATOM   1537  HG2 GLN A 101     -53.941  20.338  31.214  1.00 36.46           H  
ATOM   1538  HG3 GLN A 101     -53.692  21.395  32.598  1.00 36.46           H  
ATOM   1539  CD  GLN A 101     -55.482  20.202  32.693  1.00 36.46           C  
ATOM   1540  NE2 GLN A 101     -56.364  21.089  32.290  1.00 36.46           N  
ATOM   1541 HE21 GLN A 101     -56.074  21.938  31.826  1.00 36.46           H  
ATOM   1542 HE22 GLN A 101     -57.311  20.906  32.588  1.00 36.46           H  
ATOM   1543  OE1 GLN A 101     -55.895  19.252  33.331  1.00 36.46           O  
ATOM   1544  N   ASP A 102     -50.086  20.685  32.925  1.00 36.79           N  
ATOM   1545  H   ASP A 102     -50.590  21.317  32.319  1.00 36.79           H  
ATOM   1546  CA  ASP A 102     -49.132  21.378  33.822  1.00 36.79           C  
ATOM   1547  HA  ASP A 102     -48.691  20.686  34.539  1.00 36.79           H  
ATOM   1548  C   ASP A 102     -49.938  22.498  34.551  1.00 36.79           C  
ATOM   1549  CB  ASP A 102     -48.038  21.955  32.884  1.00 36.79           C  
ATOM   1550  HB2 ASP A 102     -48.409  22.877  32.435  1.00 36.79           H  
ATOM   1551  HB3 ASP A 102     -47.872  21.253  32.067  1.00 36.79           H  
ATOM   1552  O   ASP A 102     -50.991  22.860  34.005  1.00 36.79           O  
ATOM   1553  CG  ASP A 102     -46.667  22.203  33.516  1.00 36.79           C  
ATOM   1554  OD1 ASP A 102     -46.227  23.374  33.506  1.00 36.79           O  
ATOM   1555  OD2 ASP A 102     -46.059  21.215  33.975  1.00 36.79           O  
ATOM   1556  N   PRO A 103     -49.530  23.163  35.663  1.00 48.53           N  
ATOM   1557  CA  PRO A 103     -48.603  22.844  36.770  1.00 48.53           C  
ATOM   1558  HA  PRO A 103     -48.238  21.819  36.705  1.00 48.53           H  
ATOM   1559  C   PRO A 103     -49.218  23.108  38.194  1.00 48.53           C  
ATOM   1560  CB  PRO A 103     -47.451  23.838  36.520  1.00 48.53           C  
ATOM   1561  HB2 PRO A 103     -46.693  23.365  35.895  1.00 48.53           H  
ATOM   1562  HB3 PRO A 103     -46.954  24.171  37.431  1.00 48.53           H  
ATOM   1563  O   PRO A 103     -50.404  23.393  38.333  1.00 48.53           O  
ATOM   1564  CG  PRO A 103     -48.091  25.027  35.784  1.00 48.53           C  
ATOM   1565  HG2 PRO A 103     -47.607  25.173  34.819  1.00 48.53           H  
ATOM   1566  HG3 PRO A 103     -48.031  25.940  36.376  1.00 48.53           H  
ATOM   1567  CD  PRO A 103     -49.548  24.616  35.585  1.00 48.53           C  
ATOM   1568  HD2 PRO A 103     -50.169  25.025  36.381  1.00 48.53           H  
ATOM   1569  HD3 PRO A 103     -49.904  24.982  34.622  1.00 48.53           H  
ATOM   1570  N   SER A 104     -48.370  23.146  39.244  1.00 34.65           N  
ATOM   1571  H   SER A 104     -47.437  22.824  39.029  1.00 34.65           H  
ATOM   1572  CA  SER A 104     -48.458  24.055  40.429  1.00 34.65           C  
ATOM   1573  HA  SER A 104     -47.416  24.166  40.729  1.00 34.65           H  
ATOM   1574  C   SER A 104     -49.187  23.689  41.760  1.00 34.65           C  
ATOM   1575  CB  SER A 104     -48.860  25.479  39.999  1.00 34.65           C  
ATOM   1576  HB2 SER A 104     -48.971  26.115  40.878  1.00 34.65           H  
ATOM   1577  HB3 SER A 104     -49.819  25.464  39.482  1.00 34.65           H  
ATOM   1578  O   SER A 104     -50.312  24.108  42.002  1.00 34.65           O  
ATOM   1579  OG  SER A 104     -47.863  26.037  39.164  1.00 34.65           O  
ATOM   1580  HG  SER A 104     -48.274  26.719  38.628  1.00 34.65           H  
ATOM   1581  N   VAL A 105     -48.389  23.182  42.724  1.00 37.06           N  
ATOM   1582  H   VAL A 105     -47.557  22.733  42.369  1.00 37.06           H  
ATOM   1583  CA  VAL A 105     -48.314  23.547  44.183  1.00 37.06           C  
ATOM   1584  HA  VAL A 105     -47.602  22.819  44.571  1.00 37.06           H  
ATOM   1585  C   VAL A 105     -49.562  23.285  45.111  1.00 37.06           C  
ATOM   1586  CB  VAL A 105     -47.592  24.916  44.367  1.00 37.06           C  
ATOM   1587  HB  VAL A 105     -48.335  25.688  44.567  1.00 37.06           H  
ATOM   1588  O   VAL A 105     -50.457  22.555  44.703  1.00 37.06           O  
ATOM   1589  CG1 VAL A 105     -46.546  24.845  45.496  1.00 37.06           C  
ATOM   1590 HG11 VAL A 105     -46.952  24.360  46.384  1.00 37.06           H  
ATOM   1591 HG12 VAL A 105     -45.681  24.264  45.175  1.00 37.06           H  
ATOM   1592 HG13 VAL A 105     -46.222  25.849  45.767  1.00 37.06           H  
ATOM   1593  CG2 VAL A 105     -46.758  25.438  43.185  1.00 37.06           C  
ATOM   1594 HG21 VAL A 105     -46.072  24.673  42.822  1.00 37.06           H  
ATOM   1595 HG22 VAL A 105     -47.421  25.762  42.382  1.00 37.06           H  
ATOM   1596 HG23 VAL A 105     -46.184  26.316  43.481  1.00 37.06           H  
ATOM   1597  N   PRO A 106     -49.552  23.605  46.438  1.00 44.96           N  
ATOM   1598  CA  PRO A 106     -49.465  22.619  47.532  1.00 44.96           C  
ATOM   1599  HA  PRO A 106     -49.095  21.666  47.153  1.00 44.96           H  
ATOM   1600  C   PRO A 106     -50.764  22.369  48.339  1.00 44.96           C  
ATOM   1601  CB  PRO A 106     -48.435  23.242  48.479  1.00 44.96           C  
ATOM   1602  HB2 PRO A 106     -48.516  22.860  49.497  1.00 44.96           H  
ATOM   1603  HB3 PRO A 106     -47.429  23.062  48.100  1.00 44.96           H  
ATOM   1604  O   PRO A 106     -51.618  23.243  48.455  1.00 44.96           O  
ATOM   1605  CG  PRO A 106     -48.774  24.738  48.412  1.00 44.96           C  
ATOM   1606  HG2 PRO A 106     -49.460  25.002  49.216  1.00 44.96           H  
ATOM   1607  HG3 PRO A 106     -47.870  25.344  48.478  1.00 44.96           H  
ATOM   1608  CD  PRO A 106     -49.477  24.928  47.059  1.00 44.96           C  
ATOM   1609  HD2 PRO A 106     -50.488  25.300  47.225  1.00 44.96           H  
ATOM   1610  HD3 PRO A 106     -48.936  25.668  46.470  1.00 44.96           H  
ATOM   1611  N   GLY A 107     -50.846  21.227  49.042  1.00 35.33           N  
ATOM   1612  H   GLY A 107     -50.126  20.528  48.931  1.00 35.33           H  
ATOM   1613  CA  GLY A 107     -51.937  20.926  49.985  1.00 35.33           C  
ATOM   1614  HA2 GLY A 107     -52.748  20.436  49.447  1.00 35.33           H  
ATOM   1615  HA3 GLY A 107     -52.328  21.857  50.395  1.00 35.33           H  
ATOM   1616  C   GLY A 107     -51.518  20.015  51.148  1.00 35.33           C  
ATOM   1617  O   GLY A 107     -50.879  18.988  50.942  1.00 35.33           O  
ATOM   1618  N   LEU A 108     -51.871  20.407  52.377  1.00 37.56           N  
ATOM   1619  H   LEU A 108     -52.462  21.224  52.448  1.00 37.56           H  
ATOM   1620  CA  LEU A 108     -51.571  19.701  53.632  1.00 37.56           C  
ATOM   1621  HA  LEU A 108     -50.646  19.134  53.523  1.00 37.56           H  
ATOM   1622  C   LEU A 108     -52.709  18.729  54.001  1.00 37.56           C  
ATOM   1623  CB  LEU A 108     -51.410  20.750  54.756  1.00 37.56           C  
ATOM   1624  HB2 LEU A 108     -52.332  21.329  54.795  1.00 37.56           H  
ATOM   1625  HB3 LEU A 108     -51.320  20.234  55.712  1.00 37.56           H  
ATOM   1626  O   LEU A 108     -53.873  19.119  53.966  1.00 37.56           O  
ATOM   1627  CG  LEU A 108     -50.224  21.724  54.605  1.00 37.56           C  
ATOM   1628  HG  LEU A 108     -50.123  22.033  53.565  1.00 37.56           H  
ATOM   1629  CD1 LEU A 108     -50.464  22.977  55.448  1.00 37.56           C  
ATOM   1630 HD11 LEU A 108     -49.619  23.658  55.344  1.00 37.56           H  
ATOM   1631 HD12 LEU A 108     -50.584  22.708  56.497  1.00 37.56           H  
ATOM   1632 HD13 LEU A 108     -51.363  23.487  55.102  1.00 37.56           H  
ATOM   1633  CD2 LEU A 108     -48.915  21.083  55.066  1.00 37.56           C  
ATOM   1634 HD21 LEU A 108     -48.704  20.202  54.460  1.00 37.56           H  
ATOM   1635 HD22 LEU A 108     -48.983  20.793  56.115  1.00 37.56           H  
ATOM   1636 HD23 LEU A 108     -48.096  21.792  54.941  1.00 37.56           H  
ATOM   1637  N   GLY A 109     -52.393  17.507  54.440  1.00 30.25           N  
ATOM   1638  H   GLY A 109     -51.434  17.196  54.381  1.00 30.25           H  
ATOM   1639  CA  GLY A 109     -53.381  16.544  54.952  1.00 30.25           C  
ATOM   1640  HA2 GLY A 109     -54.024  17.053  55.670  1.00 30.25           H  
ATOM   1641  HA3 GLY A 109     -54.008  16.197  54.130  1.00 30.25           H  
ATOM   1642  C   GLY A 109     -52.700  15.319  55.586  1.00 30.25           C  
ATOM   1643  O   GLY A 109     -51.702  14.865  55.030  1.00 30.25           O  
ATOM   1644  N   PRO A 110     -53.129  14.820  56.764  1.00 40.74           N  
ATOM   1645  CA  PRO A 110     -52.230  14.055  57.629  1.00 40.74           C  
ATOM   1646  HA  PRO A 110     -51.191  14.280  57.391  1.00 40.74           H  
ATOM   1647  C   PRO A 110     -52.415  12.529  57.585  1.00 40.74           C  
ATOM   1648  CB  PRO A 110     -52.544  14.599  59.029  1.00 40.74           C  
ATOM   1649  HB2 PRO A 110     -52.244  13.924  59.831  1.00 40.74           H  
ATOM   1650  HB3 PRO A 110     -52.071  15.572  59.158  1.00 40.74           H  
ATOM   1651  O   PRO A 110     -53.441  12.016  57.154  1.00 40.74           O  
ATOM   1652  CG  PRO A 110     -54.062  14.770  58.972  1.00 40.74           C  
ATOM   1653  HG2 PRO A 110     -54.553  13.808  59.121  1.00 40.74           H  
ATOM   1654  HG3 PRO A 110     -54.415  15.497  59.703  1.00 40.74           H  
ATOM   1655  CD  PRO A 110     -54.293  15.251  57.537  1.00 40.74           C  
ATOM   1656  HD2 PRO A 110     -55.209  14.819  57.133  1.00 40.74           H  
ATOM   1657  HD3 PRO A 110     -54.362  16.339  57.550  1.00 40.74           H  
ATOM   1658  N   ASN A 111     -51.472  11.873  58.274  1.00 35.46           N  
ATOM   1659  H   ASN A 111     -50.618  12.390  58.427  1.00 35.46           H  
ATOM   1660  CA  ASN A 111     -51.643  10.676  59.112  1.00 35.46           C  
ATOM   1661  HA  ASN A 111     -51.053  10.919  59.996  1.00 35.46           H  
ATOM   1662  C   ASN A 111     -51.034   9.351  58.594  1.00 35.46           C  
ATOM   1663  CB  ASN A 111     -53.088  10.545  59.652  1.00 35.46           C  
ATOM   1664  HB2 ASN A 111     -53.557  11.525  59.743  1.00 35.46           H  
ATOM   1665  HB3 ASN A 111     -53.680   9.954  58.954  1.00 35.46           H  
ATOM   1666  O   ASN A 111     -51.450   8.771  57.601  1.00 35.46           O  
ATOM   1667  CG  ASN A 111     -53.157   9.905  61.020  1.00 35.46           C  
ATOM   1668  ND2 ASN A 111     -52.770  10.622  62.052  1.00 35.46           N  
ATOM   1669 HD21 ASN A 111     -52.484  11.585  61.946  1.00 35.46           H  
ATOM   1670 HD22 ASN A 111     -52.759  10.133  62.936  1.00 35.46           H  
ATOM   1671  OD1 ASN A 111     -53.546   8.769  61.195  1.00 35.46           O  
ATOM   1672  N   ASN A 112     -50.093   8.858  59.406  1.00 36.45           N  
ATOM   1673  H   ASN A 112     -49.863   9.448  60.193  1.00 36.45           H  
ATOM   1674  CA  ASN A 112     -49.721   7.460  59.630  1.00 36.45           C  
ATOM   1675  HA  ASN A 112     -48.928   7.509  60.376  1.00 36.45           H  
ATOM   1676  C   ASN A 112     -49.084   6.624  58.503  1.00 36.45           C  
ATOM   1677  CB  ASN A 112     -50.872   6.747  60.360  1.00 36.45           C  
ATOM   1678  HB2 ASN A 112     -50.649   5.682  60.416  1.00 36.45           H  
ATOM   1679  HB3 ASN A 112     -51.802   6.863  59.803  1.00 36.45           H  
ATOM   1680  O   ASN A 112     -49.696   5.721  57.946  1.00 36.45           O  
ATOM   1681  CG  ASN A 112     -51.064   7.256  61.777  1.00 36.45           C  
ATOM   1682  ND2 ASN A 112     -51.803   6.531  62.581  1.00 36.45           N  
ATOM   1683 HD21 ASN A 112     -52.339   5.767  62.195  1.00 36.45           H  
ATOM   1684 HD22 ASN A 112     -51.991   6.920  63.494  1.00 36.45           H  
ATOM   1685  OD1 ASN A 112     -50.535   8.278  62.195  1.00 36.45           O  
ATOM   1686  N   GLY A 113     -47.750   6.700  58.475  1.00 38.67           N  
ATOM   1687  H   GLY A 113     -47.352   7.602  58.696  1.00 38.67           H  
ATOM   1688  CA  GLY A 113     -46.967   5.545  58.933  1.00 38.67           C  
ATOM   1689  HA2 GLY A 113     -46.210   5.913  59.625  1.00 38.67           H  
ATOM   1690  HA3 GLY A 113     -47.615   4.871  59.493  1.00 38.67           H  
ATOM   1691  C   GLY A 113     -46.269   4.699  57.866  1.00 38.67           C  
ATOM   1692  O   GLY A 113     -46.742   4.558  56.751  1.00 38.67           O  
ATOM   1693  N   ILE A 114     -45.155   4.099  58.310  1.00 42.78           N  
ATOM   1694  H   ILE A 114     -44.918   4.303  59.270  1.00 42.78           H  
ATOM   1695  CA  ILE A 114     -44.255   3.139  57.641  1.00 42.78           C  
ATOM   1696  HA  ILE A 114     -43.402   3.144  58.320  1.00 42.78           H  
ATOM   1697  C   ILE A 114     -43.651   3.553  56.275  1.00 42.78           C  
ATOM   1698  CB  ILE A 114     -44.775   1.673  57.667  1.00 42.78           C  
ATOM   1699  HB  ILE A 114     -44.280   1.132  56.861  1.00 42.78           H  
ATOM   1700  O   ILE A 114     -44.364   3.873  55.330  1.00 42.78           O  
ATOM   1701  CG1 ILE A 114     -46.303   1.522  57.468  1.00 42.78           C  
ATOM   1702 HG12 ILE A 114     -46.564   1.955  56.502  1.00 42.78           H  
ATOM   1703 HG13 ILE A 114     -46.838   2.064  58.247  1.00 42.78           H  
ATOM   1704  CG2 ILE A 114     -44.320   1.017  58.986  1.00 42.78           C  
ATOM   1705 HG21 ILE A 114     -44.541  -0.051  58.971  1.00 42.78           H  
ATOM   1706 HG22 ILE A 114     -43.242   1.120  59.113  1.00 42.78           H  
ATOM   1707 HG23 ILE A 114     -44.834   1.476  59.830  1.00 42.78           H  
ATOM   1708  CD1 ILE A 114     -46.825   0.080  57.487  1.00 42.78           C  
ATOM   1709 HD11 ILE A 114     -47.874   0.075  57.194  1.00 42.78           H  
ATOM   1710 HD12 ILE A 114     -46.746  -0.343  58.488  1.00 42.78           H  
ATOM   1711 HD13 ILE A 114     -46.258  -0.530  56.783  1.00 42.78           H  
ATOM   1712  N   PRO A 115     -42.306   3.523  56.130  1.00 39.79           N  
ATOM   1713  CA  PRO A 115     -41.656   3.859  54.868  1.00 39.79           C  
ATOM   1714  HA  PRO A 115     -42.006   4.829  54.517  1.00 39.79           H  
ATOM   1715  C   PRO A 115     -41.964   2.797  53.810  1.00 39.79           C  
ATOM   1716  CB  PRO A 115     -40.158   3.937  55.181  1.00 39.79           C  
ATOM   1717  HB2 PRO A 115     -39.912   4.941  55.525  1.00 39.79           H  
ATOM   1718  HB3 PRO A 115     -39.542   3.666  54.323  1.00 39.79           H  
ATOM   1719  O   PRO A 115     -41.874   1.598  54.082  1.00 39.79           O  
ATOM   1720  CG  PRO A 115     -39.991   2.950  56.336  1.00 39.79           C  
ATOM   1721  HG2 PRO A 115     -39.131   3.198  56.958  1.00 39.79           H  
ATOM   1722  HG3 PRO A 115     -39.901   1.935  55.946  1.00 39.79           H  
ATOM   1723  CD  PRO A 115     -41.306   3.094  57.102  1.00 39.79           C  
ATOM   1724  HD2 PRO A 115     -41.199   3.858  57.872  1.00 39.79           H  
ATOM   1725  HD3 PRO A 115     -41.574   2.137  57.550  1.00 39.79           H  
ATOM   1726  N   ALA A 116     -42.265   3.241  52.589  1.00 43.16           N  
ATOM   1727  H   ALA A 116     -42.365   4.236  52.444  1.00 43.16           H  
ATOM   1728  CA  ALA A 116     -42.446   2.367  51.439  1.00 43.16           C  
ATOM   1729  HA  ALA A 116     -43.189   1.610  51.688  1.00 43.16           H  
ATOM   1730  C   ALA A 116     -41.125   1.651  51.105  1.00 43.16           C  
ATOM   1731  CB  ALA A 116     -42.993   3.196  50.268  1.00 43.16           C  
ATOM   1732  HB1 ALA A 116     -43.143   2.549  49.404  1.00 43.16           H  
ATOM   1733  HB2 ALA A 116     -43.948   3.643  50.544  1.00 43.16           H  
ATOM   1734  HB3 ALA A 116     -42.288   3.984  50.001  1.00 43.16           H  
ATOM   1735  O   ALA A 116     -40.278   2.167  50.373  1.00 43.16           O  
ATOM   1736  N   GLN A 117     -40.944   0.453  51.664  1.00 48.08           N  
ATOM   1737  H   GLN A 117     -41.625   0.133  52.337  1.00 48.08           H  
ATOM   1738  CA  GLN A 117     -39.883  -0.453  51.248  1.00 48.08           C  
ATOM   1739  HA  GLN A 117     -38.934   0.081  51.280  1.00 48.08           H  
ATOM   1740  C   GLN A 117     -40.157  -0.860  49.801  1.00 48.08           C  
ATOM   1741  CB  GLN A 117     -39.781  -1.669  52.180  1.00 48.08           C  
ATOM   1742  HB2 GLN A 117     -39.084  -2.383  51.741  1.00 48.08           H  
ATOM   1743  HB3 GLN A 117     -40.756  -2.147  52.274  1.00 48.08           H  
ATOM   1744  O   GLN A 117     -41.181  -1.461  49.483  1.00 48.08           O  
ATOM   1745  CG  GLN A 117     -39.263  -1.264  53.571  1.00 48.08           C  
ATOM   1746  HG2 GLN A 117     -38.306  -0.754  53.466  1.00 48.08           H  
ATOM   1747  HG3 GLN A 117     -39.970  -0.573  54.030  1.00 48.08           H  
ATOM   1748  CD  GLN A 117     -39.070  -2.449  54.513  1.00 48.08           C  
ATOM   1749  NE2 GLN A 117     -38.837  -2.201  55.783  1.00 48.08           N  
ATOM   1750 HE21 GLN A 117     -38.811  -1.253  56.131  1.00 48.08           H  
ATOM   1751 HE22 GLN A 117     -38.716  -3.017  56.367  1.00 48.08           H  
ATOM   1752  OE1 GLN A 117     -39.107  -3.609  54.150  1.00 48.08           O  
ATOM   1753  N   ASN A 118     -39.236  -0.477  48.926  1.00 41.22           N  
ATOM   1754  H   ASN A 118     -38.453   0.060  49.270  1.00 41.22           H  
ATOM   1755  CA  ASN A 118     -39.300  -0.721  47.496  1.00 41.22           C  
ATOM   1756  HA  ASN A 118     -40.299  -0.484  47.132  1.00 41.22           H  
ATOM   1757  C   ASN A 118     -39.032  -2.216  47.235  1.00 41.22           C  
ATOM   1758  CB  ASN A 118     -38.290   0.259  46.861  1.00 41.22           C  
ATOM   1759  HB2 ASN A 118     -37.272  -0.070  47.068  1.00 41.22           H  
ATOM   1760  HB3 ASN A 118     -38.430   1.243  47.308  1.00 41.22           H  
ATOM   1761  O   ASN A 118     -37.879  -2.625  47.091  1.00 41.22           O  
ATOM   1762  CG  ASN A 118     -38.443   0.432  45.363  1.00 41.22           C  
ATOM   1763  ND2 ASN A 118     -37.849   1.464  44.809  1.00 41.22           N  
ATOM   1764 HD21 ASN A 118     -37.987   1.562  43.813  1.00 41.22           H  
ATOM   1765 HD22 ASN A 118     -37.300   2.106  45.362  1.00 41.22           H  
ATOM   1766  OD1 ASN A 118     -39.106  -0.314  44.671  1.00 41.22           O  
ATOM   1767  N   LEU A 119     -40.082  -3.047  47.272  1.00 45.99           N  
ATOM   1768  H   LEU A 119     -40.992  -2.667  47.491  1.00 45.99           H  
ATOM   1769  CA  LEU A 119     -39.972  -4.468  46.935  1.00 45.99           C  
ATOM   1770  HA  LEU A 119     -39.131  -4.873  47.498  1.00 45.99           H  
ATOM   1771  C   LEU A 119     -39.689  -4.613  45.427  1.00 45.99           C  
ATOM   1772  CB  LEU A 119     -41.238  -5.269  47.315  1.00 45.99           C  
ATOM   1773  HB2 LEU A 119     -42.128  -4.655  47.182  1.00 45.99           H  
ATOM   1774  HB3 LEU A 119     -41.315  -6.098  46.611  1.00 45.99           H  
ATOM   1775  O   LEU A 119     -40.463  -4.093  44.620  1.00 45.99           O  
ATOM   1776  CG  LEU A 119     -41.210  -5.882  48.728  1.00 45.99           C  
ATOM   1777  HG  LEU A 119     -40.224  -6.306  48.916  1.00 45.99           H  
ATOM   1778  CD1 LEU A 119     -41.523  -4.854  49.814  1.00 45.99           C  
ATOM   1779 HD11 LEU A 119     -40.757  -4.079  49.813  1.00 45.99           H  
ATOM   1780 HD12 LEU A 119     -41.525  -5.334  50.792  1.00 45.99           H  
ATOM   1781 HD13 LEU A 119     -42.495  -4.394  49.632  1.00 45.99           H  
ATOM   1782  CD2 LEU A 119     -42.234  -7.014  48.832  1.00 45.99           C  
ATOM   1783 HD21 LEU A 119     -43.236  -6.628  48.641  1.00 45.99           H  
ATOM   1784 HD22 LEU A 119     -42.002  -7.790  48.103  1.00 45.99           H  
ATOM   1785 HD23 LEU A 119     -42.200  -7.452  49.829  1.00 45.99           H  
ATOM   1786  N   PRO A 120     -38.633  -5.341  45.021  1.00 42.58           N  
ATOM   1787  CA  PRO A 120     -38.366  -5.588  43.609  1.00 42.58           C  
ATOM   1788  HA  PRO A 120     -38.302  -4.626  43.102  1.00 42.58           H  
ATOM   1789  C   PRO A 120     -39.485  -6.438  42.968  1.00 42.58           C  
ATOM   1790  CB  PRO A 120     -36.996  -6.270  43.560  1.00 42.58           C  
ATOM   1791  HB2 PRO A 120     -36.920  -6.989  42.745  1.00 42.58           H  
ATOM   1792  HB3 PRO A 120     -36.219  -5.511  43.469  1.00 42.58           H  
ATOM   1793  O   PRO A 120     -40.041  -7.325  43.624  1.00 42.58           O  
ATOM   1794  CG  PRO A 120     -36.883  -6.948  44.926  1.00 42.58           C  
ATOM   1795  HG2 PRO A 120     -37.396  -7.910  44.898  1.00 42.58           H  
ATOM   1796  HG3 PRO A 120     -35.845  -7.075  45.233  1.00 42.58           H  
ATOM   1797  CD  PRO A 120     -37.635  -5.996  45.853  1.00 42.58           C  
ATOM   1798  HD2 PRO A 120     -38.096  -6.564  46.662  1.00 42.58           H  
ATOM   1799  HD3 PRO A 120     -36.952  -5.248  46.254  1.00 42.58           H  
ATOM   1800  N   PRO A 121     -39.818  -6.209  41.684  1.00 40.32           N  
ATOM   1801  CA  PRO A 121     -40.912  -6.903  41.008  1.00 40.32           C  
ATOM   1802  HA  PRO A 121     -41.806  -6.878  41.631  1.00 40.32           H  
ATOM   1803  C   PRO A 121     -40.540  -8.367  40.729  1.00 40.32           C  
ATOM   1804  CB  PRO A 121     -41.173  -6.087  39.735  1.00 40.32           C  
ATOM   1805  HB2 PRO A 121     -41.882  -5.290  39.957  1.00 40.32           H  
ATOM   1806  HB3 PRO A 121     -41.543  -6.703  38.915  1.00 40.32           H  
ATOM   1807  O   PRO A 121     -39.819  -8.668  39.779  1.00 40.32           O  
ATOM   1808  CG  PRO A 121     -39.808  -5.474  39.415  1.00 40.32           C  
ATOM   1809  HG2 PRO A 121     -39.193  -6.196  38.877  1.00 40.32           H  
ATOM   1810  HG3 PRO A 121     -39.904  -4.552  38.842  1.00 40.32           H  
ATOM   1811  CD  PRO A 121     -39.215  -5.221  40.799  1.00 40.32           C  
ATOM   1812  HD2 PRO A 121     -39.490  -4.222  41.136  1.00 40.32           H  
ATOM   1813  HD3 PRO A 121     -38.130  -5.325  40.768  1.00 40.32           H  
ATOM   1814  N   GLY A 122     -41.033  -9.284  41.567  1.00 44.12           N  
ATOM   1815  H   GLY A 122     -41.498  -8.941  42.395  1.00 44.12           H  
ATOM   1816  CA  GLY A 122     -40.601 -10.686  41.564  1.00 44.12           C  
ATOM   1817  HA2 GLY A 122     -40.356 -10.987  40.546  1.00 44.12           H  
ATOM   1818  HA3 GLY A 122     -39.697 -10.774  42.167  1.00 44.12           H  
ATOM   1819  C   GLY A 122     -41.631 -11.681  42.101  1.00 44.12           C  
ATOM   1820  O   GLY A 122     -41.274 -12.515  42.921  1.00 44.12           O  
ATOM   1821  N   PHE A 123     -42.867 -11.620  41.586  1.00 42.82           N  
ATOM   1822  H   PHE A 123     -43.024 -10.898  40.898  1.00 42.82           H  
ATOM   1823  CA  PHE A 123     -43.994 -12.537  41.860  1.00 42.82           C  
ATOM   1824  HA  PHE A 123     -44.813 -12.199  41.225  1.00 42.82           H  
ATOM   1825  C   PHE A 123     -44.559 -12.497  43.298  1.00 42.82           C  
ATOM   1826  CB  PHE A 123     -43.664 -13.966  41.381  1.00 42.82           C  
ATOM   1827  HB2 PHE A 123     -44.510 -14.613  41.611  1.00 42.82           H  
ATOM   1828  HB3 PHE A 123     -42.811 -14.354  41.938  1.00 42.82           H  
ATOM   1829  O   PHE A 123     -43.834 -12.499  44.288  1.00 42.82           O  
ATOM   1830  CG  PHE A 123     -43.380 -14.072  39.892  1.00 42.82           C  
ATOM   1831  CD1 PHE A 123     -44.424 -14.395  39.004  1.00 42.82           C  
ATOM   1832  HD1 PHE A 123     -45.417 -14.589  39.380  1.00 42.82           H  
ATOM   1833  CD2 PHE A 123     -42.086 -13.833  39.387  1.00 42.82           C  
ATOM   1834  HD2 PHE A 123     -41.276 -13.604  40.063  1.00 42.82           H  
ATOM   1835  CE1 PHE A 123     -44.179 -14.468  37.621  1.00 42.82           C  
ATOM   1836  HE1 PHE A 123     -44.982 -14.719  36.945  1.00 42.82           H  
ATOM   1837  CE2 PHE A 123     -41.845 -13.890  38.002  1.00 42.82           C  
ATOM   1838  HE2 PHE A 123     -40.854 -13.696  37.619  1.00 42.82           H  
ATOM   1839  CZ  PHE A 123     -42.892 -14.208  37.119  1.00 42.82           C  
ATOM   1840  HZ  PHE A 123     -42.706 -14.256  36.056  1.00 42.82           H  
ATOM   1841  N   PRO A 124     -45.898 -12.510  43.423  1.00 41.33           N  
ATOM   1842  CA  PRO A 124     -46.503 -13.807  43.722  1.00 41.33           C  
ATOM   1843  HA  PRO A 124     -45.753 -14.592  43.632  1.00 41.33           H  
ATOM   1844  C   PRO A 124     -47.682 -14.173  42.815  1.00 41.33           C  
ATOM   1845  CB  PRO A 124     -46.927 -13.739  45.189  1.00 41.33           C  
ATOM   1846  HB2 PRO A 124     -47.726 -14.440  45.426  1.00 41.33           H  
ATOM   1847  HB3 PRO A 124     -46.060 -13.914  45.826  1.00 41.33           H  
ATOM   1848  O   PRO A 124     -48.495 -13.347  42.403  1.00 41.33           O  
ATOM   1849  CG  PRO A 124     -47.378 -12.290  45.332  1.00 41.33           C  
ATOM   1850  HG2 PRO A 124     -47.211 -11.919  46.343  1.00 41.33           H  
ATOM   1851  HG3 PRO A 124     -48.432 -12.206  45.066  1.00 41.33           H  
ATOM   1852  CD  PRO A 124     -46.531 -11.531  44.307  1.00 41.33           C  
ATOM   1853  HD2 PRO A 124     -45.778 -10.942  44.829  1.00 41.33           H  
ATOM   1854  HD3 PRO A 124     -47.167 -10.862  43.727  1.00 41.33           H  
ATOM   1855  N   PHE A 125     -47.785 -15.474  42.561  1.00 40.14           N  
ATOM   1856  H   PHE A 125     -47.110 -16.091  42.991  1.00 40.14           H  
ATOM   1857  CA  PHE A 125     -48.915 -16.108  41.901  1.00 40.14           C  
ATOM   1858  HA  PHE A 125     -49.118 -15.587  40.965  1.00 40.14           H  
ATOM   1859  C   PHE A 125     -50.159 -16.013  42.803  1.00 40.14           C  
ATOM   1860  CB  PHE A 125     -48.539 -17.565  41.572  1.00 40.14           C  
ATOM   1861  HB2 PHE A 125     -48.242 -18.073  42.489  1.00 40.14           H  
ATOM   1862  HB3 PHE A 125     -49.430 -18.073  41.202  1.00 40.14           H  
ATOM   1863  O   PHE A 125     -50.127 -16.400  43.967  1.00 40.14           O  
ATOM   1864  CG  PHE A 125     -47.424 -17.720  40.543  1.00 40.14           C  
ATOM   1865  CD1 PHE A 125     -47.729 -18.109  39.225  1.00 40.14           C  
ATOM   1866  HD1 PHE A 125     -48.750 -18.334  38.952  1.00 40.14           H  
ATOM   1867  CD2 PHE A 125     -46.078 -17.479  40.887  1.00 40.14           C  
ATOM   1868  HD2 PHE A 125     -45.812 -17.214  41.900  1.00 40.14           H  
ATOM   1869  CE1 PHE A 125     -46.719 -18.216  38.253  1.00 40.14           C  
ATOM   1870  HE1 PHE A 125     -46.967 -18.509  37.243  1.00 40.14           H  
ATOM   1871  CE2 PHE A 125     -45.065 -17.581  39.916  1.00 40.14           C  
ATOM   1872  HE2 PHE A 125     -44.038 -17.379  40.183  1.00 40.14           H  
ATOM   1873  CZ  PHE A 125     -45.386 -17.941  38.597  1.00 40.14           C  
ATOM   1874  HZ  PHE A 125     -44.607 -18.014  37.853  1.00 40.14           H  
ATOM   1875  N   PHE A 126     -51.231 -15.471  42.228  1.00 42.92           N  
ATOM   1876  H   PHE A 126     -51.074 -15.127  41.292  1.00 42.92           H  
ATOM   1877  CA  PHE A 126     -52.646 -15.528  42.622  1.00 42.92           C  
ATOM   1878  HA  PHE A 126     -52.960 -14.498  42.792  1.00 42.92           H  
ATOM   1879  C   PHE A 126     -52.993 -16.315  43.904  1.00 42.92           C  
ATOM   1880  CB  PHE A 126     -53.470 -16.056  41.418  1.00 42.92           C  
ATOM   1881  HB2 PHE A 126     -54.151 -15.266  41.102  1.00 42.92           H  
ATOM   1882  HB3 PHE A 126     -54.099 -16.893  41.722  1.00 42.92           H  
ATOM   1883  O   PHE A 126     -53.006 -17.547  43.922  1.00 42.92           O  
ATOM   1884  CG  PHE A 126     -52.650 -16.488  40.209  1.00 42.92           C  
ATOM   1885  CD1 PHE A 126     -52.259 -15.531  39.252  1.00 42.92           C  
ATOM   1886  HD1 PHE A 126     -52.599 -14.509  39.337  1.00 42.92           H  
ATOM   1887  CD2 PHE A 126     -52.187 -17.814  40.102  1.00 42.92           C  
ATOM   1888  HD2 PHE A 126     -52.463 -18.543  40.849  1.00 42.92           H  
ATOM   1889  CE1 PHE A 126     -51.414 -15.896  38.191  1.00 42.92           C  
ATOM   1890  HE1 PHE A 126     -51.118 -15.161  37.457  1.00 42.92           H  
ATOM   1891  CE2 PHE A 126     -51.364 -18.184  39.024  1.00 42.92           C  
ATOM   1892  HE2 PHE A 126     -51.030 -19.207  38.932  1.00 42.92           H  
ATOM   1893  CZ  PHE A 126     -50.975 -17.225  38.071  1.00 42.92           C  
ATOM   1894  HZ  PHE A 126     -50.345 -17.511  37.241  1.00 42.92           H  
ATOM   1895  N   MET A 127     -53.471 -15.598  44.928  1.00 40.14           N  
ATOM   1896  H   MET A 127     -53.424 -14.591  44.877  1.00 40.14           H  
ATOM   1897  CA  MET A 127     -54.329 -16.193  45.957  1.00 40.14           C  
ATOM   1898  HA  MET A 127     -53.874 -17.116  46.316  1.00 40.14           H  
ATOM   1899  C   MET A 127     -55.685 -16.535  45.325  1.00 40.14           C  
ATOM   1900  CB  MET A 127     -54.505 -15.242  47.157  1.00 40.14           C  
ATOM   1901  HB2 MET A 127     -54.872 -14.276  46.810  1.00 40.14           H  
ATOM   1902  HB3 MET A 127     -55.248 -15.667  47.832  1.00 40.14           H  
ATOM   1903  O   MET A 127     -56.577 -15.694  45.255  1.00 40.14           O  
ATOM   1904  CG  MET A 127     -53.210 -15.027  47.945  1.00 40.14           C  
ATOM   1905  HG2 MET A 127     -52.472 -14.580  47.279  1.00 40.14           H  
ATOM   1906  HG3 MET A 127     -52.821 -15.991  48.274  1.00 40.14           H  
ATOM   1907  SD  MET A 127     -53.386 -13.938  49.388  1.00 40.14           S  
ATOM   1908  CE  MET A 127     -54.017 -15.097  50.631  1.00 40.14           C  
ATOM   1909  HE1 MET A 127     -54.095 -14.587  51.592  1.00 40.14           H  
ATOM   1910  HE2 MET A 127     -55.002 -15.456  50.334  1.00 40.14           H  
ATOM   1911  HE3 MET A 127     -53.333 -15.940  50.726  1.00 40.14           H  
ATOM   1912  N   THR A 128     -55.846 -17.766  44.837  1.00 40.64           N  
ATOM   1913  H   THR A 128     -55.043 -18.377  44.812  1.00 40.64           H  
ATOM   1914  CA  THR A 128     -57.139 -18.294  44.376  1.00 40.64           C  
ATOM   1915  HA  THR A 128     -57.912 -17.548  44.554  1.00 40.64           H  
ATOM   1916  C   THR A 128     -57.531 -19.523  45.189  1.00 40.64           C  
ATOM   1917  CB  THR A 128     -57.154 -18.532  42.859  1.00 40.64           C  
ATOM   1918  HB  THR A 128     -56.263 -19.081  42.555  1.00 40.64           H  
ATOM   1919  O   THR A 128     -57.069 -20.629  44.953  1.00 40.64           O  
ATOM   1920  CG2 THR A 128     -58.404 -19.247  42.339  1.00 40.64           C  
ATOM   1921 HG21 THR A 128     -58.359 -19.297  41.251  1.00 40.64           H  
ATOM   1922 HG22 THR A 128     -59.301 -18.701  42.631  1.00 40.64           H  
ATOM   1923 HG23 THR A 128     -58.446 -20.266  42.722  1.00 40.64           H  
ATOM   1924  OG1 THR A 128     -57.174 -17.262  42.250  1.00 40.64           O  
ATOM   1925  HG1 THR A 128     -56.533 -16.712  42.706  1.00 40.64           H  
ATOM   1926  N   ASN A 129     -58.422 -19.258  46.141  1.00 39.42           N  
ATOM   1927  H   ASN A 129     -58.564 -18.273  46.318  1.00 39.42           H  
ATOM   1928  CA  ASN A 129     -59.520 -20.104  46.605  1.00 39.42           C  
ATOM   1929  HA  ASN A 129     -59.861 -19.617  47.519  1.00 39.42           H  
ATOM   1930  C   ASN A 129     -59.275 -21.579  47.011  1.00 39.42           C  
ATOM   1931  CB  ASN A 129     -60.688 -19.960  45.611  1.00 39.42           C  
ATOM   1932  HB2 ASN A 129     -60.357 -20.189  44.598  1.00 39.42           H  
ATOM   1933  HB3 ASN A 129     -61.475 -20.669  45.867  1.00 39.42           H  
ATOM   1934  O   ASN A 129     -59.330 -22.482  46.189  1.00 39.42           O  
ATOM   1935  CG  ASN A 129     -61.289 -18.571  45.684  1.00 39.42           C  
ATOM   1936  ND2 ASN A 129     -60.997 -17.699  44.746  1.00 39.42           N  
ATOM   1937 HD21 ASN A 129     -60.482 -17.972  43.922  1.00 39.42           H  
ATOM   1938 HD22 ASN A 129     -61.420 -16.786  44.843  1.00 39.42           H  
ATOM   1939  OD1 ASN A 129     -61.966 -18.228  46.633  1.00 39.42           O  
ATOM   1940  N   LEU A 130     -59.301 -21.765  48.340  1.00 40.25           N  
ATOM   1941  H   LEU A 130     -59.060 -20.944  48.877  1.00 40.25           H  
ATOM   1942  CA  LEU A 130     -60.095 -22.759  49.094  1.00 40.25           C  
ATOM   1943  HA  LEU A 130     -59.929 -22.492  50.138  1.00 40.25           H  
ATOM   1944  C   LEU A 130     -59.738 -24.269  49.027  1.00 40.25           C  
ATOM   1945  CB  LEU A 130     -61.606 -22.524  48.844  1.00 40.25           C  
ATOM   1946  HB2 LEU A 130     -61.830 -22.834  47.823  1.00 40.25           H  
ATOM   1947  HB3 LEU A 130     -62.163 -23.180  49.512  1.00 40.25           H  
ATOM   1948  O   LEU A 130     -59.636 -24.874  47.970  1.00 40.25           O  
ATOM   1949  CG  LEU A 130     -62.141 -21.088  49.042  1.00 40.25           C  
ATOM   1950  HG  LEU A 130     -61.668 -20.419  48.323  1.00 40.25           H  
ATOM   1951  CD1 LEU A 130     -63.645 -21.040  48.784  1.00 40.25           C  
ATOM   1952 HD11 LEU A 130     -63.999 -20.012  48.862  1.00 40.25           H  
ATOM   1953 HD12 LEU A 130     -64.174 -21.662  49.506  1.00 40.25           H  
ATOM   1954 HD13 LEU A 130     -63.855 -21.399  47.776  1.00 40.25           H  
ATOM   1955  CD2 LEU A 130     -61.871 -20.542  50.445  1.00 40.25           C  
ATOM   1956 HD21 LEU A 130     -62.313 -21.201  51.193  1.00 40.25           H  
ATOM   1957 HD22 LEU A 130     -60.798 -20.452  50.619  1.00 40.25           H  
ATOM   1958 HD23 LEU A 130     -62.314 -19.551  50.538  1.00 40.25           H  
ATOM   1959  N   TYR A 131     -59.758 -24.880  50.227  1.00 37.20           N  
ATOM   1960  H   TYR A 131     -59.898 -24.259  51.011  1.00 37.20           H  
ATOM   1961  CA  TYR A 131     -59.673 -26.319  50.581  1.00 37.20           C  
ATOM   1962  HA  TYR A 131     -60.034 -26.326  51.610  1.00 37.20           H  
ATOM   1963  C   TYR A 131     -58.259 -26.946  50.750  1.00 37.20           C  
ATOM   1964  CB  TYR A 131     -60.742 -27.133  49.822  1.00 37.20           C  
ATOM   1965  HB2 TYR A 131     -60.677 -26.946  48.750  1.00 37.20           H  
ATOM   1966  HB3 TYR A 131     -60.576 -28.204  49.932  1.00 37.20           H  
ATOM   1967  O   TYR A 131     -57.286 -26.434  50.201  1.00 37.20           O  
ATOM   1968  CG  TYR A 131     -62.138 -26.793  50.321  1.00 37.20           C  
ATOM   1969  CD1 TYR A 131     -62.592 -27.283  51.565  1.00 37.20           C  
ATOM   1970  HD1 TYR A 131     -61.988 -27.966  52.145  1.00 37.20           H  
ATOM   1971  CD2 TYR A 131     -62.951 -25.916  49.580  1.00 37.20           C  
ATOM   1972  HD2 TYR A 131     -62.606 -25.538  48.629  1.00 37.20           H  
ATOM   1973  CE1 TYR A 131     -63.846 -26.894  52.071  1.00 37.20           C  
ATOM   1974  HE1 TYR A 131     -64.190 -27.273  53.022  1.00 37.20           H  
ATOM   1975  CE2 TYR A 131     -64.208 -25.525  50.082  1.00 37.20           C  
ATOM   1976  HE2 TYR A 131     -64.838 -24.853  49.520  1.00 37.20           H  
ATOM   1977  OH  TYR A 131     -65.868 -25.633  51.807  1.00 37.20           O  
ATOM   1978  HH  TYR A 131     -66.081 -26.052  52.644  1.00 37.20           H  
ATOM   1979  CZ  TYR A 131     -64.657 -26.013  51.327  1.00 37.20           C  
ATOM   1980  N   PRO A 132     -58.076 -27.916  51.689  1.00 45.29           N  
ATOM   1981  CA  PRO A 132     -57.141 -27.636  52.786  1.00 45.29           C  
ATOM   1982  HA  PRO A 132     -56.538 -26.755  52.564  1.00 45.29           H  
ATOM   1983  C   PRO A 132     -56.189 -28.780  53.217  1.00 45.29           C  
ATOM   1984  CB  PRO A 132     -58.107 -27.311  53.935  1.00 45.29           C  
ATOM   1985  HB2 PRO A 132     -57.640 -27.351  54.919  1.00 45.29           H  
ATOM   1986  HB3 PRO A 132     -58.539 -26.323  53.775  1.00 45.29           H  
ATOM   1987  O   PRO A 132     -56.332 -29.942  52.852  1.00 45.29           O  
ATOM   1988  CG  PRO A 132     -59.195 -28.376  53.776  1.00 45.29           C  
ATOM   1989  HG2 PRO A 132     -58.974 -29.244  54.397  1.00 45.29           H  
ATOM   1990  HG3 PRO A 132     -60.174 -27.966  54.023  1.00 45.29           H  
ATOM   1991  CD  PRO A 132     -59.107 -28.763  52.296  1.00 45.29           C  
ATOM   1992  HD2 PRO A 132     -60.087 -28.658  51.831  1.00 45.29           H  
ATOM   1993  HD3 PRO A 132     -58.810 -29.808  52.210  1.00 45.29           H  
ATOM   1994  N   LEU A 133     -55.298 -28.411  54.147  1.00 47.21           N  
ATOM   1995  H   LEU A 133     -55.215 -27.414  54.279  1.00 47.21           H  
ATOM   1996  CA  LEU A 133     -54.725 -29.234  55.227  1.00 47.21           C  
ATOM   1997  HA  LEU A 133     -54.047 -28.562  55.753  1.00 47.21           H  
ATOM   1998  C   LEU A 133     -53.886 -30.480  54.863  1.00 47.21           C  
ATOM   1999  CB  LEU A 133     -55.853 -29.575  56.228  1.00 47.21           C  
ATOM   2000  HB2 LEU A 133     -56.420 -28.672  56.455  1.00 47.21           H  
ATOM   2001  HB3 LEU A 133     -56.532 -30.279  55.747  1.00 47.21           H  
ATOM   2002  O   LEU A 133     -54.400 -31.584  54.697  1.00 47.21           O  
ATOM   2003  CG  LEU A 133     -55.373 -30.186  57.559  1.00 47.21           C  
ATOM   2004  HG  LEU A 133     -54.728 -31.044  57.368  1.00 47.21           H  
ATOM   2005  CD1 LEU A 133     -54.600 -29.169  58.404  1.00 47.21           C  
ATOM   2006 HD11 LEU A 133     -55.216 -28.289  58.585  1.00 47.21           H  
ATOM   2007 HD12 LEU A 133     -54.339 -29.616  59.363  1.00 47.21           H  
ATOM   2008 HD13 LEU A 133     -53.679 -28.871  57.902  1.00 47.21           H  
ATOM   2009  CD2 LEU A 133     -56.575 -30.664  58.372  1.00 47.21           C  
ATOM   2010 HD21 LEU A 133     -57.124 -31.416  57.805  1.00 47.21           H  
ATOM   2011 HD22 LEU A 133     -57.238 -29.829  58.595  1.00 47.21           H  
ATOM   2012 HD23 LEU A 133     -56.237 -31.114  59.306  1.00 47.21           H  
ATOM   2013  N   ARG A 134     -52.556 -30.331  54.983  1.00 43.87           N  
ATOM   2014  H   ARG A 134     -52.199 -29.387  55.006  1.00 43.87           H  
ATOM   2015  CA  ARG A 134     -51.605 -31.414  55.319  1.00 43.87           C  
ATOM   2016  HA  ARG A 134     -52.130 -32.181  55.889  1.00 43.87           H  
ATOM   2017  C   ARG A 134     -50.467 -30.916  56.239  1.00 43.87           C  
ATOM   2018  CB  ARG A 134     -51.033 -32.079  54.045  1.00 43.87           C  
ATOM   2019  HB2 ARG A 134     -50.225 -32.749  54.338  1.00 43.87           H  
ATOM   2020  HB3 ARG A 134     -50.594 -31.303  53.418  1.00 43.87           H  
ATOM   2021  O   ARG A 134     -49.323 -30.872  55.819  1.00 43.87           O  
ATOM   2022  CG  ARG A 134     -51.998 -32.904  53.177  1.00 43.87           C  
ATOM   2023  HG2 ARG A 134     -51.429 -33.242  52.311  1.00 43.87           H  
ATOM   2024  HG3 ARG A 134     -52.800 -32.269  52.800  1.00 43.87           H  
ATOM   2025  CD  ARG A 134     -52.596 -34.130  53.895  1.00 43.87           C  
ATOM   2026  HD2 ARG A 134     -53.629 -33.926  54.174  1.00 43.87           H  
ATOM   2027  HD3 ARG A 134     -52.037 -34.310  54.814  1.00 43.87           H  
ATOM   2028  NE  ARG A 134     -52.512 -35.350  53.061  1.00 43.87           N  
ATOM   2029  HE  ARG A 134     -51.778 -36.000  53.302  1.00 43.87           H  
ATOM   2030  NH1 ARG A 134     -54.235 -34.890  51.615  1.00 43.87           N  
ATOM   2031 HH11 ARG A 134     -54.456 -34.070  52.161  1.00 43.87           H  
ATOM   2032 HH12 ARG A 134     -54.781 -35.112  50.795  1.00 43.87           H  
ATOM   2033  NH2 ARG A 134     -52.967 -36.699  51.287  1.00 43.87           N  
ATOM   2034 HH21 ARG A 134     -52.195 -37.298  51.542  1.00 43.87           H  
ATOM   2035 HH22 ARG A 134     -53.520 -36.913  50.469  1.00 43.87           H  
ATOM   2036  CZ  ARG A 134     -53.239 -35.640  51.998  1.00 43.87           C  
ATOM   2037  N   THR A 135     -50.815 -30.600  57.494  1.00 43.81           N  
ATOM   2038  H   THR A 135     -51.807 -30.645  57.676  1.00 43.81           H  
ATOM   2039  CA  THR A 135     -49.950 -30.541  58.711  1.00 43.81           C  
ATOM   2040  HA  THR A 135     -50.627 -30.112  59.450  1.00 43.81           H  
ATOM   2041  C   THR A 135     -48.691 -29.628  58.764  1.00 43.81           C  
ATOM   2042  CB  THR A 135     -49.603 -31.953  59.219  1.00 43.81           C  
ATOM   2043  HB  THR A 135     -48.778 -31.903  59.929  1.00 43.81           H  
ATOM   2044  O   THR A 135     -48.098 -29.331  57.735  1.00 43.81           O  
ATOM   2045  CG2 THR A 135     -50.806 -32.591  59.916  1.00 43.81           C  
ATOM   2046 HG21 THR A 135     -51.673 -32.600  59.256  1.00 43.81           H  
ATOM   2047 HG22 THR A 135     -51.040 -32.036  60.825  1.00 43.81           H  
ATOM   2048 HG23 THR A 135     -50.558 -33.616  60.191  1.00 43.81           H  
ATOM   2049  OG1 THR A 135     -49.244 -32.805  58.156  1.00 43.81           O  
ATOM   2050  HG1 THR A 135     -48.602 -32.346  57.610  1.00 43.81           H  
ATOM   2051  N   PRO A 136     -48.270 -29.142  59.958  1.00 45.68           N  
ATOM   2052  CA  PRO A 136     -47.437 -27.930  60.056  1.00 45.68           C  
ATOM   2053  HA  PRO A 136     -47.238 -27.500  59.074  1.00 45.68           H  
ATOM   2054  C   PRO A 136     -46.092 -28.088  60.811  1.00 45.68           C  
ATOM   2055  CB  PRO A 136     -48.374 -27.004  60.837  1.00 45.68           C  
ATOM   2056  HB2 PRO A 136     -47.863 -26.150  61.283  1.00 45.68           H  
ATOM   2057  HB3 PRO A 136     -49.170 -26.657  60.179  1.00 45.68           H  
ATOM   2058  O   PRO A 136     -45.957 -28.991  61.627  1.00 45.68           O  
ATOM   2059  CG  PRO A 136     -48.958 -27.929  61.910  1.00 45.68           C  
ATOM   2060  HG2 PRO A 136     -48.330 -27.918  62.801  1.00 45.68           H  
ATOM   2061  HG3 PRO A 136     -49.978 -27.638  62.161  1.00 45.68           H  
ATOM   2062  CD  PRO A 136     -48.914 -29.319  61.266  1.00 45.68           C  
ATOM   2063  HD2 PRO A 136     -49.930 -29.709  61.213  1.00 45.68           H  
ATOM   2064  HD3 PRO A 136     -48.316 -29.991  61.882  1.00 45.68           H  
ATOM   2065  N   VAL A 137     -45.201 -27.083  60.662  1.00 44.34           N  
ATOM   2066  H   VAL A 137     -45.383 -26.438  59.907  1.00 44.34           H  
ATOM   2067  CA  VAL A 137     -44.146 -26.669  61.638  1.00 44.34           C  
ATOM   2068  HA  VAL A 137     -43.660 -25.788  61.217  1.00 44.34           H  
ATOM   2069  C   VAL A 137     -42.988 -27.696  61.806  1.00 44.34           C  
ATOM   2070  CB  VAL A 137     -44.877 -26.178  62.924  1.00 44.34           C  
ATOM   2071  HB  VAL A 137     -45.634 -26.914  63.196  1.00 44.34           H  
ATOM   2072  O   VAL A 137     -43.189 -28.896  61.889  1.00 44.34           O  
ATOM   2073  CG1 VAL A 137     -44.078 -25.906  64.199  1.00 44.34           C  
ATOM   2074 HG11 VAL A 137     -43.483 -26.780  64.465  1.00 44.34           H  
ATOM   2075 HG12 VAL A 137     -43.451 -25.020  64.096  1.00 44.34           H  
ATOM   2076 HG13 VAL A 137     -44.770 -25.726  65.022  1.00 44.34           H  
ATOM   2077  CG2 VAL A 137     -45.593 -24.846  62.626  1.00 44.34           C  
ATOM   2078 HG21 VAL A 137     -44.862 -24.045  62.509  1.00 44.34           H  
ATOM   2079 HG22 VAL A 137     -46.261 -24.596  63.450  1.00 44.34           H  
ATOM   2080 HG23 VAL A 137     -46.178 -24.899  61.708  1.00 44.34           H  
ATOM   2081  N   GLN A 138     -41.705 -27.314  61.757  1.00 44.60           N  
ATOM   2082  H   GLN A 138     -41.098 -28.062  61.453  1.00 44.60           H  
ATOM   2083  CA  GLN A 138     -41.037 -26.389  62.682  1.00 44.60           C  
ATOM   2084  HA  GLN A 138     -41.776 -25.856  63.281  1.00 44.60           H  
ATOM   2085  C   GLN A 138     -40.160 -25.330  61.998  1.00 44.60           C  
ATOM   2086  CB  GLN A 138     -40.149 -27.191  63.656  1.00 44.60           C  
ATOM   2087  HB2 GLN A 138     -39.373 -27.687  63.074  1.00 44.60           H  
ATOM   2088  HB3 GLN A 138     -39.638 -26.488  64.314  1.00 44.60           H  
ATOM   2089  O   GLN A 138     -39.303 -25.643  61.176  1.00 44.60           O  
ATOM   2090  CG  GLN A 138     -40.864 -28.271  64.499  1.00 44.60           C  
ATOM   2091  HG2 GLN A 138     -40.393 -29.230  64.281  1.00 44.60           H  
ATOM   2092  HG3 GLN A 138     -41.913 -28.367  64.220  1.00 44.60           H  
ATOM   2093  CD  GLN A 138     -40.802 -28.038  66.006  1.00 44.60           C  
ATOM   2094  NE2 GLN A 138     -40.764 -29.086  66.800  1.00 44.60           N  
ATOM   2095 HE21 GLN A 138     -40.776 -30.023  66.425  1.00 44.60           H  
ATOM   2096 HE22 GLN A 138     -40.732 -28.884  67.789  1.00 44.60           H  
ATOM   2097  OE1 GLN A 138     -40.809 -26.929  66.507  1.00 44.60           O  
ATOM   2098  N   LEU A 139     -40.312 -24.080  62.440  1.00 50.05           N  
ATOM   2099  H   LEU A 139     -40.995 -23.926  63.168  1.00 50.05           H  
ATOM   2100  CA  LEU A 139     -39.277 -23.053  62.321  1.00 50.05           C  
ATOM   2101  HA  LEU A 139     -38.748 -23.155  61.374  1.00 50.05           H  
ATOM   2102  C   LEU A 139     -38.286 -23.240  63.476  1.00 50.05           C  
ATOM   2103  CB  LEU A 139     -39.925 -21.657  62.419  1.00 50.05           C  
ATOM   2104  HB2 LEU A 139     -40.551 -21.638  63.311  1.00 50.05           H  
ATOM   2105  HB3 LEU A 139     -39.142 -20.912  62.563  1.00 50.05           H  
ATOM   2106  O   LEU A 139     -38.705 -23.277  64.630  1.00 50.05           O  
ATOM   2107  CG  LEU A 139     -40.773 -21.243  61.205  1.00 50.05           C  
ATOM   2108  HG  LEU A 139     -41.415 -22.070  60.902  1.00 50.05           H  
ATOM   2109  CD1 LEU A 139     -41.665 -20.057  61.574  1.00 50.05           C  
ATOM   2110 HD11 LEU A 139     -41.053 -19.210  61.886  1.00 50.05           H  
ATOM   2111 HD12 LEU A 139     -42.267 -19.766  60.714  1.00 50.05           H  
ATOM   2112 HD13 LEU A 139     -42.333 -20.336  62.389  1.00 50.05           H  
ATOM   2113  CD2 LEU A 139     -39.892 -20.828  60.025  1.00 50.05           C  
ATOM   2114 HD21 LEU A 139     -39.247 -19.996  60.307  1.00 50.05           H  
ATOM   2115 HD22 LEU A 139     -39.277 -21.670  59.705  1.00 50.05           H  
ATOM   2116 HD23 LEU A 139     -40.519 -20.525  59.187  1.00 50.05           H  
ATOM   2117  N   MET A 140     -36.987 -23.288  63.184  1.00 42.36           N  
ATOM   2118  H   MET A 140     -36.705 -23.320  62.214  1.00 42.36           H  
ATOM   2119  CA  MET A 140     -35.935 -23.160  64.197  1.00 42.36           C  
ATOM   2120  HA  MET A 140     -36.368 -22.766  65.117  1.00 42.36           H  
ATOM   2121  C   MET A 140     -34.875 -22.164  63.707  1.00 42.36           C  
ATOM   2122  CB  MET A 140     -35.341 -24.538  64.537  1.00 42.36           C  
ATOM   2123  HB2 MET A 140     -36.148 -25.222  64.797  1.00 42.36           H  
ATOM   2124  HB3 MET A 140     -34.829 -24.942  63.663  1.00 42.36           H  
ATOM   2125  O   MET A 140     -33.928 -22.561  63.030  1.00 42.36           O  
ATOM   2126  CG  MET A 140     -34.349 -24.465  65.710  1.00 42.36           C  
ATOM   2127  HG2 MET A 140     -33.546 -23.775  65.450  1.00 42.36           H  
ATOM   2128  HG3 MET A 140     -33.900 -25.449  65.837  1.00 42.36           H  
ATOM   2129  SD  MET A 140     -35.043 -23.953  67.311  1.00 42.36           S  
ATOM   2130  CE  MET A 140     -36.092 -25.385  67.687  1.00 42.36           C  
ATOM   2131  HE1 MET A 140     -36.522 -25.265  68.682  1.00 42.36           H  
ATOM   2132  HE2 MET A 140     -35.496 -26.297  67.661  1.00 42.36           H  
ATOM   2133  HE3 MET A 140     -36.902 -25.453  66.961  1.00 42.36           H  
ATOM   2134  N   PRO A 141     -35.027 -20.863  64.002  1.00 46.48           N  
ATOM   2135  CA  PRO A 141     -33.988 -19.880  63.751  1.00 46.48           C  
ATOM   2136  HA  PRO A 141     -33.392 -20.132  62.874  1.00 46.48           H  
ATOM   2137  C   PRO A 141     -33.089 -19.799  64.986  1.00 46.48           C  
ATOM   2138  CB  PRO A 141     -34.763 -18.583  63.496  1.00 46.48           C  
ATOM   2139  HB2 PRO A 141     -34.176 -17.697  63.737  1.00 46.48           H  
ATOM   2140  HB3 PRO A 141     -35.074 -18.553  62.451  1.00 46.48           H  
ATOM   2141  O   PRO A 141     -33.490 -19.200  65.984  1.00 46.48           O  
ATOM   2142  CG  PRO A 141     -36.004 -18.707  64.390  1.00 46.48           C  
ATOM   2143  HG2 PRO A 141     -36.871 -18.240  63.923  1.00 46.48           H  
ATOM   2144  HG3 PRO A 141     -35.816 -18.251  65.362  1.00 46.48           H  
ATOM   2145  CD  PRO A 141     -36.211 -20.218  64.557  1.00 46.48           C  
ATOM   2146  HD2 PRO A 141     -36.322 -20.464  65.613  1.00 46.48           H  
ATOM   2147  HD3 PRO A 141     -37.099 -20.527  64.005  1.00 46.48           H  
ATOM   2148  N   ASN A 142     -31.880 -20.375  64.961  1.00 37.22           N  
ATOM   2149  H   ASN A 142     -31.579 -20.928  64.171  1.00 37.22           H  
ATOM   2150  CA  ASN A 142     -30.936 -20.075  66.037  1.00 37.22           C  
ATOM   2151  HA  ASN A 142     -31.125 -19.029  66.279  1.00 37.22           H  
ATOM   2152  C   ASN A 142     -29.443 -20.138  65.669  1.00 37.22           C  
ATOM   2153  CB  ASN A 142     -31.277 -20.904  67.298  1.00 37.22           C  
ATOM   2154  HB2 ASN A 142     -32.289 -21.301  67.226  1.00 37.22           H  
ATOM   2155  HB3 ASN A 142     -30.593 -21.748  67.387  1.00 37.22           H  
ATOM   2156  O   ASN A 142     -28.938 -21.158  65.219  1.00 37.22           O  
ATOM   2157  CG  ASN A 142     -31.216 -20.067  68.568  1.00 37.22           C  
ATOM   2158  ND2 ASN A 142     -31.587 -20.625  69.694  1.00 37.22           N  
ATOM   2159 HD21 ASN A 142     -31.548 -20.038  70.515  1.00 37.22           H  
ATOM   2160 HD22 ASN A 142     -31.930 -21.576  69.704  1.00 37.22           H  
ATOM   2161  OD1 ASN A 142     -30.831 -18.911  68.586  1.00 37.22           O  
ATOM   2162  N   ILE A 143     -28.786 -19.008  65.955  1.00 39.41           N  
ATOM   2163  H   ILE A 143     -29.398 -18.275  66.286  1.00 39.41           H  
ATOM   2164  CA  ILE A 143     -27.375 -18.761  66.302  1.00 39.41           C  
ATOM   2165  HA  ILE A 143     -27.199 -17.739  65.968  1.00 39.41           H  
ATOM   2166  C   ILE A 143     -26.232 -19.572  65.666  1.00 39.41           C  
ATOM   2167  CB  ILE A 143     -27.192 -18.730  67.843  1.00 39.41           C  
ATOM   2168  HB  ILE A 143     -26.125 -18.635  68.045  1.00 39.41           H  
ATOM   2169  O   ILE A 143     -26.012 -20.738  65.962  1.00 39.41           O  
ATOM   2170  CG1 ILE A 143     -27.656 -20.034  68.550  1.00 39.41           C  
ATOM   2171 HG12 ILE A 143     -28.612 -20.371  68.151  1.00 39.41           H  
ATOM   2172 HG13 ILE A 143     -26.932 -20.820  68.334  1.00 39.41           H  
ATOM   2173  CG2 ILE A 143     -27.824 -17.435  68.390  1.00 39.41           C  
ATOM   2174 HG21 ILE A 143     -27.607 -17.329  69.453  1.00 39.41           H  
ATOM   2175 HG22 ILE A 143     -28.905 -17.437  68.251  1.00 39.41           H  
ATOM   2176 HG23 ILE A 143     -27.405 -16.567  67.881  1.00 39.41           H  
ATOM   2177  CD1 ILE A 143     -27.810 -19.957  70.072  1.00 39.41           C  
ATOM   2178 HD11 ILE A 143     -26.881 -19.608  70.521  1.00 39.41           H  
ATOM   2179 HD12 ILE A 143     -28.042 -20.949  70.460  1.00 39.41           H  
ATOM   2180 HD13 ILE A 143     -28.624 -19.282  70.337  1.00 39.41           H  
ATOM   2181  N   GLY A 144     -25.300 -18.811  65.084  1.00 38.50           N  
ATOM   2182  H   GLY A 144     -25.591 -17.913  64.724  1.00 38.50           H  
ATOM   2183  CA  GLY A 144     -23.899 -18.916  65.509  1.00 38.50           C  
ATOM   2184  HA2 GLY A 144     -23.799 -19.672  66.288  1.00 38.50           H  
ATOM   2185  HA3 GLY A 144     -23.636 -17.961  65.963  1.00 38.50           H  
ATOM   2186  C   GLY A 144     -22.888 -19.275  64.413  1.00 38.50           C  
ATOM   2187  O   GLY A 144     -23.236 -19.971  63.464  1.00 38.50           O  
ATOM   2188  N   PRO A 145     -21.638 -18.776  64.504  1.00 50.98           N  
ATOM   2189  CA  PRO A 145     -20.667 -18.876  63.418  1.00 50.98           C  
ATOM   2190  HA  PRO A 145     -21.181 -18.943  62.459  1.00 50.98           H  
ATOM   2191  C   PRO A 145     -19.695 -20.063  63.538  1.00 50.98           C  
ATOM   2192  CB  PRO A 145     -19.908 -17.548  63.490  1.00 50.98           C  
ATOM   2193  HB2 PRO A 145     -20.505 -16.760  63.030  1.00 50.98           H  
ATOM   2194  HB3 PRO A 145     -18.924 -17.599  63.024  1.00 50.98           H  
ATOM   2195  O   PRO A 145     -19.387 -20.531  64.631  1.00 50.98           O  
ATOM   2196  CG  PRO A 145     -19.810 -17.307  64.997  1.00 50.98           C  
ATOM   2197  HG2 PRO A 145     -18.988 -17.888  65.414  1.00 50.98           H  
ATOM   2198  HG3 PRO A 145     -19.686 -16.249  65.229  1.00 50.98           H  
ATOM   2199  CD  PRO A 145     -21.143 -17.847  65.518  1.00 50.98           C  
ATOM   2200  HD2 PRO A 145     -21.001 -18.352  66.474  1.00 50.98           H  
ATOM   2201  HD3 PRO A 145     -21.831 -17.009  65.627  1.00 50.98           H  
ATOM   2202  N   ASN A 146     -19.062 -20.369  62.398  1.00 45.99           N  
ATOM   2203  H   ASN A 146     -19.456 -19.984  61.552  1.00 45.99           H  
ATOM   2204  CA  ASN A 146     -17.866 -21.211  62.242  1.00 45.99           C  
ATOM   2205  HA  ASN A 146     -17.533 -21.051  61.217  1.00 45.99           H  
ATOM   2206  C   ASN A 146     -18.079 -22.743  62.342  1.00 45.99           C  
ATOM   2207  CB  ASN A 146     -16.743 -20.661  63.160  1.00 45.99           C  
ATOM   2208  HB2 ASN A 146     -16.797 -21.156  64.130  1.00 45.99           H  
ATOM   2209  HB3 ASN A 146     -16.884 -19.594  63.329  1.00 45.99           H  
ATOM   2210  O   ASN A 146     -19.165 -23.228  62.632  1.00 45.99           O  
ATOM   2211  CG  ASN A 146     -15.353 -20.860  62.590  1.00 45.99           C  
ATOM   2212  ND2 ASN A 146     -14.858 -19.925  61.816  1.00 45.99           N  
ATOM   2213 HD21 ASN A 146     -15.361 -19.063  61.659  1.00 45.99           H  
ATOM   2214 HD22 ASN A 146     -13.923 -20.087  61.470  1.00 45.99           H  
ATOM   2215  OD1 ASN A 146     -14.715 -21.879  62.766  1.00 45.99           O  
ATOM   2216  N   ILE A 147     -16.973 -23.460  62.107  1.00 40.95           N  
ATOM   2217  H   ILE A 147     -16.130 -22.911  62.024  1.00 40.95           H  
ATOM   2218  CA  ILE A 147     -16.715 -24.907  62.073  1.00 40.95           C  
ATOM   2219  HA  ILE A 147     -15.668 -24.945  62.375  1.00 40.95           H  
ATOM   2220  C   ILE A 147     -16.681 -25.564  60.682  1.00 40.95           C  
ATOM   2221  CB  ILE A 147     -17.412 -25.712  63.192  1.00 40.95           C  
ATOM   2222  HB  ILE A 147     -18.489 -25.686  63.027  1.00 40.95           H  
ATOM   2223  O   ILE A 147     -17.613 -25.541  59.885  1.00 40.95           O  
ATOM   2224  CG1 ILE A 147     -17.124 -25.132  64.602  1.00 40.95           C  
ATOM   2225 HG12 ILE A 147     -17.592 -25.780  65.343  1.00 40.95           H  
ATOM   2226 HG13 ILE A 147     -17.608 -24.160  64.695  1.00 40.95           H  
ATOM   2227  CG2 ILE A 147     -16.984 -27.190  63.155  1.00 40.95           C  
ATOM   2228 HG21 ILE A 147     -15.899 -27.288  63.190  1.00 40.95           H  
ATOM   2229 HG22 ILE A 147     -17.416 -27.723  64.003  1.00 40.95           H  
ATOM   2230 HG23 ILE A 147     -17.357 -27.664  62.247  1.00 40.95           H  
ATOM   2231  CD1 ILE A 147     -15.642 -24.962  64.984  1.00 40.95           C  
ATOM   2232 HD11 ILE A 147     -15.580 -24.615  66.016  1.00 40.95           H  
ATOM   2233 HD12 ILE A 147     -15.114 -25.912  64.906  1.00 40.95           H  
ATOM   2234 HD13 ILE A 147     -15.160 -24.219  64.349  1.00 40.95           H  
ATOM   2235  N   GLN A 148     -15.508 -26.148  60.425  1.00 47.05           N  
ATOM   2236  H   GLN A 148     -14.843 -26.154  61.185  1.00 47.05           H  
ATOM   2237  CA  GLN A 148     -15.101 -26.887  59.234  1.00 47.05           C  
ATOM   2238  HA  GLN A 148     -15.361 -26.314  58.344  1.00 47.05           H  
ATOM   2239  C   GLN A 148     -15.781 -28.265  59.169  1.00 47.05           C  
ATOM   2240  CB  GLN A 148     -13.573 -27.082  59.315  1.00 47.05           C  
ATOM   2241  HB2 GLN A 148     -13.239 -27.672  58.462  1.00 47.05           H  
ATOM   2242  HB3 GLN A 148     -13.361 -27.667  60.210  1.00 47.05           H  
ATOM   2243  O   GLN A 148     -16.074 -28.866  60.199  1.00 47.05           O  
ATOM   2244  CG  GLN A 148     -12.753 -25.773  59.355  1.00 47.05           C  
ATOM   2245  HG2 GLN A 148     -12.362 -25.573  58.358  1.00 47.05           H  
ATOM   2246  HG3 GLN A 148     -13.380 -24.925  59.631  1.00 47.05           H  
ATOM   2247  CD  GLN A 148     -11.605 -25.835  60.361  1.00 47.05           C  
ATOM   2248  NE2 GLN A 148     -10.371 -25.651  59.945  1.00 47.05           N  
ATOM   2249 HE21 GLN A 148      -9.661 -25.712  60.661  1.00 47.05           H  
ATOM   2250 HE22 GLN A 148     -10.162 -25.490  58.970  1.00 47.05           H  
ATOM   2251  OE1 GLN A 148     -11.796 -26.043  61.544  1.00 47.05           O  
ATOM   2252  N   GLY A 149     -15.937 -28.815  57.960  1.00 41.65           N  
ATOM   2253  H   GLY A 149     -15.707 -28.264  57.146  1.00 41.65           H  
ATOM   2254  CA  GLY A 149     -16.508 -30.150  57.746  1.00 41.65           C  
ATOM   2255  HA2 GLY A 149     -16.363 -30.766  58.633  1.00 41.65           H  
ATOM   2256  HA3 GLY A 149     -17.581 -30.055  57.577  1.00 41.65           H  
ATOM   2257  C   GLY A 149     -15.896 -30.884  56.552  1.00 41.65           C  
ATOM   2258  O   GLY A 149     -16.551 -31.049  55.529  1.00 41.65           O  
ATOM   2259  N   GLN A 150     -14.639 -31.329  56.666  1.00 48.44           N  
ATOM   2260  H   GLN A 150     -14.164 -31.190  57.547  1.00 48.44           H  
ATOM   2261  CA  GLN A 150     -14.066 -32.306  55.727  1.00 48.44           C  
ATOM   2262  HA  GLN A 150     -14.274 -31.992  54.704  1.00 48.44           H  
ATOM   2263  C   GLN A 150     -14.683 -33.699  55.940  1.00 48.44           C  
ATOM   2264  CB  GLN A 150     -12.541 -32.430  55.916  1.00 48.44           C  
ATOM   2265  HB2 GLN A 150     -12.233 -33.430  55.610  1.00 48.44           H  
ATOM   2266  HB3 GLN A 150     -12.296 -32.325  56.973  1.00 48.44           H  
ATOM   2267  O   GLN A 150     -14.576 -34.252  57.031  1.00 48.44           O  
ATOM   2268  CG  GLN A 150     -11.709 -31.442  55.093  1.00 48.44           C  
ATOM   2269  HG2 GLN A 150     -11.930 -31.572  54.034  1.00 48.44           H  
ATOM   2270  HG3 GLN A 150     -11.962 -30.422  55.382  1.00 48.44           H  
ATOM   2271  CD  GLN A 150     -10.220 -31.671  55.343  1.00 48.44           C  
ATOM   2272  NE2 GLN A 150      -9.475 -32.219  54.406  1.00 48.44           N  
ATOM   2273 HE21 GLN A 150      -8.503 -32.346  54.648  1.00 48.44           H  
ATOM   2274 HE22 GLN A 150      -9.864 -32.475  53.510  1.00 48.44           H  
ATOM   2275  OE1 GLN A 150      -9.697 -31.380  56.401  1.00 48.44           O  
ATOM   2276  N   ALA A 151     -15.240 -34.286  54.876  1.00 40.59           N  
ATOM   2277  H   ALA A 151     -15.423 -33.712  54.066  1.00 40.59           H  
ATOM   2278  CA  ALA A 151     -15.643 -35.696  54.739  1.00 40.59           C  
ATOM   2279  HA  ALA A 151     -14.826 -36.352  55.039  1.00 40.59           H  
ATOM   2280  C   ALA A 151     -16.024 -35.962  53.259  1.00 40.59           C  
ATOM   2281  CB  ALA A 151     -16.879 -35.918  55.633  1.00 40.59           C  
ATOM   2282  HB1 ALA A 151     -16.599 -35.875  56.685  1.00 40.59           H  
ATOM   2283  HB2 ALA A 151     -17.625 -35.149  55.431  1.00 40.59           H  
ATOM   2284  HB3 ALA A 151     -17.330 -36.888  55.423  1.00 40.59           H  
ATOM   2285  O   ALA A 151     -16.561 -35.047  52.645  1.00 40.59           O  
ATOM   2286  N   THR A 152     -15.869 -37.112  52.581  1.00 41.78           N  
ATOM   2287  H   THR A 152     -16.417 -37.095  51.732  1.00 41.78           H  
ATOM   2288  CA  THR A 152     -15.064 -38.365  52.669  1.00 41.78           C  
ATOM   2289  HA  THR A 152     -14.009 -38.131  52.809  1.00 41.78           H  
ATOM   2290  C   THR A 152     -15.242 -39.104  51.303  1.00 41.78           C  
ATOM   2291  CB  THR A 152     -15.562 -39.335  53.771  1.00 41.78           C  
ATOM   2292  HB  THR A 152     -15.240 -40.341  53.504  1.00 41.78           H  
ATOM   2293  O   THR A 152     -16.244 -38.863  50.639  1.00 41.78           O  
ATOM   2294  CG2 THR A 152     -15.022 -39.056  55.176  1.00 41.78           C  
ATOM   2295 HG21 THR A 152     -14.016 -38.640  55.133  1.00 41.78           H  
ATOM   2296 HG22 THR A 152     -15.668 -38.363  55.716  1.00 41.78           H  
ATOM   2297 HG23 THR A 152     -14.991 -39.989  55.740  1.00 41.78           H  
ATOM   2298  OG1 THR A 152     -16.964 -39.340  53.869  1.00 41.78           O  
ATOM   2299  HG1 THR A 152     -17.232 -40.028  54.482  1.00 41.78           H  
ATOM   2300  N   LEU A 153     -14.409 -40.015  50.762  1.00 45.01           N  
ATOM   2301  H   LEU A 153     -14.837 -40.452  49.958  1.00 45.01           H  
ATOM   2302  CA  LEU A 153     -13.000 -40.414  50.960  1.00 45.01           C  
ATOM   2303  HA  LEU A 153     -12.372 -39.529  51.066  1.00 45.01           H  
ATOM   2304  C   LEU A 153     -12.505 -41.237  49.722  1.00 45.01           C  
ATOM   2305  CB  LEU A 153     -12.873 -41.324  52.216  1.00 45.01           C  
ATOM   2306  HB2 LEU A 153     -13.855 -41.729  52.458  1.00 45.01           H  
ATOM   2307  HB3 LEU A 153     -12.250 -42.187  51.982  1.00 45.01           H  
ATOM   2308  O   LEU A 153     -12.915 -42.383  49.583  1.00 45.01           O  
ATOM   2309  CG  LEU A 153     -12.261 -40.680  53.469  1.00 45.01           C  
ATOM   2310  HG  LEU A 153     -12.752 -39.727  53.665  1.00 45.01           H  
ATOM   2311  CD1 LEU A 153     -12.459 -41.604  54.671  1.00 45.01           C  
ATOM   2312 HD11 LEU A 153     -13.521 -41.794  54.825  1.00 45.01           H  
ATOM   2313 HD12 LEU A 153     -12.056 -41.138  55.571  1.00 45.01           H  
ATOM   2314 HD13 LEU A 153     -11.956 -42.556  54.504  1.00 45.01           H  
ATOM   2315  CD2 LEU A 153     -10.765 -40.418  53.318  1.00 45.01           C  
ATOM   2316 HD21 LEU A 153     -10.585 -39.716  52.503  1.00 45.01           H  
ATOM   2317 HD22 LEU A 153     -10.377 -39.981  54.238  1.00 45.01           H  
ATOM   2318 HD23 LEU A 153     -10.244 -41.356  53.128  1.00 45.01           H  
ATOM   2319  N   GLN A 154     -11.532 -40.729  48.937  1.00 54.06           N  
ATOM   2320  H   GLN A 154     -11.325 -39.747  49.045  1.00 54.06           H  
ATOM   2321  CA  GLN A 154     -10.563 -41.526  48.122  1.00 54.06           C  
ATOM   2322  HA  GLN A 154      -9.881 -40.817  47.652  1.00 54.06           H  
ATOM   2323  C   GLN A 154     -11.086 -42.416  46.943  1.00 54.06           C  
ATOM   2324  CB  GLN A 154      -9.728 -42.345  49.126  1.00 54.06           C  
ATOM   2325  HB2 GLN A 154      -9.027 -42.982  48.586  1.00 54.06           H  
ATOM   2326  HB3 GLN A 154     -10.371 -43.011  49.703  1.00 54.06           H  
ATOM   2327  O   GLN A 154     -12.290 -42.509  46.732  1.00 54.06           O  
ATOM   2328  CG  GLN A 154      -8.901 -41.469  50.074  1.00 54.06           C  
ATOM   2329  HG2 GLN A 154      -8.395 -40.691  49.501  1.00 54.06           H  
ATOM   2330  HG3 GLN A 154      -9.544 -40.992  50.813  1.00 54.06           H  
ATOM   2331  CD  GLN A 154      -7.835 -42.299  50.770  1.00 54.06           C  
ATOM   2332  NE2 GLN A 154      -8.082 -42.811  51.956  1.00 54.06           N  
ATOM   2333 HE21 GLN A 154      -8.979 -42.690  52.403  1.00 54.06           H  
ATOM   2334 HE22 GLN A 154      -7.337 -43.364  52.355  1.00 54.06           H  
ATOM   2335  OE1 GLN A 154      -6.765 -42.524  50.241  1.00 54.06           O  
ATOM   2336  N   PRO A 155     -10.213 -43.122  46.174  1.00 49.02           N  
ATOM   2337  CA  PRO A 155      -8.985 -42.665  45.491  1.00 49.02           C  
ATOM   2338  HA  PRO A 155      -8.851 -41.589  45.607  1.00 49.02           H  
ATOM   2339  C   PRO A 155      -8.934 -43.025  43.978  1.00 49.02           C  
ATOM   2340  CB  PRO A 155      -7.846 -43.419  46.185  1.00 49.02           C  
ATOM   2341  HB2 PRO A 155      -7.531 -42.888  47.083  1.00 49.02           H  
ATOM   2342  HB3 PRO A 155      -6.980 -43.557  45.537  1.00 49.02           H  
ATOM   2343  O   PRO A 155      -9.618 -43.927  43.503  1.00 49.02           O  
ATOM   2344  CG  PRO A 155      -8.494 -44.765  46.540  1.00 49.02           C  
ATOM   2345  HG2 PRO A 155      -8.184 -45.088  47.534  1.00 49.02           H  
ATOM   2346  HG3 PRO A 155      -8.217 -45.517  45.801  1.00 49.02           H  
ATOM   2347  CD  PRO A 155     -10.013 -44.533  46.481  1.00 49.02           C  
ATOM   2348  HD2 PRO A 155     -10.455 -45.145  45.695  1.00 49.02           H  
ATOM   2349  HD3 PRO A 155     -10.469 -44.793  47.436  1.00 49.02           H  
ATOM   2350  N   VAL A 156      -8.030 -42.385  43.224  1.00 56.83           N  
ATOM   2351  H   VAL A 156      -7.444 -41.696  43.672  1.00 56.83           H  
ATOM   2352  CA  VAL A 156      -7.670 -42.782  41.842  1.00 56.83           C  
ATOM   2353  HA  VAL A 156      -8.585 -42.965  41.278  1.00 56.83           H  
ATOM   2354  C   VAL A 156      -6.844 -44.079  41.842  1.00 56.83           C  
ATOM   2355  CB  VAL A 156      -6.881 -41.646  41.147  1.00 56.83           C  
ATOM   2356  HB  VAL A 156      -6.044 -41.361  41.785  1.00 56.83           H  
ATOM   2357  O   VAL A 156      -5.937 -44.218  42.662  1.00 56.83           O  
ATOM   2358  CG1 VAL A 156      -6.314 -42.025  39.771  1.00 56.83           C  
ATOM   2359 HG11 VAL A 156      -7.110 -42.388  39.120  1.00 56.83           H  
ATOM   2360 HG12 VAL A 156      -5.551 -42.797  39.873  1.00 56.83           H  
ATOM   2361 HG13 VAL A 156      -5.846 -41.156  39.308  1.00 56.83           H  
ATOM   2362  CG2 VAL A 156      -7.772 -40.411  40.950  1.00 56.83           C  
ATOM   2363 HG21 VAL A 156      -8.146 -40.055  41.910  1.00 56.83           H  
ATOM   2364 HG22 VAL A 156      -7.199 -39.608  40.487  1.00 56.83           H  
ATOM   2365 HG23 VAL A 156      -8.618 -40.660  40.309  1.00 56.83           H  
ATOM   2366  N   GLN A 157      -7.079 -44.981  40.878  1.00 55.47           N  
ATOM   2367  H   GLN A 157      -7.830 -44.808  40.226  1.00 55.47           H  
ATOM   2368  CA  GLN A 157      -6.145 -46.066  40.530  1.00 55.47           C  
ATOM   2369  HA  GLN A 157      -5.283 -45.952  41.188  1.00 55.47           H  
ATOM   2370  C   GLN A 157      -5.622 -45.945  39.083  1.00 55.47           C  
ATOM   2371  CB  GLN A 157      -6.749 -47.456  40.784  1.00 55.47           C  
ATOM   2372  HB2 GLN A 157      -6.197 -48.185  40.190  1.00 55.47           H  
ATOM   2373  HB3 GLN A 157      -7.791 -47.480  40.465  1.00 55.47           H  
ATOM   2374  O   GLN A 157      -6.323 -45.373  38.247  1.00 55.47           O  
ATOM   2375  CG  GLN A 157      -6.634 -47.872  42.258  1.00 55.47           C  
ATOM   2376  HG2 GLN A 157      -7.341 -47.299  42.858  1.00 55.47           H  
ATOM   2377  HG3 GLN A 157      -5.628 -47.652  42.614  1.00 55.47           H  
ATOM   2378  CD  GLN A 157      -6.892 -49.363  42.466  1.00 55.47           C  
ATOM   2379  NE2 GLN A 157      -6.397 -49.943  43.538  1.00 55.47           N  
ATOM   2380 HE21 GLN A 157      -6.602 -50.928  43.627  1.00 55.47           H  
ATOM   2381 HE22 GLN A 157      -5.883 -49.413  44.227  1.00 55.47           H  
ATOM   2382  OE1 GLN A 157      -7.522 -50.047  41.682  1.00 55.47           O  
ATOM   2383  N   PRO A 158      -4.393 -46.425  38.778  1.00 55.53           N  
ATOM   2384  CA  PRO A 158      -3.639 -45.931  37.625  1.00 55.53           C  
ATOM   2385  HA  PRO A 158      -4.219 -45.207  37.052  1.00 55.53           H  
ATOM   2386  C   PRO A 158      -3.137 -47.020  36.647  1.00 55.53           C  
ATOM   2387  CB  PRO A 158      -2.468 -45.206  38.312  1.00 55.53           C  
ATOM   2388  HB2 PRO A 158      -1.575 -45.151  37.688  1.00 55.53           H  
ATOM   2389  HB3 PRO A 158      -2.785 -44.197  38.574  1.00 55.53           H  
ATOM   2390  O   PRO A 158      -3.198 -48.215  36.923  1.00 55.53           O  
ATOM   2391  CG  PRO A 158      -2.210 -45.998  39.605  1.00 55.53           C  
ATOM   2392  HG2 PRO A 158      -2.195 -45.319  40.458  1.00 55.53           H  
ATOM   2393  HG3 PRO A 158      -1.276 -46.557  39.553  1.00 55.53           H  
ATOM   2394  CD  PRO A 158      -3.398 -46.955  39.710  1.00 55.53           C  
ATOM   2395  HD2 PRO A 158      -3.729 -47.034  40.746  1.00 55.53           H  
ATOM   2396  HD3 PRO A 158      -3.092 -47.949  39.384  1.00 55.53           H  
ATOM   2397  N   MET A 159      -2.459 -46.549  35.588  1.00 43.71           N  
ATOM   2398  H   MET A 159      -2.530 -45.555  35.424  1.00 43.71           H  
ATOM   2399  CA  MET A 159      -1.557 -47.301  34.689  1.00 43.71           C  
ATOM   2400  HA  MET A 159      -1.002 -46.541  34.138  1.00 43.71           H  
ATOM   2401  C   MET A 159      -2.247 -48.172  33.598  1.00 43.71           C  
ATOM   2402  CB  MET A 159      -0.512 -48.075  35.516  1.00 43.71           C  
ATOM   2403  HB2 MET A 159       0.360 -48.195  34.872  1.00 43.71           H  
ATOM   2404  HB3 MET A 159      -0.924 -49.051  35.773  1.00 43.71           H  
ATOM   2405  O   MET A 159      -3.416 -48.505  33.725  1.00 43.71           O  
ATOM   2406  CG  MET A 159       0.059 -47.448  36.790  1.00 43.71           C  
ATOM   2407  HG2 MET A 159      -0.718 -47.393  37.552  1.00 43.71           H  
ATOM   2408  HG3 MET A 159       0.402 -46.439  36.559  1.00 43.71           H  
ATOM   2409  SD  MET A 159       1.454 -48.387  37.474  1.00 43.71           S  
ATOM   2410  CE  MET A 159       0.578 -49.796  38.214  1.00 43.71           C  
ATOM   2411  HE1 MET A 159      -0.090 -49.440  38.998  1.00 43.71           H  
ATOM   2412  HE2 MET A 159      -0.007 -50.316  37.455  1.00 43.71           H  
ATOM   2413  HE3 MET A 159       1.300 -50.490  38.645  1.00 43.71           H  
ATOM   2414  N   GLN A 160      -1.617 -48.545  32.468  1.00 52.38           N  
ATOM   2415  H   GLN A 160      -2.229 -49.002  31.806  1.00 52.38           H  
ATOM   2416  CA  GLN A 160      -0.194 -48.504  32.068  1.00 52.38           C  
ATOM   2417  HA  GLN A 160       0.353 -47.874  32.769  1.00 52.38           H  
ATOM   2418  C   GLN A 160       0.053 -47.918  30.653  1.00 52.38           C  
ATOM   2419  CB  GLN A 160       0.389 -49.939  32.114  1.00 52.38           C  
ATOM   2420  HB2 GLN A 160      -0.336 -50.647  31.713  1.00 52.38           H  
ATOM   2421  HB3 GLN A 160       1.284 -49.993  31.494  1.00 52.38           H  
ATOM   2422  O   GLN A 160      -0.839 -47.956  29.806  1.00 52.38           O  
ATOM   2423  CG  GLN A 160       0.785 -50.344  33.538  1.00 52.38           C  
ATOM   2424  HG2 GLN A 160      -0.108 -50.350  34.164  1.00 52.38           H  
ATOM   2425  HG3 GLN A 160       1.515 -49.623  33.906  1.00 52.38           H  
ATOM   2426  CD  GLN A 160       1.429 -51.707  33.695  1.00 52.38           C  
ATOM   2427  NE2 GLN A 160       2.035 -51.964  34.834  1.00 52.38           N  
ATOM   2428 HE21 GLN A 160       2.442 -52.885  34.907  1.00 52.38           H  
ATOM   2429 HE22 GLN A 160       2.070 -51.280  35.577  1.00 52.38           H  
ATOM   2430  OE1 GLN A 160       1.405 -52.559  32.832  1.00 52.38           O  
ATOM   2431  N   PRO A 161       1.268 -47.393  30.379  1.00 52.45           N  
ATOM   2432  CA  PRO A 161       1.672 -46.888  29.065  1.00 52.45           C  
ATOM   2433  HA  PRO A 161       0.842 -46.372  28.581  1.00 52.45           H  
ATOM   2434  C   PRO A 161       2.186 -48.004  28.141  1.00 52.45           C  
ATOM   2435  CB  PRO A 161       2.793 -45.891  29.375  1.00 52.45           C  
ATOM   2436  HB2 PRO A 161       2.362 -44.940  29.685  1.00 52.45           H  
ATOM   2437  HB3 PRO A 161       3.465 -45.745  28.528  1.00 52.45           H  
ATOM   2438  O   PRO A 161       2.769 -48.981  28.610  1.00 52.45           O  
ATOM   2439  CG  PRO A 161       3.506 -46.547  30.560  1.00 52.45           C  
ATOM   2440  HG2 PRO A 161       4.029 -45.812  31.172  1.00 52.45           H  
ATOM   2441  HG3 PRO A 161       4.201 -47.307  30.204  1.00 52.45           H  
ATOM   2442  CD  PRO A 161       2.362 -47.211  31.330  1.00 52.45           C  
ATOM   2443  HD2 PRO A 161       2.698 -48.164  31.738  1.00 52.45           H  
ATOM   2444  HD3 PRO A 161       2.040 -46.548  32.134  1.00 52.45           H  
ATOM   2445  N   MET A 162       2.086 -47.808  26.822  1.00 44.40           N  
ATOM   2446  H   MET A 162       1.632 -46.970  26.487  1.00 44.40           H  
ATOM   2447  CA  MET A 162       2.839 -48.597  25.838  1.00 44.40           C  
ATOM   2448  HA  MET A 162       3.374 -49.378  26.380  1.00 44.40           H  
ATOM   2449  C   MET A 162       3.914 -47.713  25.184  1.00 44.40           C  
ATOM   2450  CB  MET A 162       1.887 -49.314  24.863  1.00 44.40           C  
ATOM   2451  HB2 MET A 162       0.916 -49.444  25.342  1.00 44.40           H  
ATOM   2452  HB3 MET A 162       1.750 -48.720  23.960  1.00 44.40           H  
ATOM   2453  O   MET A 162       3.680 -46.538  24.905  1.00 44.40           O  
ATOM   2454  CG  MET A 162       2.423 -50.709  24.508  1.00 44.40           C  
ATOM   2455  HG2 MET A 162       2.683 -51.238  25.424  1.00 44.40           H  
ATOM   2456  HG3 MET A 162       3.334 -50.582  23.923  1.00 44.40           H  
ATOM   2457  SD  MET A 162       1.292 -51.766  23.560  1.00 44.40           S  
ATOM   2458  CE  MET A 162       0.151 -52.320  24.858  1.00 44.40           C  
ATOM   2459  HE1 MET A 162       0.708 -52.839  25.639  1.00 44.40           H  
ATOM   2460  HE2 MET A 162      -0.365 -51.462  25.289  1.00 44.40           H  
ATOM   2461  HE3 MET A 162      -0.583 -53.000  24.427  1.00 44.40           H  
ATOM   2462  N   GLN A 163       5.131 -48.248  25.065  1.00 54.33           N  
ATOM   2463  H   GLN A 163       5.232 -49.239  25.232  1.00 54.33           H  
ATOM   2464  CA  GLN A 163       6.369 -47.469  24.923  1.00 54.33           C  
ATOM   2465  HA  GLN A 163       6.263 -46.567  25.525  1.00 54.33           H  
ATOM   2466  C   GLN A 163       6.677 -47.026  23.476  1.00 54.33           C  
ATOM   2467  CB  GLN A 163       7.531 -48.300  25.497  1.00 54.33           C  
ATOM   2468  HB2 GLN A 163       8.479 -47.819  25.256  1.00 54.33           H  
ATOM   2469  HB3 GLN A 163       7.530 -49.284  25.027  1.00 54.33           H  
ATOM   2470  O   GLN A 163       6.252 -47.688  22.529  1.00 54.33           O  
ATOM   2471  CG  GLN A 163       7.446 -48.455  27.025  1.00 54.33           C  
ATOM   2472  HG2 GLN A 163       6.513 -48.946  27.303  1.00 54.33           H  
ATOM   2473  HG3 GLN A 163       7.463 -47.466  27.483  1.00 54.33           H  
ATOM   2474  CD  GLN A 163       8.600 -49.288  27.574  1.00 54.33           C  
ATOM   2475  NE2 GLN A 163       9.256 -48.859  28.629  1.00 54.33           N  
ATOM   2476 HE21 GLN A 163      10.008 -49.457  28.939  1.00 54.33           H  
ATOM   2477 HE22 GLN A 163       9.013 -47.990  29.085  1.00 54.33           H  
ATOM   2478  OE1 GLN A 163       8.935 -50.344  27.074  1.00 54.33           O  
ATOM   2479  N   PRO A 164       7.453 -45.938  23.282  1.00 52.95           N  
ATOM   2480  CA  PRO A 164       7.903 -45.509  21.958  1.00 52.95           C  
ATOM   2481  HA  PRO A 164       7.057 -45.471  21.272  1.00 52.95           H  
ATOM   2482  C   PRO A 164       8.971 -46.457  21.395  1.00 52.95           C  
ATOM   2483  CB  PRO A 164       8.457 -44.095  22.161  1.00 52.95           C  
ATOM   2484  HB2 PRO A 164       7.642 -43.374  22.087  1.00 52.95           H  
ATOM   2485  HB3 PRO A 164       9.244 -43.852  21.448  1.00 52.95           H  
ATOM   2486  O   PRO A 164       9.933 -46.792  22.084  1.00 52.95           O  
ATOM   2487  CG  PRO A 164       8.980 -44.125  23.598  1.00 52.95           C  
ATOM   2488  HG2 PRO A 164       8.999 -43.130  24.042  1.00 52.95           H  
ATOM   2489  HG3 PRO A 164       9.973 -44.573  23.622  1.00 52.95           H  
ATOM   2490  CD  PRO A 164       7.981 -45.042  24.306  1.00 52.95           C  
ATOM   2491  HD2 PRO A 164       8.486 -45.588  25.102  1.00 52.95           H  
ATOM   2492  HD3 PRO A 164       7.166 -44.447  24.717  1.00 52.95           H  
ATOM   2493  N   MET A 165       8.838 -46.842  20.123  1.00 43.16           N  
ATOM   2494  H   MET A 165       8.023 -46.543  19.606  1.00 43.16           H  
ATOM   2495  CA  MET A 165       9.782 -47.737  19.448  1.00 43.16           C  
ATOM   2496  HA  MET A 165      10.512 -48.081  20.181  1.00 43.16           H  
ATOM   2497  C   MET A 165      10.558 -46.999  18.344  1.00 43.16           C  
ATOM   2498  CB  MET A 165       9.035 -48.991  18.960  1.00 43.16           C  
ATOM   2499  HB2 MET A 165       8.506 -48.780  18.031  1.00 43.16           H  
ATOM   2500  HB3 MET A 165       8.300 -49.273  19.714  1.00 43.16           H  
ATOM   2501  O   MET A 165      10.018 -46.664  17.292  1.00 43.16           O  
ATOM   2502  CG  MET A 165       9.973 -50.189  18.769  1.00 43.16           C  
ATOM   2503  HG2 MET A 165      10.652 -49.989  17.940  1.00 43.16           H  
ATOM   2504  HG3 MET A 165      10.563 -50.316  19.677  1.00 43.16           H  
ATOM   2505  SD  MET A 165       9.089 -51.741  18.453  1.00 43.16           S  
ATOM   2506  CE  MET A 165      10.462 -52.921  18.528  1.00 43.16           C  
ATOM   2507  HE1 MET A 165      10.082 -53.928  18.355  1.00 43.16           H  
ATOM   2508  HE2 MET A 165      10.931 -52.877  19.511  1.00 43.16           H  
ATOM   2509  HE3 MET A 165      11.197 -52.677  17.761  1.00 43.16           H  
ATOM   2510  N   GLN A 166      11.842 -46.759  18.602  1.00 49.11           N  
ATOM   2511  H   GLN A 166      12.187 -47.026  19.513  1.00 49.11           H  
ATOM   2512  CA  GLN A 166      12.882 -46.316  17.663  1.00 49.11           C  
ATOM   2513  HA  GLN A 166      12.664 -46.683  16.661  1.00 49.11           H  
ATOM   2514  C   GLN A 166      14.234 -46.882  18.146  1.00 49.11           C  
ATOM   2515  CB  GLN A 166      13.004 -44.775  17.656  1.00 49.11           C  
ATOM   2516  HB2 GLN A 166      13.019 -44.402  18.680  1.00 49.11           H  
ATOM   2517  HB3 GLN A 166      13.966 -44.523  17.210  1.00 49.11           H  
ATOM   2518  O   GLN A 166      14.350 -47.179  19.335  1.00 49.11           O  
ATOM   2519  CG  GLN A 166      11.921 -44.030  16.861  1.00 49.11           C  
ATOM   2520  HG2 GLN A 166      11.727 -44.569  15.934  1.00 49.11           H  
ATOM   2521  HG3 GLN A 166      10.999 -44.007  17.441  1.00 49.11           H  
ATOM   2522  CD  GLN A 166      12.324 -42.597  16.496  1.00 49.11           C  
ATOM   2523  NE2 GLN A 166      11.490 -41.876  15.781  1.00 49.11           N  
ATOM   2524 HE21 GLN A 166      10.593 -42.247  15.501  1.00 49.11           H  
ATOM   2525 HE22 GLN A 166      11.797 -40.939  15.563  1.00 49.11           H  
ATOM   2526  OE1 GLN A 166      13.392 -42.097  16.807  1.00 49.11           O  
ATOM   2527  N   PRO A 167      15.298 -46.907  17.322  1.00 48.38           N  
ATOM   2528  CA  PRO A 167      15.352 -47.026  15.860  1.00 48.38           C  
ATOM   2529  HA  PRO A 167      14.361 -47.115  15.416  1.00 48.38           H  
ATOM   2530  C   PRO A 167      16.222 -48.231  15.424  1.00 48.38           C  
ATOM   2531  CB  PRO A 167      16.019 -45.720  15.426  1.00 48.38           C  
ATOM   2532  HB2 PRO A 167      16.509 -45.808  14.456  1.00 48.38           H  
ATOM   2533  HB3 PRO A 167      15.281 -44.918  15.397  1.00 48.38           H  
ATOM   2534  O   PRO A 167      17.087 -48.679  16.171  1.00 48.38           O  
ATOM   2535  CG  PRO A 167      17.032 -45.455  16.549  1.00 48.38           C  
ATOM   2536  HG2 PRO A 167      17.094 -44.389  16.769  1.00 48.38           H  
ATOM   2537  HG3 PRO A 167      18.012 -45.837  16.263  1.00 48.38           H  
ATOM   2538  CD  PRO A 167      16.516 -46.239  17.763  1.00 48.38           C  
ATOM   2539  HD2 PRO A 167      16.306 -45.550  18.581  1.00 48.38           H  
ATOM   2540  HD3 PRO A 167      17.255 -46.972  18.087  1.00 48.38           H  
ATOM   2541  N   ILE A 168      16.072 -48.725  14.186  1.00 47.60           N  
ATOM   2542  H   ILE A 168      15.352 -48.352  13.584  1.00 47.60           H  
ATOM   2543  CA  ILE A 168      17.010 -49.712  13.611  1.00 47.60           C  
ATOM   2544  HA  ILE A 168      17.924 -49.711  14.204  1.00 47.60           H  
ATOM   2545  C   ILE A 168      17.417 -49.297  12.190  1.00 47.60           C  
ATOM   2546  CB  ILE A 168      16.461 -51.164  13.678  1.00 47.60           C  
ATOM   2547  HB  ILE A 168      15.548 -51.220  13.083  1.00 47.60           H  
ATOM   2548  O   ILE A 168      16.650 -49.431  11.242  1.00 47.60           O  
ATOM   2549  CG1 ILE A 168      16.123 -51.575  15.135  1.00 47.60           C  
ATOM   2550 HG12 ILE A 168      15.386 -50.879  15.536  1.00 47.60           H  
ATOM   2551 HG13 ILE A 168      17.022 -51.503  15.748  1.00 47.60           H  
ATOM   2552  CG2 ILE A 168      17.495 -52.143  13.080  1.00 47.60           C  
ATOM   2553 HG21 ILE A 168      17.712 -51.890  12.042  1.00 47.60           H  
ATOM   2554 HG22 ILE A 168      17.101 -53.159  13.079  1.00 47.60           H  
ATOM   2555 HG23 ILE A 168      18.418 -52.116  13.659  1.00 47.60           H  
ATOM   2556  CD1 ILE A 168      15.527 -52.979  15.301  1.00 47.60           C  
ATOM   2557 HD11 ILE A 168      15.190 -53.105  16.330  1.00 47.60           H  
ATOM   2558 HD12 ILE A 168      16.276 -53.742  15.090  1.00 47.60           H  
ATOM   2559 HD13 ILE A 168      14.675 -53.103  14.632  1.00 47.60           H  
ATOM   2560  N   GLN A 169      18.662 -48.839  12.053  1.00 49.26           N  
ATOM   2561  H   GLN A 169      19.190 -48.732  12.907  1.00 49.26           H  
ATOM   2562  CA  GLN A 169      19.493 -49.074  10.865  1.00 49.26           C  
ATOM   2563  HA  GLN A 169      18.889 -49.454  10.041  1.00 49.26           H  
ATOM   2564  C   GLN A 169      20.517 -50.147  11.264  1.00 49.26           C  
ATOM   2565  CB  GLN A 169      20.212 -47.787  10.424  1.00 49.26           C  
ATOM   2566  HB2 GLN A 169      20.822 -47.417  11.248  1.00 49.26           H  
ATOM   2567  HB3 GLN A 169      20.876 -48.040   9.597  1.00 49.26           H  
ATOM   2568  O   GLN A 169      20.937 -50.148  12.425  1.00 49.26           O  
ATOM   2569  CG  GLN A 169      19.272 -46.666   9.954  1.00 49.26           C  
ATOM   2570  HG2 GLN A 169      18.625 -47.049   9.165  1.00 49.26           H  
ATOM   2571  HG3 GLN A 169      18.646 -46.346  10.787  1.00 49.26           H  
ATOM   2572  CD  GLN A 169      20.029 -45.451   9.416  1.00 49.26           C  
ATOM   2573  NE2 GLN A 169      19.336 -44.417   8.991  1.00 49.26           N  
ATOM   2574 HE21 GLN A 169      18.327 -44.421   9.019  1.00 49.26           H  
ATOM   2575 HE22 GLN A 169      19.878 -43.636   8.649  1.00 49.26           H  
ATOM   2576  OE1 GLN A 169      21.245 -45.395   9.352  1.00 49.26           O  
ATOM   2577  N   PRO A 170      20.934 -51.054  10.360  1.00 45.15           N  
ATOM   2578  CA  PRO A 170      22.254 -50.824   9.755  1.00 45.15           C  
ATOM   2579  HA  PRO A 170      22.472 -49.757   9.707  1.00 45.15           H  
ATOM   2580  C   PRO A 170      22.486 -51.426   8.344  1.00 45.15           C  
ATOM   2581  CB  PRO A 170      23.211 -51.485  10.762  1.00 45.15           C  
ATOM   2582  HB2 PRO A 170      23.374 -50.811  11.603  1.00 45.15           H  
ATOM   2583  HB3 PRO A 170      24.177 -51.759  10.338  1.00 45.15           H  
ATOM   2584  O   PRO A 170      21.680 -52.188   7.820  1.00 45.15           O  
ATOM   2585  CG  PRO A 170      22.435 -52.715  11.243  1.00 45.15           C  
ATOM   2586  HG2 PRO A 170      22.789 -53.622  10.752  1.00 45.15           H  
ATOM   2587  HG3 PRO A 170      22.521 -52.814  12.326  1.00 45.15           H  
ATOM   2588  CD  PRO A 170      20.985 -52.435  10.836  1.00 45.15           C  
ATOM   2589  HD2 PRO A 170      20.691 -53.110  10.032  1.00 45.15           H  
ATOM   2590  HD3 PRO A 170      20.321 -52.591  11.687  1.00 45.15           H  
ATOM   2591  N   ILE A 171      23.705 -51.157   7.845  1.00 47.16           N  
ATOM   2592  H   ILE A 171      24.227 -50.478   8.379  1.00 47.16           H  
ATOM   2593  CA  ILE A 171      24.481 -51.817   6.766  1.00 47.16           C  
ATOM   2594  HA  ILE A 171      25.509 -51.760   7.125  1.00 47.16           H  
ATOM   2595  C   ILE A 171      24.516 -51.063   5.423  1.00 47.16           C  
ATOM   2596  CB  ILE A 171      24.254 -53.349   6.640  1.00 47.16           C  
ATOM   2597  HB  ILE A 171      23.237 -53.528   6.293  1.00 47.16           H  
ATOM   2598  O   ILE A 171      23.695 -51.253   4.531  1.00 47.16           O  
ATOM   2599  CG1 ILE A 171      24.479 -54.083   7.988  1.00 47.16           C  
ATOM   2600 HG12 ILE A 171      25.546 -54.146   8.201  1.00 47.16           H  
ATOM   2601 HG13 ILE A 171      24.021 -53.525   8.804  1.00 47.16           H  
ATOM   2602  CG2 ILE A 171      25.235 -53.944   5.606  1.00 47.16           C  
ATOM   2603 HG21 ILE A 171      26.266 -53.736   5.889  1.00 47.16           H  
ATOM   2604 HG22 ILE A 171      25.096 -55.023   5.529  1.00 47.16           H  
ATOM   2605 HG23 ILE A 171      25.042 -53.530   4.616  1.00 47.16           H  
ATOM   2606  CD1 ILE A 171      23.868 -55.488   8.040  1.00 47.16           C  
ATOM   2607 HD11 ILE A 171      22.802 -55.435   7.817  1.00 47.16           H  
ATOM   2608 HD12 ILE A 171      23.998 -55.900   9.041  1.00 47.16           H  
ATOM   2609 HD13 ILE A 171      24.358 -56.150   7.326  1.00 47.16           H  
ATOM   2610  N   GLN A 172      25.581 -50.269   5.265  1.00 49.92           N  
ATOM   2611  H   GLN A 172      26.215 -50.191   6.047  1.00 49.92           H  
ATOM   2612  CA  GLN A 172      26.147 -49.849   3.979  1.00 49.92           C  
ATOM   2613  HA  GLN A 172      25.406 -49.965   3.188  1.00 49.92           H  
ATOM   2614  C   GLN A 172      27.397 -50.704   3.677  1.00 49.92           C  
ATOM   2615  CB  GLN A 172      26.587 -48.375   4.041  1.00 49.92           C  
ATOM   2616  HB2 GLN A 172      27.066 -48.121   3.095  1.00 49.92           H  
ATOM   2617  HB3 GLN A 172      27.332 -48.267   4.831  1.00 49.92           H  
ATOM   2618  O   GLN A 172      28.161 -50.979   4.608  1.00 49.92           O  
ATOM   2619  CG  GLN A 172      25.457 -47.364   4.295  1.00 49.92           C  
ATOM   2620  HG2 GLN A 172      24.953 -47.607   5.230  1.00 49.92           H  
ATOM   2621  HG3 GLN A 172      24.730 -47.429   3.486  1.00 49.92           H  
ATOM   2622  CD  GLN A 172      25.968 -45.925   4.385  1.00 49.92           C  
ATOM   2623  NE2 GLN A 172      25.108 -44.969   4.659  1.00 49.92           N  
ATOM   2624 HE21 GLN A 172      24.129 -45.174   4.805  1.00 49.92           H  
ATOM   2625 HE22 GLN A 172      25.493 -44.037   4.709  1.00 49.92           H  
ATOM   2626  OE1 GLN A 172      27.136 -45.617   4.229  1.00 49.92           O  
ATOM   2627  N   PRO A 173      27.672 -51.088   2.416  1.00 47.32           N  
ATOM   2628  CA  PRO A 173      28.981 -51.608   2.017  1.00 47.32           C  
ATOM   2629  HA  PRO A 173      29.233 -52.438   2.677  1.00 47.32           H  
ATOM   2630  C   PRO A 173      30.085 -50.538   2.102  1.00 47.32           C  
ATOM   2631  CB  PRO A 173      28.807 -52.148   0.593  1.00 47.32           C  
ATOM   2632  HB2 PRO A 173      29.365 -53.072   0.439  1.00 47.32           H  
ATOM   2633  HB3 PRO A 173      29.113 -51.395  -0.133  1.00 47.32           H  
ATOM   2634  O   PRO A 173      29.854 -49.361   1.837  1.00 47.32           O  
ATOM   2635  CG  PRO A 173      27.299 -52.372   0.478  1.00 47.32           C  
ATOM   2636  HG2 PRO A 173      26.957 -52.317  -0.556  1.00 47.32           H  
ATOM   2637  HG3 PRO A 173      27.031 -53.330   0.923  1.00 47.32           H  
ATOM   2638  CD  PRO A 173      26.729 -51.233   1.323  1.00 47.32           C  
ATOM   2639  HD2 PRO A 173      25.732 -51.497   1.677  1.00 47.32           H  
ATOM   2640  HD3 PRO A 173      26.698 -50.312   0.741  1.00 47.32           H  
ATOM   2641  N   ILE A 174      31.295 -50.961   2.473  1.00 45.24           N  
ATOM   2642  H   ILE A 174      31.428 -51.957   2.581  1.00 45.24           H  
ATOM   2643  CA  ILE A 174      32.421 -50.095   2.858  1.00 45.24           C  
ATOM   2644  HA  ILE A 174      32.036 -49.116   3.146  1.00 45.24           H  
ATOM   2645  C   ILE A 174      33.425 -49.907   1.713  1.00 45.24           C  
ATOM   2646  CB  ILE A 174      33.136 -50.724   4.084  1.00 45.24           C  
ATOM   2647  HB  ILE A 174      33.379 -51.755   3.827  1.00 45.24           H  
ATOM   2648  O   ILE A 174      33.928 -50.895   1.189  1.00 45.24           O  
ATOM   2649  CG1 ILE A 174      32.211 -50.745   5.324  1.00 45.24           C  
ATOM   2650 HG12 ILE A 174      31.207 -51.056   5.034  1.00 45.24           H  
ATOM   2651 HG13 ILE A 174      32.135 -49.742   5.743  1.00 45.24           H  
ATOM   2652  CG2 ILE A 174      34.462 -50.014   4.437  1.00 45.24           C  
ATOM   2653 HG21 ILE A 174      34.931 -50.493   5.297  1.00 45.24           H  
ATOM   2654 HG22 ILE A 174      34.269 -48.968   4.671  1.00 45.24           H  
ATOM   2655 HG23 ILE A 174      35.169 -50.086   3.610  1.00 45.24           H  
ATOM   2656  CD1 ILE A 174      32.679 -51.723   6.410  1.00 45.24           C  
ATOM   2657 HD11 ILE A 174      31.945 -51.741   7.215  1.00 45.24           H  
ATOM   2658 HD12 ILE A 174      33.637 -51.411   6.826  1.00 45.24           H  
ATOM   2659 HD13 ILE A 174      32.770 -52.726   5.992  1.00 45.24           H  
ATOM   2660  N   GLN A 175      33.826 -48.654   1.464  1.00 42.09           N  
ATOM   2661  H   GLN A 175      33.200 -47.922   1.766  1.00 42.09           H  
ATOM   2662  CA  GLN A 175      35.181 -48.206   1.070  1.00 42.09           C  
ATOM   2663  HA  GLN A 175      35.911 -48.616   1.768  1.00 42.09           H  
ATOM   2664  C   GLN A 175      35.189 -46.660   1.190  1.00 42.09           C  
ATOM   2665  CB  GLN A 175      35.535 -48.694  -0.358  1.00 42.09           C  
ATOM   2666  HB2 GLN A 175      35.988 -47.881  -0.926  1.00 42.09           H  
ATOM   2667  HB3 GLN A 175      34.627 -49.000  -0.878  1.00 42.09           H  
ATOM   2668  O   GLN A 175      34.547 -45.990   0.395  1.00 42.09           O  
ATOM   2669  CG  GLN A 175      36.544 -49.864  -0.320  1.00 42.09           C  
ATOM   2670  HG2 GLN A 175      37.516 -49.467  -0.029  1.00 42.09           H  
ATOM   2671  HG3 GLN A 175      36.251 -50.590   0.439  1.00 42.09           H  
ATOM   2672  CD  GLN A 175      36.706 -50.618  -1.641  1.00 42.09           C  
ATOM   2673  NE2 GLN A 175      37.619 -51.564  -1.712  1.00 42.09           N  
ATOM   2674 HE21 GLN A 175      37.679 -52.030  -2.606  1.00 42.09           H  
ATOM   2675 HE22 GLN A 175      38.180 -51.811  -0.910  1.00 42.09           H  
ATOM   2676  OE1 GLN A 175      36.044 -50.395  -2.637  1.00 42.09           O  
ATOM   2677  N   ASN A 176      35.691 -46.004   2.251  1.00 41.39           N  
ATOM   2678  H   ASN A 176      35.266 -45.089   2.304  1.00 41.39           H  
ATOM   2679  CA  ASN A 176      37.051 -46.029   2.830  1.00 41.39           C  
ATOM   2680  HA  ASN A 176      37.085 -45.219   3.558  1.00 41.39           H  
ATOM   2681  C   ASN A 176      38.085 -45.692   1.729  1.00 41.39           C  
ATOM   2682  CB  ASN A 176      37.293 -47.357   3.589  1.00 41.39           C  
ATOM   2683  HB2 ASN A 176      37.756 -48.082   2.920  1.00 41.39           H  
ATOM   2684  HB3 ASN A 176      36.331 -47.755   3.912  1.00 41.39           H  
ATOM   2685  O   ASN A 176      38.179 -46.445   0.769  1.00 41.39           O  
ATOM   2686  CG  ASN A 176      38.146 -47.243   4.842  1.00 41.39           C  
ATOM   2687  ND2 ASN A 176      38.284 -48.321   5.579  1.00 41.39           N  
ATOM   2688 HD21 ASN A 176      38.774 -48.212   6.455  1.00 41.39           H  
ATOM   2689 HD22 ASN A 176      37.817 -49.179   5.321  1.00 41.39           H  
ATOM   2690  OD1 ASN A 176      38.678 -46.208   5.201  1.00 41.39           O  
ATOM   2691  N   ARG A 177      38.878 -44.608   1.762  1.00 36.60           N  
ATOM   2692  H   ARG A 177      39.292 -44.409   0.862  1.00 36.60           H  
ATOM   2693  CA  ARG A 177      39.497 -43.850   2.876  1.00 36.60           C  
ATOM   2694  HA  ARG A 177      38.800 -43.721   3.704  1.00 36.60           H  
ATOM   2695  C   ARG A 177      39.969 -42.475   2.332  1.00 36.60           C  
ATOM   2696  CB  ARG A 177      40.714 -44.707   3.285  1.00 36.60           C  
ATOM   2697  HB2 ARG A 177      41.492 -44.596   2.530  1.00 36.60           H  
ATOM   2698  HB3 ARG A 177      40.399 -45.750   3.252  1.00 36.60           H  
ATOM   2699  O   ARG A 177      40.240 -42.385   1.144  1.00 36.60           O  
ATOM   2700  CG  ARG A 177      41.337 -44.480   4.668  1.00 36.60           C  
ATOM   2701  HG2 ARG A 177      41.868 -43.529   4.697  1.00 36.60           H  
ATOM   2702  HG3 ARG A 177      40.559 -44.491   5.431  1.00 36.60           H  
ATOM   2703  CD  ARG A 177      42.331 -45.630   4.908  1.00 36.60           C  
ATOM   2704  HD2 ARG A 177      41.882 -46.560   4.558  1.00 36.60           H  
ATOM   2705  HD3 ARG A 177      43.231 -45.441   4.324  1.00 36.60           H  
ATOM   2706  NE  ARG A 177      42.678 -45.808   6.328  1.00 36.60           N  
ATOM   2707  HE  ARG A 177      42.328 -45.117   6.977  1.00 36.60           H  
ATOM   2708  NH1 ARG A 177      43.875 -47.752   6.064  1.00 36.60           N  
ATOM   2709 HH11 ARG A 177      44.410 -48.512   6.460  1.00 36.60           H  
ATOM   2710 HH12 ARG A 177      43.777 -47.667   5.062  1.00 36.60           H  
ATOM   2711  NH2 ARG A 177      43.538 -46.940   8.111  1.00 36.60           N  
ATOM   2712 HH21 ARG A 177      44.074 -47.709   8.487  1.00 36.60           H  
ATOM   2713 HH22 ARG A 177      43.183 -46.231   8.737  1.00 36.60           H  
ATOM   2714  CZ  ARG A 177      43.358 -46.826   6.825  1.00 36.60           C  
ATOM   2715  N   GLY A 178      40.134 -41.400   3.104  1.00 36.15           N  
ATOM   2716  H   GLY A 178      40.381 -40.558   2.603  1.00 36.15           H  
ATOM   2717  CA  GLY A 178      40.006 -41.258   4.553  1.00 36.15           C  
ATOM   2718  HA2 GLY A 178      40.938 -41.559   5.033  1.00 36.15           H  
ATOM   2719  HA3 GLY A 178      39.199 -41.893   4.919  1.00 36.15           H  
ATOM   2720  C   GLY A 178      39.718 -39.818   4.990  1.00 36.15           C  
ATOM   2721  O   GLY A 178      39.820 -38.878   4.206  1.00 36.15           O  
ATOM   2722  N   ASN A 179      39.333 -39.690   6.258  1.00 38.79           N  
ATOM   2723  H   ASN A 179      39.375 -40.505   6.854  1.00 38.79           H  
ATOM   2724  CA  ASN A 179      38.966 -38.438   6.909  1.00 38.79           C  
ATOM   2725  HA  ASN A 179      38.602 -37.748   6.147  1.00 38.79           H  
ATOM   2726  C   ASN A 179      40.154 -37.742   7.589  1.00 38.79           C  
ATOM   2727  CB  ASN A 179      37.833 -38.717   7.927  1.00 38.79           C  
ATOM   2728  HB2 ASN A 179      38.027 -38.185   8.859  1.00 38.79           H  
ATOM   2729  HB3 ASN A 179      37.793 -39.778   8.175  1.00 38.79           H  
ATOM   2730  O   ASN A 179      41.186 -38.346   7.875  1.00 38.79           O  
ATOM   2731  CG  ASN A 179      36.477 -38.249   7.439  1.00 38.79           C  
ATOM   2732  ND2 ASN A 179      35.439 -39.031   7.626  1.00 38.79           N  
ATOM   2733 HD21 ASN A 179      35.522 -39.892   8.146  1.00 38.79           H  
ATOM   2734 HD22 ASN A 179      34.554 -38.657   7.315  1.00 38.79           H  
ATOM   2735  OD1 ASN A 179      36.326 -37.173   6.894  1.00 38.79           O  
ATOM   2736  N   LEU A 180      39.904 -36.471   7.884  1.00 46.37           N  
ATOM   2737  H   LEU A 180      39.001 -36.133   7.584  1.00 46.37           H  
ATOM   2738  CA  LEU A 180      40.642 -35.545   8.739  1.00 46.37           C  
ATOM   2739  HA  LEU A 180      41.554 -35.236   8.227  1.00 46.37           H  
ATOM   2740  C   LEU A 180      40.993 -36.114  10.138  1.00 46.37           C  
ATOM   2741  CB  LEU A 180      39.661 -34.359   8.874  1.00 46.37           C  
ATOM   2742  HB2 LEU A 180      38.855 -34.673   9.537  1.00 46.37           H  
ATOM   2743  HB3 LEU A 180      39.208 -34.151   7.905  1.00 46.37           H  
ATOM   2744  O   LEU A 180      40.130 -36.700  10.787  1.00 46.37           O  
ATOM   2745  CG  LEU A 180      40.227 -33.036   9.396  1.00 46.37           C  
ATOM   2746  HG  LEU A 180      40.814 -33.209  10.299  1.00 46.37           H  
ATOM   2747  CD1 LEU A 180      41.096 -32.361   8.334  1.00 46.37           C  
ATOM   2748 HD11 LEU A 180      41.467 -31.411   8.718  1.00 46.37           H  
ATOM   2749 HD12 LEU A 180      40.518 -32.178   7.428  1.00 46.37           H  
ATOM   2750 HD13 LEU A 180      41.953 -32.990   8.095  1.00 46.37           H  
ATOM   2751  CD2 LEU A 180      39.063 -32.098   9.724  1.00 46.37           C  
ATOM   2752 HD21 LEU A 180      38.459 -31.917   8.836  1.00 46.37           H  
ATOM   2753 HD22 LEU A 180      38.441 -32.543  10.501  1.00 46.37           H  
ATOM   2754 HD23 LEU A 180      39.452 -31.150  10.096  1.00 46.37           H  
ATOM   2755  N   ALA A 181      42.225 -35.867  10.601  1.00 38.41           N  
ATOM   2756  H   ALA A 181      42.896 -35.489   9.948  1.00 38.41           H  
ATOM   2757  CA  ALA A 181      42.731 -35.943  11.987  1.00 38.41           C  
ATOM   2758  HA  ALA A 181      42.065 -35.410  12.666  1.00 38.41           H  
ATOM   2759  C   ALA A 181      44.134 -35.279  12.000  1.00 38.41           C  
ATOM   2760  CB  ALA A 181      42.833 -37.416  12.414  1.00 38.41           C  
ATOM   2761  HB1 ALA A 181      43.468 -37.964  11.718  1.00 38.41           H  
ATOM   2762  HB2 ALA A 181      43.259 -37.484  13.415  1.00 38.41           H  
ATOM   2763  HB3 ALA A 181      41.841 -37.868  12.435  1.00 38.41           H  
ATOM   2764  O   ALA A 181      44.846 -35.402  11.005  1.00 38.41           O  
ATOM   2765  N   ASP A 182      44.636 -34.568  13.014  1.00 37.51           N  
ATOM   2766  H   ASP A 182      45.548 -34.184  12.811  1.00 37.51           H  
ATOM   2767  CA  ASP A 182      44.105 -34.125  14.318  1.00 37.51           C  
ATOM   2768  HA  ASP A 182      43.069 -33.811  14.192  1.00 37.51           H  
ATOM   2769  C   ASP A 182      44.922 -32.862  14.774  1.00 37.51           C  
ATOM   2770  CB  ASP A 182      44.174 -35.312  15.311  1.00 37.51           C  
ATOM   2771  HB2 ASP A 182      44.664 -36.162  14.836  1.00 37.51           H  
ATOM   2772  HB3 ASP A 182      44.801 -35.055  16.165  1.00 37.51           H  
ATOM   2773  O   ASP A 182      45.744 -32.378  13.986  1.00 37.51           O  
ATOM   2774  CG  ASP A 182      42.792 -35.762  15.815  1.00 37.51           C  
ATOM   2775  OD1 ASP A 182      41.901 -34.895  15.960  1.00 37.51           O  
ATOM   2776  OD2 ASP A 182      42.638 -36.978  16.049  1.00 37.51           O  
ATOM   2777  N   PRO A 183      44.708 -32.232  15.954  1.00 47.37           N  
ATOM   2778  CA  PRO A 183      45.018 -30.807  16.149  1.00 47.37           C  
ATOM   2779  HA  PRO A 183      45.005 -30.295  15.187  1.00 47.37           H  
ATOM   2780  C   PRO A 183      46.355 -30.474  16.848  1.00 47.37           C  
ATOM   2781  CB  PRO A 183      43.838 -30.299  16.989  1.00 47.37           C  
ATOM   2782  HB2 PRO A 183      42.965 -30.161  16.351  1.00 47.37           H  
ATOM   2783  HB3 PRO A 183      44.058 -29.378  17.530  1.00 47.37           H  
ATOM   2784  O   PRO A 183      46.986 -31.306  17.492  1.00 47.37           O  
ATOM   2785  CG  PRO A 183      43.599 -31.468  17.940  1.00 47.37           C  
ATOM   2786  HG2 PRO A 183      42.594 -31.453  18.361  1.00 47.37           H  
ATOM   2787  HG3 PRO A 183      44.352 -31.475  18.728  1.00 47.37           H  
ATOM   2788  CD  PRO A 183      43.802 -32.660  17.013  1.00 47.37           C  
ATOM   2789  HD2 PRO A 183      44.190 -33.512  17.571  1.00 47.37           H  
ATOM   2790  HD3 PRO A 183      42.833 -32.887  16.570  1.00 47.37           H  
ATOM   2791  N   LYS A 184      46.658 -29.163  16.862  1.00 38.86           N  
ATOM   2792  H   LYS A 184      46.097 -28.593  16.245  1.00 38.86           H  
ATOM   2793  CA  LYS A 184      47.526 -28.446  17.826  1.00 38.86           C  
ATOM   2794  HA  LYS A 184      47.415 -27.383  17.614  1.00 38.86           H  
ATOM   2795  C   LYS A 184      49.042 -28.725  17.748  1.00 38.86           C  
ATOM   2796  CB  LYS A 184      46.959 -28.666  19.247  1.00 38.86           C  
ATOM   2797  HB2 LYS A 184      47.144 -29.701  19.535  1.00 38.86           H  
ATOM   2798  HB3 LYS A 184      45.880 -28.515  19.231  1.00 38.86           H  
ATOM   2799  O   LYS A 184      49.593 -29.469  18.553  1.00 38.86           O  
ATOM   2800  CG  LYS A 184      47.558 -27.737  20.316  1.00 38.86           C  
ATOM   2801  HG2 LYS A 184      48.643 -27.696  20.221  1.00 38.86           H  
ATOM   2802  HG3 LYS A 184      47.158 -26.731  20.185  1.00 38.86           H  
ATOM   2803  CD  LYS A 184      47.213 -28.262  21.715  1.00 38.86           C  
ATOM   2804  HD2 LYS A 184      47.623 -29.267  21.818  1.00 38.86           H  
ATOM   2805  HD3 LYS A 184      46.130 -28.307  21.830  1.00 38.86           H  
ATOM   2806  CE  LYS A 184      47.815 -27.351  22.789  1.00 38.86           C  
ATOM   2807  HE2 LYS A 184      48.872 -27.211  22.563  1.00 38.86           H  
ATOM   2808  HE3 LYS A 184      47.329 -26.377  22.736  1.00 38.86           H  
ATOM   2809  NZ  LYS A 184      47.663 -27.942  24.142  1.00 38.86           N  
ATOM   2810  HZ1 LYS A 184      46.686 -28.079  24.360  1.00 38.86           H  
ATOM   2811  HZ2 LYS A 184      48.127 -28.839  24.182  1.00 38.86           H  
ATOM   2812  HZ3 LYS A 184      48.071 -27.339  24.842  1.00 38.86           H  
ATOM   2813  N   ALA A 185      49.739 -27.938  16.925  1.00 39.25           N  
ATOM   2814  H   ALA A 185      49.243 -27.388  16.238  1.00 39.25           H  
ATOM   2815  CA  ALA A 185      51.166 -27.647  17.102  1.00 39.25           C  
ATOM   2816  HA  ALA A 185      51.451 -27.879  18.128  1.00 39.25           H  
ATOM   2817  C   ALA A 185      51.451 -26.151  16.866  1.00 39.25           C  
ATOM   2818  CB  ALA A 185      51.997 -28.558  16.192  1.00 39.25           C  
ATOM   2819  HB1 ALA A 185      51.799 -29.602  16.432  1.00 39.25           H  
ATOM   2820  HB2 ALA A 185      53.058 -28.354  16.338  1.00 39.25           H  
ATOM   2821  HB3 ALA A 185      51.743 -28.374  15.148  1.00 39.25           H  
ATOM   2822  O   ALA A 185      51.349 -25.645  15.752  1.00 39.25           O  
ATOM   2823  N   THR A 186      51.780 -25.441  17.943  1.00 46.58           N  
ATOM   2824  H   THR A 186      51.844 -25.924  18.828  1.00 46.58           H  
ATOM   2825  CA  THR A 186      52.181 -24.028  17.938  1.00 46.58           C  
ATOM   2826  HA  THR A 186      51.583 -23.466  17.221  1.00 46.58           H  
ATOM   2827  C   THR A 186      53.664 -23.894  17.594  1.00 46.58           C  
ATOM   2828  CB  THR A 186      51.976 -23.440  19.353  1.00 46.58           C  
ATOM   2829  HB  THR A 186      52.577 -24.004  20.067  1.00 46.58           H  
ATOM   2830  O   THR A 186      54.473 -24.287  18.429  1.00 46.58           O  
ATOM   2831  CG2 THR A 186      52.349 -21.963  19.480  1.00 46.58           C  
ATOM   2832 HG21 THR A 186      51.791 -21.373  18.753  1.00 46.58           H  
ATOM   2833 HG22 THR A 186      53.417 -21.829  19.304  1.00 46.58           H  
ATOM   2834 HG23 THR A 186      52.129 -21.608  20.487  1.00 46.58           H  
ATOM   2835  OG1 THR A 186      50.630 -23.549  19.755  1.00 46.58           O  
ATOM   2836  HG1 THR A 186      50.465 -22.817  20.354  1.00 46.58           H  
ATOM   2837  N   SER A 187      54.019 -23.269  16.463  1.00 40.23           N  
ATOM   2838  H   SER A 187      53.346 -23.233  15.711  1.00 40.23           H  
ATOM   2839  CA  SER A 187      55.204 -22.387  16.323  1.00 40.23           C  
ATOM   2840  HA  SER A 187      55.033 -21.508  16.944  1.00 40.23           H  
ATOM   2841  C   SER A 187      55.425 -21.899  14.881  1.00 40.23           C  
ATOM   2842  CB  SER A 187      56.526 -23.021  16.800  1.00 40.23           C  
ATOM   2843  HB2 SER A 187      57.354 -22.371  16.519  1.00 40.23           H  
ATOM   2844  HB3 SER A 187      56.526 -23.099  17.887  1.00 40.23           H  
ATOM   2845  O   SER A 187      55.314 -22.654  13.923  1.00 40.23           O  
ATOM   2846  OG  SER A 187      56.738 -24.300  16.243  1.00 40.23           O  
ATOM   2847  HG  SER A 187      57.616 -24.609  16.479  1.00 40.23           H  
ATOM   2848  N   VAL A 188      55.804 -20.625  14.748  1.00 46.71           N  
ATOM   2849  H   VAL A 188      55.860 -20.066  15.587  1.00 46.71           H  
ATOM   2850  CA  VAL A 188      56.527 -20.053  13.595  1.00 46.71           C  
ATOM   2851  HA  VAL A 188      56.733 -20.826  12.855  1.00 46.71           H  
ATOM   2852  C   VAL A 188      57.845 -19.551  14.196  1.00 46.71           C  
ATOM   2853  CB  VAL A 188      55.732 -18.894  12.941  1.00 46.71           C  
ATOM   2854  HB  VAL A 188      55.754 -18.026  13.600  1.00 46.71           H  
ATOM   2855  O   VAL A 188      57.769 -18.803  15.175  1.00 46.71           O  
ATOM   2856  CG1 VAL A 188      56.341 -18.491  11.593  1.00 46.71           C  
ATOM   2857 HG11 VAL A 188      56.406 -19.358  10.936  1.00 46.71           H  
ATOM   2858 HG12 VAL A 188      55.726 -17.726  11.119  1.00 46.71           H  
ATOM   2859 HG13 VAL A 188      57.335 -18.070  11.747  1.00 46.71           H  
ATOM   2860  CG2 VAL A 188      54.255 -19.236  12.695  1.00 46.71           C  
ATOM   2861 HG21 VAL A 188      54.183 -20.139  12.089  1.00 46.71           H  
ATOM   2862 HG22 VAL A 188      53.744 -19.400  13.643  1.00 46.71           H  
ATOM   2863 HG23 VAL A 188      53.760 -18.413  12.180  1.00 46.71           H  
ATOM   2864  N   PRO A 189      59.015 -20.083  13.796  1.00 49.20           N  
ATOM   2865  CA  PRO A 189      59.872 -19.490  12.749  1.00 49.20           C  
ATOM   2866  HA  PRO A 189      59.319 -18.750  12.171  1.00 49.20           H  
ATOM   2867  C   PRO A 189      60.377 -20.581  11.753  1.00 49.20           C  
ATOM   2868  CB  PRO A 189      60.966 -18.752  13.550  1.00 49.20           C  
ATOM   2869  HB2 PRO A 189      61.966 -18.910  13.147  1.00 49.20           H  
ATOM   2870  HB3 PRO A 189      60.751 -17.683  13.583  1.00 49.20           H  
ATOM   2871  O   PRO A 189      59.935 -21.720  11.833  1.00 49.20           O  
ATOM   2872  CG  PRO A 189      60.929 -19.323  14.966  1.00 49.20           C  
ATOM   2873  HG2 PRO A 189      61.910 -19.669  15.292  1.00 49.20           H  
ATOM   2874  HG3 PRO A 189      60.537 -18.577  15.657  1.00 49.20           H  
ATOM   2875  CD  PRO A 189      59.952 -20.481  14.838  1.00 49.20           C  
ATOM   2876  HD2 PRO A 189      60.487 -21.378  14.523  1.00 49.20           H  
ATOM   2877  HD3 PRO A 189      59.457 -20.671  15.790  1.00 49.20           H  
ATOM   2878  N   GLU A 190      61.216 -20.355  10.733  1.00 40.94           N  
ATOM   2879  H   GLU A 190      61.271 -21.133  10.090  1.00 40.94           H  
ATOM   2880  CA  GLU A 190      62.340 -19.416  10.614  1.00 40.94           C  
ATOM   2881  HA  GLU A 190      62.091 -18.473  11.102  1.00 40.94           H  
ATOM   2882  C   GLU A 190      62.708 -19.112   9.147  1.00 40.94           C  
ATOM   2883  CB  GLU A 190      63.565 -20.067  11.295  1.00 40.94           C  
ATOM   2884  HB2 GLU A 190      64.043 -20.741  10.584  1.00 40.94           H  
ATOM   2885  HB3 GLU A 190      63.219 -20.703  12.110  1.00 40.94           H  
ATOM   2886  O   GLU A 190      62.537 -19.943   8.254  1.00 40.94           O  
ATOM   2887  CG  GLU A 190      64.619 -19.055  11.795  1.00 40.94           C  
ATOM   2888  HG2 GLU A 190      64.321 -18.052  11.490  1.00 40.94           H  
ATOM   2889  HG3 GLU A 190      65.558 -19.273  11.286  1.00 40.94           H  
ATOM   2890  CD  GLU A 190      64.874 -19.051  13.317  1.00 40.94           C  
ATOM   2891  OE1 GLU A 190      65.655 -18.176  13.745  1.00 40.94           O  
ATOM   2892  OE2 GLU A 190      64.288 -19.884  14.046  1.00 40.94           O  
ATOM   2893  N   TYR A 191      63.266 -17.924   8.905  1.00 49.12           N  
ATOM   2894  H   TYR A 191      63.475 -17.333   9.697  1.00 49.12           H  
ATOM   2895  CA  TYR A 191      63.796 -17.502   7.606  1.00 49.12           C  
ATOM   2896  HA  TYR A 191      63.068 -17.741   6.831  1.00 49.12           H  
ATOM   2897  C   TYR A 191      65.117 -18.232   7.304  1.00 49.12           C  
ATOM   2898  CB  TYR A 191      64.018 -15.972   7.639  1.00 49.12           C  
ATOM   2899  HB2 TYR A 191      65.086 -15.756   7.601  1.00 49.12           H  
ATOM   2900  HB3 TYR A 191      63.680 -15.575   8.596  1.00 49.12           H  
ATOM   2901  O   TYR A 191      66.075 -18.113   8.066  1.00 49.12           O  
ATOM   2902  CG  TYR A 191      63.328 -15.162   6.558  1.00 49.12           C  
ATOM   2903  CD1 TYR A 191      64.079 -14.578   5.518  1.00 49.12           C  
ATOM   2904  HD1 TYR A 191      65.142 -14.761   5.452  1.00 49.12           H  
ATOM   2905  CD2 TYR A 191      61.948 -14.896   6.661  1.00 49.12           C  
ATOM   2906  HD2 TYR A 191      61.374 -15.330   7.466  1.00 49.12           H  
ATOM   2907  CE1 TYR A 191      63.459 -13.713   4.595  1.00 49.12           C  
ATOM   2908  HE1 TYR A 191      64.041 -13.247   3.813  1.00 49.12           H  
ATOM   2909  CE2 TYR A 191      61.325 -14.032   5.740  1.00 49.12           C  
ATOM   2910  HE2 TYR A 191      60.272 -13.806   5.821  1.00 49.12           H  
ATOM   2911  OH  TYR A 191      61.477 -12.570   3.851  1.00 49.12           O  
ATOM   2912  HH  TYR A 191      62.093 -12.193   3.219  1.00 49.12           H  
ATOM   2913  CZ  TYR A 191      62.080 -13.430   4.713  1.00 49.12           C  
ATOM   2914  N   ARG A 192      65.222 -18.915   6.157  1.00 41.81           N  
ATOM   2915  H   ARG A 192      64.387 -19.048   5.605  1.00 41.81           H  
ATOM   2916  CA  ARG A 192      66.509 -19.400   5.626  1.00 41.81           C  
ATOM   2917  HA  ARG A 192      67.312 -18.889   6.158  1.00 41.81           H  
ATOM   2918  C   ARG A 192      66.656 -19.009   4.160  1.00 41.81           C  
ATOM   2919  CB  ARG A 192      66.678 -20.906   5.895  1.00 41.81           C  
ATOM   2920  HB2 ARG A 192      66.075 -21.490   5.200  1.00 41.81           H  
ATOM   2921  HB3 ARG A 192      66.334 -21.115   6.908  1.00 41.81           H  
ATOM   2922  O   ARG A 192      66.349 -19.785   3.260  1.00 41.81           O  
ATOM   2923  CG  ARG A 192      68.159 -21.311   5.795  1.00 41.81           C  
ATOM   2924  HG2 ARG A 192      68.528 -21.147   4.782  1.00 41.81           H  
ATOM   2925  HG3 ARG A 192      68.733 -20.694   6.485  1.00 41.81           H  
ATOM   2926  CD  ARG A 192      68.341 -22.785   6.175  1.00 41.81           C  
ATOM   2927  HD2 ARG A 192      67.702 -22.990   7.034  1.00 41.81           H  
ATOM   2928  HD3 ARG A 192      68.017 -23.410   5.343  1.00 41.81           H  
ATOM   2929  NE  ARG A 192      69.747 -23.081   6.517  1.00 41.81           N  
ATOM   2930  HE  ARG A 192      70.445 -22.551   6.014  1.00 41.81           H  
ATOM   2931  NH1 ARG A 192      69.354 -24.662   8.142  1.00 41.81           N  
ATOM   2932 HH11 ARG A 192      69.692 -25.255   8.887  1.00 41.81           H  
ATOM   2933 HH12 ARG A 192      68.364 -24.587   7.956  1.00 41.81           H  
ATOM   2934  NH2 ARG A 192      71.441 -23.994   7.733  1.00 41.81           N  
ATOM   2935 HH21 ARG A 192      72.095 -23.404   7.238  1.00 41.81           H  
ATOM   2936 HH22 ARG A 192      71.767 -24.604   8.469  1.00 41.81           H  
ATOM   2937  CZ  ARG A 192      70.171 -23.909   7.456  1.00 41.81           C  
ATOM   2938  N   GLY A 193      67.073 -17.767   3.932  1.00 48.94           N  
ATOM   2939  H   GLY A 193      67.343 -17.201   4.724  1.00 48.94           H  
ATOM   2940  CA  GLY A 193      67.414 -17.292   2.594  1.00 48.94           C  
ATOM   2941  HA2 GLY A 193      66.645 -17.603   1.887  1.00 48.94           H  
ATOM   2942  HA3 GLY A 193      67.467 -16.203   2.592  1.00 48.94           H  
ATOM   2943  C   GLY A 193      68.767 -17.840   2.148  1.00 48.94           C  
ATOM   2944  O   GLY A 193      69.694 -17.848   2.946  1.00 48.94           O  
ATOM   2945  N   ASP A 194      68.867 -18.267   0.885  1.00 41.91           N  
ATOM   2946  H   ASP A 194      68.016 -18.381   0.353  1.00 41.91           H  
ATOM   2947  CA  ASP A 194      70.144 -18.475   0.184  1.00 41.91           C  
ATOM   2948  HA  ASP A 194      70.727 -17.563   0.312  1.00 41.91           H  
ATOM   2949  C   ASP A 194      69.944 -18.625  -1.345  1.00 41.91           C  
ATOM   2950  CB  ASP A 194      70.952 -19.649   0.807  1.00 41.91           C  
ATOM   2951  HB2 ASP A 194      70.290 -20.273   1.408  1.00 41.91           H  
ATOM   2952  HB3 ASP A 194      71.369 -20.291   0.032  1.00 41.91           H  
ATOM   2953  O   ASP A 194      70.129 -19.699  -1.917  1.00 41.91           O  
ATOM   2954  CG  ASP A 194      72.150 -19.197   1.657  1.00 41.91           C  
ATOM   2955  OD1 ASP A 194      72.756 -18.155   1.305  1.00 41.91           O  
ATOM   2956  OD2 ASP A 194      72.522 -19.968   2.573  1.00 41.91           O  
ATOM   2957  N   ARG A 195      69.550 -17.531  -2.025  1.00 45.86           N  
ATOM   2958  H   ARG A 195      69.070 -16.851  -1.454  1.00 45.86           H  
ATOM   2959  CA  ARG A 195      70.240 -16.933  -3.205  1.00 45.86           C  
ATOM   2960  HA  ARG A 195      70.946 -16.234  -2.758  1.00 45.86           H  
ATOM   2961  C   ARG A 195      69.333 -16.072  -4.114  1.00 45.86           C  
ATOM   2962  CB  ARG A 195      71.037 -17.939  -4.068  1.00 45.86           C  
ATOM   2963  HB2 ARG A 195      71.153 -17.548  -5.079  1.00 45.86           H  
ATOM   2964  HB3 ARG A 195      70.515 -18.891  -4.161  1.00 45.86           H  
ATOM   2965  O   ARG A 195      68.120 -16.257  -4.098  1.00 45.86           O  
ATOM   2966  CG  ARG A 195      72.443 -18.106  -3.472  1.00 45.86           C  
ATOM   2967  HG2 ARG A 195      72.389 -18.486  -2.452  1.00 45.86           H  
ATOM   2968  HG3 ARG A 195      72.924 -17.128  -3.444  1.00 45.86           H  
ATOM   2969  CD  ARG A 195      73.312 -19.047  -4.301  1.00 45.86           C  
ATOM   2970  HD2 ARG A 195      72.926 -20.059  -4.180  1.00 45.86           H  
ATOM   2971  HD3 ARG A 195      73.250 -18.761  -5.351  1.00 45.86           H  
ATOM   2972  NE  ARG A 195      74.713 -18.959  -3.851  1.00 45.86           N  
ATOM   2973  HE  ARG A 195      74.955 -18.137  -3.315  1.00 45.86           H  
ATOM   2974  NH1 ARG A 195      75.427 -21.009  -4.585  1.00 45.86           N  
ATOM   2975 HH11 ARG A 195      74.483 -21.207  -4.885  1.00 45.86           H  
ATOM   2976 HH12 ARG A 195      76.154 -21.705  -4.673  1.00 45.86           H  
ATOM   2977  NH2 ARG A 195      76.860 -19.637  -3.560  1.00 45.86           N  
ATOM   2978 HH21 ARG A 195      77.050 -18.789  -3.047  1.00 45.86           H  
ATOM   2979 HH22 ARG A 195      77.579 -20.340  -3.652  1.00 45.86           H  
ATOM   2980  CZ  ARG A 195      75.656 -19.866  -4.002  1.00 45.86           C  
ATOM   2981  N   PRO A 196      69.904 -15.112  -4.883  1.00 51.90           N  
ATOM   2982  CA  PRO A 196      69.140 -13.992  -5.441  1.00 51.90           C  
ATOM   2983  HA  PRO A 196      68.106 -14.014  -5.098  1.00 51.90           H  
ATOM   2984  C   PRO A 196      69.146 -13.870  -6.981  1.00 51.90           C  
ATOM   2985  CB  PRO A 196      69.846 -12.781  -4.826  1.00 51.90           C  
ATOM   2986  HB2 PRO A 196      69.663 -11.862  -5.383  1.00 51.90           H  
ATOM   2987  HB3 PRO A 196      69.524 -12.663  -3.791  1.00 51.90           H  
ATOM   2988  O   PRO A 196      70.090 -14.285  -7.652  1.00 51.90           O  
ATOM   2989  CG  PRO A 196      71.326 -13.180  -4.857  1.00 51.90           C  
ATOM   2990  HG2 PRO A 196      71.846 -12.805  -3.976  1.00 51.90           H  
ATOM   2991  HG3 PRO A 196      71.797 -12.802  -5.764  1.00 51.90           H  
ATOM   2992  CD  PRO A 196      71.314 -14.711  -4.887  1.00 51.90           C  
ATOM   2993  HD2 PRO A 196      71.879 -15.075  -4.029  1.00 51.90           H  
ATOM   2994  HD3 PRO A 196      71.792 -15.065  -5.801  1.00 51.90           H  
ATOM   2995  N   GLY A 197      68.147 -13.149  -7.505  1.00 39.07           N  
ATOM   2996  H   GLY A 197      67.348 -12.961  -6.917  1.00 39.07           H  
ATOM   2997  CA  GLY A 197      68.190 -12.456  -8.801  1.00 39.07           C  
ATOM   2998  HA2 GLY A 197      69.071 -12.768  -9.362  1.00 39.07           H  
ATOM   2999  HA3 GLY A 197      68.298 -11.392  -8.590  1.00 39.07           H  
ATOM   3000  C   GLY A 197      66.966 -12.684  -9.708  1.00 39.07           C  
ATOM   3001  O   GLY A 197      66.345 -13.740  -9.607  1.00 39.07           O  
ATOM   3002  N   PRO A 198      66.656 -11.773 -10.657  1.00 44.36           N  
ATOM   3003  CA  PRO A 198      67.012 -10.346 -10.728  1.00 44.36           C  
ATOM   3004  HA  PRO A 198      67.575 -10.015  -9.855  1.00 44.36           H  
ATOM   3005  C   PRO A 198      65.786  -9.405 -10.891  1.00 44.36           C  
ATOM   3006  CB  PRO A 198      67.912 -10.278 -11.963  1.00 44.36           C  
ATOM   3007  HB2 PRO A 198      67.927  -9.283 -12.408  1.00 44.36           H  
ATOM   3008  HB3 PRO A 198      68.921 -10.587 -11.692  1.00 44.36           H  
ATOM   3009  O   PRO A 198      64.835  -9.738 -11.589  1.00 44.36           O  
ATOM   3010  CG  PRO A 198      67.298 -11.317 -12.914  1.00 44.36           C  
ATOM   3011  HG2 PRO A 198      66.654 -10.824 -13.642  1.00 44.36           H  
ATOM   3012  HG3 PRO A 198      68.081 -11.879 -13.424  1.00 44.36           H  
ATOM   3013  CD  PRO A 198      66.450 -12.237 -12.024  1.00 44.36           C  
ATOM   3014  HD2 PRO A 198      65.396 -12.156 -12.290  1.00 44.36           H  
ATOM   3015  HD3 PRO A 198      66.776 -13.270 -12.143  1.00 44.36           H  
ATOM   3016  N   GLY A 199      65.850  -8.191 -10.321  1.00 42.92           N  
ATOM   3017  H   GLY A 199      66.659  -7.957  -9.764  1.00 42.92           H  
ATOM   3018  CA  GLY A 199      64.815  -7.143 -10.455  1.00 42.92           C  
ATOM   3019  HA2 GLY A 199      65.289  -6.162 -10.460  1.00 42.92           H  
ATOM   3020  HA3 GLY A 199      64.293  -7.261 -11.405  1.00 42.92           H  
ATOM   3021  C   GLY A 199      63.765  -7.195  -9.337  1.00 42.92           C  
ATOM   3022  O   GLY A 199      62.741  -7.850  -9.471  1.00 42.92           O  
ATOM   3023  N   THR A 200      64.034  -6.648  -8.149  1.00 40.39           N  
ATOM   3024  H   THR A 200      63.650  -7.220  -7.410  1.00 40.39           H  
ATOM   3025  CA  THR A 200      63.856  -5.208  -7.841  1.00 40.39           C  
ATOM   3026  HA  THR A 200      63.992  -5.104  -6.765  1.00 40.39           H  
ATOM   3027  C   THR A 200      62.438  -4.744  -8.208  1.00 40.39           C  
ATOM   3028  CB  THR A 200      64.894  -4.279  -8.504  1.00 40.39           C  
ATOM   3029  HB  THR A 200      64.631  -4.116  -9.549  1.00 40.39           H  
ATOM   3030  O   THR A 200      62.125  -4.638  -9.385  1.00 40.39           O  
ATOM   3031  CG2 THR A 200      64.975  -2.930  -7.790  1.00 40.39           C  
ATOM   3032 HG21 THR A 200      65.693  -2.283  -8.293  1.00 40.39           H  
ATOM   3033 HG22 THR A 200      64.002  -2.438  -7.812  1.00 40.39           H  
ATOM   3034 HG23 THR A 200      65.277  -3.068  -6.751  1.00 40.39           H  
ATOM   3035  OG1 THR A 200      66.194  -4.823  -8.456  1.00 40.39           O  
ATOM   3036  HG1 THR A 200      66.797  -4.100  -8.642  1.00 40.39           H  
ATOM   3037  N   GLY A 201      61.523  -4.450  -7.289  1.00 38.88           N  
ATOM   3038  H   GLY A 201      60.657  -4.133  -7.700  1.00 38.88           H  
ATOM   3039  CA  GLY A 201      61.672  -4.157  -5.865  1.00 38.88           C  
ATOM   3040  HA2 GLY A 201      61.261  -4.976  -5.274  1.00 38.88           H  
ATOM   3041  HA3 GLY A 201      62.713  -3.996  -5.585  1.00 38.88           H  
ATOM   3042  C   GLY A 201      60.917  -2.864  -5.562  1.00 38.88           C  
ATOM   3043  O   GLY A 201      61.073  -1.914  -6.311  1.00 38.88           O  
ATOM   3044  N   GLU A 202      60.128  -2.876  -4.484  1.00 46.27           N  
ATOM   3045  H   GLU A 202      60.074  -3.759  -3.997  1.00 46.27           H  
ATOM   3046  CA  GLU A 202      59.698  -1.711  -3.686  1.00 46.27           C  
ATOM   3047  HA  GLU A 202      58.955  -2.085  -2.982  1.00 46.27           H  
ATOM   3048  C   GLU A 202      59.034  -0.511  -4.401  1.00 46.27           C  
ATOM   3049  CB  GLU A 202      60.881  -1.236  -2.822  1.00 46.27           C  
ATOM   3050  HB2 GLU A 202      61.658  -0.836  -3.473  1.00 46.27           H  
ATOM   3051  HB3 GLU A 202      60.534  -0.443  -2.160  1.00 46.27           H  
ATOM   3052  O   GLU A 202      59.625   0.165  -5.232  1.00 46.27           O  
ATOM   3053  CG  GLU A 202      61.465  -2.378  -1.968  1.00 46.27           C  
ATOM   3054  HG2 GLU A 202      61.833  -3.175  -2.614  1.00 46.27           H  
ATOM   3055  HG3 GLU A 202      60.662  -2.791  -1.357  1.00 46.27           H  
ATOM   3056  CD  GLU A 202      62.624  -1.940  -1.064  1.00 46.27           C  
ATOM   3057  OE1 GLU A 202      62.801  -2.615  -0.026  1.00 46.27           O  
ATOM   3058  OE2 GLU A 202      63.338  -0.980  -1.427  1.00 46.27           O  
ATOM   3059  N   GLY A 203      57.829  -0.135  -3.949  1.00 38.65           N  
ATOM   3060  H   GLY A 203      57.369  -0.717  -3.263  1.00 38.65           H  
ATOM   3061  CA  GLY A 203      57.315   1.225  -4.167  1.00 38.65           C  
ATOM   3062  HA2 GLY A 203      57.351   1.764  -3.221  1.00 38.65           H  
ATOM   3063  HA3 GLY A 203      57.959   1.771  -4.856  1.00 38.65           H  
ATOM   3064  C   GLY A 203      55.899   1.332  -4.727  1.00 38.65           C  
ATOM   3065  O   GLY A 203      55.691   1.577  -5.908  1.00 38.65           O  
ATOM   3066  N   ASN A 204      54.917   1.309  -3.829  1.00 46.91           N  
ATOM   3067  H   ASN A 204      55.206   1.074  -2.890  1.00 46.91           H  
ATOM   3068  CA  ASN A 204      53.865   2.329  -3.885  1.00 46.91           C  
ATOM   3069  HA  ASN A 204      53.551   2.485  -4.917  1.00 46.91           H  
ATOM   3070  C   ASN A 204      54.507   3.624  -3.309  1.00 46.91           C  
ATOM   3071  CB  ASN A 204      52.697   1.786  -3.027  1.00 46.91           C  
ATOM   3072  HB2 ASN A 204      52.609   0.712  -3.188  1.00 46.91           H  
ATOM   3073  HB3 ASN A 204      52.926   1.948  -1.974  1.00 46.91           H  
ATOM   3074  O   ASN A 204      55.296   3.459  -2.372  1.00 46.91           O  
ATOM   3075  CG  ASN A 204      51.328   2.359  -3.339  1.00 46.91           C  
ATOM   3076  ND2 ASN A 204      50.422   2.332  -2.390  1.00 46.91           N  
ATOM   3077 HD21 ASN A 204      49.508   2.677  -2.645  1.00 46.91           H  
ATOM   3078 HD22 ASN A 204      50.637   1.944  -1.482  1.00 46.91           H  
ATOM   3079  OD1 ASN A 204      51.020   2.799  -4.428  1.00 46.91           O  
ATOM   3080  N   PRO A 205      54.215   4.871  -3.748  1.00 50.05           N  
ATOM   3081  CA  PRO A 205      53.083   5.302  -4.579  1.00 50.05           C  
ATOM   3082  HA  PRO A 205      52.540   4.459  -5.005  1.00 50.05           H  
ATOM   3083  C   PRO A 205      53.418   6.287  -5.727  1.00 50.05           C  
ATOM   3084  CB  PRO A 205      52.237   6.040  -3.536  1.00 50.05           C  
ATOM   3085  HB2 PRO A 205      51.492   6.697  -3.984  1.00 50.05           H  
ATOM   3086  HB3 PRO A 205      51.753   5.317  -2.879  1.00 50.05           H  
ATOM   3087  O   PRO A 205      54.490   6.883  -5.766  1.00 50.05           O  
ATOM   3088  CG  PRO A 205      53.295   6.829  -2.746  1.00 50.05           C  
ATOM   3089  HG2 PRO A 205      53.018   6.897  -1.694  1.00 50.05           H  
ATOM   3090  HG3 PRO A 205      53.419   7.825  -3.171  1.00 50.05           H  
ATOM   3091  CD  PRO A 205      54.586   6.027  -2.930  1.00 50.05           C  
ATOM   3092  HD2 PRO A 205      54.968   5.743  -1.949  1.00 50.05           H  
ATOM   3093  HD3 PRO A 205      55.340   6.627  -3.440  1.00 50.05           H  
ATOM   3094  N   GLY A 206      52.437   6.578  -6.593  1.00 42.04           N  
ATOM   3095  H   GLY A 206      51.604   6.007  -6.597  1.00 42.04           H  
ATOM   3096  CA  GLY A 206      52.460   7.795  -7.420  1.00 42.04           C  
ATOM   3097  HA2 GLY A 206      53.489   8.028  -7.694  1.00 42.04           H  
ATOM   3098  HA3 GLY A 206      52.088   8.630  -6.827  1.00 42.04           H  
ATOM   3099  C   GLY A 206      51.672   7.718  -8.729  1.00 42.04           C  
ATOM   3100  O   GLY A 206      52.032   6.968  -9.628  1.00 42.04           O  
ATOM   3101  N   PHE A 207      50.640   8.556  -8.867  1.00 52.98           N  
ATOM   3102  H   PHE A 207      50.435   9.187  -8.106  1.00 52.98           H  
ATOM   3103  CA  PHE A 207      50.056   8.887 -10.171  1.00 52.98           C  
ATOM   3104  HA  PHE A 207      50.024   8.000 -10.804  1.00 52.98           H  
ATOM   3105  C   PHE A 207      50.908   9.963 -10.868  1.00 52.98           C  
ATOM   3106  CB  PHE A 207      48.628   9.438 -10.001  1.00 52.98           C  
ATOM   3107  HB2 PHE A 207      48.667  10.319  -9.359  1.00 52.98           H  
ATOM   3108  HB3 PHE A 207      48.283   9.782 -10.976  1.00 52.98           H  
ATOM   3109  O   PHE A 207      51.224  10.979 -10.247  1.00 52.98           O  
ATOM   3110  CG  PHE A 207      47.580   8.490  -9.446  1.00 52.98           C  
ATOM   3111  CD1 PHE A 207      46.783   7.731 -10.325  1.00 52.98           C  
ATOM   3112  HD1 PHE A 207      46.952   7.785 -11.390  1.00 52.98           H  
ATOM   3113  CD2 PHE A 207      47.347   8.418  -8.058  1.00 52.98           C  
ATOM   3114  HD2 PHE A 207      47.943   9.009  -7.380  1.00 52.98           H  
ATOM   3115  CE1 PHE A 207      45.762   6.906  -9.820  1.00 52.98           C  
ATOM   3116  HE1 PHE A 207      45.156   6.324 -10.499  1.00 52.98           H  
ATOM   3117  CE2 PHE A 207      46.329   7.588  -7.553  1.00 52.98           C  
ATOM   3118  HE2 PHE A 207      46.154   7.534  -6.489  1.00 52.98           H  
ATOM   3119  CZ  PHE A 207      45.535   6.834  -8.434  1.00 52.98           C  
ATOM   3120  HZ  PHE A 207      44.753   6.196  -8.048  1.00 52.98           H  
ATOM   3121  N   PRO A 208      51.169   9.803 -12.171  1.00 54.56           N  
ATOM   3122  CA  PRO A 208      50.954  10.869 -13.153  1.00 54.56           C  
ATOM   3123  HA  PRO A 208      50.585  11.768 -12.660  1.00 54.56           H  
ATOM   3124  C   PRO A 208      49.914  10.374 -14.183  1.00 54.56           C  
ATOM   3125  CB  PRO A 208      52.338  11.140 -13.740  1.00 54.56           C  
ATOM   3126  HB2 PRO A 208      52.877  11.828 -13.089  1.00 54.56           H  
ATOM   3127  HB3 PRO A 208      52.281  11.540 -14.753  1.00 54.56           H  
ATOM   3128  O   PRO A 208      49.984   9.242 -14.644  1.00 54.56           O  
ATOM   3129  CG  PRO A 208      53.017   9.768 -13.705  1.00 54.56           C  
ATOM   3130  HG2 PRO A 208      54.086   9.863 -13.513  1.00 54.56           H  
ATOM   3131  HG3 PRO A 208      52.852   9.255 -14.653  1.00 54.56           H  
ATOM   3132  CD  PRO A 208      52.311   8.997 -12.583  1.00 54.56           C  
ATOM   3133  HD2 PRO A 208      52.998   8.858 -11.747  1.00 54.56           H  
ATOM   3134  HD3 PRO A 208      51.976   8.026 -12.947  1.00 54.56           H  
ATOM   3135  N   LEU A 209      48.792  11.049 -14.441  1.00 53.38           N  
ATOM   3136  H   LEU A 209      48.110  10.404 -14.814  1.00 53.38           H  
ATOM   3137  CA  LEU A 209      48.604  12.413 -14.959  1.00 53.38           C  
ATOM   3138  HA  LEU A 209      47.523  12.548 -14.967  1.00 53.38           H  
ATOM   3139  C   LEU A 209      49.034  12.544 -16.434  1.00 53.38           C  
ATOM   3140  CB  LEU A 209      49.121  13.518 -14.010  1.00 53.38           C  
ATOM   3141  HB2 LEU A 209      50.209  13.573 -14.055  1.00 53.38           H  
ATOM   3142  HB3 LEU A 209      48.839  13.236 -12.995  1.00 53.38           H  
ATOM   3143  O   LEU A 209      50.143  12.973 -16.705  1.00 53.38           O  
ATOM   3144  CG  LEU A 209      48.510  14.905 -14.326  1.00 53.38           C  
ATOM   3145  HG  LEU A 209      47.587  14.773 -14.890  1.00 53.38           H  
ATOM   3146  CD1 LEU A 209      48.138  15.644 -13.040  1.00 53.38           C  
ATOM   3147 HD11 LEU A 209      47.692  16.609 -13.283  1.00 53.38           H  
ATOM   3148 HD12 LEU A 209      49.029  15.801 -12.433  1.00 53.38           H  
ATOM   3149 HD13 LEU A 209      47.414  15.057 -12.475  1.00 53.38           H  
ATOM   3150  CD2 LEU A 209      49.448  15.821 -15.116  1.00 53.38           C  
ATOM   3151 HD21 LEU A 209      50.369  15.986 -14.555  1.00 53.38           H  
ATOM   3152 HD22 LEU A 209      49.705  15.364 -16.071  1.00 53.38           H  
ATOM   3153 HD23 LEU A 209      48.967  16.779 -15.310  1.00 53.38           H  
ATOM   3154  N   PHE A 210      48.077  12.222 -17.321  1.00 58.35           N  
ATOM   3155  H   PHE A 210      47.228  11.847 -16.922  1.00 58.35           H  
ATOM   3156  CA  PHE A 210      48.031  12.408 -18.786  1.00 58.35           C  
ATOM   3157  HA  PHE A 210      47.130  11.899 -19.128  1.00 58.35           H  
ATOM   3158  C   PHE A 210      49.171  11.838 -19.644  1.00 58.35           C  
ATOM   3159  CB  PHE A 210      47.846  13.894 -19.136  1.00 58.35           C  
ATOM   3160  HB2 PHE A 210      48.678  14.463 -18.722  1.00 58.35           H  
ATOM   3161  HB3 PHE A 210      47.896  14.003 -20.220  1.00 58.35           H  
ATOM   3162  O   PHE A 210      50.328  12.145 -19.423  1.00 58.35           O  
ATOM   3163  CG  PHE A 210      46.537  14.498 -18.678  1.00 58.35           C  
ATOM   3164  CD1 PHE A 210      45.357  14.257 -19.405  1.00 58.35           C  
ATOM   3165  HD1 PHE A 210      45.386  13.644 -20.294  1.00 58.35           H  
ATOM   3166  CD2 PHE A 210      46.499  15.317 -17.536  1.00 58.35           C  
ATOM   3167  HD2 PHE A 210      47.416  15.532 -17.007  1.00 58.35           H  
ATOM   3168  CE1 PHE A 210      44.141  14.821 -18.979  1.00 58.35           C  
ATOM   3169  HE1 PHE A 210      43.238  14.637 -19.543  1.00 58.35           H  
ATOM   3170  CE2 PHE A 210      45.283  15.870 -17.100  1.00 58.35           C  
ATOM   3171  HE2 PHE A 210      45.260  16.499 -16.222  1.00 58.35           H  
ATOM   3172  CZ  PHE A 210      44.102  15.620 -17.822  1.00 58.35           C  
ATOM   3173  HZ  PHE A 210      43.168  16.052 -17.497  1.00 58.35           H  
ATOM   3174  N   GLU A 211      48.796  11.177 -20.744  1.00 48.41           N  
ATOM   3175  H   GLU A 211      47.845  10.846 -20.817  1.00 48.41           H  
ATOM   3176  CA  GLU A 211      49.444  11.318 -22.060  1.00 48.41           C  
ATOM   3177  HA  GLU A 211      49.651  12.380 -22.196  1.00 48.41           H  
ATOM   3178  C   GLU A 211      48.414  10.967 -23.178  1.00 48.41           C  
ATOM   3179  CB  GLU A 211      50.806  10.580 -22.108  1.00 48.41           C  
ATOM   3180  HB2 GLU A 211      50.913   9.943 -21.230  1.00 48.41           H  
ATOM   3181  HB3 GLU A 211      50.865   9.946 -22.993  1.00 48.41           H  
ATOM   3182  O   GLU A 211      47.337  10.462 -22.834  1.00 48.41           O  
ATOM   3183  CG  GLU A 211      51.945  11.629 -22.144  1.00 48.41           C  
ATOM   3184  HG2 GLU A 211      51.815  12.358 -21.344  1.00 48.41           H  
ATOM   3185  HG3 GLU A 211      51.870  12.192 -23.075  1.00 48.41           H  
ATOM   3186  CD  GLU A 211      53.366  11.066 -22.039  1.00 48.41           C  
ATOM   3187  OE1 GLU A 211      54.244  11.632 -22.734  1.00 48.41           O  
ATOM   3188  OE2 GLU A 211      53.582  10.101 -21.273  1.00 48.41           O  
ATOM   3189  N   PRO A 212      48.640  11.384 -24.446  1.00 54.73           N  
ATOM   3190  CA  PRO A 212      47.586  11.853 -25.371  1.00 54.73           C  
ATOM   3191  HA  PRO A 212      46.814  12.368 -24.799  1.00 54.73           H  
ATOM   3192  C   PRO A 212      46.854  10.804 -26.229  1.00 54.73           C  
ATOM   3193  CB  PRO A 212      48.287  12.871 -26.279  1.00 54.73           C  
ATOM   3194  HB2 PRO A 212      48.328  13.841 -25.784  1.00 54.73           H  
ATOM   3195  HB3 PRO A 212      47.805  12.957 -27.253  1.00 54.73           H  
ATOM   3196  O   PRO A 212      47.450   9.756 -26.559  1.00 54.73           O  
ATOM   3197  CG  PRO A 212      49.691  12.286 -26.392  1.00 54.73           C  
ATOM   3198  HG2 PRO A 212      50.421  13.035 -26.700  1.00 54.73           H  
ATOM   3199  HG3 PRO A 212      49.692  11.435 -27.073  1.00 54.73           H  
ATOM   3200  CD  PRO A 212      49.931  11.815 -24.964  1.00 54.73           C  
ATOM   3201  HD2 PRO A 212      50.287  12.666 -24.383  1.00 54.73           H  
ATOM   3202  HD3 PRO A 212      50.659  11.004 -24.958  1.00 54.73           H  
ATOM   3203  OXT PRO A 212      45.717  11.139 -26.637  1.00 54.73           O  
TER    3204      PRO A 212                                                       
END   
