# Supplementary material for: A glutamine-based single α-helix scaffold to target globular proteins
Source: Nat Commun. 2022 Nov 18;13:7073. doi: 10.1038/s41467-022-34793-6 (PMC9674830; doi:10.1038/s41467-022-34793-6)
Supplement: Supplementary file 7 — Supplementary Data 4 [file 41467_2022_34793_MOESM7_ESM.zip › ColabFold_p37n/p37n_no_MSAs/A0A1D8PCM9.pdb]

ATOM      1  N   MET A   1     -39.653 -28.648 -18.711  1.00 32.32           N  
ATOM      2  H   MET A   1     -40.327 -29.235 -18.242  1.00 32.32           H  
ATOM      3  H2  MET A   1     -40.131 -27.950 -19.262  1.00 32.32           H  
ATOM      4  H3  MET A   1     -39.080 -29.204 -19.329  1.00 32.32           H  
ATOM      5  CA  MET A   1     -38.778 -27.990 -17.724  1.00 32.32           C  
ATOM      6  HA  MET A   1     -39.354 -27.326 -17.081  1.00 32.32           H  
ATOM      7  C   MET A   1     -37.802 -27.160 -18.525  1.00 32.32           C  
ATOM      8  CB  MET A   1     -38.036 -29.019 -16.847  1.00 32.32           C  
ATOM      9  HB2 MET A   1     -37.453 -29.694 -17.474  1.00 32.32           H  
ATOM     10  HB3 MET A   1     -37.349 -28.487 -16.189  1.00 32.32           H  
ATOM     11  O   MET A   1     -36.949 -27.750 -19.169  1.00 32.32           O  
ATOM     12  CG  MET A   1     -38.984 -29.859 -15.982  1.00 32.32           C  
ATOM     13  HG2 MET A   1     -39.609 -30.478 -16.625  1.00 32.32           H  
ATOM     14  HG3 MET A   1     -38.384 -30.521 -15.358  1.00 32.32           H  
ATOM     15  SD  MET A   1     -40.049 -28.869 -14.906  1.00 32.32           S  
ATOM     16  CE  MET A   1     -40.985 -30.172 -14.062  1.00 32.32           C  
ATOM     17  HE1 MET A   1     -41.543 -30.762 -14.790  1.00 32.32           H  
ATOM     18  HE2 MET A   1     -40.300 -30.820 -13.516  1.00 32.32           H  
ATOM     19  HE3 MET A   1     -41.682 -29.718 -13.357  1.00 32.32           H  
ATOM     20  N   SER A   2     -38.010 -25.848 -18.609  1.00 34.59           N  
ATOM     21  H   SER A   2     -38.695 -25.384 -18.030  1.00 34.59           H  
ATOM     22  CA  SER A   2     -37.008 -24.948 -19.185  1.00 34.59           C  
ATOM     23  HA  SER A   2     -36.770 -25.240 -20.208  1.00 34.59           H  
ATOM     24  C   SER A   2     -35.749 -25.049 -18.331  1.00 34.59           C  
ATOM     25  CB  SER A   2     -37.541 -23.508 -19.183  1.00 34.59           C  
ATOM     26  HB2 SER A   2     -36.725 -22.805 -19.353  1.00 34.59           H  
ATOM     27  HB3 SER A   2     -38.271 -23.400 -19.985  1.00 34.59           H  
ATOM     28  O   SER A   2     -35.853 -24.929 -17.108  1.00 34.59           O  
ATOM     29  OG  SER A   2     -38.179 -23.232 -17.946  1.00 34.59           O  
ATOM     30  HG  SER A   2     -37.484 -23.050 -17.308  1.00 34.59           H  
ATOM     31  N   GLU A   3     -34.594 -25.309 -18.942  1.00 42.62           N  
ATOM     32  H   GLU A   3     -34.544 -25.390 -19.948  1.00 42.62           H  
ATOM     33  CA  GLU A   3     -33.333 -25.190 -18.211  1.00 42.62           C  
ATOM     34  HA  GLU A   3     -33.356 -25.897 -17.382  1.00 42.62           H  
ATOM     35  C   GLU A   3     -33.235 -23.766 -17.638  1.00 42.62           C  
ATOM     36  CB  GLU A   3     -32.123 -25.531 -19.097  1.00 42.62           C  
ATOM     37  HB2 GLU A   3     -31.214 -25.279 -18.551  1.00 42.62           H  
ATOM     38  HB3 GLU A   3     -32.159 -24.937 -20.010  1.00 42.62           H  
ATOM     39  O   GLU A   3     -33.671 -22.816 -18.299  1.00 42.62           O  
ATOM     40  CG  GLU A   3     -32.086 -27.028 -19.442  1.00 42.62           C  
ATOM     41  HG2 GLU A   3     -32.927 -27.264 -20.094  1.00 42.62           H  
ATOM     42  HG3 GLU A   3     -32.212 -27.596 -18.521  1.00 42.62           H  
ATOM     43  CD  GLU A   3     -30.777 -27.453 -20.127  1.00 42.62           C  
ATOM     44  OE1 GLU A   3     -30.316 -28.574 -19.811  1.00 42.62           O  
ATOM     45  OE2 GLU A   3     -30.263 -26.672 -20.957  1.00 42.62           O  
ATOM     46  N   PRO A   4     -32.746 -23.597 -16.395  1.00 46.65           N  
ATOM     47  CA  PRO A   4     -32.522 -22.264 -15.850  1.00 46.65           C  
ATOM     48  HA  PRO A   4     -33.469 -21.727 -15.793  1.00 46.65           H  
ATOM     49  C   PRO A   4     -31.553 -21.500 -16.766  1.00 46.65           C  
ATOM     50  CB  PRO A   4     -31.953 -22.483 -14.445  1.00 46.65           C  
ATOM     51  HB2 PRO A   4     -31.251 -21.701 -14.156  1.00 46.65           H  
ATOM     52  HB3 PRO A   4     -32.772 -22.543 -13.728  1.00 46.65           H  
ATOM     53  O   PRO A   4     -30.732 -22.141 -17.433  1.00 46.65           O  
ATOM     54  CG  PRO A   4     -31.268 -23.845 -14.553  1.00 46.65           C  
ATOM     55  HG2 PRO A   4     -30.278 -23.721 -14.992  1.00 46.65           H  
ATOM     56  HG3 PRO A   4     -31.199 -24.344 -13.586  1.00 46.65           H  
ATOM     57  CD  PRO A   4     -32.166 -24.608 -15.524  1.00 46.65           C  
ATOM     58  HD2 PRO A   4     -31.571 -25.330 -16.085  1.00 46.65           H  
ATOM     59  HD3 PRO A   4     -32.962 -25.114 -14.978  1.00 46.65           H  
ATOM     60  N   PRO A   5     -31.617 -20.155 -16.808  1.00 52.86           N  
ATOM     61  CA  PRO A   5     -30.691 -19.371 -17.617  1.00 52.86           C  
ATOM     62  HA  PRO A   5     -30.903 -19.524 -18.675  1.00 52.86           H  
ATOM     63  C   PRO A   5     -29.257 -19.816 -17.315  1.00 52.86           C  
ATOM     64  CB  PRO A   5     -30.947 -17.904 -17.244  1.00 52.86           C  
ATOM     65  HB2 PRO A   5     -30.029 -17.316 -17.223  1.00 52.86           H  
ATOM     66  HB3 PRO A   5     -31.655 -17.470 -17.950  1.00 52.86           H  
ATOM     67  O   PRO A   5     -28.864 -19.883 -16.152  1.00 52.86           O  
ATOM     68  CG  PRO A   5     -31.597 -17.984 -15.861  1.00 52.86           C  
ATOM     69  HG2 PRO A   5     -30.824 -18.078 -15.098  1.00 52.86           H  
ATOM     70  HG3 PRO A   5     -32.234 -17.123 -15.660  1.00 52.86           H  
ATOM     71  CD  PRO A   5     -32.399 -19.281 -15.945  1.00 52.86           C  
ATOM     72  HD2 PRO A   5     -32.530 -19.698 -14.947  1.00 52.86           H  
ATOM     73  HD3 PRO A   5     -33.368 -19.089 -16.406  1.00 52.86           H  
ATOM     74  N   GLN A   6     -28.476 -20.130 -18.354  1.00 72.41           N  
ATOM     75  H   GLN A   6     -28.883 -20.099 -19.278  1.00 72.41           H  
ATOM     76  CA  GLN A   6     -27.117 -20.687 -18.227  1.00 72.41           C  
ATOM     77  HA  GLN A   6     -27.164 -21.534 -17.543  1.00 72.41           H  
ATOM     78  C   GLN A   6     -26.092 -19.703 -17.622  1.00 72.41           C  
ATOM     79  CB  GLN A   6     -26.637 -21.200 -19.598  1.00 72.41           C  
ATOM     80  HB2 GLN A   6     -26.736 -20.402 -20.334  1.00 72.41           H  
ATOM     81  HB3 GLN A   6     -25.581 -21.463 -19.529  1.00 72.41           H  
ATOM     82  O   GLN A   6     -24.889 -19.962 -17.650  1.00 72.41           O  
ATOM     83  CG  GLN A   6     -27.380 -22.453 -20.092  1.00 72.41           C  
ATOM     84  HG2 GLN A   6     -27.290 -23.243 -19.346  1.00 72.41           H  
ATOM     85  HG3 GLN A   6     -28.437 -22.228 -20.228  1.00 72.41           H  
ATOM     86  CD  GLN A   6     -26.818 -22.970 -21.417  1.00 72.41           C  
ATOM     87  NE2 GLN A   6     -27.261 -24.112 -21.895  1.00 72.41           N  
ATOM     88 HE21 GLN A   6     -26.891 -24.377 -22.797  1.00 72.41           H  
ATOM     89 HE22 GLN A   6     -27.996 -24.636 -21.443  1.00 72.41           H  
ATOM     90  OE1 GLN A   6     -25.972 -22.361 -22.047  1.00 72.41           O  
ATOM     91  N   VAL A   7     -26.562 -18.573 -17.091  1.00 82.37           N  
ATOM     92  H   VAL A   7     -27.558 -18.537 -16.928  1.00 82.37           H  
ATOM     93  CA  VAL A   7     -25.782 -17.493 -16.496  1.00 82.37           C  
ATOM     94  HA  VAL A   7     -24.724 -17.742 -16.580  1.00 82.37           H  
ATOM     95  C   VAL A   7     -26.149 -17.380 -15.021  1.00 82.37           C  
ATOM     96  CB  VAL A   7     -26.010 -16.158 -17.231  1.00 82.37           C  
ATOM     97  HB  VAL A   7     -27.014 -15.788 -17.024  1.00 82.37           H  
ATOM     98  O   VAL A   7     -27.323 -17.273 -14.671  1.00 82.37           O  
ATOM     99  CG1 VAL A   7     -24.997 -15.106 -16.764  1.00 82.37           C  
ATOM    100 HG11 VAL A   7     -23.981 -15.449 -16.957  1.00 82.37           H  
ATOM    101 HG12 VAL A   7     -25.117 -14.917 -15.697  1.00 82.37           H  
ATOM    102 HG13 VAL A   7     -25.170 -14.169 -17.293  1.00 82.37           H  
ATOM    103  CG2 VAL A   7     -25.870 -16.340 -18.749  1.00 82.37           C  
ATOM    104 HG21 VAL A   7     -25.718 -15.380 -19.243  1.00 82.37           H  
ATOM    105 HG22 VAL A   7     -25.021 -16.986 -18.973  1.00 82.37           H  
ATOM    106 HG23 VAL A   7     -26.776 -16.798 -19.147  1.00 82.37           H  
ATOM    107  N   PHE A   8     -25.136 -17.379 -14.161  1.00 86.99           N  
ATOM    108  H   PHE A   8     -24.202 -17.469 -14.534  1.00 86.99           H  
ATOM    109  CA  PHE A   8     -25.273 -17.296 -12.708  1.00 86.99           C  
ATOM    110  HA  PHE A   8     -26.309 -17.078 -12.448  1.00 86.99           H  
ATOM    111  C   PHE A   8     -24.391 -16.170 -12.167  1.00 86.99           C  
ATOM    112  CB  PHE A   8     -24.882 -18.642 -12.078  1.00 86.99           C  
ATOM    113  HB2 PHE A   8     -25.007 -18.570 -10.998  1.00 86.99           H  
ATOM    114  HB3 PHE A   8     -23.825 -18.828 -12.274  1.00 86.99           H  
ATOM    115  O   PHE A   8     -23.296 -15.945 -12.682  1.00 86.99           O  
ATOM    116  CG  PHE A   8     -25.688 -19.824 -12.585  1.00 86.99           C  
ATOM    117  CD1 PHE A   8     -26.909 -20.154 -11.971  1.00 86.99           C  
ATOM    118  HD1 PHE A   8     -27.252 -19.575 -11.127  1.00 86.99           H  
ATOM    119  CD2 PHE A   8     -25.246 -20.561 -13.702  1.00 86.99           C  
ATOM    120  HD2 PHE A   8     -24.330 -20.288 -14.203  1.00 86.99           H  
ATOM    121  CE1 PHE A   8     -27.695 -21.205 -12.476  1.00 86.99           C  
ATOM    122  HE1 PHE A   8     -28.649 -21.433 -12.024  1.00 86.99           H  
ATOM    123  CE2 PHE A   8     -26.030 -21.614 -14.207  1.00 86.99           C  
ATOM    124  HE2 PHE A   8     -25.711 -22.148 -15.089  1.00 86.99           H  
ATOM    125  CZ  PHE A   8     -27.257 -21.932 -13.598  1.00 86.99           C  
ATOM    126  HZ  PHE A   8     -27.877 -22.714 -14.013  1.00 86.99           H  
ATOM    127  N   ARG A   9     -24.816 -15.488 -11.099  1.00 88.66           N  
ATOM    128  H   ARG A   9     -25.715 -15.734 -10.709  1.00 88.66           H  
ATOM    129  CA  ARG A   9     -23.964 -14.507 -10.404  1.00 88.66           C  
ATOM    130  HA  ARG A   9     -23.293 -14.064 -11.140  1.00 88.66           H  
ATOM    131  C   ARG A   9     -23.085 -15.217  -9.372  1.00 88.66           C  
ATOM    132  CB  ARG A   9     -24.809 -13.356  -9.836  1.00 88.66           C  
ATOM    133  HB2 ARG A   9     -25.454 -13.733  -9.042  1.00 88.66           H  
ATOM    134  HB3 ARG A   9     -25.444 -12.977 -10.638  1.00 88.66           H  
ATOM    135  O   ARG A   9     -23.595 -15.934  -8.505  1.00 88.66           O  
ATOM    136  CG  ARG A   9     -23.959 -12.186  -9.297  1.00 88.66           C  
ATOM    137  HG2 ARG A   9     -23.239 -11.874 -10.053  1.00 88.66           H  
ATOM    138  HG3 ARG A   9     -23.422 -12.505  -8.404  1.00 88.66           H  
ATOM    139  CD  ARG A   9     -24.872 -10.999  -8.955  1.00 88.66           C  
ATOM    140  HD2 ARG A   9     -25.325 -10.648  -9.882  1.00 88.66           H  
ATOM    141  HD3 ARG A   9     -25.668 -11.344  -8.294  1.00 88.66           H  
ATOM    142  NE  ARG A   9     -24.165  -9.877  -8.299  1.00 88.66           N  
ATOM    143  HE  ARG A   9     -23.293 -10.048  -7.819  1.00 88.66           H  
ATOM    144  NH1 ARG A   9     -25.730  -8.228  -8.689  1.00 88.66           N  
ATOM    145 HH11 ARG A   9     -25.973  -7.249  -8.641  1.00 88.66           H  
ATOM    146 HH12 ARG A   9     -26.253  -8.845  -9.293  1.00 88.66           H  
ATOM    147  NH2 ARG A   9     -23.881  -7.756  -7.553  1.00 88.66           N  
ATOM    148 HH21 ARG A   9     -23.035  -8.089  -7.113  1.00 88.66           H  
ATOM    149 HH22 ARG A   9     -24.145  -6.785  -7.468  1.00 88.66           H  
ATOM    150  CZ  ARG A   9     -24.597  -8.631  -8.188  1.00 88.66           C  
ATOM    151  N   ALA A  10     -21.776 -15.009  -9.462  1.00 88.76           N  
ATOM    152  H   ALA A  10     -21.449 -14.383 -10.184  1.00 88.76           H  
ATOM    153  CA  ALA A  10     -20.753 -15.571  -8.583  1.00 88.76           C  
ATOM    154  HA  ALA A  10     -21.220 -15.956  -7.677  1.00 88.76           H  
ATOM    155  C   ALA A  10     -19.747 -14.484  -8.167  1.00 88.76           C  
ATOM    156  CB  ALA A  10     -20.069 -16.735  -9.316  1.00 88.76           C  
ATOM    157  HB1 ALA A  10     -19.600 -16.367 -10.229  1.00 88.76           H  
ATOM    158  HB2 ALA A  10     -19.305 -17.182  -8.680  1.00 88.76           H  
ATOM    159  HB3 ALA A  10     -20.807 -17.493  -9.580  1.00 88.76           H  
ATOM    160  O   ALA A  10     -19.620 -13.472  -8.845  1.00 88.76           O  
ATOM    161  N   THR A  11     -19.019 -14.701  -7.071  1.00 88.58           N  
ATOM    162  H   THR A  11     -19.143 -15.563  -6.560  1.00 88.58           H  
ATOM    163  CA  THR A  11     -18.016 -13.753  -6.552  1.00 88.58           C  
ATOM    164  HA  THR A  11     -17.948 -12.888  -7.211  1.00 88.58           H  
ATOM    165  C   THR A  11     -16.648 -14.441  -6.514  1.00 88.58           C  
ATOM    166  CB  THR A  11     -18.397 -13.240  -5.149  1.00 88.58           C  
ATOM    167  HB  THR A  11     -18.167 -14.023  -4.426  1.00 88.58           H  
ATOM    168  O   THR A  11     -16.522 -15.506  -5.903  1.00 88.58           O  
ATOM    169  CG2 THR A  11     -17.611 -11.988  -4.764  1.00 88.58           C  
ATOM    170 HG21 THR A  11     -17.926 -11.639  -3.780  1.00 88.58           H  
ATOM    171 HG22 THR A  11     -16.543 -12.203  -4.735  1.00 88.58           H  
ATOM    172 HG23 THR A  11     -17.790 -11.194  -5.488  1.00 88.58           H  
ATOM    173  OG1 THR A  11     -19.781 -12.957  -5.025  1.00 88.58           O  
ATOM    174  HG1 THR A  11     -19.929 -12.138  -5.503  1.00 88.58           H  
ATOM    175  N   TYR A  12     -15.630 -13.850  -7.146  1.00 85.02           N  
ATOM    176  H   TYR A  12     -15.799 -12.961  -7.596  1.00 85.02           H  
ATOM    177  CA  TYR A  12     -14.247 -14.348  -7.195  1.00 85.02           C  
ATOM    178  HA  TYR A  12     -14.102 -15.119  -6.439  1.00 85.02           H  
ATOM    179  C   TYR A  12     -13.275 -13.197  -6.910  1.00 85.02           C  
ATOM    180  CB  TYR A  12     -13.947 -14.943  -8.583  1.00 85.02           C  
ATOM    181  HB2 TYR A  12     -12.891 -15.209  -8.622  1.00 85.02           H  
ATOM    182  HB3 TYR A  12     -14.110 -14.172  -9.336  1.00 85.02           H  
ATOM    183  O   TYR A  12     -13.400 -12.162  -7.550  1.00 85.02           O  
ATOM    184  CG  TYR A  12     -14.754 -16.176  -8.948  1.00 85.02           C  
ATOM    185  CD1 TYR A  12     -14.496 -17.395  -8.296  1.00 85.02           C  
ATOM    186  HD1 TYR A  12     -13.732 -17.440  -7.534  1.00 85.02           H  
ATOM    187  CD2 TYR A  12     -15.759 -16.107  -9.931  1.00 85.02           C  
ATOM    188  HD2 TYR A  12     -15.953 -15.165 -10.422  1.00 85.02           H  
ATOM    189  CE1 TYR A  12     -15.241 -18.542  -8.621  1.00 85.02           C  
ATOM    190  HE1 TYR A  12     -15.045 -19.467  -8.099  1.00 85.02           H  
ATOM    191  CE2 TYR A  12     -16.511 -17.252 -10.263  1.00 85.02           C  
ATOM    192  HE2 TYR A  12     -17.290 -17.203 -11.010  1.00 85.02           H  
ATOM    193  OH  TYR A  12     -16.960 -19.591  -9.900  1.00 85.02           O  
ATOM    194  HH  TYR A  12     -16.666 -20.329  -9.362  1.00 85.02           H  
ATOM    195  CZ  TYR A  12     -16.250 -18.472  -9.605  1.00 85.02           C  
ATOM    196  N   SER A  13     -12.326 -13.367  -5.976  1.00 80.15           N  
ATOM    197  H   SER A  13     -12.225 -14.268  -5.532  1.00 80.15           H  
ATOM    198  CA  SER A  13     -11.404 -12.295  -5.526  1.00 80.15           C  
ATOM    199  HA  SER A  13     -10.979 -12.581  -4.564  1.00 80.15           H  
ATOM    200  C   SER A  13     -12.138 -10.961  -5.289  1.00 80.15           C  
ATOM    201  CB  SER A  13     -10.223 -12.133  -6.499  1.00 80.15           C  
ATOM    202  HB2 SER A  13     -10.593 -11.994  -7.515  1.00 80.15           H  
ATOM    203  HB3 SER A  13      -9.653 -11.248  -6.218  1.00 80.15           H  
ATOM    204  O   SER A  13     -11.918  -9.993  -6.009  1.00 80.15           O  
ATOM    205  OG  SER A  13      -9.350 -13.254  -6.446  1.00 80.15           O  
ATOM    206  HG  SER A  13      -8.491 -12.855  -6.289  1.00 80.15           H  
ATOM    207  N   ASN A  14     -13.129 -10.987  -4.386  1.00 80.25           N  
ATOM    208  H   ASN A  14     -13.134 -11.771  -3.749  1.00 80.25           H  
ATOM    209  CA  ASN A  14     -14.107  -9.925  -4.064  1.00 80.25           C  
ATOM    210  HA  ASN A  14     -14.881 -10.397  -3.459  1.00 80.25           H  
ATOM    211  C   ASN A  14     -14.910  -9.325  -5.243  1.00 80.25           C  
ATOM    212  CB  ASN A  14     -13.452  -8.884  -3.135  1.00 80.25           C  
ATOM    213  HB2 ASN A  14     -12.591  -8.430  -3.627  1.00 80.25           H  
ATOM    214  HB3 ASN A  14     -14.155  -8.082  -2.915  1.00 80.25           H  
ATOM    215  O   ASN A  14     -15.908  -8.643  -5.033  1.00 80.25           O  
ATOM    216  CG  ASN A  14     -13.000  -9.483  -1.810  1.00 80.25           C  
ATOM    217  ND2 ASN A  14     -12.291  -8.728  -1.013  1.00 80.25           N  
ATOM    218 HD21 ASN A  14     -11.831  -9.114  -0.201  1.00 80.25           H  
ATOM    219 HD22 ASN A  14     -12.182  -7.742  -1.204  1.00 80.25           H  
ATOM    220  OD1 ASN A  14     -13.282 -10.639  -1.488  1.00 80.25           O  
ATOM    221  N   THR A  15     -14.587  -9.686  -6.483  1.00 87.08           N  
ATOM    222  H   THR A  15     -13.749 -10.237  -6.602  1.00 87.08           H  
ATOM    223  CA  THR A  15     -15.239  -9.203  -7.693  1.00 87.08           C  
ATOM    224  HA  THR A  15     -15.560  -8.175  -7.524  1.00 87.08           H  
ATOM    225  C   THR A  15     -16.459 -10.055  -8.029  1.00 87.08           C  
ATOM    226  CB  THR A  15     -14.242  -9.188  -8.857  1.00 87.08           C  
ATOM    227  HB  THR A  15     -13.904 -10.201  -9.077  1.00 87.08           H  
ATOM    228  O   THR A  15     -16.363 -11.262  -8.280  1.00 87.08           O  
ATOM    229  CG2 THR A  15     -14.859  -8.584 -10.113  1.00 87.08           C  
ATOM    230 HG21 THR A  15     -15.636  -9.241 -10.502  1.00 87.08           H  
ATOM    231 HG22 THR A  15     -15.282  -7.606  -9.885  1.00 87.08           H  
ATOM    232 HG23 THR A  15     -14.077  -8.468 -10.864  1.00 87.08           H  
ATOM    233  OG1 THR A  15     -13.127  -8.380  -8.566  1.00 87.08           O  
ATOM    234  HG1 THR A  15     -12.722  -8.685  -7.751  1.00 87.08           H  
ATOM    235  N   ASP A  16     -17.626  -9.419  -8.082  1.00 91.35           N  
ATOM    236  H   ASP A  16     -17.654  -8.448  -7.806  1.00 91.35           H  
ATOM    237  CA  ASP A  16     -18.844 -10.034  -8.602  1.00 91.35           C  
ATOM    238  HA  ASP A  16     -18.917 -11.045  -8.203  1.00 91.35           H  
ATOM    239  C   ASP A  16     -18.783 -10.163 -10.134  1.00 91.35           C  
ATOM    240  CB  ASP A  16     -20.079  -9.239  -8.141  1.00 91.35           C  
ATOM    241  HB2 ASP A  16     -19.812  -8.196  -7.974  1.00 91.35           H  
ATOM    242  HB3 ASP A  16     -20.816  -9.258  -8.944  1.00 91.35           H  
ATOM    243  O   ASP A  16     -18.481  -9.208 -10.857  1.00 91.35           O  
ATOM    244  CG  ASP A  16     -20.783  -9.795  -6.898  1.00 91.35           C  
ATOM    245  OD1 ASP A  16     -20.332 -10.791  -6.291  1.00 91.35           O  
ATOM    246  OD2 ASP A  16     -21.908  -9.315  -6.637  1.00 91.35           O  
ATOM    247  N   VAL A  17     -19.107 -11.358 -10.631  1.00 92.42           N  
ATOM    248  H   VAL A  17     -19.336 -12.094  -9.977  1.00 92.42           H  
ATOM    249  CA  VAL A  17     -19.178 -11.688 -12.056  1.00 92.42           C  
ATOM    250  HA  VAL A  17     -19.198 -10.752 -12.614  1.00 92.42           H  
ATOM    251  C   VAL A  17     -20.465 -12.435 -12.397  1.00 92.42           C  
ATOM    252  CB  VAL A  17     -17.954 -12.492 -12.552  1.00 92.42           C  
ATOM    253  HB  VAL A  17     -18.033 -12.582 -13.636  1.00 92.42           H  
ATOM    254  O   VAL A  17     -20.981 -13.245 -11.621  1.00 92.42           O  
ATOM    255  CG1 VAL A  17     -16.625 -11.792 -12.251  1.00 92.42           C  
ATOM    256 HG11 VAL A  17     -16.646 -10.776 -12.644  1.00 92.42           H  
ATOM    257 HG12 VAL A  17     -16.453 -11.749 -11.175  1.00 92.42           H  
ATOM    258 HG13 VAL A  17     -15.806 -12.337 -12.721  1.00 92.42           H  
ATOM    259  CG2 VAL A  17     -17.872 -13.915 -11.982  1.00 92.42           C  
ATOM    260 HG21 VAL A  17     -18.742 -14.496 -12.288  1.00 92.42           H  
ATOM    261 HG22 VAL A  17     -17.834 -13.871 -10.894  1.00 92.42           H  
ATOM    262 HG23 VAL A  17     -16.980 -14.410 -12.366  1.00 92.42           H  
ATOM    263  N   TYR A  18     -20.931 -12.228 -13.619  1.00 91.58           N  
ATOM    264  H   TYR A  18     -20.482 -11.514 -14.175  1.00 91.58           H  
ATOM    265  CA  TYR A  18     -21.846 -13.123 -14.307  1.00 91.58           C  
ATOM    266  HA  TYR A  18     -22.533 -13.570 -13.588  1.00 91.58           H  
ATOM    267  C   TYR A  18     -21.021 -14.234 -14.969  1.00 91.58           C  
ATOM    268  CB  TYR A  18     -22.663 -12.298 -15.307  1.00 91.58           C  
ATOM    269  HB2 TYR A  18     -21.997 -11.918 -16.082  1.00 91.58           H  
ATOM    270  HB3 TYR A  18     -23.395 -12.950 -15.785  1.00 91.58           H  
ATOM    271  O   TYR A  18     -20.148 -13.950 -15.787  1.00 91.58           O  
ATOM    272  CG  TYR A  18     -23.396 -11.131 -14.671  1.00 91.58           C  
ATOM    273  CD1 TYR A  18     -24.484 -11.380 -13.812  1.00 91.58           C  
ATOM    274  HD1 TYR A  18     -24.792 -12.396 -13.617  1.00 91.58           H  
ATOM    275  CD2 TYR A  18     -22.979  -9.806 -14.912  1.00 91.58           C  
ATOM    276  HD2 TYR A  18     -22.130  -9.604 -15.548  1.00 91.58           H  
ATOM    277  CE1 TYR A  18     -25.172 -10.306 -13.215  1.00 91.58           C  
ATOM    278  HE1 TYR A  18     -26.022 -10.481 -12.572  1.00 91.58           H  
ATOM    279  CE2 TYR A  18     -23.683  -8.729 -14.338  1.00 91.58           C  
ATOM    280  HE2 TYR A  18     -23.384  -7.714 -14.552  1.00 91.58           H  
ATOM    281  OH  TYR A  18     -25.464  -7.950 -12.921  1.00 91.58           O  
ATOM    282  HH  TYR A  18     -25.183  -7.109 -13.288  1.00 91.58           H  
ATOM    283  CZ  TYR A  18     -24.783  -8.978 -13.490  1.00 91.58           C  
ATOM    284  N   GLU A  19     -21.260 -15.491 -14.592  1.00 91.08           N  
ATOM    285  H   GLU A  19     -21.983 -15.642 -13.904  1.00 91.08           H  
ATOM    286  CA  GLU A  19     -20.575 -16.690 -15.095  1.00 91.08           C  
ATOM    287  HA  GLU A  19     -19.724 -16.392 -15.707  1.00 91.08           H  
ATOM    288  C   GLU A  19     -21.541 -17.510 -15.966  1.00 91.08           C  
ATOM    289  CB  GLU A  19     -20.042 -17.533 -13.903  1.00 91.08           C  
ATOM    290  HB2 GLU A  19     -20.887 -17.863 -13.298  1.00 91.08           H  
ATOM    291  HB3 GLU A  19     -19.404 -16.905 -13.282  1.00 91.08           H  
ATOM    292  O   GLU A  19     -22.613 -17.886 -15.490  1.00 91.08           O  
ATOM    293  CG  GLU A  19     -19.226 -18.766 -14.349  1.00 91.08           C  
ATOM    294  HG2 GLU A  19     -18.348 -18.394 -14.877  1.00 91.08           H  
ATOM    295  HG3 GLU A  19     -19.814 -19.343 -15.062  1.00 91.08           H  
ATOM    296  CD  GLU A  19     -18.769 -19.740 -13.230  1.00 91.08           C  
ATOM    297  OE1 GLU A  19     -17.703 -20.380 -13.427  1.00 91.08           O  
ATOM    298  OE2 GLU A  19     -19.489 -19.978 -12.225  1.00 91.08           O  
ATOM    299  N   CYS A  20     -21.154 -17.850 -17.200  1.00 88.92           N  
ATOM    300  H   CYS A  20     -20.277 -17.489 -17.548  1.00 88.92           H  
ATOM    301  CA  CYS A  20     -21.811 -18.896 -17.995  1.00 88.92           C  
ATOM    302  HA  CYS A  20     -22.582 -19.349 -17.372  1.00 88.92           H  
ATOM    303  C   CYS A  20     -20.840 -20.032 -18.343  1.00 88.92           C  
ATOM    304  CB  CYS A  20     -22.530 -18.289 -19.212  1.00 88.92           C  
ATOM    305  HB2 CYS A  20     -22.957 -17.335 -18.903  1.00 88.92           H  
ATOM    306  HB3 CYS A  20     -23.343 -18.950 -19.511  1.00 88.92           H  
ATOM    307  O   CYS A  20     -19.630 -19.820 -18.411  1.00 88.92           O  
ATOM    308  SG  CYS A  20     -21.451 -18.014 -20.648  1.00 88.92           S  
ATOM    309  HG  CYS A  20     -21.282 -19.294 -20.992  1.00 88.92           H  
ATOM    310  N   MET A  21     -21.354 -21.244 -18.558  1.00 85.50           N  
ATOM    311  H   MET A  21     -22.359 -21.345 -18.562  1.00 85.50           H  
ATOM    312  CA  MET A  21     -20.546 -22.424 -18.901  1.00 85.50           C  
ATOM    313  HA  MET A  21     -19.493 -22.228 -18.699  1.00 85.50           H  
ATOM    314  C   MET A  21     -20.676 -22.761 -20.389  1.00 85.50           C  
ATOM    315  CB  MET A  21     -20.978 -23.625 -18.044  1.00 85.50           C  
ATOM    316  HB2 MET A  21     -22.066 -23.688 -18.044  1.00 85.50           H  
ATOM    317  HB3 MET A  21     -20.603 -24.542 -18.498  1.00 85.50           H  
ATOM    318  O   MET A  21     -21.775 -23.026 -20.861  1.00 85.50           O  
ATOM    319  CG  MET A  21     -20.485 -23.557 -16.592  1.00 85.50           C  
ATOM    320  HG2 MET A  21     -20.840 -22.626 -16.150  1.00 85.50           H  
ATOM    321  HG3 MET A  21     -20.953 -24.377 -16.047  1.00 85.50           H  
ATOM    322  SD  MET A  21     -18.687 -23.667 -16.317  1.00 85.50           S  
ATOM    323  CE  MET A  21     -18.266 -25.217 -17.165  1.00 85.50           C  
ATOM    324  HE1 MET A  21     -18.411 -25.099 -18.239  1.00 85.50           H  
ATOM    325  HE2 MET A  21     -17.219 -25.459 -16.983  1.00 85.50           H  
ATOM    326  HE3 MET A  21     -18.896 -26.027 -16.798  1.00 85.50           H  
ATOM    327  N   MET A  22     -19.553 -22.818 -21.107  1.00 81.03           N  
ATOM    328  H   MET A  22     -18.683 -22.576 -20.654  1.00 81.03           H  
ATOM    329  CA  MET A  22     -19.469 -23.183 -22.524  1.00 81.03           C  
ATOM    330  HA  MET A  22     -20.393 -23.673 -22.831  1.00 81.03           H  
ATOM    331  C   MET A  22     -18.294 -24.152 -22.741  1.00 81.03           C  
ATOM    332  CB  MET A  22     -19.307 -21.896 -23.357  1.00 81.03           C  
ATOM    333  HB2 MET A  22     -18.403 -21.376 -23.042  1.00 81.03           H  
ATOM    334  HB3 MET A  22     -20.159 -21.241 -23.173  1.00 81.03           H  
ATOM    335  O   MET A  22     -17.152 -23.822 -22.437  1.00 81.03           O  
ATOM    336  CG  MET A  22     -19.219 -22.175 -24.862  1.00 81.03           C  
ATOM    337  HG2 MET A  22     -18.417 -22.891 -25.042  1.00 81.03           H  
ATOM    338  HG3 MET A  22     -20.158 -22.620 -25.191  1.00 81.03           H  
ATOM    339  SD  MET A  22     -18.886 -20.711 -25.882  1.00 81.03           S  
ATOM    340  CE  MET A  22     -18.592 -21.529 -27.470  1.00 81.03           C  
ATOM    341  HE1 MET A  22     -18.488 -20.775 -28.251  1.00 81.03           H  
ATOM    342  HE2 MET A  22     -19.435 -22.180 -27.703  1.00 81.03           H  
ATOM    343  HE3 MET A  22     -17.680 -22.123 -27.413  1.00 81.03           H  
ATOM    344  N   ASN A  23     -18.546 -25.345 -23.295  1.00 73.61           N  
ATOM    345  H   ASN A  23     -19.499 -25.555 -23.559  1.00 73.61           H  
ATOM    346  CA  ASN A  23     -17.510 -26.339 -23.641  1.00 73.61           C  
ATOM    347  HA  ASN A  23     -18.009 -27.292 -23.814  1.00 73.61           H  
ATOM    348  C   ASN A  23     -16.484 -26.597 -22.506  1.00 73.61           C  
ATOM    349  CB  ASN A  23     -16.832 -25.921 -24.965  1.00 73.61           C  
ATOM    350  HB2 ASN A  23     -16.040 -26.632 -25.202  1.00 73.61           H  
ATOM    351  HB3 ASN A  23     -16.369 -24.943 -24.835  1.00 73.61           H  
ATOM    352  O   ASN A  23     -15.287 -26.360 -22.676  1.00 73.61           O  
ATOM    353  CG  ASN A  23     -17.766 -25.870 -26.157  1.00 73.61           C  
ATOM    354  ND2 ASN A  23     -17.413 -25.125 -27.180  1.00 73.61           N  
ATOM    355 HD21 ASN A  23     -16.576 -24.562 -27.146  1.00 73.61           H  
ATOM    356 HD22 ASN A  23     -18.080 -25.074 -27.937  1.00 73.61           H  
ATOM    357  OD1 ASN A  23     -18.804 -26.506 -26.204  1.00 73.61           O  
ATOM    358  N   GLU A  24     -16.951 -27.033 -21.327  1.00 77.02           N  
ATOM    359  H   GLU A  24     -17.933 -27.259 -21.269  1.00 77.02           H  
ATOM    360  CA  GLU A  24     -16.140 -27.255 -20.104  1.00 77.02           C  
ATOM    361  HA  GLU A  24     -16.829 -27.557 -19.316  1.00 77.02           H  
ATOM    362  C   GLU A  24     -15.417 -26.009 -19.535  1.00 77.02           C  
ATOM    363  CB  GLU A  24     -15.160 -28.434 -20.295  1.00 77.02           C  
ATOM    364  HB2 GLU A  24     -14.436 -28.186 -21.070  1.00 77.02           H  
ATOM    365  HB3 GLU A  24     -14.594 -28.578 -19.374  1.00 77.02           H  
ATOM    366  O   GLU A  24     -14.731 -26.094 -18.515  1.00 77.02           O  
ATOM    367  CG  GLU A  24     -15.829 -29.768 -20.662  1.00 77.02           C  
ATOM    368  HG2 GLU A  24     -16.336 -29.664 -21.621  1.00 77.02           H  
ATOM    369  HG3 GLU A  24     -15.048 -30.518 -20.788  1.00 77.02           H  
ATOM    370  CD  GLU A  24     -16.810 -30.245 -19.581  1.00 77.02           C  
ATOM    371  OE1 GLU A  24     -17.947 -30.609 -19.950  1.00 77.02           O  
ATOM    372  OE2 GLU A  24     -16.425 -30.215 -18.389  1.00 77.02           O  
ATOM    373  N   SER A  25     -15.581 -24.831 -20.145  1.00 82.95           N  
ATOM    374  H   SER A  25     -16.160 -24.795 -20.971  1.00 82.95           H  
ATOM    375  CA  SER A  25     -14.947 -23.574 -19.737  1.00 82.95           C  
ATOM    376  HA  SER A  25     -14.264 -23.758 -18.907  1.00 82.95           H  
ATOM    377  C   SER A  25     -15.984 -22.548 -19.272  1.00 82.95           C  
ATOM    378  CB  SER A  25     -14.120 -23.016 -20.898  1.00 82.95           C  
ATOM    379  HB2 SER A  25     -13.737 -22.030 -20.635  1.00 82.95           H  
ATOM    380  HB3 SER A  25     -14.756 -22.930 -21.779  1.00 82.95           H  
ATOM    381  O   SER A  25     -17.025 -22.368 -19.896  1.00 82.95           O  
ATOM    382  OG  SER A  25     -13.037 -23.881 -21.194  1.00 82.95           O  
ATOM    383  HG  SER A  25     -13.438 -24.702 -21.488  1.00 82.95           H  
ATOM    384  N   SER A  26     -15.694 -21.840 -18.180  1.00 87.99           N  
ATOM    385  H   SER A  26     -14.863 -22.060 -17.651  1.00 87.99           H  
ATOM    386  CA  SER A  26     -16.484 -20.677 -17.759  1.00 87.99           C  
ATOM    387  HA  SER A  26     -17.545 -20.907 -17.855  1.00 87.99           H  
ATOM    388  C   SER A  26     -16.140 -19.454 -18.621  1.00 87.99           C  
ATOM    389  CB  SER A  26     -16.198 -20.310 -16.297  1.00 87.99           C  
ATOM    390  HB2 SER A  26     -15.180 -19.927 -16.224  1.00 87.99           H  
ATOM    391  HB3 SER A  26     -16.876 -19.507 -16.008  1.00 87.99           H  
ATOM    392  O   SER A  26     -14.953 -19.213 -18.843  1.00 87.99           O  
ATOM    393  OG  SER A  26     -16.335 -21.386 -15.379  1.00 87.99           O  
ATOM    394  HG  SER A  26     -16.915 -21.055 -14.689  1.00 87.99           H  
ATOM    395  N   ILE A  27     -17.135 -18.653 -19.018  1.00 91.39           N  
ATOM    396  H   ILE A  27     -18.078 -18.954 -18.817  1.00 91.39           H  
ATOM    397  CA  ILE A  27     -16.980 -17.263 -19.487  1.00 91.39           C  
ATOM    398  HA  ILE A  27     -15.919 -17.046 -19.605  1.00 91.39           H  
ATOM    399  C   ILE A  27     -17.546 -16.331 -18.407  1.00 91.39           C  
ATOM    400  CB  ILE A  27     -17.654 -17.007 -20.858  1.00 91.39           C  
ATOM    401  HB  ILE A  27     -18.727 -17.161 -20.744  1.00 91.39           H  
ATOM    402  O   ILE A  27     -18.648 -16.557 -17.909  1.00 91.39           O  
ATOM    403  CG1 ILE A  27     -17.134 -17.988 -21.933  1.00 91.39           C  
ATOM    404 HG12 ILE A  27     -17.303 -19.008 -21.587  1.00 91.39           H  
ATOM    405 HG13 ILE A  27     -16.062 -17.846 -22.065  1.00 91.39           H  
ATOM    406  CG2 ILE A  27     -17.419 -15.548 -21.311  1.00 91.39           C  
ATOM    407 HG21 ILE A  27     -17.958 -15.347 -22.237  1.00 91.39           H  
ATOM    408 HG22 ILE A  27     -17.803 -14.845 -20.572  1.00 91.39           H  
ATOM    409 HG23 ILE A  27     -16.356 -15.362 -21.461  1.00 91.39           H  
ATOM    410  CD1 ILE A  27     -17.828 -17.861 -23.297  1.00 91.39           C  
ATOM    411 HD11 ILE A  27     -18.908 -17.929 -23.168  1.00 91.39           H  
ATOM    412 HD12 ILE A  27     -17.570 -16.917 -23.778  1.00 91.39           H  
ATOM    413 HD13 ILE A  27     -17.501 -18.673 -23.946  1.00 91.39           H  
ATOM    414  N   MET A  28     -16.791 -15.295 -18.044  1.00 93.38           N  
ATOM    415  H   MET A  28     -15.864 -15.240 -18.441  1.00 93.38           H  
ATOM    416  CA  MET A  28     -17.088 -14.359 -16.962  1.00 93.38           C  
ATOM    417  HA  MET A  28     -18.062 -14.607 -16.540  1.00 93.38           H  
ATOM    418  C   MET A  28     -17.133 -12.914 -17.473  1.00 93.38           C  
ATOM    419  CB  MET A  28     -16.047 -14.491 -15.837  1.00 93.38           C  
ATOM    420  HB2 MET A  28     -15.055 -14.290 -16.239  1.00 93.38           H  
ATOM    421  HB3 MET A  28     -16.263 -13.747 -15.071  1.00 93.38           H  
ATOM    422  O   MET A  28     -16.211 -12.472 -18.164  1.00 93.38           O  
ATOM    423  CG  MET A  28     -16.052 -15.875 -15.175  1.00 93.38           C  
ATOM    424  HG2 MET A  28     -15.904 -16.637 -15.940  1.00 93.38           H  
ATOM    425  HG3 MET A  28     -17.029 -16.037 -14.719  1.00 93.38           H  
ATOM    426  SD  MET A  28     -14.770 -16.087 -13.908  1.00 93.38           S  
ATOM    427  CE  MET A  28     -15.142 -17.785 -13.399  1.00 93.38           C  
ATOM    428  HE1 MET A  28     -14.959 -18.466 -14.230  1.00 93.38           H  
ATOM    429  HE2 MET A  28     -14.513 -18.057 -12.552  1.00 93.38           H  
ATOM    430  HE3 MET A  28     -16.189 -17.858 -13.103  1.00 93.38           H  
ATOM    431  N   ARG A  29     -18.181 -12.183 -17.078  1.00 93.58           N  
ATOM    432  H   ARG A  29     -18.890 -12.661 -16.540  1.00 93.58           H  
ATOM    433  CA  ARG A  29     -18.370 -10.733 -17.268  1.00 93.58           C  
ATOM    434  HA  ARG A  29     -17.516 -10.311 -17.797  1.00 93.58           H  
ATOM    435  C   ARG A  29     -18.469 -10.064 -15.897  1.00 93.58           C  
ATOM    436  CB  ARG A  29     -19.634 -10.511 -18.116  1.00 93.58           C  
ATOM    437  HB2 ARG A  29     -20.467 -11.000 -17.612  1.00 93.58           H  
ATOM    438  HB3 ARG A  29     -19.486 -11.003 -19.077  1.00 93.58           H  
ATOM    439  O   ARG A  29     -19.266 -10.505 -15.074  1.00 93.58           O  
ATOM    440  CG  ARG A  29     -20.040  -9.045 -18.369  1.00 93.58           C  
ATOM    441  HG2 ARG A  29     -20.330  -8.575 -17.429  1.00 93.58           H  
ATOM    442  HG3 ARG A  29     -19.211  -8.490 -18.809  1.00 93.58           H  
ATOM    443  CD  ARG A  29     -21.236  -9.048 -19.335  1.00 93.58           C  
ATOM    444  HD2 ARG A  29     -21.974  -9.758 -18.964  1.00 93.58           H  
ATOM    445  HD3 ARG A  29     -20.896  -9.384 -20.315  1.00 93.58           H  
ATOM    446  NE  ARG A  29     -21.891  -7.736 -19.470  1.00 93.58           N  
ATOM    447  HE  ARG A  29     -21.606  -6.996 -18.845  1.00 93.58           H  
ATOM    448  NH1 ARG A  29     -23.654  -8.435 -20.757  1.00 93.58           N  
ATOM    449 HH11 ARG A  29     -24.606  -8.274 -21.055  1.00 93.58           H  
ATOM    450 HH12 ARG A  29     -23.271  -9.369 -20.774  1.00 93.58           H  
ATOM    451  NH2 ARG A  29     -23.612  -6.337 -20.044  1.00 93.58           N  
ATOM    452 HH21 ARG A  29     -24.544  -6.210 -20.411  1.00 93.58           H  
ATOM    453 HH22 ARG A  29     -23.215  -5.594 -19.487  1.00 93.58           H  
ATOM    454  CZ  ARG A  29     -23.033  -7.500 -20.092  1.00 93.58           C  
ATOM    455  N   ARG A  30     -17.656  -9.043 -15.631  1.00 93.44           N  
ATOM    456  H   ARG A  30     -17.080  -8.700 -16.385  1.00 93.44           H  
ATOM    457  CA  ARG A  30     -17.636  -8.284 -14.371  1.00 93.44           C  
ATOM    458  HA  ARG A  30     -17.583  -8.967 -13.524  1.00 93.44           H  
ATOM    459  C   ARG A  30     -18.922  -7.485 -14.199  1.00 93.44           C  
ATOM    460  CB  ARG A  30     -16.406  -7.354 -14.364  1.00 93.44           C  
ATOM    461  HB2 ARG A  30     -16.654  -6.424 -13.852  1.00 93.44           H  
ATOM    462  HB3 ARG A  30     -16.116  -7.111 -15.386  1.00 93.44           H  
ATOM    463  O   ARG A  30     -19.358  -6.814 -15.125  1.00 93.44           O  
ATOM    464  CG  ARG A  30     -15.228  -7.992 -13.624  1.00 93.44           C  
ATOM    465  HG2 ARG A  30     -15.222  -9.063 -13.826  1.00 93.44           H  
ATOM    466  HG3 ARG A  30     -15.395  -7.843 -12.557  1.00 93.44           H  
ATOM    467  CD  ARG A  30     -13.840  -7.454 -14.000  1.00 93.44           C  
ATOM    468  HD2 ARG A  30     -13.687  -7.644 -15.062  1.00 93.44           H  
ATOM    469  HD3 ARG A  30     -13.102  -8.045 -13.458  1.00 93.44           H  
ATOM    470  NE  ARG A  30     -13.611  -6.010 -13.758  1.00 93.44           N  
ATOM    471  HE  ARG A  30     -14.242  -5.370 -14.220  1.00 93.44           H  
ATOM    472  NH1 ARG A  30     -12.038  -4.418 -14.164  1.00 93.44           N  
ATOM    473 HH11 ARG A  30     -11.074  -4.281 -14.432  1.00 93.44           H  
ATOM    474 HH12 ARG A  30     -12.755  -3.864 -14.611  1.00 93.44           H  
ATOM    475  NH2 ARG A  30     -11.429  -6.134 -12.957  1.00 93.44           N  
ATOM    476 HH21 ARG A  30     -10.479  -5.835 -13.128  1.00 93.44           H  
ATOM    477 HH22 ARG A  30     -11.591  -7.010 -12.481  1.00 93.44           H  
ATOM    478  CZ  ARG A  30     -12.381  -5.531 -13.611  1.00 93.44           C  
ATOM    479  N   CYS A  31     -19.496  -7.517 -12.999  1.00 89.95           N  
ATOM    480  H   CYS A  31     -19.113  -8.119 -12.285  1.00 89.95           H  
ATOM    481  CA  CYS A  31     -20.713  -6.766 -12.687  1.00 89.95           C  
ATOM    482  HA  CYS A  31     -21.425  -6.883 -13.503  1.00 89.95           H  
ATOM    483  C   CYS A  31     -20.474  -5.254 -12.527  1.00 89.95           C  
ATOM    484  CB  CYS A  31     -21.332  -7.331 -11.400  1.00 89.95           C  
ATOM    485  HB2 CYS A  31     -20.614  -7.236 -10.585  1.00 89.95           H  
ATOM    486  HB3 CYS A  31     -22.218  -6.745 -11.153  1.00 89.95           H  
ATOM    487  O   CYS A  31     -21.440  -4.502 -12.566  1.00 89.95           O  
ATOM    488  SG  CYS A  31     -21.804  -9.075 -11.594  1.00 89.95           S  
ATOM    489  HG  CYS A  31     -22.157  -9.273 -10.321  1.00 89.95           H  
ATOM    490  N   LYS A  32     -19.223  -4.819 -12.295  1.00 89.51           N  
ATOM    491  H   LYS A  32     -18.481  -5.504 -12.265  1.00 89.51           H  
ATOM    492  CA  LYS A  32     -18.892  -3.415 -11.987  1.00 89.51           C  
ATOM    493  HA  LYS A  32     -19.726  -2.988 -11.429  1.00 89.51           H  
ATOM    494  C   LYS A  32     -18.758  -2.520 -13.225  1.00 89.51           C  
ATOM    495  CB  LYS A  32     -17.652  -3.344 -11.065  1.00 89.51           C  
ATOM    496  HB2 LYS A  32     -17.722  -4.121 -10.303  1.00 89.51           H  
ATOM    497  HB3 LYS A  32     -17.681  -2.382 -10.555  1.00 89.51           H  
ATOM    498  O   LYS A  32     -19.037  -1.333 -13.151  1.00 89.51           O  
ATOM    499  CG  LYS A  32     -16.293  -3.450 -11.786  1.00 89.51           C  
ATOM    500  HG2 LYS A  32     -16.234  -4.384 -12.345  1.00 89.51           H  
ATOM    501  HG3 LYS A  32     -16.215  -2.615 -12.482  1.00 89.51           H  
ATOM    502  CD  LYS A  32     -15.106  -3.356 -10.814  1.00 89.51           C  
ATOM    503  HD2 LYS A  32     -14.968  -4.313 -10.311  1.00 89.51           H  
ATOM    504  HD3 LYS A  32     -15.315  -2.590 -10.068  1.00 89.51           H  
ATOM    505  CE  LYS A  32     -13.832  -2.962 -11.577  1.00 89.51           C  
ATOM    506  HE2 LYS A  32     -13.627  -3.718 -12.335  1.00 89.51           H  
ATOM    507  HE3 LYS A  32     -14.024  -2.030 -12.108  1.00 89.51           H  
ATOM    508  NZ  LYS A  32     -12.665  -2.793 -10.671  1.00 89.51           N  
ATOM    509  HZ1 LYS A  32     -12.456  -3.643 -10.167  1.00 89.51           H  
ATOM    510  HZ2 LYS A  32     -12.845  -2.070  -9.990  1.00 89.51           H  
ATOM    511  HZ3 LYS A  32     -11.845  -2.520 -11.195  1.00 89.51           H  
ATOM    512  N   ASP A  33     -18.295  -3.088 -14.336  1.00 90.83           N  
ATOM    513  H   ASP A  33     -18.033  -4.063 -14.294  1.00 90.83           H  
ATOM    514  CA  ASP A  33     -17.846  -2.354 -15.529  1.00 90.83           C  
ATOM    515  HA  ASP A  33     -18.349  -1.388 -15.567  1.00 90.83           H  
ATOM    516  C   ASP A  33     -18.169  -3.067 -16.855  1.00 90.83           C  
ATOM    517  CB  ASP A  33     -16.331  -2.103 -15.404  1.00 90.83           C  
ATOM    518  HB2 ASP A  33     -15.967  -1.602 -16.301  1.00 90.83           H  
ATOM    519  HB3 ASP A  33     -16.169  -1.418 -14.572  1.00 90.83           H  
ATOM    520  O   ASP A  33     -17.822  -2.566 -17.923  1.00 90.83           O  
ATOM    521  CG  ASP A  33     -15.494  -3.369 -15.161  1.00 90.83           C  
ATOM    522  OD1 ASP A  33     -15.964  -4.508 -15.389  1.00 90.83           O  
ATOM    523  OD2 ASP A  33     -14.365  -3.239 -14.648  1.00 90.83           O  
ATOM    524  N   ASP A  34     -18.810  -4.240 -16.807  1.00 91.11           N  
ATOM    525  H   ASP A  34     -19.119  -4.577 -15.906  1.00 91.11           H  
ATOM    526  CA  ASP A  34     -19.083  -5.107 -17.957  1.00 91.11           C  
ATOM    527  HA  ASP A  34     -19.501  -6.022 -17.537  1.00 91.11           H  
ATOM    528  C   ASP A  34     -17.848  -5.633 -18.715  1.00 91.11           C  
ATOM    529  CB  ASP A  34     -20.169  -4.479 -18.856  1.00 91.11           C  
ATOM    530  HB2 ASP A  34     -19.985  -3.415 -19.007  1.00 91.11           H  
ATOM    531  HB3 ASP A  34     -20.142  -4.954 -19.837  1.00 91.11           H  
ATOM    532  O   ASP A  34     -17.963  -6.135 -19.838  1.00 91.11           O  
ATOM    533  CG  ASP A  34     -21.583  -4.689 -18.328  1.00 91.11           C  
ATOM    534  OD1 ASP A  34     -21.803  -5.705 -17.634  1.00 91.11           O  
ATOM    535  OD2 ASP A  34     -22.522  -4.076 -18.872  1.00 91.11           O  
ATOM    536  N   TRP A  35     -16.659  -5.617 -18.103  1.00 95.00           N  
ATOM    537  H   TRP A  35     -16.585  -5.213 -17.180  1.00 95.00           H  
ATOM    538  CA  TRP A  35     -15.468  -6.208 -18.720  1.00 95.00           C  
ATOM    539  HA  TRP A  35     -15.426  -5.867 -19.754  1.00 95.00           H  
ATOM    540  C   TRP A  35     -15.560  -7.734 -18.751  1.00 95.00           C  
ATOM    541  CB  TRP A  35     -14.182  -5.731 -18.036  1.00 95.00           C  
ATOM    542  HB2 TRP A  35     -14.279  -5.846 -16.957  1.00 95.00           H  
ATOM    543  HB3 TRP A  35     -13.365  -6.375 -18.361  1.00 95.00           H  
ATOM    544  O   TRP A  35     -16.088  -8.370 -17.840  1.00 95.00           O  
ATOM    545  CG  TRP A  35     -13.784  -4.321 -18.346  1.00 95.00           C  
ATOM    546  CD1 TRP A  35     -14.600  -3.247 -18.323  1.00 95.00           C  
ATOM    547  HD1 TRP A  35     -15.648  -3.280 -18.064  1.00 95.00           H  
ATOM    548  CD2 TRP A  35     -12.476  -3.794 -18.720  1.00 95.00           C  
ATOM    549  CE2 TRP A  35     -12.579  -2.377 -18.868  1.00 95.00           C  
ATOM    550  CE3 TRP A  35     -11.208  -4.366 -18.940  1.00 95.00           C  
ATOM    551  HE3 TRP A  35     -11.074  -5.429 -18.805  1.00 95.00           H  
ATOM    552  NE1 TRP A  35     -13.901  -2.100 -18.617  1.00 95.00           N  
ATOM    553  HE1 TRP A  35     -14.312  -1.179 -18.568  1.00 95.00           H  
ATOM    554  CH2 TRP A  35     -10.235  -2.170 -19.408  1.00 95.00           C  
ATOM    555  HH2 TRP A  35      -9.371  -1.568 -19.646  1.00 95.00           H  
ATOM    556  CZ2 TRP A  35     -11.483  -1.567 -19.192  1.00 95.00           C  
ATOM    557  HZ2 TRP A  35     -11.600  -0.496 -19.259  1.00 95.00           H  
ATOM    558  CZ3 TRP A  35     -10.110  -3.564 -19.295  1.00 95.00           C  
ATOM    559  HZ3 TRP A  35      -9.143  -4.022 -19.447  1.00 95.00           H  
ATOM    560  N   VAL A  36     -15.004  -8.351 -19.792  1.00 94.64           N  
ATOM    561  H   VAL A  36     -14.581  -7.768 -20.501  1.00 94.64           H  
ATOM    562  CA  VAL A  36     -15.087  -9.794 -20.050  1.00 94.64           C  
ATOM    563  HA  VAL A  36     -15.573 -10.285 -19.206  1.00 94.64           H  
ATOM    564  C   VAL A  36     -13.699 -10.402 -20.216  1.00 94.64           C  
ATOM    565  CB  VAL A  36     -15.929 -10.070 -21.305  1.00 94.64           C  
ATOM    566  HB  VAL A  36     -15.408  -9.651 -22.166  1.00 94.64           H  
ATOM    567  O   VAL A  36     -12.839  -9.845 -20.897  1.00 94.64           O  
ATOM    568  CG1 VAL A  36     -16.108 -11.573 -21.541  1.00 94.64           C  
ATOM    569 HG11 VAL A  36     -15.148 -12.071 -21.679  1.00 94.64           H  
ATOM    570 HG12 VAL A  36     -16.677 -11.703 -22.461  1.00 94.64           H  
ATOM    571 HG13 VAL A  36     -16.649 -12.027 -20.711  1.00 94.64           H  
ATOM    572  CG2 VAL A  36     -17.330  -9.448 -21.240  1.00 94.64           C  
ATOM    573 HG21 VAL A  36     -17.902  -9.707 -22.131  1.00 94.64           H  
ATOM    574 HG22 VAL A  36     -17.258  -8.362 -21.192  1.00 94.64           H  
ATOM    575 HG23 VAL A  36     -17.852  -9.807 -20.353  1.00 94.64           H  
ATOM    576  N   ASN A  37     -13.484 -11.592 -19.653  1.00 94.58           N  
ATOM    577  H   ASN A  37     -14.225 -11.989 -19.093  1.00 94.58           H  
ATOM    578  CA  ASN A  37     -12.228 -12.326 -19.790  1.00 94.58           C  
ATOM    579  HA  ASN A  37     -11.407 -11.626 -19.637  1.00 94.58           H  
ATOM    580  C   ASN A  37     -12.072 -12.928 -21.211  1.00 94.58           C  
ATOM    581  CB  ASN A  37     -12.171 -13.348 -18.645  1.00 94.58           C  
ATOM    582  HB2 ASN A  37     -12.374 -12.829 -17.708  1.00 94.58           H  
ATOM    583  HB3 ASN A  37     -12.960 -14.086 -18.789  1.00 94.58           H  
ATOM    584  O   ASN A  37     -12.586 -14.004 -21.532  1.00 94.58           O  
ATOM    585  CG  ASN A  37     -10.842 -14.072 -18.517  1.00 94.58           C  
ATOM    586  ND2 ASN A  37     -10.375 -14.297 -17.310  1.00 94.58           N  
ATOM    587 HD21 ASN A  37      -9.502 -14.790 -17.187  1.00 94.58           H  
ATOM    588 HD22 ASN A  37     -10.810 -13.865 -16.508  1.00 94.58           H  
ATOM    589  OD1 ASN A  37     -10.228 -14.491 -19.490  1.00 94.58           O  
ATOM    590  N   ALA A  38     -11.307 -12.259 -22.076  1.00 93.88           N  
ATOM    591  H   ALA A  38     -10.890 -11.397 -21.756  1.00 93.88           H  
ATOM    592  CA  ALA A  38     -11.000 -12.698 -23.440  1.00 93.88           C  
ATOM    593  HA  ALA A  38     -11.934 -12.806 -23.991  1.00 93.88           H  
ATOM    594  C   ALA A  38     -10.256 -14.043 -23.487  1.00 93.88           C  
ATOM    595  CB  ALA A  38     -10.152 -11.612 -24.112  1.00 93.88           C  
ATOM    596  HB1 ALA A  38      -9.967 -11.878 -25.153  1.00 93.88           H  
ATOM    597  HB2 ALA A  38      -9.199 -11.501 -23.596  1.00 93.88           H  
ATOM    598  HB3 ALA A  38     -10.684 -10.661 -24.078  1.00 93.88           H  
ATOM    599  O   ALA A  38     -10.452 -14.839 -24.411  1.00 93.88           O  
ATOM    600  N   THR A  39      -9.426 -14.342 -22.481  1.00 93.16           N  
ATOM    601  H   THR A  39      -9.316 -13.668 -21.737  1.00 93.16           H  
ATOM    602  CA  THR A  39      -8.732 -15.636 -22.380  1.00 93.16           C  
ATOM    603  HA  THR A  39      -8.176 -15.791 -23.304  1.00 93.16           H  
ATOM    604  C   THR A  39      -9.730 -16.789 -22.243  1.00 93.16           C  
ATOM    605  CB  THR A  39      -7.727 -15.654 -21.213  1.00 93.16           C  
ATOM    606  HB  THR A  39      -8.246 -15.564 -20.258  1.00 93.16           H  
ATOM    607  O   THR A  39      -9.483 -17.871 -22.781  1.00 93.16           O  
ATOM    608  CG2 THR A  39      -6.875 -16.925 -21.180  1.00 93.16           C  
ATOM    609 HG21 THR A  39      -6.365 -17.050 -22.135  1.00 93.16           H  
ATOM    610 HG22 THR A  39      -7.513 -17.788 -20.988  1.00 93.16           H  
ATOM    611 HG23 THR A  39      -6.141 -16.850 -20.378  1.00 93.16           H  
ATOM    612  OG1 THR A  39      -6.815 -14.591 -21.347  1.00 93.16           O  
ATOM    613  HG1 THR A  39      -6.089 -14.731 -20.735  1.00 93.16           H  
ATOM    614  N   GLN A  40     -10.862 -16.574 -21.568  1.00 91.67           N  
ATOM    615  H   GLN A  40     -11.006 -15.665 -21.152  1.00 91.67           H  
ATOM    616  CA  GLN A  40     -11.954 -17.544 -21.471  1.00 91.67           C  
ATOM    617  HA  GLN A  40     -11.545 -18.524 -21.230  1.00 91.67           H  
ATOM    618  C   GLN A  40     -12.712 -17.700 -22.797  1.00 91.67           C  
ATOM    619  CB  GLN A  40     -12.901 -17.151 -20.337  1.00 91.67           C  
ATOM    620  HB2 GLN A  40     -13.804 -17.756 -20.429  1.00 91.67           H  
ATOM    621  HB3 GLN A  40     -13.200 -16.111 -20.463  1.00 91.67           H  
ATOM    622  O   GLN A  40     -12.890 -18.835 -23.237  1.00 91.67           O  
ATOM    623  CG  GLN A  40     -12.301 -17.352 -18.929  1.00 91.67           C  
ATOM    624  HG2 GLN A  40     -11.320 -16.881 -18.867  1.00 91.67           H  
ATOM    625  HG3 GLN A  40     -12.187 -18.418 -18.733  1.00 91.67           H  
ATOM    626  CD  GLN A  40     -13.193 -16.745 -17.847  1.00 91.67           C  
ATOM    627  NE2 GLN A  40     -12.856 -16.802 -16.582  1.00 91.67           N  
ATOM    628 HE21 GLN A  40     -11.971 -17.158 -16.249  1.00 91.67           H  
ATOM    629 HE22 GLN A  40     -13.486 -16.341 -15.942  1.00 91.67           H  
ATOM    630  OE1 GLN A  40     -14.217 -16.157 -18.117  1.00 91.67           O  
ATOM    631  N   ILE A  41     -13.051 -16.608 -23.499  1.00 91.46           N  
ATOM    632  H   ILE A  41     -12.906 -15.704 -23.073  1.00 91.46           H  
ATOM    633  CA  ILE A  41     -13.668 -16.674 -24.843  1.00 91.46           C  
ATOM    634  HA  ILE A  41     -14.641 -17.159 -24.755  1.00 91.46           H  
ATOM    635  C   ILE A  41     -12.807 -17.542 -25.780  1.00 91.46           C  
ATOM    636  CB  ILE A  41     -13.886 -15.257 -25.438  1.00 91.46           C  
ATOM    637  HB  ILE A  41     -12.916 -14.766 -25.522  1.00 91.46           H  
ATOM    638  O   ILE A  41     -13.287 -18.498 -26.387  1.00 91.46           O  
ATOM    639  CG1 ILE A  41     -14.786 -14.392 -24.523  1.00 91.46           C  
ATOM    640 HG12 ILE A  41     -14.351 -14.346 -23.525  1.00 91.46           H  
ATOM    641 HG13 ILE A  41     -15.770 -14.853 -24.437  1.00 91.46           H  
ATOM    642  CG2 ILE A  41     -14.498 -15.343 -26.854  1.00 91.46           C  
ATOM    643 HG21 ILE A  41     -13.879 -15.948 -27.517  1.00 91.46           H  
ATOM    644 HG22 ILE A  41     -15.494 -15.783 -26.801  1.00 91.46           H  
ATOM    645 HG23 ILE A  41     -14.572 -14.352 -27.301  1.00 91.46           H  
ATOM    646  CD1 ILE A  41     -14.956 -12.945 -25.007  1.00 91.46           C  
ATOM    647 HD11 ILE A  41     -13.983 -12.494 -25.201  1.00 91.46           H  
ATOM    648 HD12 ILE A  41     -15.462 -12.368 -24.233  1.00 91.46           H  
ATOM    649 HD13 ILE A  41     -15.567 -12.908 -25.909  1.00 91.46           H  
ATOM    650  N   LEU A  42     -11.495 -17.286 -25.829  1.00 91.47           N  
ATOM    651  H   LEU A  42     -11.153 -16.491 -25.309  1.00 91.47           H  
ATOM    652  CA  LEU A  42     -10.564 -18.037 -26.680  1.00 91.47           C  
ATOM    653  HA  LEU A  42     -10.994 -18.097 -27.679  1.00 91.47           H  
ATOM    654  C   LEU A  42     -10.335 -19.493 -26.226  1.00 91.47           C  
ATOM    655  CB  LEU A  42      -9.231 -17.276 -26.753  1.00 91.47           C  
ATOM    656  HB2 LEU A  42      -8.522 -17.880 -27.319  1.00 91.47           H  
ATOM    657  HB3 LEU A  42      -8.848 -17.162 -25.739  1.00 91.47           H  
ATOM    658  O   LEU A  42      -9.961 -20.327 -27.056  1.00 91.47           O  
ATOM    659  CG  LEU A  42      -9.299 -15.889 -27.419  1.00 91.47           C  
ATOM    660  HG  LEU A  42     -10.046 -15.269 -26.925  1.00 91.47           H  
ATOM    661  CD1 LEU A  42      -7.934 -15.219 -27.277  1.00 91.47           C  
ATOM    662 HD11 LEU A  42      -7.688 -15.135 -26.219  1.00 91.47           H  
ATOM    663 HD12 LEU A  42      -7.162 -15.791 -27.793  1.00 91.47           H  
ATOM    664 HD13 LEU A  42      -7.979 -14.213 -27.694  1.00 91.47           H  
ATOM    665  CD2 LEU A  42      -9.639 -15.966 -28.909  1.00 91.47           C  
ATOM    666 HD21 LEU A  42      -8.901 -16.564 -29.443  1.00 91.47           H  
ATOM    667 HD22 LEU A  42     -10.633 -16.391 -29.046  1.00 91.47           H  
ATOM    668 HD23 LEU A  42      -9.653 -14.958 -29.323  1.00 91.47           H  
ATOM    669  N   LYS A  43     -10.538 -19.819 -24.938  1.00 90.40           N  
ATOM    670  H   LYS A  43     -10.846 -19.084 -24.317  1.00 90.40           H  
ATOM    671  CA  LYS A  43     -10.579 -21.210 -24.444  1.00 90.40           C  
ATOM    672  HA  LYS A  43      -9.730 -21.767 -24.841  1.00 90.40           H  
ATOM    673  C   LYS A  43     -11.825 -21.929 -24.976  1.00 90.40           C  
ATOM    674  CB  LYS A  43     -10.542 -21.269 -22.902  1.00 90.40           C  
ATOM    675  HB2 LYS A  43     -11.227 -20.521 -22.502  1.00 90.40           H  
ATOM    676  HB3 LYS A  43     -10.916 -22.242 -22.584  1.00 90.40           H  
ATOM    677  O   LYS A  43     -11.679 -23.023 -25.512  1.00 90.40           O  
ATOM    678  CG  LYS A  43      -9.150 -21.079 -22.267  1.00 90.40           C  
ATOM    679  HG2 LYS A  43      -8.558 -21.979 -22.432  1.00 90.40           H  
ATOM    680  HG3 LYS A  43      -8.635 -20.237 -22.730  1.00 90.40           H  
ATOM    681  CD  LYS A  43      -9.298 -20.828 -20.752  1.00 90.40           C  
ATOM    682  HD2 LYS A  43      -9.850 -21.658 -20.311  1.00 90.40           H  
ATOM    683  HD3 LYS A  43      -9.885 -19.920 -20.615  1.00 90.40           H  
ATOM    684  CE  LYS A  43      -7.958 -20.661 -20.019  1.00 90.40           C  
ATOM    685  HE2 LYS A  43      -7.408 -21.600 -20.081  1.00 90.40           H  
ATOM    686  HE3 LYS A  43      -7.381 -19.888 -20.528  1.00 90.40           H  
ATOM    687  NZ  LYS A  43      -8.155 -20.279 -18.590  1.00 90.40           N  
ATOM    688  HZ1 LYS A  43      -8.702 -20.970 -18.096  1.00 90.40           H  
ATOM    689  HZ2 LYS A  43      -7.281 -20.165 -18.097  1.00 90.40           H  
ATOM    690  HZ3 LYS A  43      -8.649 -19.402 -18.511  1.00 90.40           H  
ATOM    691  N   CYS A  44     -12.998 -21.296 -24.914  1.00 87.26           N  
ATOM    692  H   CYS A  44     -13.033 -20.393 -24.463  1.00 87.26           H  
ATOM    693  CA  CYS A  44     -14.270 -21.867 -25.377  1.00 87.26           C  
ATOM    694  HA  CYS A  44     -14.421 -22.829 -24.888  1.00 87.26           H  
ATOM    695  C   CYS A  44     -14.300 -22.121 -26.897  1.00 87.26           C  
ATOM    696  CB  CYS A  44     -15.416 -20.940 -24.959  1.00 87.26           C  
ATOM    697  HB2 CYS A  44     -16.357 -21.409 -25.246  1.00 87.26           H  
ATOM    698  HB3 CYS A  44     -15.339 -19.975 -25.460  1.00 87.26           H  
ATOM    699  O   CYS A  44     -14.913 -23.089 -27.350  1.00 87.26           O  
ATOM    700  SG  CYS A  44     -15.424 -20.707 -23.162  1.00 87.26           S  
ATOM    701  HG  CYS A  44     -14.449 -19.797 -23.095  1.00 87.26           H  
ATOM    702  N   CYS A  45     -13.563 -21.317 -27.675  1.00 86.69           N  
ATOM    703  H   CYS A  45     -13.235 -20.454 -27.265  1.00 86.69           H  
ATOM    704  CA  CYS A  45     -13.300 -21.534 -29.106  1.00 86.69           C  
ATOM    705  HA  CYS A  45     -14.243 -21.789 -29.589  1.00 86.69           H  
ATOM    706  C   CYS A  45     -12.320 -22.693 -29.410  1.00 86.69           C  
ATOM    707  CB  CYS A  45     -12.780 -20.230 -29.733  1.00 86.69           C  
ATOM    708  HB2 CYS A  45     -12.603 -20.396 -30.796  1.00 86.69           H  
ATOM    709  HB3 CYS A  45     -11.842 -19.942 -29.259  1.00 86.69           H  
ATOM    710  O   CYS A  45     -11.889 -22.845 -30.553  1.00 86.69           O  
ATOM    711  SG  CYS A  45     -13.991 -18.895 -29.552  1.00 86.69           S  
ATOM    712  HG  CYS A  45     -13.463 -18.034 -30.425  1.00 86.69           H  
ATOM    713  N   ASN A  46     -11.909 -23.485 -28.410  1.00 85.81           N  
ATOM    714  H   ASN A  46     -12.294 -23.321 -27.491  1.00 85.81           H  
ATOM    715  CA  ASN A  46     -10.977 -24.615 -28.534  1.00 85.81           C  
ATOM    716  HA  ASN A  46     -10.730 -24.910 -27.515  1.00 85.81           H  
ATOM    717  C   ASN A  46      -9.608 -24.279 -29.166  1.00 85.81           C  
ATOM    718  CB  ASN A  46     -11.701 -25.816 -29.179  1.00 85.81           C  
ATOM    719  HB2 ASN A  46     -12.170 -25.509 -30.114  1.00 85.81           H  
ATOM    720  HB3 ASN A  46     -10.984 -26.606 -29.404  1.00 85.81           H  
ATOM    721  O   ASN A  46      -8.916 -25.157 -29.689  1.00 85.81           O  
ATOM    722  CG  ASN A  46     -12.734 -26.424 -28.249  1.00 85.81           C  
ATOM    723  ND2 ASN A  46     -13.887 -26.803 -28.746  1.00 85.81           N  
ATOM    724 HD21 ASN A  46     -14.552 -27.166 -28.078  1.00 85.81           H  
ATOM    725 HD22 ASN A  46     -14.123 -26.627 -29.712  1.00 85.81           H  
ATOM    726  OD1 ASN A  46     -12.502 -26.591 -27.066  1.00 85.81           O  
ATOM    727  N   PHE A  47      -9.152 -23.023 -29.099  1.00 87.03           N  
ATOM    728  H   PHE A  47      -9.731 -22.314 -28.673  1.00 87.03           H  
ATOM    729  CA  PHE A  47      -7.822 -22.675 -29.603  1.00 87.03           C  
ATOM    730  HA  PHE A  47      -7.729 -23.139 -30.584  1.00 87.03           H  
ATOM    731  C   PHE A  47      -6.713 -23.232 -28.689  1.00 87.03           C  
ATOM    732  CB  PHE A  47      -7.683 -21.159 -29.788  1.00 87.03           C  
ATOM    733  HB2 PHE A  47      -6.635 -20.919 -29.962  1.00 87.03           H  
ATOM    734  HB3 PHE A  47      -7.991 -20.681 -28.858  1.00 87.03           H  
ATOM    735  O   PHE A  47      -6.769 -23.018 -27.474  1.00 87.03           O  
ATOM    736  CG  PHE A  47      -8.488 -20.570 -30.930  1.00 87.03           C  
ATOM    737  CD1 PHE A  47      -8.419 -21.133 -32.221  1.00 87.03           C  
ATOM    738  HD1 PHE A  47      -7.822 -22.015 -32.399  1.00 87.03           H  
ATOM    739  CD2 PHE A  47      -9.323 -19.461 -30.697  1.00 87.03           C  
ATOM    740  HD2 PHE A  47      -9.397 -19.031 -29.709  1.00 87.03           H  
ATOM    741  CE1 PHE A  47      -9.205 -20.609 -33.263  1.00 87.03           C  
ATOM    742  HE1 PHE A  47      -9.241 -21.097 -34.226  1.00 87.03           H  
ATOM    743  CE2 PHE A  47     -10.089 -18.925 -31.745  1.00 87.03           C  
ATOM    744  HE2 PHE A  47     -10.742 -18.085 -31.559  1.00 87.03           H  
ATOM    745  CZ  PHE A  47     -10.037 -19.505 -33.023  1.00 87.03           C  
ATOM    746  HZ  PHE A  47     -10.677 -19.126 -33.807  1.00 87.03           H  
ATOM    747  N   PRO A  48      -5.660 -23.881 -29.232  1.00 89.64           N  
ATOM    748  CA  PRO A  48      -4.493 -24.308 -28.454  1.00 89.64           C  
ATOM    749  HA  PRO A  48      -4.825 -25.020 -27.698  1.00 89.64           H  
ATOM    750  C   PRO A  48      -3.773 -23.133 -27.778  1.00 89.64           C  
ATOM    751  CB  PRO A  48      -3.567 -25.020 -29.448  1.00 89.64           C  
ATOM    752  HB2 PRO A  48      -3.038 -25.852 -28.983  1.00 89.64           H  
ATOM    753  HB3 PRO A  48      -2.858 -24.312 -29.878  1.00 89.64           H  
ATOM    754  O   PRO A  48      -3.776 -22.024 -28.318  1.00 89.64           O  
ATOM    755  CG  PRO A  48      -4.518 -25.499 -30.542  1.00 89.64           C  
ATOM    756  HG2 PRO A  48      -4.993 -26.431 -30.233  1.00 89.64           H  
ATOM    757  HG3 PRO A  48      -4.010 -25.624 -31.498  1.00 89.64           H  
ATOM    758  CD  PRO A  48      -5.561 -24.387 -30.594  1.00 89.64           C  
ATOM    759  HD2 PRO A  48      -6.508 -24.803 -30.940  1.00 89.64           H  
ATOM    760  HD3 PRO A  48      -5.227 -23.590 -31.259  1.00 89.64           H  
ATOM    761  N   LYS A  49      -3.096 -23.375 -26.640  1.00 88.91           N  
ATOM    762  H   LYS A  49      -3.105 -24.324 -26.292  1.00 88.91           H  
ATOM    763  CA  LYS A  49      -2.432 -22.338 -25.813  1.00 88.91           C  
ATOM    764  HA  LYS A  49      -3.209 -21.738 -25.340  1.00 88.91           H  
ATOM    765  C   LYS A  49      -1.608 -21.350 -26.655  1.00 88.91           C  
ATOM    766  CB  LYS A  49      -1.588 -23.006 -24.699  1.00 88.91           C  
ATOM    767  HB2 LYS A  49      -0.730 -23.502 -25.154  1.00 88.91           H  
ATOM    768  HB3 LYS A  49      -2.192 -23.770 -24.211  1.00 88.91           H  
ATOM    769  O   LYS A  49      -1.872 -20.157 -26.587  1.00 88.91           O  
ATOM    770  CG  LYS A  49      -1.085 -22.030 -23.610  1.00 88.91           C  
ATOM    771  HG2 LYS A  49      -1.944 -21.604 -23.091  1.00 88.91           H  
ATOM    772  HG3 LYS A  49      -0.529 -21.219 -24.081  1.00 88.91           H  
ATOM    773  CD  LYS A  49      -0.164 -22.725 -22.580  1.00 88.91           C  
ATOM    774  HD2 LYS A  49      -0.699 -23.551 -22.113  1.00 88.91           H  
ATOM    775  HD3 LYS A  49       0.698 -23.131 -23.110  1.00 88.91           H  
ATOM    776  CE  LYS A  49       0.338 -21.757 -21.487  1.00 88.91           C  
ATOM    777  HE2 LYS A  49       0.776 -20.886 -21.973  1.00 88.91           H  
ATOM    778  HE3 LYS A  49      -0.514 -21.412 -20.901  1.00 88.91           H  
ATOM    779  NZ  LYS A  49       1.353 -22.375 -20.584  1.00 88.91           N  
ATOM    780  HZ1 LYS A  49       0.977 -23.151 -20.057  1.00 88.91           H  
ATOM    781  HZ2 LYS A  49       2.153 -22.712 -21.099  1.00 88.91           H  
ATOM    782  HZ3 LYS A  49       1.704 -21.703 -19.917  1.00 88.91           H  
ATOM    783  N   ALA A  50      -0.727 -21.845 -27.528  1.00 89.37           N  
ATOM    784  H   ALA A  50      -0.558 -22.841 -27.523  1.00 89.37           H  
ATOM    785  CA  ALA A  50       0.105 -21.015 -28.407  1.00 89.37           C  
ATOM    786  HA  ALA A  50       0.714 -20.354 -27.790  1.00 89.37           H  
ATOM    787  C   ALA A  50      -0.698 -20.120 -29.377  1.00 89.37           C  
ATOM    788  CB  ALA A  50       1.043 -21.952 -29.179  1.00 89.37           C  
ATOM    789  HB1 ALA A  50       1.707 -21.362 -29.811  1.00 89.37           H  
ATOM    790  HB2 ALA A  50       0.473 -22.638 -29.806  1.00 89.37           H  
ATOM    791  HB3 ALA A  50       1.657 -22.523 -28.482  1.00 89.37           H  
ATOM    792  O   ALA A  50      -0.344 -18.962 -29.597  1.00 89.37           O  
ATOM    793  N   LYS A  51      -1.812 -20.619 -29.937  1.00 89.87           N  
ATOM    794  H   LYS A  51      -2.126 -21.532 -29.640  1.00 89.87           H  
ATOM    795  CA  LYS A  51      -2.682 -19.820 -30.817  1.00 89.87           C  
ATOM    796  HA  LYS A  51      -2.040 -19.250 -31.489  1.00 89.87           H  
ATOM    797  C   LYS A  51      -3.467 -18.773 -30.022  1.00 89.87           C  
ATOM    798  CB  LYS A  51      -3.572 -20.738 -31.678  1.00 89.87           C  
ATOM    799  HB2 LYS A  51      -2.930 -21.444 -32.204  1.00 89.87           H  
ATOM    800  HB3 LYS A  51      -4.250 -21.299 -31.035  1.00 89.87           H  
ATOM    801  O   LYS A  51      -3.618 -17.660 -30.515  1.00 89.87           O  
ATOM    802  CG  LYS A  51      -4.390 -19.942 -32.713  1.00 89.87           C  
ATOM    803  HG2 LYS A  51      -5.161 -19.380 -32.188  1.00 89.87           H  
ATOM    804  HG3 LYS A  51      -3.735 -19.239 -33.228  1.00 89.87           H  
ATOM    805  CD  LYS A  51      -5.061 -20.846 -33.760  1.00 89.87           C  
ATOM    806  HD2 LYS A  51      -4.291 -21.337 -34.356  1.00 89.87           H  
ATOM    807  HD3 LYS A  51      -5.651 -21.605 -33.249  1.00 89.87           H  
ATOM    808  CE  LYS A  51      -5.972 -20.005 -34.670  1.00 89.87           C  
ATOM    809  HE2 LYS A  51      -5.373 -19.231 -35.148  1.00 89.87           H  
ATOM    810  HE3 LYS A  51      -6.712 -19.506 -34.043  1.00 89.87           H  
ATOM    811  NZ  LYS A  51      -6.663 -20.827 -35.698  1.00 89.87           N  
ATOM    812  HZ1 LYS A  51      -6.001 -21.283 -36.310  1.00 89.87           H  
ATOM    813  HZ2 LYS A  51      -7.239 -21.532 -35.261  1.00 89.87           H  
ATOM    814  HZ3 LYS A  51      -7.269 -20.247 -36.261  1.00 89.87           H  
ATOM    815  N   ARG A  52      -3.900 -19.087 -28.792  1.00 91.83           N  
ATOM    816  H   ARG A  52      -3.718 -20.023 -28.457  1.00 91.83           H  
ATOM    817  CA  ARG A  52      -4.532 -18.112 -27.880  1.00 91.83           C  
ATOM    818  HA  ARG A  52      -5.368 -17.638 -28.394  1.00 91.83           H  
ATOM    819  C   ARG A  52      -3.576 -16.977 -27.530  1.00 91.83           C  
ATOM    820  CB  ARG A  52      -5.060 -18.772 -26.596  1.00 91.83           C  
ATOM    821  HB2 ARG A  52      -5.479 -17.993 -25.959  1.00 91.83           H  
ATOM    822  HB3 ARG A  52      -4.244 -19.254 -26.058  1.00 91.83           H  
ATOM    823  O   ARG A  52      -3.948 -15.828 -27.720  1.00 91.83           O  
ATOM    824  CG  ARG A  52      -6.157 -19.797 -26.894  1.00 91.83           C  
ATOM    825  HG2 ARG A  52      -5.726 -20.647 -27.423  1.00 91.83           H  
ATOM    826  HG3 ARG A  52      -6.891 -19.324 -27.547  1.00 91.83           H  
ATOM    827  CD  ARG A  52      -6.886 -20.299 -25.642  1.00 91.83           C  
ATOM    828  HD2 ARG A  52      -7.689 -20.962 -25.963  1.00 91.83           H  
ATOM    829  HD3 ARG A  52      -7.351 -19.449 -25.143  1.00 91.83           H  
ATOM    830  NE  ARG A  52      -5.983 -20.986 -24.692  1.00 91.83           N  
ATOM    831  HE  ARG A  52      -5.280 -20.404 -24.261  1.00 91.83           H  
ATOM    832  NH1 ARG A  52      -6.952 -23.080 -24.740  1.00 91.83           N  
ATOM    833 HH11 ARG A  52      -7.103 -24.000 -24.350  1.00 91.83           H  
ATOM    834 HH12 ARG A  52      -7.339 -22.877 -25.651  1.00 91.83           H  
ATOM    835  NH2 ARG A  52      -5.359 -22.644 -23.260  1.00 91.83           N  
ATOM    836 HH21 ARG A  52      -4.714 -22.013 -22.807  1.00 91.83           H  
ATOM    837 HH22 ARG A  52      -5.482 -23.587 -22.920  1.00 91.83           H  
ATOM    838  CZ  ARG A  52      -6.106 -22.227 -24.244  1.00 91.83           C  
ATOM    839  N   THR A  53      -2.351 -17.293 -27.108  1.00 90.48           N  
ATOM    840  H   THR A  53      -2.131 -18.262 -26.925  1.00 90.48           H  
ATOM    841  CA  THR A  53      -1.304 -16.301 -26.811  1.00 90.48           C  
ATOM    842  HA  THR A  53      -1.623 -15.681 -25.973  1.00 90.48           H  
ATOM    843  C   THR A  53      -1.074 -15.366 -28.001  1.00 90.48           C  
ATOM    844  CB  THR A  53      -0.006 -17.015 -26.403  1.00 90.48           C  
ATOM    845  HB  THR A  53       0.327 -17.662 -27.215  1.00 90.48           H  
ATOM    846  O   THR A  53      -1.217 -14.158 -27.858  1.00 90.48           O  
ATOM    847  CG2 THR A  53       1.120 -16.068 -26.028  1.00 90.48           C  
ATOM    848 HG21 THR A  53       1.474 -15.554 -26.922  1.00 90.48           H  
ATOM    849 HG22 THR A  53       1.967 -16.616 -25.614  1.00 90.48           H  
ATOM    850 HG23 THR A  53       0.782 -15.322 -25.309  1.00 90.48           H  
ATOM    851  OG1 THR A  53      -0.237 -17.801 -25.258  1.00 90.48           O  
ATOM    852  HG1 THR A  53       0.364 -17.444 -24.600  1.00 90.48           H  
ATOM    853  N   LYS A  54      -0.885 -15.917 -29.209  1.00 92.93           N  
ATOM    854  H   LYS A  54      -0.761 -16.918 -29.258  1.00 92.93           H  
ATOM    855  CA  LYS A  54      -0.682 -15.124 -30.434  1.00 92.93           C  
ATOM    856  HA  LYS A  54       0.160 -14.456 -30.251  1.00 92.93           H  
ATOM    857  C   LYS A  54      -1.870 -14.222 -30.804  1.00 92.93           C  
ATOM    858  CB  LYS A  54      -0.317 -16.093 -31.569  1.00 92.93           C  
ATOM    859  HB2 LYS A  54      -1.176 -16.726 -31.794  1.00 92.93           H  
ATOM    860  HB3 LYS A  54       0.496 -16.730 -31.219  1.00 92.93           H  
ATOM    861  O   LYS A  54      -1.653 -13.147 -31.354  1.00 92.93           O  
ATOM    862  CG  LYS A  54       0.143 -15.379 -32.850  1.00 92.93           C  
ATOM    863  HG2 LYS A  54       0.939 -14.677 -32.601  1.00 92.93           H  
ATOM    864  HG3 LYS A  54      -0.691 -14.831 -33.290  1.00 92.93           H  
ATOM    865  CD  LYS A  54       0.671 -16.402 -33.864  1.00 92.93           C  
ATOM    866  HD2 LYS A  54      -0.135 -17.081 -34.143  1.00 92.93           H  
ATOM    867  HD3 LYS A  54       1.470 -16.975 -33.394  1.00 92.93           H  
ATOM    868  CE  LYS A  54       1.219 -15.699 -35.111  1.00 92.93           C  
ATOM    869  HE2 LYS A  54       0.397 -15.191 -35.615  1.00 92.93           H  
ATOM    870  HE3 LYS A  54       1.934 -14.944 -34.783  1.00 92.93           H  
ATOM    871  NZ  LYS A  54       1.888 -16.659 -36.028  1.00 92.93           N  
ATOM    872  HZ1 LYS A  54       2.659 -17.110 -35.557  1.00 92.93           H  
ATOM    873  HZ2 LYS A  54       1.244 -17.374 -36.334  1.00 92.93           H  
ATOM    874  HZ3 LYS A  54       2.257 -16.190 -36.842  1.00 92.93           H  
ATOM    875  N   ILE A  55      -3.110 -14.650 -30.543  1.00 90.94           N  
ATOM    876  H   ILE A  55      -3.217 -15.552 -30.100  1.00 90.94           H  
ATOM    877  CA  ILE A  55      -4.319 -13.830 -30.761  1.00 90.94           C  
ATOM    878  HA  ILE A  55      -4.238 -13.326 -31.724  1.00 90.94           H  
ATOM    879  C   ILE A  55      -4.416 -12.724 -29.704  1.00 90.94           C  
ATOM    880  CB  ILE A  55      -5.589 -14.716 -30.791  1.00 90.94           C  
ATOM    881  HB  ILE A  55      -5.577 -15.364 -29.914  1.00 90.94           H  
ATOM    882  O   ILE A  55      -4.702 -11.580 -30.052  1.00 90.94           O  
ATOM    883  CG1 ILE A  55      -5.604 -15.596 -32.064  1.00 90.94           C  
ATOM    884 HG12 ILE A  55      -5.843 -14.976 -32.928  1.00 90.94           H  
ATOM    885 HG13 ILE A  55      -4.612 -16.015 -32.233  1.00 90.94           H  
ATOM    886  CG2 ILE A  55      -6.875 -13.866 -30.740  1.00 90.94           C  
ATOM    887 HG21 ILE A  55      -6.945 -13.323 -29.797  1.00 90.94           H  
ATOM    888 HG22 ILE A  55      -6.886 -13.148 -31.559  1.00 90.94           H  
ATOM    889 HG23 ILE A  55      -7.760 -14.498 -30.813  1.00 90.94           H  
ATOM    890  CD1 ILE A  55      -6.594 -16.770 -31.994  1.00 90.94           C  
ATOM    891 HD11 ILE A  55      -7.621 -16.411 -31.922  1.00 90.94           H  
ATOM    892 HD12 ILE A  55      -6.372 -17.392 -31.127  1.00 90.94           H  
ATOM    893 HD13 ILE A  55      -6.503 -17.371 -32.898  1.00 90.94           H  
ATOM    894  N   LEU A  56      -4.142 -13.043 -28.435  1.00 92.51           N  
ATOM    895  H   LEU A  56      -3.893 -13.997 -28.214  1.00 92.51           H  
ATOM    896  CA  LEU A  56      -4.135 -12.064 -27.351  1.00 92.51           C  
ATOM    897  HA  LEU A  56      -5.101 -11.559 -27.344  1.00 92.51           H  
ATOM    898  C   LEU A  56      -3.084 -10.978 -27.612  1.00 92.51           C  
ATOM    899  CB  LEU A  56      -3.932 -12.761 -25.991  1.00 92.51           C  
ATOM    900  HB2 LEU A  56      -3.711 -12.000 -25.242  1.00 92.51           H  
ATOM    901  HB3 LEU A  56      -3.064 -13.416 -26.060  1.00 92.51           H  
ATOM    902  O   LEU A  56      -3.447  -9.814 -27.690  1.00 92.51           O  
ATOM    903  CG  LEU A  56      -5.147 -13.573 -25.503  1.00 92.51           C  
ATOM    904  HG  LEU A  56      -5.470 -14.251 -26.293  1.00 92.51           H  
ATOM    905  CD1 LEU A  56      -4.765 -14.414 -24.285  1.00 92.51           C  
ATOM    906 HD11 LEU A  56      -5.622 -15.009 -23.967  1.00 92.51           H  
ATOM    907 HD12 LEU A  56      -3.938 -15.077 -24.539  1.00 92.51           H  
ATOM    908 HD13 LEU A  56      -4.468 -13.759 -23.466  1.00 92.51           H  
ATOM    909  CD2 LEU A  56      -6.322 -12.678 -25.106  1.00 92.51           C  
ATOM    910 HD21 LEU A  56      -6.726 -12.177 -25.986  1.00 92.51           H  
ATOM    911 HD22 LEU A  56      -5.994 -11.927 -24.387  1.00 92.51           H  
ATOM    912 HD23 LEU A  56      -7.117 -13.272 -24.655  1.00 92.51           H  
ATOM    913  N   GLU A  57      -1.823 -11.341 -27.838  1.00 89.96           N  
ATOM    914  H   GLU A  57      -1.585 -12.321 -27.772  1.00 89.96           H  
ATOM    915  CA  GLU A  57      -0.719 -10.394 -28.065  1.00 89.96           C  
ATOM    916  HA  GLU A  57      -0.621  -9.719 -27.215  1.00 89.96           H  
ATOM    917  C   GLU A  57      -0.901  -9.526 -29.320  1.00 89.96           C  
ATOM    918  CB  GLU A  57       0.587 -11.184 -28.210  1.00 89.96           C  
ATOM    919  HB2 GLU A  57       1.375 -10.520 -28.566  1.00 89.96           H  
ATOM    920  HB3 GLU A  57       0.424 -11.956 -28.962  1.00 89.96           H  
ATOM    921  O   GLU A  57      -0.639  -8.327 -29.282  1.00 89.96           O  
ATOM    922  CG  GLU A  57       1.049 -11.817 -26.888  1.00 89.96           C  
ATOM    923  HG2 GLU A  57       0.203 -12.302 -26.402  1.00 89.96           H  
ATOM    924  HG3 GLU A  57       1.399 -11.025 -26.227  1.00 89.96           H  
ATOM    925  CD  GLU A  57       2.157 -12.863 -27.083  1.00 89.96           C  
ATOM    926  OE1 GLU A  57       2.638 -13.363 -26.044  1.00 89.96           O  
ATOM    927  OE2 GLU A  57       2.435 -13.248 -28.247  1.00 89.96           O  
ATOM    928  N   LYS A  58      -1.345 -10.108 -30.446  1.00 87.38           N  
ATOM    929  H   LYS A  58      -1.537 -11.100 -30.428  1.00 87.38           H  
ATOM    930  CA  LYS A  58      -1.442  -9.371 -31.722  1.00 87.38           C  
ATOM    931  HA  LYS A  58      -0.724  -8.551 -31.699  1.00 87.38           H  
ATOM    932  C   LYS A  58      -2.775  -8.675 -31.975  1.00 87.38           C  
ATOM    933  CB  LYS A  58      -1.093 -10.267 -32.918  1.00 87.38           C  
ATOM    934  HB2 LYS A  58      -1.278  -9.691 -33.825  1.00 87.38           H  
ATOM    935  HB3 LYS A  58      -1.744 -11.141 -32.942  1.00 87.38           H  
ATOM    936  O   LYS A  58      -2.817  -7.821 -32.850  1.00 87.38           O  
ATOM    937  CG  LYS A  58       0.380 -10.695 -32.903  1.00 87.38           C  
ATOM    938  HG2 LYS A  58       0.983  -9.865 -32.533  1.00 87.38           H  
ATOM    939  HG3 LYS A  58       0.514 -11.547 -32.237  1.00 87.38           H  
ATOM    940  CD  LYS A  58       0.858 -11.044 -34.318  1.00 87.38           C  
ATOM    941  HD2 LYS A  58       0.350 -11.940 -34.676  1.00 87.38           H  
ATOM    942  HD3 LYS A  58       0.618 -10.208 -34.975  1.00 87.38           H  
ATOM    943  CE  LYS A  58       2.377 -11.252 -34.294  1.00 87.38           C  
ATOM    944  HE2 LYS A  58       2.787 -10.628 -33.500  1.00 87.38           H  
ATOM    945  HE3 LYS A  58       2.598 -12.285 -34.028  1.00 87.38           H  
ATOM    946  NZ  LYS A  58       3.014 -10.865 -35.579  1.00 87.38           N  
ATOM    947  HZ1 LYS A  58       4.015 -10.983 -35.524  1.00 87.38           H  
ATOM    948  HZ2 LYS A  58       2.853  -9.883 -35.748  1.00 87.38           H  
ATOM    949  HZ3 LYS A  58       2.646 -11.386 -36.363  1.00 87.38           H  
ATOM    950  N   GLY A  59      -3.852  -9.076 -31.303  1.00 83.97           N  
ATOM    951  H   GLY A  59      -3.747  -9.816 -30.624  1.00 83.97           H  
ATOM    952  CA  GLY A  59      -5.199  -8.566 -31.578  1.00 83.97           C  
ATOM    953  HA2 GLY A  59      -5.186  -7.854 -32.403  1.00 83.97           H  
ATOM    954  HA3 GLY A  59      -5.832  -9.405 -31.867  1.00 83.97           H  
ATOM    955  C   GLY A  59      -5.865  -7.881 -30.391  1.00 83.97           C  
ATOM    956  O   GLY A  59      -6.551  -6.887 -30.583  1.00 83.97           O  
ATOM    957  N   VAL A  60      -5.670  -8.400 -29.176  1.00 87.76           N  
ATOM    958  H   VAL A  60      -5.048  -9.190 -29.079  1.00 87.76           H  
ATOM    959  CA  VAL A  60      -6.395  -7.938 -27.980  1.00 87.76           C  
ATOM    960  HA  VAL A  60      -7.292  -7.401 -28.289  1.00 87.76           H  
ATOM    961  C   VAL A  60      -5.559  -6.944 -27.174  1.00 87.76           C  
ATOM    962  CB  VAL A  60      -6.852  -9.143 -27.131  1.00 87.76           C  
ATOM    963  HB  VAL A  60      -5.979  -9.654 -26.726  1.00 87.76           H  
ATOM    964  O   VAL A  60      -6.034  -5.871 -26.829  1.00 87.76           O  
ATOM    965  CG1 VAL A  60      -7.733  -8.715 -25.964  1.00 87.76           C  
ATOM    966 HG11 VAL A  60      -8.630  -8.244 -26.365  1.00 87.76           H  
ATOM    967 HG12 VAL A  60      -8.015  -9.577 -25.359  1.00 87.76           H  
ATOM    968 HG13 VAL A  60      -7.210  -8.001 -25.327  1.00 87.76           H  
ATOM    969  CG2 VAL A  60      -7.676 -10.140 -27.968  1.00 87.76           C  
ATOM    970 HG21 VAL A  60      -8.492  -9.612 -28.462  1.00 87.76           H  
ATOM    971 HG22 VAL A  60      -7.048 -10.613 -28.722  1.00 87.76           H  
ATOM    972 HG23 VAL A  60      -8.100 -10.914 -27.328  1.00 87.76           H  
ATOM    973  N   GLN A  61      -4.280  -7.252 -26.950  1.00 87.99           N  
ATOM    974  H   GLN A  61      -3.935  -8.132 -27.307  1.00 87.99           H  
ATOM    975  CA  GLN A  61      -3.344  -6.433 -26.170  1.00 87.99           C  
ATOM    976  HA  GLN A  61      -3.869  -6.098 -25.275  1.00 87.99           H  
ATOM    977  C   GLN A  61      -2.872  -5.160 -26.898  1.00 87.99           C  
ATOM    978  CB  GLN A  61      -2.147  -7.293 -25.729  1.00 87.99           C  
ATOM    979  HB2 GLN A  61      -1.658  -7.698 -26.614  1.00 87.99           H  
ATOM    980  HB3 GLN A  61      -1.432  -6.660 -25.204  1.00 87.99           H  
ATOM    981  O   GLN A  61      -2.098  -4.389 -26.346  1.00 87.99           O  
ATOM    982  CG  GLN A  61      -2.546  -8.444 -24.789  1.00 87.99           C  
ATOM    983  HG2 GLN A  61      -3.314  -9.060 -25.257  1.00 87.99           H  
ATOM    984  HG3 GLN A  61      -2.971  -8.034 -23.873  1.00 87.99           H  
ATOM    985  CD  GLN A  61      -1.369  -9.339 -24.417  1.00 87.99           C  
ATOM    986  NE2 GLN A  61      -1.615 -10.554 -23.979  1.00 87.99           N  
ATOM    987 HE21 GLN A  61      -2.565 -10.882 -23.886  1.00 87.99           H  
ATOM    988 HE22 GLN A  61      -0.803 -11.136 -23.830  1.00 87.99           H  
ATOM    989  OE1 GLN A  61      -0.206  -8.971 -24.432  1.00 87.99           O  
ATOM    990  N   GLN A  62      -3.321  -4.937 -28.138  1.00 86.12           N  
ATOM    991  H   GLN A  62      -3.969  -5.605 -28.529  1.00 86.12           H  
ATOM    992  CA  GLN A  62      -3.126  -3.671 -28.857  1.00 86.12           C  
ATOM    993  HA  GLN A  62      -2.212  -3.193 -28.506  1.00 86.12           H  
ATOM    994  C   GLN A  62      -4.262  -2.663 -28.600  1.00 86.12           C  
ATOM    995  CB  GLN A  62      -2.973  -3.945 -30.364  1.00 86.12           C  
ATOM    996  HB2 GLN A  62      -2.849  -2.990 -30.875  1.00 86.12           H  
ATOM    997  HB3 GLN A  62      -3.875  -4.425 -30.743  1.00 86.12           H  
ATOM    998  O   GLN A  62      -4.140  -1.507 -28.992  1.00 86.12           O  
ATOM    999  CG  GLN A  62      -1.751  -4.823 -30.672  1.00 86.12           C  
ATOM   1000  HG2 GLN A  62      -0.884  -4.409 -30.158  1.00 86.12           H  
ATOM   1001  HG3 GLN A  62      -1.919  -5.831 -30.292  1.00 86.12           H  
ATOM   1002  CD  GLN A  62      -1.414  -4.918 -32.157  1.00 86.12           C  
ATOM   1003  NE2 GLN A  62      -0.329  -5.581 -32.490  1.00 86.12           N  
ATOM   1004 HE21 GLN A  62       0.256  -5.966 -31.762  1.00 86.12           H  
ATOM   1005 HE22 GLN A  62      -0.110  -5.561 -33.476  1.00 86.12           H  
ATOM   1006  OE1 GLN A  62      -2.065  -4.397 -33.047  1.00 86.12           O  
ATOM   1007  N   GLY A  63      -5.366  -3.103 -27.984  1.00 86.88           N  
ATOM   1008  H   GLY A  63      -5.374  -4.049 -27.630  1.00 86.88           H  
ATOM   1009  CA  GLY A  63      -6.494  -2.262 -27.586  1.00 86.88           C  
ATOM   1010  HA2 GLY A  63      -6.425  -1.280 -28.053  1.00 86.88           H  
ATOM   1011  HA3 GLY A  63      -7.419  -2.732 -27.919  1.00 86.88           H  
ATOM   1012  C   GLY A  63      -6.573  -2.067 -26.070  1.00 86.88           C  
ATOM   1013  O   GLY A  63      -5.653  -2.422 -25.327  1.00 86.88           O  
ATOM   1014  N   LEU A  64      -7.699  -1.521 -25.608  1.00 91.13           N  
ATOM   1015  H   LEU A  64      -8.448  -1.323 -26.257  1.00 91.13           H  
ATOM   1016  CA  LEU A  64      -7.971  -1.323 -24.185  1.00 91.13           C  
ATOM   1017  HA  LEU A  64      -7.118  -0.805 -23.745  1.00 91.13           H  
ATOM   1018  C   LEU A  64      -8.141  -2.687 -23.490  1.00 91.13           C  
ATOM   1019  CB  LEU A  64      -9.226  -0.442 -24.035  1.00 91.13           C  
ATOM   1020  HB2 LEU A  64     -10.109  -1.067 -24.163  1.00 91.13           H  
ATOM   1021  HB3 LEU A  64      -9.249   0.307 -24.827  1.00 91.13           H  
ATOM   1022  O   LEU A  64      -9.057  -3.442 -23.818  1.00 91.13           O  
ATOM   1023  CG  LEU A  64      -9.272   0.269 -22.669  1.00 91.13           C  
ATOM   1024  HG  LEU A  64      -8.632  -0.251 -21.956  1.00 91.13           H  
ATOM   1025  CD1 LEU A  64      -8.794   1.717 -22.798  1.00 91.13           C  
ATOM   1026 HD11 LEU A  64      -7.781   1.735 -23.200  1.00 91.13           H  
ATOM   1027 HD12 LEU A  64      -9.456   2.276 -23.459  1.00 91.13           H  
ATOM   1028 HD13 LEU A  64      -8.788   2.190 -21.815  1.00 91.13           H  
ATOM   1029  CD2 LEU A  64     -10.686   0.286 -22.101  1.00 91.13           C  
ATOM   1030 HD21 LEU A  64     -11.375   0.743 -22.812  1.00 91.13           H  
ATOM   1031 HD22 LEU A  64     -10.704   0.847 -21.167  1.00 91.13           H  
ATOM   1032 HD23 LEU A  64     -10.992  -0.739 -21.896  1.00 91.13           H  
ATOM   1033  N   HIS A  65      -7.250  -3.023 -22.557  1.00 92.76           N  
ATOM   1034  H   HIS A  65      -6.511  -2.379 -22.310  1.00 92.76           H  
ATOM   1035  CA  HIS A  65      -7.246  -4.326 -21.892  1.00 92.76           C  
ATOM   1036  HA  HIS A  65      -8.281  -4.643 -21.763  1.00 92.76           H  
ATOM   1037  C   HIS A  65      -6.610  -4.273 -20.494  1.00 92.76           C  
ATOM   1038  CB  HIS A  65      -6.535  -5.355 -22.791  1.00 92.76           C  
ATOM   1039  HB2 HIS A  65      -6.769  -6.349 -22.412  1.00 92.76           H  
ATOM   1040  HB3 HIS A  65      -6.938  -5.292 -23.802  1.00 92.76           H  
ATOM   1041  O   HIS A  65      -5.804  -3.398 -20.203  1.00 92.76           O  
ATOM   1042  CG  HIS A  65      -5.034  -5.212 -22.863  1.00 92.76           C  
ATOM   1043  CD2 HIS A  65      -4.123  -6.024 -22.248  1.00 92.76           C  
ATOM   1044  HD2 HIS A  65      -4.364  -6.858 -21.606  1.00 92.76           H  
ATOM   1045  ND1 HIS A  65      -4.319  -4.255 -23.545  1.00 92.76           N  
ATOM   1046  HD1 HIS A  65      -4.702  -3.494 -24.088  1.00 92.76           H  
ATOM   1047  CE1 HIS A  65      -3.009  -4.485 -23.335  1.00 92.76           C  
ATOM   1048  HE1 HIS A  65      -2.209  -3.880 -23.735  1.00 92.76           H  
ATOM   1049  NE2 HIS A  65      -2.836  -5.597 -22.589  1.00 92.76           N  
ATOM   1050  N   GLU A  66      -6.953  -5.242 -19.645  1.00 93.74           N  
ATOM   1051  H   GLU A  66      -7.661  -5.895 -19.950  1.00 93.74           H  
ATOM   1052  CA  GLU A  66      -6.465  -5.401 -18.268  1.00 93.74           C  
ATOM   1053  HA  GLU A  66      -5.658  -4.692 -18.079  1.00 93.74           H  
ATOM   1054  C   GLU A  66      -5.917  -6.829 -18.122  1.00 93.74           C  
ATOM   1055  CB  GLU A  66      -7.613  -5.092 -17.276  1.00 93.74           C  
ATOM   1056  HB2 GLU A  66      -7.910  -4.053 -17.422  1.00 93.74           H  
ATOM   1057  HB3 GLU A  66      -8.465  -5.721 -17.533  1.00 93.74           H  
ATOM   1058  O   GLU A  66      -6.592  -7.806 -18.460  1.00 93.74           O  
ATOM   1059  CG  GLU A  66      -7.297  -5.291 -15.778  1.00 93.74           C  
ATOM   1060  HG2 GLU A  66      -6.546  -4.562 -15.477  1.00 93.74           H  
ATOM   1061  HG3 GLU A  66      -6.871  -6.285 -15.643  1.00 93.74           H  
ATOM   1062  CD  GLU A  66      -8.546  -5.160 -14.870  1.00 93.74           C  
ATOM   1063  OE1 GLU A  66      -8.602  -5.803 -13.798  1.00 93.74           O  
ATOM   1064  OE2 GLU A  66      -9.522  -4.474 -15.239  1.00 93.74           O  
ATOM   1065  N   LYS A  67      -4.675  -6.988 -17.653  1.00 92.83           N  
ATOM   1066  H   LYS A  67      -4.159  -6.163 -17.384  1.00 92.83           H  
ATOM   1067  CA  LYS A  67      -4.077  -8.308 -17.384  1.00 92.83           C  
ATOM   1068  HA  LYS A  67      -4.629  -9.079 -17.922  1.00 92.83           H  
ATOM   1069  C   LYS A  67      -4.195  -8.641 -15.900  1.00 92.83           C  
ATOM   1070  CB  LYS A  67      -2.616  -8.358 -17.861  1.00 92.83           C  
ATOM   1071  HB2 LYS A  67      -2.137  -9.244 -17.444  1.00 92.83           H  
ATOM   1072  HB3 LYS A  67      -2.088  -7.482 -17.486  1.00 92.83           H  
ATOM   1073  O   LYS A  67      -3.438  -8.123 -15.082  1.00 92.83           O  
ATOM   1074  CG  LYS A  67      -2.501  -8.420 -19.390  1.00 92.83           C  
ATOM   1075  HG2 LYS A  67      -2.941  -9.349 -19.752  1.00 92.83           H  
ATOM   1076  HG3 LYS A  67      -3.040  -7.578 -19.825  1.00 92.83           H  
ATOM   1077  CD  LYS A  67      -1.030  -8.340 -19.822  1.00 92.83           C  
ATOM   1078  HD2 LYS A  67      -0.470  -9.173 -19.398  1.00 92.83           H  
ATOM   1079  HD3 LYS A  67      -0.612  -7.406 -19.446  1.00 92.83           H  
ATOM   1080  CE  LYS A  67      -0.937  -8.360 -21.349  1.00 92.83           C  
ATOM   1081  HE2 LYS A  67      -1.212  -9.352 -21.706  1.00 92.83           H  
ATOM   1082  HE3 LYS A  67      -1.654  -7.641 -21.745  1.00 92.83           H  
ATOM   1083  NZ  LYS A  67       0.416  -7.994 -21.837  1.00 92.83           N  
ATOM   1084  HZ1 LYS A  67       1.141  -8.538 -21.391  1.00 92.83           H  
ATOM   1085  HZ2 LYS A  67       0.468  -8.124 -22.837  1.00 92.83           H  
ATOM   1086  HZ3 LYS A  67       0.591  -7.017 -21.650  1.00 92.83           H  
ATOM   1087  N   VAL A  68      -5.103  -9.561 -15.575  1.00 90.77           N  
ATOM   1088  H   VAL A  68      -5.686  -9.939 -16.307  1.00 90.77           H  
ATOM   1089  CA  VAL A  68      -5.251 -10.115 -14.224  1.00 90.77           C  
ATOM   1090  HA  VAL A  68      -4.883  -9.388 -13.499  1.00 90.77           H  
ATOM   1091  C   VAL A  68      -4.389 -11.374 -14.114  1.00 90.77           C  
ATOM   1092  CB  VAL A  68      -6.728 -10.365 -13.874  1.00 90.77           C  
ATOM   1093  HB  VAL A  68      -7.157 -11.064 -14.592  1.00 90.77           H  
ATOM   1094  O   VAL A  68      -4.725 -12.431 -14.661  1.00 90.77           O  
ATOM   1095  CG1 VAL A  68      -6.872 -10.956 -12.468  1.00 90.77           C  
ATOM   1096 HG11 VAL A  68      -6.431 -10.288 -11.729  1.00 90.77           H  
ATOM   1097 HG12 VAL A  68      -6.391 -11.931 -12.400  1.00 90.77           H  
ATOM   1098 HG13 VAL A  68      -7.930 -11.077 -12.235  1.00 90.77           H  
ATOM   1099  CG2 VAL A  68      -7.531  -9.058 -13.918  1.00 90.77           C  
ATOM   1100 HG21 VAL A  68      -7.493  -8.604 -14.908  1.00 90.77           H  
ATOM   1101 HG22 VAL A  68      -8.575  -9.247 -13.668  1.00 90.77           H  
ATOM   1102 HG23 VAL A  68      -7.131  -8.343 -13.199  1.00 90.77           H  
ATOM   1103  N   GLN A  69      -3.256 -11.231 -13.426  1.00 83.22           N  
ATOM   1104  H   GLN A  69      -3.073 -10.326 -13.017  1.00 83.22           H  
ATOM   1105  CA  GLN A  69      -2.265 -12.273 -13.146  1.00 83.22           C  
ATOM   1106  HA  GLN A  69      -2.625 -13.239 -13.498  1.00 83.22           H  
ATOM   1107  C   GLN A  69      -2.080 -12.369 -11.625  1.00 83.22           C  
ATOM   1108  CB  GLN A  69      -0.936 -11.954 -13.861  1.00 83.22           C  
ATOM   1109  HB2 GLN A  69      -0.581 -10.973 -13.544  1.00 83.22           H  
ATOM   1110  HB3 GLN A  69      -0.195 -12.696 -13.562  1.00 83.22           H  
ATOM   1111  O   GLN A  69      -1.172 -11.769 -11.068  1.00 83.22           O  
ATOM   1112  CG  GLN A  69      -1.044 -11.967 -15.391  1.00 83.22           C  
ATOM   1113  HG2 GLN A  69      -1.740 -11.194 -15.716  1.00 83.22           H  
ATOM   1114  HG3 GLN A  69      -1.427 -12.934 -15.716  1.00 83.22           H  
ATOM   1115  CD  GLN A  69       0.305 -11.701 -16.053  1.00 83.22           C  
ATOM   1116  NE2 GLN A  69       0.941 -12.684 -16.649  1.00 83.22           N  
ATOM   1117 HE21 GLN A  69       1.880 -12.437 -16.928  1.00 83.22           H  
ATOM   1118 HE22 GLN A  69       0.653 -13.639 -16.490  1.00 83.22           H  
ATOM   1119  OE1 GLN A  69       0.815 -10.600 -16.080  1.00 83.22           O  
ATOM   1120  N   GLY A  70      -2.992 -13.078 -10.963  1.00 78.80           N  
ATOM   1121  H   GLY A  70      -3.768 -13.471 -11.477  1.00 78.80           H  
ATOM   1122  CA  GLY A  70      -3.101 -13.138  -9.504  1.00 78.80           C  
ATOM   1123  HA2 GLY A  70      -3.110 -12.128  -9.092  1.00 78.80           H  
ATOM   1124  HA3 GLY A  70      -2.247 -13.672  -9.087  1.00 78.80           H  
ATOM   1125  C   GLY A  70      -4.396 -13.838  -9.087  1.00 78.80           C  
ATOM   1126  O   GLY A  70      -5.225 -14.166  -9.943  1.00 78.80           O  
ATOM   1127  N   GLY A  71      -4.555 -14.146  -7.802  1.00 75.02           N  
ATOM   1128  H   GLY A  71      -3.864 -13.804  -7.150  1.00 75.02           H  
ATOM   1129  CA  GLY A  71      -5.811 -14.661  -7.245  1.00 75.02           C  
ATOM   1130  HA2 GLY A  71      -6.565 -13.883  -7.366  1.00 75.02           H  
ATOM   1131  HA3 GLY A  71      -5.680 -14.818  -6.175  1.00 75.02           H  
ATOM   1132  C   GLY A  71      -6.349 -15.967  -7.861  1.00 75.02           C  
ATOM   1133  O   GLY A  71      -5.612 -16.854  -8.298  1.00 75.02           O  
ATOM   1134  N   PHE A  72      -7.678 -16.121  -7.861  1.00 81.47           N  
ATOM   1135  H   PHE A  72      -8.238 -15.348  -7.532  1.00 81.47           H  
ATOM   1136  CA  PHE A  72      -8.342 -17.382  -8.213  1.00 81.47           C  
ATOM   1137  HA  PHE A  72      -7.904 -18.161  -7.590  1.00 81.47           H  
ATOM   1138  C   PHE A  72      -8.133 -17.780  -9.688  1.00 81.47           C  
ATOM   1139  CB  PHE A  72      -9.834 -17.274  -7.859  1.00 81.47           C  
ATOM   1140  HB2 PHE A  72      -9.921 -16.961  -6.818  1.00 81.47           H  
ATOM   1141  HB3 PHE A  72     -10.287 -16.491  -8.467  1.00 81.47           H  
ATOM   1142  O   PHE A  72      -8.617 -17.114 -10.601  1.00 81.47           O  
ATOM   1143  CG  PHE A  72     -10.618 -18.564  -8.028  1.00 81.47           C  
ATOM   1144  CD1 PHE A  72     -11.554 -18.701  -9.071  1.00 81.47           C  
ATOM   1145  HD1 PHE A  72     -11.725 -17.879  -9.750  1.00 81.47           H  
ATOM   1146  CD2 PHE A  72     -10.437 -19.619  -7.114  1.00 81.47           C  
ATOM   1147  HD2 PHE A  72      -9.730 -19.513  -6.305  1.00 81.47           H  
ATOM   1148  CE1 PHE A  72     -12.311 -19.882  -9.188  1.00 81.47           C  
ATOM   1149  HE1 PHE A  72     -13.071 -19.955  -9.952  1.00 81.47           H  
ATOM   1150  CE2 PHE A  72     -11.186 -20.804  -7.240  1.00 81.47           C  
ATOM   1151  HE2 PHE A  72     -11.043 -21.603  -6.528  1.00 81.47           H  
ATOM   1152  CZ  PHE A  72     -12.126 -20.936  -8.276  1.00 81.47           C  
ATOM   1153  HZ  PHE A  72     -12.716 -21.836  -8.357  1.00 81.47           H  
ATOM   1154  N   GLY A  73      -7.506 -18.934  -9.945  1.00 80.88           N  
ATOM   1155  H   GLY A  73      -7.061 -19.380  -9.156  1.00 80.88           H  
ATOM   1156  CA  GLY A  73      -7.041 -19.346 -11.284  1.00 80.88           C  
ATOM   1157  HA2 GLY A  73      -6.289 -18.630 -11.615  1.00 80.88           H  
ATOM   1158  HA3 GLY A  73      -6.543 -20.311 -11.191  1.00 80.88           H  
ATOM   1159  C   GLY A  73      -8.083 -19.468 -12.416  1.00 80.88           C  
ATOM   1160  O   GLY A  73      -7.702 -19.601 -13.579  1.00 80.88           O  
ATOM   1161  N   ARG A  74      -9.398 -19.412 -12.134  1.00 85.08           N  
ATOM   1162  H   ARG A  74      -9.650 -19.252 -11.169  1.00 85.08           H  
ATOM   1163  CA  ARG A  74     -10.419 -19.242 -13.195  1.00 85.08           C  
ATOM   1164  HA  ARG A  74     -10.080 -19.756 -14.094  1.00 85.08           H  
ATOM   1165  C   ARG A  74     -10.604 -17.783 -13.620  1.00 85.08           C  
ATOM   1166  CB  ARG A  74     -11.785 -19.827 -12.805  1.00 85.08           C  
ATOM   1167  HB2 ARG A  74     -12.150 -19.323 -11.910  1.00 85.08           H  
ATOM   1168  HB3 ARG A  74     -12.481 -19.599 -13.613  1.00 85.08           H  
ATOM   1169  O   ARG A  74     -10.896 -17.554 -14.788  1.00 85.08           O  
ATOM   1170  CG  ARG A  74     -11.785 -21.347 -12.594  1.00 85.08           C  
ATOM   1171  HG2 ARG A  74     -11.290 -21.828 -13.439  1.00 85.08           H  
ATOM   1172  HG3 ARG A  74     -11.249 -21.591 -11.677  1.00 85.08           H  
ATOM   1173  CD  ARG A  74     -13.233 -21.852 -12.508  1.00 85.08           C  
ATOM   1174  HD2 ARG A  74     -13.748 -21.568 -13.425  1.00 85.08           H  
ATOM   1175  HD3 ARG A  74     -13.736 -21.364 -11.672  1.00 85.08           H  
ATOM   1176  NE  ARG A  74     -13.300 -23.315 -12.332  1.00 85.08           N  
ATOM   1177  HE  ARG A  74     -12.485 -23.766 -11.940  1.00 85.08           H  
ATOM   1178  NH1 ARG A  74     -15.427 -23.621 -13.176  1.00 85.08           N  
ATOM   1179 HH11 ARG A  74     -15.517 -22.638 -13.393  1.00 85.08           H  
ATOM   1180 HH12 ARG A  74     -16.140 -24.227 -13.556  1.00 85.08           H  
ATOM   1181  NH2 ARG A  74     -14.233 -25.383 -12.511  1.00 85.08           N  
ATOM   1182 HH21 ARG A  74     -14.986 -25.968 -12.844  1.00 85.08           H  
ATOM   1183 HH22 ARG A  74     -13.379 -25.805 -12.176  1.00 85.08           H  
ATOM   1184  CZ  ARG A  74     -14.319 -24.091 -12.669  1.00 85.08           C  
ATOM   1185  N   PHE A  75     -10.448 -16.840 -12.693  1.00 89.60           N  
ATOM   1186  H   PHE A  75     -10.089 -17.119 -11.791  1.00 89.60           H  
ATOM   1187  CA  PHE A  75     -10.626 -15.397 -12.885  1.00 89.60           C  
ATOM   1188  HA  PHE A  75     -11.528 -15.217 -13.470  1.00 89.60           H  
ATOM   1189  C   PHE A  75      -9.446 -14.761 -13.647  1.00 89.60           C  
ATOM   1190  CB  PHE A  75     -10.823 -14.785 -11.488  1.00 89.60           C  
ATOM   1191  HB2 PHE A  75     -11.618 -15.327 -10.976  1.00 89.60           H  
ATOM   1192  HB3 PHE A  75      -9.912 -14.920 -10.905  1.00 89.60           H  
ATOM   1193  O   PHE A  75      -9.633 -13.812 -14.408  1.00 89.60           O  
ATOM   1194  CG  PHE A  75     -11.183 -13.316 -11.472  1.00 89.60           C  
ATOM   1195  CD1 PHE A  75     -10.201 -12.356 -11.165  1.00 89.60           C  
ATOM   1196  HD1 PHE A  75      -9.190 -12.658 -10.933  1.00 89.60           H  
ATOM   1197  CD2 PHE A  75     -12.509 -12.909 -11.719  1.00 89.60           C  
ATOM   1198  HD2 PHE A  75     -13.276 -13.641 -11.928  1.00 89.60           H  
ATOM   1199  CE1 PHE A  75     -10.537 -10.993 -11.126  1.00 89.60           C  
ATOM   1200  HE1 PHE A  75      -9.792 -10.258 -10.859  1.00 89.60           H  
ATOM   1201  CE2 PHE A  75     -12.842 -11.543 -11.680  1.00 89.60           C  
ATOM   1202  HE2 PHE A  75     -13.858 -11.220 -11.850  1.00 89.60           H  
ATOM   1203  CZ  PHE A  75     -11.854 -10.587 -11.388  1.00 89.60           C  
ATOM   1204  HZ  PHE A  75     -12.108  -9.540 -11.324  1.00 89.60           H  
ATOM   1205  N   GLN A  76      -8.253 -15.353 -13.525  1.00 90.20           N  
ATOM   1206  H   GLN A  76      -8.167 -16.077 -12.826  1.00 90.20           H  
ATOM   1207  CA  GLN A  76      -7.042 -14.975 -14.260  1.00 90.20           C  
ATOM   1208  HA  GLN A  76      -6.742 -13.979 -13.933  1.00 90.20           H  
ATOM   1209  C   GLN A  76      -7.239 -14.932 -15.786  1.00 90.20           C  
ATOM   1210  CB  GLN A  76      -5.915 -15.961 -13.920  1.00 90.20           C  
ATOM   1211  HB2 GLN A  76      -6.268 -16.981 -14.072  1.00 90.20           H  
ATOM   1212  HB3 GLN A  76      -5.072 -15.782 -14.587  1.00 90.20           H  
ATOM   1213  O   GLN A  76      -7.827 -15.833 -16.400  1.00 90.20           O  
ATOM   1214  CG  GLN A  76      -5.428 -15.787 -12.477  1.00 90.20           C  
ATOM   1215  HG2 GLN A  76      -6.259 -15.898 -11.781  1.00 90.20           H  
ATOM   1216  HG3 GLN A  76      -5.028 -14.778 -12.381  1.00 90.20           H  
ATOM   1217  CD  GLN A  76      -4.339 -16.776 -12.075  1.00 90.20           C  
ATOM   1218  NE2 GLN A  76      -3.771 -16.611 -10.906  1.00 90.20           N  
ATOM   1219 HE21 GLN A  76      -3.049 -17.256 -10.618  1.00 90.20           H  
ATOM   1220 HE22 GLN A  76      -4.146 -15.925 -10.266  1.00 90.20           H  
ATOM   1221  OE1 GLN A  76      -4.015 -17.716 -12.787  1.00 90.20           O  
ATOM   1222  N   GLY A  77      -6.695 -13.896 -16.427  1.00 93.09           N  
ATOM   1223  H   GLY A  77      -6.209 -13.196 -15.886  1.00 93.09           H  
ATOM   1224  CA  GLY A  77      -6.764 -13.715 -17.876  1.00 93.09           C  
ATOM   1225  HA2 GLY A  77      -7.726 -14.072 -18.244  1.00 93.09           H  
ATOM   1226  HA3 GLY A  77      -5.975 -14.306 -18.341  1.00 93.09           H  
ATOM   1227  C   GLY A  77      -6.607 -12.265 -18.328  1.00 93.09           C  
ATOM   1228  O   GLY A  77      -6.366 -11.363 -17.531  1.00 93.09           O  
ATOM   1229  N   THR A  78      -6.743 -12.053 -19.637  1.00 94.53           N  
ATOM   1230  H   THR A  78      -6.965 -12.830 -20.242  1.00 94.53           H  
ATOM   1231  CA  THR A  78      -6.854 -10.714 -20.223  1.00 94.53           C  
ATOM   1232  HA  THR A  78      -6.327  -9.991 -19.600  1.00 94.53           H  
ATOM   1233  C   THR A  78      -8.327 -10.333 -20.263  1.00 94.53           C  
ATOM   1234  CB  THR A  78      -6.245 -10.672 -21.631  1.00 94.53           C  
ATOM   1235  HB  THR A  78      -6.807 -11.333 -22.292  1.00 94.53           H  
ATOM   1236  O   THR A  78      -9.111 -11.012 -20.926  1.00 94.53           O  
ATOM   1237  CG2 THR A  78      -6.237  -9.263 -22.217  1.00 94.53           C  
ATOM   1238 HG21 THR A  78      -7.258  -8.940 -22.420  1.00 94.53           H  
ATOM   1239 HG22 THR A  78      -5.789  -8.568 -21.506  1.00 94.53           H  
ATOM   1240 HG23 THR A  78      -5.676  -9.247 -23.152  1.00 94.53           H  
ATOM   1241  OG1 THR A  78      -4.900 -11.107 -21.594  1.00 94.53           O  
ATOM   1242  HG1 THR A  78      -4.470 -10.571 -20.923  1.00 94.53           H  
ATOM   1243  N   TRP A  79      -8.695  -9.276 -19.553  1.00 95.19           N  
ATOM   1244  H   TRP A  79      -7.984  -8.759 -19.056  1.00 95.19           H  
ATOM   1245  CA  TRP A  79     -10.028  -8.689 -19.538  1.00 95.19           C  
ATOM   1246  HA  TRP A  79     -10.756  -9.441 -19.841  1.00 95.19           H  
ATOM   1247  C   TRP A  79     -10.098  -7.533 -20.539  1.00 95.19           C  
ATOM   1248  CB  TRP A  79     -10.377  -8.261 -18.109  1.00 95.19           C  
ATOM   1249  HB2 TRP A  79      -9.606  -7.586 -17.736  1.00 95.19           H  
ATOM   1250  HB3 TRP A  79     -11.315  -7.707 -18.131  1.00 95.19           H  
ATOM   1251  O   TRP A  79      -9.118  -6.809 -20.712  1.00 95.19           O  
ATOM   1252  CG  TRP A  79     -10.532  -9.390 -17.135  1.00 95.19           C  
ATOM   1253  CD1 TRP A  79      -9.528 -10.063 -16.525  1.00 95.19           C  
ATOM   1254  HD1 TRP A  79      -8.478  -9.847 -16.659  1.00 95.19           H  
ATOM   1255  CD2 TRP A  79     -11.766  -9.980 -16.630  1.00 95.19           C  
ATOM   1256  CE2 TRP A  79     -11.430 -11.019 -15.714  1.00 95.19           C  
ATOM   1257  CE3 TRP A  79     -13.138  -9.741 -16.851  1.00 95.19           C  
ATOM   1258  HE3 TRP A  79     -13.428  -8.941 -17.515  1.00 95.19           H  
ATOM   1259  NE1 TRP A  79     -10.055 -11.029 -15.687  1.00 95.19           N  
ATOM   1260  HE1 TRP A  79      -9.503 -11.614 -15.077  1.00 95.19           H  
ATOM   1261  CH2 TRP A  79     -13.760 -11.524 -15.302  1.00 95.19           C  
ATOM   1262  HH2 TRP A  79     -14.523 -12.087 -14.786  1.00 95.19           H  
ATOM   1263  CZ2 TRP A  79     -12.402 -11.785 -15.058  1.00 95.19           C  
ATOM   1264  HZ2 TRP A  79     -12.099 -12.546 -14.354  1.00 95.19           H  
ATOM   1265  CZ3 TRP A  79     -14.125 -10.508 -16.203  1.00 95.19           C  
ATOM   1266  HZ3 TRP A  79     -15.169 -10.302 -16.386  1.00 95.19           H  
ATOM   1267  N   ILE A  80     -11.237  -7.385 -21.214  1.00 95.66           N  
ATOM   1268  H   ILE A  80     -11.992  -8.030 -21.030  1.00 95.66           H  
ATOM   1269  CA  ILE A  80     -11.504  -6.323 -22.196  1.00 95.66           C  
ATOM   1270  HA  ILE A  80     -10.839  -5.487 -21.981  1.00 95.66           H  
ATOM   1271  C   ILE A  80     -12.944  -5.809 -22.077  1.00 95.66           C  
ATOM   1272  CB  ILE A  80     -11.243  -6.796 -23.645  1.00 95.66           C  
ATOM   1273  HB  ILE A  80     -11.551  -5.994 -24.316  1.00 95.66           H  
ATOM   1274  O   ILE A  80     -13.803  -6.562 -21.608  1.00 95.66           O  
ATOM   1275  CG1 ILE A  80     -12.059  -8.053 -24.028  1.00 95.66           C  
ATOM   1276 HG12 ILE A  80     -13.118  -7.823 -23.914  1.00 95.66           H  
ATOM   1277 HG13 ILE A  80     -11.819  -8.867 -23.344  1.00 95.66           H  
ATOM   1278  CG2 ILE A  80      -9.739  -6.984 -23.861  1.00 95.66           C  
ATOM   1279 HG21 ILE A  80      -9.530  -6.918 -24.929  1.00 95.66           H  
ATOM   1280 HG22 ILE A  80      -9.201  -6.163 -23.388  1.00 95.66           H  
ATOM   1281 HG23 ILE A  80      -9.399  -7.932 -23.444  1.00 95.66           H  
ATOM   1282  CD1 ILE A  80     -11.841  -8.539 -25.467  1.00 95.66           C  
ATOM   1283 HD11 ILE A  80     -12.099  -7.746 -26.169  1.00 95.66           H  
ATOM   1284 HD12 ILE A  80     -10.802  -8.832 -25.620  1.00 95.66           H  
ATOM   1285 HD13 ILE A  80     -12.472  -9.408 -25.653  1.00 95.66           H  
ATOM   1286  N   PRO A  81     -13.241  -4.583 -22.542  1.00 95.72           N  
ATOM   1287  CA  PRO A  81     -14.604  -4.062 -22.603  1.00 95.72           C  
ATOM   1288  HA  PRO A  81     -14.964  -3.929 -21.583  1.00 95.72           H  
ATOM   1289  C   PRO A  81     -15.573  -4.967 -23.375  1.00 95.72           C  
ATOM   1290  CB  PRO A  81     -14.492  -2.691 -23.279  1.00 95.72           C  
ATOM   1291  HB2 PRO A  81     -14.580  -2.794 -24.360  1.00 95.72           H  
ATOM   1292  HB3 PRO A  81     -15.236  -1.991 -22.898  1.00 95.72           H  
ATOM   1293  O   PRO A  81     -15.192  -5.653 -24.330  1.00 95.72           O  
ATOM   1294  CG  PRO A  81     -13.075  -2.251 -22.933  1.00 95.72           C  
ATOM   1295  HG2 PRO A  81     -12.689  -1.528 -23.652  1.00 95.72           H  
ATOM   1296  HG3 PRO A  81     -13.060  -1.845 -21.922  1.00 95.72           H  
ATOM   1297  CD  PRO A  81     -12.295  -3.560 -22.973  1.00 95.72           C  
ATOM   1298  HD2 PRO A  81     -11.968  -3.760 -23.994  1.00 95.72           H  
ATOM   1299  HD3 PRO A  81     -11.436  -3.489 -22.306  1.00 95.72           H  
ATOM   1300  N   LEU A  82     -16.854  -4.912 -23.002  1.00 92.59           N  
ATOM   1301  H   LEU A  82     -17.084  -4.373 -22.179  1.00 92.59           H  
ATOM   1302  CA  LEU A  82     -17.923  -5.731 -23.583  1.00 92.59           C  
ATOM   1303  HA  LEU A  82     -17.736  -6.767 -23.302  1.00 92.59           H  
ATOM   1304  C   LEU A  82     -18.003  -5.653 -25.115  1.00 92.59           C  
ATOM   1305  CB  LEU A  82     -19.254  -5.268 -22.967  1.00 92.59           C  
ATOM   1306  HB2 LEU A  82     -19.454  -4.247 -23.291  1.00 92.59           H  
ATOM   1307  HB3 LEU A  82     -19.154  -5.251 -21.881  1.00 92.59           H  
ATOM   1308  O   LEU A  82     -18.243  -6.666 -25.770  1.00 92.59           O  
ATOM   1309  CG  LEU A  82     -20.465  -6.146 -23.329  1.00 92.59           C  
ATOM   1310  HG  LEU A  82     -20.582  -6.185 -24.412  1.00 92.59           H  
ATOM   1311  CD1 LEU A  82     -20.323  -7.575 -22.799  1.00 92.59           C  
ATOM   1312 HD11 LEU A  82     -19.542  -8.099 -23.351  1.00 92.59           H  
ATOM   1313 HD12 LEU A  82     -20.061  -7.543 -21.741  1.00 92.59           H  
ATOM   1314 HD13 LEU A  82     -21.262  -8.114 -22.923  1.00 92.59           H  
ATOM   1315  CD2 LEU A  82     -21.727  -5.518 -22.748  1.00 92.59           C  
ATOM   1316 HD21 LEU A  82     -21.902  -4.545 -23.207  1.00 92.59           H  
ATOM   1317 HD22 LEU A  82     -22.590  -6.159 -22.925  1.00 92.59           H  
ATOM   1318 HD23 LEU A  82     -21.607  -5.372 -21.674  1.00 92.59           H  
ATOM   1319  N   GLU A  83     -17.799  -4.472 -25.700  1.00 91.55           N  
ATOM   1320  H   GLU A  83     -17.619  -3.669 -25.116  1.00 91.55           H  
ATOM   1321  CA  GLU A  83     -17.934  -4.278 -27.148  1.00 91.55           C  
ATOM   1322  HA  GLU A  83     -18.857  -4.769 -27.457  1.00 91.55           H  
ATOM   1323  C   GLU A  83     -16.794  -4.955 -27.931  1.00 91.55           C  
ATOM   1324  CB  GLU A  83     -18.070  -2.772 -27.441  1.00 91.55           C  
ATOM   1325  HB2 GLU A  83     -18.755  -2.332 -26.716  1.00 91.55           H  
ATOM   1326  HB3 GLU A  83     -17.099  -2.292 -27.313  1.00 91.55           H  
ATOM   1327  O   GLU A  83     -17.038  -5.652 -28.921  1.00 91.55           O  
ATOM   1328  CG  GLU A  83     -18.605  -2.463 -28.850  1.00 91.55           C  
ATOM   1329  HG2 GLU A  83     -18.709  -1.383 -28.949  1.00 91.55           H  
ATOM   1330  HG3 GLU A  83     -17.862  -2.789 -29.577  1.00 91.55           H  
ATOM   1331  CD  GLU A  83     -19.962  -3.130 -29.170  1.00 91.55           C  
ATOM   1332  OE1 GLU A  83     -20.195  -3.414 -30.369  1.00 91.55           O  
ATOM   1333  OE2 GLU A  83     -20.742  -3.442 -28.235  1.00 91.55           O  
ATOM   1334  N   ASP A  84     -15.559  -4.877 -27.425  1.00 92.26           N  
ATOM   1335  H   ASP A  84     -15.409  -4.342 -26.582  1.00 92.26           H  
ATOM   1336  CA  ASP A  84     -14.426  -5.623 -27.981  1.00 92.26           C  
ATOM   1337  HA  ASP A  84     -14.417  -5.484 -29.062  1.00 92.26           H  
ATOM   1338  C   ASP A  84     -14.568  -7.132 -27.735  1.00 92.26           C  
ATOM   1339  CB  ASP A  84     -13.100  -5.086 -27.420  1.00 92.26           C  
ATOM   1340  HB2 ASP A  84     -13.180  -4.968 -26.339  1.00 92.26           H  
ATOM   1341  HB3 ASP A  84     -12.317  -5.816 -27.621  1.00 92.26           H  
ATOM   1342  O   ASP A  84     -14.266  -7.933 -28.624  1.00 92.26           O  
ATOM   1343  CG  ASP A  84     -12.673  -3.766 -28.074  1.00 92.26           C  
ATOM   1344  OD1 ASP A  84     -12.879  -3.631 -29.308  1.00 92.26           O  
ATOM   1345  OD2 ASP A  84     -12.093  -2.933 -27.349  1.00 92.26           O  
ATOM   1346  N   ALA A  85     -15.118  -7.544 -26.587  1.00 93.12           N  
ATOM   1347  H   ALA A  85     -15.315  -6.851 -25.879  1.00 93.12           H  
ATOM   1348  CA  ALA A  85     -15.452  -8.942 -26.316  1.00 93.12           C  
ATOM   1349  HA  ALA A  85     -14.548  -9.541 -26.431  1.00 93.12           H  
ATOM   1350  C   ALA A  85     -16.492  -9.492 -27.307  1.00 93.12           C  
ATOM   1351  CB  ALA A  85     -15.930  -9.067 -24.867  1.00 93.12           C  
ATOM   1352  HB1 ALA A  85     -16.073 -10.118 -24.614  1.00 93.12           H  
ATOM   1353  HB2 ALA A  85     -15.190  -8.632 -24.195  1.00 93.12           H  
ATOM   1354  HB3 ALA A  85     -16.875  -8.542 -24.728  1.00 93.12           H  
ATOM   1355  O   ALA A  85     -16.306 -10.581 -27.855  1.00 93.12           O  
ATOM   1356  N   ARG A  86     -17.548  -8.724 -27.609  1.00 91.36           N  
ATOM   1357  H   ARG A  86     -17.644  -7.858 -27.097  1.00 91.36           H  
ATOM   1358  CA  ARG A  86     -18.566  -9.048 -28.625  1.00 91.36           C  
ATOM   1359  HA  ARG A  86     -18.992 -10.029 -28.413  1.00 91.36           H  
ATOM   1360  C   ARG A  86     -17.966  -9.116 -30.028  1.00 91.36           C  
ATOM   1361  CB  ARG A  86     -19.683  -7.992 -28.579  1.00 91.36           C  
ATOM   1362  HB2 ARG A  86     -20.278  -8.057 -29.490  1.00 91.36           H  
ATOM   1363  HB3 ARG A  86     -19.236  -6.999 -28.544  1.00 91.36           H  
ATOM   1364  O   ARG A  86     -18.302 -10.021 -30.793  1.00 91.36           O  
ATOM   1365  CG  ARG A  86     -20.630  -8.169 -27.384  1.00 91.36           C  
ATOM   1366  HG2 ARG A  86     -20.066  -8.331 -26.465  1.00 91.36           H  
ATOM   1367  HG3 ARG A  86     -21.267  -9.037 -27.556  1.00 91.36           H  
ATOM   1368  CD  ARG A  86     -21.492  -6.913 -27.228  1.00 91.36           C  
ATOM   1369  HD2 ARG A  86     -20.854  -6.080 -26.932  1.00 91.36           H  
ATOM   1370  HD3 ARG A  86     -21.953  -6.668 -28.185  1.00 91.36           H  
ATOM   1371  NE  ARG A  86     -22.542  -7.112 -26.220  1.00 91.36           N  
ATOM   1372  HE  ARG A  86     -22.543  -7.983 -25.710  1.00 91.36           H  
ATOM   1373  NH1 ARG A  86     -23.526  -5.047 -26.405  1.00 91.36           N  
ATOM   1374 HH11 ARG A  86     -24.220  -4.384 -26.090  1.00 91.36           H  
ATOM   1375 HH12 ARG A  86     -22.759  -4.720 -26.975  1.00 91.36           H  
ATOM   1376  NH2 ARG A  86     -24.387  -6.591 -25.020  1.00 91.36           N  
ATOM   1377 HH21 ARG A  86     -24.352  -7.508 -24.599  1.00 91.36           H  
ATOM   1378 HH22 ARG A  86     -25.141  -5.965 -24.774  1.00 91.36           H  
ATOM   1379  CZ  ARG A  86     -23.478  -6.245 -25.887  1.00 91.36           C  
ATOM   1380  N   LYS A  87     -17.057  -8.204 -30.378  1.00 91.14           N  
ATOM   1381  H   LYS A  87     -16.881  -7.454 -29.725  1.00 91.14           H  
ATOM   1382  CA  LYS A  87     -16.334  -8.207 -31.660  1.00 91.14           C  
ATOM   1383  HA  LYS A  87     -17.056  -8.260 -32.475  1.00 91.14           H  
ATOM   1384  C   LYS A  87     -15.415  -9.426 -31.794  1.00 91.14           C  
ATOM   1385  CB  LYS A  87     -15.579  -6.878 -31.758  1.00 91.14           C  
ATOM   1386  HB2 LYS A  87     -16.289  -6.070 -31.584  1.00 91.14           H  
ATOM   1387  HB3 LYS A  87     -14.832  -6.839 -30.965  1.00 91.14           H  
ATOM   1388  O   LYS A  87     -15.417 -10.077 -32.841  1.00 91.14           O  
ATOM   1389  CG  LYS A  87     -14.887  -6.633 -33.105  1.00 91.14           C  
ATOM   1390  HG2 LYS A  87     -15.620  -6.639 -33.911  1.00 91.14           H  
ATOM   1391  HG3 LYS A  87     -14.133  -7.399 -33.284  1.00 91.14           H  
ATOM   1392  CD  LYS A  87     -14.216  -5.258 -33.015  1.00 91.14           C  
ATOM   1393  HD2 LYS A  87     -14.980  -4.502 -32.835  1.00 91.14           H  
ATOM   1394  HD3 LYS A  87     -13.541  -5.257 -32.159  1.00 91.14           H  
ATOM   1395  CE  LYS A  87     -13.425  -4.885 -34.267  1.00 91.14           C  
ATOM   1396  HE2 LYS A  87     -14.108  -4.814 -35.114  1.00 91.14           H  
ATOM   1397  HE3 LYS A  87     -12.696  -5.670 -34.466  1.00 91.14           H  
ATOM   1398  NZ  LYS A  87     -12.739  -3.590 -34.031  1.00 91.14           N  
ATOM   1399  HZ1 LYS A  87     -12.163  -3.651 -33.203  1.00 91.14           H  
ATOM   1400  HZ2 LYS A  87     -12.161  -3.312 -34.811  1.00 91.14           H  
ATOM   1401  HZ3 LYS A  87     -13.412  -2.863 -33.837  1.00 91.14           H  
ATOM   1402  N   LEU A  88     -14.690  -9.786 -30.733  1.00 90.34           N  
ATOM   1403  H   LEU A  88     -14.712  -9.178 -29.926  1.00 90.34           H  
ATOM   1404  CA  LEU A  88     -13.844 -10.981 -30.663  1.00 90.34           C  
ATOM   1405  HA  LEU A  88     -13.142 -10.952 -31.497  1.00 90.34           H  
ATOM   1406  C   LEU A  88     -14.684 -12.264 -30.792  1.00 90.34           C  
ATOM   1407  CB  LEU A  88     -13.061 -10.938 -29.334  1.00 90.34           C  
ATOM   1408  HB2 LEU A  88     -13.759 -11.106 -28.514  1.00 90.34           H  
ATOM   1409  HB3 LEU A  88     -12.639  -9.942 -29.198  1.00 90.34           H  
ATOM   1410  O   LEU A  88     -14.361 -13.137 -31.598  1.00 90.34           O  
ATOM   1411  CG  LEU A  88     -11.915 -11.959 -29.231  1.00 90.34           C  
ATOM   1412  HG  LEU A  88     -12.265 -12.945 -29.537  1.00 90.34           H  
ATOM   1413  CD1 LEU A  88     -10.728 -11.547 -30.105  1.00 90.34           C  
ATOM   1414 HD11 LEU A  88     -11.008 -11.579 -31.157  1.00 90.34           H  
ATOM   1415 HD12 LEU A  88      -9.886 -12.219 -29.933  1.00 90.34           H  
ATOM   1416 HD13 LEU A  88     -10.419 -10.533 -29.853  1.00 90.34           H  
ATOM   1417  CD2 LEU A  88     -11.425 -12.055 -27.786  1.00 90.34           C  
ATOM   1418 HD21 LEU A  88     -10.620 -12.786 -27.708  1.00 90.34           H  
ATOM   1419 HD22 LEU A  88     -11.067 -11.081 -27.452  1.00 90.34           H  
ATOM   1420 HD23 LEU A  88     -12.247 -12.366 -27.141  1.00 90.34           H  
ATOM   1421  N   ALA A  89     -15.796 -12.341 -30.056  1.00 89.25           N  
ATOM   1422  H   ALA A  89     -15.972 -11.603 -29.390  1.00 89.25           H  
ATOM   1423  CA  ALA A  89     -16.762 -13.437 -30.101  1.00 89.25           C  
ATOM   1424  HA  ALA A  89     -16.260 -14.362 -29.818  1.00 89.25           H  
ATOM   1425  C   ALA A  89     -17.340 -13.639 -31.513  1.00 89.25           C  
ATOM   1426  CB  ALA A  89     -17.847 -13.138 -29.058  1.00 89.25           C  
ATOM   1427  HB1 ALA A  89     -17.402 -13.157 -28.063  1.00 89.25           H  
ATOM   1428  HB2 ALA A  89     -18.648 -13.876 -29.103  1.00 89.25           H  
ATOM   1429  HB3 ALA A  89     -18.286 -12.156 -29.233  1.00 89.25           H  
ATOM   1430  O   ALA A  89     -17.221 -14.733 -32.070  1.00 89.25           O  
ATOM   1431  N   LYS A  90     -17.854 -12.570 -32.142  1.00 88.03           N  
ATOM   1432  H   LYS A  90     -17.928 -11.711 -31.616  1.00 88.03           H  
ATOM   1433  CA  LYS A  90     -18.357 -12.587 -33.530  1.00 88.03           C  
ATOM   1434  HA  LYS A  90     -19.161 -13.319 -33.604  1.00 88.03           H  
ATOM   1435  C   LYS A  90     -17.284 -13.033 -34.529  1.00 88.03           C  
ATOM   1436  CB  LYS A  90     -18.904 -11.196 -33.907  1.00 88.03           C  
ATOM   1437  HB2 LYS A  90     -18.174 -10.439 -33.622  1.00 88.03           H  
ATOM   1438  HB3 LYS A  90     -19.035 -11.148 -34.988  1.00 88.03           H  
ATOM   1439  O   LYS A  90     -17.570 -13.843 -35.405  1.00 88.03           O  
ATOM   1440  CG  LYS A  90     -20.262 -10.883 -33.251  1.00 88.03           C  
ATOM   1441  HG2 LYS A  90     -21.021 -11.541 -33.672  1.00 88.03           H  
ATOM   1442  HG3 LYS A  90     -20.206 -11.071 -32.179  1.00 88.03           H  
ATOM   1443  CD  LYS A  90     -20.671  -9.417 -33.481  1.00 88.03           C  
ATOM   1444  HD2 LYS A  90     -20.771  -9.233 -34.551  1.00 88.03           H  
ATOM   1445  HD3 LYS A  90     -19.892  -8.770 -33.079  1.00 88.03           H  
ATOM   1446  CE  LYS A  90     -21.999  -9.111 -32.773  1.00 88.03           C  
ATOM   1447  HE2 LYS A  90     -22.781  -9.734 -33.208  1.00 88.03           H  
ATOM   1448  HE3 LYS A  90     -21.896  -9.399 -31.726  1.00 88.03           H  
ATOM   1449  NZ  LYS A  90     -22.378  -7.673 -32.856  1.00 88.03           N  
ATOM   1450  HZ1 LYS A  90     -23.249  -7.507 -32.374  1.00 88.03           H  
ATOM   1451  HZ2 LYS A  90     -22.487  -7.374 -33.814  1.00 88.03           H  
ATOM   1452  HZ3 LYS A  90     -21.684  -7.087 -32.415  1.00 88.03           H  
ATOM   1453  N   THR A  91     -16.042 -12.564 -34.373  1.00 88.25           N  
ATOM   1454  H   THR A  91     -15.885 -11.899 -33.629  1.00 88.25           H  
ATOM   1455  CA  THR A  91     -14.911 -12.923 -35.256  1.00 88.25           C  
ATOM   1456  HA  THR A  91     -15.183 -12.687 -36.285  1.00 88.25           H  
ATOM   1457  C   THR A  91     -14.576 -14.419 -35.212  1.00 88.25           C  
ATOM   1458  CB  THR A  91     -13.660 -12.101 -34.899  1.00 88.25           C  
ATOM   1459  HB  THR A  91     -13.354 -12.321 -33.877  1.00 88.25           H  
ATOM   1460  O   THR A  91     -14.133 -14.979 -36.214  1.00 88.25           O  
ATOM   1461  CG2 THR A  91     -12.472 -12.348 -35.834  1.00 88.25           C  
ATOM   1462 HG21 THR A  91     -11.681 -11.631 -35.617  1.00 88.25           H  
ATOM   1463 HG22 THR A  91     -12.078 -13.353 -35.680  1.00 88.25           H  
ATOM   1464 HG23 THR A  91     -12.788 -12.233 -36.870  1.00 88.25           H  
ATOM   1465  OG1 THR A  91     -13.951 -10.726 -35.005  1.00 88.25           O  
ATOM   1466  HG1 THR A  91     -14.499 -10.482 -34.256  1.00 88.25           H  
ATOM   1467  N   TYR A  92     -14.807 -15.082 -34.075  1.00 85.59           N  
ATOM   1468  H   TYR A  92     -15.159 -14.564 -33.282  1.00 85.59           H  
ATOM   1469  CA  TYR A  92     -14.538 -16.512 -33.888  1.00 85.59           C  
ATOM   1470  HA  TYR A  92     -14.008 -16.872 -34.769  1.00 85.59           H  
ATOM   1471  C   TYR A  92     -15.793 -17.398 -33.850  1.00 85.59           C  
ATOM   1472  CB  TYR A  92     -13.595 -16.705 -32.690  1.00 85.59           C  
ATOM   1473  HB2 TYR A  92     -14.061 -16.280 -31.801  1.00 85.59           H  
ATOM   1474  HB3 TYR A  92     -13.454 -17.772 -32.515  1.00 85.59           H  
ATOM   1475  O   TYR A  92     -15.690 -18.574 -33.507  1.00 85.59           O  
ATOM   1476  CG  TYR A  92     -12.221 -16.092 -32.904  1.00 85.59           C  
ATOM   1477  CD1 TYR A  92     -11.444 -16.491 -34.011  1.00 85.59           C  
ATOM   1478  HD1 TYR A  92     -11.837 -17.221 -34.703  1.00 85.59           H  
ATOM   1479  CD2 TYR A  92     -11.730 -15.108 -32.026  1.00 85.59           C  
ATOM   1480  HD2 TYR A  92     -12.333 -14.779 -31.193  1.00 85.59           H  
ATOM   1481  CE1 TYR A  92     -10.190 -15.902 -34.253  1.00 85.59           C  
ATOM   1482  HE1 TYR A  92      -9.622 -16.179 -35.129  1.00 85.59           H  
ATOM   1483  CE2 TYR A  92     -10.470 -14.526 -32.258  1.00 85.59           C  
ATOM   1484  HE2 TYR A  92     -10.091 -13.755 -31.604  1.00 85.59           H  
ATOM   1485  OH  TYR A  92      -8.516 -14.306 -33.628  1.00 85.59           O  
ATOM   1486  HH  TYR A  92      -8.196 -14.502 -34.512  1.00 85.59           H  
ATOM   1487  CZ  TYR A  92      -9.706 -14.909 -33.377  1.00 85.59           C  
ATOM   1488  N   GLY A  93     -16.955 -16.871 -34.251  1.00 80.42           N  
ATOM   1489  H   GLY A  93     -16.978 -15.895 -34.511  1.00 80.42           H  
ATOM   1490  CA  GLY A  93     -18.190 -17.648 -34.395  1.00 80.42           C  
ATOM   1491  HA2 GLY A  93     -18.896 -17.066 -34.987  1.00 80.42           H  
ATOM   1492  HA3 GLY A  93     -17.974 -18.572 -34.931  1.00 80.42           H  
ATOM   1493  C   GLY A  93     -18.885 -18.019 -33.081  1.00 80.42           C  
ATOM   1494  O   GLY A  93     -19.690 -18.946 -33.068  1.00 80.42           O  
ATOM   1495  N   VAL A  94     -18.598 -17.315 -31.982  1.00 80.79           N  
ATOM   1496  H   VAL A  94     -17.966 -16.532 -32.066  1.00 80.79           H  
ATOM   1497  CA  VAL A  94     -19.343 -17.465 -30.724  1.00 80.79           C  
ATOM   1498  HA  VAL A  94     -19.558 -18.522 -30.561  1.00 80.79           H  
ATOM   1499  C   VAL A  94     -20.671 -16.719 -30.860  1.00 80.79           C  
ATOM   1500  CB  VAL A  94     -18.527 -16.969 -29.518  1.00 80.79           C  
ATOM   1501  HB  VAL A  94     -18.289 -15.915 -29.663  1.00 80.79           H  
ATOM   1502  O   VAL A  94     -20.701 -15.488 -30.908  1.00 80.79           O  
ATOM   1503  CG1 VAL A  94     -19.295 -17.129 -28.201  1.00 80.79           C  
ATOM   1504 HG11 VAL A  94     -18.693 -16.756 -27.372  1.00 80.79           H  
ATOM   1505 HG12 VAL A  94     -20.221 -16.556 -28.234  1.00 80.79           H  
ATOM   1506 HG13 VAL A  94     -19.534 -18.178 -28.025  1.00 80.79           H  
ATOM   1507  CG2 VAL A  94     -17.203 -17.727 -29.384  1.00 80.79           C  
ATOM   1508 HG21 VAL A  94     -16.657 -17.371 -28.510  1.00 80.79           H  
ATOM   1509 HG22 VAL A  94     -16.587 -17.559 -30.268  1.00 80.79           H  
ATOM   1510 HG23 VAL A  94     -17.392 -18.795 -29.278  1.00 80.79           H  
ATOM   1511  N   THR A  95     -21.760 -17.477 -30.967  1.00 77.48           N  
ATOM   1512  H   THR A  95     -21.661 -18.482 -30.948  1.00 77.48           H  
ATOM   1513  CA  THR A  95     -23.131 -16.965 -31.075  1.00 77.48           C  
ATOM   1514  HA  THR A  95     -23.114 -16.039 -31.650  1.00 77.48           H  
ATOM   1515  C   THR A  95     -23.728 -16.633 -29.707  1.00 77.48           C  
ATOM   1516  CB  THR A  95     -24.038 -17.965 -31.815  1.00 77.48           C  
ATOM   1517  HB  THR A  95     -25.064 -17.597 -31.805  1.00 77.48           H  
ATOM   1518  O   THR A  95     -23.235 -17.062 -28.662  1.00 77.48           O  
ATOM   1519  CG2 THR A  95     -23.609 -18.168 -33.268  1.00 77.48           C  
ATOM   1520 HG21 THR A  95     -23.606 -17.209 -33.787  1.00 77.48           H  
ATOM   1521 HG22 THR A  95     -24.312 -18.837 -33.763  1.00 77.48           H  
ATOM   1522 HG23 THR A  95     -22.611 -18.605 -33.310  1.00 77.48           H  
ATOM   1523  OG1 THR A  95     -23.994 -19.222 -31.183  1.00 77.48           O  
ATOM   1524  HG1 THR A  95     -24.765 -19.726 -31.453  1.00 77.48           H  
ATOM   1525  N   GLU A  96     -24.830 -15.885 -29.726  1.00 78.39           N  
ATOM   1526  H   GLU A  96     -25.173 -15.538 -30.610  1.00 78.39           H  
ATOM   1527  CA  GLU A  96     -25.614 -15.512 -28.545  1.00 78.39           C  
ATOM   1528  HA  GLU A  96     -24.995 -14.925 -27.866  1.00 78.39           H  
ATOM   1529  C   GLU A  96     -26.108 -16.721 -27.735  1.00 78.39           C  
ATOM   1530  CB  GLU A  96     -26.749 -14.620 -29.059  1.00 78.39           C  
ATOM   1531  HB2 GLU A  96     -27.283 -15.145 -29.851  1.00 78.39           H  
ATOM   1532  HB3 GLU A  96     -26.282 -13.735 -29.491  1.00 78.39           H  
ATOM   1533  O   GLU A  96     -26.022 -16.712 -26.510  1.00 78.39           O  
ATOM   1534  CG  GLU A  96     -27.762 -14.176 -28.001  1.00 78.39           C  
ATOM   1535  HG2 GLU A  96     -27.222 -13.889 -27.099  1.00 78.39           H  
ATOM   1536  HG3 GLU A  96     -28.409 -15.018 -27.753  1.00 78.39           H  
ATOM   1537  CD  GLU A  96     -28.613 -12.994 -28.495  1.00 78.39           C  
ATOM   1538  OE1 GLU A  96     -29.155 -12.287 -27.622  1.00 78.39           O  
ATOM   1539  OE2 GLU A  96     -28.681 -12.785 -29.731  1.00 78.39           O  
ATOM   1540  N   GLU A  97     -26.503 -17.803 -28.412  1.00 75.72           N  
ATOM   1541  H   GLU A  97     -26.599 -17.728 -29.415  1.00 75.72           H  
ATOM   1542  CA  GLU A  97     -26.911 -19.067 -27.782  1.00 75.72           C  
ATOM   1543  HA  GLU A  97     -27.715 -18.876 -27.071  1.00 75.72           H  
ATOM   1544  C   GLU A  97     -25.773 -19.765 -27.012  1.00 75.72           C  
ATOM   1545  CB  GLU A  97     -27.419 -20.032 -28.867  1.00 75.72           C  
ATOM   1546  HB2 GLU A  97     -26.606 -20.211 -29.570  1.00 75.72           H  
ATOM   1547  HB3 GLU A  97     -27.678 -20.979 -28.394  1.00 75.72           H  
ATOM   1548  O   GLU A  97     -26.031 -20.462 -26.036  1.00 75.72           O  
ATOM   1549  CG  GLU A  97     -28.649 -19.523 -29.638  1.00 75.72           C  
ATOM   1550  HG2 GLU A  97     -28.401 -18.576 -30.119  1.00 75.72           H  
ATOM   1551  HG3 GLU A  97     -29.455 -19.343 -28.927  1.00 75.72           H  
ATOM   1552  CD  GLU A  97     -29.126 -20.509 -30.721  1.00 75.72           C  
ATOM   1553  OE1 GLU A  97     -30.252 -20.307 -31.229  1.00 75.72           O  
ATOM   1554  OE2 GLU A  97     -28.353 -21.429 -31.077  1.00 75.72           O  
ATOM   1555  N   LEU A  98     -24.516 -19.597 -27.445  1.00 78.00           N  
ATOM   1556  H   LEU A  98     -24.364 -18.954 -28.209  1.00 78.00           H  
ATOM   1557  CA  LEU A  98     -23.352 -20.275 -26.856  1.00 78.00           C  
ATOM   1558  HA  LEU A  98     -23.657 -21.249 -26.474  1.00 78.00           H  
ATOM   1559  C   LEU A  98     -22.754 -19.518 -25.666  1.00 78.00           C  
ATOM   1560  CB  LEU A  98     -22.275 -20.457 -27.942  1.00 78.00           C  
ATOM   1561  HB2 LEU A  98     -22.096 -19.493 -28.418  1.00 78.00           H  
ATOM   1562  HB3 LEU A  98     -21.348 -20.759 -27.455  1.00 78.00           H  
ATOM   1563  O   LEU A  98     -22.188 -20.131 -24.762  1.00 78.00           O  
ATOM   1564  CG  LEU A  98     -22.608 -21.498 -29.023  1.00 78.00           C  
ATOM   1565  HG  LEU A  98     -23.578 -21.276 -29.468  1.00 78.00           H  
ATOM   1566  CD1 LEU A  98     -21.540 -21.447 -30.120  1.00 78.00           C  
ATOM   1567 HD11 LEU A  98     -20.557 -21.677 -29.710  1.00 78.00           H  
ATOM   1568 HD12 LEU A  98     -21.526 -20.454 -30.568  1.00 78.00           H  
ATOM   1569 HD13 LEU A  98     -21.789 -22.167 -30.900  1.00 78.00           H  
ATOM   1570  CD2 LEU A  98     -22.635 -22.922 -28.463  1.00 78.00           C  
ATOM   1571 HD21 LEU A  98     -22.807 -23.632 -29.272  1.00 78.00           H  
ATOM   1572 HD22 LEU A  98     -23.455 -23.021 -27.752  1.00 78.00           H  
ATOM   1573 HD23 LEU A  98     -21.695 -23.154 -27.961  1.00 78.00           H  
ATOM   1574  N   ALA A  99     -22.839 -18.188 -25.684  1.00 82.55           N  
ATOM   1575  H   ALA A  99     -23.326 -17.761 -26.459  1.00 82.55           H  
ATOM   1576  CA  ALA A  99     -22.278 -17.323 -24.653  1.00 82.55           C  
ATOM   1577  HA  ALA A  99     -22.101 -17.908 -23.751  1.00 82.55           H  
ATOM   1578  C   ALA A  99     -23.266 -16.203 -24.276  1.00 82.55           C  
ATOM   1579  CB  ALA A  99     -20.916 -16.814 -25.137  1.00 82.55           C  
ATOM   1580  HB1 ALA A  99     -21.053 -16.194 -26.023  1.00 82.55           H  
ATOM   1581  HB2 ALA A  99     -20.443 -16.227 -24.349  1.00 82.55           H  
ATOM   1582  HB3 ALA A  99     -20.274 -17.661 -25.380  1.00 82.55           H  
ATOM   1583  O   ALA A  99     -22.958 -15.022 -24.480  1.00 82.55           O  
ATOM   1584  N   PRO A 100     -24.437 -16.541 -23.696  1.00 83.42           N  
ATOM   1585  CA  PRO A 100     -25.484 -15.566 -23.380  1.00 83.42           C  
ATOM   1586  HA  PRO A 100     -25.867 -15.141 -24.308  1.00 83.42           H  
ATOM   1587  C   PRO A 100     -24.980 -14.409 -22.506  1.00 83.42           C  
ATOM   1588  CB  PRO A 100     -26.608 -16.370 -22.708  1.00 83.42           C  
ATOM   1589  HB2 PRO A 100     -27.375 -16.594 -23.450  1.00 83.42           H  
ATOM   1590  HB3 PRO A 100     -27.051 -15.837 -21.866  1.00 83.42           H  
ATOM   1591  O   PRO A 100     -25.412 -13.274 -22.677  1.00 83.42           O  
ATOM   1592  CG  PRO A 100     -25.944 -17.674 -22.263  1.00 83.42           C  
ATOM   1593  HG2 PRO A 100     -26.651 -18.504 -22.236  1.00 83.42           H  
ATOM   1594  HG3 PRO A 100     -25.468 -17.539 -21.292  1.00 83.42           H  
ATOM   1595  CD  PRO A 100     -24.871 -17.882 -23.324  1.00 83.42           C  
ATOM   1596  HD2 PRO A 100     -24.058 -18.484 -22.918  1.00 83.42           H  
ATOM   1597  HD3 PRO A 100     -25.306 -18.376 -24.193  1.00 83.42           H  
ATOM   1598  N   VAL A 101     -23.981 -14.642 -21.645  1.00 87.37           N  
ATOM   1599  H   VAL A 101     -23.638 -15.590 -21.579  1.00 87.37           H  
ATOM   1600  CA  VAL A 101     -23.347 -13.609 -20.802  1.00 87.37           C  
ATOM   1601  HA  VAL A 101     -24.111 -13.222 -20.128  1.00 87.37           H  
ATOM   1602  C   VAL A 101     -22.802 -12.394 -21.581  1.00 87.37           C  
ATOM   1603  CB  VAL A 101     -22.254 -14.270 -19.941  1.00 87.37           C  
ATOM   1604  HB  VAL A 101     -22.656 -15.208 -19.558  1.00 87.37           H  
ATOM   1605  O   VAL A 101     -22.764 -11.285 -21.046  1.00 87.37           O  
ATOM   1606  CG1 VAL A 101     -20.964 -14.589 -20.710  1.00 87.37           C  
ATOM   1607 HG11 VAL A 101     -20.445 -13.672 -20.989  1.00 87.37           H  
ATOM   1608 HG12 VAL A 101     -20.307 -15.180 -20.072  1.00 87.37           H  
ATOM   1609 HG13 VAL A 101     -21.192 -15.165 -21.607  1.00 87.37           H  
ATOM   1610  CG2 VAL A 101     -21.907 -13.415 -18.728  1.00 87.37           C  
ATOM   1611 HG21 VAL A 101     -21.485 -12.463 -19.052  1.00 87.37           H  
ATOM   1612 HG22 VAL A 101     -21.178 -13.940 -18.111  1.00 87.37           H  
ATOM   1613 HG23 VAL A 101     -22.806 -13.228 -18.141  1.00 87.37           H  
ATOM   1614  N   LEU A 102     -22.410 -12.575 -22.849  1.00 85.11           N  
ATOM   1615  H   LEU A 102     -22.535 -13.490 -23.258  1.00 85.11           H  
ATOM   1616  CA  LEU A 102     -21.883 -11.508 -23.712  1.00 85.11           C  
ATOM   1617  HA  LEU A 102     -21.233 -10.856 -23.129  1.00 85.11           H  
ATOM   1618  C   LEU A 102     -22.987 -10.626 -24.316  1.00 85.11           C  
ATOM   1619  CB  LEU A 102     -21.076 -12.136 -24.864  1.00 85.11           C  
ATOM   1620  HB2 LEU A 102     -21.763 -12.710 -25.485  1.00 85.11           H  
ATOM   1621  HB3 LEU A 102     -20.671 -11.331 -25.476  1.00 85.11           H  
ATOM   1622  O   LEU A 102     -22.733  -9.477 -24.684  1.00 85.11           O  
ATOM   1623  CG  LEU A 102     -19.929 -13.073 -24.462  1.00 85.11           C  
ATOM   1624  HG  LEU A 102     -20.322 -13.923 -23.904  1.00 85.11           H  
ATOM   1625  CD1 LEU A 102     -19.225 -13.590 -25.717  1.00 85.11           C  
ATOM   1626 HD11 LEU A 102     -18.451 -14.305 -25.439  1.00 85.11           H  
ATOM   1627 HD12 LEU A 102     -18.779 -12.754 -26.254  1.00 85.11           H  
ATOM   1628 HD13 LEU A 102     -19.949 -14.087 -26.363  1.00 85.11           H  
ATOM   1629  CD2 LEU A 102     -18.882 -12.368 -23.613  1.00 85.11           C  
ATOM   1630 HD21 LEU A 102     -19.320 -12.044 -22.669  1.00 85.11           H  
ATOM   1631 HD22 LEU A 102     -18.483 -11.504 -24.144  1.00 85.11           H  
ATOM   1632 HD23 LEU A 102     -18.082 -13.077 -23.397  1.00 85.11           H  
ATOM   1633  N   PHE A 103     -24.194 -11.169 -24.460  1.00 83.72           N  
ATOM   1634  H   PHE A 103     -24.348 -12.096 -24.090  1.00 83.72           H  
ATOM   1635  CA  PHE A 103     -25.290 -10.558 -25.217  1.00 83.72           C  
ATOM   1636  HA  PHE A 103     -24.942  -9.640 -25.691  1.00 83.72           H  
ATOM   1637  C   PHE A 103     -26.471 -10.140 -24.338  1.00 83.72           C  
ATOM   1638  CB  PHE A 103     -25.696 -11.506 -26.347  1.00 83.72           C  
ATOM   1639  HB2 PHE A 103     -26.576 -11.104 -26.849  1.00 83.72           H  
ATOM   1640  HB3 PHE A 103     -25.972 -12.467 -25.914  1.00 83.72           H  
ATOM   1641  O   PHE A 103     -27.188  -9.225 -24.725  1.00 83.72           O  
ATOM   1642  CG  PHE A 103     -24.596 -11.703 -27.377  1.00 83.72           C  
ATOM   1643  CD1 PHE A 103     -24.412 -10.758 -28.404  1.00 83.72           C  
ATOM   1644  HD1 PHE A 103     -25.082  -9.913 -28.471  1.00 83.72           H  
ATOM   1645  CD2 PHE A 103     -23.736 -12.812 -27.296  1.00 83.72           C  
ATOM   1646  HD2 PHE A 103     -23.870 -13.536 -26.506  1.00 83.72           H  
ATOM   1647  CE1 PHE A 103     -23.379 -10.926 -29.345  1.00 83.72           C  
ATOM   1648  HE1 PHE A 103     -23.258 -10.202 -30.136  1.00 83.72           H  
ATOM   1649  CE2 PHE A 103     -22.714 -12.993 -28.245  1.00 83.72           C  
ATOM   1650  HE2 PHE A 103     -22.077 -13.864 -28.189  1.00 83.72           H  
ATOM   1651  CZ  PHE A 103     -22.532 -12.048 -29.269  1.00 83.72           C  
ATOM   1652  HZ  PHE A 103     -21.750 -12.197 -30.000  1.00 83.72           H  
ATOM   1653  N   LEU A 104     -26.594 -10.703 -23.129  1.00 76.78           N  
ATOM   1654  H   LEU A 104     -26.007 -11.496 -22.910  1.00 76.78           H  
ATOM   1655  CA  LEU A 104     -27.534 -10.249 -22.106  1.00 76.78           C  
ATOM   1656  HA  LEU A 104     -28.545 -10.453 -22.456  1.00 76.78           H  
ATOM   1657  C   LEU A 104     -27.421  -8.736 -21.881  1.00 76.78           C  
ATOM   1658  CB  LEU A 104     -27.287 -11.011 -20.790  1.00 76.78           C  
ATOM   1659  HB2 LEU A 104     -27.700 -10.434 -19.962  1.00 76.78           H  
ATOM   1660  HB3 LEU A 104     -26.211 -11.086 -20.629  1.00 76.78           H  
ATOM   1661  O   LEU A 104     -26.353  -8.212 -21.539  1.00 76.78           O  
ATOM   1662  CG  LEU A 104     -27.920 -12.413 -20.763  1.00 76.78           C  
ATOM   1663  HG  LEU A 104     -27.684 -12.953 -21.680  1.00 76.78           H  
ATOM   1664  CD1 LEU A 104     -27.366 -13.202 -19.581  1.00 76.78           C  
ATOM   1665 HD11 LEU A 104     -27.779 -14.211 -19.591  1.00 76.78           H  
ATOM   1666 HD12 LEU A 104     -27.638 -12.709 -18.647  1.00 76.78           H  
ATOM   1667 HD13 LEU A 104     -26.280 -13.247 -19.660  1.00 76.78           H  
ATOM   1668  CD2 LEU A 104     -29.439 -12.365 -20.615  1.00 76.78           C  
ATOM   1669 HD21 LEU A 104     -29.716 -11.737 -19.767  1.00 76.78           H  
ATOM   1670 HD22 LEU A 104     -29.839 -13.369 -20.475  1.00 76.78           H  
ATOM   1671 HD23 LEU A 104     -29.887 -11.945 -21.516  1.00 76.78           H  
ATOM   1672  N   ASP A 105     -28.549  -8.062 -22.068  1.00 72.29           N  
ATOM   1673  H   ASP A 105     -29.367  -8.565 -22.382  1.00 72.29           H  
ATOM   1674  CA  ASP A 105     -28.755  -6.668 -21.711  1.00 72.29           C  
ATOM   1675  HA  ASP A 105     -27.805  -6.136 -21.760  1.00 72.29           H  
ATOM   1676  C   ASP A 105     -29.283  -6.601 -20.273  1.00 72.29           C  
ATOM   1677  CB  ASP A 105     -29.710  -6.021 -22.727  1.00 72.29           C  
ATOM   1678  HB2 ASP A 105     -29.324  -6.198 -23.731  1.00 72.29           H  
ATOM   1679  HB3 ASP A 105     -30.692  -6.487 -22.653  1.00 72.29           H  
ATOM   1680  O   ASP A 105     -30.338  -7.152 -19.960  1.00 72.29           O  
ATOM   1681  CG  ASP A 105     -29.852  -4.511 -22.525  1.00 72.29           C  
ATOM   1682  OD1 ASP A 105     -29.181  -3.968 -21.614  1.00 72.29           O  
ATOM   1683  OD2 ASP A 105     -30.613  -3.893 -23.294  1.00 72.29           O  
ATOM   1684  N   PHE A 106     -28.534  -5.946 -19.386  1.00 70.68           N  
ATOM   1685  H   PHE A 106     -27.724  -5.444 -19.722  1.00 70.68           H  
ATOM   1686  CA  PHE A 106     -28.935  -5.752 -17.990  1.00 70.68           C  
ATOM   1687  HA  PHE A 106     -29.488  -6.634 -17.666  1.00 70.68           H  
ATOM   1688  C   PHE A 106     -29.923  -4.589 -17.813  1.00 70.68           C  
ATOM   1689  CB  PHE A 106     -27.687  -5.619 -17.099  1.00 70.68           C  
ATOM   1690  HB2 PHE A 106     -27.156  -4.711 -17.383  1.00 70.68           H  
ATOM   1691  HB3 PHE A 106     -28.011  -5.499 -16.065  1.00 70.68           H  
ATOM   1692  O   PHE A 106     -30.370  -4.337 -16.697  1.00 70.68           O  
ATOM   1693  CG  PHE A 106     -26.729  -6.801 -17.148  1.00 70.68           C  
ATOM   1694  CD1 PHE A 106     -27.216  -8.121 -17.075  1.00 70.68           C  
ATOM   1695  HD1 PHE A 106     -28.277  -8.296 -16.976  1.00 70.68           H  
ATOM   1696  CD2 PHE A 106     -25.342  -6.588 -17.241  1.00 70.68           C  
ATOM   1697  HD2 PHE A 106     -24.939  -5.585 -17.259  1.00 70.68           H  
ATOM   1698  CE1 PHE A 106     -26.339  -9.215 -17.165  1.00 70.68           C  
ATOM   1699  HE1 PHE A 106     -26.725 -10.224 -17.155  1.00 70.68           H  
ATOM   1700  CE2 PHE A 106     -24.465  -7.685 -17.278  1.00 70.68           C  
ATOM   1701  HE2 PHE A 106     -23.399  -7.509 -17.287  1.00 70.68           H  
ATOM   1702  CZ  PHE A 106     -24.960  -8.997 -17.280  1.00 70.68           C  
ATOM   1703  HZ  PHE A 106     -24.281  -9.835 -17.335  1.00 70.68           H  
ATOM   1704  N   SER A 107     -30.292  -3.910 -18.904  1.00 67.00           N  
ATOM   1705  H   SER A 107     -29.839  -4.119 -19.782  1.00 67.00           H  
ATOM   1706  CA  SER A 107     -31.310  -2.856 -18.920  1.00 67.00           C  
ATOM   1707  HA  SER A 107     -31.158  -2.214 -18.052  1.00 67.00           H  
ATOM   1708  C   SER A 107     -32.748  -3.395 -18.845  1.00 67.00           C  
ATOM   1709  CB  SER A 107     -31.167  -1.984 -20.176  1.00 67.00           C  
ATOM   1710  HB2 SER A 107     -31.733  -1.064 -20.035  1.00 67.00           H  
ATOM   1711  HB3 SER A 107     -31.581  -2.517 -21.033  1.00 67.00           H  
ATOM   1712  O   SER A 107     -33.666  -2.612 -18.608  1.00 67.00           O  
ATOM   1713  OG  SER A 107     -29.815  -1.670 -20.452  1.00 67.00           O  
ATOM   1714  HG  SER A 107     -29.478  -2.409 -20.963  1.00 67.00           H  
ATOM   1715  N   ASP A 108     -32.975  -4.704 -19.044  1.00 66.27           N  
ATOM   1716  H   ASP A 108     -32.189  -5.313 -19.223  1.00 66.27           H  
ATOM   1717  CA  ASP A 108     -34.304  -5.318 -18.901  1.00 66.27           C  
ATOM   1718  HA  ASP A 108     -35.027  -4.627 -19.335  1.00 66.27           H  
ATOM   1719  C   ASP A 108     -34.640  -5.565 -17.413  1.00 66.27           C  
ATOM   1720  CB  ASP A 108     -34.420  -6.617 -19.723  1.00 66.27           C  
ATOM   1721  HB2 ASP A 108     -33.709  -7.348 -19.340  1.00 66.27           H  
ATOM   1722  HB3 ASP A 108     -34.147  -6.394 -20.755  1.00 66.27           H  
ATOM   1723  O   ASP A 108     -34.018  -6.423 -16.773  1.00 66.27           O  
ATOM   1724  CG  ASP A 108     -35.834  -7.243 -19.718  1.00 66.27           C  
ATOM   1725  OD1 ASP A 108     -36.714  -6.819 -18.925  1.00 66.27           O  
ATOM   1726  OD2 ASP A 108     -36.055  -8.182 -20.511  1.00 66.27           O  
ATOM   1727  N   PRO A 109     -35.654  -4.881 -16.843  1.00 59.54           N  
ATOM   1728  CA  PRO A 109     -36.029  -5.036 -15.438  1.00 59.54           C  
ATOM   1729  HA  PRO A 109     -35.153  -4.858 -14.813  1.00 59.54           H  
ATOM   1730  C   PRO A 109     -36.580  -6.428 -15.074  1.00 59.54           C  
ATOM   1731  CB  PRO A 109     -37.062  -3.933 -15.181  1.00 59.54           C  
ATOM   1732  HB2 PRO A 109     -37.796  -4.216 -14.427  1.00 59.54           H  
ATOM   1733  HB3 PRO A 109     -36.547  -3.020 -14.882  1.00 59.54           H  
ATOM   1734  O   PRO A 109     -36.713  -6.725 -13.888  1.00 59.54           O  
ATOM   1735  CG  PRO A 109     -37.709  -3.726 -16.549  1.00 59.54           C  
ATOM   1736  HG2 PRO A 109     -38.450  -4.504 -16.730  1.00 59.54           H  
ATOM   1737  HG3 PRO A 109     -38.151  -2.734 -16.647  1.00 59.54           H  
ATOM   1738  CD  PRO A 109     -36.529  -3.914 -17.495  1.00 59.54           C  
ATOM   1739  HD2 PRO A 109     -36.001  -2.969 -17.620  1.00 59.54           H  
ATOM   1740  HD3 PRO A 109     -36.892  -4.277 -18.457  1.00 59.54           H  
ATOM   1741  N   ASN A 110     -36.907  -7.292 -16.045  1.00 58.91           N  
ATOM   1742  H   ASN A 110     -36.772  -7.013 -17.006  1.00 58.91           H  
ATOM   1743  CA  ASN A 110     -37.402  -8.650 -15.780  1.00 58.91           C  
ATOM   1744  HA  ASN A 110     -37.948  -8.643 -14.836  1.00 58.91           H  
ATOM   1745  C   ASN A 110     -36.291  -9.707 -15.618  1.00 58.91           C  
ATOM   1746  CB  ASN A 110     -38.391  -9.049 -16.884  1.00 58.91           C  
ATOM   1747  HB2 ASN A 110     -38.696 -10.086 -16.742  1.00 58.91           H  
ATOM   1748  HB3 ASN A 110     -37.895  -8.975 -17.852  1.00 58.91           H  
ATOM   1749  O   ASN A 110     -36.588 -10.870 -15.324  1.00 58.91           O  
ATOM   1750  CG  ASN A 110     -39.649  -8.208 -16.873  1.00 58.91           C  
ATOM   1751  ND2 ASN A 110     -39.963  -7.588 -17.982  1.00 58.91           N  
ATOM   1752 HD21 ASN A 110     -39.247  -7.532 -18.693  1.00 58.91           H  
ATOM   1753 HD22 ASN A 110     -40.740  -6.945 -17.941  1.00 58.91           H  
ATOM   1754  OD1 ASN A 110     -40.368  -8.109 -15.891  1.00 58.91           O  
ATOM   1755  N   LEU A 111     -35.017  -9.350 -15.814  1.00 65.84           N  
ATOM   1756  H   LEU A 111     -34.815  -8.390 -16.051  1.00 65.84           H  
ATOM   1757  CA  LEU A 111     -33.916 -10.314 -15.865  1.00 65.84           C  
ATOM   1758  HA  LEU A 111     -34.301 -11.215 -16.343  1.00 65.84           H  
ATOM   1759  C   LEU A 111     -33.402 -10.726 -14.468  1.00 65.84           C  
ATOM   1760  CB  LEU A 111     -32.819  -9.746 -16.779  1.00 65.84           C  
ATOM   1761  HB2 LEU A 111     -33.261  -9.387 -17.708  1.00 65.84           H  
ATOM   1762  HB3 LEU A 111     -32.368  -8.888 -16.278  1.00 65.84           H  
ATOM   1763  O   LEU A 111     -32.413 -10.205 -13.952  1.00 65.84           O  
ATOM   1764  CG  LEU A 111     -31.734 -10.785 -17.111  1.00 65.84           C  
ATOM   1765  HG  LEU A 111     -31.445 -11.322 -16.207  1.00 65.84           H  
ATOM   1766  CD1 LEU A 111     -32.208 -11.812 -18.144  1.00 65.84           C  
ATOM   1767 HD11 LEU A 111     -33.087 -12.342 -17.778  1.00 65.84           H  
ATOM   1768 HD12 LEU A 111     -32.460 -11.305 -19.075  1.00 65.84           H  
ATOM   1769 HD13 LEU A 111     -31.416 -12.539 -18.328  1.00 65.84           H  
ATOM   1770  CD2 LEU A 111     -30.495 -10.075 -17.639  1.00 65.84           C  
ATOM   1771 HD21 LEU A 111     -30.189  -9.326 -16.908  1.00 65.84           H  
ATOM   1772 HD22 LEU A 111     -30.721  -9.571 -18.578  1.00 65.84           H  
ATOM   1773 HD23 LEU A 111     -29.680 -10.786 -17.777  1.00 65.84           H  
ATOM   1774  N   ILE A 112     -34.039 -11.731 -13.860  1.00 66.68           N  
ATOM   1775  H   ILE A 112     -34.891 -12.062 -14.289  1.00 66.68           H  
ATOM   1776  CA  ILE A 112     -33.604 -12.304 -12.573  1.00 66.68           C  
ATOM   1777  HA  ILE A 112     -33.161 -11.503 -11.980  1.00 66.68           H  
ATOM   1778  C   ILE A 112     -32.515 -13.369 -12.796  1.00 66.68           C  
ATOM   1779  CB  ILE A 112     -34.808 -12.837 -11.760  1.00 66.68           C  
ATOM   1780  HB  ILE A 112     -35.291 -13.627 -12.336  1.00 66.68           H  
ATOM   1781  O   ILE A 112     -32.805 -14.510 -13.160  1.00 66.68           O  
ATOM   1782  CG1 ILE A 112     -35.840 -11.711 -11.505  1.00 66.68           C  
ATOM   1783 HG12 ILE A 112     -35.395 -10.945 -10.870  1.00 66.68           H  
ATOM   1784 HG13 ILE A 112     -36.110 -11.241 -12.451  1.00 66.68           H  
ATOM   1785  CG2 ILE A 112     -34.325 -13.429 -10.418  1.00 66.68           C  
ATOM   1786 HG21 ILE A 112     -33.622 -14.245 -10.588  1.00 66.68           H  
ATOM   1787 HG22 ILE A 112     -33.841 -12.655  -9.822  1.00 66.68           H  
ATOM   1788 HG23 ILE A 112     -35.166 -13.839  -9.860  1.00 66.68           H  
ATOM   1789  CD1 ILE A 112     -37.151 -12.190 -10.868  1.00 66.68           C  
ATOM   1790 HD11 ILE A 112     -36.984 -12.532  -9.847  1.00 66.68           H  
ATOM   1791 HD12 ILE A 112     -37.578 -12.998 -11.463  1.00 66.68           H  
ATOM   1792 HD13 ILE A 112     -37.858 -11.361 -10.843  1.00 66.68           H  
ATOM   1793  N   ILE A 113     -31.254 -13.014 -12.530  1.00 72.38           N  
ATOM   1794  H   ILE A 113     -31.083 -12.045 -12.300  1.00 72.38           H  
ATOM   1795  CA  ILE A 113     -30.102 -13.929 -12.617  1.00 72.38           C  
ATOM   1796  HA  ILE A 113     -30.317 -14.667 -13.390  1.00 72.38           H  
ATOM   1797  C   ILE A 113     -29.885 -14.645 -11.269  1.00 72.38           C  
ATOM   1798  CB  ILE A 113     -28.834 -13.183 -13.092  1.00 72.38           C  
ATOM   1799  HB  ILE A 113     -28.620 -12.370 -12.398  1.00 72.38           H  
ATOM   1800  O   ILE A 113     -29.642 -13.971 -10.262  1.00 72.38           O  
ATOM   1801  CG1 ILE A 113     -29.085 -12.589 -14.497  1.00 72.38           C  
ATOM   1802 HG12 ILE A 113     -29.288 -13.393 -15.204  1.00 72.38           H  
ATOM   1803 HG13 ILE A 113     -29.963 -11.944 -14.463  1.00 72.38           H  
ATOM   1804  CG2 ILE A 113     -27.624 -14.139 -13.117  1.00 72.38           C  
ATOM   1805 HG21 ILE A 113     -27.432 -14.548 -12.125  1.00 72.38           H  
ATOM   1806 HG22 ILE A 113     -26.726 -13.609 -13.432  1.00 72.38           H  
ATOM   1807 HG23 ILE A 113     -27.819 -14.954 -13.814  1.00 72.38           H  
ATOM   1808  CD1 ILE A 113     -27.941 -11.733 -15.044  1.00 72.38           C  
ATOM   1809 HD11 ILE A 113     -27.699 -10.941 -14.336  1.00 72.38           H  
ATOM   1810 HD12 ILE A 113     -27.060 -12.340 -15.250  1.00 72.38           H  
ATOM   1811 HD13 ILE A 113     -28.272 -11.277 -15.978  1.00 72.38           H  
ATOM   1812  N   PRO A 114     -29.911 -15.993 -11.202  1.00 72.97           N  
ATOM   1813  CA  PRO A 114     -29.717 -16.711  -9.943  1.00 72.97           C  
ATOM   1814  HA  PRO A 114     -30.435 -16.322  -9.220  1.00 72.97           H  
ATOM   1815  C   PRO A 114     -28.295 -16.546  -9.380  1.00 72.97           C  
ATOM   1816  CB  PRO A 114     -30.060 -18.179 -10.229  1.00 72.97           C  
ATOM   1817  HB2 PRO A 114     -30.638 -18.619  -9.417  1.00 72.97           H  
ATOM   1818  HB3 PRO A 114     -29.148 -18.753 -10.391  1.00 72.97           H  
ATOM   1819  O   PRO A 114     -27.300 -16.686 -10.098  1.00 72.97           O  
ATOM   1820  CG  PRO A 114     -30.863 -18.137 -11.529  1.00 72.97           C  
ATOM   1821  HG2 PRO A 114     -31.914 -17.956 -11.307  1.00 72.97           H  
ATOM   1822  HG3 PRO A 114     -30.744 -19.053 -12.109  1.00 72.97           H  
ATOM   1823  CD  PRO A 114     -30.286 -16.926 -12.255  1.00 72.97           C  
ATOM   1824  HD2 PRO A 114     -31.044 -16.517 -12.923  1.00 72.97           H  
ATOM   1825  HD3 PRO A 114     -29.398 -17.211 -12.820  1.00 72.97           H  
ATOM   1826  N   ARG A 115     -28.180 -16.301  -8.069  1.00 73.64           N  
ATOM   1827  H   ARG A 115     -29.028 -16.213  -7.527  1.00 73.64           H  
ATOM   1828  CA  ARG A 115     -26.890 -16.285  -7.360  1.00 73.64           C  
ATOM   1829  HA  ARG A 115     -26.140 -15.889  -8.045  1.00 73.64           H  
ATOM   1830  C   ARG A 115     -26.473 -17.708  -6.991  1.00 73.64           C  
ATOM   1831  CB  ARG A 115     -26.956 -15.355  -6.135  1.00 73.64           C  
ATOM   1832  HB2 ARG A 115     -27.423 -14.416  -6.434  1.00 73.64           H  
ATOM   1833  HB3 ARG A 115     -27.573 -15.814  -5.362  1.00 73.64           H  
ATOM   1834  O   ARG A 115     -27.269 -18.483  -6.469  1.00 73.64           O  
ATOM   1835  CG  ARG A 115     -25.558 -15.045  -5.569  1.00 73.64           C  
ATOM   1836  HG2 ARG A 115     -24.963 -14.578  -6.353  1.00 73.64           H  
ATOM   1837  HG3 ARG A 115     -25.069 -15.968  -5.259  1.00 73.64           H  
ATOM   1838  CD  ARG A 115     -25.630 -14.094  -4.364  1.00 73.64           C  
ATOM   1839  HD2 ARG A 115     -26.249 -13.238  -4.634  1.00 73.64           H  
ATOM   1840  HD3 ARG A 115     -26.098 -14.616  -3.529  1.00 73.64           H  
ATOM   1841  NE  ARG A 115     -24.288 -13.612  -3.975  1.00 73.64           N  
ATOM   1842  HE  ARG A 115     -23.510 -13.907  -4.548  1.00 73.64           H  
ATOM   1843  NH1 ARG A 115     -24.916 -12.219  -2.254  1.00 73.64           N  
ATOM   1844 HH11 ARG A 115     -25.874 -12.520  -2.358  1.00 73.64           H  
ATOM   1845 HH12 ARG A 115     -24.679 -11.483  -1.604  1.00 73.64           H  
ATOM   1846  NH2 ARG A 115     -22.782 -12.270  -2.916  1.00 73.64           N  
ATOM   1847 HH21 ARG A 115     -22.073 -12.499  -3.597  1.00 73.64           H  
ATOM   1848 HH22 ARG A 115     -22.580 -11.495  -2.300  1.00 73.64           H  
ATOM   1849  CZ  ARG A 115     -24.003 -12.709  -3.048  1.00 73.64           C  
ATOM   1850  N   LYS A 116     -25.207 -18.048  -7.222  1.00 69.70           N  
ATOM   1851  H   LYS A 116     -24.612 -17.356  -7.657  1.00 69.70           H  
ATOM   1852  CA  LYS A 116     -24.630 -19.356  -6.883  1.00 69.70           C  
ATOM   1853  HA  LYS A 116     -25.358 -20.134  -7.114  1.00 69.70           H  
ATOM   1854  C   LYS A 116     -24.329 -19.420  -5.383  1.00 69.70           C  
ATOM   1855  CB  LYS A 116     -23.408 -19.545  -7.790  1.00 69.70           C  
ATOM   1856  HB2 LYS A 116     -23.724 -19.284  -8.800  1.00 69.70           H  
ATOM   1857  HB3 LYS A 116     -22.636 -18.832  -7.500  1.00 69.70           H  
ATOM   1858  O   LYS A 116     -23.293 -18.935  -4.930  1.00 69.70           O  
ATOM   1859  CG  LYS A 116     -22.800 -20.958  -7.837  1.00 69.70           C  
ATOM   1860  HG2 LYS A 116     -23.573 -21.692  -8.065  1.00 69.70           H  
ATOM   1861  HG3 LYS A 116     -22.321 -21.199  -6.888  1.00 69.70           H  
ATOM   1862  CD  LYS A 116     -21.764 -20.918  -8.973  1.00 69.70           C  
ATOM   1863  HD2 LYS A 116     -22.279 -20.612  -9.883  1.00 69.70           H  
ATOM   1864  HD3 LYS A 116     -21.025 -20.150  -8.744  1.00 69.70           H  
ATOM   1865  CE  LYS A 116     -21.021 -22.217  -9.282  1.00 69.70           C  
ATOM   1866  HE2 LYS A 116     -20.358 -22.451  -8.450  1.00 69.70           H  
ATOM   1867  HE3 LYS A 116     -21.746 -23.023  -9.396  1.00 69.70           H  
ATOM   1868  NZ  LYS A 116     -20.249 -22.032 -10.546  1.00 69.70           N  
ATOM   1869  HZ1 LYS A 116     -19.640 -22.803 -10.779  1.00 69.70           H  
ATOM   1870  HZ2 LYS A 116     -19.707 -21.180 -10.576  1.00 69.70           H  
ATOM   1871  HZ3 LYS A 116     -20.857 -21.862 -11.334  1.00 69.70           H  
ATOM   1872  N   GLU A 117     -25.255 -19.974  -4.603  1.00 51.45           N  
ATOM   1873  H   GLU A 117     -26.135 -20.244  -5.018  1.00 51.45           H  
ATOM   1874  CA  GLU A 117     -25.118 -20.081  -3.146  1.00 51.45           C  
ATOM   1875  HA  GLU A 117     -24.985 -19.077  -2.742  1.00 51.45           H  
ATOM   1876  C   GLU A 117     -23.888 -20.917  -2.743  1.00 51.45           C  
ATOM   1877  CB  GLU A 117     -26.396 -20.664  -2.515  1.00 51.45           C  
ATOM   1878  HB2 GLU A 117     -26.212 -20.813  -1.451  1.00 51.45           H  
ATOM   1879  HB3 GLU A 117     -26.611 -21.630  -2.972  1.00 51.45           H  
ATOM   1880  O   GLU A 117     -23.682 -22.035  -3.225  1.00 51.45           O  
ATOM   1881  CG  GLU A 117     -27.609 -19.731  -2.677  1.00 51.45           C  
ATOM   1882  HG2 GLU A 117     -27.348 -18.756  -2.266  1.00 51.45           H  
ATOM   1883  HG3 GLU A 117     -27.816 -19.603  -3.739  1.00 51.45           H  
ATOM   1884  CD  GLU A 117     -28.882 -20.249  -1.982  1.00 51.45           C  
ATOM   1885  OE1 GLU A 117     -29.853 -19.464  -1.933  1.00 51.45           O  
ATOM   1886  OE2 GLU A 117     -28.876 -21.409  -1.506  1.00 51.45           O  
ATOM   1887  N   LYS A 118     -23.070 -20.395  -1.815  1.00 43.98           N  
ATOM   1888  H   LYS A 118     -23.310 -19.489  -1.437  1.00 43.98           H  
ATOM   1889  CA  LYS A 118     -22.080 -21.215  -1.097  1.00 43.98           C  
ATOM   1890  HA  LYS A 118     -21.459 -21.722  -1.836  1.00 43.98           H  
ATOM   1891  C   LYS A 118     -22.849 -22.273  -0.287  1.00 43.98           C  
ATOM   1892  CB  LYS A 118     -21.196 -20.356  -0.168  1.00 43.98           C  
ATOM   1893  HB2 LYS A 118     -20.756 -21.007   0.587  1.00 43.98           H  
ATOM   1894  HB3 LYS A 118     -21.820 -19.626   0.347  1.00 43.98           H  
ATOM   1895  O   LYS A 118     -23.810 -21.900   0.384  1.00 43.98           O  
ATOM   1896  CG  LYS A 118     -20.046 -19.639  -0.899  1.00 43.98           C  
ATOM   1897  HG2 LYS A 118     -20.457 -19.016  -1.693  1.00 43.98           H  
ATOM   1898  HG3 LYS A 118     -19.392 -20.388  -1.346  1.00 43.98           H  
ATOM   1899  CD  LYS A 118     -19.224 -18.756   0.062  1.00 43.98           C  
ATOM   1900  HD2 LYS A 118     -18.874 -19.361   0.899  1.00 43.98           H  
ATOM   1901  HD3 LYS A 118     -19.870 -17.966   0.444  1.00 43.98           H  
ATOM   1902  CE  LYS A 118     -18.014 -18.132  -0.658  1.00 43.98           C  
ATOM   1903  HE2 LYS A 118     -18.370 -17.650  -1.568  1.00 43.98           H  
ATOM   1904  HE3 LYS A 118     -17.334 -18.930  -0.955  1.00 43.98           H  
ATOM   1905  NZ  LYS A 118     -17.296 -17.132   0.181  1.00 43.98           N  
ATOM   1906  HZ1 LYS A 118     -16.517 -16.735  -0.325  1.00 43.98           H  
ATOM   1907  HZ2 LYS A 118     -16.939 -17.543   1.031  1.00 43.98           H  
ATOM   1908  HZ3 LYS A 118     -17.904 -16.364   0.427  1.00 43.98           H  
ATOM   1909  N   PRO A 119     -22.449 -23.560  -0.303  1.00 39.03           N  
ATOM   1910  CA  PRO A 119     -23.183 -24.609   0.401  1.00 39.03           C  
ATOM   1911  HA  PRO A 119     -24.187 -24.684  -0.015  1.00 39.03           H  
ATOM   1912  C   PRO A 119     -23.287 -24.286   1.897  1.00 39.03           C  
ATOM   1913  CB  PRO A 119     -22.427 -25.913   0.119  1.00 39.03           C  
ATOM   1914  HB2 PRO A 119     -22.879 -26.410  -0.739  1.00 39.03           H  
ATOM   1915  HB3 PRO A 119     -22.418 -26.580   0.981  1.00 39.03           H  
ATOM   1916  O   PRO A 119     -22.272 -24.118   2.575  1.00 39.03           O  
ATOM   1917  CG  PRO A 119     -21.018 -25.447  -0.251  1.00 39.03           C  
ATOM   1918  HG2 PRO A 119     -20.515 -26.157  -0.908  1.00 39.03           H  
ATOM   1919  HG3 PRO A 119     -20.436 -25.284   0.656  1.00 39.03           H  
ATOM   1920  CD  PRO A 119     -21.267 -24.110  -0.946  1.00 39.03           C  
ATOM   1921  HD2 PRO A 119     -20.403 -23.458  -0.821  1.00 39.03           H  
ATOM   1922  HD3 PRO A 119     -21.475 -24.270  -2.003  1.00 39.03           H  
ATOM   1923  N   ALA A 120     -24.524 -24.177   2.386  1.00 33.70           N  
ATOM   1924  H   ALA A 120     -25.298 -24.260   1.743  1.00 33.70           H  
ATOM   1925  CA  ALA A 120     -24.823 -23.668   3.717  1.00 33.70           C  
ATOM   1926  HA  ALA A 120     -24.405 -22.664   3.784  1.00 33.70           H  
ATOM   1927  C   ALA A 120     -24.192 -24.521   4.832  1.00 33.70           C  
ATOM   1928  CB  ALA A 120     -26.343 -23.550   3.875  1.00 33.70           C  
ATOM   1929  HB1 ALA A 120     -26.805 -24.535   3.797  1.00 33.70           H  
ATOM   1930  HB2 ALA A 120     -26.747 -22.899   3.100  1.00 33.70           H  
ATOM   1931  HB3 ALA A 120     -26.579 -23.122   4.849  1.00 33.70           H  
ATOM   1932  O   ALA A 120     -24.305 -25.751   4.858  1.00 33.70           O  
ATOM   1933  N   SER A 121     -23.553 -23.844   5.784  1.00 32.23           N  
ATOM   1934  H   SER A 121     -23.527 -22.836   5.730  1.00 32.23           H  
ATOM   1935  CA  SER A 121     -22.940 -24.449   6.962  1.00 32.23           C  
ATOM   1936  HA  SER A 121     -22.245 -25.226   6.645  1.00 32.23           H  
ATOM   1937  C   SER A 121     -23.996 -25.065   7.880  1.00 32.23           C  
ATOM   1938  CB  SER A 121     -22.154 -23.377   7.728  1.00 32.23           C  
ATOM   1939  HB2 SER A 121     -21.810 -23.781   8.680  1.00 32.23           H  
ATOM   1940  HB3 SER A 121     -21.287 -23.077   7.139  1.00 32.23           H  
ATOM   1941  O   SER A 121     -24.812 -24.345   8.456  1.00 32.23           O  
ATOM   1942  OG  SER A 121     -22.969 -22.242   7.953  1.00 32.23           O  
ATOM   1943  HG  SER A 121     -23.765 -22.536   8.403  1.00 32.23           H  
ATOM   1944  N   LYS A 122     -23.944 -26.386   8.082  1.00 33.48           N  
ATOM   1945  H   LYS A 122     -23.249 -26.916   7.577  1.00 33.48           H  
ATOM   1946  CA  LYS A 122     -24.602 -27.004   9.241  1.00 33.48           C  
ATOM   1947  HA  LYS A 122     -25.566 -26.516   9.380  1.00 33.48           H  
ATOM   1948  C   LYS A 122     -23.804 -26.721  10.515  1.00 33.48           C  
ATOM   1949  CB  LYS A 122     -24.845 -28.507   9.037  1.00 33.48           C  
ATOM   1950  HB2 LYS A 122     -23.961 -28.978   8.607  1.00 33.48           H  
ATOM   1951  HB3 LYS A 122     -25.038 -28.959  10.010  1.00 33.48           H  
ATOM   1952  O   LYS A 122     -22.576 -26.700  10.490  1.00 33.48           O  
ATOM   1953  CG  LYS A 122     -26.070 -28.739   8.141  1.00 33.48           C  
ATOM   1954  HG2 LYS A 122     -26.906 -28.158   8.532  1.00 33.48           H  
ATOM   1955  HG3 LYS A 122     -25.852 -28.399   7.129  1.00 33.48           H  
ATOM   1956  CD  LYS A 122     -26.477 -30.217   8.114  1.00 33.48           C  
ATOM   1957  HD2 LYS A 122     -25.691 -30.800   7.634  1.00 33.48           H  
ATOM   1958  HD3 LYS A 122     -26.617 -30.566   9.137  1.00 33.48           H  
ATOM   1959  CE  LYS A 122     -27.792 -30.349   7.340  1.00 33.48           C  
ATOM   1960  HE2 LYS A 122     -28.521 -29.672   7.787  1.00 33.48           H  
ATOM   1961  HE3 LYS A 122     -27.627 -30.018   6.315  1.00 33.48           H  
ATOM   1962  NZ  LYS A 122     -28.310 -31.738   7.364  1.00 33.48           N  
ATOM   1963  HZ1 LYS A 122     -28.480 -32.024   8.317  1.00 33.48           H  
ATOM   1964  HZ2 LYS A 122     -27.645 -32.369   6.939  1.00 33.48           H  
ATOM   1965  HZ3 LYS A 122     -29.182 -31.788   6.856  1.00 33.48           H  
ATOM   1966  N   GLU A 123     -24.548 -26.522  11.597  1.00 33.49           N  
ATOM   1967  H   GLU A 123     -25.551 -26.524  11.478  1.00 33.49           H  
ATOM   1968  CA  GLU A 123     -24.081 -26.228  12.956  1.00 33.49           C  
ATOM   1969  HA  GLU A 123     -23.569 -25.266  12.933  1.00 33.49           H  
ATOM   1970  C   GLU A 123     -23.079 -27.248  13.539  1.00 33.49           C  
ATOM   1971  CB  GLU A 123     -25.326 -26.106  13.847  1.00 33.49           C  
ATOM   1972  HB2 GLU A 123     -25.105 -26.425  14.866  1.00 33.49           H  
ATOM   1973  HB3 GLU A 123     -26.108 -26.767  13.474  1.00 33.49           H  
ATOM   1974  O   GLU A 123     -22.935 -28.364  13.025  1.00 33.49           O  
ATOM   1975  CG  GLU A 123     -25.828 -24.659  13.883  1.00 33.49           C  
ATOM   1976  HG2 GLU A 123     -25.019 -24.011  14.221  1.00 33.49           H  
ATOM   1977  HG3 GLU A 123     -26.115 -24.354  12.876  1.00 33.49           H  
ATOM   1978  CD  GLU A 123     -27.030 -24.538  14.823  1.00 33.49           C  
ATOM   1979  OE1 GLU A 123     -26.976 -23.671  15.720  1.00 33.49           O  
ATOM   1980  OE2 GLU A 123     -27.971 -25.343  14.637  1.00 33.49           O  
ATOM   1981  N   PRO A 124     -22.335 -26.863  14.597  1.00 41.43           N  
ATOM   1982  CA  PRO A 124     -21.033 -27.450  14.872  1.00 41.43           C  
ATOM   1983  HA  PRO A 124     -20.513 -27.614  13.928  1.00 41.43           H  
ATOM   1984  C   PRO A 124     -21.100 -28.782  15.627  1.00 41.43           C  
ATOM   1985  CB  PRO A 124     -20.265 -26.378  15.655  1.00 41.43           C  
ATOM   1986  HB2 PRO A 124     -19.522 -26.806  16.327  1.00 41.43           H  
ATOM   1987  HB3 PRO A 124     -19.791 -25.689  14.957  1.00 41.43           H  
ATOM   1988  O   PRO A 124     -21.431 -28.847  16.808  1.00 41.43           O  
ATOM   1989  CG  PRO A 124     -21.367 -25.647  16.418  1.00 41.43           C  
ATOM   1990  HG2 PRO A 124     -21.634 -26.204  17.316  1.00 41.43           H  
ATOM   1991  HG3 PRO A 124     -21.076 -24.627  16.672  1.00 41.43           H  
ATOM   1992  CD  PRO A 124     -22.527 -25.674  15.428  1.00 41.43           C  
ATOM   1993  HD2 PRO A 124     -23.465 -25.710  15.982  1.00 41.43           H  
ATOM   1994  HD3 PRO A 124     -22.491 -24.777  14.809  1.00 41.43           H  
ATOM   1995  N   ALA A 125     -20.605 -29.832  14.975  1.00 28.60           N  
ATOM   1996  H   ALA A 125     -20.435 -29.728  13.985  1.00 28.60           H  
ATOM   1997  CA  ALA A 125     -19.983 -30.966  15.647  1.00 28.60           C  
ATOM   1998  HA  ALA A 125     -19.980 -30.796  16.723  1.00 28.60           H  
ATOM   1999  C   ALA A 125     -18.526 -31.062  15.174  1.00 28.60           C  
ATOM   2000  CB  ALA A 125     -20.795 -32.238  15.382  1.00 28.60           C  
ATOM   2001  HB1 ALA A 125     -20.831 -32.440  14.312  1.00 28.60           H  
ATOM   2002  HB2 ALA A 125     -20.333 -33.082  15.895  1.00 28.60           H  
ATOM   2003  HB3 ALA A 125     -21.810 -32.104  15.757  1.00 28.60           H  
ATOM   2004  O   ALA A 125     -18.259 -31.218  13.981  1.00 28.60           O  
ATOM   2005  N   ALA A 126     -17.576 -30.943  16.103  1.00 29.65           N  
ATOM   2006  H   ALA A 126     -17.854 -30.809  17.065  1.00 29.65           H  
ATOM   2007  CA  ALA A 126     -16.150 -30.898  15.794  1.00 29.65           C  
ATOM   2008  HA  ALA A 126     -15.971 -30.063  15.117  1.00 29.65           H  
ATOM   2009  C   ALA A 126     -15.667 -32.193  15.108  1.00 29.65           C  
ATOM   2010  CB  ALA A 126     -15.389 -30.623  17.098  1.00 29.65           C  
ATOM   2011  HB1 ALA A 126     -14.320 -30.556  16.894  1.00 29.65           H  
ATOM   2012  HB2 ALA A 126     -15.563 -31.427  17.814  1.00 29.65           H  
ATOM   2013  HB3 ALA A 126     -15.721 -29.680  17.531  1.00 29.65           H  
ATOM   2014  O   ALA A 126     -15.580 -33.247  15.738  1.00 29.65           O  
ATOM   2015  N   ALA A 127     -15.308 -32.118  13.822  1.00 29.83           N  
ATOM   2016  H   ALA A 127     -15.515 -31.269  13.315  1.00 29.83           H  
ATOM   2017  CA  ALA A 127     -14.716 -33.240  13.095  1.00 29.83           C  
ATOM   2018  HA  ALA A 127     -14.157 -33.848  13.806  1.00 29.83           H  
ATOM   2019  C   ALA A 127     -13.729 -32.785  12.006  1.00 29.83           C  
ATOM   2020  CB  ALA A 127     -15.827 -34.133  12.534  1.00 29.83           C  
ATOM   2021  HB1 ALA A 127     -15.386 -34.977  12.002  1.00 29.83           H  
ATOM   2022  HB2 ALA A 127     -16.448 -33.559  11.847  1.00 29.83           H  
ATOM   2023  HB3 ALA A 127     -16.449 -34.504  13.349  1.00 29.83           H  
ATOM   2024  O   ALA A 127     -14.097 -32.428  10.890  1.00 29.83           O  
ATOM   2025  N   LYS A 128     -12.450 -32.889  12.373  1.00 30.80           N  
ATOM   2026  H   LYS A 128     -12.313 -33.123  13.346  1.00 30.80           H  
ATOM   2027  CA  LYS A 128     -11.230 -32.839  11.554  1.00 30.80           C  
ATOM   2028  HA  LYS A 128     -10.905 -31.801  11.478  1.00 30.80           H  
ATOM   2029  C   LYS A 128     -11.387 -33.401  10.128  1.00 30.80           C  
ATOM   2030  CB  LYS A 128     -10.156 -33.662  12.300  1.00 30.80           C  
ATOM   2031  HB2 LYS A 128      -9.242 -33.674  11.707  1.00 30.80           H  
ATOM   2032  HB3 LYS A 128     -10.504 -34.690  12.401  1.00 30.80           H  
ATOM   2033  O   LYS A 128     -12.072 -34.404   9.919  1.00 30.80           O  
ATOM   2034  CG  LYS A 128      -9.823 -33.102  13.698  1.00 30.80           C  
ATOM   2035  HG2 LYS A 128      -9.381 -32.113  13.576  1.00 30.80           H  
ATOM   2036  HG3 LYS A 128     -10.732 -32.998  14.291  1.00 30.80           H  
ATOM   2037  CD  LYS A 128      -8.850 -33.994  14.486  1.00 30.80           C  
ATOM   2038  HD2 LYS A 128      -7.944 -34.139  13.898  1.00 30.80           H  
ATOM   2039  HD3 LYS A 128      -9.314 -34.961  14.680  1.00 30.80           H  
ATOM   2040  CE  LYS A 128      -8.498 -33.301  15.813  1.00 30.80           C  
ATOM   2041  HE2 LYS A 128      -9.406 -33.176  16.403  1.00 30.80           H  
ATOM   2042  HE3 LYS A 128      -8.122 -32.303  15.586  1.00 30.80           H  
ATOM   2043  NZ  LYS A 128      -7.473 -34.037  16.601  1.00 30.80           N  
ATOM   2044  HZ1 LYS A 128      -7.240 -33.519  17.436  1.00 30.80           H  
ATOM   2045  HZ2 LYS A 128      -7.793 -34.954  16.875  1.00 30.80           H  
ATOM   2046  HZ3 LYS A 128      -6.616 -34.128  16.074  1.00 30.80           H  
ATOM   2047  N   ARG A 129     -10.640 -32.801   9.184  1.00 31.72           N  
ATOM   2048  H   ARG A 129     -10.109 -32.000   9.493  1.00 31.72           H  
ATOM   2049  CA  ARG A 129     -10.437 -33.235   7.783  1.00 31.72           C  
ATOM   2050  HA  ARG A 129     -11.254 -32.864   7.164  1.00 31.72           H  
ATOM   2051  C   ARG A 129     -10.391 -34.770   7.663  1.00 31.72           C  
ATOM   2052  CB  ARG A 129      -9.098 -32.652   7.261  1.00 31.72           C  
ATOM   2053  HB2 ARG A 129      -8.301 -32.945   7.944  1.00 31.72           H  
ATOM   2054  HB3 ARG A 129      -8.880 -33.103   6.293  1.00 31.72           H  
ATOM   2055  O   ARG A 129      -9.426 -35.399   8.090  1.00 31.72           O  
ATOM   2056  CG  ARG A 129      -9.054 -31.120   7.084  1.00 31.72           C  
ATOM   2057  HG2 ARG A 129      -9.353 -30.633   8.012  1.00 31.72           H  
ATOM   2058  HG3 ARG A 129      -9.748 -30.831   6.295  1.00 31.72           H  
ATOM   2059  CD  ARG A 129      -7.631 -30.649   6.717  1.00 31.72           C  
ATOM   2060  HD2 ARG A 129      -6.958 -30.913   7.532  1.00 31.72           H  
ATOM   2061  HD3 ARG A 129      -7.303 -31.174   5.819  1.00 31.72           H  
ATOM   2062  NE  ARG A 129      -7.556 -29.191   6.471  1.00 31.72           N  
ATOM   2063  HE  ARG A 129      -8.422 -28.701   6.296  1.00 31.72           H  
ATOM   2064  NH1 ARG A 129      -5.262 -28.924   6.634  1.00 31.72           N  
ATOM   2065 HH11 ARG A 129      -5.121 -29.900   6.850  1.00 31.72           H  
ATOM   2066 HH12 ARG A 129      -4.452 -28.320   6.614  1.00 31.72           H  
ATOM   2067  NH2 ARG A 129      -6.534 -27.169   6.165  1.00 31.72           N  
ATOM   2068 HH21 ARG A 129      -7.418 -26.704   6.013  1.00 31.72           H  
ATOM   2069 HH22 ARG A 129      -5.689 -26.616   6.156  1.00 31.72           H  
ATOM   2070  CZ  ARG A 129      -6.457 -28.443   6.426  1.00 31.72           C  
ATOM   2071  N   LYS A 130     -11.413 -35.382   7.054  1.00 28.96           N  
ATOM   2072  H   LYS A 130     -12.192 -34.816   6.747  1.00 28.96           H  
ATOM   2073  CA  LYS A 130     -11.426 -36.826   6.771  1.00 28.96           C  
ATOM   2074  HA  LYS A 130     -10.752 -37.329   7.465  1.00 28.96           H  
ATOM   2075  C   LYS A 130     -10.900 -37.115   5.370  1.00 28.96           C  
ATOM   2076  CB  LYS A 130     -12.825 -37.439   6.973  1.00 28.96           C  
ATOM   2077  HB2 LYS A 130     -13.577 -36.808   6.501  1.00 28.96           H  
ATOM   2078  HB3 LYS A 130     -12.846 -38.416   6.488  1.00 28.96           H  
ATOM   2079  O   LYS A 130     -11.641 -37.006   4.397  1.00 28.96           O  
ATOM   2080  CG  LYS A 130     -13.159 -37.640   8.457  1.00 28.96           C  
ATOM   2081  HG2 LYS A 130     -13.214 -36.668   8.947  1.00 28.96           H  
ATOM   2082  HG3 LYS A 130     -12.367 -38.226   8.926  1.00 28.96           H  
ATOM   2083  CD  LYS A 130     -14.495 -38.375   8.635  1.00 28.96           C  
ATOM   2084  HD2 LYS A 130     -14.447 -39.344   8.139  1.00 28.96           H  
ATOM   2085  HD3 LYS A 130     -15.287 -37.777   8.185  1.00 28.96           H  
ATOM   2086  CE  LYS A 130     -14.771 -38.565  10.131  1.00 28.96           C  
ATOM   2087  HE2 LYS A 130     -13.981 -39.185  10.557  1.00 28.96           H  
ATOM   2088  HE3 LYS A 130     -14.715 -37.589  10.613  1.00 28.96           H  
ATOM   2089  NZ  LYS A 130     -16.101 -39.174  10.382  1.00 28.96           N  
ATOM   2090  HZ1 LYS A 130     -16.170 -40.085   9.952  1.00 28.96           H  
ATOM   2091  HZ2 LYS A 130     -16.260 -39.269  11.375  1.00 28.96           H  
ATOM   2092  HZ3 LYS A 130     -16.830 -38.580  10.012  1.00 28.96           H  
ATOM   2093  N   TYR A 131      -9.681 -37.649   5.295  1.00 28.90           N  
ATOM   2094  H   TYR A 131      -9.102 -37.643   6.123  1.00 28.90           H  
ATOM   2095  CA  TYR A 131      -9.392 -38.635   4.255  1.00 28.90           C  
ATOM   2096  HA  TYR A 131      -9.564 -38.165   3.286  1.00 28.90           H  
ATOM   2097  C   TYR A 131     -10.383 -39.802   4.399  1.00 28.90           C  
ATOM   2098  CB  TYR A 131      -7.929 -39.098   4.300  1.00 28.90           C  
ATOM   2099  HB2 TYR A 131      -7.890 -40.175   4.131  1.00 28.90           H  
ATOM   2100  HB3 TYR A 131      -7.505 -38.916   5.287  1.00 28.90           H  
ATOM   2101  O   TYR A 131     -10.652 -40.305   5.494  1.00 28.90           O  
ATOM   2102  CG  TYR A 131      -7.070 -38.431   3.243  1.00 28.90           C  
ATOM   2103  CD1 TYR A 131      -6.958 -39.014   1.964  1.00 28.90           C  
ATOM   2104  HD1 TYR A 131      -7.467 -39.939   1.735  1.00 28.90           H  
ATOM   2105  CD2 TYR A 131      -6.394 -37.228   3.528  1.00 28.90           C  
ATOM   2106  HD2 TYR A 131      -6.469 -36.777   4.507  1.00 28.90           H  
ATOM   2107  CE1 TYR A 131      -6.162 -38.401   0.979  1.00 28.90           C  
ATOM   2108  HE1 TYR A 131      -6.053 -38.836  -0.004  1.00 28.90           H  
ATOM   2109  CE2 TYR A 131      -5.591 -36.617   2.544  1.00 28.90           C  
ATOM   2110  HE2 TYR A 131      -5.055 -35.706   2.767  1.00 28.90           H  
ATOM   2111  OH  TYR A 131      -4.695 -36.644   0.306  1.00 28.90           O  
ATOM   2112  HH  TYR A 131      -4.216 -35.867   0.606  1.00 28.90           H  
ATOM   2113  CZ  TYR A 131      -5.471 -37.206   1.266  1.00 28.90           C  
ATOM   2114  N   MET A 132     -10.994 -40.186   3.283  1.00 29.55           N  
ATOM   2115  H   MET A 132     -10.717 -39.729   2.426  1.00 29.55           H  
ATOM   2116  CA  MET A 132     -12.258 -40.918   3.271  1.00 29.55           C  
ATOM   2117  HA  MET A 132     -12.859 -40.557   4.105  1.00 29.55           H  
ATOM   2118  C   MET A 132     -12.066 -42.432   3.468  1.00 29.55           C  
ATOM   2119  CB  MET A 132     -12.990 -40.510   1.984  1.00 29.55           C  
ATOM   2120  HB2 MET A 132     -12.980 -39.421   1.930  1.00 29.55           H  
ATOM   2121  HB3 MET A 132     -12.457 -40.895   1.114  1.00 29.55           H  
ATOM   2122  O   MET A 132     -12.094 -43.215   2.518  1.00 29.55           O  
ATOM   2123  CG  MET A 132     -14.452 -40.954   1.924  1.00 29.55           C  
ATOM   2124  HG2 MET A 132     -14.493 -41.987   1.577  1.00 29.55           H  
ATOM   2125  HG3 MET A 132     -14.876 -40.914   2.927  1.00 29.55           H  
ATOM   2126  SD  MET A 132     -15.494 -39.920   0.854  1.00 29.55           S  
ATOM   2127  CE  MET A 132     -14.528 -39.853  -0.684  1.00 29.55           C  
ATOM   2128  HE1 MET A 132     -15.100 -39.320  -1.443  1.00 29.55           H  
ATOM   2129  HE2 MET A 132     -14.316 -40.863  -1.035  1.00 29.55           H  
ATOM   2130  HE3 MET A 132     -13.593 -39.319  -0.514  1.00 29.55           H  
ATOM   2131  N   LYS A 133     -11.887 -42.871   4.722  1.00 26.03           N  
ATOM   2132  H   LYS A 133     -11.757 -42.174   5.441  1.00 26.03           H  
ATOM   2133  CA  LYS A 133     -11.799 -44.299   5.073  1.00 26.03           C  
ATOM   2134  HA  LYS A 133     -11.172 -44.782   4.323  1.00 26.03           H  
ATOM   2135  C   LYS A 133     -13.182 -44.963   4.998  1.00 26.03           C  
ATOM   2136  CB  LYS A 133     -11.096 -44.475   6.436  1.00 26.03           C  
ATOM   2137  HB2 LYS A 133     -10.220 -43.827   6.455  1.00 26.03           H  
ATOM   2138  HB3 LYS A 133     -11.762 -44.166   7.241  1.00 26.03           H  
ATOM   2139  O   LYS A 133     -13.929 -44.974   5.975  1.00 26.03           O  
ATOM   2140  CG  LYS A 133     -10.625 -45.925   6.671  1.00 26.03           C  
ATOM   2141  HG2 LYS A 133     -11.489 -46.589   6.706  1.00 26.03           H  
ATOM   2142  HG3 LYS A 133      -9.985 -46.227   5.842  1.00 26.03           H  
ATOM   2143  CD  LYS A 133      -9.832 -46.053   7.984  1.00 26.03           C  
ATOM   2144  HD2 LYS A 133      -9.022 -45.323   7.979  1.00 26.03           H  
ATOM   2145  HD3 LYS A 133     -10.497 -45.830   8.819  1.00 26.03           H  
ATOM   2146  CE  LYS A 133      -9.238 -47.461   8.159  1.00 26.03           C  
ATOM   2147  HE2 LYS A 133      -8.596 -47.673   7.304  1.00 26.03           H  
ATOM   2148  HE3 LYS A 133     -10.053 -48.184   8.152  1.00 26.03           H  
ATOM   2149  NZ  LYS A 133      -8.458 -47.582   9.422  1.00 26.03           N  
ATOM   2150  HZ1 LYS A 133      -8.069 -48.509   9.526  1.00 26.03           H  
ATOM   2151  HZ2 LYS A 133      -9.042 -47.405  10.227  1.00 26.03           H  
ATOM   2152  HZ3 LYS A 133      -7.696 -46.920   9.445  1.00 26.03           H  
ATOM   2153  N   LYS A 134     -13.521 -45.528   3.832  1.00 33.35           N  
ATOM   2154  H   LYS A 134     -12.896 -45.377   3.053  1.00 33.35           H  
ATOM   2155  CA  LYS A 134     -14.684 -46.421   3.667  1.00 33.35           C  
ATOM   2156  HA  LYS A 134     -15.592 -45.859   3.885  1.00 33.35           H  
ATOM   2157  C   LYS A 134     -14.598 -47.574   4.676  1.00 33.35           C  
ATOM   2158  CB  LYS A 134     -14.763 -46.978   2.230  1.00 33.35           C  
ATOM   2159  HB2 LYS A 134     -13.793 -47.388   1.948  1.00 33.35           H  
ATOM   2160  HB3 LYS A 134     -15.488 -47.791   2.216  1.00 33.35           H  
ATOM   2161  O   LYS A 134     -13.536 -48.176   4.835  1.00 33.35           O  
ATOM   2162  CG  LYS A 134     -15.202 -45.930   1.192  1.00 33.35           C  
ATOM   2163  HG2 LYS A 134     -16.173 -45.531   1.484  1.00 33.35           H  
ATOM   2164  HG3 LYS A 134     -14.480 -45.113   1.173  1.00 33.35           H  
ATOM   2165  CD  LYS A 134     -15.312 -46.539  -0.218  1.00 33.35           C  
ATOM   2166  HD2 LYS A 134     -14.327 -46.882  -0.534  1.00 33.35           H  
ATOM   2167  HD3 LYS A 134     -15.991 -47.392  -0.187  1.00 33.35           H  
ATOM   2168  CE  LYS A 134     -15.845 -45.499  -1.217  1.00 33.35           C  
ATOM   2169  HE2 LYS A 134     -16.826 -45.166  -0.879  1.00 33.35           H  
ATOM   2170  HE3 LYS A 134     -15.183 -44.634  -1.202  1.00 33.35           H  
ATOM   2171  NZ  LYS A 134     -15.943 -46.037  -2.600  1.00 33.35           N  
ATOM   2172  HZ1 LYS A 134     -16.565 -46.831  -2.637  1.00 33.35           H  
ATOM   2173  HZ2 LYS A 134     -15.036 -46.319  -2.945  1.00 33.35           H  
ATOM   2174  HZ3 LYS A 134     -16.304 -45.332  -3.228  1.00 33.35           H  
ATOM   2175  N   ALA A 135     -15.713 -47.893   5.332  1.00 31.02           N  
ATOM   2176  H   ALA A 135     -16.556 -47.362   5.162  1.00 31.02           H  
ATOM   2177  CA  ALA A 135     -15.802 -49.050   6.215  1.00 31.02           C  
ATOM   2178  HA  ALA A 135     -14.998 -48.997   6.950  1.00 31.02           H  
ATOM   2179  C   ALA A 135     -15.634 -50.336   5.392  1.00 31.02           C  
ATOM   2180  CB  ALA A 135     -17.139 -49.005   6.967  1.00 31.02           C  
ATOM   2181  HB1 ALA A 135     -17.208 -49.860   7.640  1.00 31.02           H  
ATOM   2182  HB2 ALA A 135     -17.207 -48.089   7.554  1.00 31.02           H  
ATOM   2183  HB3 ALA A 135     -17.969 -49.046   6.262  1.00 31.02           H  
ATOM   2184  O   ALA A 135     -16.467 -50.646   4.540  1.00 31.02           O  
ATOM   2185  N   LYS A 136     -14.542 -51.069   5.626  1.00 30.34           N  
ATOM   2186  H   LYS A 136     -13.906 -50.762   6.347  1.00 30.34           H  
ATOM   2187  CA  LYS A 136     -14.316 -52.388   5.030  1.00 30.34           C  
ATOM   2188  HA  LYS A 136     -14.868 -52.438   4.092  1.00 30.34           H  
ATOM   2189  C   LYS A 136     -14.892 -53.449   5.965  1.00 30.34           C  
ATOM   2190  CB  LYS A 136     -12.823 -52.580   4.713  1.00 30.34           C  
ATOM   2191  HB2 LYS A 136     -12.457 -51.683   4.214  1.00 30.34           H  
ATOM   2192  HB3 LYS A 136     -12.263 -52.719   5.638  1.00 30.34           H  
ATOM   2193  O   LYS A 136     -14.669 -53.387   7.171  1.00 30.34           O  
ATOM   2194  CG  LYS A 136     -12.601 -53.781   3.783  1.00 30.34           C  
ATOM   2195  HG2 LYS A 136     -12.851 -54.701   4.312  1.00 30.34           H  
ATOM   2196  HG3 LYS A 136     -13.259 -53.686   2.919  1.00 30.34           H  
ATOM   2197  CD  LYS A 136     -11.151 -53.861   3.288  1.00 30.34           C  
ATOM   2198  HD2 LYS A 136     -10.487 -54.026   4.136  1.00 30.34           H  
ATOM   2199  HD3 LYS A 136     -10.884 -52.932   2.785  1.00 30.34           H  
ATOM   2200  CE  LYS A 136     -11.041 -55.031   2.306  1.00 30.34           C  
ATOM   2201  HE2 LYS A 136     -11.305 -55.950   2.829  1.00 30.34           H  
ATOM   2202  HE3 LYS A 136     -11.767 -54.907   1.503  1.00 30.34           H  
ATOM   2203  NZ  LYS A 136      -9.683 -55.183   1.736  1.00 30.34           N  
ATOM   2204  HZ1 LYS A 136      -8.982 -55.238   2.461  1.00 30.34           H  
ATOM   2205  HZ2 LYS A 136      -9.461 -54.497   1.028  1.00 30.34           H  
ATOM   2206  HZ3 LYS A 136      -9.663 -56.101   1.315  1.00 30.34           H  
ATOM   2207  N   GLN A 137     -15.650 -54.385   5.401  1.00 32.91           N  
ATOM   2208  H   GLN A 137     -15.766 -54.371   4.398  1.00 32.91           H  
ATOM   2209  CA  GLN A 137     -16.228 -55.513   6.132  1.00 32.91           C  
ATOM   2210  HA  GLN A 137     -16.827 -55.130   6.959  1.00 32.91           H  
ATOM   2211  C   GLN A 137     -15.124 -56.401   6.731  1.00 32.91           C  
ATOM   2212  CB  GLN A 137     -17.145 -56.304   5.184  1.00 32.91           C  
ATOM   2213  HB2 GLN A 137     -16.582 -56.555   4.285  1.00 32.91           H  
ATOM   2214  HB3 GLN A 137     -17.450 -57.234   5.664  1.00 32.91           H  
ATOM   2215  O   GLN A 137     -13.992 -56.415   6.242  1.00 32.91           O  
ATOM   2216  CG  GLN A 137     -18.414 -55.513   4.806  1.00 32.91           C  
ATOM   2217  HG2 GLN A 137     -18.146 -54.506   4.487  1.00 32.91           H  
ATOM   2218  HG3 GLN A 137     -19.054 -55.429   5.685  1.00 32.91           H  
ATOM   2219  CD  GLN A 137     -19.215 -56.149   3.670  1.00 32.91           C  
ATOM   2220  NE2 GLN A 137     -20.411 -55.676   3.399  1.00 32.91           N  
ATOM   2221 HE21 GLN A 137     -20.831 -54.946   3.957  1.00 32.91           H  
ATOM   2222 HE22 GLN A 137     -20.898 -56.147   2.650  1.00 32.91           H  
ATOM   2223  OE1 GLN A 137     -18.780 -57.049   2.979  1.00 32.91           O  
ATOM   2224  N   ALA A 138     -15.455 -57.131   7.798  1.00 30.50           N  
ATOM   2225  H   ALA A 138     -16.410 -57.118   8.127  1.00 30.50           H  
ATOM   2226  CA  ALA A 138     -14.532 -58.058   8.445  1.00 30.50           C  
ATOM   2227  HA  ALA A 138     -13.657 -57.504   8.784  1.00 30.50           H  
ATOM   2228  C   ALA A 138     -14.075 -59.148   7.457  1.00 30.50           C  
ATOM   2229  CB  ALA A 138     -15.239 -58.661   9.667  1.00 30.50           C  
ATOM   2230  HB1 ALA A 138     -16.125 -59.214   9.354  1.00 30.50           H  
ATOM   2231  HB2 ALA A 138     -15.530 -57.871  10.359  1.00 30.50           H  
ATOM   2232  HB3 ALA A 138     -14.563 -59.346  10.179  1.00 30.50           H  
ATOM   2233  O   ALA A 138     -14.919 -59.824   6.874  1.00 30.50           O  
ATOM   2234  N   GLY A 139     -12.758 -59.324   7.282  1.00 35.41           N  
ATOM   2235  H   GLY A 139     -12.112 -58.742   7.795  1.00 35.41           H  
ATOM   2236  CA  GLY A 139     -12.224 -60.430   6.474  1.00 35.41           C  
ATOM   2237  HA2 GLY A 139     -12.945 -60.682   5.697  1.00 35.41           H  
ATOM   2238  HA3 GLY A 139     -12.123 -61.305   7.115  1.00 35.41           H  
ATOM   2239  C   GLY A 139     -10.882 -60.234   5.756  1.00 35.41           C  
ATOM   2240  O   GLY A 139     -10.390 -61.213   5.212  1.00 35.41           O  
ATOM   2241  N   ASP A 140     -10.269 -59.041   5.744  1.00 38.23           N  
ATOM   2242  H   ASP A 140     -10.692 -58.261   6.226  1.00 38.23           H  
ATOM   2243  CA  ASP A 140      -8.995 -58.809   5.026  1.00 38.23           C  
ATOM   2244  HA  ASP A 140      -8.729 -59.742   4.528  1.00 38.23           H  
ATOM   2245  C   ASP A 140      -7.810 -58.457   5.959  1.00 38.23           C  
ATOM   2246  CB  ASP A 140      -9.185 -57.755   3.923  1.00 38.23           C  
ATOM   2247  HB2 ASP A 140     -10.108 -57.203   4.100  1.00 38.23           H  
ATOM   2248  HB3 ASP A 140      -8.370 -57.032   3.973  1.00 38.23           H  
ATOM   2249  O   ASP A 140      -8.007 -57.732   6.939  1.00 38.23           O  
ATOM   2250  CG  ASP A 140      -9.193 -58.342   2.506  1.00 38.23           C  
ATOM   2251  OD1 ASP A 140      -8.350 -59.206   2.212  1.00 38.23           O  
ATOM   2252  OD2 ASP A 140      -9.925 -57.766   1.670  1.00 38.23           O  
ATOM   2253  N   PRO A 141      -6.582 -58.945   5.673  1.00 34.87           N  
ATOM   2254  CA  PRO A 141      -5.469 -58.975   6.626  1.00 34.87           C  
ATOM   2255  HA  PRO A 141      -5.864 -59.253   7.603  1.00 34.87           H  
ATOM   2256  C   PRO A 141      -4.713 -57.635   6.773  1.00 34.87           C  
ATOM   2257  CB  PRO A 141      -4.558 -60.105   6.128  1.00 34.87           C  
ATOM   2258  HB2 PRO A 141      -3.514 -59.957   6.404  1.00 34.87           H  
ATOM   2259  HB3 PRO A 141      -4.921 -61.060   6.507  1.00 34.87           H  
ATOM   2260  O   PRO A 141      -4.771 -56.770   5.891  1.00 34.87           O  
ATOM   2261  CG  PRO A 141      -4.743 -60.053   4.616  1.00 34.87           C  
ATOM   2262  HG2 PRO A 141      -4.516 -61.009   4.144  1.00 34.87           H  
ATOM   2263  HG3 PRO A 141      -4.125 -59.259   4.196  1.00 34.87           H  
ATOM   2264  CD  PRO A 141      -6.215 -59.686   4.470  1.00 34.87           C  
ATOM   2265  HD2 PRO A 141      -6.347 -59.071   3.580  1.00 34.87           H  
ATOM   2266  HD3 PRO A 141      -6.806 -60.598   4.395  1.00 34.87           H  
ATOM   2267  N   PRO A 142      -3.971 -57.444   7.885  1.00 31.25           N  
ATOM   2268  CA  PRO A 142      -3.332 -56.171   8.215  1.00 31.25           C  
ATOM   2269  HA  PRO A 142      -4.060 -55.368   8.099  1.00 31.25           H  
ATOM   2270  C   PRO A 142      -2.114 -55.853   7.333  1.00 31.25           C  
ATOM   2271  CB  PRO A 142      -2.956 -56.278   9.698  1.00 31.25           C  
ATOM   2272  HB2 PRO A 142      -2.068 -55.695   9.945  1.00 31.25           H  
ATOM   2273  HB3 PRO A 142      -3.800 -55.962  10.311  1.00 31.25           H  
ATOM   2274  O   PRO A 142      -1.318 -56.726   6.981  1.00 31.25           O  
ATOM   2275  CG  PRO A 142      -2.722 -57.775   9.890  1.00 31.25           C  
ATOM   2276  HG2 PRO A 142      -1.722 -58.040   9.546  1.00 31.25           H  
ATOM   2277  HG3 PRO A 142      -2.864 -58.079  10.928  1.00 31.25           H  
ATOM   2278  CD  PRO A 142      -3.767 -58.400   8.968  1.00 31.25           C  
ATOM   2279  HD2 PRO A 142      -3.409 -59.361   8.600  1.00 31.25           H  
ATOM   2280  HD3 PRO A 142      -4.701 -58.533   9.514  1.00 31.25           H  
ATOM   2281  N   ARG A 143      -1.927 -54.562   7.017  1.00 33.30           N  
ATOM   2282  H   ARG A 143      -2.573 -53.890   7.404  1.00 33.30           H  
ATOM   2283  CA  ARG A 143      -0.731 -54.071   6.313  1.00 33.30           C  
ATOM   2284  HA  ARG A 143      -0.578 -54.694   5.431  1.00 33.30           H  
ATOM   2285  C   ARG A 143       0.513 -54.225   7.193  1.00 33.30           C  
ATOM   2286  CB  ARG A 143      -0.896 -52.602   5.878  1.00 33.30           C  
ATOM   2287  HB2 ARG A 143       0.098 -52.187   5.710  1.00 33.30           H  
ATOM   2288  HB3 ARG A 143      -1.363 -52.028   6.678  1.00 33.30           H  
ATOM   2289  O   ARG A 143       0.509 -53.827   8.353  1.00 33.30           O  
ATOM   2290  CG  ARG A 143      -1.697 -52.444   4.575  1.00 33.30           C  
ATOM   2291  HG2 ARG A 143      -2.726 -52.769   4.728  1.00 33.30           H  
ATOM   2292  HG3 ARG A 143      -1.239 -53.065   3.805  1.00 33.30           H  
ATOM   2293  CD  ARG A 143      -1.674 -50.978   4.111  1.00 33.30           C  
ATOM   2294  HD2 ARG A 143      -0.645 -50.620   4.163  1.00 33.30           H  
ATOM   2295  HD3 ARG A 143      -2.281 -50.381   4.791  1.00 33.30           H  
ATOM   2296  NE  ARG A 143      -2.165 -50.822   2.725  1.00 33.30           N  
ATOM   2297  HE  ARG A 143      -2.628 -51.620   2.314  1.00 33.30           H  
ATOM   2298  NH1 ARG A 143      -1.404 -48.677   2.365  1.00 33.30           N  
ATOM   2299 HH11 ARG A 143      -1.255 -47.892   1.747  1.00 33.30           H  
ATOM   2300 HH12 ARG A 143      -1.045 -48.638   3.308  1.00 33.30           H  
ATOM   2301  NH2 ARG A 143      -2.396 -49.779   0.706  1.00 33.30           N  
ATOM   2302 HH21 ARG A 143      -2.219 -48.981   0.113  1.00 33.30           H  
ATOM   2303 HH22 ARG A 143      -2.798 -50.613   0.303  1.00 33.30           H  
ATOM   2304  CZ  ARG A 143      -1.989 -49.764   1.945  1.00 33.30           C  
ATOM   2305  N   ARG A 144       1.598 -54.744   6.608  1.00 31.61           N  
ATOM   2306  H   ARG A 144       1.515 -55.039   5.645  1.00 31.61           H  
ATOM   2307  CA  ARG A 144       2.924 -54.791   7.242  1.00 31.61           C  
ATOM   2308  HA  ARG A 144       2.826 -55.205   8.246  1.00 31.61           H  
ATOM   2309  C   ARG A 144       3.496 -53.378   7.377  1.00 31.61           C  
ATOM   2310  CB  ARG A 144       3.892 -55.665   6.426  1.00 31.61           C  
ATOM   2311  HB2 ARG A 144       3.904 -55.324   5.391  1.00 31.61           H  
ATOM   2312  HB3 ARG A 144       4.893 -55.530   6.835  1.00 31.61           H  
ATOM   2313  O   ARG A 144       3.692 -52.703   6.368  1.00 31.61           O  
ATOM   2314  CG  ARG A 144       3.559 -57.164   6.466  1.00 31.61           C  
ATOM   2315  HG2 ARG A 144       2.586 -57.344   6.008  1.00 31.61           H  
ATOM   2316  HG3 ARG A 144       3.532 -57.495   7.504  1.00 31.61           H  
ATOM   2317  CD  ARG A 144       4.641 -57.950   5.710  1.00 31.61           C  
ATOM   2318  HD2 ARG A 144       4.609 -57.673   4.656  1.00 31.61           H  
ATOM   2319  HD3 ARG A 144       5.613 -57.671   6.116  1.00 31.61           H  
ATOM   2320  NE  ARG A 144       4.463 -59.409   5.844  1.00 31.61           N  
ATOM   2321  HE  ARG A 144       3.591 -59.728   6.240  1.00 31.61           H  
ATOM   2322  NH1 ARG A 144       6.515 -60.048   5.015  1.00 31.61           N  
ATOM   2323 HH11 ARG A 144       7.183 -60.775   4.801  1.00 31.61           H  
ATOM   2324 HH12 ARG A 144       6.755 -59.080   4.852  1.00 31.61           H  
ATOM   2325  NH2 ARG A 144       5.094 -61.598   5.745  1.00 31.61           N  
ATOM   2326 HH21 ARG A 144       5.783 -62.302   5.518  1.00 31.61           H  
ATOM   2327 HH22 ARG A 144       4.218 -61.880   6.159  1.00 31.61           H  
ATOM   2328  CZ  ARG A 144       5.354 -60.339   5.534  1.00 31.61           C  
ATOM   2329  N   TYR A 145       3.814 -52.973   8.600  1.00 36.93           N  
ATOM   2330  H   TYR A 145       3.607 -53.577   9.383  1.00 36.93           H  
ATOM   2331  CA  TYR A 145       4.612 -51.779   8.872  1.00 36.93           C  
ATOM   2332  HA  TYR A 145       4.342 -50.997   8.161  1.00 36.93           H  
ATOM   2333  C   TYR A 145       6.097 -52.109   8.683  1.00 36.93           C  
ATOM   2334  CB  TYR A 145       4.295 -51.257  10.281  1.00 36.93           C  
ATOM   2335  HB2 TYR A 145       5.009 -50.472  10.532  1.00 36.93           H  
ATOM   2336  HB3 TYR A 145       4.427 -52.059  11.007  1.00 36.93           H  
ATOM   2337  O   TYR A 145       6.555 -53.167   9.119  1.00 36.93           O  
ATOM   2338  CG  TYR A 145       2.889 -50.693  10.401  1.00 36.93           C  
ATOM   2339  CD1 TYR A 145       2.678 -49.308  10.258  1.00 36.93           C  
ATOM   2340  HD1 TYR A 145       3.517 -48.643  10.113  1.00 36.93           H  
ATOM   2341  CD2 TYR A 145       1.790 -51.549  10.623  1.00 36.93           C  
ATOM   2342  HD2 TYR A 145       1.940 -52.611  10.749  1.00 36.93           H  
ATOM   2343  CE1 TYR A 145       1.376 -48.777  10.338  1.00 36.93           C  
ATOM   2344  HE1 TYR A 145       1.226 -47.711  10.258  1.00 36.93           H  
ATOM   2345  CE2 TYR A 145       0.485 -51.025  10.680  1.00 36.93           C  
ATOM   2346  HE2 TYR A 145      -0.360 -51.675  10.856  1.00 36.93           H  
ATOM   2347  OH  TYR A 145      -0.982 -49.127  10.612  1.00 36.93           O  
ATOM   2348  HH  TYR A 145      -0.952 -48.175  10.728  1.00 36.93           H  
ATOM   2349  CZ  TYR A 145       0.276 -49.637  10.545  1.00 36.93           C  
ATOM   2350  N   LYS A 146       6.849 -51.231   8.008  1.00 42.01           N  
ATOM   2351  H   LYS A 146       6.430 -50.353   7.734  1.00 42.01           H  
ATOM   2352  CA  LYS A 146       8.310 -51.357   7.913  1.00 42.01           C  
ATOM   2353  HA  LYS A 146       8.560 -52.416   7.861  1.00 42.01           H  
ATOM   2354  C   LYS A 146       8.955 -50.831   9.199  1.00 42.01           C  
ATOM   2355  CB  LYS A 146       8.870 -50.681   6.649  1.00 42.01           C  
ATOM   2356  HB2 LYS A 146       8.448 -49.681   6.549  1.00 42.01           H  
ATOM   2357  HB3 LYS A 146       9.948 -50.578   6.768  1.00 42.01           H  
ATOM   2358  O   LYS A 146       8.511 -49.843   9.775  1.00 42.01           O  
ATOM   2359  CG  LYS A 146       8.603 -51.498   5.368  1.00 42.01           C  
ATOM   2360  HG2 LYS A 146       8.987 -52.509   5.504  1.00 42.01           H  
ATOM   2361  HG3 LYS A 146       7.530 -51.549   5.183  1.00 42.01           H  
ATOM   2362  CD  LYS A 146       9.304 -50.856   4.158  1.00 42.01           C  
ATOM   2363  HD2 LYS A 146      10.365 -50.753   4.386  1.00 42.01           H  
ATOM   2364  HD3 LYS A 146       8.890 -49.860   3.999  1.00 42.01           H  
ATOM   2365  CE  LYS A 146       9.148 -51.689   2.877  1.00 42.01           C  
ATOM   2366  HE2 LYS A 146       9.525 -52.693   3.070  1.00 42.01           H  
ATOM   2367  HE3 LYS A 146       8.088 -51.764   2.635  1.00 42.01           H  
ATOM   2368  NZ  LYS A 146       9.893 -51.080   1.741  1.00 42.01           N  
ATOM   2369  HZ1 LYS A 146       9.565 -50.145   1.548  1.00 42.01           H  
ATOM   2370  HZ2 LYS A 146       9.803 -51.628   0.897  1.00 42.01           H  
ATOM   2371  HZ3 LYS A 146      10.878 -51.010   1.956  1.00 42.01           H  
ATOM   2372  N   THR A 147       9.985 -51.539   9.639  1.00 38.50           N  
ATOM   2373  H   THR A 147      10.324 -52.290   9.055  1.00 38.50           H  
ATOM   2374  CA  THR A 147      10.751 -51.331  10.873  1.00 38.50           C  
ATOM   2375  HA  THR A 147      10.092 -51.438  11.734  1.00 38.50           H  
ATOM   2376  C   THR A 147      11.432 -49.961  10.943  1.00 38.50           C  
ATOM   2377  CB  THR A 147      11.848 -52.409  10.935  1.00 38.50           C  
ATOM   2378  HB  THR A 147      12.598 -52.136  11.677  1.00 38.50           H  
ATOM   2379  O   THR A 147      12.087 -49.559   9.987  1.00 38.50           O  
ATOM   2380  CG2 THR A 147      11.275 -53.780  11.291  1.00 38.50           C  
ATOM   2381 HG21 THR A 147      10.547 -54.098  10.545  1.00 38.50           H  
ATOM   2382 HG22 THR A 147      12.086 -54.508  11.329  1.00 38.50           H  
ATOM   2383 HG23 THR A 147      10.797 -53.737  12.270  1.00 38.50           H  
ATOM   2384  OG1 THR A 147      12.453 -52.543   9.663  1.00 38.50           O  
ATOM   2385  HG1 THR A 147      12.914 -51.721   9.477  1.00 38.50           H  
ATOM   2386  N   GLY A 148      11.363 -49.292  12.099  1.00 45.48           N  
ATOM   2387  H   GLY A 148      10.777 -49.650  12.840  1.00 45.48           H  
ATOM   2388  CA  GLY A 148      12.100 -48.053  12.381  1.00 45.48           C  
ATOM   2389  HA2 GLY A 148      11.774 -47.272  11.694  1.00 45.48           H  
ATOM   2390  HA3 GLY A 148      13.163 -48.227  12.216  1.00 45.48           H  
ATOM   2391  C   GLY A 148      11.893 -47.562  13.820  1.00 45.48           C  
ATOM   2392  O   GLY A 148      10.903 -47.927  14.457  1.00 45.48           O  
ATOM   2393  N   LYS A 149      12.804 -46.721  14.340  1.00 47.26           N  
ATOM   2394  H   LYS A 149      13.588 -46.461  13.759  1.00 47.26           H  
ATOM   2395  CA  LYS A 149      12.768 -46.211  15.734  1.00 47.26           C  
ATOM   2396  HA  LYS A 149      12.892 -47.049  16.419  1.00 47.26           H  
ATOM   2397  C   LYS A 149      11.418 -45.580  16.116  1.00 47.26           C  
ATOM   2398  CB  LYS A 149      13.913 -45.198  15.974  1.00 47.26           C  
ATOM   2399  HB2 LYS A 149      14.234 -44.766  15.026  1.00 47.26           H  
ATOM   2400  HB3 LYS A 149      13.536 -44.380  16.588  1.00 47.26           H  
ATOM   2401  O   LYS A 149      10.926 -45.839  17.210  1.00 47.26           O  
ATOM   2402  CG  LYS A 149      15.127 -45.796  16.710  1.00 47.26           C  
ATOM   2403  HG2 LYS A 149      15.541 -46.616  16.122  1.00 47.26           H  
ATOM   2404  HG3 LYS A 149      14.803 -46.181  17.676  1.00 47.26           H  
ATOM   2405  CD  LYS A 149      16.211 -44.723  16.929  1.00 47.26           C  
ATOM   2406  HD2 LYS A 149      16.575 -44.390  15.957  1.00 47.26           H  
ATOM   2407  HD3 LYS A 149      15.765 -43.871  17.441  1.00 47.26           H  
ATOM   2408  CE  LYS A 149      17.390 -45.244  17.766  1.00 47.26           C  
ATOM   2409  HE2 LYS A 149      17.802 -46.127  17.277  1.00 47.26           H  
ATOM   2410  HE3 LYS A 149      17.016 -45.547  18.744  1.00 47.26           H  
ATOM   2411  NZ  LYS A 149      18.451 -44.212  17.923  1.00 47.26           N  
ATOM   2412  HZ1 LYS A 149      18.089 -43.386  18.378  1.00 47.26           H  
ATOM   2413  HZ2 LYS A 149      19.219 -44.560  18.478  1.00 47.26           H  
ATOM   2414  HZ3 LYS A 149      18.820 -43.931  17.026  1.00 47.26           H  
ATOM   2415  N   LYS A 150      10.793 -44.823  15.202  1.00 50.15           N  
ATOM   2416  H   LYS A 150      11.282 -44.639  14.338  1.00 50.15           H  
ATOM   2417  CA  LYS A 150       9.481 -44.175  15.412  1.00 50.15           C  
ATOM   2418  HA  LYS A 150       9.541 -43.591  16.330  1.00 50.15           H  
ATOM   2419  C   LYS A 150       8.355 -45.199  15.648  1.00 50.15           C  
ATOM   2420  CB  LYS A 150       9.183 -43.200  14.241  1.00 50.15           C  
ATOM   2421  HB2 LYS A 150      10.114 -42.970  13.725  1.00 50.15           H  
ATOM   2422  HB3 LYS A 150       8.519 -43.680  13.523  1.00 50.15           H  
ATOM   2423  O   LYS A 150       7.500 -44.964  16.489  1.00 50.15           O  
ATOM   2424  CG  LYS A 150       8.568 -41.852  14.685  1.00 50.15           C  
ATOM   2425  HG2 LYS A 150       9.227 -41.399  15.427  1.00 50.15           H  
ATOM   2426  HG3 LYS A 150       7.599 -42.033  15.150  1.00 50.15           H  
ATOM   2427  CD  LYS A 150       8.395 -40.856  13.510  1.00 50.15           C  
ATOM   2428  HD2 LYS A 150       7.642 -41.243  12.824  1.00 50.15           H  
ATOM   2429  HD3 LYS A 150       9.341 -40.774  12.976  1.00 50.15           H  
ATOM   2430  CE  LYS A 150       7.979 -39.445  13.982  1.00 50.15           C  
ATOM   2431  HE2 LYS A 150       7.032 -39.514  14.518  1.00 50.15           H  
ATOM   2432  HE3 LYS A 150       8.729 -39.091  14.690  1.00 50.15           H  
ATOM   2433  NZ  LYS A 150       7.854 -38.450  12.871  1.00 50.15           N  
ATOM   2434  HZ1 LYS A 150       7.720 -37.517  13.232  1.00 50.15           H  
ATOM   2435  HZ2 LYS A 150       7.052 -38.606  12.278  1.00 50.15           H  
ATOM   2436  HZ3 LYS A 150       8.678 -38.415  12.287  1.00 50.15           H  
ATOM   2437  N   ALA A 151       8.402 -46.370  15.001  1.00 53.90           N  
ATOM   2438  H   ALA A 151       9.180 -46.552  14.382  1.00 53.90           H  
ATOM   2439  CA  ALA A 151       7.429 -47.446  15.218  1.00 53.90           C  
ATOM   2440  HA  ALA A 151       6.429 -47.014  15.222  1.00 53.90           H  
ATOM   2441  C   ALA A 151       7.616 -48.154  16.573  1.00 53.90           C  
ATOM   2442  CB  ALA A 151       7.513 -48.440  14.051  1.00 53.90           C  
ATOM   2443  HB1 ALA A 151       7.351 -47.919  13.108  1.00 53.90           H  
ATOM   2444  HB2 ALA A 151       8.488 -48.928  14.037  1.00 53.90           H  
ATOM   2445  HB3 ALA A 151       6.740 -49.199  14.171  1.00 53.90           H  
ATOM   2446  O   ALA A 151       6.634 -48.558  17.184  1.00 53.90           O  
ATOM   2447  N   ALA A 152       8.854 -48.274  17.069  1.00 56.88           N  
ATOM   2448  H   ALA A 152       9.632 -47.924  16.528  1.00 56.88           H  
ATOM   2449  CA  ALA A 152       9.114 -48.800  18.411  1.00 56.88           C  
ATOM   2450  HA  ALA A 152       8.544 -49.720  18.544  1.00 56.88           H  
ATOM   2451  C   ALA A 152       8.651 -47.823  19.507  1.00 56.88           C  
ATOM   2452  CB  ALA A 152      10.604 -49.139  18.534  1.00 56.88           C  
ATOM   2453  HB1 ALA A 152      10.883 -49.863  17.768  1.00 56.88           H  
ATOM   2454  HB2 ALA A 152      11.208 -48.239  18.422  1.00 56.88           H  
ATOM   2455  HB3 ALA A 152      10.795 -49.572  19.516  1.00 56.88           H  
ATOM   2456  O   ALA A 152       8.034 -48.248  20.479  1.00 56.88           O  
ATOM   2457  N   LEU A 153       8.892 -46.519  19.321  1.00 55.69           N  
ATOM   2458  H   LEU A 153       9.439 -46.241  18.518  1.00 55.69           H  
ATOM   2459  CA  LEU A 153       8.404 -45.467  20.219  1.00 55.69           C  
ATOM   2460  HA  LEU A 153       8.693 -45.727  21.237  1.00 55.69           H  
ATOM   2461  C   LEU A 153       6.873 -45.388  20.227  1.00 55.69           C  
ATOM   2462  CB  LEU A 153       9.051 -44.119  19.835  1.00 55.69           C  
ATOM   2463  HB2 LEU A 153       8.288 -43.342  19.781  1.00 55.69           H  
ATOM   2464  HB3 LEU A 153       9.498 -44.196  18.844  1.00 55.69           H  
ATOM   2465  O   LEU A 153       6.278 -45.417  21.297  1.00 55.69           O  
ATOM   2466  CG  LEU A 153      10.121 -43.685  20.851  1.00 55.69           C  
ATOM   2467  HG  LEU A 153      10.725 -44.549  21.131  1.00 55.69           H  
ATOM   2468  CD1 LEU A 153      11.052 -42.642  20.235  1.00 55.69           C  
ATOM   2469 HD11 LEU A 153      11.552 -43.060  19.360  1.00 55.69           H  
ATOM   2470 HD12 LEU A 153      10.479 -41.763  19.942  1.00 55.69           H  
ATOM   2471 HD13 LEU A 153      11.804 -42.345  20.966  1.00 55.69           H  
ATOM   2472  CD2 LEU A 153       9.479 -43.089  22.105  1.00 55.69           C  
ATOM   2473 HD21 LEU A 153       8.820 -43.818  22.576  1.00 55.69           H  
ATOM   2474 HD22 LEU A 153       8.891 -42.209  21.847  1.00 55.69           H  
ATOM   2475 HD23 LEU A 153      10.250 -42.802  22.819  1.00 55.69           H  
ATOM   2476  N   GLN A 154       6.232 -45.389  19.056  1.00 55.74           N  
ATOM   2477  H   GLN A 154       6.766 -45.317  18.203  1.00 55.74           H  
ATOM   2478  CA  GLN A 154       4.773 -45.332  18.965  1.00 55.74           C  
ATOM   2479  HA  GLN A 154       4.435 -44.517  19.605  1.00 55.74           H  
ATOM   2480  C   GLN A 154       4.102 -46.615  19.482  1.00 55.74           C  
ATOM   2481  CB  GLN A 154       4.381 -44.992  17.520  1.00 55.74           C  
ATOM   2482  HB2 GLN A 154       4.578 -45.843  16.868  1.00 55.74           H  
ATOM   2483  HB3 GLN A 154       4.990 -44.151  17.190  1.00 55.74           H  
ATOM   2484  O   GLN A 154       3.059 -46.530  20.118  1.00 55.74           O  
ATOM   2485  CG  GLN A 154       2.908 -44.576  17.410  1.00 55.74           C  
ATOM   2486  HG2 GLN A 154       2.265 -45.445  17.546  1.00 55.74           H  
ATOM   2487  HG3 GLN A 154       2.685 -43.863  18.203  1.00 55.74           H  
ATOM   2488  CD  GLN A 154       2.579 -43.920  16.071  1.00 55.74           C  
ATOM   2489  NE2 GLN A 154       1.571 -43.078  16.028  1.00 55.74           N  
ATOM   2490 HE21 GLN A 154       1.076 -42.855  16.880  1.00 55.74           H  
ATOM   2491 HE22 GLN A 154       1.419 -42.600  15.152  1.00 55.74           H  
ATOM   2492  OE1 GLN A 154       3.208 -44.132  15.043  1.00 55.74           O  
ATOM   2493  N   ALA A 155       4.713 -47.792  19.303  1.00 59.29           N  
ATOM   2494  H   ALA A 155       5.544 -47.838  18.729  1.00 59.29           H  
ATOM   2495  CA  ALA A 155       4.235 -49.027  19.929  1.00 59.29           C  
ATOM   2496  HA  ALA A 155       3.167 -49.124  19.732  1.00 59.29           H  
ATOM   2497  C   ALA A 155       4.415 -49.022  21.458  1.00 59.29           C  
ATOM   2498  CB  ALA A 155       4.953 -50.222  19.292  1.00 59.29           C  
ATOM   2499  HB1 ALA A 155       4.754 -50.241  18.221  1.00 59.29           H  
ATOM   2500  HB2 ALA A 155       6.027 -50.146  19.463  1.00 59.29           H  
ATOM   2501  HB3 ALA A 155       4.583 -51.146  19.737  1.00 59.29           H  
ATOM   2502  O   ALA A 155       3.566 -49.555  22.168  1.00 59.29           O  
ATOM   2503  N   ALA A 156       5.487 -48.414  21.979  1.00 62.37           N  
ATOM   2504  H   ALA A 156       6.179 -48.020  21.358  1.00 62.37           H  
ATOM   2505  CA  ALA A 156       5.680 -48.239  23.418  1.00 62.37           C  
ATOM   2506  HA  ALA A 156       5.503 -49.194  23.911  1.00 62.37           H  
ATOM   2507  C   ALA A 156       4.682 -47.230  24.011  1.00 62.37           C  
ATOM   2508  CB  ALA A 156       7.134 -47.828  23.681  1.00 62.37           C  
ATOM   2509  HB1 ALA A 156       7.810 -48.582  23.278  1.00 62.37           H  
ATOM   2510  HB2 ALA A 156       7.346 -46.867  23.213  1.00 62.37           H  
ATOM   2511  HB3 ALA A 156       7.297 -47.741  24.756  1.00 62.37           H  
ATOM   2512  O   ALA A 156       4.142 -47.474  25.086  1.00 62.37           O  
ATOM   2513  N   GLU A 157       4.392 -46.138  23.302  1.00 65.78           N  
ATOM   2514  H   GLU A 157       4.919 -45.958  22.460  1.00 65.78           H  
ATOM   2515  CA  GLU A 157       3.415 -45.126  23.711  1.00 65.78           C  
ATOM   2516  HA  GLU A 157       3.596 -44.870  24.755  1.00 65.78           H  
ATOM   2517  C   GLU A 157       1.973 -45.645  23.616  1.00 65.78           C  
ATOM   2518  CB  GLU A 157       3.639 -43.858  22.876  1.00 65.78           C  
ATOM   2519  HB2 GLU A 157       3.391 -44.061  21.834  1.00 65.78           H  
ATOM   2520  HB3 GLU A 157       4.694 -43.592  22.939  1.00 65.78           H  
ATOM   2521  O   GLU A 157       1.199 -45.454  24.548  1.00 65.78           O  
ATOM   2522  CG  GLU A 157       2.807 -42.673  23.387  1.00 65.78           C  
ATOM   2523  HG2 GLU A 157       2.970 -42.574  24.460  1.00 65.78           H  
ATOM   2524  HG3 GLU A 157       1.750 -42.886  23.223  1.00 65.78           H  
ATOM   2525  CD  GLU A 157       3.165 -41.345  22.700  1.00 65.78           C  
ATOM   2526  OE1 GLU A 157       2.712 -40.303  23.223  1.00 65.78           O  
ATOM   2527  OE2 GLU A 157       3.860 -41.377  21.657  1.00 65.78           O  
ATOM   2528  N   GLU A 158       1.615 -46.389  22.565  1.00 60.38           N  
ATOM   2529  H   GLU A 158       2.259 -46.478  21.792  1.00 60.38           H  
ATOM   2530  CA  GLU A 158       0.299 -47.031  22.446  1.00 60.38           C  
ATOM   2531  HA  GLU A 158      -0.458 -46.281  22.675  1.00 60.38           H  
ATOM   2532  C   GLU A 158       0.130 -48.164  23.475  1.00 60.38           C  
ATOM   2533  CB  GLU A 158       0.071 -47.488  20.991  1.00 60.38           C  
ATOM   2534  HB2 GLU A 158       0.315 -46.656  20.331  1.00 60.38           H  
ATOM   2535  HB3 GLU A 158       0.739 -48.320  20.764  1.00 60.38           H  
ATOM   2536  O   GLU A 158      -0.944 -48.304  24.059  1.00 60.38           O  
ATOM   2537  CG  GLU A 158      -1.386 -47.899  20.710  1.00 60.38           C  
ATOM   2538  HG2 GLU A 158      -1.606 -48.817  21.255  1.00 60.38           H  
ATOM   2539  HG3 GLU A 158      -2.042 -47.118  21.096  1.00 60.38           H  
ATOM   2540  CD  GLU A 158      -1.693 -48.115  19.213  1.00 60.38           C  
ATOM   2541  OE1 GLU A 158      -2.872 -47.921  18.827  1.00 60.38           O  
ATOM   2542  OE2 GLU A 158      -0.775 -48.499  18.452  1.00 60.38           O  
ATOM   2543  N   ALA A 159       1.194 -48.912  23.800  1.00 63.17           N  
ATOM   2544  H   ALA A 159       2.049 -48.793  23.276  1.00 63.17           H  
ATOM   2545  CA  ALA A 159       1.183 -49.874  24.904  1.00 63.17           C  
ATOM   2546  HA  ALA A 159       0.306 -50.512  24.792  1.00 63.17           H  
ATOM   2547  C   ALA A 159       1.074 -49.192  26.280  1.00 63.17           C  
ATOM   2548  CB  ALA A 159       2.429 -50.764  24.820  1.00 63.17           C  
ATOM   2549  HB1 ALA A 159       3.329 -50.155  24.907  1.00 63.17           H  
ATOM   2550  HB2 ALA A 159       2.440 -51.291  23.866  1.00 63.17           H  
ATOM   2551  HB3 ALA A 159       2.412 -51.494  25.630  1.00 63.17           H  
ATOM   2552  O   ALA A 159       0.342 -49.679  27.141  1.00 63.17           O  
ATOM   2553  N   ALA A 160       1.747 -48.056  26.492  1.00 60.46           N  
ATOM   2554  H   ALA A 160       2.373 -47.722  25.773  1.00 60.46           H  
ATOM   2555  CA  ALA A 160       1.636 -47.266  27.718  1.00 60.46           C  
ATOM   2556  HA  ALA A 160       1.781 -47.927  28.572  1.00 60.46           H  
ATOM   2557  C   ALA A 160       0.244 -46.630  27.860  1.00 60.46           C  
ATOM   2558  CB  ALA A 160       2.748 -46.211  27.737  1.00 60.46           C  
ATOM   2559  HB1 ALA A 160       3.722 -46.697  27.685  1.00 60.46           H  
ATOM   2560  HB2 ALA A 160       2.689 -45.633  28.660  1.00 60.46           H  
ATOM   2561  HB3 ALA A 160       2.640 -45.535  26.889  1.00 60.46           H  
ATOM   2562  O   ALA A 160      -0.333 -46.665  28.943  1.00 60.46           O  
ATOM   2563  N   ALA A 161      -0.338 -46.123  26.770  1.00 54.93           N  
ATOM   2564  H   ALA A 161       0.208 -46.066  25.923  1.00 54.93           H  
ATOM   2565  CA  ALA A 161      -1.695 -45.588  26.735  1.00 54.93           C  
ATOM   2566  HA  ALA A 161      -1.806 -44.869  27.546  1.00 54.93           H  
ATOM   2567  C   ALA A 161      -2.750 -46.687  26.938  1.00 54.93           C  
ATOM   2568  CB  ALA A 161      -1.895 -44.848  25.408  1.00 54.93           C  
ATOM   2569  HB1 ALA A 161      -1.151 -44.056  25.311  1.00 54.93           H  
ATOM   2570  HB2 ALA A 161      -1.787 -45.540  24.573  1.00 54.93           H  
ATOM   2571  HB3 ALA A 161      -2.890 -44.404  25.381  1.00 54.93           H  
ATOM   2572  O   ALA A 161      -3.706 -46.482  27.683  1.00 54.93           O  
ATOM   2573  N   ALA A 162      -2.562 -47.876  26.354  1.00 52.76           N  
ATOM   2574  H   ALA A 162      -1.806 -47.975  25.692  1.00 52.76           H  
ATOM   2575  CA  ALA A 162      -3.422 -49.033  26.595  1.00 52.76           C  
ATOM   2576  HA  ALA A 162      -4.458 -48.733  26.438  1.00 52.76           H  
ATOM   2577  C   ALA A 162      -3.306 -49.542  28.042  1.00 52.76           C  
ATOM   2578  CB  ALA A 162      -3.082 -50.128  25.578  1.00 52.76           C  
ATOM   2579  HB1 ALA A 162      -3.735 -50.987  25.732  1.00 52.76           H  
ATOM   2580  HB2 ALA A 162      -2.045 -50.440  25.697  1.00 52.76           H  
ATOM   2581  HB3 ALA A 162      -3.226 -49.749  24.566  1.00 52.76           H  
ATOM   2582  O   ALA A 162      -4.323 -49.859  28.656  1.00 52.76           O  
ATOM   2583  N   ALA A 163      -2.100 -49.564  28.619  1.00 53.39           N  
ATOM   2584  H   ALA A 163      -1.289 -49.347  28.057  1.00 53.39           H  
ATOM   2585  CA  ALA A 163      -1.886 -49.897  30.026  1.00 53.39           C  
ATOM   2586  HA  ALA A 163      -2.379 -50.847  30.236  1.00 53.39           H  
ATOM   2587  C   ALA A 163      -2.502 -48.846  30.966  1.00 53.39           C  
ATOM   2588  CB  ALA A 163      -0.384 -50.075  30.274  1.00 53.39           C  
ATOM   2589  HB1 ALA A 163       0.007 -50.861  29.627  1.00 53.39           H  
ATOM   2590  HB2 ALA A 163      -0.215 -50.355  31.314  1.00 53.39           H  
ATOM   2591  HB3 ALA A 163       0.145 -49.145  30.066  1.00 53.39           H  
ATOM   2592  O   ALA A 163      -3.148 -49.213  31.945  1.00 53.39           O  
ATOM   2593  N   ALA A 164      -2.379 -47.554  30.649  1.00 50.08           N  
ATOM   2594  H   ALA A 164      -1.787 -47.305  29.869  1.00 50.08           H  
ATOM   2595  CA  ALA A 164      -2.995 -46.465  31.405  1.00 50.08           C  
ATOM   2596  HA  ALA A 164      -2.729 -46.578  32.456  1.00 50.08           H  
ATOM   2597  C   ALA A 164      -4.530 -46.496  31.313  1.00 50.08           C  
ATOM   2598  CB  ALA A 164      -2.421 -45.134  30.906  1.00 50.08           C  
ATOM   2599  HB1 ALA A 164      -1.338 -45.128  31.030  1.00 50.08           H  
ATOM   2600  HB2 ALA A 164      -2.846 -44.312  31.482  1.00 50.08           H  
ATOM   2601  HB3 ALA A 164      -2.660 -44.991  29.852  1.00 50.08           H  
ATOM   2602  O   ALA A 164      -5.204 -46.337  32.328  1.00 50.08           O  
ATOM   2603  N   ALA A 165      -5.094 -46.768  30.133  1.00 47.15           N  
ATOM   2604  H   ALA A 165      -4.498 -46.836  29.320  1.00 47.15           H  
ATOM   2605  CA  ALA A 165      -6.536 -46.921  29.938  1.00 47.15           C  
ATOM   2606  HA  ALA A 165      -7.039 -46.063  30.382  1.00 47.15           H  
ATOM   2607  C   ALA A 165      -7.090 -48.182  30.627  1.00 47.15           C  
ATOM   2608  CB  ALA A 165      -6.825 -46.924  28.432  1.00 47.15           C  
ATOM   2609  HB1 ALA A 165      -7.900 -47.006  28.267  1.00 47.15           H  
ATOM   2610  HB2 ALA A 165      -6.467 -45.996  27.986  1.00 47.15           H  
ATOM   2611  HB3 ALA A 165      -6.324 -47.766  27.956  1.00 47.15           H  
ATOM   2612  O   ALA A 165      -8.175 -48.138  31.205  1.00 47.15           O  
ATOM   2613  N   ALA A 166      -6.339 -49.289  30.622  1.00 45.56           N  
ATOM   2614  H   ALA A 166      -5.487 -49.296  30.079  1.00 45.56           H  
ATOM   2615  CA  ALA A 166      -6.691 -50.501  31.360  1.00 45.56           C  
ATOM   2616  HA  ALA A 166      -7.725 -50.759  31.130  1.00 45.56           H  
ATOM   2617  C   ALA A 166      -6.604 -50.296  32.883  1.00 45.56           C  
ATOM   2618  CB  ALA A 166      -5.792 -51.649  30.885  1.00 45.56           C  
ATOM   2619  HB1 ALA A 166      -5.925 -51.804  29.814  1.00 45.56           H  
ATOM   2620  HB2 ALA A 166      -6.061 -52.564  31.413  1.00 45.56           H  
ATOM   2621  HB3 ALA A 166      -4.747 -51.414  31.087  1.00 45.56           H  
ATOM   2622  O   ALA A 166      -7.488 -50.747  33.607  1.00 45.56           O  
ATOM   2623  N   ALA A 167      -5.591 -49.570  33.370  1.00 41.29           N  
ATOM   2624  H   ALA A 167      -4.860 -49.272  32.740  1.00 41.29           H  
ATOM   2625  CA  ALA A 167      -5.461 -49.214  34.782  1.00 41.29           C  
ATOM   2626  HA  ALA A 167      -5.534 -50.123  35.378  1.00 41.29           H  
ATOM   2627  C   ALA A 167      -6.590 -48.273  35.241  1.00 41.29           C  
ATOM   2628  CB  ALA A 167      -4.073 -48.600  35.008  1.00 41.29           C  
ATOM   2629  HB1 ALA A 167      -3.953 -48.352  36.062  1.00 41.29           H  
ATOM   2630  HB2 ALA A 167      -3.961 -47.693  34.414  1.00 41.29           H  
ATOM   2631  HB3 ALA A 167      -3.302 -49.315  34.721  1.00 41.29           H  
ATOM   2632  O   ALA A 167      -7.203 -48.513  36.281  1.00 41.29           O  
ATOM   2633  N   ALA A 168      -6.930 -47.261  34.435  1.00 39.81           N  
ATOM   2634  H   ALA A 168      -6.370 -47.103  33.608  1.00 39.81           H  
ATOM   2635  CA  ALA A 168      -8.001 -46.300  34.711  1.00 39.81           C  
ATOM   2636  HA  ALA A 168      -7.833 -45.872  35.700  1.00 39.81           H  
ATOM   2637  C   ALA A 168      -9.413 -46.918  34.729  1.00 39.81           C  
ATOM   2638  CB  ALA A 168      -7.914 -45.175  33.673  1.00 39.81           C  
ATOM   2639  HB1 ALA A 168      -6.932 -44.704  33.716  1.00 39.81           H  
ATOM   2640  HB2 ALA A 168      -8.079 -45.580  32.674  1.00 39.81           H  
ATOM   2641  HB3 ALA A 168      -8.675 -44.424  33.884  1.00 39.81           H  
ATOM   2642  O   ALA A 168     -10.345 -46.305  35.248  1.00 39.81           O  
ATOM   2643  N   ALA A 169      -9.588 -48.129  34.190  1.00 35.18           N  
ATOM   2644  H   ALA A 169      -8.799 -48.572  33.742  1.00 35.18           H  
ATOM   2645  CA  ALA A 169     -10.852 -48.863  34.222  1.00 35.18           C  
ATOM   2646  HA  ALA A 169     -11.666 -48.139  34.207  1.00 35.18           H  
ATOM   2647  C   ALA A 169     -11.048 -49.704  35.503  1.00 35.18           C  
ATOM   2648  CB  ALA A 169     -10.956 -49.691  32.936  1.00 35.18           C  
ATOM   2649  HB1 ALA A 169     -10.176 -50.452  32.923  1.00 35.18           H  
ATOM   2650  HB2 ALA A 169     -11.931 -50.176  32.888  1.00 35.18           H  
ATOM   2651  HB3 ALA A 169     -10.839 -49.042  32.068  1.00 35.18           H  
ATOM   2652  O   ALA A 169     -12.031 -50.441  35.602  1.00 35.18           O  
ATOM   2653  N   SER A 170     -10.144 -49.612  36.489  1.00 30.29           N  
ATOM   2654  H   SER A 170      -9.361 -48.985  36.371  1.00 30.29           H  
ATOM   2655  CA  SER A 170     -10.235 -50.362  37.748  1.00 30.29           C  
ATOM   2656  HA  SER A 170     -11.259 -50.719  37.856  1.00 30.29           H  
ATOM   2657  C   SER A 170      -9.933 -49.500  38.980  1.00 30.29           C  
ATOM   2658  CB  SER A 170      -9.343 -51.607  37.688  1.00 30.29           C  
ATOM   2659  HB2 SER A 170      -9.523 -52.220  38.571  1.00 30.29           H  
ATOM   2660  HB3 SER A 170      -9.616 -52.192  36.809  1.00 30.29           H  
ATOM   2661  O   SER A 170      -8.925 -48.806  39.027  1.00 30.29           O  
ATOM   2662  OG  SER A 170      -7.966 -51.296  37.622  1.00 30.29           O  
ATOM   2663  HG  SER A 170      -7.853 -50.384  37.344  1.00 30.29           H  
ATOM   2664  N   THR A 171     -10.790 -49.615  40.005  1.00 30.36           N  
ATOM   2665  H   THR A 171     -11.581 -50.223  39.844  1.00 30.36           H  
ATOM   2666  CA  THR A 171     -10.811 -48.833  41.266  1.00 30.36           C  
ATOM   2667  HA  THR A 171     -11.591 -49.300  41.868  1.00 30.36           H  
ATOM   2668  C   THR A 171     -11.205 -47.352  41.086  1.00 30.36           C  
ATOM   2669  CB  THR A 171      -9.532 -48.987  42.116  1.00 30.36           C  
ATOM   2670  HB  THR A 171      -9.747 -48.592  43.109  1.00 30.36           H  
ATOM   2671  O   THR A 171     -10.704 -46.661  40.215  1.00 30.36           O  
ATOM   2672  CG2 THR A 171      -9.096 -50.447  42.281  1.00 30.36           C  
ATOM   2673 HG21 THR A 171      -8.263 -50.498  42.983  1.00 30.36           H  
ATOM   2674 HG22 THR A 171      -8.771 -50.866  41.329  1.00 30.36           H  
ATOM   2675 HG23 THR A 171      -9.923 -51.031  42.685  1.00 30.36           H  
ATOM   2676  OG1 THR A 171      -8.449 -48.261  41.596  1.00 30.36           O  
ATOM   2677  HG1 THR A 171      -8.493 -48.308  40.638  1.00 30.36           H  
ATOM   2678  N   GLY A 172     -12.140 -46.765  41.837  1.00 27.15           N  
ATOM   2679  H   GLY A 172     -12.283 -45.800  41.577  1.00 27.15           H  
ATOM   2680  CA  GLY A 172     -12.933 -47.284  42.956  1.00 27.15           C  
ATOM   2681  HA2 GLY A 172     -13.943 -46.883  42.876  1.00 27.15           H  
ATOM   2682  HA3 GLY A 172     -13.023 -48.370  42.920  1.00 27.15           H  
ATOM   2683  C   GLY A 172     -12.368 -46.899  44.326  1.00 27.15           C  
ATOM   2684  O   GLY A 172     -11.618 -47.665  44.913  1.00 27.15           O  
ATOM   2685  N   THR A 173     -12.828 -45.748  44.836  1.00 26.43           N  
ATOM   2686  H   THR A 173     -13.374 -45.185  44.200  1.00 26.43           H  
ATOM   2687  CA  THR A 173     -12.885 -45.340  46.262  1.00 26.43           C  
ATOM   2688  HA  THR A 173     -13.230 -44.306  46.264  1.00 26.43           H  
ATOM   2689  C   THR A 173     -11.593 -45.342  47.104  1.00 26.43           C  
ATOM   2690  CB  THR A 173     -13.970 -46.137  47.018  1.00 26.43           C  
ATOM   2691  HB  THR A 173     -13.956 -45.838  48.066  1.00 26.43           H  
ATOM   2692  O   THR A 173     -11.140 -46.386  47.558  1.00 26.43           O  
ATOM   2693  CG2 THR A 173     -15.374 -45.887  46.466  1.00 26.43           C  
ATOM   2694 HG21 THR A 173     -15.604 -44.822  46.499  1.00 26.43           H  
ATOM   2695 HG22 THR A 173     -15.449 -46.248  45.440  1.00 26.43           H  
ATOM   2696 HG23 THR A 173     -16.098 -46.423  47.080  1.00 26.43           H  
ATOM   2697  OG1 THR A 173     -13.749 -47.524  46.937  1.00 26.43           O  
ATOM   2698  HG1 THR A 173     -12.799 -47.661  46.955  1.00 26.43           H  
ATOM   2699  N   GLY A 174     -11.110 -44.148  47.480  1.00 27.92           N  
ATOM   2700  H   GLY A 174     -11.439 -43.319  47.006  1.00 27.92           H  
ATOM   2701  CA  GLY A 174     -10.121 -43.944  48.556  1.00 27.92           C  
ATOM   2702  HA2 GLY A 174      -9.243 -44.557  48.353  1.00 27.92           H  
ATOM   2703  HA3 GLY A 174     -10.546 -44.287  49.499  1.00 27.92           H  
ATOM   2704  C   GLY A 174      -9.653 -42.476  48.659  1.00 27.92           C  
ATOM   2705  O   GLY A 174      -9.341 -41.903  47.618  1.00 27.92           O  
ATOM   2706  N   PRO A 175      -9.635 -41.825  49.844  1.00 35.35           N  
ATOM   2707  CA  PRO A 175      -9.330 -40.392  49.964  1.00 35.35           C  
ATOM   2708  HA  PRO A 175      -9.463 -39.886  49.008  1.00 35.35           H  
ATOM   2709  C   PRO A 175      -7.916 -40.084  50.494  1.00 35.35           C  
ATOM   2710  CB  PRO A 175     -10.384 -39.881  50.948  1.00 35.35           C  
ATOM   2711  HB2 PRO A 175     -10.087 -38.951  51.433  1.00 35.35           H  
ATOM   2712  HB3 PRO A 175     -11.336 -39.754  50.432  1.00 35.35           H  
ATOM   2713  O   PRO A 175      -7.377 -40.833  51.305  1.00 35.35           O  
ATOM   2714  CG  PRO A 175     -10.489 -41.037  51.946  1.00 35.35           C  
ATOM   2715  HG2 PRO A 175     -11.468 -41.064  52.424  1.00 35.35           H  
ATOM   2716  HG3 PRO A 175      -9.705 -40.950  52.699  1.00 35.35           H  
ATOM   2717  CD  PRO A 175     -10.245 -42.285  51.089  1.00 35.35           C  
ATOM   2718  HD2 PRO A 175      -9.584 -42.979  51.608  1.00 35.35           H  
ATOM   2719  HD3 PRO A 175     -11.204 -42.761  50.881  1.00 35.35           H  
ATOM   2720  N   GLY A 176      -7.393 -38.898  50.152  1.00 25.22           N  
ATOM   2721  H   GLY A 176      -7.844 -38.372  49.418  1.00 25.22           H  
ATOM   2722  CA  GLY A 176      -6.355 -38.225  50.946  1.00 25.22           C  
ATOM   2723  HA2 GLY A 176      -6.834 -37.497  51.601  1.00 25.22           H  
ATOM   2724  HA3 GLY A 176      -5.858 -38.952  51.589  1.00 25.22           H  
ATOM   2725  C   GLY A 176      -5.249 -37.515  50.161  1.00 25.22           C  
ATOM   2726  O   GLY A 176      -4.232 -38.125  49.856  1.00 25.22           O  
ATOM   2727  N   ASN A 177      -5.388 -36.200  49.946  1.00 31.47           N  
ATOM   2728  H   ASN A 177      -6.296 -35.781  50.087  1.00 31.47           H  
ATOM   2729  CA  ASN A 177      -4.257 -35.271  50.077  1.00 31.47           C  
ATOM   2730  HA  ASN A 177      -3.718 -35.595  50.967  1.00 31.47           H  
ATOM   2731  C   ASN A 177      -4.752 -33.839  50.365  1.00 31.47           C  
ATOM   2732  CB  ASN A 177      -3.306 -35.335  48.859  1.00 31.47           C  
ATOM   2733  HB2 ASN A 177      -3.470 -36.253  48.294  1.00 31.47           H  
ATOM   2734  HB3 ASN A 177      -3.500 -34.496  48.192  1.00 31.47           H  
ATOM   2735  O   ASN A 177      -5.874 -33.488  49.998  1.00 31.47           O  
ATOM   2736  CG  ASN A 177      -1.839 -35.321  49.272  1.00 31.47           C  
ATOM   2737  ND2 ASN A 177      -0.932 -35.247  48.329  1.00 31.47           N  
ATOM   2738 HD21 ASN A 177       0.029 -35.237  48.641  1.00 31.47           H  
ATOM   2739 HD22 ASN A 177      -1.196 -35.221  47.355  1.00 31.47           H  
ATOM   2740  OD1 ASN A 177      -1.480 -35.356  50.436  1.00 31.47           O  
ATOM   2741  N   THR A 178      -3.955 -33.033  51.070  1.00 26.55           N  
ATOM   2742  H   THR A 178      -3.032 -33.367  51.304  1.00 26.55           H  
ATOM   2743  CA  THR A 178      -4.431 -31.836  51.797  1.00 26.55           C  
ATOM   2744  HA  THR A 178      -5.473 -31.644  51.541  1.00 26.55           H  
ATOM   2745  C   THR A 178      -3.641 -30.551  51.521  1.00 26.55           C  
ATOM   2746  CB  THR A 178      -4.347 -32.078  53.317  1.00 26.55           C  
ATOM   2747  HB  THR A 178      -4.461 -31.128  53.839  1.00 26.55           H  
ATOM   2748  O   THR A 178      -2.416 -30.601  51.537  1.00 26.55           O  
ATOM   2749  CG2 THR A 178      -5.427 -33.020  53.841  1.00 26.55           C  
ATOM   2750 HG21 THR A 178      -6.413 -32.617  53.610  1.00 26.55           H  
ATOM   2751 HG22 THR A 178      -5.326 -33.119  54.922  1.00 26.55           H  
ATOM   2752 HG23 THR A 178      -5.320 -34.003  53.383  1.00 26.55           H  
ATOM   2753  OG1 THR A 178      -3.096 -32.630  53.662  1.00 26.55           O  
ATOM   2754  HG1 THR A 178      -2.418 -32.101  53.235  1.00 26.55           H  
ATOM   2755  N   LEU A 179      -4.365 -29.413  51.509  1.00 29.58           N  
ATOM   2756  H   LEU A 179      -5.363 -29.534  51.408  1.00 29.58           H  
ATOM   2757  CA  LEU A 179      -3.915 -28.019  51.765  1.00 29.58           C  
ATOM   2758  HA  LEU A 179      -4.824 -27.418  51.807  1.00 29.58           H  
ATOM   2759  C   LEU A 179      -3.022 -27.331  50.698  1.00 29.58           C  
ATOM   2760  CB  LEU A 179      -3.250 -27.958  53.161  1.00 29.58           C  
ATOM   2761  HB2 LEU A 179      -2.421 -28.666  53.180  1.00 29.58           H  
ATOM   2762  HB3 LEU A 179      -2.805 -26.975  53.313  1.00 29.58           H  
ATOM   2763  O   LEU A 179      -2.351 -28.028  49.943  1.00 29.58           O  
ATOM   2764  CG  LEU A 179      -4.196 -28.251  54.338  1.00 29.58           C  
ATOM   2765  HG  LEU A 179      -4.893 -29.047  54.077  1.00 29.58           H  
ATOM   2766  CD1 LEU A 179      -3.401 -28.695  55.565  1.00 29.58           C  
ATOM   2767 HD11 LEU A 179      -2.695 -27.918  55.856  1.00 29.58           H  
ATOM   2768 HD12 LEU A 179      -2.851 -29.608  55.335  1.00 29.58           H  
ATOM   2769 HD13 LEU A 179      -4.079 -28.898  56.394  1.00 29.58           H  
ATOM   2770  CD2 LEU A 179      -5.010 -27.011  54.705  1.00 29.58           C  
ATOM   2771 HD21 LEU A 179      -4.341 -26.196  54.983  1.00 29.58           H  
ATOM   2772 HD22 LEU A 179      -5.663 -27.237  55.547  1.00 29.58           H  
ATOM   2773 HD23 LEU A 179      -5.627 -26.704  53.860  1.00 29.58           H  
ATOM   2774  N   PRO A 180      -2.945 -25.972  50.657  1.00 33.50           N  
ATOM   2775  CA  PRO A 180      -3.715 -24.938  51.383  1.00 33.50           C  
ATOM   2776  HA  PRO A 180      -4.357 -25.383  52.142  1.00 33.50           H  
ATOM   2777  C   PRO A 180      -4.590 -24.042  50.450  1.00 33.50           C  
ATOM   2778  CB  PRO A 180      -2.613 -24.136  52.078  1.00 33.50           C  
ATOM   2779  HB2 PRO A 180      -2.918 -23.125  52.346  1.00 33.50           H  
ATOM   2780  HB3 PRO A 180      -2.269 -24.672  52.963  1.00 33.50           H  
ATOM   2781  O   PRO A 180      -4.279 -23.843  49.285  1.00 33.50           O  
ATOM   2782  CG  PRO A 180      -1.494 -24.101  51.035  1.00 33.50           C  
ATOM   2783  HG2 PRO A 180      -0.515 -24.138  51.513  1.00 33.50           H  
ATOM   2784  HG3 PRO A 180      -1.582 -23.201  50.427  1.00 33.50           H  
ATOM   2785  CD  PRO A 180      -1.731 -25.333  50.156  1.00 33.50           C  
ATOM   2786  HD2 PRO A 180      -1.866 -25.036  49.116  1.00 33.50           H  
ATOM   2787  HD3 PRO A 180      -0.876 -26.004  50.236  1.00 33.50           H  
ATOM   2788  N   ILE A 181      -5.802 -23.636  50.855  1.00 24.99           N  
ATOM   2789  H   ILE A 181      -6.466 -23.882  50.135  1.00 24.99           H  
ATOM   2790  CA  ILE A 181      -6.180 -22.317  51.434  1.00 24.99           C  
ATOM   2791  HA  ILE A 181      -7.263 -22.363  51.543  1.00 24.99           H  
ATOM   2792  C   ILE A 181      -5.910 -21.080  50.544  1.00 24.99           C  
ATOM   2793  CB  ILE A 181      -5.650 -22.066  52.876  1.00 24.99           C  
ATOM   2794  HB  ILE A 181      -4.570 -21.928  52.827  1.00 24.99           H  
ATOM   2795  O   ILE A 181      -4.814 -20.532  50.564  1.00 24.99           O  
ATOM   2796  CG1 ILE A 181      -5.957 -23.230  53.844  1.00 24.99           C  
ATOM   2797 HG12 ILE A 181      -5.743 -24.185  53.363  1.00 24.99           H  
ATOM   2798 HG13 ILE A 181      -7.017 -23.224  54.099  1.00 24.99           H  
ATOM   2799  CG2 ILE A 181      -6.246 -20.762  53.456  1.00 24.99           C  
ATOM   2800 HG21 ILE A 181      -7.335 -20.805  53.457  1.00 24.99           H  
ATOM   2801 HG22 ILE A 181      -5.914 -19.898  52.880  1.00 24.99           H  
ATOM   2802 HG23 ILE A 181      -5.899 -20.598  54.476  1.00 24.99           H  
ATOM   2803  CD1 ILE A 181      -5.125 -23.189  55.135  1.00 24.99           C  
ATOM   2804 HD11 ILE A 181      -4.063 -23.176  54.893  1.00 24.99           H  
ATOM   2805 HD12 ILE A 181      -5.374 -22.313  55.734  1.00 24.99           H  
ATOM   2806 HD13 ILE A 181      -5.342 -24.077  55.728  1.00 24.99           H  
ATOM   2807  N   THR A 182      -6.987 -20.504  49.991  1.00 30.49           N  
ATOM   2808  H   THR A 182      -7.779 -21.089  49.771  1.00 30.49           H  
ATOM   2809  CA  THR A 182      -7.312 -19.071  50.164  1.00 30.49           C  
ATOM   2810  HA  THR A 182      -6.783 -18.703  51.042  1.00 30.49           H  
ATOM   2811  C   THR A 182      -8.815 -18.922  50.437  1.00 30.49           C  
ATOM   2812  CB  THR A 182      -6.893 -18.157  48.993  1.00 30.49           C  
ATOM   2813  HB  THR A 182      -7.373 -17.188  49.132  1.00 30.49           H  
ATOM   2814  O   THR A 182      -9.661 -19.233  49.604  1.00 30.49           O  
ATOM   2815  CG2 THR A 182      -5.387 -17.916  48.923  1.00 30.49           C  
ATOM   2816 HG21 THR A 182      -5.173 -17.134  48.195  1.00 30.49           H  
ATOM   2817 HG22 THR A 182      -4.875 -18.830  48.623  1.00 30.49           H  
ATOM   2818 HG23 THR A 182      -5.013 -17.600  49.897  1.00 30.49           H  
ATOM   2819  OG1 THR A 182      -7.286 -18.676  47.749  1.00 30.49           O  
ATOM   2820  HG1 THR A 182      -6.829 -18.182  47.066  1.00 30.49           H  
ATOM   2821  N   THR A 183      -9.170 -18.475  51.642  1.00 24.41           N  
ATOM   2822  H   THR A 183      -8.451 -18.280  52.324  1.00 24.41           H  
ATOM   2823  CA  THR A 183     -10.560 -18.201  52.043  1.00 24.41           C  
ATOM   2824  HA  THR A 183     -11.247 -18.511  51.255  1.00 24.41           H  
ATOM   2825  C   THR A 183     -10.754 -16.710  52.270  1.00 24.41           C  
ATOM   2826  CB  THR A 183     -10.960 -18.952  53.325  1.00 24.41           C  
ATOM   2827  HB  THR A 183     -11.875 -18.510  53.721  1.00 24.41           H  
ATOM   2828  O   THR A 183     -10.308 -16.187  53.291  1.00 24.41           O  
ATOM   2829  CG2 THR A 183     -11.228 -20.433  53.078  1.00 24.41           C  
ATOM   2830 HG21 THR A 183     -10.329 -20.911  52.690  1.00 24.41           H  
ATOM   2831 HG22 THR A 183     -12.036 -20.545  52.355  1.00 24.41           H  
ATOM   2832 HG23 THR A 183     -11.515 -20.911  54.014  1.00 24.41           H  
ATOM   2833  OG1 THR A 183      -9.946 -18.847  54.298  1.00 24.41           O  
ATOM   2834  HG1 THR A 183      -9.815 -17.908  54.450  1.00 24.41           H  
ATOM   2835  N   SER A 184     -11.487 -16.054  51.372  1.00 30.74           N  
ATOM   2836  H   SER A 184     -11.768 -16.530  50.526  1.00 30.74           H  
ATOM   2837  CA  SER A 184     -12.013 -14.704  51.592  1.00 30.74           C  
ATOM   2838  HA  SER A 184     -11.466 -14.233  52.409  1.00 30.74           H  
ATOM   2839  C   SER A 184     -13.489 -14.790  51.984  1.00 30.74           C  
ATOM   2840  CB  SER A 184     -11.793 -13.815  50.367  1.00 30.74           C  
ATOM   2841  HB2 SER A 184     -12.257 -14.269  49.491  1.00 30.74           H  
ATOM   2842  HB3 SER A 184     -12.240 -12.836  50.543  1.00 30.74           H  
ATOM   2843  O   SER A 184     -14.320 -15.252  51.210  1.00 30.74           O  
ATOM   2844  OG  SER A 184     -10.402 -13.666  50.156  1.00 30.74           O  
ATOM   2845  HG  SER A 184     -10.256 -13.097  49.397  1.00 30.74           H  
ATOM   2846  N   ALA A 185     -13.756 -14.395  53.230  1.00 27.29           N  
ATOM   2847  H   ALA A 185     -12.948 -14.087  53.753  1.00 27.29           H  
ATOM   2848  CA  ALA A 185     -15.034 -14.220  53.926  1.00 27.29           C  
ATOM   2849  HA  ALA A 185     -14.999 -14.858  54.809  1.00 27.29           H  
ATOM   2850  C   ALA A 185     -16.358 -14.538  53.190  1.00 27.29           C  
ATOM   2851  CB  ALA A 185     -15.059 -12.772  54.429  1.00 27.29           C  
ATOM   2852  HB1 ALA A 185     -15.959 -12.602  55.019  1.00 27.29           H  
ATOM   2853  HB2 ALA A 185     -14.187 -12.570  55.051  1.00 27.29           H  
ATOM   2854  HB3 ALA A 185     -15.062 -12.086  53.582  1.00 27.29           H  
ATOM   2855  O   ALA A 185     -16.778 -13.862  52.253  1.00 27.29           O  
ATOM   2856  N   SER A 186     -17.126 -15.463  53.773  1.00 24.96           N  
ATOM   2857  H   SER A 186     -16.734 -15.963  54.558  1.00 24.96           H  
ATOM   2858  CA  SER A 186     -18.587 -15.488  53.629  1.00 24.96           C  
ATOM   2859  HA  SER A 186     -18.853 -15.270  52.595  1.00 24.96           H  
ATOM   2860  C   SER A 186     -19.265 -14.455  54.548  1.00 24.96           C  
ATOM   2861  CB  SER A 186     -19.131 -16.872  54.004  1.00 24.96           C  
ATOM   2862  HB2 SER A 186     -20.194 -16.917  53.768  1.00 24.96           H  
ATOM   2863  HB3 SER A 186     -19.004 -17.030  55.074  1.00 24.96           H  
ATOM   2864  O   SER A 186     -18.746 -14.160  55.621  1.00 24.96           O  
ATOM   2865  OG  SER A 186     -18.464 -17.906  53.316  1.00 24.96           O  
ATOM   2866  HG  SER A 186     -17.925 -17.520  52.622  1.00 24.96           H  
ATOM   2867  N   ARG A 187     -20.509 -14.084  54.199  1.00 25.71           N  
ATOM   2868  H   ARG A 187     -20.784 -14.342  53.262  1.00 25.71           H  
ATOM   2869  CA  ARG A 187     -21.527 -13.363  55.005  1.00 25.71           C  
ATOM   2870  HA  ARG A 187     -22.477 -13.486  54.484  1.00 25.71           H  
ATOM   2871  C   ARG A 187     -21.358 -11.841  55.182  1.00 25.71           C  
ATOM   2872  CB  ARG A 187     -21.725 -13.998  56.402  1.00 25.71           C  
ATOM   2873  HB2 ARG A 187     -20.845 -13.792  57.012  1.00 25.71           H  
ATOM   2874  HB3 ARG A 187     -22.565 -13.493  56.878  1.00 25.71           H  
ATOM   2875  O   ARG A 187     -20.752 -11.390  56.144  1.00 25.71           O  
ATOM   2876  CG  ARG A 187     -21.990 -15.506  56.449  1.00 25.71           C  
ATOM   2877  HG2 ARG A 187     -21.150 -16.046  56.012  1.00 25.71           H  
ATOM   2878  HG3 ARG A 187     -22.902 -15.738  55.898  1.00 25.71           H  
ATOM   2879  CD  ARG A 187     -22.143 -15.919  57.918  1.00 25.71           C  
ATOM   2880  HD2 ARG A 187     -21.252 -15.605  58.461  1.00 25.71           H  
ATOM   2881  HD3 ARG A 187     -23.008 -15.405  58.337  1.00 25.71           H  
ATOM   2882  NE  ARG A 187     -22.309 -17.377  58.067  1.00 25.71           N  
ATOM   2883  HE  ARG A 187     -22.249 -17.930  57.224  1.00 25.71           H  
ATOM   2884  NH1 ARG A 187     -22.574 -17.403  60.349  1.00 25.71           N  
ATOM   2885 HH11 ARG A 187     -22.473 -16.398  60.361  1.00 25.71           H  
ATOM   2886 HH12 ARG A 187     -22.703 -17.912  61.212  1.00 25.71           H  
ATOM   2887  NH2 ARG A 187     -22.594 -19.323  59.213  1.00 25.71           N  
ATOM   2888 HH21 ARG A 187     -22.518 -19.844  58.351  1.00 25.71           H  
ATOM   2889 HH22 ARG A 187     -22.724 -19.816  60.085  1.00 25.71           H  
ATOM   2890  CZ  ARG A 187     -22.492 -18.024  59.204  1.00 25.71           C  
ATOM   2891  N   ILE A 188     -22.174 -11.089  54.440  1.00 27.91           N  
ATOM   2892  H   ILE A 188     -22.433 -11.458  53.536  1.00 27.91           H  
ATOM   2893  CA  ILE A 188     -23.271 -10.328  55.070  1.00 27.91           C  
ATOM   2894  HA  ILE A 188     -23.337 -10.637  56.113  1.00 27.91           H  
ATOM   2895  C   ILE A 188     -24.592 -10.768  54.421  1.00 27.91           C  
ATOM   2896  CB  ILE A 188     -23.037  -8.793  55.085  1.00 27.91           C  
ATOM   2897  HB  ILE A 188     -22.744  -8.470  54.087  1.00 27.91           H  
ATOM   2898  O   ILE A 188     -24.625 -11.188  53.266  1.00 27.91           O  
ATOM   2899  CG1 ILE A 188     -21.884  -8.482  56.073  1.00 27.91           C  
ATOM   2900 HG12 ILE A 188     -20.959  -8.872  55.649  1.00 27.91           H  
ATOM   2901 HG13 ILE A 188     -22.066  -8.995  57.018  1.00 27.91           H  
ATOM   2902  CG2 ILE A 188     -24.311  -8.013  55.479  1.00 27.91           C  
ATOM   2903 HG21 ILE A 188     -24.121  -6.940  55.449  1.00 27.91           H  
ATOM   2904 HG22 ILE A 188     -25.114  -8.186  54.763  1.00 27.91           H  
ATOM   2905 HG23 ILE A 188     -24.639  -8.283  56.483  1.00 27.91           H  
ATOM   2906  CD1 ILE A 188     -21.638  -7.003  56.393  1.00 27.91           C  
ATOM   2907 HD11 ILE A 188     -20.716  -6.909  56.966  1.00 27.91           H  
ATOM   2908 HD12 ILE A 188     -22.455  -6.599  56.991  1.00 27.91           H  
ATOM   2909 HD13 ILE A 188     -21.540  -6.434  55.469  1.00 27.91           H  
ATOM   2910  N   ILE A 189     -25.658 -10.762  55.218  1.00 27.34           N  
ATOM   2911  H   ILE A 189     -25.566 -10.293  56.107  1.00 27.34           H  
ATOM   2912  CA  ILE A 189     -26.997 -11.248  54.887  1.00 27.34           C  
ATOM   2913  HA  ILE A 189     -26.976 -11.772  53.932  1.00 27.34           H  
ATOM   2914  C   ILE A 189     -27.944 -10.046  54.754  1.00 27.34           C  
ATOM   2915  CB  ILE A 189     -27.435 -12.250  55.995  1.00 27.34           C  
ATOM   2916  HB  ILE A 189     -27.136 -11.835  56.957  1.00 27.34           H  
ATOM   2917  O   ILE A 189     -28.067  -9.269  55.691  1.00 27.34           O  
ATOM   2918  CG1 ILE A 189     -26.708 -13.601  55.804  1.00 27.34           C  
ATOM   2919 HG12 ILE A 189     -25.648 -13.412  55.631  1.00 27.34           H  
ATOM   2920 HG13 ILE A 189     -27.102 -14.106  54.922  1.00 27.34           H  
ATOM   2921  CG2 ILE A 189     -28.953 -12.481  56.067  1.00 27.34           C  
ATOM   2922 HG21 ILE A 189     -29.337 -12.809  55.101  1.00 27.34           H  
ATOM   2923 HG22 ILE A 189     -29.448 -11.561  56.378  1.00 27.34           H  
ATOM   2924 HG23 ILE A 189     -29.201 -13.225  56.824  1.00 27.34           H  
ATOM   2925  CD1 ILE A 189     -26.806 -14.547  57.011  1.00 27.34           C  
ATOM   2926 HD11 ILE A 189     -26.491 -14.028  57.917  1.00 27.34           H  
ATOM   2927 HD12 ILE A 189     -27.824 -14.916  57.135  1.00 27.34           H  
ATOM   2928 HD13 ILE A 189     -26.150 -15.402  56.849  1.00 27.34           H  
ATOM   2929  N   SER A 190     -28.685 -10.005  53.642  1.00 26.55           N  
ATOM   2930  H   SER A 190     -28.384 -10.613  52.894  1.00 26.55           H  
ATOM   2931  CA  SER A 190     -30.018  -9.393  53.477  1.00 26.55           C  
ATOM   2932  HA  SER A 190     -30.319  -9.670  52.467  1.00 26.55           H  
ATOM   2933  C   SER A 190     -30.239  -7.866  53.567  1.00 26.55           C  
ATOM   2934  CB  SER A 190     -31.011 -10.098  54.411  1.00 26.55           C  
ATOM   2935  HB2 SER A 190     -30.830 -11.173  54.393  1.00 26.55           H  
ATOM   2936  HB3 SER A 190     -32.027  -9.937  54.050  1.00 26.55           H  
ATOM   2937  O   SER A 190     -29.697  -7.180  54.421  1.00 26.55           O  
ATOM   2938  OG  SER A 190     -30.914  -9.624  55.738  1.00 26.55           O  
ATOM   2939  HG  SER A 190     -30.119  -9.093  55.826  1.00 26.55           H  
ATOM   2940  N   GLN A 191     -31.255  -7.457  52.790  1.00 26.15           N  
ATOM   2941  H   GLN A 191     -31.483  -8.070  52.021  1.00 26.15           H  
ATOM   2942  CA  GLN A 191     -32.292  -6.449  53.086  1.00 26.15           C  
ATOM   2943  HA  GLN A 191     -33.080  -6.712  52.380  1.00 26.15           H  
ATOM   2944  C   GLN A 191     -32.067  -4.948  52.799  1.00 26.15           C  
ATOM   2945  CB  GLN A 191     -32.924  -6.690  54.475  1.00 26.15           C  
ATOM   2946  HB2 GLN A 191     -33.379  -5.769  54.840  1.00 26.15           H  
ATOM   2947  HB3 GLN A 191     -32.160  -6.970  55.200  1.00 26.15           H  
ATOM   2948  O   GLN A 191     -31.073  -4.347  53.176  1.00 26.15           O  
ATOM   2949  CG  GLN A 191     -34.014  -7.772  54.422  1.00 26.15           C  
ATOM   2950  HG2 GLN A 191     -34.884  -7.378  53.898  1.00 26.15           H  
ATOM   2951  HG3 GLN A 191     -33.652  -8.632  53.859  1.00 26.15           H  
ATOM   2952  CD  GLN A 191     -34.463  -8.243  55.803  1.00 26.15           C  
ATOM   2953  NE2 GLN A 191     -34.987  -9.443  55.917  1.00 26.15           N  
ATOM   2954 HE21 GLN A 191     -35.252  -9.698  56.858  1.00 26.15           H  
ATOM   2955 HE22 GLN A 191     -35.069 -10.062  55.123  1.00 26.15           H  
ATOM   2956  OE1 GLN A 191     -34.397  -7.548  56.799  1.00 26.15           O  
ATOM   2957  N   LEU A 192     -33.155  -4.384  52.240  1.00 26.43           N  
ATOM   2958  H   LEU A 192     -33.877  -5.036  51.967  1.00 26.43           H  
ATOM   2959  CA  LEU A 192     -33.554  -2.975  52.089  1.00 26.43           C  
ATOM   2960  HA  LEU A 192     -34.566  -3.045  51.690  1.00 26.43           H  
ATOM   2961  C   LEU A 192     -32.751  -2.167  51.044  1.00 26.43           C  
ATOM   2962  CB  LEU A 192     -33.695  -2.326  53.480  1.00 26.43           C  
ATOM   2963  HB2 LEU A 192     -32.721  -2.362  53.968  1.00 26.43           H  
ATOM   2964  HB3 LEU A 192     -33.959  -1.274  53.367  1.00 26.43           H  
ATOM   2965  O   LEU A 192     -31.533  -2.118  51.082  1.00 26.43           O  
ATOM   2966  CG  LEU A 192     -34.748  -3.029  54.371  1.00 26.43           C  
ATOM   2967  HG  LEU A 192     -34.721  -4.107  54.218  1.00 26.43           H  
ATOM   2968  CD1 LEU A 192     -34.460  -2.785  55.849  1.00 26.43           C  
ATOM   2969 HD11 LEU A 192     -35.193  -3.305  56.465  1.00 26.43           H  
ATOM   2970 HD12 LEU A 192     -34.493  -1.717  56.063  1.00 26.43           H  
ATOM   2971 HD13 LEU A 192     -33.468  -3.167  56.093  1.00 26.43           H  
ATOM   2972  CD2 LEU A 192     -36.174  -2.566  54.066  1.00 26.43           C  
ATOM   2973 HD21 LEU A 192     -36.873  -3.055  54.745  1.00 26.43           H  
ATOM   2974 HD22 LEU A 192     -36.249  -1.486  54.193  1.00 26.43           H  
ATOM   2975 HD23 LEU A 192     -36.441  -2.833  53.044  1.00 26.43           H  
ATOM   2976  N   SER A 193     -33.340  -1.633  49.965  1.00 25.01           N  
ATOM   2977  H   SER A 193     -32.624  -1.436  49.281  1.00 25.01           H  
ATOM   2978  CA  SER A 193     -34.546  -0.790  49.789  1.00 25.01           C  
ATOM   2979  HA  SER A 193     -34.810  -0.893  48.736  1.00 25.01           H  
ATOM   2980  C   SER A 193     -34.300   0.705  50.022  1.00 25.01           C  
ATOM   2981  CB  SER A 193     -35.818  -1.204  50.547  1.00 25.01           C  
ATOM   2982  HB2 SER A 193     -35.623  -1.195  51.620  1.00 25.01           H  
ATOM   2983  HB3 SER A 193     -36.597  -0.466  50.356  1.00 25.01           H  
ATOM   2984  O   SER A 193     -34.363   1.169  51.151  1.00 25.01           O  
ATOM   2985  OG  SER A 193     -36.299  -2.471  50.138  1.00 25.01           O  
ATOM   2986  HG  SER A 193     -36.818  -2.364  49.337  1.00 25.01           H  
ATOM   2987  N   ALA A 194     -34.223   1.428  48.899  1.00 23.62           N  
ATOM   2988  H   ALA A 194     -34.040   0.907  48.053  1.00 23.62           H  
ATOM   2989  CA  ALA A 194     -34.681   2.805  48.686  1.00 23.62           C  
ATOM   2990  HA  ALA A 194     -34.477   3.001  47.634  1.00 23.62           H  
ATOM   2991  C   ALA A 194     -34.022   3.989  49.436  1.00 23.62           C  
ATOM   2992  CB  ALA A 194     -36.215   2.823  48.825  1.00 23.62           C  
ATOM   2993  HB1 ALA A 194     -36.489   2.678  49.870  1.00 23.62           H  
ATOM   2994  HB2 ALA A 194     -36.658   2.030  48.222  1.00 23.62           H  
ATOM   2995  HB3 ALA A 194     -36.615   3.780  48.487  1.00 23.62           H  
ATOM   2996  O   ALA A 194     -33.489   3.895  50.533  1.00 23.62           O  
ATOM   2997  N   THR A 195     -34.240   5.156  48.822  1.00 26.58           N  
ATOM   2998  H   THR A 195     -34.671   5.083  47.911  1.00 26.58           H  
ATOM   2999  CA  THR A 195     -34.073   6.536  49.315  1.00 26.58           C  
ATOM   3000  HA  THR A 195     -34.677   7.103  48.606  1.00 26.58           H  
ATOM   3001  C   THR A 195     -32.693   7.198  49.225  1.00 26.58           C  
ATOM   3002  CB  THR A 195     -34.784   6.838  50.646  1.00 26.58           C  
ATOM   3003  HB  THR A 195     -34.745   7.914  50.815  1.00 26.58           H  
ATOM   3004  O   THR A 195     -31.675   6.746  49.734  1.00 26.58           O  
ATOM   3005  CG2 THR A 195     -36.256   6.423  50.619  1.00 26.58           C  
ATOM   3006 HG21 THR A 195     -36.346   5.337  50.578  1.00 26.58           H  
ATOM   3007 HG22 THR A 195     -36.738   6.775  51.531  1.00 26.58           H  
ATOM   3008 HG23 THR A 195     -36.758   6.871  49.761  1.00 26.58           H  
ATOM   3009  OG1 THR A 195     -34.188   6.203  51.744  1.00 26.58           O  
ATOM   3010  HG1 THR A 195     -33.819   5.367  51.447  1.00 26.58           H  
ATOM   3011  N   THR A 196     -32.733   8.351  48.559  1.00 26.72           N  
ATOM   3012  H   THR A 196     -33.632   8.629  48.190  1.00 26.72           H  
ATOM   3013  CA  THR A 196     -31.754   9.437  48.505  1.00 26.72           C  
ATOM   3014  HA  THR A 196     -30.848   9.110  47.994  1.00 26.72           H  
ATOM   3015  C   THR A 196     -31.424  10.020  49.885  1.00 26.72           C  
ATOM   3016  CB  THR A 196     -32.409  10.599  47.731  1.00 26.72           C  
ATOM   3017  HB  THR A 196     -31.853  11.520  47.908  1.00 26.72           H  
ATOM   3018  O   THR A 196     -32.356  10.354  50.621  1.00 26.72           O  
ATOM   3019  CG2 THR A 196     -32.470  10.355  46.227  1.00 26.72           C  
ATOM   3020 HG21 THR A 196     -32.935  11.213  45.741  1.00 26.72           H  
ATOM   3021 HG22 THR A 196     -33.052   9.460  46.008  1.00 26.72           H  
ATOM   3022 HG23 THR A 196     -31.460  10.236  45.834  1.00 26.72           H  
ATOM   3023  OG1 THR A 196     -33.749  10.756  48.169  1.00 26.72           O  
ATOM   3024  HG1 THR A 196     -33.700  10.948  49.109  1.00 26.72           H  
ATOM   3025  N   PRO A 197     -30.145  10.299  50.191  1.00 29.20           N  
ATOM   3026  CA  PRO A 197     -29.756  11.253  51.222  1.00 29.20           C  
ATOM   3027  HA  PRO A 197     -30.520  11.318  51.996  1.00 29.20           H  
ATOM   3028  C   PRO A 197     -29.517  12.655  50.633  1.00 29.20           C  
ATOM   3029  CB  PRO A 197     -28.488  10.658  51.828  1.00 29.20           C  
ATOM   3030  HB2 PRO A 197     -28.758   9.891  52.555  1.00 29.20           H  
ATOM   3031  HB3 PRO A 197     -27.854  11.415  52.290  1.00 29.20           H  
ATOM   3032  O   PRO A 197     -29.058  12.807  49.502  1.00 29.20           O  
ATOM   3033  CG  PRO A 197     -27.812  10.003  50.620  1.00 29.20           C  
ATOM   3034  HG2 PRO A 197     -27.181  10.734  50.115  1.00 29.20           H  
ATOM   3035  HG3 PRO A 197     -27.221   9.136  50.916  1.00 29.20           H  
ATOM   3036  CD  PRO A 197     -28.967   9.603  49.693  1.00 29.20           C  
ATOM   3037  HD2 PRO A 197     -29.127   8.527  49.749  1.00 29.20           H  
ATOM   3038  HD3 PRO A 197     -28.745   9.901  48.668  1.00 29.20           H  
ATOM   3039  N   ALA A 198     -29.794  13.681  51.435  1.00 23.03           N  
ATOM   3040  H   ALA A 198     -30.090  13.472  52.378  1.00 23.03           H  
ATOM   3041  CA  ALA A 198     -29.485  15.082  51.153  1.00 23.03           C  
ATOM   3042  HA  ALA A 198     -29.093  15.176  50.140  1.00 23.03           H  
ATOM   3043  C   ALA A 198     -28.415  15.620  52.126  1.00 23.03           C  
ATOM   3044  CB  ALA A 198     -30.795  15.883  51.241  1.00 23.03           C  
ATOM   3045  HB1 ALA A 198     -31.524  15.474  50.541  1.00 23.03           H  
ATOM   3046  HB2 ALA A 198     -31.197  15.831  52.253  1.00 23.03           H  
ATOM   3047  HB3 ALA A 198     -30.612  16.926  50.984  1.00 23.03           H  
ATOM   3048  O   ALA A 198     -28.158  15.011  53.161  1.00 23.03           O  
ATOM   3049  N   ASN A 199     -27.899  16.816  51.824  1.00 24.34           N  
ATOM   3050  H   ASN A 199     -28.203  17.214  50.946  1.00 24.34           H  
ATOM   3051  CA  ASN A 199     -27.198  17.753  52.718  1.00 24.34           C  
ATOM   3052  HA  ASN A 199     -26.960  18.623  52.105  1.00 24.34           H  
ATOM   3053  C   ASN A 199     -25.863  17.337  53.375  1.00 24.34           C  
ATOM   3054  CB  ASN A 199     -28.174  18.255  53.802  1.00 24.34           C  
ATOM   3055  HB2 ASN A 199     -27.626  18.886  54.502  1.00 24.34           H  
ATOM   3056  HB3 ASN A 199     -28.562  17.405  54.363  1.00 24.34           H  
ATOM   3057  O   ASN A 199     -25.844  16.691  54.418  1.00 24.34           O  
ATOM   3058  CG  ASN A 199     -29.334  19.073  53.278  1.00 24.34           C  
ATOM   3059  ND2 ASN A 199     -30.230  19.478  54.145  1.00 24.34           N  
ATOM   3060 HD21 ASN A 199     -30.990  20.025  53.769  1.00 24.34           H  
ATOM   3061 HD22 ASN A 199     -30.153  19.217  55.118  1.00 24.34           H  
ATOM   3062  OD1 ASN A 199     -29.452  19.379  52.105  1.00 24.34           O  
ATOM   3063  N   VAL A 200     -24.777  17.982  52.924  1.00 30.37           N  
ATOM   3064  H   VAL A 200     -24.826  18.376  51.995  1.00 30.37           H  
ATOM   3065  CA  VAL A 200     -23.805  18.669  53.805  1.00 30.37           C  
ATOM   3066  HA  VAL A 200     -24.283  18.846  54.768  1.00 30.37           H  
ATOM   3067  C   VAL A 200     -23.484  20.037  53.174  1.00 30.37           C  
ATOM   3068  CB  VAL A 200     -22.518  17.852  54.068  1.00 30.37           C  
ATOM   3069  HB  VAL A 200     -21.983  17.711  53.129  1.00 30.37           H  
ATOM   3070  O   VAL A 200     -23.467  20.156  51.952  1.00 30.37           O  
ATOM   3071  CG1 VAL A 200     -21.592  18.574  55.061  1.00 30.37           C  
ATOM   3072 HG11 VAL A 200     -20.728  17.947  55.282  1.00 30.37           H  
ATOM   3073 HG12 VAL A 200     -21.213  19.499  54.627  1.00 30.37           H  
ATOM   3074 HG13 VAL A 200     -22.121  18.789  55.990  1.00 30.37           H  
ATOM   3075  CG2 VAL A 200     -22.803  16.473  54.678  1.00 30.37           C  
ATOM   3076 HG21 VAL A 200     -23.376  16.576  55.600  1.00 30.37           H  
ATOM   3077 HG22 VAL A 200     -21.868  15.953  54.888  1.00 30.37           H  
ATOM   3078 HG23 VAL A 200     -23.369  15.866  53.972  1.00 30.37           H  
ATOM   3079  N   ALA A 201     -23.293  21.079  53.988  1.00 24.19           N  
ATOM   3080  H   ALA A 201     -23.215  20.898  54.979  1.00 24.19           H  
ATOM   3081  CA  ALA A 201     -23.121  22.474  53.556  1.00 24.19           C  
ATOM   3082  HA  ALA A 201     -23.428  22.575  52.515  1.00 24.19           H  
ATOM   3083  C   ALA A 201     -21.666  22.975  53.671  1.00 24.19           C  
ATOM   3084  CB  ALA A 201     -24.051  23.334  54.426  1.00 24.19           C  
ATOM   3085  HB1 ALA A 201     -23.999  24.374  54.104  1.00 24.19           H  
ATOM   3086  HB2 ALA A 201     -25.079  22.988  54.322  1.00 24.19           H  
ATOM   3087  HB3 ALA A 201     -23.750  23.270  55.471  1.00 24.19           H  
ATOM   3088  O   ALA A 201     -20.898  22.396  54.432  1.00 24.19           O  
ATOM   3089  N   ILE A 202     -21.340  24.098  53.005  1.00 30.57           N  
ATOM   3090  H   ILE A 202     -21.991  24.426  52.307  1.00 30.57           H  
ATOM   3091  CA  ILE A 202     -20.304  25.095  53.377  1.00 30.57           C  
ATOM   3092  HA  ILE A 202     -20.434  25.311  54.438  1.00 30.57           H  
ATOM   3093  C   ILE A 202     -20.598  26.445  52.660  1.00 30.57           C  
ATOM   3094  CB  ILE A 202     -18.865  24.520  53.196  1.00 30.57           C  
ATOM   3095  HB  ILE A 202     -18.937  23.655  52.537  1.00 30.57           H  
ATOM   3096  O   ILE A 202     -21.423  26.503  51.751  1.00 30.57           O  
ATOM   3097  CG1 ILE A 202     -18.293  24.056  54.565  1.00 30.57           C  
ATOM   3098 HG12 ILE A 202     -19.092  23.759  55.243  1.00 30.57           H  
ATOM   3099 HG13 ILE A 202     -17.779  24.886  55.050  1.00 30.57           H  
ATOM   3100  CG2 ILE A 202     -17.834  25.476  52.566  1.00 30.57           C  
ATOM   3101 HG21 ILE A 202     -18.188  25.827  51.597  1.00 30.57           H  
ATOM   3102 HG22 ILE A 202     -16.897  24.946  52.395  1.00 30.57           H  
ATOM   3103 HG23 ILE A 202     -17.630  26.329  53.213  1.00 30.57           H  
ATOM   3104  CD1 ILE A 202     -17.326  22.872  54.446  1.00 30.57           C  
ATOM   3105 HD11 ILE A 202     -17.838  22.020  53.999  1.00 30.57           H  
ATOM   3106 HD12 ILE A 202     -16.975  22.591  55.439  1.00 30.57           H  
ATOM   3107 HD13 ILE A 202     -16.467  23.142  53.831  1.00 30.57           H  
ATOM   3108  N   GLN A 203     -20.028  27.546  53.167  1.00 27.21           N  
ATOM   3109  H   GLN A 203     -19.274  27.389  53.821  1.00 27.21           H  
ATOM   3110  CA  GLN A 203     -20.437  28.959  52.988  1.00 27.21           C  
ATOM   3111  HA  GLN A 203     -21.524  29.026  53.047  1.00 27.21           H  
ATOM   3112  C   GLN A 203     -19.972  29.650  51.680  1.00 27.21           C  
ATOM   3113  CB  GLN A 203     -19.801  29.752  54.149  1.00 27.21           C  
ATOM   3114  HB2 GLN A 203     -18.719  29.677  54.038  1.00 27.21           H  
ATOM   3115  HB3 GLN A 203     -20.059  30.807  54.054  1.00 27.21           H  
ATOM   3116  O   GLN A 203     -18.929  29.285  51.148  1.00 27.21           O  
ATOM   3117  CG  GLN A 203     -20.176  29.295  55.571  1.00 27.21           C  
ATOM   3118  HG2 GLN A 203     -21.042  29.860  55.918  1.00 27.21           H  
ATOM   3119  HG3 GLN A 203     -20.441  28.238  55.589  1.00 27.21           H  
ATOM   3120  CD  GLN A 203     -19.007  29.488  56.533  1.00 27.21           C  
ATOM   3121  NE2 GLN A 203     -18.890  30.616  57.198  1.00 27.21           N  
ATOM   3122 HE21 GLN A 203     -19.550  31.371  57.073  1.00 27.21           H  
ATOM   3123 HE22 GLN A 203     -18.072  30.686  57.786  1.00 27.21           H  
ATOM   3124  OE1 GLN A 203     -18.161  28.628  56.685  1.00 27.21           O  
ATOM   3125  N   GLY A 204     -20.624  30.763  51.275  1.00 27.73           N  
ATOM   3126  H   GLY A 204     -21.519  30.982  51.690  1.00 27.73           H  
ATOM   3127  CA  GLY A 204     -19.974  31.789  50.421  1.00 27.73           C  
ATOM   3128  HA2 GLY A 204     -19.310  32.385  51.047  1.00 27.73           H  
ATOM   3129  HA3 GLY A 204     -19.338  31.276  49.700  1.00 27.73           H  
ATOM   3130  C   GLY A 204     -20.846  32.766  49.594  1.00 27.73           C  
ATOM   3131  O   GLY A 204     -21.036  32.551  48.410  1.00 27.73           O  
ATOM   3132  N   ASN A 205     -21.300  33.873  50.198  1.00 28.50           N  
ATOM   3133  H   ASN A 205     -21.131  33.913  51.193  1.00 28.50           H  
ATOM   3134  CA  ASN A 205     -21.592  35.203  49.604  1.00 28.50           C  
ATOM   3135  HA  ASN A 205     -22.343  35.631  50.268  1.00 28.50           H  
ATOM   3136  C   ASN A 205     -22.213  35.419  48.181  1.00 28.50           C  
ATOM   3137  CB  ASN A 205     -20.331  36.075  49.800  1.00 28.50           C  
ATOM   3138  HB2 ASN A 205     -19.428  35.465  49.786  1.00 28.50           H  
ATOM   3139  HB3 ASN A 205     -20.235  36.781  48.975  1.00 28.50           H  
ATOM   3140  O   ASN A 205     -21.515  35.532  47.181  1.00 28.50           O  
ATOM   3141  CG  ASN A 205     -20.383  36.865  51.093  1.00 28.50           C  
ATOM   3142  ND2 ASN A 205     -19.959  38.105  51.075  1.00 28.50           N  
ATOM   3143 HD21 ASN A 205     -19.675  38.520  50.200  1.00 28.50           H  
ATOM   3144 HD22 ASN A 205     -20.012  38.623  51.941  1.00 28.50           H  
ATOM   3145  OD1 ASN A 205     -20.826  36.385  52.125  1.00 28.50           O  
ATOM   3146  N   SER A 206     -23.496  35.826  48.207  1.00 29.08           N  
ATOM   3147  H   SER A 206     -24.007  35.479  49.006  1.00 29.08           H  
ATOM   3148  CA  SER A 206     -24.087  37.060  47.610  1.00 29.08           C  
ATOM   3149  HA  SER A 206     -25.095  37.053  48.024  1.00 29.08           H  
ATOM   3150  C   SER A 206     -24.322  37.284  46.087  1.00 29.08           C  
ATOM   3151  CB  SER A 206     -23.460  38.324  48.231  1.00 29.08           C  
ATOM   3152  HB2 SER A 206     -23.887  39.212  47.765  1.00 29.08           H  
ATOM   3153  HB3 SER A 206     -23.701  38.352  49.294  1.00 29.08           H  
ATOM   3154  O   SER A 206     -23.402  37.305  45.287  1.00 29.08           O  
ATOM   3155  OG  SER A 206     -22.058  38.366  48.097  1.00 29.08           O  
ATOM   3156  HG  SER A 206     -21.833  38.004  47.236  1.00 29.08           H  
ATOM   3157  N   GLN A 207     -25.573  37.720  45.815  1.00 30.28           N  
ATOM   3158  H   GLN A 207     -26.229  37.562  46.566  1.00 30.28           H  
ATOM   3159  CA  GLN A 207     -26.111  38.573  44.721  1.00 30.28           C  
ATOM   3160  HA  GLN A 207     -26.945  39.038  45.248  1.00 30.28           H  
ATOM   3161  C   GLN A 207     -26.880  37.984  43.499  1.00 30.28           C  
ATOM   3162  CB  GLN A 207     -25.247  39.818  44.405  1.00 30.28           C  
ATOM   3163  HB2 GLN A 207     -25.594  40.262  43.472  1.00 30.28           H  
ATOM   3164  HB3 GLN A 207     -24.202  39.539  44.272  1.00 30.28           H  
ATOM   3165  O   GLN A 207     -26.388  37.962  42.385  1.00 30.28           O  
ATOM   3166  CG  GLN A 207     -25.383  40.889  45.506  1.00 30.28           C  
ATOM   3167  HG2 GLN A 207     -25.001  40.497  46.449  1.00 30.28           H  
ATOM   3168  HG3 GLN A 207     -26.438  41.125  45.646  1.00 30.28           H  
ATOM   3169  CD  GLN A 207     -24.635  42.182  45.196  1.00 30.28           C  
ATOM   3170  NE2 GLN A 207     -25.276  43.328  45.281  1.00 30.28           N  
ATOM   3171 HE21 GLN A 207     -26.270  43.367  45.455  1.00 30.28           H  
ATOM   3172 HE22 GLN A 207     -24.725  44.134  45.022  1.00 30.28           H  
ATOM   3173  OE1 GLN A 207     -23.455  42.205  44.914  1.00 30.28           O  
ATOM   3174  N   ILE A 208     -28.185  37.736  43.742  1.00 26.22           N  
ATOM   3175  H   ILE A 208     -28.373  37.464  44.697  1.00 26.22           H  
ATOM   3176  CA  ILE A 208     -29.374  38.338  43.062  1.00 26.22           C  
ATOM   3177  HA  ILE A 208     -30.209  37.990  43.670  1.00 26.22           H  
ATOM   3178  C   ILE A 208     -29.789  37.910  41.617  1.00 26.22           C  
ATOM   3179  CB  ILE A 208     -29.366  39.886  43.274  1.00 26.22           C  
ATOM   3180  HB  ILE A 208     -28.395  40.266  42.958  1.00 26.22           H  
ATOM   3181  O   ILE A 208     -29.032  38.004  40.667  1.00 26.22           O  
ATOM   3182  CG1 ILE A 208     -29.586  40.240  44.770  1.00 26.22           C  
ATOM   3183 HG12 ILE A 208     -30.602  39.970  45.058  1.00 26.22           H  
ATOM   3184 HG13 ILE A 208     -28.916  39.651  45.396  1.00 26.22           H  
ATOM   3185  CG2 ILE A 208     -30.436  40.641  42.468  1.00 26.22           C  
ATOM   3186 HG21 ILE A 208     -30.296  40.458  41.403  1.00 26.22           H  
ATOM   3187 HG22 ILE A 208     -30.329  41.718  42.595  1.00 26.22           H  
ATOM   3188 HG23 ILE A 208     -31.433  40.337  42.787  1.00 26.22           H  
ATOM   3189  CD1 ILE A 208     -29.356  41.718  45.119  1.00 26.22           C  
ATOM   3190 HD11 ILE A 208     -28.411  42.061  44.696  1.00 26.22           H  
ATOM   3191 HD12 ILE A 208     -29.323  41.831  46.203  1.00 26.22           H  
ATOM   3192 HD13 ILE A 208     -30.170  42.334  44.737  1.00 26.22           H  
ATOM   3193  N   GLN A 209     -31.108  37.633  41.499  1.00 27.93           N  
ATOM   3194  H   GLN A 209     -31.591  37.563  42.383  1.00 27.93           H  
ATOM   3195  CA  GLN A 209     -32.017  37.615  40.319  1.00 27.93           C  
ATOM   3196  HA  GLN A 209     -32.998  37.593  40.794  1.00 27.93           H  
ATOM   3197  C   GLN A 209     -32.133  36.377  39.388  1.00 27.93           C  
ATOM   3198  CB  GLN A 209     -32.053  38.973  39.580  1.00 27.93           C  
ATOM   3199  HB2 GLN A 209     -32.376  38.826  38.549  1.00 27.93           H  
ATOM   3200  HB3 GLN A 209     -31.056  39.412  39.551  1.00 27.93           H  
ATOM   3201  O   GLN A 209     -31.532  36.284  38.331  1.00 27.93           O  
ATOM   3202  CG  GLN A 209     -33.056  39.930  40.258  1.00 27.93           C  
ATOM   3203  HG2 GLN A 209     -32.990  39.822  41.341  1.00 27.93           H  
ATOM   3204  HG3 GLN A 209     -34.069  39.649  39.969  1.00 27.93           H  
ATOM   3205  CD  GLN A 209     -32.858  41.402  39.910  1.00 27.93           C  
ATOM   3206  NE2 GLN A 209     -33.202  42.310  40.798  1.00 27.93           N  
ATOM   3207 HE21 GLN A 209     -33.076  43.262  40.483  1.00 27.93           H  
ATOM   3208 HE22 GLN A 209     -33.648  42.053  41.667  1.00 27.93           H  
ATOM   3209  OE1 GLN A 209     -32.407  41.789  38.852  1.00 27.93           O  
ATOM   3210  N   THR A 210     -33.072  35.494  39.773  1.00 26.63           N  
ATOM   3211  H   THR A 210     -33.251  35.524  40.766  1.00 26.63           H  
ATOM   3212  CA  THR A 210     -34.279  35.073  39.004  1.00 26.63           C  
ATOM   3213  HA  THR A 210     -34.632  34.150  39.465  1.00 26.63           H  
ATOM   3214  C   THR A 210     -34.209  34.790  37.490  1.00 26.63           C  
ATOM   3215  CB  THR A 210     -35.410  36.114  39.178  1.00 26.63           C  
ATOM   3216  HB  THR A 210     -36.263  35.815  38.570  1.00 26.63           H  
ATOM   3217  O   THR A 210     -34.099  35.725  36.704  1.00 26.63           O  
ATOM   3218  CG2 THR A 210     -35.888  36.263  40.623  1.00 26.63           C  
ATOM   3219 HG21 THR A 210     -35.087  36.643  41.257  1.00 26.63           H  
ATOM   3220 HG22 THR A 210     -36.721  36.966  40.648  1.00 26.63           H  
ATOM   3221 HG23 THR A 210     -36.230  35.299  40.998  1.00 26.63           H  
ATOM   3222  OG1 THR A 210     -34.984  37.392  38.770  1.00 26.63           O  
ATOM   3223  HG1 THR A 210     -34.629  37.288  37.884  1.00 26.63           H  
ATOM   3224  N   GLY A 211     -34.575  33.563  37.076  1.00 25.95           N  
ATOM   3225  H   GLY A 211     -34.543  32.789  37.723  1.00 25.95           H  
ATOM   3226  CA  GLY A 211     -35.152  33.317  35.738  1.00 25.95           C  
ATOM   3227  HA2 GLY A 211     -36.184  33.667  35.733  1.00 25.95           H  
ATOM   3228  HA3 GLY A 211     -34.613  33.914  35.003  1.00 25.95           H  
ATOM   3229  C   GLY A 211     -35.112  31.864  35.233  1.00 25.95           C  
ATOM   3230  O   GLY A 211     -34.047  31.280  35.130  1.00 25.95           O  
ATOM   3231  N   GLN A 212     -36.296  31.317  34.934  1.00 29.40           N  
ATOM   3232  H   GLN A 212     -37.076  31.943  35.073  1.00 29.40           H  
ATOM   3233  CA  GLN A 212     -36.657  30.111  34.143  1.00 29.40           C  
ATOM   3234  HA  GLN A 212     -36.858  29.276  34.814  1.00 29.40           H  
ATOM   3235  C   GLN A 212     -35.605  29.669  33.086  1.00 29.40           C  
ATOM   3236  CB  GLN A 212     -37.973  30.520  33.457  1.00 29.40           C  
ATOM   3237  HB2 GLN A 212     -37.793  31.443  32.906  1.00 29.40           H  
ATOM   3238  HB3 GLN A 212     -38.276  29.759  32.738  1.00 29.40           H  
ATOM   3239  O   GLN A 212     -35.051  30.519  32.405  1.00 29.40           O  
ATOM   3240  CG  GLN A 212     -39.125  30.722  34.472  1.00 29.40           C  
ATOM   3241  HG2 GLN A 212     -39.575  29.749  34.670  1.00 29.40           H  
ATOM   3242  HG3 GLN A 212     -38.755  31.102  35.425  1.00 29.40           H  
ATOM   3243  CD  GLN A 212     -40.220  31.684  34.015  1.00 29.40           C  
ATOM   3244  NE2 GLN A 212     -41.326  31.752  34.721  1.00 29.40           N  
ATOM   3245 HE21 GLN A 212     -42.019  32.380  34.340  1.00 29.40           H  
ATOM   3246 HE22 GLN A 212     -41.503  31.114  35.484  1.00 29.40           H  
ATOM   3247  OE1 GLN A 212     -40.108  32.435  33.068  1.00 29.40           O  
ATOM   3248  N   ILE A 213     -35.174  28.402  32.951  1.00 23.34           N  
ATOM   3249  H   ILE A 213     -34.254  28.447  32.536  1.00 23.34           H  
ATOM   3250  CA  ILE A 213     -35.866  27.140  32.568  1.00 23.34           C  
ATOM   3251  HA  ILE A 213     -35.044  26.439  32.420  1.00 23.34           H  
ATOM   3252  C   ILE A 213     -36.605  27.201  31.203  1.00 23.34           C  
ATOM   3253  CB  ILE A 213     -36.752  26.477  33.665  1.00 23.34           C  
ATOM   3254  HB  ILE A 213     -37.709  27.000  33.678  1.00 23.34           H  
ATOM   3255  O   ILE A 213     -37.528  27.990  31.058  1.00 23.34           O  
ATOM   3256  CG1 ILE A 213     -36.163  26.492  35.095  1.00 23.34           C  
ATOM   3257 HG12 ILE A 213     -35.231  25.927  35.113  1.00 23.34           H  
ATOM   3258 HG13 ILE A 213     -35.917  27.513  35.388  1.00 23.34           H  
ATOM   3259  CG2 ILE A 213     -36.996  24.987  33.324  1.00 23.34           C  
ATOM   3260 HG21 ILE A 213     -37.099  24.832  32.250  1.00 23.34           H  
ATOM   3261 HG22 ILE A 213     -37.901  24.630  33.816  1.00 23.34           H  
ATOM   3262 HG23 ILE A 213     -36.150  24.379  33.644  1.00 23.34           H  
ATOM   3263  CD1 ILE A 213     -37.119  25.916  36.156  1.00 23.34           C  
ATOM   3264 HD11 ILE A 213     -38.088  26.411  36.091  1.00 23.34           H  
ATOM   3265 HD12 ILE A 213     -37.244  24.841  36.024  1.00 23.34           H  
ATOM   3266 HD13 ILE A 213     -36.699  26.092  37.146  1.00 23.34           H  
ATOM   3267  N   HIS A 214     -36.284  26.222  30.335  1.00 28.08           N  
ATOM   3268  H   HIS A 214     -35.452  25.704  30.579  1.00 28.08           H  
ATOM   3269  CA  HIS A 214     -36.901  25.758  29.065  1.00 28.08           C  
ATOM   3270  HA  HIS A 214     -36.665  24.694  29.083  1.00 28.08           H  
ATOM   3271  C   HIS A 214     -36.282  26.214  27.722  1.00 28.08           C  
ATOM   3272  CB  HIS A 214     -38.450  25.741  29.033  1.00 28.08           C  
ATOM   3273  HB2 HIS A 214     -38.868  26.594  29.568  1.00 28.08           H  
ATOM   3274  HB3 HIS A 214     -38.772  25.849  27.998  1.00 28.08           H  
ATOM   3275  O   HIS A 214     -36.164  27.394  27.427  1.00 28.08           O  
ATOM   3276  CG  HIS A 214     -39.072  24.463  29.555  1.00 28.08           C  
ATOM   3277  CD2 HIS A 214     -39.802  23.540  28.849  1.00 28.08           C  
ATOM   3278  HD2 HIS A 214     -40.051  23.591  27.799  1.00 28.08           H  
ATOM   3279  ND1 HIS A 214     -39.018  24.008  30.849  1.00 28.08           N  
ATOM   3280  HD1 HIS A 214     -38.621  24.519  31.625  1.00 28.08           H  
ATOM   3281  CE1 HIS A 214     -39.665  22.836  30.920  1.00 28.08           C  
ATOM   3282  HE1 HIS A 214     -39.795  22.247  31.817  1.00 28.08           H  
ATOM   3283  NE2 HIS A 214     -40.179  22.514  29.731  1.00 28.08           N  
ATOM   3284  N   ASP A 215     -35.995  25.177  26.923  1.00 26.34           N  
ATOM   3285  H   ASP A 215     -36.093  24.278  27.374  1.00 26.34           H  
ATOM   3286  CA  ASP A 215     -36.198  25.014  25.477  1.00 26.34           C  
ATOM   3287  HA  ASP A 215     -35.896  23.976  25.338  1.00 26.34           H  
ATOM   3288  C   ASP A 215     -35.370  25.719  24.378  1.00 26.34           C  
ATOM   3289  CB  ASP A 215     -37.710  25.009  25.173  1.00 26.34           C  
ATOM   3290  HB2 ASP A 215     -37.869  25.138  24.103  1.00 26.34           H  
ATOM   3291  HB3 ASP A 215     -38.185  25.858  25.665  1.00 26.34           H  
ATOM   3292  O   ASP A 215     -35.315  26.932  24.244  1.00 26.34           O  
ATOM   3293  CG  ASP A 215     -38.405  23.708  25.601  1.00 26.34           C  
ATOM   3294  OD1 ASP A 215     -37.705  22.784  26.082  1.00 26.34           O  
ATOM   3295  OD2 ASP A 215     -39.643  23.649  25.459  1.00 26.34           O  
ATOM   3296  N   VAL A 216     -34.891  24.833  23.486  1.00 24.42           N  
ATOM   3297  H   VAL A 216     -34.865  23.892  23.850  1.00 24.42           H  
ATOM   3298  CA  VAL A 216     -34.994  24.864  22.011  1.00 24.42           C  
ATOM   3299  HA  VAL A 216     -34.571  23.905  21.712  1.00 24.42           H  
ATOM   3300  C   VAL A 216     -34.195  25.901  21.200  1.00 24.42           C  
ATOM   3301  CB  VAL A 216     -36.474  24.764  21.563  1.00 24.42           C  
ATOM   3302  HB  VAL A 216     -37.041  25.580  22.010  1.00 24.42           H  
ATOM   3303  O   VAL A 216     -34.295  27.111  21.343  1.00 24.42           O  
ATOM   3304  CG1 VAL A 216     -36.683  24.821  20.044  1.00 24.42           C  
ATOM   3305 HG11 VAL A 216     -37.744  24.711  19.816  1.00 24.42           H  
ATOM   3306 HG12 VAL A 216     -36.128  24.023  19.551  1.00 24.42           H  
ATOM   3307 HG13 VAL A 216     -36.368  25.791  19.661  1.00 24.42           H  
ATOM   3308  CG2 VAL A 216     -37.080  23.416  22.001  1.00 24.42           C  
ATOM   3309 HG21 VAL A 216     -38.149  23.412  21.791  1.00 24.42           H  
ATOM   3310 HG22 VAL A 216     -36.954  23.252  23.072  1.00 24.42           H  
ATOM   3311 HG23 VAL A 216     -36.608  22.593  21.465  1.00 24.42           H  
ATOM   3312  N   MET A 217     -33.466  25.334  20.231  1.00 24.65           N  
ATOM   3313  H   MET A 217     -33.392  24.330  20.310  1.00 24.65           H  
ATOM   3314  CA  MET A 217     -33.097  25.856  18.905  1.00 24.65           C  
ATOM   3315  HA  MET A 217     -32.013  25.806  18.807  1.00 24.65           H  
ATOM   3316  C   MET A 217     -33.544  27.293  18.564  1.00 24.65           C  
ATOM   3317  CB  MET A 217     -33.729  24.931  17.833  1.00 24.65           C  
ATOM   3318  HB2 MET A 217     -33.418  25.272  16.846  1.00 24.65           H  
ATOM   3319  HB3 MET A 217     -34.814  25.032  17.881  1.00 24.65           H  
ATOM   3320  O   MET A 217     -34.703  27.521  18.229  1.00 24.65           O  
ATOM   3321  CG  MET A 217     -33.406  23.433  17.947  1.00 24.65           C  
ATOM   3322  HG2 MET A 217     -33.356  23.147  18.997  1.00 24.65           H  
ATOM   3323  HG3 MET A 217     -32.428  23.245  17.506  1.00 24.65           H  
ATOM   3324  SD  MET A 217     -34.637  22.338  17.176  1.00 24.65           S  
ATOM   3325  CE  MET A 217     -34.433  22.751  15.423  1.00 24.65           C  
ATOM   3326  HE1 MET A 217     -34.683  23.799  15.259  1.00 24.65           H  
ATOM   3327  HE2 MET A 217     -35.099  22.129  14.825  1.00 24.65           H  
ATOM   3328  HE3 MET A 217     -33.402  22.570  15.119  1.00 24.65           H  
ATOM   3329  N   SER A 218     -32.589  28.214  18.424  1.00 25.99           N  
ATOM   3330  H   SER A 218     -31.699  28.077  18.880  1.00 25.99           H  
ATOM   3331  CA  SER A 218     -32.611  29.181  17.313  1.00 25.99           C  
ATOM   3332  HA  SER A 218     -32.852  28.623  16.408  1.00 25.99           H  
ATOM   3333  C   SER A 218     -31.245  29.833  17.082  1.00 25.99           C  
ATOM   3334  CB  SER A 218     -33.701  30.257  17.449  1.00 25.99           C  
ATOM   3335  HB2 SER A 218     -33.484  31.088  16.778  1.00 25.99           H  
ATOM   3336  HB3 SER A 218     -34.662  29.833  17.159  1.00 25.99           H  
ATOM   3337  O   SER A 218     -30.501  30.150  18.005  1.00 25.99           O  
ATOM   3338  OG  SER A 218     -33.806  30.737  18.768  1.00 25.99           O  
ATOM   3339  HG  SER A 218     -34.030  29.994  19.333  1.00 25.99           H  
ATOM   3340  N   SER A 219     -30.925  29.997  15.801  1.00 29.55           N  
ATOM   3341  H   SER A 219     -31.613  29.728  15.113  1.00 29.55           H  
ATOM   3342  CA  SER A 219     -29.827  30.797  15.257  1.00 29.55           C  
ATOM   3343  HA  SER A 219     -28.869  30.391  15.581  1.00 29.55           H  
ATOM   3344  C   SER A 219     -29.930  32.268  15.666  1.00 29.55           C  
ATOM   3345  CB  SER A 219     -29.941  30.724  13.728  1.00 29.55           C  
ATOM   3346  HB2 SER A 219     -29.307  31.480  13.265  1.00 29.55           H  
ATOM   3347  HB3 SER A 219     -29.616  29.740  13.391  1.00 29.55           H  
ATOM   3348  O   SER A 219     -31.023  32.832  15.612  1.00 29.55           O  
ATOM   3349  OG  SER A 219     -31.297  30.916  13.343  1.00 29.55           O  
ATOM   3350  HG  SER A 219     -31.565  31.787  13.643  1.00 29.55           H  
ATOM   3351  N   GLN A 220     -28.798  32.913  15.964  1.00 27.18           N  
ATOM   3352  H   GLN A 220     -27.928  32.402  15.983  1.00 27.18           H  
ATOM   3353  CA  GLN A 220     -28.758  34.341  16.291  1.00 27.18           C  
ATOM   3354  HA  GLN A 220     -29.726  34.769  16.027  1.00 27.18           H  
ATOM   3355  C   GLN A 220     -27.733  35.120  15.445  1.00 27.18           C  
ATOM   3356  CB  GLN A 220     -28.595  34.533  17.813  1.00 27.18           C  
ATOM   3357  HB2 GLN A 220     -27.546  34.444  18.094  1.00 27.18           H  
ATOM   3358  HB3 GLN A 220     -29.163  33.772  18.348  1.00 27.18           H  
ATOM   3359  O   GLN A 220     -26.737  35.630  15.958  1.00 27.18           O  
ATOM   3360  CG  GLN A 220     -29.149  35.912  18.203  1.00 27.18           C  
ATOM   3361  HG2 GLN A 220     -30.234  35.898  18.098  1.00 27.18           H  
ATOM   3362  HG3 GLN A 220     -28.763  36.653  17.504  1.00 27.18           H  
ATOM   3363  CD  GLN A 220     -28.813  36.371  19.619  1.00 27.18           C  
ATOM   3364  NE2 GLN A 220     -29.118  37.606  19.948  1.00 27.18           N  
ATOM   3365 HE21 GLN A 220     -28.861  37.883  20.885  1.00 27.18           H  
ATOM   3366 HE22 GLN A 220     -29.413  38.255  19.233  1.00 27.18           H  
ATOM   3367  OE1 GLN A 220     -28.270  35.667  20.451  1.00 27.18           O  
ATOM   3368  N   ASP A 221     -28.021  35.285  14.152  1.00 28.19           N  
ATOM   3369  H   ASP A 221     -28.825  34.819  13.758  1.00 28.19           H  
ATOM   3370  CA  ASP A 221     -27.391  36.333  13.340  1.00 28.19           C  
ATOM   3371  HA  ASP A 221     -26.311  36.308  13.488  1.00 28.19           H  
ATOM   3372  C   ASP A 221     -27.905  37.706  13.798  1.00 28.19           C  
ATOM   3373  CB  ASP A 221     -27.667  36.115  11.843  1.00 28.19           C  
ATOM   3374  HB2 ASP A 221     -27.450  37.040  11.309  1.00 28.19           H  
ATOM   3375  HB3 ASP A 221     -28.722  35.882  11.696  1.00 28.19           H  
ATOM   3376  O   ASP A 221     -28.973  38.166  13.393  1.00 28.19           O  
ATOM   3377  CG  ASP A 221     -26.791  35.018  11.241  1.00 28.19           C  
ATOM   3378  OD1 ASP A 221     -25.562  35.083  11.465  1.00 28.19           O  
ATOM   3379  OD2 ASP A 221     -27.361  34.140  10.558  1.00 28.19           O  
ATOM   3380  N   THR A 222     -27.156  38.372  14.681  1.00 36.61           N  
ATOM   3381  H   THR A 222     -26.303  37.936  15.002  1.00 36.61           H  
ATOM   3382  CA  THR A 222     -27.503  39.726  15.136  1.00 36.61           C  
ATOM   3383  HA  THR A 222     -28.576  39.874  15.013  1.00 36.61           H  
ATOM   3384  C   THR A 222     -26.796  40.768  14.283  1.00 36.61           C  
ATOM   3385  CB  THR A 222     -27.228  39.942  16.629  1.00 36.61           C  
ATOM   3386  HB  THR A 222     -26.163  39.834  16.833  1.00 36.61           H  
ATOM   3387  O   THR A 222     -25.625  41.083  14.499  1.00 36.61           O  
ATOM   3388  CG2 THR A 222     -27.714  41.303  17.132  1.00 36.61           C  
ATOM   3389 HG21 THR A 222     -27.098  42.096  16.711  1.00 36.61           H  
ATOM   3390 HG22 THR A 222     -28.754  41.460  16.846  1.00 36.61           H  
ATOM   3391 HG23 THR A 222     -27.631  41.340  18.219  1.00 36.61           H  
ATOM   3392  OG1 THR A 222     -27.938  38.982  17.369  1.00 36.61           O  
ATOM   3393  HG1 THR A 222     -27.637  38.127  17.052  1.00 36.61           H  
ATOM   3394  N   PHE A 223     -27.549  41.369  13.359  1.00 25.98           N  
ATOM   3395  H   PHE A 223     -28.475  41.000  13.199  1.00 25.98           H  
ATOM   3396  CA  PHE A 223     -27.230  42.689  12.819  1.00 25.98           C  
ATOM   3397  HA  PHE A 223     -26.361  42.629  12.164  1.00 25.98           H  
ATOM   3398  C   PHE A 223     -26.941  43.655  13.968  1.00 25.98           C  
ATOM   3399  CB  PHE A 223     -28.439  43.244  12.048  1.00 25.98           C  
ATOM   3400  HB2 PHE A 223     -28.418  44.333  12.104  1.00 25.98           H  
ATOM   3401  HB3 PHE A 223     -29.362  42.932  12.536  1.00 25.98           H  
ATOM   3402  O   PHE A 223     -27.802  43.857  14.825  1.00 25.98           O  
ATOM   3403  CG  PHE A 223     -28.501  42.871  10.586  1.00 25.98           C  
ATOM   3404  CD1 PHE A 223     -28.186  43.835   9.609  1.00 25.98           C  
ATOM   3405  HD1 PHE A 223     -27.883  44.830   9.903  1.00 25.98           H  
ATOM   3406  CD2 PHE A 223     -28.905  41.581  10.196  1.00 25.98           C  
ATOM   3407  HD2 PHE A 223     -29.152  40.836  10.938  1.00 25.98           H  
ATOM   3408  CE1 PHE A 223     -28.280  43.513   8.245  1.00 25.98           C  
ATOM   3409  HE1 PHE A 223     -28.047  44.254   7.494  1.00 25.98           H  
ATOM   3410  CE2 PHE A 223     -28.995  41.259   8.831  1.00 25.98           C  
ATOM   3411  HE2 PHE A 223     -29.307  40.269   8.535  1.00 25.98           H  
ATOM   3412  CZ  PHE A 223     -28.686  42.225   7.857  1.00 25.98           C  
ATOM   3413  HZ  PHE A 223     -28.764  41.973   6.809  1.00 25.98           H  
ATOM   3414  N   ASN A 224     -25.782  44.320  13.959  1.00 32.92           N  
ATOM   3415  H   ASN A 224     -25.060  44.079  13.296  1.00 32.92           H  
ATOM   3416  CA  ASN A 224     -25.586  45.450  14.856  1.00 32.92           C  
ATOM   3417  HA  ASN A 224     -26.588  45.809  15.093  1.00 32.92           H  
ATOM   3418  C   ASN A 224     -24.890  46.648  14.194  1.00 32.92           C  
ATOM   3419  CB  ASN A 224     -24.974  44.983  16.193  1.00 32.92           C  
ATOM   3420  HB2 ASN A 224     -23.919  45.253  16.243  1.00 32.92           H  
ATOM   3421  HB3 ASN A 224     -25.049  43.898  16.269  1.00 32.92           H  
ATOM   3422  O   ASN A 224     -23.720  46.609  13.833  1.00 32.92           O  
ATOM   3423  CG  ASN A 224     -25.705  45.590  17.383  1.00 32.92           C  
ATOM   3424  ND2 ASN A 224     -25.632  44.975  18.539  1.00 32.92           N  
ATOM   3425 HD21 ASN A 224     -26.151  45.386  19.302  1.00 32.92           H  
ATOM   3426 HD22 ASN A 224     -25.153  44.089  18.614  1.00 32.92           H  
ATOM   3427  OD1 ASN A 224     -26.337  46.636  17.299  1.00 32.92           O  
ATOM   3428  N   SER A 225     -25.696  47.704  14.060  1.00 30.13           N  
ATOM   3429  H   SER A 225     -26.661  47.509  14.285  1.00 30.13           H  
ATOM   3430  CA  SER A 225     -25.351  49.130  14.093  1.00 30.13           C  
ATOM   3431  HA  SER A 225     -26.198  49.626  13.621  1.00 30.13           H  
ATOM   3432  C   SER A 225     -24.114  49.642  13.328  1.00 30.13           C  
ATOM   3433  CB  SER A 225     -25.381  49.657  15.538  1.00 30.13           C  
ATOM   3434  HB2 SER A 225     -24.874  50.622  15.568  1.00 30.13           H  
ATOM   3435  HB3 SER A 225     -26.418  49.817  15.832  1.00 30.13           H  
ATOM   3436  O   SER A 225     -22.976  49.643  13.791  1.00 30.13           O  
ATOM   3437  OG  SER A 225     -24.783  48.795  16.488  1.00 30.13           O  
ATOM   3438  HG  SER A 225     -25.413  48.132  16.778  1.00 30.13           H  
ATOM   3439  N   ILE A 226     -24.407  50.314  12.209  1.00 26.15           N  
ATOM   3440  H   ILE A 226     -25.355  50.249  11.866  1.00 26.15           H  
ATOM   3441  CA  ILE A 226     -23.540  51.316  11.581  1.00 26.15           C  
ATOM   3442  HA  ILE A 226     -22.647  50.825  11.194  1.00 26.15           H  
ATOM   3443  C   ILE A 226     -23.119  52.367  12.625  1.00 26.15           C  
ATOM   3444  CB  ILE A 226     -24.304  51.998  10.410  1.00 26.15           C  
ATOM   3445  HB  ILE A 226     -25.303  52.261  10.758  1.00 26.15           H  
ATOM   3446  O   ILE A 226     -23.965  53.088  13.153  1.00 26.15           O  
ATOM   3447  CG1 ILE A 226     -24.452  51.100   9.158  1.00 26.15           C  
ATOM   3448 HG12 ILE A 226     -23.465  50.777   8.828  1.00 26.15           H  
ATOM   3449 HG13 ILE A 226     -24.892  51.693   8.356  1.00 26.15           H  
ATOM   3450  CG2 ILE A 226     -23.634  53.310   9.944  1.00 26.15           C  
ATOM   3451 HG21 ILE A 226     -22.597  53.118   9.669  1.00 26.15           H  
ATOM   3452 HG22 ILE A 226     -23.672  54.062  10.732  1.00 26.15           H  
ATOM   3453 HG23 ILE A 226     -24.163  53.712   9.081  1.00 26.15           H  
ATOM   3454  CD1 ILE A 226     -25.343  49.863   9.321  1.00 26.15           C  
ATOM   3455 HD11 ILE A 226     -24.849  49.112   9.938  1.00 26.15           H  
ATOM   3456 HD12 ILE A 226     -25.528  49.423   8.341  1.00 26.15           H  
ATOM   3457 HD13 ILE A 226     -26.297  50.142   9.768  1.00 26.15           H  
ATOM   3458  N   SER A 227     -21.810  52.549  12.821  1.00 31.22           N  
ATOM   3459  H   SER A 227     -21.171  51.876  12.422  1.00 31.22           H  
ATOM   3460  CA  SER A 227     -21.246  53.781  13.385  1.00 31.22           C  
ATOM   3461  HA  SER A 227     -22.053  54.414  13.755  1.00 31.22           H  
ATOM   3462  C   SER A 227     -20.516  54.566  12.299  1.00 31.22           C  
ATOM   3463  CB  SER A 227     -20.338  53.505  14.584  1.00 31.22           C  
ATOM   3464  HB2 SER A 227     -19.703  52.639  14.394  1.00 31.22           H  
ATOM   3465  HB3 SER A 227     -19.709  54.375  14.769  1.00 31.22           H  
ATOM   3466  O   SER A 227     -19.496  54.138  11.766  1.00 31.22           O  
ATOM   3467  OG  SER A 227     -21.147  53.292  15.721  1.00 31.22           O  
ATOM   3468  HG  SER A 227     -21.603  52.454  15.618  1.00 31.22           H  
ATOM   3469  N   ARG A 228     -21.049  55.746  11.969  1.00 24.56           N  
ATOM   3470  H   ARG A 228     -21.870  56.033  12.482  1.00 24.56           H  
ATOM   3471  CA  ARG A 228     -20.375  56.736  11.119  1.00 24.56           C  
ATOM   3472  HA  ARG A 228     -19.960  56.257  10.232  1.00 24.56           H  
ATOM   3473  C   ARG A 228     -19.248  57.400  11.916  1.00 24.56           C  
ATOM   3474  CB  ARG A 228     -21.368  57.854  10.734  1.00 24.56           C  
ATOM   3475  HB2 ARG A 228     -20.816  58.609  10.174  1.00 24.56           H  
ATOM   3476  HB3 ARG A 228     -21.725  58.326  11.650  1.00 24.56           H  
ATOM   3477  O   ARG A 228     -19.594  58.018  12.913  1.00 24.56           O  
ATOM   3478  CG  ARG A 228     -22.605  57.468   9.915  1.00 24.56           C  
ATOM   3479  HG2 ARG A 228     -23.180  56.698  10.430  1.00 24.56           H  
ATOM   3480  HG3 ARG A 228     -22.294  57.103   8.936  1.00 24.56           H  
ATOM   3481  CD  ARG A 228     -23.459  58.740   9.763  1.00 24.56           C  
ATOM   3482  HD2 ARG A 228     -23.837  59.029  10.743  1.00 24.56           H  
ATOM   3483  HD3 ARG A 228     -22.815  59.536   9.390  1.00 24.56           H  
ATOM   3484  NE  ARG A 228     -24.591  58.561   8.837  1.00 24.56           N  
ATOM   3485  HE  ARG A 228     -24.889  57.613   8.659  1.00 24.56           H  
ATOM   3486  NH1 ARG A 228     -24.961  60.787   8.379  1.00 24.56           N  
ATOM   3487 HH11 ARG A 228     -24.231  61.036   9.030  1.00 24.56           H  
ATOM   3488 HH12 ARG A 228     -25.476  61.500   7.882  1.00 24.56           H  
ATOM   3489  NH2 ARG A 228     -26.209  59.235   7.380  1.00 24.56           N  
ATOM   3490 HH21 ARG A 228     -26.715  59.964   6.898  1.00 24.56           H  
ATOM   3491 HH22 ARG A 228     -26.471  58.272   7.220  1.00 24.56           H  
ATOM   3492  CZ  ARG A 228     -25.245  59.525   8.207  1.00 24.56           C  
ATOM   3493  N   GLN A 229     -17.999  57.410  11.430  1.00 31.66           N  
ATOM   3494  H   GLN A 229     -17.755  56.680  10.776  1.00 31.66           H  
ATOM   3495  CA  GLN A 229     -17.098  58.587  11.458  1.00 31.66           C  
ATOM   3496  HA  GLN A 229     -17.686  59.453  11.155  1.00 31.66           H  
ATOM   3497  C   GLN A 229     -15.941  58.464  10.440  1.00 31.66           C  
ATOM   3498  CB  GLN A 229     -16.497  58.920  12.850  1.00 31.66           C  
ATOM   3499  HB2 GLN A 229     -15.659  59.596  12.684  1.00 31.66           H  
ATOM   3500  HB3 GLN A 229     -16.104  58.017  13.316  1.00 31.66           H  
ATOM   3501  O   GLN A 229     -15.073  57.609  10.550  1.00 31.66           O  
ATOM   3502  CG  GLN A 229     -17.489  59.619  13.808  1.00 31.66           C  
ATOM   3503  HG2 GLN A 229     -17.933  58.864  14.455  1.00 31.66           H  
ATOM   3504  HG3 GLN A 229     -18.275  60.094  13.222  1.00 31.66           H  
ATOM   3505  CD  GLN A 229     -16.942  60.708  14.719  1.00 31.66           C  
ATOM   3506  NE2 GLN A 229     -17.806  61.366  15.461  1.00 31.66           N  
ATOM   3507 HE21 GLN A 229     -17.403  62.049  16.086  1.00 31.66           H  
ATOM   3508 HE22 GLN A 229     -18.775  61.081  15.487  1.00 31.66           H  
ATOM   3509  OE1 GLN A 229     -15.771  61.025  14.781  1.00 31.66           O  
ATOM   3510  N   ASN A 230     -15.951  59.362   9.453  1.00 27.05           N  
ATOM   3511  H   ASN A 230     -16.839  59.817   9.299  1.00 27.05           H  
ATOM   3512  CA  ASN A 230     -14.832  60.184   8.973  1.00 27.05           C  
ATOM   3513  HA  ASN A 230     -14.927  60.251   7.890  1.00 27.05           H  
ATOM   3514  C   ASN A 230     -13.355  59.771   9.238  1.00 27.05           C  
ATOM   3515  CB  ASN A 230     -15.100  61.595   9.540  1.00 27.05           C  
ATOM   3516  HB2 ASN A 230     -15.403  61.530  10.585  1.00 27.05           H  
ATOM   3517  HB3 ASN A 230     -14.181  62.181   9.533  1.00 27.05           H  
ATOM   3518  O   ASN A 230     -12.823  59.980  10.319  1.00 27.05           O  
ATOM   3519  CG  ASN A 230     -16.142  62.375   8.762  1.00 27.05           C  
ATOM   3520  ND2 ASN A 230     -16.254  63.656   9.015  1.00 27.05           N  
ATOM   3521 HD21 ASN A 230     -16.925  64.169   8.460  1.00 27.05           H  
ATOM   3522 HD22 ASN A 230     -15.608  64.096   9.654  1.00 27.05           H  
ATOM   3523  OD1 ASN A 230     -16.884  61.854   7.946  1.00 27.05           O  
ATOM   3524  N   SER A 231     -12.663  59.446   8.137  1.00 23.78           N  
ATOM   3525  H   SER A 231     -13.223  58.993   7.429  1.00 23.78           H  
ATOM   3526  CA  SER A 231     -11.499  60.182   7.587  1.00 23.78           C  
ATOM   3527  HA  SER A 231     -11.224  59.617   6.696  1.00 23.78           H  
ATOM   3528  C   SER A 231     -10.175  60.392   8.370  1.00 23.78           C  
ATOM   3529  CB  SER A 231     -11.979  61.547   7.067  1.00 23.78           C  
ATOM   3530  HB2 SER A 231     -11.215  61.982   6.422  1.00 23.78           H  
ATOM   3531  HB3 SER A 231     -12.886  61.421   6.476  1.00 23.78           H  
ATOM   3532  O   SER A 231     -10.138  61.070   9.391  1.00 23.78           O  
ATOM   3533  OG  SER A 231     -12.230  62.444   8.126  1.00 23.78           O  
ATOM   3534  HG  SER A 231     -11.637  62.215   8.845  1.00 23.78           H  
ATOM   3535  N   TYR A 232      -9.080  60.094   7.648  1.00 24.83           N  
ATOM   3536  H   TYR A 232      -9.236  59.467   6.872  1.00 24.83           H  
ATOM   3537  CA  TYR A 232      -7.724  60.689   7.691  1.00 24.83           C  
ATOM   3538  HA  TYR A 232      -7.302  60.333   6.751  1.00 24.83           H  
ATOM   3539  C   TYR A 232      -6.664  60.222   8.715  1.00 24.83           C  
ATOM   3540  CB  TYR A 232      -7.744  62.222   7.517  1.00 24.83           C  
ATOM   3541  HB2 TYR A 232      -6.979  62.662   8.158  1.00 24.83           H  
ATOM   3542  HB3 TYR A 232      -8.694  62.634   7.857  1.00 24.83           H  
ATOM   3543  O   TYR A 232      -6.912  59.958   9.884  1.00 24.83           O  
ATOM   3544  CG  TYR A 232      -7.493  62.683   6.091  1.00 24.83           C  
ATOM   3545  CD1 TYR A 232      -6.213  63.120   5.697  1.00 24.83           C  
ATOM   3546  HD1 TYR A 232      -5.404  63.136   6.413  1.00 24.83           H  
ATOM   3547  CD2 TYR A 232      -8.541  62.667   5.152  1.00 24.83           C  
ATOM   3548  HD2 TYR A 232      -9.522  62.321   5.442  1.00 24.83           H  
ATOM   3549  CE1 TYR A 232      -5.992  63.556   4.374  1.00 24.83           C  
ATOM   3550  HE1 TYR A 232      -5.012  63.899   4.077  1.00 24.83           H  
ATOM   3551  CE2 TYR A 232      -8.330  63.107   3.834  1.00 24.83           C  
ATOM   3552  HE2 TYR A 232      -9.134  63.106   3.113  1.00 24.83           H  
ATOM   3553  OH  TYR A 232      -6.862  63.991   2.171  1.00 24.83           O  
ATOM   3554  HH  TYR A 232      -5.951  64.246   2.011  1.00 24.83           H  
ATOM   3555  CZ  TYR A 232      -7.055  63.558   3.443  1.00 24.83           C  
ATOM   3556  N   ILE A 233      -5.432  60.171   8.192  1.00 27.27           N  
ATOM   3557  H   ILE A 233      -5.348  60.499   7.241  1.00 27.27           H  
ATOM   3558  CA  ILE A 233      -4.165  59.743   8.808  1.00 27.27           C  
ATOM   3559  HA  ILE A 233      -4.355  58.990   9.573  1.00 27.27           H  
ATOM   3560  C   ILE A 233      -3.452  60.945   9.452  1.00 27.27           C  
ATOM   3561  CB  ILE A 233      -3.271  59.142   7.684  1.00 27.27           C  
ATOM   3562  HB  ILE A 233      -3.187  59.900   6.905  1.00 27.27           H  
ATOM   3563  O   ILE A 233      -3.440  62.027   8.859  1.00 27.27           O  
ATOM   3564  CG1 ILE A 233      -3.898  57.881   7.041  1.00 27.27           C  
ATOM   3565 HG12 ILE A 233      -3.711  57.014   7.674  1.00 27.27           H  
ATOM   3566 HG13 ILE A 233      -4.979  57.996   6.957  1.00 27.27           H  
ATOM   3567  CG2 ILE A 233      -1.838  58.824   8.156  1.00 27.27           C  
ATOM   3568 HG21 ILE A 233      -1.293  59.745   8.363  1.00 27.27           H  
ATOM   3569 HG22 ILE A 233      -1.284  58.291   7.383  1.00 27.27           H  
ATOM   3570 HG23 ILE A 233      -1.869  58.205   9.053  1.00 27.27           H  
ATOM   3571  CD1 ILE A 233      -3.374  57.603   5.623  1.00 27.27           C  
ATOM   3572 HD11 ILE A 233      -3.906  56.747   5.206  1.00 27.27           H  
ATOM   3573 HD12 ILE A 233      -2.309  57.371   5.640  1.00 27.27           H  
ATOM   3574 HD13 ILE A 233      -3.548  58.469   4.984  1.00 27.27           H  
ATOM   3575  N   PRO A 234      -2.753  60.743  10.583  1.00 31.36           N  
ATOM   3576  CA  PRO A 234      -1.405  61.310  10.713  1.00 31.36           C  
ATOM   3577  HA  PRO A 234      -1.054  61.652   9.739  1.00 31.36           H  
ATOM   3578  C   PRO A 234      -0.374  60.320  11.315  1.00 31.36           C  
ATOM   3579  CB  PRO A 234      -1.589  62.526  11.618  1.00 31.36           C  
ATOM   3580  HB2 PRO A 234      -2.008  63.351  11.042  1.00 31.36           H  
ATOM   3581  HB3 PRO A 234      -0.662  62.830  12.105  1.00 31.36           H  
ATOM   3582  O   PRO A 234      -0.741  59.434  12.086  1.00 31.36           O  
ATOM   3583  CG  PRO A 234      -2.627  62.024  12.623  1.00 31.36           C  
ATOM   3584  HG2 PRO A 234      -2.124  61.555  13.469  1.00 31.36           H  
ATOM   3585  HG3 PRO A 234      -3.266  62.836  12.968  1.00 31.36           H  
ATOM   3586  CD  PRO A 234      -3.432  60.964  11.856  1.00 31.36           C  
ATOM   3587  HD2 PRO A 234      -3.466  60.036  12.428  1.00 31.36           H  
ATOM   3588  HD3 PRO A 234      -4.448  61.323  11.691  1.00 31.36           H  
ATOM   3589  N   PRO A 235       0.932  60.482  11.028  1.00 36.72           N  
ATOM   3590  CA  PRO A 235       2.017  59.796  11.733  1.00 36.72           C  
ATOM   3591  HA  PRO A 235       1.705  58.808  12.073  1.00 36.72           H  
ATOM   3592  C   PRO A 235       2.541  60.627  12.919  1.00 36.72           C  
ATOM   3593  CB  PRO A 235       3.116  59.666  10.676  1.00 36.72           C  
ATOM   3594  HB2 PRO A 235       4.104  59.571  11.127  1.00 36.72           H  
ATOM   3595  HB3 PRO A 235       2.910  58.813  10.030  1.00 36.72           H  
ATOM   3596  O   PRO A 235       2.579  61.852  12.829  1.00 36.72           O  
ATOM   3597  CG  PRO A 235       2.977  60.969   9.879  1.00 36.72           C  
ATOM   3598  HG2 PRO A 235       3.552  61.760  10.361  1.00 36.72           H  
ATOM   3599  HG3 PRO A 235       3.305  60.841   8.848  1.00 36.72           H  
ATOM   3600  CD  PRO A 235       1.482  61.302   9.955  1.00 36.72           C  
ATOM   3601  HD2 PRO A 235       1.005  61.044   9.010  1.00 36.72           H  
ATOM   3602  HD3 PRO A 235       1.342  62.361  10.174  1.00 36.72           H  
ATOM   3603  N   THR A 236       3.045  59.995  13.987  1.00 30.98           N  
ATOM   3604  H   THR A 236       2.790  59.027  14.117  1.00 30.98           H  
ATOM   3605  CA  THR A 236       4.210  60.455  14.792  1.00 30.98           C  
ATOM   3606  HA  THR A 236       5.080  60.438  14.135  1.00 30.98           H  
ATOM   3607  C   THR A 236       4.513  59.491  15.944  1.00 30.98           C  
ATOM   3608  CB  THR A 236       4.113  61.873  15.410  1.00 30.98           C  
ATOM   3609  HB  THR A 236       4.476  61.844  16.438  1.00 30.98           H  
ATOM   3610  O   THR A 236       3.637  58.782  16.426  1.00 30.98           O  
ATOM   3611  CG2 THR A 236       5.022  62.845  14.654  1.00 30.98           C  
ATOM   3612 HG21 THR A 236       4.711  62.937  13.614  1.00 30.98           H  
ATOM   3613 HG22 THR A 236       4.974  63.823  15.134  1.00 30.98           H  
ATOM   3614 HG23 THR A 236       6.051  62.488  14.697  1.00 30.98           H  
ATOM   3615  OG1 THR A 236       2.817  62.412  15.435  1.00 30.98           O  
ATOM   3616  HG1 THR A 236       2.481  62.334  14.539  1.00 30.98           H  
ATOM   3617  N   ALA A 237       5.769  59.464  16.394  1.00 25.28           N  
ATOM   3618  H   ALA A 237       6.441  60.105  15.997  1.00 25.28           H  
ATOM   3619  CA  ALA A 237       6.185  58.708  17.575  1.00 25.28           C  
ATOM   3620  HA  ALA A 237       5.723  57.722  17.551  1.00 25.28           H  
ATOM   3621  C   ALA A 237       5.787  59.416  18.883  1.00 25.28           C  
ATOM   3622  CB  ALA A 237       7.712  58.562  17.504  1.00 25.28           C  
ATOM   3623  HB1 ALA A 237       7.991  58.044  16.587  1.00 25.28           H  
ATOM   3624  HB2 ALA A 237       8.062  57.976  18.355  1.00 25.28           H  
ATOM   3625  HB3 ALA A 237       8.188  59.542  17.527  1.00 25.28           H  
ATOM   3626  O   ALA A 237       5.846  60.643  18.906  1.00 25.28           O  
ATOM   3627  N   GLN A 238       5.525  58.663  19.970  1.00 27.28           N  
ATOM   3628  H   GLN A 238       5.181  57.729  19.795  1.00 27.28           H  
ATOM   3629  CA  GLN A 238       6.131  58.864  21.309  1.00 27.28           C  
ATOM   3630  HA  GLN A 238       7.174  58.561  21.219  1.00 27.28           H  
ATOM   3631  C   GLN A 238       5.528  58.001  22.450  1.00 27.28           C  
ATOM   3632  CB  GLN A 238       6.105  60.346  21.762  1.00 27.28           C  
ATOM   3633  HB2 GLN A 238       5.904  60.405  22.832  1.00 27.28           H  
ATOM   3634  HB3 GLN A 238       5.290  60.887  21.281  1.00 27.28           H  
ATOM   3635  O   GLN A 238       4.320  57.910  22.601  1.00 27.28           O  
ATOM   3636  CG  GLN A 238       7.466  61.023  21.486  1.00 27.28           C  
ATOM   3637  HG2 GLN A 238       8.241  60.482  22.028  1.00 27.28           H  
ATOM   3638  HG3 GLN A 238       7.720  60.971  20.428  1.00 27.28           H  
ATOM   3639  CD  GLN A 238       7.524  62.483  21.916  1.00 27.28           C  
ATOM   3640  NE2 GLN A 238       8.697  63.068  21.992  1.00 27.28           N  
ATOM   3641 HE21 GLN A 238       8.679  64.034  22.284  1.00 27.28           H  
ATOM   3642 HE22 GLN A 238       9.534  62.599  21.675  1.00 27.28           H  
ATOM   3643  OE1 GLN A 238       6.554  63.111  22.294  1.00 27.28           O  
ATOM   3644  N   GLN A 239       6.430  57.530  23.327  1.00 27.29           N  
ATOM   3645  H   GLN A 239       7.385  57.543  22.997  1.00 27.29           H  
ATOM   3646  CA  GLN A 239       6.304  57.382  24.797  1.00 27.29           C  
ATOM   3647  HA  GLN A 239       7.317  57.128  25.109  1.00 27.29           H  
ATOM   3648  C   GLN A 239       5.430  56.279  25.460  1.00 27.29           C  
ATOM   3649  CB  GLN A 239       6.058  58.759  25.443  1.00 27.29           C  
ATOM   3650  HB2 GLN A 239       5.881  58.621  26.510  1.00 27.29           H  
ATOM   3651  HB3 GLN A 239       5.166  59.213  25.013  1.00 27.29           H  
ATOM   3652  O   GLN A 239       4.209  56.287  25.415  1.00 27.29           O  
ATOM   3653  CG  GLN A 239       7.261  59.705  25.276  1.00 27.29           C  
ATOM   3654  HG2 GLN A 239       8.123  59.280  25.791  1.00 27.29           H  
ATOM   3655  HG3 GLN A 239       7.526  59.812  24.224  1.00 27.29           H  
ATOM   3656  CD  GLN A 239       6.993  61.082  25.873  1.00 27.29           C  
ATOM   3657  NE2 GLN A 239       6.974  62.154  25.113  1.00 27.29           N  
ATOM   3658 HE21 GLN A 239       6.905  62.115  24.107  1.00 27.29           H  
ATOM   3659 HE22 GLN A 239       6.732  63.005  25.601  1.00 27.29           H  
ATOM   3660  OE1 GLN A 239       6.813  61.234  27.065  1.00 27.29           O  
ATOM   3661  N   LEU A 240       6.150  55.415  26.198  1.00 25.09           N  
ATOM   3662  H   LEU A 240       7.129  55.401  25.947  1.00 25.09           H  
ATOM   3663  CA  LEU A 240       5.914  54.816  27.533  1.00 25.09           C  
ATOM   3664  HA  LEU A 240       6.345  53.816  27.499  1.00 25.09           H  
ATOM   3665  C   LEU A 240       4.485  54.626  28.093  1.00 25.09           C  
ATOM   3666  CB  LEU A 240       6.698  55.619  28.598  1.00 25.09           C  
ATOM   3667  HB2 LEU A 240       6.326  55.304  29.573  1.00 25.09           H  
ATOM   3668  HB3 LEU A 240       6.459  56.678  28.506  1.00 25.09           H  
ATOM   3669  O   LEU A 240       3.737  55.584  28.277  1.00 25.09           O  
ATOM   3670  CG  LEU A 240       8.225  55.425  28.628  1.00 25.09           C  
ATOM   3671  HG  LEU A 240       8.463  54.378  28.443  1.00 25.09           H  
ATOM   3672  CD1 LEU A 240       8.958  56.296  27.602  1.00 25.09           C  
ATOM   3673 HD11 LEU A 240       8.749  55.944  26.591  1.00 25.09           H  
ATOM   3674 HD12 LEU A 240      10.034  56.223  27.761  1.00 25.09           H  
ATOM   3675 HD13 LEU A 240       8.651  57.336  27.708  1.00 25.09           H  
ATOM   3676  CD2 LEU A 240       8.757  55.796  30.015  1.00 25.09           C  
ATOM   3677 HD21 LEU A 240       8.525  56.838  30.237  1.00 25.09           H  
ATOM   3678 HD22 LEU A 240       9.836  55.648  30.051  1.00 25.09           H  
ATOM   3679 HD23 LEU A 240       8.294  55.158  30.768  1.00 25.09           H  
ATOM   3680  N   PRO A 241       4.304  53.464  28.748  1.00 33.98           N  
ATOM   3681  CA  PRO A 241       3.909  53.428  30.161  1.00 33.98           C  
ATOM   3682  HA  PRO A 241       3.676  54.436  30.506  1.00 33.98           H  
ATOM   3683  C   PRO A 241       5.003  52.849  31.090  1.00 33.98           C  
ATOM   3684  CB  PRO A 241       2.621  52.606  30.190  1.00 33.98           C  
ATOM   3685  HB2 PRO A 241       2.453  52.130  31.156  1.00 33.98           H  
ATOM   3686  HB3 PRO A 241       1.777  53.243  29.926  1.00 33.98           H  
ATOM   3687  O   PRO A 241       5.777  51.970  30.719  1.00 33.98           O  
ATOM   3688  CG  PRO A 241       2.852  51.581  29.081  1.00 33.98           C  
ATOM   3689  HG2 PRO A 241       3.402  50.730  29.482  1.00 33.98           H  
ATOM   3690  HG3 PRO A 241       1.913  51.250  28.639  1.00 33.98           H  
ATOM   3691  CD  PRO A 241       3.728  52.316  28.061  1.00 33.98           C  
ATOM   3692  HD2 PRO A 241       4.512  51.656  27.690  1.00 33.98           H  
ATOM   3693  HD3 PRO A 241       3.109  52.658  27.231  1.00 33.98           H  
ATOM   3694  N   HIS A 242       5.056  53.346  32.331  1.00 28.74           N  
ATOM   3695  H   HIS A 242       4.369  54.047  32.571  1.00 28.74           H  
ATOM   3696  CA  HIS A 242       5.833  52.774  33.446  1.00 28.74           C  
ATOM   3697  HA  HIS A 242       6.845  52.543  33.113  1.00 28.74           H  
ATOM   3698  C   HIS A 242       5.191  51.483  34.005  1.00 28.74           C  
ATOM   3699  CB  HIS A 242       5.868  53.800  34.599  1.00 28.74           C  
ATOM   3700  HB2 HIS A 242       6.190  53.292  35.508  1.00 28.74           H  
ATOM   3701  HB3 HIS A 242       4.854  54.155  34.784  1.00 28.74           H  
ATOM   3702  O   HIS A 242       3.984  51.320  33.865  1.00 28.74           O  
ATOM   3703  CG  HIS A 242       6.783  54.989  34.447  1.00 28.74           C  
ATOM   3704  CD2 HIS A 242       6.545  56.245  34.941  1.00 28.74           C  
ATOM   3705  HD2 HIS A 242       5.637  56.574  35.424  1.00 28.74           H  
ATOM   3706  ND1 HIS A 242       8.089  54.971  34.011  1.00 28.74           N  
ATOM   3707  HD1 HIS A 242       8.567  54.193  33.579  1.00 28.74           H  
ATOM   3708  CE1 HIS A 242       8.619  56.186  34.231  1.00 28.74           C  
ATOM   3709  HE1 HIS A 242       9.627  56.481  33.979  1.00 28.74           H  
ATOM   3710  NE2 HIS A 242       7.715  56.996  34.801  1.00 28.74           N  
ATOM   3711  N   MET A 243       5.959  50.650  34.737  1.00 28.08           N  
ATOM   3712  H   MET A 243       6.925  50.591  34.450  1.00 28.08           H  
ATOM   3713  CA  MET A 243       5.736  50.320  36.174  1.00 28.08           C  
ATOM   3714  HA  MET A 243       5.889  51.237  36.742  1.00 28.08           H  
ATOM   3715  C   MET A 243       6.743  49.258  36.728  1.00 28.08           C  
ATOM   3716  CB  MET A 243       4.293  49.834  36.478  1.00 28.08           C  
ATOM   3717  HB2 MET A 243       4.323  49.171  37.343  1.00 28.08           H  
ATOM   3718  HB3 MET A 243       3.936  49.235  35.641  1.00 28.08           H  
ATOM   3719  O   MET A 243       6.666  48.087  36.394  1.00 28.08           O  
ATOM   3720  CG  MET A 243       3.244  50.927  36.799  1.00 28.08           C  
ATOM   3721  HG2 MET A 243       2.283  50.428  36.930  1.00 28.08           H  
ATOM   3722  HG3 MET A 243       3.123  51.596  35.947  1.00 28.08           H  
ATOM   3723  SD  MET A 243       3.506  51.994  38.245  1.00 28.08           S  
ATOM   3724  CE  MET A 243       3.239  50.806  39.589  1.00 28.08           C  
ATOM   3725  HE1 MET A 243       3.947  49.981  39.508  1.00 28.08           H  
ATOM   3726  HE2 MET A 243       3.379  51.306  40.547  1.00 28.08           H  
ATOM   3727  HE3 MET A 243       2.224  50.414  39.532  1.00 28.08           H  
ATOM   3728  N   TYR A 244       7.631  49.686  37.642  1.00 30.30           N  
ATOM   3729  H   TYR A 244       7.699  50.691  37.708  1.00 30.30           H  
ATOM   3730  CA  TYR A 244       8.133  49.001  38.867  1.00 30.30           C  
ATOM   3731  HA  TYR A 244       8.953  49.634  39.207  1.00 30.30           H  
ATOM   3732  C   TYR A 244       8.749  47.561  38.902  1.00 30.30           C  
ATOM   3733  CB  TYR A 244       7.049  49.160  39.954  1.00 30.30           C  
ATOM   3734  HB2 TYR A 244       6.073  48.934  39.525  1.00 30.30           H  
ATOM   3735  HB3 TYR A 244       7.196  48.429  40.749  1.00 30.30           H  
ATOM   3736  O   TYR A 244       8.034  46.575  39.027  1.00 30.30           O  
ATOM   3737  CG  TYR A 244       7.021  50.546  40.574  1.00 30.30           C  
ATOM   3738  CD1 TYR A 244       7.595  50.788  41.839  1.00 30.30           C  
ATOM   3739  HD1 TYR A 244       8.044  49.980  42.396  1.00 30.30           H  
ATOM   3740  CD2 TYR A 244       6.432  51.608  39.870  1.00 30.30           C  
ATOM   3741  HD2 TYR A 244       5.995  51.427  38.899  1.00 30.30           H  
ATOM   3742  CE1 TYR A 244       7.560  52.082  42.395  1.00 30.30           C  
ATOM   3743  HE1 TYR A 244       7.992  52.262  43.368  1.00 30.30           H  
ATOM   3744  CE2 TYR A 244       6.375  52.897  40.424  1.00 30.30           C  
ATOM   3745  HE2 TYR A 244       5.896  53.706  39.892  1.00 30.30           H  
ATOM   3746  OH  TYR A 244       6.878  54.383  42.226  1.00 30.30           O  
ATOM   3747  HH  TYR A 244       7.282  54.422  43.096  1.00 30.30           H  
ATOM   3748  CZ  TYR A 244       6.938  53.138  41.690  1.00 30.30           C  
ATOM   3749  N   ASN A 245      10.075  47.528  39.178  1.00 29.36           N  
ATOM   3750  H   ASN A 245      10.610  48.222  38.678  1.00 29.36           H  
ATOM   3751  CA  ASN A 245      10.706  47.122  40.474  1.00 29.36           C  
ATOM   3752  HA  ASN A 245      11.454  47.897  40.643  1.00 29.36           H  
ATOM   3753  C   ASN A 245      11.502  45.786  40.621  1.00 29.36           C  
ATOM   3754  CB  ASN A 245       9.700  47.283  41.633  1.00 29.36           C  
ATOM   3755  HB2 ASN A 245       9.200  48.246  41.540  1.00 29.36           H  
ATOM   3756  HB3 ASN A 245       8.962  46.483  41.576  1.00 29.36           H  
ATOM   3757  O   ASN A 245      10.962  44.717  40.387  1.00 29.36           O  
ATOM   3758  CG  ASN A 245      10.337  47.292  43.006  1.00 29.36           C  
ATOM   3759  ND2 ASN A 245       9.694  46.715  43.993  1.00 29.36           N  
ATOM   3760 HD21 ASN A 245      10.133  46.732  44.903  1.00 29.36           H  
ATOM   3761 HD22 ASN A 245       8.849  46.197  43.802  1.00 29.36           H  
ATOM   3762  OD1 ASN A 245      11.394  47.863  43.214  1.00 29.36           O  
ATOM   3763  N   MET A 246      12.711  45.900  41.224  1.00 27.15           N  
ATOM   3764  H   MET A 246      13.001  46.854  41.387  1.00 27.15           H  
ATOM   3765  CA  MET A 246      13.543  44.883  41.938  1.00 27.15           C  
ATOM   3766  HA  MET A 246      14.468  45.397  42.199  1.00 27.15           H  
ATOM   3767  C   MET A 246      14.002  43.611  41.161  1.00 27.15           C  
ATOM   3768  CB  MET A 246      12.848  44.537  43.274  1.00 27.15           C  
ATOM   3769  HB2 MET A 246      13.114  43.529  43.594  1.00 27.15           H  
ATOM   3770  HB3 MET A 246      11.769  44.520  43.116  1.00 27.15           H  
ATOM   3771  O   MET A 246      13.208  42.951  40.519  1.00 27.15           O  
ATOM   3772  CG  MET A 246      13.162  45.523  44.415  1.00 27.15           C  
ATOM   3773  HG2 MET A 246      12.261  45.621  45.021  1.00 27.15           H  
ATOM   3774  HG3 MET A 246      13.388  46.504  43.998  1.00 27.15           H  
ATOM   3775  SD  MET A 246      14.508  45.030  45.532  1.00 27.15           S  
ATOM   3776  CE  MET A 246      14.441  46.366  46.754  1.00 27.15           C  
ATOM   3777  HE1 MET A 246      15.212  46.207  47.508  1.00 27.15           H  
ATOM   3778  HE2 MET A 246      14.608  47.323  46.261  1.00 27.15           H  
ATOM   3779  HE3 MET A 246      13.463  46.372  47.235  1.00 27.15           H  
ATOM   3780  N   SER A 247      15.259  43.128  41.233  1.00 30.43           N  
ATOM   3781  H   SER A 247      15.436  42.374  40.584  1.00 30.43           H  
ATOM   3782  CA  SER A 247      16.373  43.436  42.154  1.00 30.43           C  
ATOM   3783  HA  SER A 247      16.417  44.511  42.331  1.00 30.43           H  
ATOM   3784  C   SER A 247      17.766  42.971  41.651  1.00 30.43           C  
ATOM   3785  CB  SER A 247      16.107  42.716  43.490  1.00 30.43           C  
ATOM   3786  HB2 SER A 247      15.124  42.996  43.868  1.00 30.43           H  
ATOM   3787  HB3 SER A 247      16.848  43.026  44.228  1.00 30.43           H  
ATOM   3788  O   SER A 247      17.855  42.106  40.789  1.00 30.43           O  
ATOM   3789  OG  SER A 247      16.139  41.307  43.362  1.00 30.43           O  
ATOM   3790  HG  SER A 247      15.598  41.056  42.609  1.00 30.43           H  
ATOM   3791  N   GLN A 248      18.817  43.471  42.327  1.00 30.37           N  
ATOM   3792  H   GLN A 248      18.594  44.236  42.947  1.00 30.37           H  
ATOM   3793  CA  GLN A 248      20.193  42.936  42.483  1.00 30.37           C  
ATOM   3794  HA  GLN A 248      20.508  43.443  43.395  1.00 30.37           H  
ATOM   3795  C   GLN A 248      21.359  43.290  41.522  1.00 30.37           C  
ATOM   3796  CB  GLN A 248      20.208  41.445  42.878  1.00 30.37           C  
ATOM   3797  HB2 GLN A 248      21.231  41.072  42.822  1.00 30.37           H  
ATOM   3798  HB3 GLN A 248      19.607  40.855  42.186  1.00 30.37           H  
ATOM   3799  O   GLN A 248      21.248  43.394  40.308  1.00 30.37           O  
ATOM   3800  CG  GLN A 248      19.715  41.242  44.316  1.00 30.37           C  
ATOM   3801  HG2 GLN A 248      20.296  41.864  44.997  1.00 30.37           H  
ATOM   3802  HG3 GLN A 248      18.668  41.535  44.392  1.00 30.37           H  
ATOM   3803  CD  GLN A 248      19.872  39.797  44.764  1.00 30.37           C  
ATOM   3804  NE2 GLN A 248      18.794  39.061  44.906  1.00 30.37           N  
ATOM   3805 HE21 GLN A 248      18.949  38.091  45.140  1.00 30.37           H  
ATOM   3806 HE22 GLN A 248      17.892  39.419  44.628  1.00 30.37           H  
ATOM   3807  OE1 GLN A 248      20.966  39.319  45.005  1.00 30.37           O  
ATOM   3808  N   SER A 249      22.526  43.397  42.181  1.00 33.81           N  
ATOM   3809  H   SER A 249      22.448  43.228  43.174  1.00 33.81           H  
ATOM   3810  CA  SER A 249      23.921  43.540  41.717  1.00 33.81           C  
ATOM   3811  HA  SER A 249      24.499  43.552  42.641  1.00 33.81           H  
ATOM   3812  C   SER A 249      24.358  44.831  41.003  1.00 33.81           C  
ATOM   3813  CB  SER A 249      24.444  42.273  41.030  1.00 33.81           C  
ATOM   3814  HB2 SER A 249      24.447  41.454  41.750  1.00 33.81           H  
ATOM   3815  HB3 SER A 249      25.471  42.438  40.704  1.00 33.81           H  
ATOM   3816  O   SER A 249      24.343  44.951  39.783  1.00 33.81           O  
ATOM   3817  OG  SER A 249      23.666  41.882  39.924  1.00 33.81           O  
ATOM   3818  HG  SER A 249      23.057  42.587  39.692  1.00 33.81           H  
ATOM   3819  N   THR A 250      24.914  45.751  41.798  1.00 25.65           N  
ATOM   3820  H   THR A 250      24.886  45.588  42.795  1.00 25.65           H  
ATOM   3821  CA  THR A 250      26.020  46.625  41.375  1.00 25.65           C  
ATOM   3822  HA  THR A 250      25.782  47.087  40.417  1.00 25.65           H  
ATOM   3823  C   THR A 250      27.309  45.807  41.213  1.00 25.65           C  
ATOM   3824  CB  THR A 250      26.274  47.718  42.427  1.00 25.65           C  
ATOM   3825  HB  THR A 250      27.221  48.213  42.210  1.00 25.65           H  
ATOM   3826  O   THR A 250      27.530  44.837  41.942  1.00 25.65           O  
ATOM   3827  CG2 THR A 250      25.174  48.774  42.456  1.00 25.65           C  
ATOM   3828 HG21 THR A 250      25.414  49.541  43.192  1.00 25.65           H  
ATOM   3829 HG22 THR A 250      24.218  48.314  42.708  1.00 25.65           H  
ATOM   3830 HG23 THR A 250      25.095  49.242  41.475  1.00 25.65           H  
ATOM   3831  OG1 THR A 250      26.320  47.160  43.724  1.00 25.65           O  
ATOM   3832  HG1 THR A 250      26.547  47.860  44.340  1.00 25.65           H  
ATOM   3833  N   PRO A 251      28.204  46.226  40.307  1.00 30.57           N  
ATOM   3834  CA  PRO A 251      29.479  46.752  40.800  1.00 30.57           C  
ATOM   3835  HA  PRO A 251      29.440  46.881  41.882  1.00 30.57           H  
ATOM   3836  C   PRO A 251      29.842  48.107  40.173  1.00 30.57           C  
ATOM   3837  CB  PRO A 251      30.515  45.673  40.480  1.00 30.57           C  
ATOM   3838  HB2 PRO A 251      30.451  44.875  41.220  1.00 30.57           H  
ATOM   3839  HB3 PRO A 251      31.531  46.066  40.426  1.00 30.57           H  
ATOM   3840  O   PRO A 251      29.313  48.507  39.140  1.00 30.57           O  
ATOM   3841  CG  PRO A 251      30.031  45.157  39.129  1.00 30.57           C  
ATOM   3842  HG2 PRO A 251      30.435  45.781  38.332  1.00 30.57           H  
ATOM   3843  HG3 PRO A 251      30.310  44.115  38.976  1.00 30.57           H  
ATOM   3844  CD  PRO A 251      28.510  45.331  39.192  1.00 30.57           C  
ATOM   3845  HD2 PRO A 251      28.146  45.757  38.257  1.00 30.57           H  
ATOM   3846  HD3 PRO A 251      28.043  44.359  39.348  1.00 30.57           H  
ATOM   3847  N   ALA A 252      30.766  48.825  40.812  1.00 21.88           N  
ATOM   3848  H   ALA A 252      31.237  48.412  41.604  1.00 21.88           H  
ATOM   3849  CA  ALA A 252      31.257  50.126  40.363  1.00 21.88           C  
ATOM   3850  HA  ALA A 252      30.701  50.456  39.486  1.00 21.88           H  
ATOM   3851  C   ALA A 252      32.747  50.060  40.000  1.00 21.88           C  
ATOM   3852  CB  ALA A 252      31.018  51.131  41.500  1.00 21.88           C  
ATOM   3853  HB1 ALA A 252      29.954  51.179  41.731  1.00 21.88           H  
ATOM   3854  HB2 ALA A 252      31.357  52.121  41.194  1.00 21.88           H  
ATOM   3855  HB3 ALA A 252      31.567  50.827  42.392  1.00 21.88           H  
ATOM   3856  O   ALA A 252      33.522  49.575  40.819  1.00 21.88           O  
ATOM   3857  N   SER A 253      33.152  50.636  38.856  1.00 28.49           N  
ATOM   3858  H   SER A 253      32.457  50.828  38.149  1.00 28.49           H  
ATOM   3859  CA  SER A 253      34.504  51.209  38.653  1.00 28.49           C  
ATOM   3860  HA  SER A 253      34.678  51.937  39.446  1.00 28.49           H  
ATOM   3861  C   SER A 253      34.678  51.942  37.304  1.00 28.49           C  
ATOM   3862  CB  SER A 253      35.624  50.160  38.791  1.00 28.49           C  
ATOM   3863  HB2 SER A 253      36.553  50.562  38.386  1.00 28.49           H  
ATOM   3864  HB3 SER A 253      35.794  49.943  39.845  1.00 28.49           H  
ATOM   3865  O   SER A 253      34.764  51.312  36.260  1.00 28.49           O  
ATOM   3866  OG  SER A 253      35.302  48.958  38.127  1.00 28.49           O  
ATOM   3867  HG  SER A 253      35.116  49.175  37.211  1.00 28.49           H  
ATOM   3868  N   SER A 254      34.741  53.279  37.376  1.00 25.29           N  
ATOM   3869  H   SER A 254      34.360  53.624  38.246  1.00 25.29           H  
ATOM   3870  CA  SER A 254      35.765  54.205  36.821  1.00 25.29           C  
ATOM   3871  HA  SER A 254      35.271  55.174  36.749  1.00 25.29           H  
ATOM   3872  C   SER A 254      36.498  53.998  35.463  1.00 25.29           C  
ATOM   3873  CB  SER A 254      36.851  54.342  37.897  1.00 25.29           C  
ATOM   3874  HB2 SER A 254      36.401  54.696  38.825  1.00 25.29           H  
ATOM   3875  HB3 SER A 254      37.600  55.070  37.585  1.00 25.29           H  
ATOM   3876  O   SER A 254      37.046  52.932  35.223  1.00 25.29           O  
ATOM   3877  OG  SER A 254      37.472  53.095  38.136  1.00 25.29           O  
ATOM   3878  HG  SER A 254      37.670  52.689  37.289  1.00 25.29           H  
ATOM   3879  N   GLN A 255      36.749  55.144  34.780  1.00 28.49           N  
ATOM   3880  H   GLN A 255      36.196  55.937  35.073  1.00 28.49           H  
ATOM   3881  CA  GLN A 255      37.734  55.454  33.691  1.00 28.49           C  
ATOM   3882  HA  GLN A 255      37.797  56.542  33.666  1.00 28.49           H  
ATOM   3883  C   GLN A 255      37.296  55.068  32.247  1.00 28.49           C  
ATOM   3884  CB  GLN A 255      39.155  54.975  34.082  1.00 28.49           C  
ATOM   3885  HB2 GLN A 255      39.140  53.901  34.264  1.00 28.49           H  
ATOM   3886  HB3 GLN A 255      39.836  55.150  33.249  1.00 28.49           H  
ATOM   3887  O   GLN A 255      36.955  53.922  32.005  1.00 28.49           O  
ATOM   3888  CG  GLN A 255      39.701  55.715  35.324  1.00 28.49           C  
ATOM   3889  HG2 GLN A 255      38.914  55.817  36.071  1.00 28.49           H  
ATOM   3890  HG3 GLN A 255      40.001  56.720  35.029  1.00 28.49           H  
ATOM   3891  CD  GLN A 255      40.889  55.038  36.013  1.00 28.49           C  
ATOM   3892  NE2 GLN A 255      41.297  55.516  37.169  1.00 28.49           N  
ATOM   3893 HE21 GLN A 255      42.073  55.015  37.577  1.00 28.49           H  
ATOM   3894 HE22 GLN A 255      40.848  56.310  37.603  1.00 28.49           H  
ATOM   3895  OE1 GLN A 255      41.485  54.083  35.554  1.00 28.49           O  
ATOM   3896  N   GLN A 256      37.040  56.010  31.310  1.00 26.59           N  
ATOM   3897  H   GLN A 256      36.334  55.615  30.704  1.00 26.59           H  
ATOM   3898  CA  GLN A 256      37.937  56.889  30.493  1.00 26.59           C  
ATOM   3899  HA  GLN A 256      37.271  57.555  29.945  1.00 26.59           H  
ATOM   3900  C   GLN A 256      38.745  56.147  29.389  1.00 26.59           C  
ATOM   3901  CB  GLN A 256      38.875  57.781  31.340  1.00 26.59           C  
ATOM   3902  HB2 GLN A 256      39.691  58.092  30.688  1.00 26.59           H  
ATOM   3903  HB3 GLN A 256      39.342  57.205  32.138  1.00 26.59           H  
ATOM   3904  O   GLN A 256      39.209  55.056  29.708  1.00 26.59           O  
ATOM   3905  CG  GLN A 256      38.199  59.041  31.920  1.00 26.59           C  
ATOM   3906  HG2 GLN A 256      37.327  59.291  31.316  1.00 26.59           H  
ATOM   3907  HG3 GLN A 256      37.849  58.828  32.930  1.00 26.59           H  
ATOM   3908  CD  GLN A 256      39.090  60.290  31.950  1.00 26.59           C  
ATOM   3909  NE2 GLN A 256      38.568  61.417  32.382  1.00 26.59           N  
ATOM   3910 HE21 GLN A 256      39.184  62.216  32.342  1.00 26.59           H  
ATOM   3911 HE22 GLN A 256      37.601  61.473  32.668  1.00 26.59           H  
ATOM   3912  OE1 GLN A 256      40.246  60.311  31.571  1.00 26.59           O  
ATOM   3913  N   PRO A 257      39.036  56.713  28.175  1.00 36.70           N  
ATOM   3914  CA  PRO A 257      38.658  58.028  27.579  1.00 36.70           C  
ATOM   3915  HA  PRO A 257      37.855  58.513  28.133  1.00 36.70           H  
ATOM   3916  C   PRO A 257      38.318  58.067  26.032  1.00 36.70           C  
ATOM   3917  CB  PRO A 257      39.974  58.788  27.777  1.00 36.70           C  
ATOM   3918  HB2 PRO A 257      40.044  59.692  27.172  1.00 36.70           H  
ATOM   3919  HB3 PRO A 257      40.106  59.060  28.824  1.00 36.70           H  
ATOM   3920  O   PRO A 257      38.501  57.081  25.334  1.00 36.70           O  
ATOM   3921  CG  PRO A 257      41.032  57.751  27.371  1.00 36.70           C  
ATOM   3922  HG2 PRO A 257      41.291  57.857  26.318  1.00 36.70           H  
ATOM   3923  HG3 PRO A 257      41.923  57.848  27.993  1.00 36.70           H  
ATOM   3924  CD  PRO A 257      40.344  56.399  27.595  1.00 36.70           C  
ATOM   3925  HD2 PRO A 257      40.223  55.871  26.650  1.00 36.70           H  
ATOM   3926  HD3 PRO A 257      40.959  55.794  28.260  1.00 36.70           H  
ATOM   3927  N   ILE A 258      37.974  59.271  25.509  1.00 27.31           N  
ATOM   3928  H   ILE A 258      37.698  59.961  26.193  1.00 27.31           H  
ATOM   3929  CA  ILE A 258      38.307  59.868  24.164  1.00 27.31           C  
ATOM   3930  HA  ILE A 258      37.955  60.895  24.263  1.00 27.31           H  
ATOM   3931  C   ILE A 258      37.601  59.444  22.827  1.00 27.31           C  
ATOM   3932  CB  ILE A 258      39.855  60.008  24.053  1.00 27.31           C  
ATOM   3933  HB  ILE A 258      40.300  59.100  24.458  1.00 27.31           H  
ATOM   3934  O   ILE A 258      37.348  58.275  22.574  1.00 27.31           O  
ATOM   3935  CG1 ILE A 258      40.327  61.222  24.893  1.00 27.31           C  
ATOM   3936 HG12 ILE A 258      40.154  62.141  24.332  1.00 27.31           H  
ATOM   3937 HG13 ILE A 258      39.735  61.305  25.804  1.00 27.31           H  
ATOM   3938  CG2 ILE A 258      40.426  60.173  22.637  1.00 27.31           C  
ATOM   3939 HG21 ILE A 258      40.126  61.133  22.216  1.00 27.31           H  
ATOM   3940 HG22 ILE A 258      40.090  59.365  21.988  1.00 27.31           H  
ATOM   3941 HG23 ILE A 258      41.515  60.134  22.654  1.00 27.31           H  
ATOM   3942  CD1 ILE A 258      41.808  61.158  25.292  1.00 27.31           C  
ATOM   3943 HD11 ILE A 258      42.444  61.235  24.410  1.00 27.31           H  
ATOM   3944 HD12 ILE A 258      42.037  61.990  25.957  1.00 27.31           H  
ATOM   3945 HD13 ILE A 258      42.020  60.222  25.809  1.00 27.31           H  
ATOM   3946  N   ASP A 259      37.376  60.479  21.980  1.00 26.25           N  
ATOM   3947  H   ASP A 259      37.726  61.363  22.321  1.00 26.25           H  
ATOM   3948  CA  ASP A 259      37.007  60.598  20.536  1.00 26.25           C  
ATOM   3949  HA  ASP A 259      36.737  61.649  20.427  1.00 26.25           H  
ATOM   3950  C   ASP A 259      35.751  59.883  19.977  1.00 26.25           C  
ATOM   3951  CB  ASP A 259      38.251  60.418  19.643  1.00 26.25           C  
ATOM   3952  HB2 ASP A 259      37.935  60.389  18.600  1.00 26.25           H  
ATOM   3953  HB3 ASP A 259      38.723  59.463  19.872  1.00 26.25           H  
ATOM   3954  O   ASP A 259      35.576  58.680  20.093  1.00 26.25           O  
ATOM   3955  CG  ASP A 259      39.274  61.558  19.793  1.00 26.25           C  
ATOM   3956  OD1 ASP A 259      38.896  62.623  20.341  1.00 26.25           O  
ATOM   3957  OD2 ASP A 259      40.442  61.348  19.400  1.00 26.25           O  
ATOM   3958  N   ASN A 260      34.821  60.556  19.280  1.00 37.97           N  
ATOM   3959  H   ASN A 260      33.942  60.061  19.222  1.00 37.97           H  
ATOM   3960  CA  ASN A 260      35.035  61.502  18.172  1.00 37.97           C  
ATOM   3961  HA  ASN A 260      35.928  62.099  18.356  1.00 37.97           H  
ATOM   3962  C   ASN A 260      33.830  62.457  17.978  1.00 37.97           C  
ATOM   3963  CB  ASN A 260      35.196  60.644  16.888  1.00 37.97           C  
ATOM   3964  HB2 ASN A 260      34.417  60.891  16.166  1.00 37.97           H  
ATOM   3965  HB3 ASN A 260      35.079  59.587  17.123  1.00 37.97           H  
ATOM   3966  O   ASN A 260      32.694  62.091  18.278  1.00 37.97           O  
ATOM   3967  CG  ASN A 260      36.527  60.818  16.187  1.00 37.97           C  
ATOM   3968  ND2 ASN A 260      36.961  59.831  15.441  1.00 37.97           N  
ATOM   3969 HD21 ASN A 260      37.885  59.960  15.053  1.00 37.97           H  
ATOM   3970 HD22 ASN A 260      36.468  58.950  15.420  1.00 37.97           H  
ATOM   3971  OD1 ASN A 260      37.176  61.842  16.269  1.00 37.97           O  
ATOM   3972  N   GLY A 261      34.043  63.640  17.390  1.00 24.78           N  
ATOM   3973  H   GLY A 261      34.980  63.869  17.088  1.00 24.78           H  
ATOM   3974  CA  GLY A 261      32.965  64.564  17.001  1.00 24.78           C  
ATOM   3975  HA2 GLY A 261      32.900  65.369  17.733  1.00 24.78           H  
ATOM   3976  HA3 GLY A 261      32.011  64.038  16.994  1.00 24.78           H  
ATOM   3977  C   GLY A 261      33.181  65.189  15.619  1.00 24.78           C  
ATOM   3978  O   GLY A 261      34.329  65.404  15.243  1.00 24.78           O  
ATOM   3979  N   ASN A 262      32.075  65.433  14.892  1.00 31.91           N  
ATOM   3980  H   ASN A 262      31.230  65.014  15.254  1.00 31.91           H  
ATOM   3981  CA  ASN A 262      31.866  66.284  13.692  1.00 31.91           C  
ATOM   3982  HA  ASN A 262      31.610  67.296  14.009  1.00 31.91           H  
ATOM   3983  C   ASN A 262      30.682  65.710  12.868  1.00 31.91           C  
ATOM   3984  CB  ASN A 262      33.129  66.338  12.797  1.00 31.91           C  
ATOM   3985  HB2 ASN A 262      32.842  66.493  11.757  1.00 31.91           H  
ATOM   3986  HB3 ASN A 262      33.656  65.384  12.824  1.00 31.91           H  
ATOM   3987  O   ASN A 262      30.556  64.496  12.806  1.00 31.91           O  
ATOM   3988  CG  ASN A 262      34.086  67.466  13.174  1.00 31.91           C  
ATOM   3989  ND2 ASN A 262      35.181  67.597  12.462  1.00 31.91           N  
ATOM   3990 HD21 ASN A 262      35.822  68.308  12.783  1.00 31.91           H  
ATOM   3991 HD22 ASN A 262      35.414  66.902  11.767  1.00 31.91           H  
ATOM   3992  OD1 ASN A 262      33.870  68.262  14.076  1.00 31.91           O  
ATOM   3993  N   THR A 263      29.823  66.398  12.103  1.00 26.37           N  
ATOM   3994  H   THR A 263      29.377  65.752  11.467  1.00 26.37           H  
ATOM   3995  CA  THR A 263      29.233  67.757  12.002  1.00 26.37           C  
ATOM   3996  HA  THR A 263      28.494  67.899  12.790  1.00 26.37           H  
ATOM   3997  C   THR A 263      28.524  67.834  10.625  1.00 26.37           C  
ATOM   3998  CB  THR A 263      30.226  68.941  11.997  1.00 26.37           C  
ATOM   3999  HB  THR A 263      29.852  69.691  11.300  1.00 26.37           H  
ATOM   4000  O   THR A 263      29.061  67.313   9.657  1.00 26.37           O  
ATOM   4001  CG2 THR A 263      30.344  69.653  13.346  1.00 26.37           C  
ATOM   4002 HG21 THR A 263      31.244  70.268  13.359  1.00 26.37           H  
ATOM   4003 HG22 THR A 263      29.477  70.297  13.493  1.00 26.37           H  
ATOM   4004 HG23 THR A 263      30.384  68.940  14.169  1.00 26.37           H  
ATOM   4005  OG1 THR A 263      31.491  68.589  11.518  1.00 26.37           O  
ATOM   4006  HG1 THR A 263      31.363  68.144  10.677  1.00 26.37           H  
ATOM   4007  N   LEU A 264      27.429  68.607  10.528  1.00 24.02           N  
ATOM   4008  H   LEU A 264      27.018  68.886  11.408  1.00 24.02           H  
ATOM   4009  CA  LEU A 264      26.942  69.364   9.341  1.00 24.02           C  
ATOM   4010  HA  LEU A 264      26.157  69.992   9.760  1.00 24.02           H  
ATOM   4011  C   LEU A 264      26.242  68.696   8.106  1.00 24.02           C  
ATOM   4012  CB  LEU A 264      28.037  70.358   8.871  1.00 24.02           C  
ATOM   4013  HB2 LEU A 264      29.035  69.960   9.052  1.00 24.02           H  
ATOM   4014  HB3 LEU A 264      27.951  70.457   7.789  1.00 24.02           H  
ATOM   4015  O   LEU A 264      26.874  68.063   7.275  1.00 24.02           O  
ATOM   4016  CG  LEU A 264      27.924  71.773   9.464  1.00 24.02           C  
ATOM   4017  HG  LEU A 264      26.887  72.098   9.390  1.00 24.02           H  
ATOM   4018  CD1 LEU A 264      28.330  71.891  10.932  1.00 24.02           C  
ATOM   4019 HD11 LEU A 264      29.406  71.747  11.034  1.00 24.02           H  
ATOM   4020 HD12 LEU A 264      27.791  71.162  11.537  1.00 24.02           H  
ATOM   4021 HD13 LEU A 264      28.085  72.890  11.293  1.00 24.02           H  
ATOM   4022  CD2 LEU A 264      28.784  72.744   8.657  1.00 24.02           C  
ATOM   4023 HD21 LEU A 264      28.462  72.745   7.615  1.00 24.02           H  
ATOM   4024 HD22 LEU A 264      29.831  72.441   8.703  1.00 24.02           H  
ATOM   4025 HD23 LEU A 264      28.681  73.753   9.056  1.00 24.02           H  
ATOM   4026  N   ILE A 265      24.959  69.082   7.928  1.00 24.32           N  
ATOM   4027  H   ILE A 265      24.491  69.279   8.801  1.00 24.32           H  
ATOM   4028  CA  ILE A 265      24.313  69.800   6.778  1.00 24.32           C  
ATOM   4029  HA  ILE A 265      23.271  69.884   7.086  1.00 24.32           H  
ATOM   4030  C   ILE A 265      24.207  69.190   5.346  1.00 24.32           C  
ATOM   4031  CB  ILE A 265      24.830  71.271   6.728  1.00 24.32           C  
ATOM   4032  HB  ILE A 265      25.920  71.246   6.697  1.00 24.32           H  
ATOM   4033  O   ILE A 265      25.203  68.897   4.699  1.00 24.32           O  
ATOM   4034  CG1 ILE A 265      24.388  72.037   8.001  1.00 24.32           C  
ATOM   4035 HG12 ILE A 265      24.726  71.497   8.886  1.00 24.32           H  
ATOM   4036 HG13 ILE A 265      23.299  72.069   8.040  1.00 24.32           H  
ATOM   4037  CG2 ILE A 265      24.360  72.056   5.483  1.00 24.32           C  
ATOM   4038 HG21 ILE A 265      24.740  71.591   4.573  1.00 24.32           H  
ATOM   4039 HG22 ILE A 265      23.271  72.098   5.442  1.00 24.32           H  
ATOM   4040 HG23 ILE A 265      24.759  73.071   5.489  1.00 24.32           H  
ATOM   4041  CD1 ILE A 265      24.916  73.476   8.110  1.00 24.32           C  
ATOM   4042 HD11 ILE A 265      24.795  73.828   9.134  1.00 24.32           H  
ATOM   4043 HD12 ILE A 265      25.971  73.517   7.837  1.00 24.32           H  
ATOM   4044 HD13 ILE A 265      24.350  74.136   7.452  1.00 24.32           H  
ATOM   4045  N   GLY A 266      22.976  69.257   4.789  1.00 26.91           N  
ATOM   4046  H   GLY A 266      22.209  69.429   5.423  1.00 26.91           H  
ATOM   4047  CA  GLY A 266      22.632  69.329   3.342  1.00 26.91           C  
ATOM   4048  HA2 GLY A 266      22.373  70.362   3.108  1.00 26.91           H  
ATOM   4049  HA3 GLY A 266      23.501  69.059   2.743  1.00 26.91           H  
ATOM   4050  C   GLY A 266      21.474  68.382   2.946  1.00 26.91           C  
ATOM   4051  O   GLY A 266      21.635  67.182   3.098  1.00 26.91           O  
ATOM   4052  N   THR A 267      20.218  68.749   2.627  1.00 27.20           N  
ATOM   4053  H   THR A 267      19.640  67.938   2.790  1.00 27.20           H  
ATOM   4054  CA  THR A 267      19.565  69.676   1.654  1.00 27.20           C  
ATOM   4055  HA  THR A 267      18.550  69.763   2.040  1.00 27.20           H  
ATOM   4056  C   THR A 267      19.370  69.167   0.207  1.00 27.20           C  
ATOM   4057  CB  THR A 267      20.028  71.144   1.616  1.00 27.20           C  
ATOM   4058  HB  THR A 267      19.398  71.670   0.898  1.00 27.20           H  
ATOM   4059  O   THR A 267      20.244  69.345  -0.632  1.00 27.20           O  
ATOM   4060  CG2 THR A 267      19.872  71.871   2.951  1.00 27.20           C  
ATOM   4061 HG21 THR A 267      18.819  71.899   3.232  1.00 27.20           H  
ATOM   4062 HG22 THR A 267      20.441  71.365   3.730  1.00 27.20           H  
ATOM   4063 HG23 THR A 267      20.237  72.893   2.847  1.00 27.20           H  
ATOM   4064  OG1 THR A 267      21.351  71.255   1.166  1.00 27.20           O  
ATOM   4065  HG1 THR A 267      21.397  70.785   0.330  1.00 27.20           H  
ATOM   4066  N   SER A 268      18.123  68.756  -0.088  1.00 26.72           N  
ATOM   4067  H   SER A 268      17.570  68.475   0.709  1.00 26.72           H  
ATOM   4068  CA  SER A 268      17.320  69.020  -1.313  1.00 26.72           C  
ATOM   4069  HA  SER A 268      16.351  68.573  -1.093  1.00 26.72           H  
ATOM   4070  C   SER A 268      17.686  68.474  -2.713  1.00 26.72           C  
ATOM   4071  CB  SER A 268      17.049  70.527  -1.442  1.00 26.72           C  
ATOM   4072  HB2 SER A 268      16.377  70.714  -2.280  1.00 26.72           H  
ATOM   4073  HB3 SER A 268      16.569  70.890  -0.533  1.00 26.72           H  
ATOM   4074  O   SER A 268      18.841  68.423  -3.113  1.00 26.72           O  
ATOM   4075  OG  SER A 268      18.251  71.241  -1.644  1.00 26.72           O  
ATOM   4076  HG  SER A 268      18.931  70.626  -1.929  1.00 26.72           H  
ATOM   4077  N   ASN A 269      16.604  68.317  -3.499  1.00 28.67           N  
ATOM   4078  H   ASN A 269      15.718  68.391  -3.020  1.00 28.67           H  
ATOM   4079  CA  ASN A 269      16.469  68.149  -4.959  1.00 28.67           C  
ATOM   4080  HA  ASN A 269      15.408  68.342  -5.121  1.00 28.67           H  
ATOM   4081  C   ASN A 269      16.610  66.738  -5.559  1.00 28.67           C  
ATOM   4082  CB  ASN A 269      17.219  69.246  -5.750  1.00 28.67           C  
ATOM   4083  HB2 ASN A 269      18.006  69.701  -5.147  1.00 28.67           H  
ATOM   4084  HB3 ASN A 269      17.708  68.783  -6.607  1.00 28.67           H  
ATOM   4085  O   ASN A 269      17.400  65.919  -5.110  1.00 28.67           O  
ATOM   4086  CG  ASN A 269      16.318  70.354  -6.267  1.00 28.67           C  
ATOM   4087  ND2 ASN A 269      16.766  71.092  -7.253  1.00 28.67           N  
ATOM   4088 HD21 ASN A 269      17.675  70.907  -7.654  1.00 28.67           H  
ATOM   4089 HD22 ASN A 269      16.141  71.806  -7.597  1.00 28.67           H  
ATOM   4090  OD1 ASN A 269      15.207  70.571  -5.814  1.00 28.67           O  
ATOM   4091  N   GLY A 270      15.796  66.466  -6.588  1.00 25.83           N  
ATOM   4092  H   GLY A 270      15.245  67.218  -6.977  1.00 25.83           H  
ATOM   4093  CA  GLY A 270      15.700  65.164  -7.259  1.00 25.83           C  
ATOM   4094  HA2 GLY A 270      16.532  64.526  -6.964  1.00 25.83           H  
ATOM   4095  HA3 GLY A 270      14.777  64.673  -6.951  1.00 25.83           H  
ATOM   4096  C   GLY A 270      15.712  65.267  -8.787  1.00 25.83           C  
ATOM   4097  O   GLY A 270      15.961  66.338  -9.337  1.00 25.83           O  
ATOM   4098  N   GLY A 271      15.404  64.155  -9.461  1.00 24.72           N  
ATOM   4099  H   GLY A 271      15.325  63.292  -8.943  1.00 24.72           H  
ATOM   4100  CA  GLY A 271      15.249  64.081 -10.918  1.00 24.72           C  
ATOM   4101  HA2 GLY A 271      14.194  64.197 -11.164  1.00 24.72           H  
ATOM   4102  HA3 GLY A 271      15.793  64.899 -11.389  1.00 24.72           H  
ATOM   4103  C   GLY A 271      15.776  62.776 -11.531  1.00 24.72           C  
ATOM   4104  O   GLY A 271      16.911  62.405 -11.277  1.00 24.72           O  
ATOM   4105  N   PHE A 272      14.925  62.134 -12.342  1.00 22.66           N  
ATOM   4106  H   PHE A 272      13.982  62.493 -12.337  1.00 22.66           H  
ATOM   4107  CA  PHE A 272      15.212  61.270 -13.507  1.00 22.66           C  
ATOM   4108  HA  PHE A 272      14.362  60.597 -13.618  1.00 22.66           H  
ATOM   4109  C   PHE A 272      16.472  60.372 -13.540  1.00 22.66           C  
ATOM   4110  CB  PHE A 272      15.231  62.174 -14.752  1.00 22.66           C  
ATOM   4111  HB2 PHE A 272      15.616  61.599 -15.595  1.00 22.66           H  
ATOM   4112  HB3 PHE A 272      15.927  62.997 -14.592  1.00 22.66           H  
ATOM   4113  O   PHE A 272      17.590  60.867 -13.634  1.00 22.66           O  
ATOM   4114  CG  PHE A 272      13.878  62.728 -15.150  1.00 22.66           C  
ATOM   4115  CD1 PHE A 272      13.102  62.037 -16.100  1.00 22.66           C  
ATOM   4116  HD1 PHE A 272      13.470  61.122 -16.539  1.00 22.66           H  
ATOM   4117  CD2 PHE A 272      13.393  63.926 -14.589  1.00 22.66           C  
ATOM   4118  HD2 PHE A 272      13.995  64.474 -13.880  1.00 22.66           H  
ATOM   4119  CE1 PHE A 272      11.846  62.536 -16.484  1.00 22.66           C  
ATOM   4120  HE1 PHE A 272      11.254  62.004 -17.214  1.00 22.66           H  
ATOM   4121  CE2 PHE A 272      12.131  64.419 -14.967  1.00 22.66           C  
ATOM   4122  HE2 PHE A 272      11.758  65.338 -14.538  1.00 22.66           H  
ATOM   4123  CZ  PHE A 272      11.358  63.725 -15.915  1.00 22.66           C  
ATOM   4124  HZ  PHE A 272      10.391  64.105 -16.209  1.00 22.66           H  
ATOM   4125  N   GLY A 273      16.279  59.057 -13.729  1.00 25.51           N  
ATOM   4126  H   GLY A 273      15.365  58.656 -13.575  1.00 25.51           H  
ATOM   4127  CA  GLY A 273      17.332  58.185 -14.277  1.00 25.51           C  
ATOM   4128  HA2 GLY A 273      18.274  58.407 -13.774  1.00 25.51           H  
ATOM   4129  HA3 GLY A 273      17.468  58.420 -15.333  1.00 25.51           H  
ATOM   4130  C   GLY A 273      17.094  56.679 -14.120  1.00 25.51           C  
ATOM   4131  O   GLY A 273      16.896  56.200 -13.014  1.00 25.51           O  
ATOM   4132  N   GLN A 274      17.134  55.960 -15.243  1.00 27.57           N  
ATOM   4133  H   GLN A 274      17.360  56.475 -16.082  1.00 27.57           H  
ATOM   4134  CA  GLN A 274      17.154  54.494 -15.404  1.00 27.57           C  
ATOM   4135  HA  GLN A 274      16.138  54.103 -15.345  1.00 27.57           H  
ATOM   4136  C   GLN A 274      18.073  53.735 -14.410  1.00 27.57           C  
ATOM   4137  CB  GLN A 274      17.722  54.248 -16.814  1.00 27.57           C  
ATOM   4138  HB2 GLN A 274      18.632  54.838 -16.927  1.00 27.57           H  
ATOM   4139  HB3 GLN A 274      18.033  53.207 -16.901  1.00 27.57           H  
ATOM   4140  O   GLN A 274      19.180  54.211 -14.155  1.00 27.57           O  
ATOM   4141  CG  GLN A 274      16.766  54.613 -17.968  1.00 27.57           C  
ATOM   4142  HG2 GLN A 274      16.075  55.398 -17.660  1.00 27.57           H  
ATOM   4143  HG3 GLN A 274      17.358  54.999 -18.798  1.00 27.57           H  
ATOM   4144  CD  GLN A 274      15.982  53.416 -18.503  1.00 27.57           C  
ATOM   4145  NE2 GLN A 274      14.819  53.613 -19.079  1.00 27.57           N  
ATOM   4146 HE21 GLN A 274      14.434  54.539 -19.205  1.00 27.57           H  
ATOM   4147 HE22 GLN A 274      14.380  52.770 -19.421  1.00 27.57           H  
ATOM   4148  OE1 GLN A 274      16.390  52.276 -18.439  1.00 27.57           O  
ATOM   4149  N   PRO A 275      17.689  52.538 -13.914  1.00 33.85           N  
ATOM   4150  CA  PRO A 275      18.567  51.691 -13.109  1.00 33.85           C  
ATOM   4151  HA  PRO A 275      19.227  52.300 -12.491  1.00 33.85           H  
ATOM   4152  C   PRO A 275      19.425  50.768 -13.993  1.00 33.85           C  
ATOM   4153  CB  PRO A 275      17.619  50.911 -12.194  1.00 33.85           C  
ATOM   4154  HB2 PRO A 275      17.366  51.525 -11.330  1.00 33.85           H  
ATOM   4155  HB3 PRO A 275      18.043  49.960 -11.871  1.00 33.85           H  
ATOM   4156  O   PRO A 275      18.931  49.789 -14.549  1.00 33.85           O  
ATOM   4157  CG  PRO A 275      16.372  50.716 -13.061  1.00 33.85           C  
ATOM   4158  HG2 PRO A 275      15.470  50.670 -12.452  1.00 33.85           H  
ATOM   4159  HG3 PRO A 275      16.469  49.807 -13.653  1.00 33.85           H  
ATOM   4160  CD  PRO A 275      16.362  51.938 -13.989  1.00 33.85           C  
ATOM   4161  HD2 PRO A 275      16.136  51.630 -15.010  1.00 33.85           H  
ATOM   4162  HD3 PRO A 275      15.618  52.652 -13.637  1.00 33.85           H  
ATOM   4163  N   GLU A 276      20.726  51.047 -14.076  1.00 25.21           N  
ATOM   4164  H   GLU A 276      21.079  51.875 -13.618  1.00 25.21           H  
ATOM   4165  CA  GLU A 276      21.699  50.231 -14.810  1.00 25.21           C  
ATOM   4166  HA  GLU A 276      21.202  49.322 -15.150  1.00 25.21           H  
ATOM   4167  C   GLU A 276      22.860  49.813 -13.881  1.00 25.21           C  
ATOM   4168  CB  GLU A 276      22.147  50.991 -16.081  1.00 25.21           C  
ATOM   4169  HB2 GLU A 276      21.265  51.458 -16.519  1.00 25.21           H  
ATOM   4170  HB3 GLU A 276      22.849  51.781 -15.814  1.00 25.21           H  
ATOM   4171  O   GLU A 276      23.540  50.661 -13.315  1.00 25.21           O  
ATOM   4172  CG  GLU A 276      22.775  50.072 -17.142  1.00 25.21           C  
ATOM   4173  HG2 GLU A 276      23.731  49.711 -16.763  1.00 25.21           H  
ATOM   4174  HG3 GLU A 276      22.121  49.213 -17.287  1.00 25.21           H  
ATOM   4175  CD  GLU A 276      22.973  50.763 -18.505  1.00 25.21           C  
ATOM   4176  OE1 GLU A 276      24.122  50.753 -19.004  1.00 25.21           O  
ATOM   4177  OE2 GLU A 276      21.971  51.268 -19.059  1.00 25.21           O  
ATOM   4178  N   PHE A 277      23.050  48.495 -13.735  1.00 25.36           N  
ATOM   4179  H   PHE A 277      22.351  47.921 -14.185  1.00 25.36           H  
ATOM   4180  CA  PHE A 277      24.245  47.758 -13.270  1.00 25.36           C  
ATOM   4181  HA  PHE A 277      23.880  46.741 -13.125  1.00 25.36           H  
ATOM   4182  C   PHE A 277      24.978  48.091 -11.934  1.00 25.36           C  
ATOM   4183  CB  PHE A 277      25.242  47.647 -14.441  1.00 25.36           C  
ATOM   4184  HB2 PHE A 277      26.243  47.490 -14.040  1.00 25.36           H  
ATOM   4185  HB3 PHE A 277      25.274  48.589 -14.990  1.00 25.36           H  
ATOM   4186  O   PHE A 277      25.623  49.119 -11.765  1.00 25.36           O  
ATOM   4187  CG  PHE A 277      24.939  46.509 -15.404  1.00 25.36           C  
ATOM   4188  CD1 PHE A 277      25.716  45.335 -15.374  1.00 25.36           C  
ATOM   4189  HD1 PHE A 277      26.560  45.267 -14.703  1.00 25.36           H  
ATOM   4190  CD2 PHE A 277      23.875  46.602 -16.319  1.00 25.36           C  
ATOM   4191  HD2 PHE A 277      23.276  47.499 -16.364  1.00 25.36           H  
ATOM   4192  CE1 PHE A 277      25.420  44.259 -16.229  1.00 25.36           C  
ATOM   4193  HE1 PHE A 277      26.020  43.362 -16.201  1.00 25.36           H  
ATOM   4194  CE2 PHE A 277      23.583  45.534 -17.186  1.00 25.36           C  
ATOM   4195  HE2 PHE A 277      22.768  45.621 -17.889  1.00 25.36           H  
ATOM   4196  CZ  PHE A 277      24.351  44.358 -17.136  1.00 25.36           C  
ATOM   4197  HZ  PHE A 277      24.124  43.538 -17.800  1.00 25.36           H  
ATOM   4198  N   GLN A 278      25.130  47.015 -11.134  1.00 25.99           N  
ATOM   4199  H   GLN A 278      24.469  46.268 -11.291  1.00 25.99           H  
ATOM   4200  CA  GLN A 278      26.314  46.651 -10.314  1.00 25.99           C  
ATOM   4201  HA  GLN A 278      26.105  45.619 -10.033  1.00 25.99           H  
ATOM   4202  C   GLN A 278      26.502  47.275  -8.894  1.00 25.99           C  
ATOM   4203  CB  GLN A 278      27.551  46.558 -11.244  1.00 25.99           C  
ATOM   4204  HB2 GLN A 278      27.527  47.341 -12.002  1.00 25.99           H  
ATOM   4205  HB3 GLN A 278      28.482  46.696 -10.696  1.00 25.99           H  
ATOM   4206  O   GLN A 278      25.783  48.196  -8.519  1.00 25.99           O  
ATOM   4207  CG  GLN A 278      27.551  45.174 -11.927  1.00 25.99           C  
ATOM   4208  HG2 GLN A 278      27.642  44.395 -11.170  1.00 25.99           H  
ATOM   4209  HG3 GLN A 278      26.597  45.026 -12.435  1.00 25.99           H  
ATOM   4210  CD  GLN A 278      28.666  44.964 -12.945  1.00 25.99           C  
ATOM   4211  NE2 GLN A 278      28.733  43.801 -13.553  1.00 25.99           N  
ATOM   4212 HE21 GLN A 278      29.466  43.714 -14.243  1.00 25.99           H  
ATOM   4213 HE22 GLN A 278      28.057  43.074 -13.368  1.00 25.99           H  
ATOM   4214  OE1 GLN A 278      29.493  45.812 -13.220  1.00 25.99           O  
ATOM   4215  N   PRO A 279      27.295  46.620  -8.002  1.00 35.58           N  
ATOM   4216  CA  PRO A 279      26.764  46.158  -6.706  1.00 35.58           C  
ATOM   4217  HA  PRO A 279      25.678  46.083  -6.764  1.00 35.58           H  
ATOM   4218  C   PRO A 279      27.111  47.015  -5.475  1.00 35.58           C  
ATOM   4219  CB  PRO A 279      27.349  44.751  -6.531  1.00 35.58           C  
ATOM   4220  HB2 PRO A 279      26.790  44.039  -7.140  1.00 35.58           H  
ATOM   4221  HB3 PRO A 279      27.369  44.427  -5.491  1.00 35.58           H  
ATOM   4222  O   PRO A 279      28.082  47.770  -5.466  1.00 35.58           O  
ATOM   4223  CG  PRO A 279      28.753  44.928  -7.097  1.00 35.58           C  
ATOM   4224  HG2 PRO A 279      29.199  43.975  -7.382  1.00 35.58           H  
ATOM   4225  HG3 PRO A 279      29.386  45.453  -6.382  1.00 35.58           H  
ATOM   4226  CD  PRO A 279      28.477  45.812  -8.308  1.00 35.58           C  
ATOM   4227  HD2 PRO A 279      28.274  45.150  -9.150  1.00 35.58           H  
ATOM   4228  HD3 PRO A 279      29.338  46.446  -8.519  1.00 35.58           H  
ATOM   4229  N   VAL A 280      26.366  46.789  -4.383  1.00 26.74           N  
ATOM   4230  H   VAL A 280      25.625  46.105  -4.443  1.00 26.74           H  
ATOM   4231  CA  VAL A 280      26.587  47.396  -3.056  1.00 26.74           C  
ATOM   4232  HA  VAL A 280      27.522  47.955  -3.089  1.00 26.74           H  
ATOM   4233  C   VAL A 280      26.734  46.318  -1.972  1.00 26.74           C  
ATOM   4234  CB  VAL A 280      25.469  48.400  -2.701  1.00 26.74           C  
ATOM   4235  HB  VAL A 280      24.522  47.867  -2.609  1.00 26.74           H  
ATOM   4236  O   VAL A 280      26.065  45.288  -2.002  1.00 26.74           O  
ATOM   4237  CG1 VAL A 280      25.751  49.134  -1.381  1.00 26.74           C  
ATOM   4238 HG11 VAL A 280      25.729  48.433  -0.546  1.00 26.74           H  
ATOM   4239 HG12 VAL A 280      26.720  49.631  -1.421  1.00 26.74           H  
ATOM   4240 HG13 VAL A 280      24.974  49.877  -1.200  1.00 26.74           H  
ATOM   4241  CG2 VAL A 280      25.316  49.477  -3.786  1.00 26.74           C  
ATOM   4242 HG21 VAL A 280      26.265  49.989  -3.945  1.00 26.74           H  
ATOM   4243 HG22 VAL A 280      24.996  49.026  -4.725  1.00 26.74           H  
ATOM   4244 HG23 VAL A 280      24.558  50.202  -3.490  1.00 26.74           H  
ATOM   4245  N   SER A 281      27.642  46.568  -1.029  1.00 26.84           N  
ATOM   4246  H   SER A 281      28.171  47.424  -1.116  1.00 26.84           H  
ATOM   4247  CA  SER A 281      28.062  45.671   0.055  1.00 26.84           C  
ATOM   4248  HA  SER A 281      28.202  44.672  -0.358  1.00 26.84           H  
ATOM   4249  C   SER A 281      27.093  45.579   1.249  1.00 26.84           C  
ATOM   4250  CB  SER A 281      29.407  46.176   0.608  1.00 26.84           C  
ATOM   4251  HB2 SER A 281      29.866  45.388   1.206  1.00 26.84           H  
ATOM   4252  HB3 SER A 281      29.227  47.041   1.246  1.00 26.84           H  
ATOM   4253  O   SER A 281      26.282  46.471   1.470  1.00 26.84           O  
ATOM   4254  OG  SER A 281      30.306  46.555  -0.419  1.00 26.84           O  
ATOM   4255  HG  SER A 281      31.174  46.690  -0.032  1.00 26.84           H  
ATOM   4256  N   ASN A 282      27.338  44.576   2.106  1.00 25.18           N  
ATOM   4257  H   ASN A 282      28.009  43.890   1.791  1.00 25.18           H  
ATOM   4258  CA  ASN A 282      27.058  44.535   3.555  1.00 25.18           C  
ATOM   4259  HA  ASN A 282      27.302  43.527   3.890  1.00 25.18           H  
ATOM   4260  C   ASN A 282      25.617  44.800   4.054  1.00 25.18           C  
ATOM   4261  CB  ASN A 282      28.037  45.487   4.279  1.00 25.18           C  
ATOM   4262  HB2 ASN A 282      28.009  46.472   3.814  1.00 25.18           H  
ATOM   4263  HB3 ASN A 282      27.690  45.616   5.305  1.00 25.18           H  
ATOM   4264  O   ASN A 282      25.246  45.944   4.306  1.00 25.18           O  
ATOM   4265  CG  ASN A 282      29.473  45.013   4.347  1.00 25.18           C  
ATOM   4266  ND2 ASN A 282      30.182  45.382   5.386  1.00 25.18           N  
ATOM   4267 HD21 ASN A 282      29.731  45.877   6.143  1.00 25.18           H  
ATOM   4268 HD22 ASN A 282      31.121  45.015   5.442  1.00 25.18           H  
ATOM   4269  OD1 ASN A 282      29.986  44.322   3.484  1.00 25.18           O  
ATOM   4270  N   ASN A 283      24.911  43.752   4.502  1.00 29.55           N  
ATOM   4271  H   ASN A 283      24.743  43.012   3.835  1.00 29.55           H  
ATOM   4272  CA  ASN A 283      25.018  43.264   5.894  1.00 29.55           C  
ATOM   4273  HA  ASN A 283      26.048  42.951   6.061  1.00 29.55           H  
ATOM   4274  C   ASN A 283      24.150  42.010   6.151  1.00 29.55           C  
ATOM   4275  CB  ASN A 283      24.639  44.369   6.918  1.00 29.55           C  
ATOM   4276  HB2 ASN A 283      23.952  43.964   7.661  1.00 29.55           H  
ATOM   4277  HB3 ASN A 283      24.104  45.182   6.426  1.00 29.55           H  
ATOM   4278  O   ASN A 283      23.189  41.757   5.438  1.00 29.55           O  
ATOM   4279  CG  ASN A 283      25.823  44.943   7.685  1.00 29.55           C  
ATOM   4280  ND2 ASN A 283      25.573  45.865   8.583  1.00 29.55           N  
ATOM   4281 HD21 ASN A 283      26.361  46.208   9.114  1.00 29.55           H  
ATOM   4282 HD22 ASN A 283      24.623  46.178   8.728  1.00 29.55           H  
ATOM   4283  OD1 ASN A 283      26.975  44.566   7.528  1.00 29.55           O  
ATOM   4284  N   ASN A 284      24.467  41.292   7.236  1.00 31.16           N  
ATOM   4285  H   ASN A 284      25.232  41.644   7.794  1.00 31.16           H  
ATOM   4286  CA  ASN A 284      23.671  40.226   7.869  1.00 31.16           C  
ATOM   4287  HA  ASN A 284      24.254  39.899   8.729  1.00 31.16           H  
ATOM   4288  C   ASN A 284      23.447  38.926   7.068  1.00 31.16           C  
ATOM   4289  CB  ASN A 284      22.374  40.805   8.467  1.00 31.16           C  
ATOM   4290  HB2 ASN A 284      21.782  41.278   7.683  1.00 31.16           H  
ATOM   4291  HB3 ASN A 284      21.782  39.985   8.873  1.00 31.16           H  
ATOM   4292  O   ASN A 284      22.325  38.577   6.715  1.00 31.16           O  
ATOM   4293  CG  ASN A 284      22.603  41.800   9.589  1.00 31.16           C  
ATOM   4294  ND2 ASN A 284      21.559  42.161  10.295  1.00 31.16           N  
ATOM   4295 HD21 ASN A 284      20.648  41.787  10.072  1.00 31.16           H  
ATOM   4296 HD22 ASN A 284      21.723  42.808  11.053  1.00 31.16           H  
ATOM   4297  OD1 ASN A 284      23.701  42.263   9.860  1.00 31.16           O  
ATOM   4298  N   MET A 285      24.512  38.128   6.947  1.00 24.29           N  
ATOM   4299  H   MET A 285      25.409  38.480   7.249  1.00 24.29           H  
ATOM   4300  CA  MET A 285      24.408  36.671   6.800  1.00 24.29           C  
ATOM   4301  HA  MET A 285      23.382  36.400   6.550  1.00 24.29           H  
ATOM   4302  C   MET A 285      24.812  36.007   8.130  1.00 24.29           C  
ATOM   4303  CB  MET A 285      25.294  36.209   5.631  1.00 24.29           C  
ATOM   4304  HB2 MET A 285      26.347  36.351   5.878  1.00 24.29           H  
ATOM   4305  HB3 MET A 285      25.061  36.820   4.759  1.00 24.29           H  
ATOM   4306  O   MET A 285      25.944  36.223   8.573  1.00 24.29           O  
ATOM   4307  CG  MET A 285      25.051  34.743   5.256  1.00 24.29           C  
ATOM   4308  HG2 MET A 285      25.366  34.092   6.072  1.00 24.29           H  
ATOM   4309  HG3 MET A 285      23.981  34.603   5.107  1.00 24.29           H  
ATOM   4310  SD  MET A 285      25.885  34.238   3.724  1.00 24.29           S  
ATOM   4311  CE  MET A 285      27.422  33.541   4.379  1.00 24.29           C  
ATOM   4312  HE1 MET A 285      28.038  33.187   3.552  1.00 24.29           H  
ATOM   4313  HE2 MET A 285      27.962  34.304   4.938  1.00 24.29           H  
ATOM   4314  HE3 MET A 285      27.187  32.704   5.036  1.00 24.29           H  
ATOM   4315  N   PRO A 286      23.945  35.216   8.792  1.00 35.61           N  
ATOM   4316  CA  PRO A 286      24.366  34.304   9.852  1.00 35.61           C  
ATOM   4317  HA  PRO A 286      24.940  34.855  10.597  1.00 35.61           H  
ATOM   4318  C   PRO A 286      25.225  33.191   9.238  1.00 35.61           C  
ATOM   4319  CB  PRO A 286      23.082  33.758  10.494  1.00 35.61           C  
ATOM   4320  HB2 PRO A 286      23.136  33.785  11.583  1.00 35.61           H  
ATOM   4321  HB3 PRO A 286      22.891  32.740  10.154  1.00 35.61           H  
ATOM   4322  O   PRO A 286      24.863  32.617   8.213  1.00 35.61           O  
ATOM   4323  CG  PRO A 286      21.977  34.676   9.967  1.00 35.61           C  
ATOM   4324  HG2 PRO A 286      21.024  34.154   9.879  1.00 35.61           H  
ATOM   4325  HG3 PRO A 286      21.880  35.545  10.619  1.00 35.61           H  
ATOM   4326  CD  PRO A 286      22.508  35.117   8.605  1.00 35.61           C  
ATOM   4327  HD2 PRO A 286      22.067  36.072   8.321  1.00 35.61           H  
ATOM   4328  HD3 PRO A 286      22.289  34.357   7.855  1.00 35.61           H  
ATOM   4329  N   ALA A 287      26.384  32.910   9.829  1.00 27.63           N  
ATOM   4330  H   ALA A 287      26.625  33.377  10.692  1.00 27.63           H  
ATOM   4331  CA  ALA A 287      27.338  31.962   9.264  1.00 27.63           C  
ATOM   4332  HA  ALA A 287      27.375  32.121   8.186  1.00 27.63           H  
ATOM   4333  C   ALA A 287      26.936  30.496   9.504  1.00 27.63           C  
ATOM   4334  CB  ALA A 287      28.730  32.269   9.829  1.00 27.63           C  
ATOM   4335  HB1 ALA A 287      28.732  32.119  10.908  1.00 27.63           H  
ATOM   4336  HB2 ALA A 287      29.006  33.298   9.601  1.00 27.63           H  
ATOM   4337  HB3 ALA A 287      29.462  31.596   9.381  1.00 27.63           H  
ATOM   4338  O   ALA A 287      26.464  30.140  10.584  1.00 27.63           O  
ATOM   4339  N   TYR A 288      27.226  29.638   8.522  1.00 25.14           N  
ATOM   4340  H   TYR A 288      27.579  30.005   7.650  1.00 25.14           H  
ATOM   4341  CA  TYR A 288      27.242  28.184   8.691  1.00 25.14           C  
ATOM   4342  HA  TYR A 288      26.234  27.842   8.925  1.00 25.14           H  
ATOM   4343  C   TYR A 288      28.221  27.760   9.804  1.00 25.14           C  
ATOM   4344  CB  TYR A 288      27.705  27.514   7.386  1.00 25.14           C  
ATOM   4345  HB2 TYR A 288      28.572  28.045   6.992  1.00 25.14           H  
ATOM   4346  HB3 TYR A 288      28.041  26.504   7.618  1.00 25.14           H  
ATOM   4347  O   TYR A 288      29.339  28.287   9.858  1.00 25.14           O  
ATOM   4348  CG  TYR A 288      26.655  27.402   6.300  1.00 25.14           C  
ATOM   4349  CD1 TYR A 288      25.920  26.206   6.172  1.00 25.14           C  
ATOM   4350  HD1 TYR A 288      26.092  25.387   6.855  1.00 25.14           H  
ATOM   4351  CD2 TYR A 288      26.436  28.462   5.398  1.00 25.14           C  
ATOM   4352  HD2 TYR A 288      27.000  29.379   5.482  1.00 25.14           H  
ATOM   4353  CE1 TYR A 288      24.967  26.065   5.145  1.00 25.14           C  
ATOM   4354  HE1 TYR A 288      24.407  25.147   5.044  1.00 25.14           H  
ATOM   4355  CE2 TYR A 288      25.481  28.324   4.372  1.00 25.14           C  
ATOM   4356  HE2 TYR A 288      25.297  29.126   3.673  1.00 25.14           H  
ATOM   4357  OH  TYR A 288      23.841  27.007   3.240  1.00 25.14           O  
ATOM   4358  HH  TYR A 288      23.390  26.159   3.232  1.00 25.14           H  
ATOM   4359  CZ  TYR A 288      24.748  27.126   4.241  1.00 25.14           C  
ATOM   4360  N   PRO A 289      27.886  26.742  10.618  1.00 34.16           N  
ATOM   4361  CA  PRO A 289      28.881  25.974  11.354  1.00 34.16           C  
ATOM   4362  HA  PRO A 289      29.515  26.652  11.925  1.00 34.16           H  
ATOM   4363  C   PRO A 289      29.732  25.173  10.356  1.00 34.16           C  
ATOM   4364  CB  PRO A 289      28.100  25.075  12.329  1.00 34.16           C  
ATOM   4365  HB2 PRO A 289      28.107  24.037  11.997  1.00 34.16           H  
ATOM   4366  HB3 PRO A 289      28.508  25.139  13.338  1.00 34.16           H  
ATOM   4367  O   PRO A 289      29.265  24.216   9.740  1.00 34.16           O  
ATOM   4368  CG  PRO A 289      26.666  25.606  12.280  1.00 34.16           C  
ATOM   4369  HG2 PRO A 289      26.541  26.390  13.027  1.00 34.16           H  
ATOM   4370  HG3 PRO A 289      25.934  24.812  12.430  1.00 34.16           H  
ATOM   4371  CD  PRO A 289      26.560  26.214  10.884  1.00 34.16           C  
ATOM   4372  HD2 PRO A 289      26.321  25.440  10.155  1.00 34.16           H  
ATOM   4373  HD3 PRO A 289      25.803  26.998  10.878  1.00 34.16           H  
ATOM   4374  N   ASN A 290      30.987  25.582  10.172  1.00 29.42           N  
ATOM   4375  H   ASN A 290      31.299  26.390  10.692  1.00 29.42           H  
ATOM   4376  CA  ASN A 290      31.986  24.789   9.459  1.00 29.42           C  
ATOM   4377  HA  ASN A 290      31.544  24.330   8.575  1.00 29.42           H  
ATOM   4378  C   ASN A 290      32.506  23.680  10.379  1.00 29.42           C  
ATOM   4379  CB  ASN A 290      33.171  25.687   9.045  1.00 29.42           C  
ATOM   4380  HB2 ASN A 290      34.072  25.077   8.983  1.00 29.42           H  
ATOM   4381  HB3 ASN A 290      33.348  26.441   9.813  1.00 29.42           H  
ATOM   4382  O   ASN A 290      33.270  23.987  11.287  1.00 29.42           O  
ATOM   4383  CG  ASN A 290      33.025  26.336   7.689  1.00 29.42           C  
ATOM   4384  ND2 ASN A 290      33.331  27.606   7.576  1.00 29.42           N  
ATOM   4385 HD21 ASN A 290      33.178  28.004   6.660  1.00 29.42           H  
ATOM   4386 HD22 ASN A 290      33.546  28.152   8.398  1.00 29.42           H  
ATOM   4387  OD1 ASN A 290      32.704  25.708   6.699  1.00 29.42           O  
ATOM   4388  N   ASP A 291      32.205  22.416  10.075  1.00 29.74           N  
ATOM   4389  H   ASP A 291      31.456  22.243   9.419  1.00 29.74           H  
ATOM   4390  CA  ASP A 291      32.897  21.261  10.670  1.00 29.74           C  
ATOM   4391  HA  ASP A 291      33.864  21.616  11.027  1.00 29.74           H  
ATOM   4392  C   ASP A 291      33.286  20.205   9.616  1.00 29.74           C  
ATOM   4393  CB  ASP A 291      32.151  20.722  11.910  1.00 29.74           C  
ATOM   4394  HB2 ASP A 291      31.079  20.878  11.792  1.00 29.74           H  
ATOM   4395  HB3 ASP A 291      32.320  19.650  12.011  1.00 29.74           H  
ATOM   4396  O   ASP A 291      33.041  19.005   9.734  1.00 29.74           O  
ATOM   4397  CG  ASP A 291      32.651  21.368  13.211  1.00 29.74           C  
ATOM   4398  OD1 ASP A 291      33.892  21.436  13.382  1.00 29.74           O  
ATOM   4399  OD2 ASP A 291      31.794  21.728  14.048  1.00 29.74           O  
ATOM   4400  N   ILE A 292      34.000  20.654   8.576  1.00 29.06           N  
ATOM   4401  H   ILE A 292      34.138  21.652   8.510  1.00 29.06           H  
ATOM   4402  CA  ILE A 292      34.868  19.772   7.780  1.00 29.06           C  
ATOM   4403  HA  ILE A 292      34.449  18.766   7.806  1.00 29.06           H  
ATOM   4404  C   ILE A 292      36.233  19.686   8.485  1.00 29.06           C  
ATOM   4405  CB  ILE A 292      34.908  20.169   6.281  1.00 29.06           C  
ATOM   4406  HB  ILE A 292      35.260  21.198   6.197  1.00 29.06           H  
ATOM   4407  O   ILE A 292      37.228  20.275   8.063  1.00 29.06           O  
ATOM   4408  CG1 ILE A 292      33.479  20.071   5.687  1.00 29.06           C  
ATOM   4409 HG12 ILE A 292      33.117  19.047   5.780  1.00 29.06           H  
ATOM   4410 HG13 ILE A 292      32.810  20.711   6.263  1.00 29.06           H  
ATOM   4411  CG2 ILE A 292      35.855  19.249   5.476  1.00 29.06           C  
ATOM   4412 HG21 ILE A 292      35.901  19.576   4.437  1.00 29.06           H  
ATOM   4413 HG22 ILE A 292      36.874  19.293   5.861  1.00 29.06           H  
ATOM   4414 HG23 ILE A 292      35.497  18.221   5.512  1.00 29.06           H  
ATOM   4415  CD1 ILE A 292      33.352  20.502   4.220  1.00 29.06           C  
ATOM   4416 HD11 ILE A 292      33.849  19.789   3.562  1.00 29.06           H  
ATOM   4417 HD12 ILE A 292      33.784  21.494   4.086  1.00 29.06           H  
ATOM   4418 HD13 ILE A 292      32.297  20.538   3.949  1.00 29.06           H  
ATOM   4419  N   GLN A 293      36.281  18.925   9.582  1.00 32.16           N  
ATOM   4420  H   GLN A 293      35.401  18.601   9.958  1.00 32.16           H  
ATOM   4421  CA  GLN A 293      37.520  18.510  10.254  1.00 32.16           C  
ATOM   4422  HA  GLN A 293      38.336  18.578   9.533  1.00 32.16           H  
ATOM   4423  C   GLN A 293      37.478  17.031  10.671  1.00 32.16           C  
ATOM   4424  CB  GLN A 293      37.889  19.431  11.438  1.00 32.16           C  
ATOM   4425  HB2 GLN A 293      37.005  19.659  12.034  1.00 32.16           H  
ATOM   4426  HB3 GLN A 293      38.596  18.897  12.073  1.00 32.16           H  
ATOM   4427  O   GLN A 293      37.479  16.696  11.851  1.00 32.16           O  
ATOM   4428  CG  GLN A 293      38.589  20.729  11.006  1.00 32.16           C  
ATOM   4429  HG2 GLN A 293      37.844  21.441  10.649  1.00 32.16           H  
ATOM   4430  HG3 GLN A 293      39.273  20.512  10.185  1.00 32.16           H  
ATOM   4431  CD  GLN A 293      39.402  21.376  12.130  1.00 32.16           C  
ATOM   4432  NE2 GLN A 293      40.334  22.245  11.807  1.00 32.16           N  
ATOM   4433 HE21 GLN A 293      40.787  22.685  12.596  1.00 32.16           H  
ATOM   4434 HE22 GLN A 293      40.429  22.552  10.850  1.00 32.16           H  
ATOM   4435  OE1 GLN A 293      39.272  21.111  13.311  1.00 32.16           O  
ATOM   4436  N   ASN A 294      37.527  16.117   9.693  1.00 36.84           N  
ATOM   4437  H   ASN A 294      37.414  16.445   8.744  1.00 36.84           H  
ATOM   4438  CA  ASN A 294      38.128  14.794   9.953  1.00 36.84           C  
ATOM   4439  HA  ASN A 294      39.003  15.003  10.569  1.00 36.84           H  
ATOM   4440  C   ASN A 294      38.715  14.050   8.737  1.00 36.84           C  
ATOM   4441  CB  ASN A 294      37.172  13.907  10.786  1.00 36.84           C  
ATOM   4442  HB2 ASN A 294      36.244  14.441  10.992  1.00 36.84           H  
ATOM   4443  HB3 ASN A 294      36.918  12.998  10.241  1.00 36.84           H  
ATOM   4444  O   ASN A 294      39.473  13.095   8.908  1.00 36.84           O  
ATOM   4445  CG  ASN A 294      37.799  13.503  12.117  1.00 36.84           C  
ATOM   4446  ND2 ASN A 294      36.998  13.226  13.118  1.00 36.84           N  
ATOM   4447 HD21 ASN A 294      36.004  13.381  13.031  1.00 36.84           H  
ATOM   4448 HD22 ASN A 294      37.442  13.016  14.000  1.00 36.84           H  
ATOM   4449  OD1 ASN A 294      39.007  13.406  12.276  1.00 36.84           O  
ATOM   4450  N   PHE A 295      38.494  14.518   7.502  1.00 36.57           N  
ATOM   4451  H   PHE A 295      37.827  15.265   7.368  1.00 36.57           H  
ATOM   4452  CA  PHE A 295      39.043  13.855   6.306  1.00 36.57           C  
ATOM   4453  HA  PHE A 295      38.898  12.785   6.459  1.00 36.57           H  
ATOM   4454  C   PHE A 295      40.569  14.016   6.103  1.00 36.57           C  
ATOM   4455  CB  PHE A 295      38.218  14.225   5.061  1.00 36.57           C  
ATOM   4456  HB2 PHE A 295      37.335  14.795   5.350  1.00 36.57           H  
ATOM   4457  HB3 PHE A 295      38.808  14.862   4.401  1.00 36.57           H  
ATOM   4458  O   PHE A 295      41.132  13.443   5.174  1.00 36.57           O  
ATOM   4459  CG  PHE A 295      37.753  12.996   4.303  1.00 36.57           C  
ATOM   4460  CD1 PHE A 295      38.516  12.482   3.237  1.00 36.57           C  
ATOM   4461  HD1 PHE A 295      39.424  12.980   2.931  1.00 36.57           H  
ATOM   4462  CD2 PHE A 295      36.582  12.326   4.710  1.00 36.57           C  
ATOM   4463  HD2 PHE A 295      35.993  12.708   5.530  1.00 36.57           H  
ATOM   4464  CE1 PHE A 295      38.101  11.312   2.574  1.00 36.57           C  
ATOM   4465  HE1 PHE A 295      38.682  10.921   1.751  1.00 36.57           H  
ATOM   4466  CE2 PHE A 295      36.172  11.155   4.050  1.00 36.57           C  
ATOM   4467  HE2 PHE A 295      35.269  10.648   4.358  1.00 36.57           H  
ATOM   4468  CZ  PHE A 295      36.930  10.648   2.981  1.00 36.57           C  
ATOM   4469  HZ  PHE A 295      36.609   9.753   2.470  1.00 36.57           H  
ATOM   4470  N   GLN A 296      41.270  14.742   6.987  1.00 42.57           N  
ATOM   4471  H   GLN A 296      40.760  15.196   7.731  1.00 42.57           H  
ATOM   4472  CA  GLN A 296      42.740  14.856   6.975  1.00 42.57           C  
ATOM   4473  HA  GLN A 296      43.102  14.538   5.997  1.00 42.57           H  
ATOM   4474  C   GLN A 296      43.468  13.925   7.962  1.00 42.57           C  
ATOM   4475  CB  GLN A 296      43.174  16.323   7.145  1.00 42.57           C  
ATOM   4476  HB2 GLN A 296      42.592  16.800   7.934  1.00 42.57           H  
ATOM   4477  HB3 GLN A 296      44.225  16.350   7.430  1.00 42.57           H  
ATOM   4478  O   GLN A 296      44.692  13.813   7.876  1.00 42.57           O  
ATOM   4479  CG  GLN A 296      43.027  17.102   5.827  1.00 42.57           C  
ATOM   4480  HG2 GLN A 296      43.521  16.550   5.027  1.00 42.57           H  
ATOM   4481  HG3 GLN A 296      41.971  17.194   5.574  1.00 42.57           H  
ATOM   4482  CD  GLN A 296      43.642  18.500   5.877  1.00 42.57           C  
ATOM   4483  NE2 GLN A 296      43.694  19.197   4.764  1.00 42.57           N  
ATOM   4484 HE21 GLN A 296      44.071  20.130   4.845  1.00 42.57           H  
ATOM   4485 HE22 GLN A 296      43.317  18.827   3.904  1.00 42.57           H  
ATOM   4486  OE1 GLN A 296      44.092  18.994   6.898  1.00 42.57           O  
ATOM   4487  N   MET A 297      42.772  13.207   8.856  1.00 41.23           N  
ATOM   4488  H   MET A 297      41.768  13.301   8.911  1.00 41.23           H  
ATOM   4489  CA  MET A 297      43.449  12.232   9.728  1.00 41.23           C  
ATOM   4490  HA  MET A 297      44.430  12.637   9.974  1.00 41.23           H  
ATOM   4491  C   MET A 297      43.708  10.898   9.008  1.00 41.23           C  
ATOM   4492  CB  MET A 297      42.702  12.076  11.062  1.00 41.23           C  
ATOM   4493  HB2 MET A 297      42.444  13.067  11.436  1.00 41.23           H  
ATOM   4494  HB3 MET A 297      41.784  11.506  10.922  1.00 41.23           H  
ATOM   4495  O   MET A 297      44.785  10.321   9.157  1.00 41.23           O  
ATOM   4496  CG  MET A 297      43.607  11.376  12.090  1.00 41.23           C  
ATOM   4497  HG2 MET A 297      44.593  11.838  12.066  1.00 41.23           H  
ATOM   4498  HG3 MET A 297      43.723  10.334  11.791  1.00 41.23           H  
ATOM   4499  SD  MET A 297      43.037  11.399  13.813  1.00 41.23           S  
ATOM   4500  CE  MET A 297      43.211  13.158  14.222  1.00 41.23           C  
ATOM   4501  HE1 MET A 297      42.976  13.306  15.276  1.00 41.23           H  
ATOM   4502  HE2 MET A 297      42.516  13.748  13.624  1.00 41.23           H  
ATOM   4503  HE3 MET A 297      44.234  13.484  14.030  1.00 41.23           H  
ATOM   4504  N   PHE A 298      42.785  10.447   8.149  1.00 45.12           N  
ATOM   4505  H   PHE A 298      41.909  10.944   8.073  1.00 45.12           H  
ATOM   4506  CA  PHE A 298      42.939   9.181   7.418  1.00 45.12           C  
ATOM   4507  HA  PHE A 298      43.247   8.420   8.135  1.00 45.12           H  
ATOM   4508  C   PHE A 298      44.041   9.241   6.340  1.00 45.12           C  
ATOM   4509  CB  PHE A 298      41.577   8.756   6.849  1.00 45.12           C  
ATOM   4510  HB2 PHE A 298      41.366   9.320   5.940  1.00 45.12           H  
ATOM   4511  HB3 PHE A 298      40.797   8.999   7.571  1.00 45.12           H  
ATOM   4512  O   PHE A 298      44.827   8.305   6.194  1.00 45.12           O  
ATOM   4513  CG  PHE A 298      41.485   7.268   6.571  1.00 45.12           C  
ATOM   4514  CD1 PHE A 298      41.536   6.775   5.253  1.00 45.12           C  
ATOM   4515  HD1 PHE A 298      41.634   7.455   4.420  1.00 45.12           H  
ATOM   4516  CD2 PHE A 298      41.350   6.367   7.647  1.00 45.12           C  
ATOM   4517  HD2 PHE A 298      41.298   6.737   8.661  1.00 45.12           H  
ATOM   4518  CE1 PHE A 298      41.453   5.391   5.015  1.00 45.12           C  
ATOM   4519  HE1 PHE A 298      41.484   5.014   4.003  1.00 45.12           H  
ATOM   4520  CE2 PHE A 298      41.271   4.984   7.408  1.00 45.12           C  
ATOM   4521  HE2 PHE A 298      41.157   4.296   8.233  1.00 45.12           H  
ATOM   4522  CZ  PHE A 298      41.322   4.496   6.091  1.00 45.12           C  
ATOM   4523  HZ  PHE A 298      41.248   3.435   5.905  1.00 45.12           H  
ATOM   4524  N   GLN A 299      44.198  10.381   5.654  1.00 49.34           N  
ATOM   4525  H   GLN A 299      43.526  11.123   5.786  1.00 49.34           H  
ATOM   4526  CA  GLN A 299      45.247  10.549   4.639  1.00 49.34           C  
ATOM   4527  HA  GLN A 299      45.266   9.634   4.046  1.00 49.34           H  
ATOM   4528  C   GLN A 299      46.663  10.702   5.236  1.00 49.34           C  
ATOM   4529  CB  GLN A 299      44.854  11.696   3.692  1.00 49.34           C  
ATOM   4530  HB2 GLN A 299      43.795  11.597   3.454  1.00 49.34           H  
ATOM   4531  HB3 GLN A 299      45.007  12.656   4.184  1.00 49.34           H  
ATOM   4532  O   GLN A 299      47.653  10.490   4.536  1.00 49.34           O  
ATOM   4533  CG  GLN A 299      45.640  11.654   2.371  1.00 49.34           C  
ATOM   4534  HG2 GLN A 299      45.651  10.634   1.987  1.00 49.34           H  
ATOM   4535  HG3 GLN A 299      46.670  11.967   2.541  1.00 49.34           H  
ATOM   4536  CD  GLN A 299      45.023  12.571   1.322  1.00 49.34           C  
ATOM   4537  NE2 GLN A 299      44.395  12.038   0.296  1.00 49.34           N  
ATOM   4538 HE21 GLN A 299      44.318  11.037   0.191  1.00 49.34           H  
ATOM   4539 HE22 GLN A 299      43.985  12.690  -0.358  1.00 49.34           H  
ATOM   4540  OE1 GLN A 299      45.080  13.784   1.415  1.00 49.34           O  
ATOM   4541  N   ARG A 300      46.790  10.995   6.542  1.00 46.08           N  
ATOM   4542  H   ARG A 300      45.951  11.147   7.082  1.00 46.08           H  
ATOM   4543  CA  ARG A 300      48.096  11.102   7.218  1.00 46.08           C  
ATOM   4544  HA  ARG A 300      48.826  11.377   6.457  1.00 46.08           H  
ATOM   4545  C   ARG A 300      48.622   9.772   7.784  1.00 46.08           C  
ATOM   4546  CB  ARG A 300      48.057  12.258   8.235  1.00 46.08           C  
ATOM   4547  HB2 ARG A 300      47.514  11.950   9.129  1.00 46.08           H  
ATOM   4548  HB3 ARG A 300      47.537  13.105   7.787  1.00 46.08           H  
ATOM   4549  O   ARG A 300      49.808   9.689   8.087  1.00 46.08           O  
ATOM   4550  CG  ARG A 300      49.479  12.705   8.604  1.00 46.08           C  
ATOM   4551  HG2 ARG A 300      50.054  12.877   7.694  1.00 46.08           H  
ATOM   4552  HG3 ARG A 300      49.960  11.913   9.179  1.00 46.08           H  
ATOM   4553  CD  ARG A 300      49.511  13.979   9.448  1.00 46.08           C  
ATOM   4554  HD2 ARG A 300      49.158  14.814   8.841  1.00 46.08           H  
ATOM   4555  HD3 ARG A 300      48.848  13.852  10.304  1.00 46.08           H  
ATOM   4556  NE  ARG A 300      50.888  14.223   9.918  1.00 46.08           N  
ATOM   4557  HE  ARG A 300      51.553  13.490   9.719  1.00 46.08           H  
ATOM   4558  NH1 ARG A 300      50.555  16.272  10.894  1.00 46.08           N  
ATOM   4559 HH11 ARG A 300      50.898  17.065  11.415  1.00 46.08           H  
ATOM   4560 HH12 ARG A 300      49.593  16.243  10.586  1.00 46.08           H  
ATOM   4561  NH2 ARG A 300      52.569  15.310  10.991  1.00 46.08           N  
ATOM   4562 HH21 ARG A 300      53.190  14.542  10.778  1.00 46.08           H  
ATOM   4563 HH22 ARG A 300      52.906  16.107  11.512  1.00 46.08           H  
ATOM   4564  CZ  ARG A 300      51.328  15.266  10.595  1.00 46.08           C  
ATOM   4565  N   MET A 301      47.796   8.725   7.862  1.00 45.73           N  
ATOM   4566  H   MET A 301      46.823   8.864   7.625  1.00 45.73           H  
ATOM   4567  CA  MET A 301      48.245   7.370   8.231  1.00 45.73           C  
ATOM   4568  HA  MET A 301      49.110   7.463   8.887  1.00 45.73           H  
ATOM   4569  C   MET A 301      48.736   6.564   7.015  1.00 45.73           C  
ATOM   4570  CB  MET A 301      47.135   6.647   9.025  1.00 45.73           C  
ATOM   4571  HB2 MET A 301      46.279   7.311   9.147  1.00 45.73           H  
ATOM   4572  HB3 MET A 301      46.791   5.766   8.482  1.00 45.73           H  
ATOM   4573  O   MET A 301      49.715   5.830   7.115  1.00 45.73           O  
ATOM   4574  CG  MET A 301      47.611   6.233  10.425  1.00 45.73           C  
ATOM   4575  HG2 MET A 301      46.735   6.042  11.045  1.00 45.73           H  
ATOM   4576  HG3 MET A 301      48.145   7.070  10.873  1.00 45.73           H  
ATOM   4577  SD  MET A 301      48.676   4.765  10.494  1.00 45.73           S  
ATOM   4578  CE  MET A 301      47.410   3.466  10.547  1.00 45.73           C  
ATOM   4579  HE1 MET A 301      46.790   3.518   9.652  1.00 45.73           H  
ATOM   4580  HE2 MET A 301      47.894   2.490  10.589  1.00 45.73           H  
ATOM   4581  HE3 MET A 301      46.786   3.595  11.431  1.00 45.73           H  
ATOM   4582  N   GLN A 302      48.142   6.760   5.830  1.00 47.60           N  
ATOM   4583  H   GLN A 302      47.317   7.341   5.787  1.00 47.60           H  
ATOM   4584  CA  GLN A 302      48.542   6.015   4.626  1.00 47.60           C  
ATOM   4585  HA  GLN A 302      48.724   4.985   4.933  1.00 47.60           H  
ATOM   4586  C   GLN A 302      49.863   6.508   3.993  1.00 47.60           C  
ATOM   4587  CB  GLN A 302      47.361   5.986   3.641  1.00 47.60           C  
ATOM   4588  HB2 GLN A 302      46.449   5.775   4.200  1.00 47.60           H  
ATOM   4589  HB3 GLN A 302      47.253   6.959   3.162  1.00 47.60           H  
ATOM   4590  O   GLN A 302      50.531   5.746   3.299  1.00 47.60           O  
ATOM   4591  CG  GLN A 302      47.523   4.893   2.572  1.00 47.60           C  
ATOM   4592  HG2 GLN A 302      48.308   5.173   1.870  1.00 47.60           H  
ATOM   4593  HG3 GLN A 302      47.809   3.956   3.050  1.00 47.60           H  
ATOM   4594  CD  GLN A 302      46.229   4.677   1.795  1.00 47.60           C  
ATOM   4595  NE2 GLN A 302      45.540   3.574   1.989  1.00 47.60           N  
ATOM   4596 HE21 GLN A 302      44.703   3.473   1.433  1.00 47.60           H  
ATOM   4597 HE22 GLN A 302      45.872   2.846   2.605  1.00 47.60           H  
ATOM   4598  OE1 GLN A 302      45.802   5.516   1.022  1.00 47.60           O  
ATOM   4599  N   GLN A 303      50.311   7.739   4.278  1.00 45.96           N  
ATOM   4600  H   GLN A 303      49.726   8.347   4.833  1.00 45.96           H  
ATOM   4601  CA  GLN A 303      51.577   8.270   3.741  1.00 45.96           C  
ATOM   4602  HA  GLN A 303      51.732   7.782   2.779  1.00 45.96           H  
ATOM   4603  C   GLN A 303      52.830   7.904   4.574  1.00 45.96           C  
ATOM   4604  CB  GLN A 303      51.429   9.773   3.430  1.00 45.96           C  
ATOM   4605  HB2 GLN A 303      50.431   9.946   3.028  1.00 45.96           H  
ATOM   4606  HB3 GLN A 303      51.534  10.354   4.346  1.00 45.96           H  
ATOM   4607  O   GLN A 303      53.933   8.315   4.221  1.00 45.96           O  
ATOM   4608  CG  GLN A 303      52.448  10.261   2.380  1.00 45.96           C  
ATOM   4609  HG2 GLN A 303      52.464   9.569   1.539  1.00 45.96           H  
ATOM   4610  HG3 GLN A 303      53.447  10.297   2.814  1.00 45.96           H  
ATOM   4611  CD  GLN A 303      52.121  11.655   1.861  1.00 45.96           C  
ATOM   4612  NE2 GLN A 303      51.450  11.775   0.736  1.00 45.96           N  
ATOM   4613 HE21 GLN A 303      51.238  12.718   0.445  1.00 45.96           H  
ATOM   4614 HE22 GLN A 303      51.145  10.959   0.224  1.00 45.96           H  
ATOM   4615  OE1 GLN A 303      52.454  12.662   2.461  1.00 45.96           O  
ATOM   4616  N   GLN A 304      52.710   7.095   5.640  1.00 44.51           N  
ATOM   4617  H   GLN A 304      51.789   6.794   5.923  1.00 44.51           H  
ATOM   4618  CA  GLN A 304      53.874   6.579   6.388  1.00 44.51           C  
ATOM   4619  HA  GLN A 304      54.751   7.112   6.021  1.00 44.51           H  
ATOM   4620  C   GLN A 304      54.207   5.100   6.102  1.00 44.51           C  
ATOM   4621  CB  GLN A 304      53.775   6.937   7.885  1.00 44.51           C  
ATOM   4622  HB2 GLN A 304      53.190   6.184   8.413  1.00 44.51           H  
ATOM   4623  HB3 GLN A 304      53.271   7.899   7.984  1.00 44.51           H  
ATOM   4624  O   GLN A 304      55.124   4.551   6.708  1.00 44.51           O  
ATOM   4625  CG  GLN A 304      55.176   7.070   8.517  1.00 44.51           C  
ATOM   4626  HG2 GLN A 304      55.656   6.093   8.580  1.00 44.51           H  
ATOM   4627  HG3 GLN A 304      55.791   7.707   7.883  1.00 44.51           H  
ATOM   4628  CD  GLN A 304      55.163   7.662   9.921  1.00 44.51           C  
ATOM   4629  NE2 GLN A 304      56.071   8.561  10.235  1.00 44.51           N  
ATOM   4630 HE21 GLN A 304      56.780   8.827   9.567  1.00 44.51           H  
ATOM   4631 HE22 GLN A 304      56.046   8.877  11.194  1.00 44.51           H  
ATOM   4632  OE1 GLN A 304      54.362   7.334  10.777  1.00 44.51           O  
ATOM   4633  N   GLN A 305      53.537   4.458   5.135  1.00 42.68           N  
ATOM   4634  H   GLN A 305      52.757   4.920   4.691  1.00 42.68           H  
ATOM   4635  CA  GLN A 305      53.882   3.096   4.695  1.00 42.68           C  
ATOM   4636  HA  GLN A 305      54.893   2.894   5.047  1.00 42.68           H  
ATOM   4637  C   GLN A 305      53.992   2.957   3.168  1.00 42.68           C  
ATOM   4638  CB  GLN A 305      52.977   2.059   5.383  1.00 42.68           C  
ATOM   4639  HB2 GLN A 305      52.026   1.981   4.857  1.00 42.68           H  
ATOM   4640  HB3 GLN A 305      52.779   2.386   6.404  1.00 42.68           H  
ATOM   4641  O   GLN A 305      53.601   1.953   2.583  1.00 42.68           O  
ATOM   4642  CG  GLN A 305      53.663   0.683   5.452  1.00 42.68           C  
ATOM   4643  HG2 GLN A 305      53.768   0.262   4.453  1.00 42.68           H  
ATOM   4644  HG3 GLN A 305      54.657   0.790   5.886  1.00 42.68           H  
ATOM   4645  CD  GLN A 305      52.866  -0.299   6.297  1.00 42.68           C  
ATOM   4646  NE2 GLN A 305      53.139  -0.406   7.579  1.00 42.68           N  
ATOM   4647 HE21 GLN A 305      53.850   0.165   8.013  1.00 42.68           H  
ATOM   4648 HE22 GLN A 305      52.563  -1.066   8.083  1.00 42.68           H  
ATOM   4649  OE1 GLN A 305      51.975  -0.980   5.831  1.00 42.68           O  
ATOM   4650  N   GLN A 306      54.592   3.952   2.507  1.00 39.31           N  
ATOM   4651  H   GLN A 306      54.826   4.798   3.006  1.00 39.31           H  
ATOM   4652  CA  GLN A 306      55.054   3.791   1.125  1.00 39.31           C  
ATOM   4653  HA  GLN A 306      55.242   2.725   0.994  1.00 39.31           H  
ATOM   4654  C   GLN A 306      56.427   4.439   0.890  1.00 39.31           C  
ATOM   4655  CB  GLN A 306      53.941   4.159   0.125  1.00 39.31           C  
ATOM   4656  HB2 GLN A 306      52.971   4.072   0.615  1.00 39.31           H  
ATOM   4657  HB3 GLN A 306      54.051   5.185  -0.225  1.00 39.31           H  
ATOM   4658  O   GLN A 306      56.622   5.304   0.043  1.00 39.31           O  
ATOM   4659  CG  GLN A 306      53.954   3.177  -1.058  1.00 39.31           C  
ATOM   4660  HG2 GLN A 306      53.951   2.153  -0.685  1.00 39.31           H  
ATOM   4661  HG3 GLN A 306      54.858   3.328  -1.648  1.00 39.31           H  
ATOM   4662  CD  GLN A 306      52.742   3.363  -1.960  1.00 39.31           C  
ATOM   4663  NE2 GLN A 306      51.744   2.509  -1.878  1.00 39.31           N  
ATOM   4664 HE21 GLN A 306      50.967   2.675  -2.501  1.00 39.31           H  
ATOM   4665 HE22 GLN A 306      51.765   1.739  -1.225  1.00 39.31           H  
ATOM   4666  OE1 GLN A 306      52.669   4.290  -2.744  1.00 39.31           O  
ATOM   4667  N   GLN A 307      57.412   3.968   1.659  1.00 34.33           N  
ATOM   4668  H   GLN A 307      57.165   3.313   2.387  1.00 34.33           H  
ATOM   4669  CA  GLN A 307      58.835   4.146   1.359  1.00 34.33           C  
ATOM   4670  HA  GLN A 307      58.912   4.460   0.318  1.00 34.33           H  
ATOM   4671  C   GLN A 307      59.567   2.798   1.440  1.00 34.33           C  
ATOM   4672  CB  GLN A 307      59.442   5.276   2.212  1.00 34.33           C  
ATOM   4673  HB2 GLN A 307      59.610   4.930   3.232  1.00 34.33           H  
ATOM   4674  HB3 GLN A 307      58.738   6.108   2.242  1.00 34.33           H  
ATOM   4675  O   GLN A 307      60.568   2.652   2.137  1.00 34.33           O  
ATOM   4676  CG  GLN A 307      60.759   5.786   1.601  1.00 34.33           C  
ATOM   4677  HG2 GLN A 307      61.514   5.000   1.634  1.00 34.33           H  
ATOM   4678  HG3 GLN A 307      60.594   6.058   0.559  1.00 34.33           H  
ATOM   4679  CD  GLN A 307      61.303   7.003   2.337  1.00 34.33           C  
ATOM   4680  NE2 GLN A 307      60.798   8.187   2.066  1.00 34.33           N  
ATOM   4681 HE21 GLN A 307      60.045   8.288   1.400  1.00 34.33           H  
ATOM   4682 HE22 GLN A 307      61.188   8.959   2.588  1.00 34.33           H  
ATOM   4683  OE1 GLN A 307      62.188   6.921   3.169  1.00 34.33           O  
ATOM   4684  N   GLN A 308      59.032   1.785   0.745  1.00 34.51           N  
ATOM   4685  H   GLN A 308      58.156   1.937   0.265  1.00 34.51           H  
ATOM   4686  CA  GLN A 308      59.738   0.524   0.504  1.00 34.51           C  
ATOM   4687  HA  GLN A 308      60.746   0.799   0.193  1.00 34.51           H  
ATOM   4688  C   GLN A 308      59.151  -0.288  -0.668  1.00 34.51           C  
ATOM   4689  CB  GLN A 308      59.863  -0.293   1.816  1.00 34.51           C  
ATOM   4690  HB2 GLN A 308      59.595   0.321   2.675  1.00 34.51           H  
ATOM   4691  HB3 GLN A 308      59.195  -1.155   1.834  1.00 34.51           H  
ATOM   4692  O   GLN A 308      58.611  -1.370  -0.477  1.00 34.51           O  
ATOM   4693  CG  GLN A 308      61.314  -0.758   1.996  1.00 34.51           C  
ATOM   4694  HG2 GLN A 308      61.594  -1.405   1.164  1.00 34.51           H  
ATOM   4695  HG3 GLN A 308      61.977   0.108   2.005  1.00 34.51           H  
ATOM   4696  CD  GLN A 308      61.500  -1.525   3.295  1.00 34.51           C  
ATOM   4697  NE2 GLN A 308      61.637  -0.854   4.417  1.00 34.51           N  
ATOM   4698 HE21 GLN A 308      61.598   0.156   4.419  1.00 34.51           H  
ATOM   4699 HE22 GLN A 308      61.733  -1.415   5.251  1.00 34.51           H  
ATOM   4700  OE1 GLN A 308      61.522  -2.740   3.326  1.00 34.51           O  
ATOM   4701  N   GLN A 309      59.274   0.230  -1.894  1.00 33.40           N  
ATOM   4702  H   GLN A 309      59.410   1.229  -1.953  1.00 33.40           H  
ATOM   4703  CA  GLN A 309      59.862  -0.519  -3.018  1.00 33.40           C  
ATOM   4704  HA  GLN A 309      60.897  -0.723  -2.743  1.00 33.40           H  
ATOM   4705  C   GLN A 309      59.918   0.335  -4.287  1.00 33.40           C  
ATOM   4706  CB  GLN A 309      59.185  -1.875  -3.312  1.00 33.40           C  
ATOM   4707  HB2 GLN A 309      58.171  -1.900  -2.912  1.00 33.40           H  
ATOM   4708  HB3 GLN A 309      59.120  -2.038  -4.388  1.00 33.40           H  
ATOM   4709  O   GLN A 309      58.959   0.982  -4.691  1.00 33.40           O  
ATOM   4710  CG  GLN A 309      60.046  -3.004  -2.713  1.00 33.40           C  
ATOM   4711  HG2 GLN A 309      60.965  -3.098  -3.292  1.00 33.40           H  
ATOM   4712  HG3 GLN A 309      60.327  -2.769  -1.687  1.00 33.40           H  
ATOM   4713  CD  GLN A 309      59.340  -4.348  -2.722  1.00 33.40           C  
ATOM   4714  NE2 GLN A 309      58.745  -4.757  -1.625  1.00 33.40           N  
ATOM   4715 HE21 GLN A 309      58.271  -5.647  -1.685  1.00 33.40           H  
ATOM   4716 HE22 GLN A 309      58.667  -4.141  -0.828  1.00 33.40           H  
ATOM   4717  OE1 GLN A 309      59.325  -5.049  -3.715  1.00 33.40           O  
ATOM   4718  N   GLN A 310      61.092   0.325  -4.905  1.00 27.62           N  
ATOM   4719  H   GLN A 310      61.825  -0.248  -4.513  1.00 27.62           H  
ATOM   4720  CA  GLN A 310      61.411   0.978  -6.164  1.00 27.62           C  
ATOM   4721  HA  GLN A 310      60.513   1.137  -6.761  1.00 27.62           H  
ATOM   4722  C   GLN A 310      62.359   0.019  -6.878  1.00 27.62           C  
ATOM   4723  CB  GLN A 310      62.089   2.330  -5.845  1.00 27.62           C  
ATOM   4724  HB2 GLN A 310      61.357   2.977  -5.362  1.00 27.62           H  
ATOM   4725  HB3 GLN A 310      62.900   2.160  -5.136  1.00 27.62           H  
ATOM   4726  O   GLN A 310      63.456  -0.182  -6.360  1.00 27.62           O  
ATOM   4727  CG  GLN A 310      62.672   3.069  -7.061  1.00 27.62           C  
ATOM   4728  HG2 GLN A 310      61.867   3.325  -7.750  1.00 27.62           H  
ATOM   4729  HG3 GLN A 310      63.383   2.427  -7.581  1.00 27.62           H  
ATOM   4730  CD  GLN A 310      63.408   4.338  -6.636  1.00 27.62           C  
ATOM   4731  NE2 GLN A 310      62.727   5.449  -6.459  1.00 27.62           N  
ATOM   4732 HE21 GLN A 310      61.728   5.479  -6.602  1.00 27.62           H  
ATOM   4733 HE22 GLN A 310      63.267   6.248  -6.158  1.00 27.62           H  
ATOM   4734  OE1 GLN A 310      64.611   4.356  -6.441  1.00 27.62           O  
ATOM   4735  N   GLN A 311      61.957  -0.572  -8.013  1.00 31.99           N  
ATOM   4736  H   GLN A 311      60.982  -0.520  -8.274  1.00 31.99           H  
ATOM   4737  CA  GLN A 311      62.890  -1.075  -9.034  1.00 31.99           C  
ATOM   4738  HA  GLN A 311      63.517  -0.226  -9.306  1.00 31.99           H  
ATOM   4739  C   GLN A 311      62.224  -1.565 -10.344  1.00 31.99           C  
ATOM   4740  CB  GLN A 311      63.816  -2.177  -8.463  1.00 31.99           C  
ATOM   4741  HB2 GLN A 311      63.817  -3.051  -9.114  1.00 31.99           H  
ATOM   4742  HB3 GLN A 311      63.458  -2.514  -7.491  1.00 31.99           H  
ATOM   4743  O   GLN A 311      61.351  -2.420 -10.326  1.00 31.99           O  
ATOM   4744  CG  GLN A 311      65.259  -1.641  -8.337  1.00 31.99           C  
ATOM   4745  HG2 GLN A 311      65.673  -1.432  -9.323  1.00 31.99           H  
ATOM   4746  HG3 GLN A 311      65.287  -0.698  -7.792  1.00 31.99           H  
ATOM   4747  CD  GLN A 311      66.171  -2.623  -7.630  1.00 31.99           C  
ATOM   4748  NE2 GLN A 311      66.223  -2.602  -6.318  1.00 31.99           N  
ATOM   4749 HE21 GLN A 311      66.790  -3.313  -5.878  1.00 31.99           H  
ATOM   4750 HE22 GLN A 311      65.621  -1.974  -5.805  1.00 31.99           H  
ATOM   4751  OE1 GLN A 311      66.846  -3.417  -8.261  1.00 31.99           O  
ATOM   4752  N   GLN A 312      62.800  -1.076 -11.452  1.00 31.28           N  
ATOM   4753  H   GLN A 312      63.415  -0.291 -11.287  1.00 31.28           H  
ATOM   4754  CA  GLN A 312      62.980  -1.699 -12.782  1.00 31.28           C  
ATOM   4755  HA  GLN A 312      63.750  -1.061 -13.216  1.00 31.28           H  
ATOM   4756  C   GLN A 312      61.877  -1.664 -13.880  1.00 31.28           C  
ATOM   4757  CB  GLN A 312      63.700  -3.058 -12.667  1.00 31.28           C  
ATOM   4758  HB2 GLN A 312      63.838  -3.470 -13.667  1.00 31.28           H  
ATOM   4759  HB3 GLN A 312      63.093  -3.757 -12.091  1.00 31.28           H  
ATOM   4760  O   GLN A 312      60.742  -2.094 -13.723  1.00 31.28           O  
ATOM   4761  CG  GLN A 312      65.085  -2.894 -12.009  1.00 31.28           C  
ATOM   4762  HG2 GLN A 312      65.655  -2.129 -12.536  1.00 31.28           H  
ATOM   4763  HG3 GLN A 312      64.948  -2.569 -10.977  1.00 31.28           H  
ATOM   4764  CD  GLN A 312      65.926  -4.163 -11.998  1.00 31.28           C  
ATOM   4765  NE2 GLN A 312      66.569  -4.518 -10.907  1.00 31.28           N  
ATOM   4766 HE21 GLN A 312      66.513  -4.019 -10.031  1.00 31.28           H  
ATOM   4767 HE22 GLN A 312      67.074  -5.391 -10.971  1.00 31.28           H  
ATOM   4768  OE1 GLN A 312      66.078  -4.836 -12.999  1.00 31.28           O  
ATOM   4769  N   MET A 313      62.325  -1.163 -15.047  1.00 23.12           N  
ATOM   4770  H   MET A 313      63.292  -0.874 -15.014  1.00 23.12           H  
ATOM   4771  CA  MET A 313      61.828  -1.357 -16.432  1.00 23.12           C  
ATOM   4772  HA  MET A 313      60.740  -1.418 -16.440  1.00 23.12           H  
ATOM   4773  C   MET A 313      62.427  -2.687 -17.020  1.00 23.12           C  
ATOM   4774  CB  MET A 313      62.309  -0.117 -17.219  1.00 23.12           C  
ATOM   4775  HB2 MET A 313      61.853  -0.118 -18.209  1.00 23.12           H  
ATOM   4776  HB3 MET A 313      63.391  -0.172 -17.336  1.00 23.12           H  
ATOM   4777  O   MET A 313      63.100  -3.347 -16.228  1.00 23.12           O  
ATOM   4778  CG  MET A 313      61.960   1.265 -16.662  1.00 23.12           C  
ATOM   4779  HG2 MET A 313      62.679   1.534 -15.888  1.00 23.12           H  
ATOM   4780  HG3 MET A 313      60.968   1.223 -16.212  1.00 23.12           H  
ATOM   4781  SD  MET A 313      61.937   2.557 -17.950  1.00 23.12           S  
ATOM   4782  CE  MET A 313      63.539   2.325 -18.774  1.00 23.12           C  
ATOM   4783  HE1 MET A 313      63.563   1.359 -19.278  1.00 23.12           H  
ATOM   4784  HE2 MET A 313      64.341   2.375 -18.037  1.00 23.12           H  
ATOM   4785  HE3 MET A 313      63.680   3.115 -19.512  1.00 23.12           H  
ATOM   4786  N   PRO A 314      62.360  -3.098 -18.330  1.00 39.47           N  
ATOM   4787  CA  PRO A 314      61.984  -2.389 -19.572  1.00 39.47           C  
ATOM   4788  HA  PRO A 314      61.334  -1.533 -19.389  1.00 39.47           H  
ATOM   4789  C   PRO A 314      61.221  -3.226 -20.657  1.00 39.47           C  
ATOM   4790  CB  PRO A 314      63.383  -1.959 -20.054  1.00 39.47           C  
ATOM   4791  HB2 PRO A 314      63.426  -1.595 -21.080  1.00 39.47           H  
ATOM   4792  HB3 PRO A 314      63.780  -1.185 -19.397  1.00 39.47           H  
ATOM   4793  O   PRO A 314      60.317  -3.989 -20.351  1.00 39.47           O  
ATOM   4794  CG  PRO A 314      64.192  -3.248 -19.850  1.00 39.47           C  
ATOM   4795  HG2 PRO A 314      65.185  -3.017 -19.464  1.00 39.47           H  
ATOM   4796  HG3 PRO A 314      64.264  -3.813 -20.779  1.00 39.47           H  
ATOM   4797  CD  PRO A 314      63.372  -4.039 -18.821  1.00 39.47           C  
ATOM   4798  HD2 PRO A 314      62.881  -4.884 -19.304  1.00 39.47           H  
ATOM   4799  HD3 PRO A 314      64.033  -4.425 -18.046  1.00 39.47           H  
ATOM   4800  N   THR A 315      61.529  -2.988 -21.943  1.00 23.11           N  
ATOM   4801  H   THR A 315      62.368  -2.450 -22.105  1.00 23.11           H  
ATOM   4802  CA  THR A 315      60.767  -3.223 -23.194  1.00 23.11           C  
ATOM   4803  HA  THR A 315      59.708  -3.346 -22.968  1.00 23.11           H  
ATOM   4804  C   THR A 315      61.242  -4.425 -24.053  1.00 23.11           C  
ATOM   4805  CB  THR A 315      60.990  -1.961 -24.064  1.00 23.11           C  
ATOM   4806  HB  THR A 315      60.617  -2.145 -25.072  1.00 23.11           H  
ATOM   4807  O   THR A 315      62.418  -4.767 -23.943  1.00 23.11           O  
ATOM   4808  CG2 THR A 315      60.308  -0.707 -23.522  1.00 23.11           C  
ATOM   4809 HG21 THR A 315      60.447   0.123 -24.215  1.00 23.11           H  
ATOM   4810 HG22 THR A 315      59.240  -0.895 -23.414  1.00 23.11           H  
ATOM   4811 HG23 THR A 315      60.716  -0.438 -22.548  1.00 23.11           H  
ATOM   4812  OG1 THR A 315      62.365  -1.618 -24.123  1.00 23.11           O  
ATOM   4813  HG1 THR A 315      62.433  -0.775 -24.578  1.00 23.11           H  
ATOM   4814  N   GLN A 316      60.406  -4.963 -24.989  1.00 25.72           N  
ATOM   4815  H   GLN A 316      59.422  -4.915 -24.764  1.00 25.72           H  
ATOM   4816  CA  GLN A 316      60.693  -5.190 -26.454  1.00 25.72           C  
ATOM   4817  HA  GLN A 316      60.442  -4.251 -26.948  1.00 25.72           H  
ATOM   4818  C   GLN A 316      59.890  -6.292 -27.247  1.00 25.72           C  
ATOM   4819  CB  GLN A 316      62.193  -5.454 -26.735  1.00 25.72           C  
ATOM   4820  HB2 GLN A 316      62.299  -6.024 -27.658  1.00 25.72           H  
ATOM   4821  HB3 GLN A 316      62.633  -6.080 -25.959  1.00 25.72           H  
ATOM   4822  O   GLN A 316      59.840  -7.439 -26.837  1.00 25.72           O  
ATOM   4823  CG  GLN A 316      62.975  -4.142 -26.917  1.00 25.72           C  
ATOM   4824  HG2 GLN A 316      62.550  -3.578 -27.748  1.00 25.72           H  
ATOM   4825  HG3 GLN A 316      62.900  -3.514 -26.029  1.00 25.72           H  
ATOM   4826  CD  GLN A 316      64.441  -4.395 -27.218  1.00 25.72           C  
ATOM   4827  NE2 GLN A 316      65.320  -4.278 -26.253  1.00 25.72           N  
ATOM   4828 HE21 GLN A 316      64.987  -4.164 -25.306  1.00 25.72           H  
ATOM   4829 HE22 GLN A 316      66.274  -4.530 -26.468  1.00 25.72           H  
ATOM   4830  OE1 GLN A 316      64.814  -4.676 -28.343  1.00 25.72           O  
ATOM   4831  N   GLN A 317      59.449  -5.934 -28.480  1.00 25.60           N  
ATOM   4832  H   GLN A 317      59.337  -4.935 -28.581  1.00 25.60           H  
ATOM   4833  CA  GLN A 317      59.510  -6.643 -29.808  1.00 25.60           C  
ATOM   4834  HA  GLN A 317      59.128  -5.891 -30.500  1.00 25.60           H  
ATOM   4835  C   GLN A 317      58.719  -7.940 -30.248  1.00 25.60           C  
ATOM   4836  CB  GLN A 317      60.994  -6.815 -30.207  1.00 25.60           C  
ATOM   4837  HB2 GLN A 317      61.034  -7.422 -31.112  1.00 25.60           H  
ATOM   4838  HB3 GLN A 317      61.519  -7.375 -29.432  1.00 25.60           H  
ATOM   4839  O   GLN A 317      59.036  -9.037 -29.818  1.00 25.60           O  
ATOM   4840  CG  GLN A 317      61.741  -5.498 -30.492  1.00 25.60           C  
ATOM   4841  HG2 GLN A 317      61.878  -4.938 -29.567  1.00 25.60           H  
ATOM   4842  HG3 GLN A 317      61.140  -4.883 -31.162  1.00 25.60           H  
ATOM   4843  CD  GLN A 317      63.100  -5.709 -31.167  1.00 25.60           C  
ATOM   4844  NE2 GLN A 317      64.064  -4.845 -30.977  1.00 25.60           N  
ATOM   4845 HE21 GLN A 317      64.095  -4.368 -30.088  1.00 25.60           H  
ATOM   4846 HE22 GLN A 317      64.947  -5.117 -31.385  1.00 25.60           H  
ATOM   4847  OE1 GLN A 317      63.310  -6.604 -31.966  1.00 25.60           O  
ATOM   4848  N   ARG A 318      57.965  -7.792 -31.381  1.00 22.35           N  
ATOM   4849  H   ARG A 318      57.527  -6.884 -31.440  1.00 22.35           H  
ATOM   4850  CA  ARG A 318      57.967  -8.550 -32.699  1.00 22.35           C  
ATOM   4851  HA  ARG A 318      57.558  -7.835 -33.412  1.00 22.35           H  
ATOM   4852  C   ARG A 318      57.144  -9.857 -33.031  1.00 22.35           C  
ATOM   4853  CB  ARG A 318      59.424  -8.785 -33.162  1.00 22.35           C  
ATOM   4854  HB2 ARG A 318      60.023  -9.130 -32.319  1.00 22.35           H  
ATOM   4855  HB3 ARG A 318      59.428  -9.607 -33.877  1.00 22.35           H  
ATOM   4856  O   ARG A 318      57.527 -10.941 -32.625  1.00 22.35           O  
ATOM   4857  CG  ARG A 318      60.116  -7.599 -33.852  1.00 22.35           C  
ATOM   4858  HG2 ARG A 318      60.161  -6.741 -33.181  1.00 22.35           H  
ATOM   4859  HG3 ARG A 318      59.558  -7.328 -34.748  1.00 22.35           H  
ATOM   4860  CD  ARG A 318      61.536  -8.043 -34.238  1.00 22.35           C  
ATOM   4861  HD2 ARG A 318      62.101  -8.235 -33.326  1.00 22.35           H  
ATOM   4862  HD3 ARG A 318      61.468  -8.988 -34.776  1.00 22.35           H  
ATOM   4863  NE  ARG A 318      62.250  -7.044 -35.060  1.00 22.35           N  
ATOM   4864  HE  ARG A 318      62.122  -6.080 -34.787  1.00 22.35           H  
ATOM   4865  NH1 ARG A 318      63.496  -8.518 -36.316  1.00 22.35           N  
ATOM   4866 HH11 ARG A 318      63.091  -9.278 -35.789  1.00 22.35           H  
ATOM   4867 HH12 ARG A 318      64.226  -8.700 -36.991  1.00 22.35           H  
ATOM   4868  NH2 ARG A 318      63.774  -6.326 -36.596  1.00 22.35           N  
ATOM   4869 HH21 ARG A 318      63.564  -5.371 -36.341  1.00 22.35           H  
ATOM   4870 HH22 ARG A 318      64.490  -6.526 -37.279  1.00 22.35           H  
ATOM   4871  CZ  ARG A 318      63.165  -7.300 -35.981  1.00 22.35           C  
ATOM   4872  N   PHE A 319      56.297  -9.727 -34.089  1.00 22.84           N  
ATOM   4873  H   PHE A 319      55.873  -8.812 -34.144  1.00 22.84           H  
ATOM   4874  CA  PHE A 319      56.141 -10.533 -35.361  1.00 22.84           C  
ATOM   4875  HA  PHE A 319      55.714  -9.788 -36.032  1.00 22.84           H  
ATOM   4876  C   PHE A 319      55.174 -11.756 -35.600  1.00 22.84           C  
ATOM   4877  CB  PHE A 319      57.521 -10.876 -35.976  1.00 22.84           C  
ATOM   4878  HB2 PHE A 319      57.419 -11.790 -36.560  1.00 22.84           H  
ATOM   4879  HB3 PHE A 319      58.221 -11.133 -35.180  1.00 22.84           H  
ATOM   4880  O   PHE A 319      55.335 -12.795 -34.982  1.00 22.84           O  
ATOM   4881  CG  PHE A 319      58.142  -9.844 -36.905  1.00 22.84           C  
ATOM   4882  CD1 PHE A 319      57.399  -9.287 -37.964  1.00 22.84           C  
ATOM   4883  HD1 PHE A 319      56.374  -9.587 -38.127  1.00 22.84           H  
ATOM   4884  CD2 PHE A 319      59.503  -9.516 -36.779  1.00 22.84           C  
ATOM   4885  HD2 PHE A 319      60.096 -10.018 -36.029  1.00 22.84           H  
ATOM   4886  CE1 PHE A 319      57.993  -8.368 -38.846  1.00 22.84           C  
ATOM   4887  HE1 PHE A 319      57.413  -7.952 -39.657  1.00 22.84           H  
ATOM   4888  CE2 PHE A 319      60.096  -8.587 -37.654  1.00 22.84           C  
ATOM   4889  HE2 PHE A 319      61.145  -8.346 -37.566  1.00 22.84           H  
ATOM   4890  CZ  PHE A 319      59.339  -8.005 -38.684  1.00 22.84           C  
ATOM   4891  HZ  PHE A 319      59.795  -7.304 -39.368  1.00 22.84           H  
ATOM   4892  N   PHE A 320      54.401 -11.670 -36.726  1.00 24.40           N  
ATOM   4893  H   PHE A 320      54.277 -10.726 -37.064  1.00 24.40           H  
ATOM   4894  CA  PHE A 320      53.898 -12.725 -37.688  1.00 24.40           C  
ATOM   4895  HA  PHE A 320      53.366 -12.184 -38.471  1.00 24.40           H  
ATOM   4896  C   PHE A 320      52.848 -13.802 -37.222  1.00 24.40           C  
ATOM   4897  CB  PHE A 320      55.144 -13.370 -38.344  1.00 24.40           C  
ATOM   4898  HB2 PHE A 320      54.850 -14.250 -38.915  1.00 24.40           H  
ATOM   4899  HB3 PHE A 320      55.773 -13.758 -37.543  1.00 24.40           H  
ATOM   4900  O   PHE A 320      52.757 -14.036 -36.032  1.00 24.40           O  
ATOM   4901  CG  PHE A 320      55.998 -12.489 -39.259  1.00 24.40           C  
ATOM   4902  CD1 PHE A 320      55.422 -11.675 -40.259  1.00 24.40           C  
ATOM   4903  HD1 PHE A 320      54.350 -11.635 -40.380  1.00 24.40           H  
ATOM   4904  CD2 PHE A 320      57.402 -12.535 -39.148  1.00 24.40           C  
ATOM   4905  HD2 PHE A 320      57.859 -13.177 -38.409  1.00 24.40           H  
ATOM   4906  CE1 PHE A 320      56.236 -10.910 -41.117  1.00 24.40           C  
ATOM   4907  HE1 PHE A 320      55.786 -10.291 -41.878  1.00 24.40           H  
ATOM   4908  CE2 PHE A 320      58.216 -11.761 -39.994  1.00 24.40           C  
ATOM   4909  HE2 PHE A 320      59.290 -11.801 -39.888  1.00 24.40           H  
ATOM   4910  CZ  PHE A 320      57.634 -10.949 -40.982  1.00 24.40           C  
ATOM   4911  HZ  PHE A 320      58.261 -10.360 -41.635  1.00 24.40           H  
ATOM   4912  N   GLN A 321      52.040 -14.547 -38.037  1.00 25.70           N  
ATOM   4913  H   GLN A 321      51.617 -15.290 -37.499  1.00 25.70           H  
ATOM   4914  CA  GLN A 321      51.500 -14.470 -39.438  1.00 25.70           C  
ATOM   4915  HA  GLN A 321      50.965 -13.528 -39.551  1.00 25.70           H  
ATOM   4916  C   GLN A 321      50.500 -15.647 -39.808  1.00 25.70           C  
ATOM   4917  CB  GLN A 321      52.682 -14.500 -40.434  1.00 25.70           C  
ATOM   4918  HB2 GLN A 321      53.239 -13.570 -40.320  1.00 25.70           H  
ATOM   4919  HB3 GLN A 321      53.332 -15.339 -40.185  1.00 25.70           H  
ATOM   4920  O   GLN A 321      50.800 -16.790 -39.509  1.00 25.70           O  
ATOM   4921  CG  GLN A 321      52.322 -14.619 -41.918  1.00 25.70           C  
ATOM   4922  HG2 GLN A 321      51.566 -13.871 -42.161  1.00 25.70           H  
ATOM   4923  HG3 GLN A 321      51.928 -15.617 -42.107  1.00 25.70           H  
ATOM   4924  CD  GLN A 321      53.532 -14.428 -42.828  1.00 25.70           C  
ATOM   4925  NE2 GLN A 321      53.680 -13.286 -43.462  1.00 25.70           N  
ATOM   4926 HE21 GLN A 321      54.532 -13.212 -44.000  1.00 25.70           H  
ATOM   4927 HE22 GLN A 321      53.031 -12.526 -43.317  1.00 25.70           H  
ATOM   4928  OE1 GLN A 321      54.366 -15.294 -43.007  1.00 25.70           O  
ATOM   4929  N   ASN A 322      49.402 -15.371 -40.559  1.00 23.70           N  
ATOM   4930  H   ASN A 322      49.207 -14.383 -40.633  1.00 23.70           H  
ATOM   4931  CA  ASN A 322      48.542 -16.191 -41.498  1.00 23.70           C  
ATOM   4932  HA  ASN A 322      47.632 -15.600 -41.608  1.00 23.70           H  
ATOM   4933  C   ASN A 322      48.017 -17.660 -41.281  1.00 23.70           C  
ATOM   4934  CB  ASN A 322      49.208 -16.216 -42.892  1.00 23.70           C  
ATOM   4935  HB2 ASN A 322      48.599 -16.818 -43.566  1.00 23.70           H  
ATOM   4936  HB3 ASN A 322      50.168 -16.725 -42.807  1.00 23.70           H  
ATOM   4937  O   ASN A 322      48.802 -18.593 -41.167  1.00 23.70           O  
ATOM   4938  CG  ASN A 322      49.389 -14.877 -43.569  1.00 23.70           C
[truncated: 889,146 more chars]
